# Supplementary material for: Dynamic rewiring of the human interactome by interferon signaling
Source: Genome Biol. 2020 Jun 15;21:140. doi: 10.1186/s13059-020-02050-y (PMC7294662; doi:10.1186/s13059-020-02050-y)
Supplement: Supplementary file 2 — Additional file 2. Shotgun proteomic SILAC ratios of IFN-stimulated cells at 4 h or 24 h IFN treatment. [file 13059_2020_2050_MOESM2_ESM.xlsx]

## Sheet: Legend
Table S1: Shotgun proteomic SILAC ratios of IFN-stimulated cells at 4h or 24h IFN treatment
Column	Description
Majority Protein ID	Protein group Uniprot IDs derived from MaxQuant v1.5.3.30
Gene name	Gene name matching the first Uniprot ID in Majority Protein ID
Ratio */L Rep1	Isotopologue ratio of a given protein in Replicate 1 in either M/L or H/L
Ratio */L Rep2	Isotopologue ratio of a given protein in Replicate 2 in either M/L or H/L
Ratio */L Rep3	Isotopologue ratio of a given protein in Replicate 3 in either M/L or H/L
Log2-fold change	Fold change as reported by Limma
t	t-statistic
p-value	Calculated p-value
adjusted p-val	Benjamini-Hochberg corrected p-value
Light Label	(-) IFN
Medium Label	(+) IFN 4 h
Heavy Label	(+) IFN 24 h

## Sheet: Raw Protein Abundance Ratios
Majority Protein ID	Ratio M/L Rep1	Ratio M/L Rep2	Ratio M/L Rep3	Ratio H/L Rep1	Ratio H/L Rep2	Ratio H/L Rep3
A0MZ66;A0MZ66-3;A0MZ66-4;A0MZ66-6;A0MZ66-5;B7Z7Z9;A0MZ66-2	-0.0179574	-0.133828	-0.0564011	-0.113005	-0.124424	-0.129718
G5E9H8;D3YTI9;A8MUD0;A2ABB9;A2AB90;O15533-2;O15533;O15533-3;Q6P1N7;G3V0I4;C9JA35	0.254594	0.375846	0.119954	1.52882	1.61358	1.66075
A2AEA2;A2AEA4;F5GXA6;P10321;O19617;A2ABE5;A2ABE6;A2ABE7;F8VZB9	0.0781998	-0.038347	0.0999011	1.8581	1.82725	1.8235
H0YNE3;Q06323;A6NJG9	-0.0603221	-0.00997457	-0.138458	0.893051	0.902267	0.840765
C9J0K6;B4DKK2;A8MTH6;P30626;B4DHQ6	-0.0335991	-0.0626857	-0.199802	0.0846086	0.0954519	0.0962619
B0V043;P26640;H0Y4A6	-0.25214	-0.196409	-0.170491	-0.12433	-0.135871	-0.119197
B1AZV3;Q03518;F5H648	0.491802	0.550901	0.464145	2.74011	2.98244	2.80991
B4DIR7;Q8IVX7;Q99504;B4DNZ7;Q99504-2;B1APR7	-0.0607583	0.0806577	0.155879	-0.137711	-0.124314	-0.143755
B4DM74;Q02543	0.157044	0.144438	0.0318186	0.123269	0.127501	0.105946
B4DN52;Q9UHB6-2;Q9UHB6;F8VQE1;Q9UHB6-3;F8VS07	0.0961269	0.122606	0.172231	0.398241	0.396927	0.447103
B4DQM7;Q15036;B4DDM3	-0.0605627	-0.0507266	0.0142124	0.272262	0.275007	0.293488
B4DVE1;Q08380;B4DI70	0.125916	0.000144286	0.111966	3.41522	3.61953	3.543
Q99674;B5MCP5;B5MCC9	0.407842	-0.116426	-0.798692	-0.496448	-0.575336	-0.561345
B5ME91;Q53EL6	-0.965643	-0.863362	-0.94411	-0.443968	-0.539205	-0.523131
B7Z1R5;P38606;B7Z2V6	-0.160347	-0.125652	-0.16626	-0.17524	-0.208361	-0.213521
B7Z560;Q9NV88-2;Q9NV88;G3XAN1;H7BYQ6;H0YG17	-0.00168891	0.0411028	-0.0514739	-0.191442	-0.225177	-0.208461
B7ZKK9;Q16537	-0.228098	-0.14272	-0.197815	-0.301408	-0.283545	-0.27631
B8ZZN6;P63165;B8ZZJ0;B9A032	-0.0808353	-0.192151	-0.0979959	0.129085	0.12618	0.126444
D6RB92;F8WBZ2;Q5JS54;C9J2F8;D6REN3;E2QRC7	0.0124972	0.0292761	-0.0763716	0.186754	0.158079	0.159112
C9J6P4;Q7Z2W4-3	0.308594	0.316493	0.285816	1.21357	1.19409	1.19118
C9JTE9;Q9UHQ4;G5E9L4;H7C5E2;C9IYK6;B7Z2L0;A6NME1;H0Y7N8;F8WB99	0.209141	0.207393	0.322505	0.47633	0.424815	0.40021
C9JV95;Q9NY93;H7C3E9;G3V0G3	0.253626	0.280719	0.292899	0.363003	0.41997	0.381948
G3V3E8;E7EMS2;G3V3D1;P61916;H0YIZ1;G3V2V8;B4DQV7	-0.168625	-0.25627	-0.375253	-0.682233	-0.724683	-0.725208
E7ENH9;P53396	-0.160943	-0.134129	-0.113926	-0.112755	-0.112272	-0.123104
E7ENU4;P55265;P55265-4;P55265-5	0.0210533	-0.000302979	0.0419438	0.861638	0.831796	0.896931
E7EPE1;Q10589	-0.138187	-0.0473235	-0.172848	1.25023	1.24166	1.21375
G5E9P1;E7EVP7;Q14643-4;Q14643-3;Q14643-8;Q14643-7;Q14643-5;Q14643-6;Q14643-2;E7EPX7;Q14643	0.186501	0.292075	0.311271	-0.241833	-0.217977	-0.234618
F5GXG3;Q15833-2;Q15833;E7EQD5	-0.630885	-0.577465	-0.669029	-0.0359194	-0.0428878	-0.038836
E7EUE1;P28288;F5GYC1;P28288-2	-0.0850988	-0.053853	-0.0784723	-0.215848	-0.19253	-0.197451
E7EWZ6;P06756-2;P06756;B4DYQ7	-0.235009	-0.269286	-0.22159	-0.710496	-0.800475	-0.845624
E9PAL9;Q9H857-2;Q9H857;C9JTZ6;Q9H857-3;Q9H857-4	-0.377351	-0.333171	-0.184589	-0.732548	-0.828255	-0.79596
E9PCI3;P08243;E9PCX6;F8WEJ5	-0.0760978	-0.143086	-0.165127	0.402286	0.390338	0.397803
E9PEN8;Q9UIA9;E7ESC6	-0.221909	-0.170004	-0.141494	-0.0991235	-0.10214	-0.0935404
Q8NBK3-2;E9PGL0;Q8NBK3;E9PF05;F5GXA0;F5GXF1;G5E9B0;Q8NBK3-3	0.0323829	-0.0525358	-0.298708	-0.672795	-0.672727	-0.619049
F5GYJ2;P52594-2;P52594-3;P52594;E9PHX7;B8ZZY2;C9J2I0	0.132248	0.1141	0.176833	0.10541	0.107152	0.112233
E9PI88;O60547	0.10044	-0.0360672	-0.0269987	-0.0645402	-0.0778631	-0.0781372
Q5JR08;E9PN11;P08134;E9PQH6	0.0219061	-0.036082	0.111031	0.201634	0.197865	0.220825
F5GWP8	-0.243079	-0.292705	-0.278146	-0.206429	-0.226274	-0.234618
F5GZS6;P08195;P08195-3;P08195-4	0.0200577	0.00891703	0.0224743	0.0985544	0.108357	0.118493
G5E9C0;Q9HB58-5;Q9HB58-3;F5H1M1;Q9HB58;Q9HB58-6;Q9HB58-2	0.634221	0.680684	0.365357	3.15238	3.21791	2.86626
F5H2S7;Q13561;Q13561-3;Q13561-2;F5H223;F8WAG8;A8K8J9;F8W1I6;H0YI98;F8VW18	-0.116551	-0.0879174	-0.139856	-0.0785941	-0.0848386	-0.0933249
F5H365;Q15436;F5H6C4;B3KXI2;G3V531	-0.201012	-0.129024	-0.0894515	-0.0956508	-0.100608	-0.0919711
P40424-2;F5H4U9;P40424;H0YLF5;H0YKN0;H0YKH1;B7Z774;H0YLB0;F8WA05	-0.221489	-0.222566	-0.230855	-0.453755	-0.550697	-0.526327
F5H5D3;Q9BQE3;E9PGK3	0.0553346	0.0607391	0.0190613	0.111699	0.1141	0.122474
F5H6I0;P61769;H0YLF3	0.0226164	0.0295589	-0.0953579	1.48707	1.5005	1.50442
F5HGG6;P53634;H0YCY8	-0.71397	-0.690079	-0.813398	-0.676065	-0.673624	-0.74899
F8VPD4;P27708	-0.118054	-0.0968229	-0.0504426	-0.155566	-0.158832	-0.134461
Q5JP53;F8VYX6;F8VW92;P07437;Q5ST81;F8VUJ7;E7EWR1;F5H894;E9PBJ4	0.00144204	0.00144204	0.0130691	0.123799	0.117163	0.135535
F8W7K3;Q13813-3	0.0839282	0.344942	0.35682	-0.345564	-0.376227	-0.322632
G3V2M6;P52630;G3V268	-0.133211	-0.131424	-0.0341455	3.1697	3.09195	2.83491
G3V529;Q9GZR7;F5H4J5;Q4V9L5;F5GYL3;F5H4V3	0.179001	0.146655	0.289598	0.490365	0.439357	0.536849
P78563-2;P78563-4;G5E9B4;P78563;F5H398;P78563-3	-0.0986445	0.111432	0.611645	0.35095	0.397474	0.415867
H0YGP4;P31327;P31327-2	-0.0845938	-0.0417884	0.00360232	-0.363661	-0.392024	-0.322866
H0YM70;Q9UL46	-0.0210576	-0.0565962	-0.119777	0.736215	0.7589	0.768163
H2N333;P29590;P29590-5;P29590-9;P29590-3;P29590-8;P29590-4;P29590-14;P29590-10;E9PBR7;H3BT29	0.38637	0.50284	0.389787	2.29272	2.3041	2.31139
H3BM14;H3BM74;Q9Y5A7-2;Q9Y5A7;C9JRT6;F8WDB6	0.533763	0.279174	0.467593	0.889863	0.900954	0.78576
H7BXI1;A0FGR8-6;A0FGR8-2;A0FGR8;C9JGI7;A0FGR8-4	-0.207828	-0.172279	-0.105675	-0.25789	-0.230398	-0.220211
O00151	-0.163074	-0.124912	-0.0662461	0.289953	0.303109	0.306029
O00159-2;F5H730	-0.104868	-0.106793	-0.116848	-0.119103	-0.119651	-0.109763
O00468	-0.379376	-0.366932	-0.261293	0.575796	0.471344	0.523562
O00560;O00560-3;B4DHN5;E9PBU7	0.953377	0.915712	0.834954	0.258941	0.295018	0.248656
O14773;B4DSE2;O14773-2	-0.74118	-0.590528	-0.693131	-0.677495	-0.773196	-0.702421
O14818	0.1125	0.0792927	0.0532504	0.177981	0.187641	0.156008
O14879;B4DLS7	0.828225	1.09673	1.08182	7.19505	6.0884	6.1584
O43175;Q5SZU1;F5H634	-0.186754	-0.265986	-0.217726	-0.0296911	-0.0264254	-0.0269251
O43592	-0.052865	-0.0204575	-0.00374143	0.0422241	0.0344974	0.0384361
O43795-2;E9PDF6;O43795	0.234379	0.204391	0.197865	-0.0975945	-0.0806523	-0.0896818
O60245	0.31545	0.492417	0.447526	0.527271	0.546759	0.52717
O60427;A8K0I7	-0.486226	-0.331373	-0.454802	-0.317265	-0.307323	-0.353026
O60566;O60566-3;C9JLW5;O60566-2	0.135404	0.130404	0.27858	-0.251968	-0.225616	-0.206345
O75475;O75475-2	-0.217306	-0.170329	-0.181182	-0.2001	-0.191096	-0.19052
O75534-2;O75534;E9PGZ0;G5E9Q2;E9PLT0	0.140517	0.248899	0.188148	-0.297573	-0.328924	-0.304024
O75874	-0.429926	-0.436373	-0.491206	-0.0713605	-0.0576769	-0.064842
O76070	-0.66084	-0.865201	-0.772555	-0.531385	-0.494719	-0.602723
O95218-2;O95218	-0.263715	-0.342506	-0.18572	-0.316241	-0.373196	-0.319748
O95235;B4DL79	0.439357	0.448055	0.447949	-0.605925	-0.55186	-0.603314
O95347;O95347-2	0.016211	-0.0202526	0.0842003	-0.203868	-0.207978	-0.199338
P00374;B4DM58;B4DDD2	-0.254737	-0.335499	-0.500544	-0.401692	-0.442418	-0.491267
P00558;B7Z7A9;B4E1H9;E7ERH5;B4DHM5	-0.239123	-0.237422	-0.264564	-0.0738639	-0.0820261	-0.0831412
P01891;P16190	0.0176369	-0.0205307	-0.0432742	1.15127	1.14457	1.18225
P02545;P02545-3;Q6UYC3;Q5TCJ4	-0.0872122	-0.0650533	-0.0615862	0.103531	0.106616	0.100709
P02792;F5H1X1	0.557091	0.621806	0.531469	0.651591	0.588517	0.5889
P04040	-0.0189072	-0.0442854	-0.0585631	-0.317049	-0.340715	-0.361472
P04083;Q5T3N1	0.00690831	-0.0142518	-0.0387768	0.147437	0.172743	0.16543
P05114;A6NL93;A6NEL0;H0Y419	-0.0706786	-0.0887149	-0.117975	-0.187214	-0.21786	-0.213671
P05161	0.00230651	0.0886844	-0.118884	4.64363	4.67186	4.59317
P05186;P05186-2	-0.101799	-0.0477261	-0.053853	-0.148481	-0.174198	-0.170832
P05198;G3V4T5;H0YJS4	0.0729976	0.104068	0.0418037	0.1133	0.127237	0.111298
P05204	-0.0597806	-0.228199	-0.0860632	-0.256373	-0.229433	-0.217122
P06132;Q5T450;H0Y5R6	-0.181084	-0.267305	-0.338524	-0.24243	-0.275559	-0.241526
P07099	-0.138505	-0.140603	-0.0958666	-0.396897	-0.428119	-0.388167
P07339;H7C469;F8WD96;C9JH19	-0.127211	-0.188661	-0.335663	-0.380258	-0.380765	-0.374935
P07686;Q5URX0	-0.365704	-0.433194	-0.37458	-0.531782	-0.619226	-0.517875
P07858;B4DMY4;F5H2P9	-0.597845	-0.649141	-0.679319	-0.479714	-0.521971	-0.56143
P08133;E9PGK1;B7Z582;E7EMC6	-0.218733	-0.183621	-0.169485	-0.111368	-0.0972086	-0.10417
P08238	0.0398403	0.0734089	0.0723116	0.143394	0.168257	0.166715
Q5T7C4;Q5T7C6;P09429;B2RPK0;Q5T7C0	-0.0295734	-0.0980577	-0.0697547	-0.0937251	-0.10785	-0.0887916
P09471-2;P09471;H3BN82	-0.0634845	-0.128346	0.00475299	-0.193602	-0.207395	-0.226848
P09543-2;P09543;F8W7I0	0.0480967	-0.0839361	-0.0407937	0.943284	0.885652	0.845028
P09601;B1AHA8	0.161307	0.225769	0.110898	0.584481	0.644502	0.691534
P09914;D3DR31	1.11936	0.945158	1.35986	6.08311	6.07215	6.0285
Q71UI9;P0C0S5;C9J0D1;A6NFA8;A6NKY0;Q71UI9-2;C9J386	0.00360232	-0.0551116	-0.141287	-0.229839	-0.258149	-0.260221
Q99878;Q96KK5;Q9BTM1;Q16777;Q93077;Q6FI13;P0C0S8;H0YFX9;C9JE22;Q96QV6;Q9BTM1-2	0.00561564	-0.0309288	-0.0588636	-0.219085	-0.232701	-0.226476
P10155;Q5LJ98;Q5LJA0;Q5LJ99	-0.143962	-0.132277	-0.188891	-0.171385	-0.164173	-0.179956
P10316;F8VU18;H3BM16;A9R9N7;P01892;H3BM09;A9R9N8	-0.0237977	-0.235535	-0.140682	1.06599	0.997401	0.99081
P10619	-0.46929	-0.516966	-0.480458	-0.609641	-0.586103	-0.687846
P11021	0.106482	0.160791	0.0968015	0.418352	0.459851	0.481505
P11388;P11388-2;P11388-3;P11388-4;H7BXX8;C9J5P2;H7BXH5	0.248292	0.192447	0.337882	-0.271043	-0.304523	-0.248982
P11413;P11413-2;P11413-3;E7EUI8;E7EM57;E9PD92	-0.0658232	-0.0793409	-0.0803014	-0.122209	-0.13714	-0.132072
P11498	0.136716	0.159629	0.151989	-0.193008	-0.20573	-0.222481
P11766;H0YAG8	-0.13106	-0.137997	-0.182295	-0.0837221	-0.0804692	-0.0756264
P12236	0.23217	0.255078	0.252658	0.141171	0.123269	0.129349
P12429;D6RA82	0.0663992	0.038998	-0.0410163	0.223793	0.23634	0.191436
P13073;H3BN72;H3BNV9;Q86WV2;H3BPG0	0.095587	0.0897694	0.0282862	0.0356239	0.0394191	0.0374524
P13639;B4DPU3;F5H370	0.100305	0.0999011	0.129877	0.0840642	0.0997664	0.102322
P13693;E9PJF7;Q8TBK7	0.24062	0.179511	0.124725	0.18574	0.229219	0.203765
P15924;P15924-2	-0.422965	-0.676388	-0.428488	0.925468	0.781066	0.957543
P16104	-0.0525059	-0.163284	-0.167199	-0.25546	-0.266576	-0.241526
P16278-3;P16278;E7EQ29;P16278-2	-0.492769	-0.414903	-0.445971	-0.379376	-0.444989	-0.392099
P16402	-0.388903	-0.245027	-0.296758	-0.614227	-0.554316	-0.539876
P16403	-0.0150972	-0.00633287	0.0738203	-0.289457	-0.265865	-0.263265
P17812;B4DR64	0.104873	0.0738203	0.0943712	0.168899	0.178492	0.178237
P19525;E9PC80;Q05CP4	0.0368901	-0.0368219	0.0594937	2.04883	2.0915	2.06643
P20042	0.11929	0.081885	0.109026	0.110363	0.111165	0.109561
P20591;F8W8T1;P20591-2	1.08481	0.867976	0.647361	10.4628	9.53574	8.84743
P21399;Q9HBB2;Q59FI0;Q5VZA6	0.093425	0.0657101	0.0717627	-0.633457	-0.638501	-0.574541
P21589-2;P21589;Q96B60	0.0339339	0.100305	0.0533895	0.819832	0.674732	0.745538
P21964-2;P21964;E7EMS6;E7EUU8	-0.0102506	-0.128929	-0.111321	0.140779	0.119821	0.122209
P22102;P22102-2	-0.139903	-0.132483	-0.0759914	-0.0287489	-0.0265283	-0.0234017
P23381;P23381-2;G3V3H8;G3V3Y5	-0.00403071	-0.0593296	-0.09525	1.1139	1.14841	1.14019
P23919;H7C312;H7BZ20	-0.00452274	-0.0683624	-0.15117	-0.120812	-0.144792	-0.137695
P24844;P24844-2	-0.400359	-0.267826	-0.500361	-0.477542	-0.46961	-0.436354
P25205	0.00216244	0.000144286	0.0543624	-0.146403	-0.149233	-0.137283
P25398	0.09815	0.0662615	-0.0924786	0.0754641	0.0672257	0.0612924
P25786;P25786-2;F5GX11	0.0132121	-0.0500393	-0.0846551	0.157432	0.139208	0.147437
P26639;B4DEG8;G3XAN9;E7ERI3	-0.0591943	-0.036008	-0.0557862	0.0775164	0.0848807	0.0719
P27105;B4E2V5	0.0976109	0.13711	0.0652966	0.247685	0.214	0.209391
P27635	0.0972062	0.0287106	0.00129788	0.106884	0.119423	0.097476
P28062-2;P28062;Q5JNW7;B0UZC1	-0.0787313	0.262914	-0.180577	2.0708	2.14565	1.93749
P28066;B4E2V4	0.0639171	0.0366088	-0.0297501	0.216238	0.195852	0.176578
P28838-2;P28838	0.00748262	-0.0152575	0.0565835	1.43701	1.4124	1.44694
P29966	0.0319598	0.0272955	0.0600474	-0.280948	-0.262365	-0.249462
P29992	0.146395	0.120352	0.103263	0.203013	0.181802	0.170822
P30044-2;P30044;A6NG06;A6NC19	-0.237132	-0.275542	-0.336227	-0.0825147	-0.0853284	-0.0985673
P30464;P30484;E9PLC1;F6V8D7	0.106482	0.0633648	0.171847	1.56316	1.74106	1.83657
P30508;E7ERM2;B0S7Z5;B0S7Z4;B0S7Z6;P30510;Q29960-2;Q29960;Q07000;P30505;A2BF25;P30504;Q9TNN7;A2BF24;A2BF26;Q95604	0.00619029	-0.0720126	-0.363661	2.06575	2.08963	2.11393
P30520;F8W9D6	-0.00405968	-0.0591643	-0.0776499	0.151599	0.140909	0.128557
P30740;B4E3A8	0.131853	0.173767	-0.0410756	0.457122	0.480575	0.452701
P31350;C9JXC1	0.447209	0.341986	0.395172	1.02255	0.842939	0.95375
P31689	0.433494	0.453755	0.414677	0.520648	0.572696	0.567448
P31942-2;P31942;P31942-3;B4DHY1	0.0241777	0.0497701	0.0690147	-0.0563562	-0.0469211	-0.0476665
P33897	-0.210463	-0.0340126	-0.10197	0.268195	0.291957	0.267236
P33992;B1AHB1;E7EQY5	-0.0849152	-0.0924171	-0.0307076	-0.188282	-0.20141	-0.223407
P33993;F5H776;F5H4S2;A4D2A2	-0.0120971	-0.00750711	0.0366088	-0.133306	-0.145941	-0.128172
P35052;H7C410;H7C024	-0.109872	-0.316582	-0.0541227	-0.29791	-0.295358	-0.346977
P35241;A7YIJ8;F5H1A7;H7BZI4	-0.217575	-0.207878	-0.166665	-0.245985	-0.278304	-0.303525
P35998;B7Z5E2	0.0738203	0.0457225	0.0701145	0.0698396	0.0721745	0.0844725
P38919	0.125916	0.151989	0.131326	0.0903115	0.0886844	0.0946415
P39880-3;P39880-2;P39880;P39880-5;P39880-4;P39880-6	-0.201925	-0.193239	-0.10417	-0.682256	-0.603336	-0.61998
P40227;B4DPJ8;A6NCD2	0.0850168	0.0946415	0.13014	0.121546	0.1141	0.112233
P40926;E9PDB2;G3XAL0	0.00230651	0.0264459	-0.00771017	-0.0262491	-0.0245312	-0.0300299
P42167;G5E972;P42167-2;H0YJH7	-0.0658384	0.00532815	0.00173014	-0.114379	-0.0933864	-0.10118
P42224	0.15056	0.231187	0.266397	3.39506	3.4049	3.45101
P42330	-0.641761	-0.551268	-0.636033	-0.689171	-0.840087	-0.827205
P42345;F5GYA6;B4DZD5	-0.103441	-0.0596453	-0.0263666	-0.142608	-0.126896	-0.152452
P42771;P42771-4;P42771-2	0.400866	0.303927	0.282618	0.357608	0.304511	0.357383
P42892-3;P42892-4;P42892;B4DKB2;P42892-2	0.103263	0.0943712	0.180912	0.523462	0.558562	0.581399
P43246;E9PHA6;B4E2Z2;E7EU21;E7EQQ1;B4DSB9;B4DL39	-0.0953425	-0.0301772	-0.0193019	-0.10785	-0.111399	-0.106498
P43490;Q5SYT8	0.147437	0.127501	0.188401	0.429428	0.444667	0.479644
P45974-2;P45974	-0.135111	-0.103023	-0.127195	-0.0950189	-0.0804387	-0.0803777
P47897;B4DWJ2;B4DNN3	-0.0423231	-0.0221413	0.0137839	-0.156081	-0.154586	-0.134588
P48449;E9PEI9;G5E9Q9	-0.219505	-0.230144	-0.224958	-0.330012	-0.366857	-0.387147
P48507	0.0816123	0.0265876	-0.0225955	0.259423	0.263275	0.258941
P48643;E7EWW2;E7ENZ3;B7ZAR1;E9PCA1;B4DYD8	0.107286	0.0875986	0.10044	0.102994	0.10044	0.0881415
P49327	-0.493642	-0.434793	-0.407957	-0.301373	-0.315145	-0.319244
P49368;P49368-2;B4DUR8	0.0618453	0.0850168	0.0832474	0.102591	0.0913952	0.103128
P49720	0.0464211	0.0287106	-0.104511	0.151599	0.159887	0.158983
P50897;B4DWU3;E9PMG2;Q5T0S4;P50897-2	-0.285565	-0.186081	-0.235671	-0.438092	-0.477181	-0.464723
P51003;G3XAH6;F5H5I8;G3V2A0	-0.017826	0.0673633	0.0486547	-0.274442	-0.26304	-0.293447
P51149;C9J592;C9J8S3;C9IZZ0;C9J4V0	0.0927488	0.0626743	0.00100953	0.102591	0.1137	0.0966667
P51570;A6NJD0	-0.468052	-0.355701	-0.516471	-0.141971	-0.125242	-0.142799
P51572;P51572-2;C9JSP1;C9JQ75;C9J0M4;C9JMD7	-0.122036	-0.112553	-0.0270721	0.0728604	0.0768327	0.0691523
P51659;E7EWE5;E9PB82;F5HE57;G5E9S2;E7ET17;E7ER27	-0.0524909	-0.0131304	-0.0558912	-0.150882	-0.158719	-0.151554
P51858;A8K8G0;Q5SZ08;Q5SZ07;B7Z525	-0.230956	-0.134002	-0.194328	-0.195946	-0.169079	-0.205297
P52701;B4DF41;F5H2F9;F5H769;P52701-2	-0.023739	-0.0274838	-0.0817359	-0.0892981	-0.105209	-0.108052
P54289-4;P54289-5;P54289;F8WC36;P54289-3;P54289-2	-0.286392	-0.289686	-0.188217	-0.398931	-0.394961	-0.386695
P54760;Q96L35	-0.0693005	0.0589399	-0.17428	-0.0901885	-0.0759914	-0.0911564
P54920	0.0048968	-0.0486062	-0.0798592	0.848878	0.793022	0.777283
P55210;P55210-3;Q5SVL2;B4DUB5	0.0723116	0.132116	0.383497	0.962808	0.874207	0.985938
P55809;E9PDW2	-0.0778935	-0.0391177	-0.0274691	-0.137759	-0.142465	-0.120796
P56199	-0.0665029	-0.00655027	0.0316775	-0.309056	-0.350614	-0.316672
P58107	-0.368421	-0.360453	-0.294456	-0.219656	-0.232989	-0.219304
P60604;A6NMQ7	0.625738	0.137635	0.289598	0.166073	0.157303	0.170822
P61011;P61011-2;G3V4F7	0.177981	0.0947765	0.0938305	0.275484	0.292075	0.29772
P61764;P61764-2;F5H5Q4;B7Z1V5;B7Z3F4	-0.419314	-0.271897	-0.400549	-0.209812	-0.221556	-0.229433
P61978-2;P61978;B4DFF1	-0.0183226	-0.0198284	0.0169242	-0.059495	-0.0643441	-0.0679237
P62256;C9JZY6;A4D1L6;H7C4M9;C9JZG9	-0.0446426	-0.0509059	-0.140825	-0.115644	-0.135776	-0.11926
P62699	0.166201	0.319734	0.0471196	0.386149	0.343692	0.386038
P62753;A2A3R5	0.157173	0.0769695	0.0409626	0.0668125	0.0709388	0.0783365
P62807;O60814;Q99879;Q99877;Q93079;Q5QNW6;P58876;Q5QNW6-2;P57053	0.0500489	0.0805212	-0.0773606	-0.318452	-0.354427	-0.312527
P62937;B4DM82;F8WE65;C9J5S7	-0.181117	-0.197567	-0.315971	-0.0559212	-0.0536884	-0.0647666
P63010;P63010-2;Q7Z451;F5GYG9	-0.0415507	-0.00482667	0.0172092	-0.105302	-0.102682	-0.114426
P67936-2	0.0257376	0.0213375	0.0540844	-0.207011	-0.207278	-0.221573
P68032;P62736;F5H1C1;P63267;B4DUI8;E9PG30	-0.221724	-0.162057	-0.170183	0.392647	0.391768	0.390338
P78347-2;P78347-4;P78347-3;P78347;B4DH52	-0.0798897	-0.053898	0.00877379	-0.249719	-0.250612	-0.221539
P78527;E7EUY0;P78527-2	-0.196492	-0.146787	-0.0652344	-0.313495	-0.327638	-0.298939
P80217;P80217-2	0.464564	0.10017	0.212507	3.04954	3.15301	2.96973
P80723;P80723-2	-0.181902	-0.2042	-0.161895	-0.26479	-0.251556	-0.227962
P82979;H0YHG0;F8VZQ9	-0.123811	-0.11973	-0.122272	-0.18641	-0.16694	-0.185687
P83111;P83111-2	0.182311	0.266877	0.307778	0.541118	0.490775	0.559932
P84243;B4DEB1	0.00460933	-0.00855159	-0.0451784	-0.168609	-0.177555	-0.190898
Q00325-2;Q00325;F8VVM2	0.183455	0.150949	0.158079	0.0924781	0.110631	0.1125
Q01628;E9PS44	0.302641	0.279174	0.201885	2.05402	2.05984	2.06229
Q01970;G5E960	-0.380221	-0.177262	-0.227979	-0.215814	-0.236741	-0.215161
Q02880-2;Q02880;E9PCY5	-0.123843	-0.062505	-0.102915	-0.294933	-0.346536	-0.286251
Q03519;Q5HY71;E7EUZ6;E7ENX8;Q03519-2;B0V2J7;F8VX49	0.572793	0.313246	0.392867	2.45841	2.60241	2.63796
Q04837;E7EUY5;C9K0U8	0.0758749	0.0352017	-0.0102942	0.0625362	0.0594937	0.0611541
Q05639	-0.10341	-0.206412	-0.277761	-0.225413	-0.227489	-0.201626
Q05682	-0.147314	-0.0773606	-0.0736513	-0.329468	-0.275856	-0.277709
Q08257;A6NN60;A6NP24;C9JH92;Q08257-2	-0.0464889	-0.104527	-0.19636	0.123401	0.115566	0.10742
Q08752	0.134615	0.105008	-0.058473	0.101381	0.12075	0.10286
Q08945	0.00863036	0.0050406	0.0352017	-0.0814764	-0.0855426	-0.0750032
Q09028-3;Q09028;Q09028-2;Q09028-4;H0YF10;H0YCT5;H0YDK2	-0.0352096	0.0487942	-0.0589237	-0.180544	-0.152548	-0.160798
Q13085;Q13085-4;Q13085-3;Q13085-2;F8W6G0	-0.40614	-0.307198	-0.290251	-0.493703	-0.514532	-0.49289
Q13287	0.343919	0.0871912	0.224905	2.8673	2.70638	2.62737
Q13325;B4DDV1	0.489543	0.41997	0.332737	2.53486	2.52354	2.68632
Q13423;E9PCX7	-0.224671	-0.155421	-0.114457	-0.20083	-0.212685	-0.185934
Q13619;Q13619-2	0.133827	0.0578315	0.10044	0.0601858	0.0688771	0.0630887
Q13641	0.443076	0.301354	0.430392	0.524164	0.473527	0.567643
Q14142;Q548W9;B7ZAZ9	0.857583	0.499476	0.395502	2.48733	2.57802	2.60663
Q14194;E9PD68;Q14194-2	-0.195467	-0.25336	-0.153045	-0.258425	-0.258891	-0.220648
Q14258	0.236829	0.22367	0.201885	1.2032	1.1505	1.11403
Q14566	-0.0317102	-0.0247954	0.0114957	-0.209528	-0.217826	-0.208511
Q14676;E9PGY5;Q14676-2;F8W1C2;F8VZP8;F8VU38;E7EVA7;Q14676-3;F8VV34;Q14676-4	0.0606008	-0.0882701	0.0458623	-0.198742	-0.173254	-0.164981
Q14696	0.0892269	0.0204844	-0.0472639	0.200504	0.162597	0.18954
Q14764	-0.47291	-0.448331	-0.558708	0.682753	0.666302	0.675364
Q14980	-0.189187	-0.119291	-0.0497556	-0.248742	-0.258649	-0.211197
Q15004;H0YKX3;H0YMA4	0.532367	0.532167	0.481919	0.597603	0.617487	0.65828
Q15181;Q5SQT6	0.0200577	0.00805652	-0.0270575	0.221568	0.256045	0.245982
Q15437	-0.0415062	-0.0830648	-0.0711029	0.11703	0.107554	0.128953
Q15758;B4DWS4;E9PC01	0.388134	0.359521	0.355806	0.324465	0.35095	0.399663
Q15836	0.221568	0.0504668	0.117163	0.0997664	0.0936954	0.0924781
Q16531;F5GY55;B4DZP5	-0.0639671	-0.0811863	-0.0574367	-0.114223	-0.134271	-0.140555
Q16543	0.000721115	-0.00219453	-0.0479498	0.0820213	0.0701145	0.075738
Q16555;B4DR31;Q8NAN9	-0.0820261	-0.0634694	-0.0603371	-0.332571	-0.385808	-0.319406
Q16576;Q16576-2;E9PC52;Q5JP01	-0.102899	-0.0630022	-0.104992	-0.120561	-0.0987836	-0.114223
Q16658	-0.157818	-0.174035	-0.198063	-0.178992	-0.187806	-0.210029
Q16666-3;Q16666-2;Q16666;E7EPR3;H3BLV7	1.10319	0.467488	0.348119	2.89765	2.86989	3.2879
Q16778;P06899;P33778;P23527	-0.0181327	-0.00898711	-0.0453421	-0.199454	-0.219707	-0.225127
Q16822;B4DW73;H0YML5;H0YM31	-0.456445	-0.506947	-0.337649	0.457542	0.506094	0.513592
Q3KQV9;Q3KQV9-2	-0.299507	-0.2396	-0.347215	-0.194757	-0.176838	-0.192414
Q460N5-1;Q460N5;Q460N5-4;H7C5R8;Q460N5-3	0.437973	0.456386	0.127369	2.74655	2.90194	2.88051
Q58FF8	0.220082	0.0243196	0.0603242	0.127765	0.141302	0.15004
Q5JR04;Q9HCE1;Q9HCE1-2;Q9H8T8	-0.445873	-0.301142	-0.377538	0.698574	0.610133	0.65828
Q5K651;C9JKF1	-0.134968	0.258338	0.368266	3.31275	3.35234	3.51728
Q5SSJ5;Q5SSJ5-2;Q5SSJ5-3;B0QZK4;Q5SWC8	-0.0903575	-0.094341	0.0177795	-0.34817	-0.31371	-0.34817
Q5SVK8;Q6XZF7;A8MU01;Q6XZF7-2	0.227002	0.0871912	0.124063	0.409038	0.401194	0.382833
Q5W0V3-2;Q5W0V3	-0.206678	-0.0230059	0.115033	0.215616	0.203139	0.247806
Q63HN8;Q63HN8-4;H3BLU6	-0.204499	-0.121408	-0.0894515	1.01728	0.915712	0.968054
Q8NBU8;Q9Y3B3;Q6JUT2	0.0764222	-0.0328461	-0.0366443	0.137372	0.1141	0.120086
Q6NXE6-2;Q6NXE6;B4E1N1;F5GYG2;F5H4P3	0.32112	0.370053	0.230695	0.102188	0.087327	0.103665
Q6YHK3;Q6YHK3-4;Q6YHK3-2;Q6YHK3-3	-0.895637	-0.832616	-0.684225	-0.492038	-0.462634	-0.507296
Q6YP21-3;Q6YP21	-0.292634	-0.15311	-0.29389	-0.036008	-0.0367775	-0.0303687
Q7KZF4;E7ESM6	-0.0845632	-0.0564462	-0.00166007	-0.133891	-0.135269	-0.144728
Q7L014	0.0140695	0.0265876	0.123401	-0.124016	-0.113239	-0.134477
Q7L1Q6;Q7L1Q6-4;Q7L1Q6-3;Q7L1Q6-2;C9IZ80	0.0888201	0.075738	0.128294	0.0716254	0.0635029	0.0652966
Q7RTV0	0.0478175	0.147958	-0.0787007	-0.0970543	-0.0927863	-0.0821787
Q7Z2W4;Q7Z2W4-2;F5H1W0	0.246469	0.445833	0.391438	1.21301	1.38139	1.3955
Q7Z2Z2-2;Q7Z2Z2	-0.0396811	-0.111477	0.016639	0.147307	0.144568	0.150949
Q86U90	0.461843	0.411535	0.299245	0.281075	0.322043	0.263035
Q86V48;Q86V48-2;Q86V48-3	0.174918	0.142871	0.204642	0.174279	0.176706	0.201007
Q8IUE6	0.0976109	0.0243196	-0.0327576	-0.398494	-0.404305	-0.371516
Q8IVF2-3;Q8IVF2	-0.873582	-1.01505	-0.888354	-0.766529	-0.800727	-0.75251
Q8IWE2;Q6MZV4	-0.35463	-0.361101	-0.269825	-0.226561	-0.195219	-0.235297
Q8N1G2	0.0107799	-0.193684	-0.0157825	0.999062	0.984188	1.06378
Q8NHU6;Q8NHU6-2	0.170951	0.324234	-0.148001	2.61023	2.51116	2.62028
Q8TAF3-3;Q8TAF3;Q8TAF3-4;Q8TAF3-5	-0.0968846	-0.0642838	-0.352418	-0.208128	-0.231752	-0.255787
Q8TCS8;H7BZ02	0.204767	0.223423	0.29066	1.55228	1.57565	1.62316
Q8TDN6	0.293841	0.30906	0.283922	0.271187	0.31545	0.313362
Q8WW12;Q8WW12-2	-0.110137	-0.10656	-0.19517	-0.141716	-0.15967	-0.142767
Q8WXH0;Q8WXH0-2;G3V5X4;F8WAA3	-0.0148348	-0.0668353	1.143	-0.566229	-0.632741	-0.599396
Q92522	0.0142124	0.0772429	0.000721115	0.459851	0.422233	0.459432
Q92597;E9PDL6;B3KR80;B7Z446;B7Z505;E7ESM1;F5H654	-0.07268	-0.0435567	-0.0803929	-0.209645	-0.206945	-0.178175
Q92616	-0.0341307	0.000144286	0.0371714	-0.0494719	-0.0543773	-0.0547668
Q92771;Q96FC9-4;Q96FC9-3;Q96FC9-2;A8MPP1;Q96FC9	0.0855606	0.0601858	0.037593	0.218843	0.188021	0.220701
Q93052;C9JUT4;C9JXK9	-0.0537183	-0.0570614	-0.124566	-0.319478	-0.270417	-0.305485
Q969G3-2;Q969G3;B4DGM3;C0IMW5;B4DFR4;H7BXG8;H7C3F6	0.024036	-0.0141499	0.0352017	-0.218598	-0.19408	-0.183572
Q96C90	-0.415153	-0.359361	-0.355553	-0.158156	-0.184375	-0.189335
Q96GX5-2;Q96GX5-3;Q96GX5	0.881743	0.137897	0.272262	1.43146	1.57425	1.33605
Q96HC4;Q96HC4-4;E9PBF5;D6RB78;F5H7Y0	0.27858	0.201508	0.28238	0.187261	0.217975	0.210763
Q96KA5-2;Q96KA5;G5E9Z2	0.0313951	0.126709	0.123799	0.10916	0.1153	0.110898
Q96P70	-0.248862	-0.217189	-0.196029	-0.115988	-0.118226	-0.134873
Q96PU5-2;Q96PU5-5;Q96PU5;Q96PU5-3;Q96PU5-6;Q96PU5-7;Q96PU5-8;Q96PU5-9;Q96PU5-4;F5H602	0.286763	0.220578	0.0521377	0.1503	0.171335	0.144829
Q96QD8;Q96QD8-2	1.02446	0.993783	1.07963	0.759667	0.706464	0.809167
Q96QD9;Q96QD9-2;Q96QD9-3;F6VVD0	0.122606	0.255924	0.245009	0.959844	0.991535	1.07245
Q96RD7-2;Q96RD7	0.469573	0.520246	0.432532	0.623211	0.640251	0.728748
Q96SI9-2;Q96SI9	-0.170946	-0.0375324	-0.000779292	-0.296651	-0.252209	-0.277272
Q99536;B3KUF8;B0AZP7	-0.191047	-0.189039	-0.252845	-0.275909	-0.306377	-0.312043
Q99832;B8ZZC9;Q99832-3;F5GZK5;Q99832-4;B7Z1C9;Q99832-2	0.0333701	0.0749164	0.0569996	0.0977456	0.104873	0.116897
Q99836;H0Y4G9;Q99836-2;E9PGG5;Q99836-3	0.234379	0.0211954	-0.12584	1.08644	1.08617	1.02326
Q99933-4;Q99933-3;Q99933;E2QRM7;Q99933-2	-0.121173	-0.136664	-0.148305	-0.145589	-0.120796	-0.138807
Q9BQ52;Q9BQ52-4;G5E9D5;E7ES68;Q9BQ52-3;Q9BQ52-2	0.1145	0.124461	0.135929	0.0856966	0.0930192	0.105276
Q9BQ61	-0.0596453	0.0437644	-0.158993	-0.125368	-0.103333	-0.114223
Q9BQE5	0.346645	0.531768	0.162984	2.20646	2.34329	2.23441
Q9BRQ8;C9JI05;Q9BRQ8-2	0.133564	0.0646069	0.169027	0.430392	0.425674	0.486251
Q9BRZ2	0.45607	0.388906	0.277509	0.843341	0.743817	0.882134
Q9BSJ8;Q9BSJ8-2;B3KY56	-0.140635	-0.0669259	-0.07224	-0.248605	-0.255374	-0.22201
Q9BTC0;Q9BTC0-1	-0.105147	-0.188299	-0.0474129	-0.291945	-0.279967	-0.264322
Q9BUI4;E9PHH9	0.389236	0.403486	0.410667	0.578311	0.554049	0.566572
Q9BUJ2-2;Q9BUJ2;B7Z4B8;Q9BUJ2-4;Q9BUJ2-3	-0.131424	-0.0681808	-0.0592544	-0.127825	-0.136077	-0.114644
Q9BV44;H7C3J3	0.0797024	-0.0624748	-0.109297	0.143263	0.157561	0.133169
Q9BYX2;Q9BYX2-2;Q9BYX2-4;Q9BYX2-3;Q9BYX2-6;Q9BYX2-5	0.184852	0.109695	0.233029	0.214995	0.206393	0.232415
Q9BZK7	-0.0174025	-0.0284251	-0.0587284	-0.221573	-0.193057	-0.22967
Q9C0C2;Q9C0C2-2	-0.205414	-0.246995	-0.207911	-0.112553	-0.0974556	-0.108083
Q9C0C7-4;Q9C0C7-2;Q9C0C7;Q9C0C7-5;G3V193;Q9C0C7-3;F8W9Z4	0.263515	0.339821	0.31313	0.470511	0.445939	0.524866
Q9H0H5;F8VRD2	0.587269	0.601411	0.551491	0.112633	0.108223	0.104873
Q9H0J9;G5E9U9	0.36446	0.508327	0.324926	2.37393	2.38466	2.41714
Q9H0P0;Q9H0P0-3;Q9H0P0-2	0.313594	0.295841	0.242816	0.707348	0.770026	0.820812
Q9H223	0.226262	0.1995	0.255924	0.929942	0.91127	0.907506
Q9H3N1	-0.0137857	0.0154976	0.00762616	0.109561	0.109427	0.1129
Q9H3R2	0.852958	1.09478	0.95017	1.10595	1.11663	1.12671
Q9H4A4;A6NKB8	-0.270626	-0.272925	-0.326335	-0.0801337	-0.097255	-0.0860479
Q9HB40;Q9HB40-2	-0.555566	-0.43491	-0.573403	-0.791932	-0.764494	-0.660931
Q9HBH5	0.421372	-0.199951	0.032524	0.431248	0.441483	0.367483
Q9HD67;E7EPL7;D6RGD1;E9PEW5	0.464564	0.633292	0.479748	0.868371	0.989139	0.851919
Q9NQP4;E9PQY2	-0.123654	-0.0658988	-0.103612	-0.137711	-0.127478	-0.144999
Q9NQW6;Q9NQW6-2	0.734135	0.660929	0.817296	0.62938	0.64911	0.650029
Q9NR31;B4DQ19;H0Y5E8;E9PBN0	0.0538064	0.0592169	-0.110791	0.194844	0.215616	0.19774
Q9NR45	-0.159912	-0.181738	-0.186853	-0.116895	-0.111976	-0.103875
Q9NRZ9-2;Q9NRZ9-3;Q9NRZ9;Q9NRZ9-6;Q9NRZ9-5;Q9NRZ9-4	0.142871	0.134352	0.220825	-0.42713	-0.453953	-0.403389
Q9NTJ3;E9PD53;Q9NTJ3-2;F5H0U7	0.0404014	0.0858326	0.112233	-0.190289	-0.171807	-0.194906
Q9NTZ6	0.182819	0.209391	0.151859	-0.0774976	-0.0802709	-0.0789446
Q9NUQ6;B4DT67;B8ZZZ7	0.253384	0.101381	0.153027	1.2996	1.2552	1.42455
Q9NVD7;F5H1R9;B7Z952;E9PS97	0.0143553	0.0144981	0.00331442	-0.0744715	-0.0807133	-0.075824
Q9NWK9;Q9NWK9-2	0.754374	0.503857	0.884012	0.54498	0.449958	0.498047
Q9NWM8;H7C1Z9	-8.66e-05	-0.076828	-0.361416	-0.381818	-0.399121	-0.386129
Q9NX46;B4DHV5;B7ZAN4	0.0972062	-0.0380359	0.0603242	0.374845	0.340505	0.370834
Q9NX55	-0.10479	-0.0629721	-0.219186	-0.270434	-0.227912	-0.255271
Q9NYL2;Q9NYL2-3	-0.16246	-0.182901	-0.320666	-0.374225	-0.382514	-0.392838
Q9NZ08;Q9NZ08-2	0.248778	0.219091	0.176833	0.855511	1.00978	0.880725
Q9NZ45	0.179129	0.0677764	0.171847	0.184725	0.167743	0.176961
Q9NZT2-2;Q9NZT2;E7ESW4;Q4VXW4	0.208268	0.124196	0.131589	1.45754	1.4588	1.46759
Q9NZZ3-2;Q9NZZ3	-0.0816595	0.0258793	0.06226	0.914947	0.831553	0.898944
Q9P013	0.0468402	0.164529	0.181421	-0.0427837	-0.0353574	-0.0369254
Q9P2E3;Q5JXR6	0.253263	0.489851	0.579083	1.37184	1.34164	1.62251
Q9P2E9;F8W7S5	0.0465609	0.0476779	0.1137	0.309758	0.330444	0.345396
Q9UBQ5;B7ZAM9	0.273576	0.140124	0.040682	0.0676387	0.0581087	0.0626743
Q9UBR2	-0.768838	-0.645638	0.0437644	-0.896737	-0.882411	-0.745043
Q9UBT2;B3KWB9;F5H4L5	0.033652	0.00432164	0.0416635	-0.0483973	-0.0485465	-0.0442408
Q9UGU0-2;Q9UGU0	-0.0860172	-0.110589	-0.0728469	-0.102094	-0.0993862	-0.0992781
Q9UHD1;Q9UHD1-2;E9PPQ5	0.19862	0.130272	0.187768	0.158725	0.1396	0.164529
Q9UHY1;F8W6G1	-0.0860632	-0.00134235	0.00144204	0.142087	0.165044	0.135929
Q9UII4;E9PBL0	0.80892	0.310573	-0.00547823	3.04548	2.8802	2.91537
Q9UJY1	0.434241	0.48944	0.226262	0.454281	0.52667	0.5614
Q9UKG1	-0.108223	-0.0712999	-0.0969926	-0.204566	-0.201875	-0.223104
Q9UKK3	-0.341884	-0.127352	-0.019609	0.695638	0.80587	0.720191
Q9UKN8	0.00791302	0.0813396	0.0485151	-0.0278073	-0.0306635	-0.0283222
Q9ULW0;Q96RR5	0.464773	0.345851	0.539134	0.189287	0.162339	0.18954
Q9UMS4	0.161565	0.132116	0.131326	0.065848	0.0721745	0.0742315
Q9UNF0;Q9UNF0-2	0.0473989	0.0137839	-0.0568813	-0.027131	-0.0289844	-0.0242671
Q9UNH7;C0H5W9;B4DJS7	0.0736831	0.0482362	-0.0286312	0.254352	0.228357	0.279768
Q9UNZ2;Q9UNZ2-5;Q9UNZ2-4;Q9UNZ2-6;F2Z2K0	0.0316775	0.0851526	0.0469799	0.152118	0.156655	0.152248
Q9UQ80;F8VTY8;H0Y3X3;F8VRZ3;F8VR77	0.06226	-0.00540581	0.017922	0.104203	0.0896338	0.0924781
Q9Y244	1.19453	1.12121	0.846634	0.639788	0.598175	0.580145
Q9Y263;E5RIM3	0.0556121	-0.0109628	0.0360461	0.176451	0.177981	0.159887
Q9Y265;Q9Y265-2;E7ETR0	0.0820213	0.0877344	0.0736831	0.0633648	0.0654344	0.0574155
Q9Y2A7;Q9Y2A7-2	-0.0922479	-0.0964218	-0.0588636	-0.138426	-0.119416	-0.139697
Q9Y2L1;Q9Y2L1-2;G3V1J5;F2Z2C0	0.126709	0.0861043	0.157949	-0.134699	-0.146547	-0.123292
Q9Y2Q3;Q9Y2Q3-3;Q9Y2Q3-2;E9PFN5;Q9Y2Q3-4	-0.0585331	-0.0364963	-0.152837	0.127369	0.109829	0.113834
Q9Y314	0.16723	0.131063	0.0184917	0.170951	0.193835	0.169412
Q9Y3P9;Q9Y3P9-2	0.0866479	0.0050406	0.0832474	0.239154	0.201885	0.198745
Q9Y3Z3;Q9Y3Z3-2	0.258459	0.240253	0.295253	2.58395	2.61476	2.62478
Q9Y4E8;E9PCQ3;Q9Y4E8-2;Q9Y4E8-3	0.00690831	-0.054647	0.0265876	0.302524	0.29901	0.263635
Q9Y4F1;C9JME2;Q9Y4F1-2	0.0274371	-0.0162494	-0.0586683	-0.28854	-0.34727	-0.333134
Q9Y617;Q9Y617-2	-0.144233	-0.141414	-0.177767	0.249263	0.25689	0.254473
Q9Y6H1;Q5T1J5	-0.260031	-0.312778	-0.488532	-0.69584	-0.61668	-0.681515
Q9Y6K5;F5GWB8	0.601221	0.416515	0.579083	4.71606	4.60069	4.78764
Q9Y6N5;H3BNX3	-0.0244578	-0.0023102	-0.107244	0.883934	0.942984	0.77273
Q9Y6R0	-0.330447	-0.193783	-0.0797982	-0.154056	-0.162202	-0.14046
A0AV96;A0AV96-2;D6RBS9;D6R9D6;B7Z8Z7;D6REZ6	0.393306	0.0989585	0.279174	0.219711	0.164529	0.269273
A0AVT1;A0AVT1-2	-0.196046	-0.261206	-0.209895	0.138945	0.177471	0.179256
A0PJM3;F5GW92;Q8IX06	-0.357511	-0.281369	-0.147634	-0.480519	-0.251487	-0.13741
A0PJW6	-0.0872582	-0.184556	-0.0321231	0.27023	0.259303	0.0483758
A1L0T0	-0.16046	-0.151426	-0.145941	-0.0187757	-0.157238	-0.169323
A1X283;G3V144	-0.196194	-0.373832	-0.308502	-0.111165	-0.263179	-0.148369
A2A274;Q99798;F5H2A5;B4DEC3;B4DW08	-0.0607885	-0.0380211	-0.0673039	-0.0922479	-0.126533	-0.0832023
Q86X10-3;A2A2E9;Q86X10;A2A2F0;Q86X10-2;Q86X10-4	0.051024	0.0278618	-0.10197	-0.0819497	-0.0735451	-0.203203
A2A2Q9;Q9Y312	0.418784	0.35558	0.295723	0.0255958	0.042084	0.162339
A2AAT0;E7ESG6;F5H0B5;Q92504	-0.311363	-0.232362	-0.0906032	-0.559026	0.0316775	-0.133622
G8JLL2;B0UYY4;B0S865;A2ABN6;B0UYY6;B0UYY2;E9PKC2;G8JLQ0;G3XAH1;B0S872;Q9UMR5-2;Q9UMR5;G8JLE1;E9PRP4	-0.133385	0.539432	1.44101	-0.524687	-0.774775	-0.787518
B0V0T3;A2ACR1;P28065-2;P28065	1.44927	-1.05191	-0.482835	5.29135	2.64309	2.0212
A2IDC6;Q4TT38;Q13084;A2IDC7;Q4TT37	0.0571383	0.148609	-0.0127664	0.217479	0.118094	-0.0455655
A2RRP1;A2RRP1-2;H0Y5G7	-0.208211	-0.0356088	0.156267	-0.419218	-0.214408	-0.0745322
H0YAY3;E9PF32;A2RUS2-2;A2RUS2	-0.305771	0.104337	0.163241	0.862352	0.55031	0.828063
A3KMH1-3;A3KMH1;E2QRD0;A3KMH1-2	-0.0194628	-0.144361	-0.0304276	0.0982848	-0.00996002	0.0102069
A3KN83-2;A3KN83;A3KN83-3;F8W8H8;A3KN83-4	0.108625	0.0326651	0.265437	-0.39914	-0.267375	-0.273134
A4D1E9;A4D1E9-2;C9J8R7	0.0583859	-0.0117334	0.100036	0.0339339	-0.0118061	0.128821
A4D1P6;C9J1X0;A4D1P6-2;A4D1P6-3	0.770026	-0.142465	0.0110662	-0.374356	-0.188036	-0.312115
A4D212;Q8N201	-0.0693611	0.041243	0.291486	-0.193156	-0.253825	0.131063
A4D2Q0;E9PHI4;O94901-5;E9PF23;O94901;E9PDU4;H0Y742;H0Y6N5;E7EP45;H7C2K3	-0.0301919	-0.0124318	0.0576928	-0.0369551	0.0270125	0.0381553
A5PLL7;Q5TGE2;Q5TGE1	-0.247765	-0.0623543	-0.151779	-0.195137	-0.14358	-0.429712
A5YKK6;B5MDN3;A5YKK6-4	-0.0488151	-0.0678784	0.0370308	-0.245711	-0.281351	-0.227067
A6H8Z7;Q6UWP7	0.0663992	-0.134113	0.0581087	0.0291349	-0.386657	-0.0586082
H3BTL1;Q9GZQ8;A6NCE7;Q9H492;Q9H492-2	0.27453	0.355467	0.195096	-0.066382	0.126709	0.0590784
Q13564-2;Q13564;A6NCK0;A8MU28	0.0104934	-0.0423231	0.0129261	-0.0405859	0.0275787	-0.104558
A6NCZ6;Q9BWM7	-0.0779087	-0.0687557	-0.0499796	-0.0470701	-0.0821787	-0.116786
A6NDG6	-0.429731	-0.283773	-0.417232	-0.0142373	-0.0103959	-0.136236
H7C5A7;E9PJN0;A6NDT2;O14734	-0.0723917	-0.155727	-0.312043	-0.0504277	-0.342086	-0.236453
A6NDU8	-0.122036	-0.112677	-0.122334	-0.0116752	-0.0281898	-0.0335991
A6NDW6;Q9BVK2;H0YDD3;H0YDQ1;E9PK79;E9PP96	-0.0199454	0.0100636	0.0478175	-0.116348	-0.0790969	-0.160476
A6NEM2	-0.0883468	-0.0569114	-0.0168622	-0.051145	-0.115035	-0.0619326
A6NF48;Q9Y2X9;F5H1Z5	0.1141	0.0280033	-0.0603371	-0.130602	-0.215312	0.0054719
F5H1G9;F8WA55;F8WA56;A6NFN2;Q8IZP0-10;Q8IZP0-8;Q8IZP0-7;Q8IZP0-2;Q8IZP0-4;Q8IZP0-3;Q8IZP0-5;Q8IZP0-6;Q8IZP0-9;Q8IZP0;H7BXI6;Q8IZP0-11	0.253868	-0.16301	-0.25472	-0.00879832	0.0104934	-0.0927401
A6NMH6;A6NFQ9;F8W8I8;Q92599-2;F6W7K9;Q92599;Q92599-3	-0.141303	-0.401463	-0.176381	0.0278618	-0.140905	-0.147042
A6NG10;Q969T9;E7EX86;B4DFG2;B4DV07	-0.553638	0.107822	-0.398113	-0.184441	-0.0384804	-0.224772
A6NG79;E9PGC6;Q92733	0.0888201	0.137504	0.0855606	-0.101041	-0.0855274	-0.00939359
Q7Z7H8;A6NGJ4	0.1038	-0.215714	-0.156836	0.159887	0.246347	0.22033
A6NHB5;Q14202-2;Q14202;A6NHN7	-0.444832	-0.321423	-0.240435	-0.203951	-0.158558	-0.271566
A6NHL2-2;A6NHL2	0.0319598	0.840524	0.0404014	0.16221	0.207893	0.305562
A6NHQ2	0.123401	0.0625362	0.147046	0.222186	0.0535284	-0.133891
A6NHR9;A6NHR9-2	0.0535284	0.067501	0.135272	0.262553	0.243181	0.322505
P63092;A6NI00;Q5JWF2	-0.108176	-0.0938637	-0.15756	0.0291349	0.0462816	0.000432815
Q5JRG1;C9JDH3;H7BYF2;H7BXQ4;Q9BVL2-2;A6NI12;Q9BVL2	0.0787465	0.195221	0.00273846	0.0236102	0.0985544	-0.052072
Q969Y2-3;Q969Y2;A6NIG5;Q969Y2-2	0.44742	-0.00555066	0.131063	0.0133551	0.000432815	0.185359
A6NIH7	0.0768327	0.0418037	0.323774	0.0698396	-0.131598	-0.114769
A6NIT2;A6NMN0;P46020-3;P46020-2;P46020	-0.126911	-0.235042	-0.201775	-0.140158	-0.0215993	-0.311148
A6NJK7;Q76FK4-4;Q76FK4;F5H101;F8WE42;Q76FK4-2;Q76FK4-3;F5GWN9	-0.0942332	0.0720372	0.0999011	-0.193272	0.0180643	0.140648
A6NJM0;P29323-2;P29323-3;P29323;B1AKC9	0.149259	0.203264	0.417704	0.461633	0.410015	0.592828
A6NJZ9;Q8WTT2;F5H677	0.193961	0.0694272	0.344942	-0.00853715	-0.048845	0.068602
F8WC89;A6NKF1;H0YEW7;A6NKF1-2	0.0184917	-0.0582626	-0.0962058	-0.040764	-0.162686	0.0483758
A6NKF9;B7ZAQ6-2;B7ZAQ6-3;P0CG08;B7ZAQ6;H0YFP4;E9PKY3	-0.1005	0.0825663	-0.147106	0.0067647	0.389236	-0.205713
A6NLH6;Q9P003	0.152897	0.0882773	0.1595	0.0977456	0.0749164	0.257131
A6NM69;C9JC79;P22307;B4DHP6;E1B6W5;P22307-2	-0.108021	-0.158993	-0.273204	-0.144281	-0.124157	-0.193981
A6NMA8;O95825;A6NND8;A6NHJ8	-0.17158	-0.281544	-0.267757	0.0716254	0.040121	-0.0241791
E9PJK1;E9PRJ8;H0YDL9;H0YDJ9;E9PIF1;A6NMH8;P60033	1.41554	0.740194	0.427284	1.19931	0.249991	0.295605
A6NML8;C9J6U3;F5H7I1;O60879-2;O60879-3;O60879	-0.212818	-0.173726	-0.164981	-0.0129266	-0.0271603	0.00230651
Q7L5Y1;A6NMP3;Q7L5Y1-2	-0.110044	0.186247	-0.109732	-0.141414	-0.175745	-0.322632
A6NMQ1;P09884	-0.116489	-0.107259	0.014641	-0.164707	-0.111617	-0.113879
B4DPP0;A6NNI4;G8JLH6;P21926;E7ERM7	-0.120875	-0.176299	-0.0973167	-0.138997	-0.206945	-0.217289
A6NNV6;O95229;A6NH27	0.205393	0.0416635	0.155102	-0.153254	-0.206928	-0.256356
A6PW57;Q99755-2;Q99755-4;Q99755-3;Q99755	0.463309	0.065848	0.308011	0.209765	0.213005	-0.172051
A6ZKI3;Q9BWD3;Q17RB0	-0.192546	-0.525829	-0.679758	-0.10583	-0.428915	-0.409259
A7E2V4-5;A7E2V4;A7E2V4-3;A7E2V4-4;A7E2V4-2	-0.106374	-0.453459	-0.0292936	-0.0978724	-0.292793	-0.0885001
Q9ULV4;A7MAP0;B4E3S0	0.0287106	0.0462816	0.0067647	-0.0694367	-0.0127664	-0.023871
A8CG34;A8CG34-2;Q96HA1-2;Q96HA1-3;A8MXF9	0.238909	0.276437	0.274053	-0.0355052	-0.0621284	-0.110402
Q9Y6M4-3;A8K040;E7EVD0;B4DSH2;Q9Y6M4;Q9Y6M4-2	-0.0053334	0.021764	-0.261604	0.0203421	-0.123843	0.373954
A8K1B6;F5H4R9;P50570-2;E9PEQ4;P50570;H3BLY9	-0.033038	-0.0648269	-0.0304867	-0.0450295	-0.105209	-0.0643893
Q9ULG6-2;Q9ULG6;A8K9T0;Q9ULG6-3;Q9ULG6-4	0.967464	0.919149	0.82855	0.537445	0.683921	0.689747
A8MPX7;F5GWL7;Q9H5V9	-0.00424777	-0.22238	-0.0808201	-0.214609	-0.199073	-0.468851
A8MSH5;Q9BY42;A2A2L5;A2A2L6	0.0302654	0.0211954	-0.0688616	-0.00913223	-0.0143538	-0.0933095
E5RGQ3;A8MT24;Q9H446	-0.217424	-0.123073	-0.000129853	-0.364051	-0.0206185	-0.0646006
A8MT72;Q2NKQ5;Q16799-3;Q16799-2;Q16799	0.000576887	-0.0957587	-0.0779696	-0.121094	-0.140285	-0.114035
A8MTC3;Q7Z5J4;E7EVZ3;C9JWB0;Q7Z5J4-3;Q7Z5J4-2;A8MXE8;E7ETW1;Q7Z5J4-4	0.0243196	-0.17171	0.396817	-0.0426351	0.067501	0.0067647
A8MTG3;O43670-2	0.0943712	0.0434844	0.111165	0.0360461	-0.0269839	0.0455827
A8MTG8;F5GWK4;Q8IUR7-2;Q8IUR7;B7Z637;Q8IUR7-3;G5E9V6;Q8IUR7-6;B7Z441;C9J2I1;G5E9V7;H0YGM5	-0.037414	0.0666747	-0.152516	-0.218565	0.0221902	-0.103193
A8MTM6;Q15398;Q15398-1	-0.106669	0.0464211	0.00762616	-0.104356	-0.144249	-0.347289
A8MUA9;A8MU27;P55854;B4DUW4	-0.247423	-0.413423	-0.325576	0.0798389	0.24817	0.216113
A8MUB1;P68366	-0.0587734	-0.0694216	-0.0859713	0.00374607	-0.0315331	-0.0213065
A8MUW5;Q52LJ0	0.0464211	0.0529723	0.116764	0.0413831	0.0048968	0.0984196
Q16643;A8MV58;Q16643-2;D6R9W4	-0.179123	-0.0916943	-0.0686346	-0.248039	-0.25367	-0.196112
A8MV89;Q5M775-4;Q5M775;Q5M775-5;Q5M775-3;Q5M775-2	0.202637	0.19862	0.279887	0.215741	0.132511	0.126312
A8MW61;O43660;O43660-2	0.173	0.0783365	0.106214	0.073546	0.016639	0.125122
A8MWD3;O15371;B4DVY1;B0QYA5	0.158337	0.132906	0.127633	0.0680517	0.1125	0.081885
P62308;A8MWD9;Q49AN9;F5H013;F5H5R7;C9JVQ0	0.0603242	0.0877344	-0.0676818	-0.023695	-0.00400182	-0.0141207
A8MWK3;P19022	0.0137839	0.0258793	0.149259	-0.180217	-0.087626	-0.0360672
Q9UMZ2-6;Q9UMZ2-4;Q9UMZ2-3;A8MWU4;Q9UMZ2-5;Q9UMZ2	-0.0282045	-0.275839	0.146525	0.107018	0.119821	0.0268709
E7EX90;A8MWX9;E9PFS5;E9PGE1;A8MY36;Q14203;G5E9H4;Q14203-2;Q6AWB1	-0.0602017	-0.0686195	-0.0384508	0.0132121	-0.0230792	-0.0813848
A8MX75;P18074;E9PM96;E7EVE9;P18074-2	0.212632	0.462681	-0.106063	0.387583	-0.140587	0.0186342
Q5H8X8;A8MXQ0;O95399;O95399-2	0.0695647	0.143524	0.162468	0.362554	0.451224	0.542803
A8MXV4	0.117828	0.264957	0.619929	0.118891	0.257252	0.736908
Q96G95;A8MY43;O14874;H3BTL2;H3BS02	-0.226645	-0.17301	-0.36857	0.0343565	0.0783365	0.00331442
H0Y720;A8MYY3;Q9UPQ9-1;Q9UPQ9;Q9UPQ9-2	-0.29396	-0.148353	-0.445441	-0.391683	-0.435651	-0.628609
A8MZ22;Q99733;F5HFY4;C9J6D1;C9JZI7;E9PS34;E9PNJ7;E9PKT8;E9PNW0;E9PJJ2;A8MXH2	-0.0499945	-0.0653853	-0.082194	-0.0324625	-0.0570164	-0.0507714
A9Z1X7;E9PCT1;Q8IYB3-2;Q8IYB3	0.157691	0.136585	0.0901759	-0.0909873	0.0339339	-0.104418
B0FLL2;O60825;O60825-2;B4DY91;B4DI16	0.191815	0.0524158	-0.139522	0.0370308	0.0133551	-0.1778
Q9UH99;B0QY62	-0.0630775	-0.0356235	0.108625	-0.366932	-0.32601	-0.225396
B0QY89;Q9Y262;G8JLH4;B0QY90;B3KNG0	0.137504	0.148869	0.117562	0.0546401	0.0119249	0.0436244
B0QYD3;Q9UH17;B0QYD2;Q9UH17-2	0.151079	-0.0301625	0.117562	0.372283	0.300417	0.298072
B0QYK0;B0QYK1;Q01844-3;Q01844;Q01844-5;H7BY36;C9JGE3;Q01844-2	0.0330882	0.123666	0.0147838	-0.163042	-0.098382	-0.127857
H3BQQ9;B0QYN7;P63279;H3BPC4	-0.0236364	-0.0509956	-0.183605	-0.00420439	0.0246034	-0.0350174
P41229-2;B0QZ44;P41229;P41229-3;P41229-4;Q9BY66-2;Q9BY66;Q9BY66-3	0.151729	-0.266437	-0.0348548	-0.0178406	0.0903115	0.0231843
F5H449;Q5BJG6;B0QZE2;Q5VUI0;Q15326;F6UH50;Q2LD45;B7Z3Z1;E7ENI9;B7Z293	0.00719549	0.330673	-0.0141353	0.0662615	-0.177784	-0.56531
B0S7P1;P25440;P25440-2;H0Y6K2;H0Y5T9;F8VXF8;Q658Y7;B0V073;B0V072;H0Y602	-0.0375324	0.0690147	0.10541	0.0450235	0.00891703	-0.0480393
B0UX83;G3V1Z5;P46379-2;P46379;P46379-3;F8VX53;F8VXY4;E7EMZ4;F6TH84	0.0472592	0.0825663	0.0795658	0.00115371	0.0199154	0.00705191
B0UZY3;Q96KQ7-2;Q96KQ7;B0UZY0;A2ABF8;B0UZY1;A2ABF9;H0YIM0;H0YHA9;A2BED6;A2BED7	-0.0821176	0.186374	-0.0951884	-0.0415656	-0.0359342	-0.0828356
B0UZZ8;O15213	0.253505	0.239154	0.27453	0.0817487	0.0863761	0.14978
B1AH87;P30536	0.167872	-0.00410306	0.141694	-0.0650533	-0.0123444	-0.0147036
B1AH89;Q14166	0.0102069	0.0103502	0.00733906	0.0241777	-0.0329642	0.0278618
B1AJQ6;Q86Y82	-0.127746	-0.149121	-0.0911564	0.1956	0.301588	0.202261
B1AK13;P35914;F5GYT9;P35914-2	0.664938	-0.470009	-0.440322	0.465086	-0.0782895	-0.201078
Q6P587;Q6P587-2;B1AK40	-0.270347	-0.269964	-0.445303	-0.1839	0.0119249	0.0211954
Q9HAF1-2;Q9HAF1;B1AK64;Q9HAF1-3	0.00345838	-0.105644	-0.0768889	0.105946	0.016639	0.0130691
B1AKC7;F8W755;Q9UJF2;H0Y638	-0.0264696	0.241718	0.217231	0.121015	0.190299	0.293724
B1AKD8;Q5TZA2;Q5TZA2-2	0.229219	-0.0597655	-0.13272	-0.0267341	-0.078061	-0.0213358
B1AKJ5;O43847;O43847-2;F5H6R2;G3V1R5;F5H7V1	-0.204416	-0.121628	-0.138172	0.0210533	-0.0256763	-0.00576786
B4DR76;B1AKL4;Q9NRA8-2;B1AKL3;Q9NRA8	0.00748262	-0.225009	0.238053	-0.419565	-0.477804	0.361095
B1AKM8;B1AKM6;F5GYC6;H0Y7P7;Q9UG56-2;Q9UG56	0.0630887	0.267835	-0.205297	0.435415	0.0877344	-0.0655212
B1AKN5;B1AKN8;F5H0R0;Q12857;F8W8W3;B1AKN7;Q12857-2;B1AKN6	-0.240963	-0.455178	-0.133907	-0.456603	-0.698623	-0.0753072
B1AKV6;B1AKV3;Q9NVA1;B7Z314;B1AKV2;Q9NVA1-5;Q9NVA1-4;Q9NVA1-2	-0.0996336	0.0890913	-0.207145	0.0545011	0.177599	-0.0560262
B1ALK7;B7Z6G2;Q14155-1;Q14155-5;E7EUY6;H0YFH7;Q14155-6;Q14155-2;Q14155-3;Q14155;E9PDQ5	-0.0155346	-0.1569	-0.0768128	0.124196	-0.00179007	-0.0504128
B1ALY0	-0.0885462	0.0201999	-0.147618	-0.235093	-0.363605	-0.338196
F5GZ07;F8W8M9;B1AM27;O14795	0.543892	0.187768	-0.290533	-0.148689	0.128557	-0.238017
B1AMS2;F5H1J5;Q14141-2;Q14141-4;Q14141;B4E049	0.125519	-0.0600513	-0.171775	0.0775164	-0.00335093	-0.00219453
B1AMU7;Q9Y3B2;B1AMU4;B1AMU3	-0.349861	0.16337	0.0821575	-0.229991	-0.0053044	0.326767
E9PSH2;B1AP13;Q14UF5;P08174;Q14UF4;Q14UF6;P08174-2;H3BLV0;F5H2H0;B1AP15	0.0780633	0.0990932	0.0852886	0.170182	0.259544	0.241718
C9JIZ6;F8W6Z6;B1AVU8;P07602;P07602-2;P07602-3;F5H0X6;Q5BJH1	-0.663739	-0.364311	-0.269095	-0.617034	-0.116629	-0.167442
B1B0M1;Q4V328;F5H504;Q4V328-4;Q4V328-2;Q4V328-3	-0.122758	-0.179302	-0.294668	0.0758749	-0.0646459	0.251568
E9PDL9;B2CI53;D3K174;B5M453;E9PGC1;E9PFN4;B5M452;F8W7E6;H7C3C4;Q9Y6M7-4;Q9Y6M7-3;Q9Y6M7-2;Q9Y6M7;Q9Y6M7-5;C9JRP1	-0.226172	-0.0860326	-0.246584	-0.335626	-0.151426	-0.247183
B2R5P6;E2QRB9;B7Z2S5;E9PNQ6;E7EW10;Q16881-5;Q16881-2;Q16881-4;Q16881-3;Q16881-6;Q16881;E9PIR7;E7ESI6;F5H780;E9PMY9	0.187894	0.145873	0.139731	0.190678	0.18916	0.227618
B2WTI4;Q6NYC1-2;Q6NYC1;Q6NYC1-3	0.227371	0.646624	0.37729	-0.072058	-0.0492181	0.0816123
B3FL70;Q96BY6	0.0837921	0.499578	0.0798389	-0.236894	0.301939	-0.166859
F8VY35;F5H4R6;H0YIV4;B3KNT8;P55209;F8W020;F8W0J6;F8VXI6;F8VUX1;F5H1X5;F8VVB5;H0YH88;H0YHC3	0.151469	0.140386	0.178364	0.0453032	0.0749164	0.0885487
B3KPJ4;Q8IXK0-2;Q8IXK0-4;Q8IXK0;Q8IXK0-5;C9J3D2;Q8IXK0-3;H3BLT6	0.422018	0.208642	0.505789	0.107018	-0.0705423	0.088413
H0YF74;B3KQ63;P32754	0.00863036	-0.0448658	-0.182229	-0.391191	-0.595249	-0.806544
B3KQT9;G5EA52;P30101;F5H119	-0.117599	-0.0423231	-0.0699364	0.051024	0.059909	0.0791561
F5H5N1;F5GXJ1;B3KRI2;O75251;C9JKS5;F5H273;F5H350;F5GX93;Q6ZS38	0.0593554	0.252052	0.0137839	0.0214797	0.165172	0.0447438
B3KRV7;P06858;F5H295	-0.523048	-0.568174	-0.440988	-0.435007	-0.333243	-0.380465
B3KS61;O60725	0.146916	0.501006	0.158337	-0.0625954	0.0230425	-0.0941254
B4DMT5;B3KSH1;O00303	0.212258	0.183201	0.172231	0.0201999	0.0504668	0.0528332
O75925;B3KSY9	0.190299	0.126312	0.134221	-0.216367	-0.350559	0.0460021
B3KTM8;Q9UBU8-2;Q9UBU8;H0YMJ0;H0YLJ3;B7Z6R1;H0YM21;H0YNE0	0.350384	0.333882	0.302758	-0.318074	-0.273919	-0.344227
B3KUK2;P04179;F5H3C5;F5H4R2;F5GYZ5;P04179-2;G8JLJ2;B4E3K9	0.290896	0.231555	0.15043	0.151989	0.0647449	0.0560286
I3L4Q4;B3KVH8;Q9BUL5;I3L0Y2;B4DLK6;C9J6D8;I3L410;I3L1N0	0.115699	0.0542234	-0.165839	-0.0599761	-0.244548	-0.00672417
G5EA50;B3KXA1;Q6ZN18-3;Q6ZN18-2;Q6ZN18	0.0716254	-0.0809575	-0.544308	0.167486	0.54587	0.0765591
B3KXS5;P36776;F5GZ27	-0.0818427	0.00144204	-0.00730407	-0.0716638	-0.000894759	-0.00349556
B3KXW5;O43747;O43747-2;E7EUH1;F5GZV5	-0.0605627	-0.0102361	0.00475299	-0.0194628	-0.0221266	0.0408223
B3KY83;P19793	-0.113707	-0.570764	-0.250423	0.389126	-0.303775	-0.341884
B4DDF4;B4DUT8;Q99439;E7ENR3;Q99439-2;H3BTZ5;H3BVI6;H3BQH0	0.204892	0.278817	0.116098	0.119555	0.15562	0.137504
B4DDF7;P30153;F5H3X9;E9PH38	-0.062731	-0.0465932	-0.0559962	0.0305479	0.0492126	0.0329472
B4DDG1;P68036;E7EWS7	-0.357918	-0.186344	-0.370788	-0.0608637	-0.0625803	-0.131471
B4DDK9;Q10469	-0.231007	0.657732	0.0423642	-0.0610443	-0.0944797	0.0251707
F8VYY9;B4DDT7;P54619;F8W9D1;H0YHF8	0.136979	0.0384361	0.13711	0.128557	0.13014	0.0935602
B4DDY8;P49590;C9JV49;E9PG66;F5HHF0;D6RJE6;B4DQ67;C9JHI8	0.0485151	-0.244429	-0.11048	0.0786098	-0.218917	-0.235467
B4DEI4;Q9H8Y8-2;Q9H8Y8;B4DKT0	-0.165742	-0.241919	-0.0615712	-0.139363	-0.185983	-0.0345888
F5H698;B4DER1;Q9P2J5;B4DJ10;Q2TU79	-0.0320051	-0.00261366	0.0264459	-0.117255	-0.173905	-0.147026
B4DFI9;O60921;C9JA95;F8WAW9;C9JCK8	0.285935	0.338795	0.0856966	0.120883	0.18574	-0.160202
H3BM67;H3BUP2;H3BUN4;O60936-2;B4DFL0;O60936	-0.44782	-0.353321	-0.390945	-0.154249	-0.182131	-0.194509
C9JZL8;C9J5M0;C9JC07;B4DG42;Q96S97;C9JJV6	0.207393	-0.023783	0.259905	0.298658	0.2444	0.247685
B4DG62;E7ENR4;P19367-4;P19367-2;P19367;P19367-3	0.0924781	0.117562	0.207393	0.0301242	0.0716254	0.116764
B4DGM4;Q9NX70	0.147567	0.0356239	-0.115426	-0.0841809	0.0851526	-0.0676666
B4DH44;P45985;P45985-2;H0YG34	-0.0210283	-0.392497	-0.0803625	0.230203	-0.0466677	0.0731348
B4DH53;Q66K74	-0.194608	-0.0532691	-0.299613	0.120219	0.00963388	0.146134
B4DH70;Q9UKB1-2;Q9UKB1-3;Q9UKB1;Q68DS0;Q9Y297-2;Q9Y297	0.165687	-0.298815	-0.076326	0.262674	0.920598	0.325847
B4DHA4;Q96CB9;Q96CB9-2	-0.41808	0.162081	-0.304897	0.789854	0.492417	0.0687396
B4DT77;B4DHY4;P20073-2;P20073	-0.135396	-0.104635	-0.141733	0.0282862	0.067088	-0.0399629
B4DIQ0;O60942;B4DSJ8;O60942-2;Q5TCW7;O60942-4;O60942-3	-0.0737273	-0.0127228	0.108892	-0.15396	-0.206828	-0.220883
B4DIT7;P21980;F5H6P0;P21980-2	0.415001	0.513996	0.387583	0.520548	0.487075	0.39594
B4DJA5;P20339	-0.0491285	-0.0812016	-0.159009	0.0501883	0.0489337	-0.125557
B4DJL6;Q96SY0;H3BRY6;B4DVT3;B4DVD5;Q96SY0-3	0.444561	0.121546	0.0284276	-0.0914176	-0.015068	-0.0355792
B4DJP7;P62318	0.109695	0.0409626	-0.0267634	0.0243196	0.0374524	0.0402613
B4DJV2;O75390	0.0478175	0.0734089	0.0439044	-0.0304276	0.0387171	-0.0449402
B4DK30;Q15029	0.0507454	0.0825663	0.129481	-0.0601716	-0.0302508	-0.0275279
B4DL02;P29353-2;P29353-7;P29353;P29353-6;P29353-5;H0Y539;E9PFM5	-0.109157	-0.176528	-0.207411	0.19497	0.133958	0.117562
Q9NVU0-3;Q9NVU0-2;B4DL24;H3BT11;Q9NVU0	0.327342	-0.409796	0.135535	-0.0922171	-0.309592	-0.00847902
B4DLG2;O75152;E9PQ61;E9PBY7	-0.0374288	0.143524	0.0802483	-0.0377398	0.115166	0.0174944
Q9H910;B4DLH4;A6NGP5;H3BU16;H3BMV3;Q9H910-2;B4DL85;H3BMT0;H3BTV5	-0.0918019	-0.0823772	-0.131914	-0.217172	-0.157303	-0.102868
B4DLN1	-0.0497556	-0.0613754	-0.121251	0.0460021	0.109962	-0.066231
B4DLT4;P23443-2;F6UYM1;P23443;Q7Z721	0.134747	0.015212	-0.34119	0.0479571	0.176961	-0.14081
B4DLZ9;Q5VTB9;Q5TDE7;Q5TDE8;F8WB55	0.473735	-0.0324772	-0.472229	0.347099	0.432532	-0.16406
P32322;B4DMU0;A6NFM2	-0.28736	-0.185967	-0.310003	0.00460933	0.0651587	-0.0596453
F5H702;B4DN34;Q96GC5	0.301237	-0.311095	-0.0315627	0.258459	0.0103502	-0.108083
Q9Y3F4;B4DNJ6;B0AZV0	0.0453032	0.0234682	-0.0120534	-0.0456101	-0.0244285	-0.0711181
B4DNM1;Q96TA2-2;Q96TA2;Q96I63;F5GYR4	0.14978	0.0237521	-0.0053044	-0.0685287	-0.0495017	-0.00553615
B4DNR3;Q96IU4;B4DQI4;F8W9U3	0.295018	0.173383	-0.16217	-0.0680296	-0.129529	-0.357844
B4DP11;Q15185;B4DP21;B4DDC6	0.0353423	0.178746	-0.0517132	0.0186342	0.0650208	-0.00142894
B4DP27;Q15363;F5GX39;E7EQ72;F6QWA0	-0.0127082	-0.0848386	-0.154602	-0.0283516	-0.0133342	-0.000548299
B4DP36;Q13137;E9PBE5;D6REB0;E7ENK0;E7ETP5	0.52647	0.416948	0.457542	0.78115	0.630871	0.787767
C9J494;B4DPR4;Q9H000	0.413161	0.564037	0.754631	-0.0104977	-0.0790512	0.332507
B4DPV8;Q8NC54	-0.258235	-0.12803	-0.193965	0.00863036	0.236952	0.199123
F6TTN0;B4DPY8;O94842	0.00446549	-0.0483973	0.0154976	-0.197964	0.0097772	-0.0149368
B4DQI6;B4DUA9;Q13595;Q13595-2	0.0590784	0.0483758	0.0357646	0.115566	0.177471	-0.000865848
E7ESV4;F5H7Y6;B4DQI8;P61224;F5GX62;F5H147;B4DW94;A6NIZ1;F5H004;B4DW74;F5H823;B7ZB78;F5H6R7	0.119555	0.0304067	-0.0319903	-0.0370438	-0.152276	-0.112693
B4DQJ8;P52209;F5H0L3;F5H7U0;B4DV68	-0.171596	-0.17384	-0.204815	-0.0436459	-0.0738032	-0.101211
B4DR03;Q86UY6;B4DU10	0.0385766	-0.323299	-0.0520272	-0.0687254	-0.10386	-0.179237
B4DR61;P61619;P61619-3	0.0497701	0.0542234	0.0582473	0.0289935	0.1145	0.117828
B4DR80;Q9Y6E0-2;Q9Y6E0;E9PCB9;H0Y630;F5H2G3;Q5JV98;E9PCB4	-0.0339683	0.000144286	-0.099309	0.0250288	0.0723116	-0.0137712
Q02809;B4DR87	-0.15465	-0.0955583	-0.144313	0.0486547	0.052555	0.0976109
Q86YS7;Q86YS7-2;B4DRN7;F5H2A1;F5H5R1;F5H3N1	-0.752753	-0.0411351	-0.149537	-0.06252	0.238542	0.202512
Q92552;B4DRT2;G5EA06;D6RH20	0.116764	0.115832	0.143655	0.014641	0.0067647	0.0381553
B4DS44;Q8N1B4;B4DNI9	-0.0513692	-0.146819	0.0346383	-0.15547	0.0892269	0.128161
B4DS52;H0Y997;Q96J42;C9JY70;Q96J42-2;H0Y928	0.150949	0.326077	-0.0372067	0.19711	0.0633648	0.0745054
G3XAG1;B4DSM5;Q96ME7;Q86XK6;B4E0X7	0.234992	-0.096283	0.0560286	0.226015	-0.260031	-0.101892
B4DT35;Q7Z3B4;E7EUM5;Q7Z3B4-2	-0.0250449	-0.0132905	0.0229004	0.0280033	0.00417777	0.0840642
I3L295;Q96K24;Q9H3L2;Q1HDL3;B4DT74;O75352;I3L1D2;I3L4E0	0.0230425	-0.145637	0.0526941	-0.014689	-0.0486509	-0.193206
C9J9P4;C9J7K9;B4DTE8;O15162;C9J0H3;H7C5I5;C9JE06	0.666757	0.41684	0.263395	2.84014	3.23114	2.44512
E9PGC0;P20936-2;B4DTL2;P20936;H0YD89	-0.0534937	-0.0507714	-0.0293672	-0.182	0.0629506	-0.0696638
B4DTT0;H7C3P4;F6S8M0;B4DYH8;P15586;F5H260;H0YFA9	-0.547995	-0.423488	-0.470809	-0.900691	-0.715131	-0.63794
B4DTZ8;B4DTT5;Q12841	0.734482	0.609282	0.710173	0.381062	0.219711	0.520648
B4DTU0;Q13740-2;Q13740;F5GXJ9;H7C543	0.161436	0.0980152	0.14274	0.0539454	0.12618	0.243791
B4DU58;P40121;B8ZZS7;E7ENU9	-0.396119	-0.344557	-0.449572	-0.025647	-0.0650533	-0.117725
B4DU97;O43808;B0QYW5;F5GYD1;F8WE74	-0.37501	-0.0835539	-0.111274	-0.103534	-0.0252211	0.0794293
B4DUD5;P33240-2;P33240;E7EWR4;E9PID8	0.067501	-0.0206331	0.0571383	0.0186342	-0.0973784	0.00259443
H3BQM0;E9PC61;Q8NDF8;B4DV38;Q8NDF8-3;Q8NDF8-2	0.957692	0.356932	0.362554	0.133958	0.318461	0.18002
E9PDK5;B4DVE7;P50995	-0.129024	-0.0824995	-0.0652646	0.0285691	0.0441843	0.0467006
B4DVQ5;H3BRV0;Q99613;F5H4V1;B5ME19;B4DDN4;B4DRU0;B4DVU3;C9J1F3	0.161694	0.161436	0.208268	0.028852	0.0626743	0.0661237
Q86WQ0;B4DW92	0.60483	-0.135554	-0.16558	0.0833836	0.133695	0.115699
B4DWI1;Q9UJ83;B4DXI5;E9PEN4;C9J306;B3KPX4	-0.215429	-0.237575	-0.334025	-0.149393	0.0321009	-0.130982
B4DWT2;Q9H410;Q5JW58;Q5JW53;Q5JW54;Q9H410-2;Q9H410-3	0.131458	-0.00984383	-0.199769	-0.209245	-0.182066	-0.31079
F8VYN9;B4DWW1;P40616;B4DZG7	-0.0104104	-0.000461761	-0.0745778	0.151599	0.0594937	0.0374524
Q96KB5;B4DX68	0.0905825	0.0487942	0.0870554	0.154583	0.091666	0.122474
Q5BJF6-9;Q5BJF6-8;Q5BJF6-5;Q5BJF6-6;B4DX73;Q5BJF6-7;Q5BJF6-2;Q5BJF6-3;Q5BJF6-4;Q5BJF6	0.716508	-0.0357566	0.118626	0.18612	-0.988447	-0.846117
I3L4X7;B4DXA1;Q13227;I3L3Y9	0.424385	0.50853	-0.211197	0.0935602	-0.0127519	-0.175794
B4DXC8;Q9Y5B8;E9PNU1;Q9Y5B8-2	-0.171953	-0.000923584	-0.0960825	0.159758	0.0843364	0.160533
G3V4W0;B4DY08;G3V4C1;P07910-2;P07910-4;G3V2D6;G3V251;G3V5X6;G3V3K6	0.00288247	-0.00371246	-0.0393104	-0.0616615	-0.0379767	-0.0671073
E7EPF0;Q9NP64-2;B4DY38;Q9NP64	-0.133337	1.37022	0.221196	0.237931	-0.143134	1.06895
B4DZI8;P35606	-0.0684682	-0.0341751	-0.078975	-0.0180305	-0.0258525	-0.0429769
E9PFK9;Q9UJ41-2;B4DZM7;Q9UJ41-3;Q9UJ41;E7ERJ8;H7BYE7;Q3HKR1	-0.0402447	0.164271	0.32239	-0.023607	0.245982	0.217107
B4DZM8;Q16401	-0.0530446	-0.114644	-0.117208	-0.0115734	-0.0475024	-0.0621584
B4DZX6;Q9Y575-2;Q9Y575;G8JLA9;H7BYZ6	-0.120263	-0.0644648	-0.0873808	-0.0748361	0.0742315	-0.444537
P11234;Q6ZS74;B4E040;C9J6B1;C9JQB3	0.0519985	0.0743684	0.0927488	0.556993	0.0354831	0.033652
B4E0G4;Q8IWS0;E9PC97;Q5JRC6;Q8IWS0-2	-0.0273809	0.0117819	-0.0482183	-0.0307372	0.118891	-0.158268
B4E0H8;P26006;P26006-1	-0.314948	-0.44548	-0.293235	-0.0164098	0.0708015	0.166972
G3XAN4;B4E0K2;Q15629	0.170438	0.00805652	0.218471	0.315218	0.268075	0.226632
B4E0K9;G5E928;O00754	0.338909	-0.00197787	-0.335554	-0.430684	0.0897694	0.217851
B4E0X8;F8W7W2;Q96AE4-2	-0.116661	0.00187425	-0.0224197	-0.0372956	0.0186342	0.0554733
Q8NBY1;B4E0Y9;Q9P289;Q9P289-2	-0.0468764	0.0107799	-0.218783	0.00432164	-0.0844562	-0.036585
B4E107;F5GXE4;O95260-2;B4DK25;H0Y5C2;O95260	0.204892	0.0499095	-0.393577	0.119157	-0.0546171	0.416191
B4E152;B4E1D7;Q9NVS9;B4E0V0	-0.401025	-0.478266	-0.348372	-0.288012	-0.0984592	-0.392307
B4E1G1;Q9BUN8-2;Q9BUN8	-0.0340126	0.198871	0.0953169	0.144829	-0.0037704	0.114634
F5H6Z1;B4E1J0;F5H2F6;Q96AQ6-2;Q96AQ6;Q96AQ6-3	-0.573596	-1.03821	-0.641671	-0.392724	-0.428197	-0.298886
B4E1N2;Q16270	0.269392	0.263996	0.116764	0.102322	0.13829	-0.000432859
B4E241;P84103	0.0434844	0.0060466	-0.0267341	-0.0455803	-0.0209258	-0.0090887
Q8WZA0;B4E2N0	0.223299	0.0648829	-0.536336	-0.0439582	-0.0841809	-0.232176
C9JA28;Q9UNL2;B4E2P2;C9J365	0.189414	0.0963968	0.0805212	0.159371	0.0803848	0.0992279
B4E2S7;P13473-2;P13473;P13473-3;B7Z2R9;H0YCG2	-0.135237	-0.061511	0.015212	-0.165192	-0.134984	-0.10583
B4E2X3;Q8N6R0;Q8N6R0-3;Q8N6R0-4;Q8N6R0-1	-0.0672283	-0.0929555	-0.0445086	-0.00445037	-0.0451635	0.0299829
H0YFD0;B5AK60;P08183	0.18612	-0.0296322	0.0494913	-0.0958204	0.00173014	0.0154976
B5MBX0;Q96FF9	-0.239719	0.188021	0.246226	-0.0616465	0.625458	0.12499
B5MC31;Q9NW38;Q9NW38-2;B4DN24;C9J512;H7C1M0;C9JZA9	0.0553346	0.124328	0.0048968	-0.140619	-0.608034	-0.0420705
B5MC38;P49711	0.376735	1.92246	0.0597706	-0.0718457	1.11183	0.0199154
Q86YP4;B5MC40;Q86YP4-2;B4DKZ7	0.112233	0.0878702	0.249385	-0.00364022	-0.00307618	0.0192037
B5MC72;Q96DZ1;Q96DZ1-2	0.104203	-0.0330823	-0.146595	0.338795	0.250476	-0.211231
B5MCF9;O00541;O00541-2;B3KXD6	0.154842	0.232784	0.231064	0.100978	0.138945	0.151079
B5MCG1;P84101;F8WBN3;B9A031;C9JQZ0;B8ZZY7;F8WBV6;A6NL45;B9A026	0.0728604	0.0450235	0.117296	-0.235841	-0.157528	-0.176218
Q6ICJ4;B5MCL2;P0CG30;P0CG29	-0.516636	-0.326588	-0.227641	-0.0854048	-0.130729	0.0762854
B7Z254;Q15084;F8WA83;B5MCQ5;Q15084-2	-0.0556663	0.0450235	0.00619029	0.0289935	0.0803848	0.0878702
B5MDE0;Q96AA3	-0.0830343	-0.0339978	0.0657101	0.0915306	0.0779266	0.0100636
B5MDF5;P62826;F5H018	-0.0208965	-0.017271	-0.0617067	0.0294175	0.0170666	-0.00694164
B5MDU6;Q9H6V9;Q9H6V9-2;C9JHU6;B5MCE2;C9JUM0;B4DRG3;B5MCU4;B7ZA47;B7ZAJ5	0.0211954	0.00187425	-0.28444	0.463099	0.0313951	0.454387
E7EW69;E7EX04;B5ME97;Q9P0V9;Q9P0V9-2;Q9P0V9-3;B7Z371;B7Z277;E9PBL4	0.0867838	0.116365	0.0429245	0.0265876	-0.0716941	0.0773797
B5MEB7;Q8WXE1-3;Q8WXE1-2;Q8WXE1	0.656817	0.013641	-1.10715	0.645609	0.276556	-0.978719
F8W9P9;Q8WXG6-6;B5MEE5;Q8WXG6-5;Q8WXG6-4;Q8WXG6-3;Q8WXG6-2;Q8WXG6-7;Q8WXG6	-0.449001	-0.315181	-0.277377	0.252416	0.0614305	-0.0379915
B7WNP8;Q7Z392-4;Q7Z392-3;Q7Z392	0.231432	-0.0354165	0.143263	-0.108161	-0.266177	0.249627
B7WP27;Q9HCG8;B7WP74	0.0560286	0.196607	0.03492	-0.0510703	-0.081858	0.0705267
B7WPE2;Q32P44;G3V195;H0Y3M3;Q32P44-2;G3V1D0	-0.456326	-0.397391	-0.401044	-0.148625	0.119423	0.0852886
D3YHP0;P78310-2;B7WPI3;P78310;P78310-5;P78310-4	0.105142	-0.273936	-0.450439	-0.313836	-0.418408	-0.569543
H3BRB3;B7Z265;Q14807	0.347212	0.178874	0.577538	0.500496	0.481919	0.587557
B7Z287;Q9NP50;Q9NP50-2	1.00454	0.342555	0.588325	0.327572	-0.221085	-0.301675
B7Z2L7;Q6ZVM7;Q6ZVM7-2;B7Z2U2;Q6ZVM7-3;F5GXH5;F5H3S6;Q6ZVM7-4	-0.0721339	-0.698108	0.0223323	0.0054719	-0.0860479	0.645702
B7Z2Y1;F5H3Y7;F5H2W0;Q96DM3	0.292428	0.491084	0.163499	0.189287	0.494159	0.312897
B7Z2Y2;Q14746-2;Q14746;F5H1E5;B7Z7N2	-0.124188	-0.168204	0.0112093	-0.0721187	-0.18331	-0.348611
B7Z355;C9IZI7;Q8NCE0-2;Q8NCE0;C9J7Z4;Q8NCE0-3;G5E9Q3	0.0816123	-0.16869	0.267715	0.167615	-0.135887	0.0284276
B7Z3A7;P54750-8;P54750-6;P54750-4;P54750-3;P54750-9;P54750-2;P54750;P54750-7;P54750-5	-0.132483	-0.28065	-0.463987	-0.297112	-0.0751096	-0.590224
B7Z3K8;Q9Y2Z9;G3XA86;Q86U30	0.104873	0.645794	-0.194724	0.0396999	-0.630483	-0.0354461
E7EPM6;P33121;B7Z452;B7Z3Z9;P33121-2	0.0261627	-0.0311498	-0.0580073	-0.0162348	-0.0921864	-0.243352
E7ESM9;B7Z468;P20810-6;G5E9D3;P20810-5;P20810-7;B7Z574;G5E946;P20810;E7ES10;E9PCH5;P20810-4;P20810-2;E9PDE4;P20810-3;H0Y7F0;E7EQ12;F8W7E0;E7EQA0	-0.211899	-0.159074	-0.0822551	-0.200863	-0.136141	-0.0594649
B7Z4K6;O00115	-0.931178	-0.910366	-0.89333	-0.589442	-0.688962	-0.557136
B7Z4M2;O75554	0.0626743	-0.0269545	0.0385766	0.00719549	0.0048968	0.433494
B7Z4V2;P38646;F5H3L8	0.0721745	0.103397	0.098689	0.00590291	0.0297002	0.0553346
B7Z589;P48067-2;P48067-3;P48067;B7Z9G8	-0.201029	-0.352216	-0.130745	0.671112	0.269392	0.551295
B7Z5U5;Q9H4Z3	0.246712	0.345396	0.221939	0.343351	0.250355	-0.0562812
Q5JXI8;B7Z6U8;B7Z5V0;F5GWR5;Q13642-1;Q13642-5;Q13642-4;Q5JXH9;Q5JXH8;Q5JXH7;Q5JXI3;Q5JXI2;Q13642-3;Q13642	-0.216166	0.0508847	-0.194575	1.64455	0.389787	0.10675
B7Z5X7;Q9UGM6	0.237197	-0.00106798	0.0497701	-0.0759153	0.0200577	0.0193461
B7Z5Y8;E9PKS6;F5H2Q8;O75382-2;O75382;F5GX85;O75382-3	0.323774	0.0931545	-0.36012	-0.0211162	1.18422	0.141564
P62070;B7Z5Z2;E9PK85;B7Z6C4;P62070-2	0.0583859	0.0806577	0.081067	0.149389	0.401958	0.00848693
B7Z6B8;Q16698	-0.0768128	-0.106063	-0.230144	0.015212	-0.0475471	0.00273846
E7EPB3;B7Z6S8;P50914	0.103531	0.105142	0.0483758	0.0480967	0.0825663	0.0419438
B7Z7N6;Q15118;E9PD65;C9JKT3;B7Z207	-0.229044	0.217479	-0.262279	-0.499279	-0.320234	-0.0976099
P48739;B7Z7Q0;P48739-2;B3KYB6	-0.0202526	-0.0210137	-0.0777565	0.0871912	0.0994973	0.123269
B7Z7X8;Q8NHH9;Q8NHH9-3;Q8NHH9-4;Q8NHH9-2;B5MCN0	0.242572	0.0913952	0.137766	-0.140396	-0.134271	-0.251436
B7Z817;Q15392;F5H0H1	-0.140221	-0.173205	-0.209028	-0.116848	-0.0561162	-0.15592
F2Z2I2;Q5W015;Q5VX20;Q5VX15;Q16875-2;Q16875;B7Z955;E9PGD4	0.110898	0.360758	0.115566	0.0220482	0.128161	0.454702
B7Z9C6;Q5TCZ1-2;F5GZJ6;F5GZ35;F8WCK5	-0.13584	-0.174654	-0.04989	-0.00701405	-0.0698758	-0.135174
H7C599;E7EWX8;F5H113;B7Z9D1;Q99685;H7C4E0	0.326307	0.435522	0.313246	0.192321	-0.0136401	-0.0365407
B7Z9I3;O75787;H0Y750;B7Z1I9;B7Z413;H7C3E1	0.362779	0.0888201	-0.104154	0.0706641	-0.0364075	-0.114254
F5H2X7;B7ZAS8;Q9ULV3;H0Y5D5;Q9BTG3;Q5SYW2;Q9ULV3-2;Q9ULV3-3;Q9ULV3-4	-0.00961146	0.227618	0.335597	0.0190613	0.102457	-0.00694164
B7ZB80;P21953	0.212507	-0.211916	-0.251127	0.111432	-0.283158	-0.35345
B7ZBM3;Q8IVH2-3;Q8IVH2-2;Q8IVH2	-0.0319461	0.0663992	0.0378742	-0.0603672	-0.0709514	0.0824301
Q7Z3K3-5;E9PM80;Q7Z3K3-2;Q7Z3K3-3;B7ZBY5;Q7Z3K3;F5H8H4	-0.102465	0.000288558	0.013498	-0.0545721	-0.0713605	-0.00727503
B7ZC38;Q9NR46;B7ZC39;F6RPD3;Q9NR46-2	-0.121314	0.0149266	-0.0556663	0.000288558	0.0499095	0.00518438
B7ZKM0;Q15020;F8VV04;F5H0B8;E7EMI4	0.0425042	0.0970714	0.063641	-0.137029	-0.196327	-0.119981
O95487-2;O95487;B7ZKM8	-0.0268369	-0.084961	0.0156403	0.028852	-0.075444	-0.0227713
Q92859-3;Q92859-2;B7ZKN0;Q92859;Q59FP8;E7EUX3	-0.311005	-0.30545	-0.18472	-0.207328	-0.0917866	-0.0830495
B7ZKQ9;Q8WTV0-4;Q8WTV0-2;B3KW46;B4DZ71;F8W8N0;Q8WTV0;F5H4X0;Q8WTV0-3	-0.0913562	-0.17358	-0.0675608	-0.0333776	0.0173518	0.0377336
Q9BQS8;B7ZKT7	-0.307823	0.00863036	0.443925	0.198243	0.588229	0.628727
C9JY66;Q9BZ95-4;Q9BZ95-2;B7ZL11;Q9BZ95;Q9BZ95-3	-0.0768432	0.140517	0.204391	-0.0687859	0.214995	-0.11196
B7ZLZ2;Q9BZQ6	-0.0246926	-0.0883468	0.0703893	-0.203718	0.0536674	-0.0385841
B7ZM03;Q75N03;C9J2P9;B4DDV7	0.0508847	0.16543	0.482022	-0.106716	-0.178208	0.532467
B7ZM78;Q3V6T2-4;Q3V6T2-2;Q3V6T2-3;Q3V6T2	0.686254	-0.292387	-0.100933	-0.280755	-0.443242	0.723952
B7ZM82;B3KVH1;O95785;O95785-2	0.0514416	-0.0270575	0.148218	-0.104465	-0.11168	0.0519985
E7EW12;B8X2Z3;Q6F5E8	0.259905	0.376179	-0.0998191	0.0364681	0.241962	0.347892
B8ZZE3;B8ZZC8;Q9NRN9;B8ZZY8;H7C0M7	-0.296509	-0.100422	-0.634822	0.20989	0.549423	-0.200896
B8ZZD4;Q86VP1-2;Q86VP1;Q86VP1-3;E7ENV2;H7C3L5	0.402176	0.653977	0.379399	0.291604	0.373732	0.758559
B8ZZJ1;H7C0W7;Q9BYI3	0.179256	-0.051773	-0.134303	-0.361509	-0.262331	-0.346665
B8ZZQ6;P06454-2;P06454	-0.170832	-0.305236	-0.365035	-0.200332	-0.133686	-0.177506
B8ZZW5;Q8NBF6;F8WCK7;Q8NBF6-2;H7C0I1	0.182819	0.160404	-0.0771932	0.332622	-0.0229913	-0.0879481
B9A018;Q53GS9;B8ZZD1;B4DHT4;G5E9H0	-0.0535985	-0.0731048	-0.000302979	-0.0219215	-0.0847927	0.0102069
B9EGA3;Q92925-3;Q92925-2;Q92925	0.0308304	-0.710095	-0.0558013	-0.148785	-0.471769	-0.122538
F8VWA6;B9EGP5;Q7Z3U7-4;Q7Z3U7;F8W1Z6;Q7Z3U7-2	-0.101134	-0.162961	0.0749164	-0.166147	-0.200216	-0.150737
E7EQJ8;Q6GYQ0;B9EK38;Q6GYQ0-5;Q6GYQ0-6;Q6GYQ0-2;Q6GYQ0-4	-0.187756	-0.157721	-0.158027	-0.0971006	-0.262538	-0.0640425
B9ZVW9;G8JLA8;Q15582;H0Y8L3	0.0988237	0.373732	0.253505	-0.377651	0.0600474	-0.160653
C4AMC7;Q6VEQ5;A8K0Z3	-0.419005	-0.228892	-0.113973	0.0499095	0.237564	0.220578
C9J050;C9JEJ2;P49585;B4E322;H7C1T3;C9J2E1;Q9Y5K3-2;Q9Y5K3-3;E9PD84;Q9Y5K3	-0.167977	-0.143341	-0.222885	-0.0160014	-0.0283222	0.135798
C9J0I9;Q86WB0;Q86WB0-3;Q86WB0-2;C9J672	-0.165192	-0.189647	-0.134113	0.0113525	-0.0936943	-0.0868444
C9J0J7;G5E9Q6;P35080-2	-0.09985	-0.172344	-0.236299	0.0659858	-0.00759407	-0.075368
C9JE98;C9J239;C9J0Q5;Q9Y618-5;Q9Y618-4;Q9Y618;C9JJF6;C9JFD3;Q9Y618-3;C9J7T7;C9JQE8	-0.00539131	0.0596321	0.0589399	-0.317588	-0.306448	-0.39935
C9J167;I3L0B5;P54278;P54278-3	-0.305414	-0.330175	-0.10324	-0.362918	-0.0422934	0.195977
Q16864;C9J2K4	0.0592169	0.0908535	-0.0724979	0.0122111	0.272501	-0.08253
C9J2P0;P51965;H7C061;C9J8K2	-0.00797119	0.582941	0.0204844	0.0695647	0.00432164	0.0604624
C9J2U4;B4DIY7;Q96BW9	0.0169242	-0.14543	-0.0156805	-0.0232111	0.0328061	0.138683
C9J2Y9;P30876;C9J4M6	-0.101536	0.0646069	0.0258793	-0.106576	-0.0473981	-0.0707544
C9J384;E9PHS3;Q9BQ75	0.193961	0.376624	0.220949	0.0197731	-0.067062	-0.129276
C9JW41;Q9NQ55-2;Q9NQ55;C9J3F9;A8MV53	0.124461	0.179893	0.220701	0.0200577	0.135009	0.227002
C9J3G2;Q9BRT8-3;Q9BRT8;Q8IUF1;F2Z2T4;E7ETY5;C9JGY1;F8WEG4;Q5RIB0;F5GXH9;Q5RIA9-3;Q9BRT8-2;B4DNG9;Q5RIA9;Q5JTY5;Q4V342;Q5RIB5;F8VVD2;E9PG27;C9J0I3;Q6NVZ8;F6SYN1;C9JHE4;A6NE75;F8WEU0;E7EUZ7;Q4V340;F5H4S5;Q5RIB3;F5H3X4;Q9BRT8-4;Q4V339	-0.0187611	0.0802483	0.00331442	-0.0373992	-0.219001	-0.125573
C9JZE3;C9JYJ8;Q9BWE0;C9J3L7;E7EVL6;C9J7N1	-0.0268664	-0.62814	-0.25147	0.163628	0.40294	0.0600474
C9J406;H7C463	-0.0169061	-0.0936481	0.09815	-0.143405	-0.100113	-0.0227274
F8W038;Q8IXM2;C9J4G0;H0YIS7;F8W1H0;Q8IXM2-2	-0.201427	-0.0614658	-0.34322	-0.0490688	0.226385	0.134352
H7C1U8;C9J574;Q9BUR5-2;Q9BUR5;G3V1B6	-0.00568092	-0.0641782	-0.254995	0.0183493	-0.00135681	-0.0567763
C9J5N1;Q9BTE6;Q9BTE6-2;Q9BTE6-3;H7C1W7;H7C1K1	-0.180675	-0.207078	-0.134635	-0.0222438	-0.106513	-0.0675154
C9J5X1;P08069	-0.0579022	-0.202174	-0.154185	0.0388575	-0.0360377	-0.0193312
C9J5X9;Q8NB91	-0.232769	0.0439044	-0.153575	-0.0215407	-0.0895283	-0.413384
C9J7E5;Q9Y5L0;Q9Y5L0-1;Q9Y5L0-3;C9IZM0;E9PFH4	0.0280033	-0.0424716	0.00805652	-0.0502783	-0.0405562	0.0122111
C9J9G0;Q8WVV9-4;Q8WVV9;B7WPG3;Q5JB52	0.0486547	-0.0477708	0.0813396	-0.0307518	-0.149313	-0.065159
C9J9K3;P08865;A6NE09	0.0575542	0.0167816	-0.0219362	0.021764	0.03492	0.062398
C9JQB1;C9J9V6;O75414	0.158079	0.0554733	-0.00701405	0.194213	0.0100636	0.737946
C9JA08;Q96D46;F5GYG3;B4DKU1	0.0855606	0.0270125	0.179384	0.093425	0.141302	0.140386
C9JA75;O43414;B4DEX5;H0Y4B0;E9PDK8;O43414-3;O43414-2;F6QUN3;F6UGJ8	-0.0691945	0.249021	-0.178388	0.0173518	-0.0726648	0.166587
E9PEE8;C9JA97;P18564	-0.205347	-0.213922	-0.124456	-0.216384	-0.0642687	-0.13557
C9JAB2;Q16629-3;Q16629-2;G5E9M3;Q16629	0.000576887	0.044464	0.0082	-0.0851293	-0.0263373	-0.0652193
C9JAX1;Q16595;H7C585	-0.0156805	0.0688771	-0.0572416	-0.157689	0.0299829	-0.137822
C9JBD1;P43155-3;P43155-2;P43155	-0.249479	-0.222986	-0.171157	-0.0827133	-0.339017	-0.404898
C9JBI3;P78330	-0.296811	-0.351093	-0.338487	0.139339	0.184725	0.257976
C9JBZ4;Q9BT25;Q9BT25-2	0.176961	0.144829	-0.0907875	-0.0660648	0.00115371	-0.211732
C9JWL4;C9JC87;O00189;C9JMG3;C9IZL5;H0Y6K1;F8WCR6	0.138028	-0.325377	0.123799	0.0608775	0.0321009	0.100843
C9JCC6;Q14919;Q14919-2;E9PQX9	0.00374607	-0.0535835	-0.145079	-0.0892981	-0.101954	-0.03811
C9JCN8;P15408-3;P15408;P15408-2	0.610039	1.07676	0.837863	-0.154715	0.413269	0.13606
C9JE12;C9JCW7;Q9BVT8	-0.0778935	-0.43862	-0.0989844	0.111298	-0.224368	0.129217
C9JI26;C9JD87;C9JB33;C9J1F6;C9JI93;C9JTL3;C9J9U2;C9J6L0;C9JXZ3;P48634-3;C9JTM3;P48634-2;P48634-4	-0.124487	-0.0527603	0.0850168	0.0326651	0.0434844	-0.0288225
C9JDG0;Q9NSV4;C9JDG1;Q9NSV4-4;C9JL55;Q9NSV4-5;A8MYX0;Q9NSV4-6;Q9NSV4-7;F8W838;A6NG52;Q9NSV4-1	0.306845	0.236707	0.264837	0.107286	0.189414	0.0951818
C9JG97;C9JEH3;Q13685;C9JTS3	0.327342	0.135535	0.0719	0.303109	0.220454	0.0654344
C9JFR7;P99999	0.0942361	0.0846086	0.0275787	0.0381553	0.0790197	0.104739
C9JGP9;E7ESZ7;O95299;Q8WXC9	0.504773	0.189793	0.0182068	0.182819	0.185993	0.0517201
C9JI13;O75909;O75909-4;A8MZK4;G3V5E1;O75909-1;C9JSW4;O75909-2;G3V2Q3	-0.00433462	0.0554733	0.0586628	-0.0601566	-0.221691	-0.137616
C9JIF9;P13798;H7C393;H7C1U0	-0.28958	-0.24501	-0.17184	-0.0749728	-0.115973	-0.149153
C9JIQ2;Q6IQ49-2;Q6IQ49;Q6IQ49-3	0.0928839	0.187007	0.0893625	0.251083	-0.0520122	-0.096175
C9JIR6;O75688-4;O75688-2;O75688;B8ZZF0;O75688-5	-0.00511617	-0.249411	-0.342982	0.103665	-0.0802252	0.0461418
C9JJ19;P82930	0.0578315	0.0468402	0.000576887	0.00992034	0.0558898	-0.017972
C9JK10;P23229-4;P23229-2;P23229-5;P23229-3;G5E9H1;P23229-9;P23229-6;P23229;P23229-7	0.192699	0.33594	0.201508	0.126576	0.335826	0.0377336
C9JK39;P22694-4;P22694-3;P22694;P22694-5;P22694-7;P22694-6;P22694-9;P22694-2;F8W831;B1APG4;B1APG2;B1APF8;B1APF9;B1APG3;P22694-8;B1APG1;B1APG0	-0.0137128	-0.170816	-0.201692	0.0196308	-0.115004	-0.150449
E9PAS5;O94875-3;C9JKV9;O94875-2;G3XAI0;O94875-4;H7BXR4;E9PAW4;O94875;H7BXR3;O94875-5;O94875-7	0.0180643	-0.178845	0.208767	-0.389697	-0.638861	-0.756672
C9JLU1;P52434;C9JCU7;C9JBJ6	0.185232	0.0684644	0.0123541	0.0409626	0.0159258	-0.0889605
C9JLV4;O14727-5;O14727-4;O14727;O14727-3;O14727-2;O14727-6	-0.132546	-0.136728	-0.124833	-0.12422	-0.0242377	-0.00277261
C9JNF5;O00214;O00214-2;E9PN19;F6V2D4;B4DJG2;H7BXD8	2.67141	-0.152067	-0.135713	1.47306	0.689031	1.1501
C9JNU9	0.140517	0.439357	0.171591	-0.156177	-0.0107302	-0.110635
C9JNW5;P83731;C9JXB8	0.0746424	-0.0214236	-0.0440921	0.0437644	0.037593	0.00863036
C9JRY4;C9JNZ0;Q96IW7;C9JZ27;C9JDJ8;F8WAU7;C9JR77;C9J463	0.531169	0.462052	-0.218464	0.461633	-0.109001	0.343578
C9JP00;Q9NR56;Q86VM6;Q9NR56-3;Q9NR56-4;E9PBW7;Q9NR56-6;Q9NR56-2;Q9NR56-5;H7C4T5	0.43808	0.127897	0.0480967	-0.0141499	-0.0377249	-0.0148639
Q92609;C9JP52;C9J3F6	0.065848	-0.27673	-0.00613	0.207643	0.474566	0.125783
Q12765;C9JPG0;B4DIP5;B4DH22;C9K052	-0.107322	-0.0389398	-0.168788	0.116631	0.0540844	0.12618
C9JQ41;H7C525;Q4VC31	0.225769	0.120086	0.024887	-0.0503381	0.0100636	-0.0492031
E9PEC3;E7ETT4;E7EUY3;E7ETT1;E9PDR0;C9JQS9;E7EX59;P05166;P05166-2;F8WBI9	-0.290639	-0.329703	-0.287801	-0.0598859	-0.207478	-0.201692
H7C0X4;C9JQW2;Q92685;B4DS50;C9J7S5;Q92685-2	0.0837921	-0.00553615	-0.162912	-0.0287636	0.318924	0.00273846
C9JRJ5;Q9UGP4	0.124461	0.0799754	-0.277569	0.235482	0.168899	0.438186
C9JRK3;E9PHU3;Q5T5P2-3;Q5T5P2;Q5T5P2-6;Q5T5P2-4;Q5T5P2-8;Q5T5P2-2;Q5T5P2-7;A6NLF3;Q5T5P0;Q5T5P1	0.476226	0.132774	0.251568	0.27965	0.426855	0.138159
C9JRZ6;Q9NX63;F8WAR4;G3V1K1	0.0347792	0.0723116	-0.0164537	-0.0408086	0.0207689	-0.0847468
C9JS35;Q92890;Q92890-1;A6NJ11;A8MW31;C9JNP9	0.0309717	0.0821575	-0.0374288	0.185105	0.0779266	0.0441843
E9PDX6;C9JSL2;E7ES23;Q5JRX3;Q5JRX3-2	-0.0822246	0.0216219	0.0122111	-0.015243	0.0197731	0.0843364
C9JWU9;C9JSW2;C9JW74;Q5EB52-3;Q5EB52-2;Q5EB52;C9JRA9;C9JCM6	0.124593	-0.250509	-0.00882739	-0.102636	-0.259116	-0.118038
C9JU49;Q9Y508-2;Q9Y508	0.190172	0.109427	0.0781998	0.176067	0.265317	0.221815
C9JUF4;O43768;O43768-3;A6NMQ3;Q5T5H1;O43768-5;O43768-2;O43768-7;E9PB69;O43768-4;O43768-6;D6RE62	-0.224385	-0.136585	-0.22945	-0.186804	-0.246892	-0.209311
E7EQS0;P20839;P20839-3;C9JV30;C9J381;P20839-2;P20839-4;C9K0R9	-0.0230646	0.0291349	-0.0116607	-0.110464	-0.0316217	-0.0186441
C9JVN5;F8WAA2;E9PD49;Q9Y6N7-5;Q9Y6N7-4;Q9Y6N7-3;Q9Y6N7;Q9Y6N7-2	-0.401311	-0.0374435	-0.339929	-0.292139	-0.271827	-0.14543
C9JX01;Q9UM00-2;Q9UM00	0.015212	0.0067647	-0.0927863	0.095722	0.154065	0.0713507
O95905;C9JX46;E9PAW8;C9J316	0.193835	0.0743684	0.100305	0.186881	-0.145047	0.1595
C9JYJ4;Q8IUH4;Q8IUH4-2;Q8IUH4-3	-0.20224	-0.283246	-0.228165	0.0600474	0.141694	-0.133353
C9JYM0;O75817	0.252658	0.00288247	0.190172	0.0932897	0.166587	-0.0916789
C9K0H7;F8WD27;Q15413-3;Q15413-2;Q15413	-0.049651	0.000576887	-0.125242	0.0571383	0.0180643	0.0850168
Q7Z422-2;Q7Z422-4;Q7Z422-3;C9K0U0;Q7Z422;B4DNI1;F8WEE8	0.302992	-0.0315627	0.705668	-0.0491882	-0.223795	0.174023
C9K0Y1;Q96GN5-4;Q96GN5-2;Q96GN5	-0.339655	-0.523567	-0.0758545	-0.638232	-0.871469	-0.499055
D3DTL2;E5RGZ4	-1.20071	-1.09446	-1.22226	-0.322307	-0.374112	-0.464743
D3DWF9;Q96QU8	0.307079	0.313942	-0.166551	0.195474	0.275245	-0.0301919
F6U1T9;D3YTA9;H7BYZ3;P63098	-0.11143	0.00374607	-0.345308	-0.159637	-0.0530895	-0.12915
D3YTB5;P51617-4;P51617-2;P51617-3;P51617;H7C224;H7C2I6	0.0862402	-0.0879174	-0.0407788	0.286408	-0.194262	0.0614305
D3YTE0;Q8N9T8-2;Q8N9T8;F5H196	-0.00689809	-0.066518	0.240375	-0.141366	-0.332862	-0.208778
F5H1L4;E7ENA2;D3YTF8;F5H2V0;F5H2M2;D3YTF9;Q9NNW7-2;Q9NNW7;F6WBI2;Q9NNW7-3;Q9NNW7-4	0.0852886	0.0650208	0.258217	-0.0579322	-0.160798	-0.186049
D6RAJ6;Q9UKT5-2;Q9UKT5;D6REP2	-0.137235	-0.142321	-0.345913	0.0558898	-0.164658	0.187894
D6RAN8;H7C5U8;Q9P0M9	0.579856	0.14965	0.0716254	0.35321	0.194213	0.175173
D6RBS5;Q8IZ81;D6RHX2	-0.0209112	-0.0300152	0.0316775	-0.172506	-0.53667	-0.184277
D6RCD0;Q8NBQ5	-0.175908	-0.178469	-0.284897	-0.0489345	0.0368901	0.0301242
D6RGE2;D6RE73;E7ENF9;Q96CN7	-0.211331	0.296898	-0.0479498	-0.32209	-0.0302656	-0.0578421
D6RE79;Q14728;D6R9N3;D6RIZ4;D6RA47	-0.120483	-0.145541	-0.0706331	0.301939	0.0346383	-0.0281604
D6RE84;Q9NP73;Q9NP73-2	0.125387	-0.0019634	-0.00285938	0.0226164	0.0942361	0.0230425
D6REA0;O75879;D6RDU9	0.453544	-0.451406	0.693141	-0.128141	-0.320324	-0.338068
D6RGI3;D6RER5;Q9NVA2;Q9NVA2-2;D6RDU5	0.10675	0.108625	0.0932897	-0.0265724	-0.0491882	-0.00656479
D6REX3;O94979;O94979-4;O94979-3;H7C2W3;O94979-2;O94979-8;O94979-6;B7ZL00;D6RHZ5;H7BXG7;O94979-7;O94979-5	-0.113598	-0.0424716	-0.0777869	-0.0803625	-0.0760522	-0.128519
O95394;D6RF12;E9PF86	-0.122193	-0.147761	-0.27033	-0.0288961	-0.140396	-0.0933403
D6RF48;Q9P2W9;D6RD65	0.370834	0.0104934	1.05471	0.391878	0.157303	0.0405417
D6RFG8;P27707;D6RCP9	-0.0846244	-0.260981	-0.261881	-0.00962592	0.0557509	-0.0345888
D6RGG3;Q99715-4;Q99715;Q99715-2	0.504163	0.631803	0.749234	0.156655	0.196859	0.319965
D6RIE3;P14406;D6RGV5	0.1133	-0.0342046	-0.0465336	-0.0551116	-0.00526099	0.0167816
O75600;E2QC23;H7BZ75;F5H0D9	0.179638	-0.165887	-0.185901	0.281787	-0.101567	0.0945064
E2QRB5;Q9HCH0-2;Q9HCH0-3;Q9HCH0;H7C1V4	0.354001	0.345623	0.0418037	-0.021204	-0.0120243	0.139339
E2QRD5;Q7Z6K5	-0.428644	-0.426199	-0.41889	0.0419438	-0.00958238	-0.0408827
E2QRF9;O75496;H7C608	0.0238941	0.502229	0.489748	0.660199	0.91747	0.971663
E2QRH7;Q9NYP7;F6SH78	0.165687	0.176451	0.210015	-0.0522965	-0.0422191	-0.0308403
Q15147-2;Q5JYS9;Q15147;E2QRH8;Q15147-4	-0.300448	-0.205513	-0.0947261	-0.256838	-0.309199	-0.159976
Q9H1A6;E2QRJ6;Q9GZM3;P52435;D6RAG0;E7EP90;A6NFM0;E7EWC6;H0Y980;Q9H1A7;F6W009;Q9GZM3-2	0.329296	0.0798389	0.0281448	0.210513	0.389126	0.344601
E2QRL8;Q9BTZ2-4;Q9BTZ2;P0CG22	0.14965	-0.0550666	-0.052087	0.00331442	0.024887	0.0690147
E5RG17;Q6P1N9;G5EA19;H0YBX2;E5RGF2;Q6P1N9-2	0.0985544	0.0176369	0.317188	0.288772	-0.277394	0.426211
E5RGN3;E5RIM7;O00244	-0.454723	-0.420105	-0.312509	-0.230448	-0.152612	-0.0332004
E5RJV5;E5RGS2;Q9H6H4;Q9H6H4-2	0.146525	0.213627	0.1503	-0.049442	-0.0263666	0.197865
E5RHG8;Q15369;E5RGD9;E5RJ89	-0.0504874	-0.112958	-0.251041	-0.0593446	-0.0631529	-0.0176069
E5RHW4;O94905	0.0432046	-0.0595401	-0.0450741	-0.0175485	0.000576887	-0.0716183
E5RIW3;E5RJD8;O75347;B4DT30;E5RIX8	-0.200067	-0.185392	-0.327186	-0.00168891	0.00245056	-0.0337172
E5RJ29;Q9NYI0-2;Q9NYI0	0.60862	1.23934	-0.0217751	0.147697	0.329296	0.0877344
E5RJ68;O00203;F5GXG9;F5H093	-0.167539	-0.123858	-0.152532	-0.0710878	-0.093448	-0.0622037
E5RJR5;P63208;E7ERH2;F8W8N3;P63208-2	-0.0440326	-0.0873041	-0.222094	-0.0150826	0.00374607	-0.0325215
P51398-2;E7EM60;P51398	0.0280033	0.202763	0.0460021	-0.0014434	0.147437	0.016211
E7EM64;Q7L5N1	0.119555	0.0471196	0.0119249	0.113434	0.0281448	0.00245056
F6PQP6;E9PBC1;E7EMC3;O95208-2;E9PBC2;O95208;I3L2B2;I3L0K8;O95208-3;A8MTV8	0.487692	0.0409626	0.239887	0.0116388	0.121148	0.415975
E7EMD4;O43318-4;O43318-2;O43318-3;O43318;Q9UG54	0.263155	-0.104061	-0.224503	0.347212	-0.00605763	0.875466
F8VXY3;E7EMI9;P00973-2;P00973-4;P00973;P00973-3;H0YI20	-0.0755048	1.13304	0.0504668	2.75093	5.83069	4.02866
E7EMK3;Q14254	-0.0251917	-0.00177561	-0.0832177	0.00288247	0.0267293	-0.00814535
E7EMN6;P41236;E7EUI7;Q6NXS1	-0.137775	-0.113864	-0.228554	-0.18751	-0.110791	-0.128282
E7EMP6;Q96FZ2;D6R9T3;D6RGK7;D6RAZ3	0.0398403	-0.342726	-0.308502	-0.226442	-0.0726193	-0.104527
H0Y2N2;Q9NRR4-2;E7EMP9;Q9NRR4;H7BYF6;Q9NRR4-3	0.479438	0.174534	0.0828389	0.139469	0.240497	0.389567
E7EMX7;Q9P0K7-3;Q9P0K7;Q9P0K7-2;E9PED3	0.177471	0.187768	0.230449	0.0905825	0.123401	0.0214797
E7EMZ9;H7BXY4;E9PBC6;O95359-3;O95359;Q4VXL4;D6RAA5;Q4VXL8;O95359-2;O95359-6;O95359-1;O95359-5	0.145873	0.313014	0.0367495	-0.189417	-0.123308	-0.0804998
E7EN22;E7ETS0;O94966-4;O94966-3;E9PEG8;E7EST9;O94966;B5MEG5;E7ESU0	-0.0274691	-0.0370586	0.0513026	0.0657101	0.0742315	0.369271
E7EPS3;E7EN60;Q9H2P9-3;Q9H2P9-2;Q9H2P9-6;Q9H2P9-4;Q9H2P9;Q9H2P9-5	1.65572	0.187641	-0.0576619	0.480575	0.0144981	-0.671738
E7EN68;Q53H47;B9ZVV8	0.169668	0.871055	-0.421477	0.0712136	-0.366132	-0.647874
E9PGW7;Q5T8T7;E7EN96;Q5T8T8;Q15528-2;Q15528	0.0147838	0.0404014	-0.876572	-0.384659	0.200128	-0.130555
E7ENF1;F5H7W8;Q96C57;H0YGK4;F6TFQ5;F5H8B7;F5H3K2;G5EA44	-0.0242965	0.0938305	0.00245056	-0.0458483	0.131721	0.155231
E7ENP4;P14678-2;P14678;P14678-3;P63162;B3KVR1	0.0340749	0.013498	-0.000216456	0.0319598	-0.0185565	-0.000865848
E7ENT8;F8VUH2;Q13438-2;G3XA88;Q13438;B4E321;E9PEY5;E7EW91;Q13438-3;Q13438-4	-0.059525	-0.294155	-0.430956	0.10541	0.0347792	-0.40811
Q6IA86-3;Q6IA86;E7EP23;Q6IA86-4;Q6IA86-2;Q6IA86-5;E9PCX0	-0.101954	-0.0387916	-0.0921249	0.0471196	-0.0667748	-0.110386
E7EW77;E7EP65;Q9NYB9-2;Q9NYB9-4;Q9NYB9;Q9NYB9-3;E9PEZ7;H7C3Q7	-0.495959	-0.523235	-0.326823	-0.594378	-0.380859	-0.319118
P29401;E7EPA7;B4E022;B3KSI4	-0.135237	-0.100855	-0.128046	-0.163446	-0.148209	-0.127967
E7EPC6;P16070-18;P16070-12;P16070-14;P16070-13;P16070-11;P16070-10;P16070-16;P16070-8;P16070-17;P16070-6;P16070-4;P16070-3;P16070-7;P16070-5;P16070;H0YD13;H0Y2P0;H0YE40	0.174662	0.16092	0.250962	0.210888	0.218223	0.291368
E7ETK0;P62847-2;P62847-3;P62847;E7EPK6	0.130404	0.0912598	0.0514416	0.0837921	0.0460021	0.0253123
Q7Z401;E7EPL3;H3BTW5	-0.127447	0.333996	0.437121	0.2444	-0.521929	0.00288247
E7EPL4;H3BNZ1;Q6P996;H3BND4;E7EMH5	-0.0659289	-0.0682413	-0.124126	0.0380147	-0.129529	0.0766959
E7EPN9;Q9Y520-4;Q9Y520-5;Q9Y520;Q9Y520-7;E9PF21;Q9Y520-6;Q9Y520-3;Q9Y520-2	0.120086	0.169155	0.185232	-0.0267782	-0.0473086	-0.0144559
E7EPS8;F8WA38;P28827;E7EVX9	0.991027	-0.431403	-0.881162	0.0309717	-0.196558	-0.479372
E7EPT4;P19404	0.115965	0.229588	-0.020999	0.138159	0.174023	0.126444
E7EPV7;P37840-2;P37840;D6RA31;P37840-3	-0.297715	-0.273709	-0.311005	-0.139585	-0.0423825	-0.103736
F8VPI7;E7EPX0;E7EVJ4;E9PH62;E9PF50;Q9NUL3-3;Q9NUL3-2;Q9NUL3;E9PF26;E7ER74;E9PEI3;E5RJN7;G5EA18;E7EVI1;Q9NUL3-4	-0.258908	-0.342817	-0.241134	-0.150929	-0.391115	-0.56687
E7EPZ1;B7ZMI4;O75970-3;O75970-2;O75970;F5H1U9;H0YGQ3;B7ZB24	0.127897	0.418136	0.157303	0.331017	-0.0558312	0.0976109
E7EPZ3;O60784;E7EPD0;O60784-2;O60784-3;O60784-4;F8WA65;B0QY01	0.0949116	0.383607	-0.264807	0.0739573	0.0385766	0.139862
E7EQ34;O14653;O14653-2;I3L0K1;O14653-3;I3L4Z6;I3L1K7;I3L3V4	0.288418	0.219215	0.322043	0.235482	0.144438	0.242206
E7EQ57;Q03112-5;Q03112-6;Q03112;Q03112-4;Q03112-3;E7EUL6;H9KVD4	-0.129939	-0.22366	0.190552	-0.598588	-0.60676	-0.347711
E7EQ69;Q9GZZ1;C9J5D1;F8WB80;Q9GZZ1-2;B0AZT5	0.122474	0.103397	0.0216219	0.0238941	0.0254541	0.0067647
E7EQI7;Q12768;H0YAY2	-0.224857	-0.16835	-0.159895	-0.21563	-0.168171	-0.149409
E7EQR8;Q9GZM5;D6RED8;D6RGI4;D6RFI3	0.0234682	0.0775164	0.312317	0.222805	-0.152147	0.0802483
E7EQT4;Q9UKV3;Q9UKV3-5	-0.0252945	0.00331442	0.00345838	-0.103829	-0.0813848	-0.0724524
E9PES6;E7ES08;E7EQU1;O15347	-0.0580674	-0.123843	-0.150994	-0.267184	-0.286656	-0.335353
Q96RT1-5;Q96RT1-3;E7EQW9;Q96RT1-2;Q96RT1;E9PCR8;Q96RT1-7;Q96RT1-6;Q96RT1-4	0.343578	-0.0887916	-0.0325953	-0.141908	-0.205647	-0.0417141
E7EQY4;F8W8M8;E7EV10;Q9BTC8-2;Q9BTC8;E9PCS8;D6W5A2	-0.0958049	0.00748262	-0.0867219	0.0625362	-0.219169	0.390888
E7EQZ4;Q16637-4;Q16637-2;Q16637-3;Q16637;B4DP61	0.0846086	0.0851526	0.139208	-0.107508	0.037312	-0.0234311
E7ER60;O15056-2;O15056;O15056-3	0.0380147	-0.00379928	-0.269843	-0.198759	-0.0605327	-0.29917
H0Y373;E7ER89;O95340;O95340-2	0.251568	0.305329	0.192194	-0.0295586	0.00920381	0.0142124
F8W7G7;E7ERA1;P02751-4;P02751-6;P02751-5;E9PE77;P02751-3;P02751-11;P02751;P02751-7;P02751-15;P02751-12;P02751-10;P02751-9;P02751-14;P02751-13;P02751-8	0.095722	0.104203	-0.295323	-0.316708	0.128029	-0.17106
E7ERS3;Q86VM9;H7BXJ7;Q86VM9-2	-0.0258672	0.0380147	0.0432046	-0.089206	0.0858326	-0.00442139
E7ES17;O00291	-0.218279	-0.0114862	0.0699771	-0.0963909	-0.186426	0.0335111
E7ES43;O95757;E9PDE8;D6RJ96	0.0697022	0.0734089	0.0746424	0.0116388	-0.0112535	0.0150693
E7ESL0;Q9NWU5;Q9NWU5-2;A6NGJ8	0.284277	0.17031	0.12499	0.121413	0.245982	0.0951818
E7ESY4;Q13330-3;Q13330;E7EN71;H0Y4T7;Q13330-2	-0.0527603	-0.135079	-0.0680296	-0.211682	-0.249582	-0.122586
O95628-8;O95628-4;E7ET38;F8VQP3;F8W7M0;O95628-3;O95628-2;O95628;O95628-7;O95628-6;O95628-5	-0.01249	0.119954	0.179893	-0.0204721	0.249263	-0.0964527
E7ET49;Q8NCG7-2;Q8NCG7-4;Q8NCG7;B4DVJ1;E7EVQ4	-0.125242	0.0546401	-0.00589823	-0.019609	0.187768	0.00791302
E7ETB3;Q9ULA0;H0YGP0;E7EMB6;E7EWP4	0.738984	0.0156403	0.10017	0.903347	0.779386	1.15329
E7ETP2;Q96GG9;C9JVE2;C9JRU6;C9J0B2;C9JUW4;C9J8R4	-0.0444491	0.0224743	-0.0586683	0.024887	0.0806577	0.00863036
E7ETS7;Q12959-5;Q12959-3;Q12959-6;Q12959-4;Q12959;Q12959-7;Q12959-2;E9PG21;E7EWL7;E7EQD7	-0.145398	-0.0904189	0.00259443	-0.602066	-0.302938	-0.221842
H0Y9G6;E7ETU7;P09001;E9PF06;D6RC14	0.174151	0.160275	0.1956	0.108357	0.133169	0.0973411
E7ETU9;O00469;O00469-2	-0.139554	-0.0503829	-0.152548	-0.390377	-0.296102	-0.340167
E7ETZ4;Q9Y6E2;B5MCH7;Q75MG1;B5MCE7	0.0342158	-0.0211162	-0.0246926	-0.023827	-0.0534338	-0.0673492
E7EU23;P50395;P50395-2	-0.0334219	-0.0597806	-0.0672887	0.041243	0.0164963	0.0441843
E7EU28;Q86U06-5;Q86U06-4;Q86U06-2;Q86U06;G3XAP0;Q86U06-3;G3V5Z6;H0YJJ3	0.263155	0.0901759	0.0945064	0.448584	0.145221	-0.123198
E7EU96;Q5U5J2;P68400	0.0911243	0.0233263	0.0326651	0.0992279	0.037312	-0.00692713
E7EUT4;E7EUT5	1.05672	-0.187165	-0.235416	0.154972	0.0454429	-0.0326395
F8W911;E7EUT7;P38571-2;P38571;Q5T073	-0.783216	-0.58489	-1.0716	0.0641931	0.067088	0.185105
E7EUU4	0.0100636	0.00230651	0.0880058	0.123666	0.119688	0.14978
H0YM23;E7EUV3;O75179-2;O75179;G5E964;E7EWI7;O75179-4	-0.00895804	0.0347792	-0.00543473	-0.0585481	-0.0344706	-0.0797372
E7EVA0;P27816;P27816-2	-0.194658	-0.158413	-0.104821	-0.0991699	-0.0703604	-0.0658384
E7EVC7;Q676U5-2;Q676U5;Q676U5-5;Q676U5-4;Q676U5-3	0.180912	0.266277	-0.0225808	0.310107	0.215368	0.169412
E7EVG1;Q8TAD8	0.290424	0.00317045	-0.166924	-0.0923709	-0.00813082	-0.182131
E7EVH9;F5H6B0;Q08623-3;Q08623;E9PAV8;Q08623-2	-0.194014	-0.0358454	-0.167426	-0.0634845	0.354678	0.129745
E7EVQ6;Q14534;B4DHX0	0.172616	0.454913	0.160533	0.655993	0.86845	0.670206
E7EVX8;Q8WWY3;E7ESA8;Q8WWY3-2	-0.035106	-0.0301919	0.0144981	-0.002657	0.0589399	-0.0149806
E7EW20;Q9UM54-6;Q9UM54-5;Q9UM54-2;Q9UM54-4;Q9UM54-1;Q9UM54	-0.13841	-0.383661	-0.170703	0.0539454	-0.0452379	-0.0440029
E7EW52;Q96AT9-2;Q96AT9;C9J6A7;C9JPQ7;Q53TV9;B4E016;C9J9T0;C9IZU8;C9IYE8;E7ESZ6;C9J8S0	-0.188315	-0.169972	-0.283123	-0.112724	-0.225818	-0.204815
E7EW84;Q8TAG9;F2Z2Q3;E9PHI3	0.0265876	0.0106367	0.409581	-0.0720732	0.0113525	0.302641
E7EW96;O14656	0.00949053	0.105142	0.25544	0.163241	0.208767	0.155879
E7EWD4;E9PCH4;Q8TEU7-5;Q8TEU7-3;Q8TEU7;Q8TEU7-4;D6RE77;B7Z7Y1;Q8TEU7-2;E9PDV7	0.624241	-0.628831	0.0102069	-0.0151118	0.0284276	0.355467
E7EWF1;P36578;H3BM89;B4DMJ2	0.0824301	0.0611541	0.0848807	0.00374607	-0.00943713	0.0305479
E7EWZ9;P60983;G3V4P8	-0.16448	-0.237149	-0.285776	-0.0379471	-0.103333	-0.138727
E7EX17;P23588;E7EPC9;B4DS13;F8VX11	-0.0166288	0.067914	0.0571383	-0.154667	-0.11129	-0.0886076
E7EX44;Q05682-3	-0.188776	-0.0742436	-0.245454	-0.214274	-0.130223	-0.153575
E7EX51;Q96ST2-2;Q96ST2-3;Q96ST2	-0.0151409	-0.0858489	-0.023871	-0.0254119	-0.0122135	0.0434844
E9PAU2;Q8IY67-2;Q8IY67	0.224781	0.14274	0.135929	0.113167	0.0681893	0.113034
F8VZJ2;H0YHX9;Q13765;F8VU71;E9PAV3;F8W0W4;F8W1N5;F8VNW4	0.156526	0.205643	0.183963	-0.00228126	0.0275787	-0.00621696
F8W0Q9;E9PAX8;Q8NEY8-8;Q8NEY8-2;Q8NEY8-6;F8WF16	-0.0426351	0.0538064	-0.00868222	0.0241777	-0.0839361	-0.11904
P78346;E9PB02;Q5VU11;C9JJX7;Q5VU10	-0.278216	0.0958569	0.244156	-0.34584	0.0896338	0.119423
E9PB14;O00330;H0YD97;E9PBP7	-0.0448211	-0.00124122	0.272143	-0.0184103	-0.0965606	0.0289935
E9PB30;Q4KMQ2;E9PCT2;Q4KMQ2-2	0.0732718	-0.109841	0.0713507	0.000865329	-0.416	-0.167685
E9PB61;Q86V81	0.0429245	-0.0093646	-0.0442259	-0.0661706	-0.0275867	-0.0708301
E9PBB0;Q6Y7W6;I1E4Y6;Q6Y7W6-3;E7ESB6;F5H3C2	-0.0661555	0.00518438	-0.01265	-0.117193	-0.173645	-0.0246192
Q5QNY5;E9PBB3;P40855;P40855-5;B7Z6I5	-0.0914176	-0.0115153	-0.203386	-0.0542126	0.0719	-0.0985519
Q5QPK2;E9PBD4;O60762;H0Y368;E9PHH5	0.0688771	0.112633	0.0713507	-0.0585031	-0.0894822	-0.171206
E9PBR6;Q5SNT2-2;Q5SNT2;H0Y4R5	0.312317	0.239765	0.245861	0.200253	0.0494913	0.0684644
H0Y442;Q6ZS17-2;Q6ZS17;Q6ZS17-3;E9PBS3;H3BSV5	0.206143	0.0385766	-0.0266753	0.196859	0.0738203	0.252416
E9PC15;Q53H12;E9PG39	0.0271541	0.0253123	0.0387171	0.0568609	0.0828389	0.0453032
E9PC69;Q7KZI7-15;Q7KZI7-16;Q7KZI7-13;Q7KZI7-5;Q7KZI7-4;Q7KZI7-9;Q7KZI7-14;Q7KZI7-11;Q7KZI7-8;Q7KZI7;E7ETY4;Q7KZI7-10;Q7KZI7-7;Q7KZI7-2;Q7KZI7-12;Q7KZI7-3;Q7KZI7-6	-0.00160231	-0.0168622	0.0545011	0.173511	0.162081	0.138552
E9PC74;Q13144	-0.249291	-0.157657	-0.04989	-0.0464442	-0.132404	0.0270125
E9PCI9;P14324	-0.28488	-0.278531	-0.39935	-0.182328	-0.162525	-0.28736
F5GXA2;P56945;F5H7Z0;P56945-2;F8WA69;E9PCV2;E9PCL5;F5GXV6;F5H855	0.291721	0.290307	0.252416	0.295135	0.474462	0.299948
G3V1R3;F5H838;F5H2R1;F5H4I8;Q5VZ84;E9PCM7;P37275;Q2KJ05;F5H1R1;F5H8J0;H0YME0;H0YKM9	0.397584	0.131985	0.162726	0.124196	-0.0891138	-0.0404227
Q9UJX5;E9PCR4;Q9UJX5-2	-0.0731808	-0.0115298	0.0270125	0.00719549	-0.0192288	-0.0719519
E9PCV0;P08236;P08236-2	-0.284511	-0.357363	-0.282702	-0.342378	-0.467992	-0.427363
E9PCW1;O95249;B4DQA8;G5E9T8	0.260267	-0.0209844	0.124461	0.393197	0.413269	0.229342
H0YKT5;F8W964;Q04726-3;E9PD64;F8W8S3;H0YLI3	0.243425	0.0132121	0.299831	0.362105	0.117296	0.184598
E9PD90;Q8WWK9;A8MYU4;Q8WWK9-3	0.345737	0.251568	0.250476	0.416624	0.407081	0.237564
G8JL96;F8W9T5;F8W846;E9PDC5;Q13332-6;Q13332-3;Q13332-4;Q13332-2;Q13332;F5H2T4;F8W800;H0YG31;Q13332-7;Q13332-5	-0.0860938	-0.294473	-0.132815	-0.275507	-0.435105	-0.558793
O75419-2;O75419;E9PDH7	0.200504	-0.0281309	-0.193239	-0.13695	0.0190613	-0.0198138
H0YFQ3;E9PDN5;F5H6K1;P11532-4;P11532;F5GZT3;E7EQS6;E7EQS7;P11532-3;P11532-2;E7EQS5;F8VX32;E7ESB2;H0Y304;H0Y8D5;E9PDN1;P11532-5;P11532-6;B4DSV7;F5GZY3;E7EQR9	0.590147	0.597317	0.600555	0.139993	0.343237	0.196481
Q8N556;E9PDT7	0.537843	0.273695	0.426748	0.215989	-0.0435716	0.407842
E9PE68;Q9BZF1-2;Q9BZF1;F8VUA7;F8VQX7;F5H7T2	-0.029058	-0.0622037	0.00992034	-0.185048	-0.151875	-0.0975019
E9PEE1;P38435	-0.206828	-0.4771	-0.295394	-0.726496	-0.100561	-0.388072
E9PEE4;O95243-2;O95243;Q2MD36;O95243-3	0.380175	0.219339	0.246469	0.326537	0.081067	0.343578
Q92540-2;Q92540;Q92540-4;E9PEH2;E9PD50;B1ALB4;E9PCE5;E9PCI0	2.17239	-0.0484271	0.0297002	0.263756	0.120485	1.40572
E9PEI0;Q69YH5	0.409798	0.159112	0.455123	0.142479	-0.229721	0.218843
E9PER1;Q14689;C9JYN1;Q14689-3;Q14689-2;Q14689-4;E7EMA5	-0.653083	-0.115863	-0.195302	-0.514759	-0.302956	-0.567105
E9PEZ3;H9KV28;O60610;B9ZVX0;E9PHQ0;E7ET75;O60610-2;E9PEZ2;E7ERW8;E7EMV0	-0.0239737	-0.00298949	-0.00369806	-0.0676364	-0.0852671	-0.0850681
E9PF18;Q16836;Q16836-2	-0.104341	-0.112054	-0.16762	-0.136125	-0.130997	-0.161185
E9PF19;Q9Y4P3;Q96E41	0.0430645	0.0546401	0.0451634	0.0199154	0.121413	0.0596321
E9PF46;F8WA34;P14621	1.78358	0.196607	-0.264946	-0.121769	0.00475299	-0.165224
E9PF56;Q8IWZ3;Q8IWZ3-4;Q8IWZ2	0.0482362	0.16633	0.159887	0.049352	-0.161476	0.131985
E9PF74;Q9HC21	0.0282862	0.187134	0.063779	-0.285495	0.0877344	-0.213454
H7BXI5;H0Y5K5;E9PFA8;Q9Y282;Q9Y282-3;H0Y621;Q9Y282-2;H7BY06	-0.0560112	0.131985	0.131458	-0.164901	-0.067969	0.0489337
E9PFB3;Q0PNE2;C9IYN7;Q0PNE2-2;C9JLH5;C9JA82;C9J2D6;C9J9N8;C9JEX8;F8WE64	-0.0852059	-0.246584	-0.129876	-0.0111663	0.212881	-0.032433
E9PFD3;Q9H334-4;Q9H334;G5E965;F5GYL1;H0Y882;C9J0F0;Q9H334-3;Q8NAN6;Q9H334-2	0.250719	0.0927488	0.0723116	0.0186342	-0.0479946	-0.0983047
E9PFE2;Q9UHL9-2;Q9UHL9;Q9UHL9-3	-0.181149	-0.139601	0.0197731	2.65496	-0.659517	-0.16482
E9PFF6;Q8TCY9-2;Q8TCY9;Q8TCY9-3	0.385155	0.52717	0.401958	0.327917	0.0899048	0.868529
E9PFH8;P05455;E7ERC4	-0.0444491	0.0241777	-0.0209405	0.0543624	0.0347792	0.0404014
E9PFP2;O43719	-0.0972395	0.0364681	0.129085	-0.0202673	-0.0924171	-0.0924171
E9PFR3;Q14738;F5GYS1;Q14738-2;H0Y8C4;Q14738-3	-0.0838903	-0.0350321	-0.00411755	-0.181411	-0.233837	-0.223323
Q13308-4;Q13308;E9PFZ5;Q13308-2;Q13308-3;Q13308-5	-0.471869	-0.484853	-0.796962	-0.235331	-0.102496	-0.731805
E9PG40;P05067-9;P05067;P05067-5;P05067-6;P05067-7;B4DII8;P05067-8;E9PEV0;P05067-10;P05067-3;P05067-4;H7C104;H7C0V9	0.408168	0.301237	0.468635	0.482745	0.256045	0.496104
Q12873-2;Q12873;E9PG89	-0.290692	0.0592169	-0.091556	-0.400587	-0.234329	-0.401349
E9PGF9;O60502;O60502-2;O60502-3	0.0216219	0.000144286	0.106884	0.0305479	-0.0229472	-0.0198431
E9PGI2;O60637-3;O60637;H0YKJ9;O60637-2;H0YMH8	0.179384	0.00216244	-0.0957278	0.502331	0.316262	0.0097772
E9PGM8;O43314-2;O43314;D6RFZ8	-0.0757024	0.0050406	-0.0568063	-0.321009	-0.307858	-0.238732
H7BY87;Q96RU3-3;E9PGQ4;Q96RU3-2;Q96RU3;Q96RU3-4;H0Y7W6	-0.0541377	-0.274093	-0.0998654	0.132511	-0.00177561	-0.0242231
E9PGT1;Q15631;H7C1D4;B7Z5D9;B7Z3X8	0.041243	0.0418037	-0.12031	-0.0309729	-0.0656873	-0.117161
E9PGT3;E9PRI4;Q15418;Q15418-2;Q15418-3	-0.23399	-0.375347	-0.240947	-0.162412	-0.191673	0.172616
E9PGT6;Q99627-2;Q99627;H7C3S9;B8ZZP3	-0.0962522	-0.100809	-0.194641	-0.0973012	-0.184228	-0.179106
E9PGV4;Q8NBP0-2;Q8NBP0	-0.123497	0.173127	0.28155	0.0518593	-0.159267	0.188654
E9PH29;P30048	0.0717627	0.0501883	-0.000577203	0.0340749	0.00173014	-0.0765998
E9PH64;Q9Y6M9;E7EWZ0;E9PF49	0.0305479	-0.005652	0.0264459	-0.114191	0.13606	0.093425
E9PHF7;Q96RQ3;E7ETG7;E9PG35;F5GYT8;G5E9X5;E7EX16	0.111165	-0.121471	-0.110371	-0.0394586	-0.343604	-0.347197
E9PHG5;Q6UW02;F8WBE2;C9J8K7	0.646716	0.355129	0.292899	0.553066	0.203264	0.306612
E9PHM7;Q9UPQ0-2;Q9UPQ0;Q9UPQ0-4;D6RD46;H0Y8P3;Q9UPQ0-8;Q9UPQ0-6;E7EPK0;E9PDJ9;H0Y2S5;G5EA03;Q9UPQ0-9;Q9UPQ0-3;Q9UPQ0-5	0.081885	0.161952	0.127105	0.168514	0.207018	0.149389
E9PHV4;O15514;E9PB93	0.0935602	-0.0397107	0.0654344	-0.0430215	0.724738	0.00230651
E9PHV5;P28290;E7END2;P28290-2;P28290-3;E7EUL7	-0.225768	-0.321676	-0.304327	0.00647761	0.138683	-0.076326
E9PI68;Q15005;E9PL01;E9PRB9	0.0567222	0.0295589	0.015783	0.111298	0.0411028	0.162855
E9PIC0;O14521	0.073546	0.223917	-0.33805	-0.0489643	0.24245	-0.62211
E9PIF2;Q13206;E7EUR6	0.162597	0.248778	0.00963388	-0.240213	-0.116192	-0.113801
E9PIM6;E9PNQ8;H0YDI9;P04216	-0.120796	-0.0884081	-0.116254	0.0870554	-0.129276	-0.152115
E9PJ81;Q04323;Q04323-2;E9PRQ7;B4E0P8	-0.18917	-0.161121	-0.251127	-0.00219453	-0.176903	-0.0424865
E9PJM3;Q9UK99-3;Q9UK99-2;Q9UK99;G3V1E0	0.0953169	0.0817487	0.338909	-0.0881013	-0.0779849	-0.533618
E9PJN1;O75676-2;O75676;G3XAA9	0.0353423	-0.040675	0.0335111	0.111298	0.0846086	0.0515809
E9PK67;E9PNI7;Q53GL7;E9PPE7;F5H462	0.718701	-0.310987	-0.0574518	2.23717	3.3407	2.24065
E9PK95;F8VZR5;F8VNP5;P28702;Q5STQ1	-0.0767215	-0.147442	0.0462816	-0.0840585	-0.0456697	-0.119338
H7BXH2;E9PKF6;G8JLI3;Q5H9R7-6;Q5H9R7-2;Q5H9R7;Q5H9R7-5;Q5H9R7-4;Q5H9R7-3;E9PQP7;H0YEN2	-0.0450592	-0.048845	0.0227584	-0.0820261	-0.119855	-0.127983
E9PL10;Q96K17;B3KNJ1	-0.169534	-0.100329	-0.120247	-0.144951	-0.115926	-0.206862
E9PL24;E9PQG4;F8WAP5;Q5VU43-2;E9PJ64;F8WAP3;Q5VU43-6;Q5VU43-7;Q5VU43-3;Q5VU43;Q5VU43-4	-0.0504128	-0.0426351	-0.190981	-0.138187	-0.311148	-0.264651
E9PL82;E9PMR4;P48509;E9PRJ3	-0.31757	-0.252948	-0.112303	-0.101196	0.125254	0.232661
E9PLI6;E9PS76;E9PRR8;Q8N9N8;E9PQD0;E9PS30;E9PNH5	0.0427844	0.125387	0.00949053	0.0673633	0.0582473	0.0519985
E9PLK3;P55786;B7Z463;F5H0W3	-0.15165	-0.189368	-0.140635	-0.0881321	-0.148257	-0.116238
E9PM46;Q96K76;Q96K76-2	-0.0297501	-0.0239004	0.00245056	0.063779	0.0578315	0.013498
E9PM92;O00193;E9PRZ9;E3W975	-0.130223	-0.033348	-0.187411	-0.161508	-0.0823621	-0.272785
E9PMH5;Q13490;B4E026;F5GYF2;H0YDY3	0.578407	0.482125	-0.077178	0.457857	0.434988	0.322736
E9PMI6;P54105;E9PJF4	-0.0336286	0.0184917	0.0160683	-0.101258	0.0515809	-0.0599009
E9PML2;Q96CM3	0.219958	0.090718	0.0104934	0.00173014	-0.0215554	0.0264459
E9PMQ6;Q00613-2;Q00613;E9PI02	0.141825	-0.21786	-0.00865324	0.0657101	-0.219539	0.0130691
Q8NDH3-2;G5EA34;E9PN47;Q8NDH3;H0YEP3;Q8NDH3-3	-0.0583828	-0.0516682	-0.0207648	-0.0125336	-0.0131304	-0.106079
E9PNW4;E9PR17;P13987	0.1125	0.0388575	0.10916	-0.0573916	-0.151875	0.026021
E9PPU0	-0.0540927	-0.318614	-0.238408	-0.135618	-0.173954	-0.140905
E9PQA6;Q96EY5-3;Q96EY5;Q96EY5-2;E9PLL0	-0.384603	0.497536	-0.0688768	-0.645841	-0.692082	-0.795759
Q03164-2;Q03164;E9PQG7	-0.0400518	-0.00167453	0.186501	-0.0178552	0.144829	-0.0366295
E9PR30;P62861	-0.0208234	-0.057737	0.0746424	-0.033038	-0.0181473	0.040121
E9PRF4;Q15047-3;Q15047;E9PQM8	0.109962	-0.228622	0.0852886	0.116365	0.162468	-0.404153
E9PRY8;P29692-2	0.00934718	-0.00649231	-0.0576469	0.125254	0.16543	0.149259
E9PS00;Q9Y5Q0;F5H2V5;E9PKP8	0.10742	-0.0829121	0.413486	0.28558	0.0597706	0.268554
E9PS17;Q96KG9-3;Q96KG9-2;Q96KG9;E9PK59;Q96KG9-4;Q96KG9-5;Q96KG9-6;E9PPN3	-0.168382	-0.111274	-0.0877947	0.0156403	0.0720372	-0.00212236
E9PSI1;E9PMQ9;O15321-2;O15321	0.0190613	-0.0908797	-0.0871049	0.315102	0.13014	0.0387171
F2Z2E1;F5GZX9;F5GY05;Q96EK7;Q96EK7-2	-0.27418	0.0835197	-0.285952	-0.337065	-0.165661	0.357721
F2Z2U8;G8JLL9;Q7Z406;Q7Z406-6;Q7Z406-2;F2Z2U9;Q7Z406-4;F2Z2S7;Q7Z406-5	0.0954519	-0.378288	0.0583859	-0.0642838	-0.291786	0.0254541
F2Z2V0;Q99829;A6PVH9;E7ENH5;Q5JX58;Q5JX59;Q5JX60;Q5JX44;Q5JX56;Q5JX45	-0.177131	-0.192019	-0.265778	-0.0152721	-0.00807279	-0.0665482
F2Z2W7;Q8IZ69-2;Q8IZ69	-0.331445	-0.0641179	-0.0347366	-0.0704817	0.0194884	-0.0289256
F2Z2X4;Q9C0E2;F8W7D8	-0.0887763	-0.0598107	-0.0438095	-0.0774367	-0.153992	-0.205231
F2Z2Y8;H0Y3H1;Q9H0E2;E9PNS3;E9PP67;E9PQ25;B3KR28;E7EN89;B3KXC6	0.290542	-0.390207	-0.18043	0.257735	-0.093371	-0.276485
F2Z317;Q9BYW2;H7C3H4;C9JG86;H7BXT4;F5H340;Q9BYW2-3;Q9BYW2-2	0.00532815	0.301119	0.4959	0.0357646	0.29725	-0.168009
H0YN26;F2Z3H3;P39687	-0.214843	-0.102822	-0.223205	-0.164577	-0.0352243	-0.0708756
F5GWI8;F5GWD3;Q13889;F5H6X0;F5GXG6;H0YFF7;F5GX35;F5H4K7	-0.00138564	0.0681893	0.00388999	0.130799	-0.0535086	0.124857
F5GWD7;Q8WVC0;Q8WVC0-2	0.0837921	0.138945	0.126709	-0.102248	-0.118007	-0.0782743
F5GWH5;P61165	-0.271513	-0.166244	0.0482362	-0.10341	0.0321009	-0.0478454
F5GWI9;F5GXZ7;F5GZ97;Q9Y3C0	-0.340897	-0.53076	-0.427033	-0.259357	0.00201835	0.478299
F5GWK3;Q9NW64-2;Q9NW64	0.161178	0.200002	0.20389	0.170951	0.112366	0.122209
F5GWP1;Q92575	-0.0104395	-0.0177237	0.0984196	-0.0850529	-0.0298974	0.123401
F5GWR2	-0.398532	0.341644	-0.576454	0.0768327	0.344942	-0.496061
F5GWS3;Q6P9B6;H3BM75	-0.171937	-0.329033	-0.0478006	0.0977456	0.0556121	0.140386
F5GWT4;F5H2M7;Q9H4A3-2;Q9H4A3;Q9H4A3-5;Q9H4A3-6;Q9H4A3-4	-0.137695	-0.209745	-0.0617669	-0.162977	-0.159267	-0.127557
F5GWU7;Q99717;H0YAK7	3.71545	0.18954	0.331476	0.877744	0.0990932	-0.296651
F5GWW9;Q9H0V9;Q9H0V9-2;B4DVH1;B4DSH3	0.261471	0.112767	0.0371714	0.0464211	0.110363	0.0666747
F5H2G1;F5GWX5;Q14839;Q14839-2	-0.0580073	-0.00508726	0.0843364	-0.0499497	-0.039859	-0.0383026
F5H3W1;F5GWY5;O00592-2;O00592;F5H7A2	0.166073	0.226878	0.303459	0.245617	0.26111	0.452701
F5GX28;O94953;O94953-2	-0.204632	-0.192183	-0.340934	0.120086	0.142609	-0.0114134
Q6VMQ6-2;G3V1U0;Q6VMQ6;F5GX74	0.149519	0.202763	0.143655	-0.00277261	-0.0510254	-0.276975
F5GX82;O94915;F2Z2S2	-0.186278	-0.121235	0.178746	-0.324889	-0.24893	-0.0721339
F5GXC8;Q9P2R7-2;Q9P2R7;Q5T9Q5;F5H5G8;F5H5Q7	-0.047577	0.00360232	0.0343565	-0.0238124	-0.0376065	0.0174944
Q9NZ09-2;Q9NZ09;F5GXE2;F5H0J8	-0.28023	-0.157319	0.321582	-0.109421	0.165687	0.0966667
F5GXF0;P22736-2;P22736	-0.291204	-0.531281	-0.458505	-0.14081	-0.00779714	0.0453032
F5GXG0;Q96T88	-0.0186296	0.0176369	0.0582473	-0.193734	-0.209078	-0.16626
F5GXK1;P20585	-0.0447021	-0.00569543	0.264717	-0.0942486	0.00173014	-0.139554
F5GXL8;P09110;C9JDE9;H7C131;G5E935;H0Y4D4	-0.192447	-0.097363	-0.119604	0.0274371	0.0326651	-0.0288078
F5GXU2;O60678;O60678-2	0.14965	0.0496307	0.157949	-0.126911	-0.151715	-0.0836304
F5GXX5;P61803;F5H895	-0.0812627	-0.0908951	-0.0364075	-0.100422	-0.0426351	-0.109826
F5GY50;Q14914;Q5JVP3	-0.125085	-0.33539	-0.366243	-0.125872	-0.186213	-0.177131
F5GY99;Q10472	0.40294	-0.0440772	0.300417	-0.0543773	-0.0978107	-0.150977
F5GYD8;I3L0Q9;P04062-2;P04062;F5H241;P04062-3	-0.113645	-0.19159	-0.151314	0.0969364	0.142479	0.090447
F5GYE6;P04035-2;P04035	0.355467	-0.109234	0.329985	0.360533	-0.166924	0.900567
H0YGR4;F5GYG5;Q9Y3B8;H0YG54;Q9Y3B8-2;F5GX07;H0YG83;H0YH58	-0.0359194	-0.0837374	0.125254	-0.0462654	0.00906043	0.016211
F5GYJ1;Q96DE0;E9PED4	-0.725708	-0.362955	0.140909	0.169925	-0.458446	-0.116958
F5GYJ5;Q9NX18;F8W679;F5GXW4;F5H5T6	0.03492	0.202763	0.0257376	0.0497701	0.0758749	0.0408223
F5GYK2;Q9NRL3;F8VYA6;B4DQH7	-0.0613754	-0.0543623	0.0164963	0.1333	-0.127431	-0.01265
F5H4G7;F5GYL8;O60684;Q5TFJ7;E9PC31	-0.0499945	0.0106367	-0.00884192	-0.0896204	0.0100636	-0.0285723
F5GYQ1;P61421;F8WEN9	-0.116192	-0.0417884	-0.0898506	-0.168512	-0.0232111	-0.0882547
F5GYQ4;P00367;F8WA20;B4DGN5;B3KV55;P49448	0.0312541	0.0119249	0.0489337	0.0100636	0.0193461	0.0680517
F5GYQ5;Q5TBB1;G3XAJ1	0.0223323	-0.122476	-0.060277	0.0387171	-0.0183081	0.134352
F5GYV5;F8WCT1;Q66PJ3-2;H7BZV4;B3V0L1;Q66PJ3-4;Q66PJ3-3;Q66PJ3;F5H7X4;Q66PJ3-5	-0.0681808	-0.200797	0.0261627	-0.117427	-0.193024	-0.157271
F5GZ16;Q13200;E7EW34;E9PCS3	-0.0175047	-0.0187757	0.0316775	0.0540844	0.013498	0.0483758
F5GZ78;P49023-2;P49023;P49023-3;F5H854;P49023-4;E7EMK8	-0.03934	0.257976	-0.0210576	-0.063575	0.153286	0.102322
F5GZ90;Q9NZJ0;Q9NZJ0-2	-0.104248	-0.120592	-0.156627	-0.219438	-0.0345445	0.315914
F8WDA7;F5GZA2;P39060-2;P39060-1;P39060;H7BXV5	0.774418	0.459117	0.706376	-0.342543	-0.166292	-0.667378
F5GZK0;Q9HB19	0.0172092	0.0447438	0.0103502	0.0289935	0.161952	0.0418037
Q5VT94;F5GZL5;Q9H3K2;Q9Y6G2	1.38283	0.0186342	0.0496307	0.128821	-0.0191412	0.110096
F5GZS0;Q9H2U1-2;Q9H2U1;Q9H2U1-3;E7EWK3	0.0275787	0.0311129	0.0298416	0.00288247	-0.0266753	0.00834347
F5GZX4;Q9H9Y6-2;Q9H9Y6;F5H643;F8W898	-0.04989	0.133037	0.203013	0.0153548	-0.00320631	0.0187766
F5H012;P19474;P19474-2	0.942308	1.17383	0.949199	3.54411	4.16647	1.89538
F5H1H0;F5H025;G3XAF4;P32004-2;P32004	-0.320144	-0.254547	-0.214876	-0.131708	-0.10341	-0.112834
F5H039;Q9NQX3;Q9NQX3-2;F8W7D6;G3V582	-0.0461165	-0.0523413	0.0436244	-0.0267782	-0.100716	0.00417777
P40925;F5H098;P40925-2;B9A041;C9JF79;B8ZZ51	-0.122695	-0.197418	-0.243284	-0.121926	-0.161928	-0.125557
F8WCP6;F5H0C3;F5H219;Q7Z4S6-2;Q7Z4S6;Q7Z4S6-4;F8W762;Q7Z4S6-3	-0.275035	0.0654344	0.0870554	-0.107384	-0.137362	-0.0370438
F5H0C4;Q9BRP4-2;Q9BRP4;F5H103;F5H3I1;B7ZAS9	-0.220698	-0.259547	-0.35487	-0.0214675	0.24817	0.0213375
F5H0F5;Q8WU90	0.0258793	-0.0739095	-0.0138148	-0.048845	-0.00440699	-0.0369254
F5H0F9;Q9UJX4;E9PFB2	0.0946415	-0.00768112	-0.00784072	0.0190613	0.253989	0.120086
F5H0K8;Q8IVT5-2;Q8IVT5;F8WEA9;A8MY87;Q8IVT5-3;H7BYU0	-0.289369	0.113167	0.032524	-0.326317	-0.269321	-0.190618
F5H0M4;Q6P1A2;B7Z3N3	-0.0716941	-0.13046	0.0490731	-0.0121553	0.00705191	-0.00194893
F5H0X5;P51532-5;P51532-2;P51532-3;P51532-4;Q9HBD4;P51532	0.0123541	0.0318186	0.143524	-0.164545	-0.196674	-0.121722
F5H109;P04114	-3.84884	-2.58519	-1.57691	-2.8605	-3.13771	-2.04145
F5H148;H3BMT1;Q9NYV6;B4E3T2;B4E0J7	0.636729	0.318693	0.140124	0.417488	0.169027	-0.213186
F5H1H6;Q69YQ0;F8WAN1;H0Y3Q3;C9J8U1	0.597603	0.419215	0.449535	0.418568	0.454071	0.704872
F5H1K6;O14593;F5GY33;H0YGQ6;F5GWY1;O14593-2;Q24JQ1	-0.224806	-0.0847009	-0.0763412	-0.164609	0.0942361	0.218347
F5H1P7;O00463	1.14815	0.315914	0.0588013	0.235727	0.464564	0.30229
F5H1X8;P50851-2;P50851;E9PEM5;H0YAC6	-0.225127	-0.288699	-0.246413	-0.287695	-0.190997	-0.199073
F5H1Y4;Q9HD26-2;Q9HD26;Q9HD26-3	-0.327095	-0.270695	-0.206395	-0.0774976	-0.232057	-0.0873501
F5H1Z7;Q99985	-0.925001	-0.116332	-1.45906	-0.331972	-0.498464	-0.812131
G3V1M7;P49748;F5H2A9;P49748-2	-0.22678	-0.174003	-0.192101	-0.0306045	0.00920381	-0.0368662
F5H2H5;Q86XL3;Q86XL3-2	0.26123	0.158208	0.394624	0.038998	0.184725	0.192952
F5H2J3;Q96GC9	0.0517201	-0.0725586	0.0568609	0.478816	0.0246034	0.262313
F5H2Q1;Q9H2D1;B4DUQ5	0.386038	0.412511	0.232292	-0.00900156	-0.105489	0.109561
F5H2Q4;P43378	0.390888	-0.00484117	-0.00124122	0.294077	0.257252	-0.134952
F5H307;Q9Y3A6;B1AKT3;B1AKT4	-0.0120825	0.23842	-0.0298679	0.0323829	0.210389	0.0911243
F5H315;Q9HCS7	0.0593554	0.137241	0.123534	0.0795658	0.070252	0.103397
P05023;F5H3A1;B7Z3U6;H7BXX5;P05023-2	0.102457	0.147828	0.152768	0.0632269	0.0648829	0.125254
F5H3H0;Q96NT1	0.120219	-0.215697	-0.779422	0.00158601	-0.0717851	0.135272
F5H3H6;Q9BQ39	-0.0647062	0.309409	-0.0569263	0.0122111	-0.0757937	-0.0135672
F5H3N4;Q16850;Q16850-2	-0.0185711	0.0874628	0.0499095	0.0992279	0.200002	0.167872
F5H3P2;Q9Y291;C9JBY7	-0.040675	0.180403	1.21791	-0.0209844	0.0271541	-0.249822
F5H3P9;Q969M3;Q969M3-3;E5RGR9;E5RHH4;Q969M3-2	-0.0391917	-0.0397255	0.0625362	-0.0160014	0.00446549	-0.0684682
F5H3X5;Q99996-3;Q99996-2;Q99996-6;Q99996-5;Q99996	-0.183409	-0.0228886	-0.000707108	-0.208911	-0.201643	-0.409451
F5H4D0;Q2KHT3-2;Q2KHT3	-0.207544	-0.0616314	-0.145222	-0.131756	0.249021	0.129745
F5H4I0;P09622;E9PEX6;B4DHG0;B4DT69	0.124063	0.114367	0.113967	0.0291349	0.0462816	0.00633395
F5H4K0;Q5T9L3;Q5T9L3-2;E9PM62;Q5JRS7;E9PKJ0;E9PJW4;H0YCG9;E9PQK1	0.0513026	0.182057	0.299479	0.183709	0.200253	0.321697
Q9BSJ2;F5H4L0;F2Z2B9;F5H4E0	-0.00831944	0.0661237	-0.00294614	-0.0202966	-0.0830037	-0.0673945
F5H4P2;Q6GQQ9;Q5SZ59	-0.051459	-0.201145	0.213254	0.650397	0.300417	0.658463
F5H4U5;P04899;P04899-4;B4E2X5;P04899-3;P04899-2;B3KTZ0;F5GZL8	-0.0157242	-0.0306782	-0.112225	0.0311129	0.0553346	0.0309717
F5H4V4;P46013	0.0659858	0.136454	0.207018	-0.180643	-0.226189	-0.184835
F5H4V9;Q16342-3;Q16342;F5GWT2;F5GYS7;Q16342-2;E9PCU7	0.350271	0.325617	0.371949	0.0149266	0.0870554	0.226878
F5H569;Q93050-1;Q93050;Q93050-3;B7Z641	0.0149266	0.0842003	-0.0468764	-0.0431999	-0.0867985	-0.0384359
F5H577;Q8WUW1;Q8WUW1-2	0.115699	0.134484	-0.0100618	-0.0882088	-0.0984129	-0.154105
P54687-4;P54687;F5H5E4;P54687-3;F5H2F2;P54687-2	-0.0580223	-0.0754744	-0.134382	-0.291239	-0.428391	-0.341172
F5H5J3;Q99962;E7EML4	0.457332	-0.0301183	-0.171596	-0.192794	-0.0202526	0.299479
F5H5K9;Q8IY17-2;Q8IY17-3;Q8IY17	-0.402073	-0.204366	0.0282862	-0.238936	-0.193701	-0.318236
F5H5L4;Q9BYD6;H0Y8N7	0.0820213	0.142871	0.195726	0.024887	0.0478175	0.101381
F5H5N0;Q5VT25-3;Q5VT25-4;Q5VT25-5;Q5VT25;Q5VT25-2;Q5VT25-6	-0.0504726	0.0581087	0.172231	-0.268104	0.021764	-0.0114425
F5H5P2;P12694;B4DP47;F5GXU9;E7ESE6	-0.172717	-0.211231	-0.227219	-0.190487	-0.313352	-0.265397
F5H5X2;F5H5S2;Q6NS38;F5GZZ0	-0.506189	0.128821	-0.228419	0.143263	-0.0461463	-0.481304
Q8TEW0-8;Q8TEW0-4;F5H5T0;Q8TEW0-2;Q8TEW0;Q5VWU8;Q5VWV2;Q8TEW0-9;Q8TEW0-10;Q8TEW0-5;Q8TEW0-7;Q8TEW0-6;F5GZI3;Q8TEW0-3	-0.029485	-0.0107737	0.0978804	0.196229	0.0499095	0.138159
F5H5U2;Q8NHQ9;F5H3E5	-0.228655	-0.0576619	-0.00801477	0.168385	0.081476	-0.147937
F5H5V5;Q01167-2;Q01167;E9PPI7	0.132774	-0.138823	-0.244309	0.245009	0.965027	0.389567
F5H604;E7ERI8;E7EW49;E3W994;O75122;E9PBA6;F5H3X0	-0.140969	-0.109203	0.0736831	-0.0789446	-0.0288225	-0.0169352
F5H619;Q86XA9;Q86XA9-2;E9PB09;B5MC49;H7C5W6	-0.195219	-0.0202819	-0.0100472	-0.0551865	-0.111711	-0.0208234
F5H620;Q96HP4;C9JLB7	0.193204	0.162984	0.00259443	0.0994973	0.236462	-0.0246926
F5H656;Q8WXF1;Q8WXF1-2	0.187641	0.0886844	0.151079	-0.0746385	-0.157834	-0.0549767
Q12872;F5H6B8;F5H5X1;F5H525	-0.0422191	-0.34119	0.0241777	0.260146	-0.0760217	0.196355
F5H6C7;Q96I51;F5GX55;C9JWG9	0.081885	0.139208	0.163499	-0.0381248	0.0199154	0.0221902
F5H6C8;Q7Z434	-0.141366	-0.178731	-0.0178844	-0.00449376	-0.0900042	0.0254541
F5H6J9;Q9H1I8;Q9H1I8-2	-0.19314	-0.252192	-0.202622	-0.0915252	-0.0723007	-0.228351
F5H6K0;O43143	0.0930192	0.135798	0.154842	-0.000779292	0.00158601	0.0203421
F5H6Z0;Q00537-2;Q00537	0.599984	0.397913	0.506805	0.282025	0.307428	0.225769
F5H711;Q8N5M9	0.090447	0.100574	0.0214797	0.0721745	0.140255	0.141564
F5H715;Q96BJ3;Q96BJ3-3	-0.198792	-0.160669	-0.287466	0.112233	-0.0339683	-0.0913869
F5H721;Q9Y2W2	0.181166	0.185359	0.195348	0.0413831	-0.0146744	0.0436244
F5H774;O95197-2;O95197	-0.0434377	-0.0584279	-0.185294	-0.189532	-0.0733629	-0.0432742
F5H7E9;O14802	-0.0555913	-0.053928	0.0236102	0.0315363	-0.144026	0.0549179
Q6PIU2;Q6PIU2-2;F5H7K4;H7C046;Q6PIU2-3	0.263275	0.138421	0.277985	0.148088	0.212756	0.190678
F5H7N7;G3V4U9;G3V3R7;C9JQV6;E9PE62;E9PEE0;F5H211;F5H096;F5H4C0;E9PB63;P54252-2;P54252;G3V526;E9PJN5;G3V2G1;G3V328;H0YFR2;P54252-3;G3V2G2;G3V3T6;D6RDL9	1.14692	0.761541	-0.219371	-0.0553964	0.583519	-0.221791
H0YKY0;H0YN33;F5H7P3;Q9BW66;F5H8A7	0.777872	0.153286	-0.115879	-0.0209697	0.0583859	-0.100546
F5H7S4;O14757;E7EPP6;O14757-2	0.174151	0.138552	0.409472	-0.16217	0.341075	1.61688
F5H816;P06737;E9PK47	-0.134334	-0.0815374	-0.0484421	0.0236102	0.00719549	0.0126402
Q99447;F5H8B1;I3L1R7;B7ZAS0;B7Z7A5;I3L3V9;I3L1L9;I3L2Q1	-0.275594	-0.116098	-0.534287	0.0147838	0.0110662	-0.0463846
F5H8B3;Q12979-2;Q12979;E9PFN9;B7Z683;I3L2P5	-0.325847	-0.0922171	-0.069573	-0.173352	-0.0883468	-0.0191704
F5H8D7;H7BZR0;P18887;B4DEB2	-0.218766	-0.206928	-0.133923	-0.0735451	-0.142767	-0.0308255
F5H8F7;Q9UBL3-3;Q9UBL3;Q9UBL3-2	0.189666	0.123004	0.0806577	0.0297002	-0.0855426	0.0501883
F5H8H2;Q03426;F5H092;F5H163;F5H368;F5GXC0	-0.417039	-0.553532	-0.577896	-0.220648	-0.378082	-0.262244
F6RU81;Q6PJG2	0.498251	-0.0660648	0.28629	0.116631	0.131458	-0.03934
F6T1Q0;Q6L8Q7-2;Q6L8Q7	0.040121	0.157561	0.355242	0.0142124	-0.00997457	0.0829751
F6TQG2;P28370;P28370-2	-0.127337	-0.164286	-0.0960208	-0.18641	-0.0987991	-0.041922
F6WZD5;Q9NR19;Q5QPH3;E7EWU3;B3KUV2	-0.527304	-0.725852	-0.448134	0.166715	-0.246977	-0.00920483
F6XBD8;P35221;P35221-2;B4E2G8;F8W845;G3XAM7	0.0727232	0.0640551	0.10742	-0.0796	-0.0310614	0.0164963
H9KVB8;F6XEV2;Q9BPX6;Q9BPX6-3;E9PQV6;Q9BPX6-2;Q9BPX6-5;Q9BPX6-4	0.130931	0.238053	0.00115371	0.302173	0.163756	-0.154923
F6Y5M1	-0.0163515	-0.112397	-0.0264401	-0.105225	-0.182246	0.166972
F8VYK6;F8VZZ7;F8VP94;F8VYK3;Q15633-2;Q15633;F8VTT7;F8VZ57	0.278342	-0.0167747	-0.0191119	0.266757	-0.259927	-0.21922
Q13492-3;Q13492-2;F8VPG7;Q13492;E9PN05	0.366476	0.289362	0.33411	0.103531	0.0890913	0.178237
F8VQ10;Q13838;Q13838-2;Q5STU3;H0Y7G4;F6WLT2;F8VZL8;B4DP52;H0Y7X6;F6UN21;F6TRA5;H0Y557;F6S4E6;H0Y800;F6UJC5;E9PP12;B4DIJ6	0.0739573	0.0503276	0.0533895	0.00446549	0.0263043	0.0402613
F8VQY2;Q96RL1-2;Q96RL1;F2Z2T8;Q96RL1-3	0.075738	0.368154	-0.0594649	-0.00898711	0.356482	0.195726
F8VSZ4;Q9UIW2	-0.0434824	0.258338	0.1149	-0.0459675	0.0354831	0.198368
F8VU39;Q9UIF9-2;Q9UIF9-3;Q9UIF9	-0.239702	0.167486	-0.0739854	0.25882	0.685806	0.15069
F8VU90;Q9NYL4-2;Q9NYL4	-0.264201	-0.258719	-0.279004	-0.142927	-0.0686044	-0.0733326
F8VUA2;Q9HD42;F8VVT7	-0.00135681	0.16337	-0.326317	0.0395595	-0.00865324	-0.226223
F8VV52;Q9NZN8;Q9NZN8-2;Q9NZN8-4;F8VP97;F8W145;Q9NZN8-5;F8VRS2;F8VRS8	0.0116388	0.010923	-0.216267	-0.057737	-0.0349583	-0.100763
F8VVA7;P61923;F8VWL5;F8VXB1;F8W156;F8W651;F8VYZ4;F8VS17;F8VUC5;F8VXR1	0.0705267	-0.00627491	-0.158687	0.00733906	0.0097772	0.0164963
F8VVX6;Q5HYK3;F8VP53;F8VVW7	0.420509	0.775008	0.894061	0.00345838	0.453439	0.53665
F8VX04;Q9H2H9	0.576764	0.68921	0.490981	0.276199	0.344601	0.395392
F8VXG7;Q99590-2;Q99590;F8W028	0.120219	0.0805212	0.0861043	-0.00385713	-0.0197991	-0.00405968
H3BLV8;F8VXU5;Q9UBQ0;Q9UBQ0-2	-0.0536135	-0.0762195	-0.159718	0.0551957	0.132643	0.0147838
Q12888;F8VY86;Q12888-2;A6NNK5;C9JXV0	-0.202456	-0.241424	-0.0100762	-0.162816	-0.172636	-0.0312383
F8VYE8;P36873;P36873-2;F8VR82;F8W0W8	0.166073	0.159887	0.127369	0.0204844	0.0647449	-0.171141
F8W031;F8VXJ7;F8W1K5	-0.188808	-0.0958666	-0.176723	-0.108767	-0.0499198	0.00302647
F8W1A4;P54819-2;P54819;P54819-5;E7EWH4;P54819-3;P54819-6;F8VY04;F8VZG5;P54819-4;G3V213	-0.0260288	-0.074198	-0.134271	-0.0646308	-0.00649231	-0.0750032
P51148;F8W1H5;F8VVK3	-0.00569543	-0.0478752	-0.169793	0.105678	0.101247	0.0457225
Q8NEU8;F8W1P5;F5GZG0;F8VXB0	-0.0724372	-0.421032	0.242328	-0.552347	-0.356569	-0.229822
P04920-2;F8W682;P04920	0.261711	0.247806	0.395611	-0.0377101	-0.00372694	0.326192
F8W689;P48382;B7Z848	-0.220967	-0.200233	-0.212283	-0.0164974	-0.0797829	-0.110262
F8WE88;G3V394;F8W6H6;Q9Y4I1-2;Q9Y4I1;Q9Y4I1-3;F5H363	-0.561175	-0.461144	-0.0734388	-0.28539	-0.296102	0.0347792
F8W6Q3;Q8TF68-3;Q8TF68-2;Q8TF68;F5H8L7;E9PHB3;F5H105;F5H420	0.0603242	-0.0524909	0.028852	0.0140695	-0.00940814	0.0147838
F8W727;P62910;D3YTB1	0.126973	0.119423	0.0626743	0.0352017	0.044464	0.0535284
F8W752;Q5R372-4;Q5R372;Q5R372-3;Q5R372-2	-0.218162	0.261952	0.00719549	-0.0559212	0.253021	0.174279
F8W7C6	0.117562	0.267356	0.0697022	0.111165	0.223175	0.0594937
F8W7M9;P23142-3;P23142;P23142-2;B1AHL4	0.00532815	-0.294031	-0.0904189	-0.207378	-0.116019	0.0913952
F8W7Q4;Q96A26;E9PH05	-0.027131	-0.0348548	-0.177849	-0.206578	-0.0668051	-0.155036
F8W840;Q9BYJ9	0.164915	0.0377336	-0.0447467	0.108223	0.0328061	0.239887
F8W881;Q9NX05	-0.223896	-0.316007	-0.350228	0.155361	0.181293	0.130535
F8W8C8;P55884;P55884-2;B4DV79	0.109427	0.0928839	0.0899048	0.0050406	-0.00891452	0.00432164
F8W8I6;P31483;H0YGW6;Q96B58;E5RGV5	-0.042858	0.0501883	0.131194	0.111699	0.0396999	0.0440444
F8W8K3;Q8N108-17;Q8N108;Q8N108-13;Q8N108-12;Q8N108-16;Q8N108-14;Q8N108-18;Q8N108-15;Q08AE0	-0.156097	-0.122554	-0.0718912	-0.23817	-0.218145	-0.0630474
Q13439-3;Q13439-4;Q13439;F8W8Q7;H0Y6I0	-0.0432148	-0.0014434	0.0861043	-0.191508	-0.066382	-0.0266459
F8W8U3;O00470-2;B3KUX4;F5GYS8;H0YNY8;O00470;B3KP81;O14770-6;O14770-7;O14770-8;O14770-3;O14770-2;O14770-4;O14770	-0.113255	0.00647761	-0.470849	-0.587164	-0.284845	-0.574541
G5EA30;Q92879-2;Q92879-3;F8W940;Q92879;Q92879-4;E9PSH0	0.146786	0.143002	0.166587	0.0777899	0.0999011	0.0945064
F8W993;Q08499-3;Q08499-2;Q08499-10;Q08499-9;Q08499-6;Q08499-11;Q08499;Q08499-4;D6RHE0;Q08499-5;Q08499-8	-0.189993	-0.222162	-0.216015	-0.102434	-0.0489047	-0.120828
F8W9C2;Q05086-2;Q05086-3;Q05086	0.0550568	0.389347	0.144308	-0.10231	-0.214491	-0.0618724
F8W9C9;Q8WVQ1	-0.00246912	0.184725	0.0561673	-0.161443	0.0268709	0.0690147
F8W9R9;O75448-2;O75448;F5H5K2;F5H0K1	-0.0527603	0.140124	0.0366088	-0.143899	0.143785	0.137897
F8W9X7;Q567U6	0.439038	-0.521846	0.0280033	0.227741	-0.345968	-0.0309435
F8WA39;Q13613;B7Z3D5;Q13613-2;Q8NEC6;F6X5S1;H0YDX3	-0.0710726	-0.0632132	-0.0489942	-0.0656118	-0.00621696	-0.104884
F8WAC3;Q9NWZ5-4;Q9NWZ5;Q9NWZ5-3;Q9NWZ5-2	0.0788831	0.491186	-0.0871815	0.61617	0.0490731	0.20389
F8WAJ0;Q9H8H2;Q9H8H2-2;Q9H8H2-4	0.0695647	0.0901759	0.324234	0.175173	0.0874628	0.268554
F8WAK8;Q8N3U4;Q8N3U4-2	-0.115691	-0.0397107	0.0978804	-0.0570614	-0.123167	-0.0120389
F8WF27;F8WBG6;Q8NE91;P30408	0.894294	0.691356	0.858777	0.664119	0.490262	0.731965
O43493-2;O43493-5;O43493-3;F8WBK2;O43493;O43493-4	-0.168317	-0.192678	-0.0523863	-0.149905	-0.208628	0.0116388
F8WBK5;Q9NQ50	-0.317624	0.0791561	-0.329341	0.0199154	0.159242	-0.356144
F8WBL0;Q8IYT4-2;Q8IYT4	-0.0019634	-0.015345	-0.0592544	0.136585	0.134615	0.0216219
F8WBS1;Q9H832;Q9H832-2	0.291486	0.0411028	-0.00765207	0.214498	0.228111	0.152378
F8WBW0;Q9ULH1;Q9ULH1-2;H0YBF7	-0.00665169	0.0265876	0.212881	-0.0195213	0.0467006	0.0829751
F8WCF6;P59998;C9JWM7;F8WDD7;E7ETI0;H7C0A3;F6TTL5	-0.128251	-0.0986445	-0.243421	-0.00212236	-0.0220974	0.010923
F8WCX2;Q8N1G0-2;Q8N1G0;H0Y5I5	-0.235076	-0.121895	-0.0728773	-0.0190827	-0.14452	-0.121816
Q14257;F8WCY5;H0YL43	-0.113114	-0.107726	-0.145222	-0.219102	-0.144345	-0.120796
F8WDV8;Q15361	-0.247508	0.0226164	0.184978	-0.109483	0.28889	0.156138
G3V0G5;Q8IV38	-0.377594	-0.530739	-0.60832	0.404794	0.339365	0.130667
G3V0I5;P49821-2;P49821;B4DE93;E7ETQ4	0.0301242	0.151729	0.0565835	0.0186342	0.182184	0.140124
G3V0I6;Q01804;Q01804-3	-0.0102361	-0.0712393	0.112233	0.128161	0.123931	0.423202
G3V108;Q9UIV1;H0YAV9;E5RGH2	0.0467006	0.222681	-0.0675608	-0.0946029	-0.158027	-0.298619
G3V117;Q9NPA8;E5RHX8	0.231678	0.196355	-0.0819344	0.13829	0.0628125	0.0630887
G3V167;Q9UGN5-2;Q9UGN5;B4DV82	0.0842003	-0.0914791	-0.13984	0.0977456	-0.0326248	0.0347792
P30260;G3V1C4;B4DL80	0.194339	0.169284	0.208392	0.0275787	-0.038673	0.00934718
G3V1J3;O75027;O75027-2;G3XAC4;B4DGL8	-0.153415	-0.22967	-0.129529	-0.18774	-0.0251917	-0.230313
G3V1K3	0.0371714	0.015783	-0.102109	-0.0834317	-0.0405266	-0.109032
O15226;G3V1N1	0.0149266	-0.0128246	0.157949	0.0374524	-0.0297206	0.090718
G3V1S1;P19447	-0.0366147	-0.0562512	0.0663992	0.0433446	0.0787465	-0.0246926
Q13617;G3V1S2;Q5T2B5;Q5T2B7	-0.0316512	-0.0542725	0.0226164	0.0540844	0.0518593	0.00647761
G3V1U8;P51948;H0YJ92	-0.125966	0.0999011	0.213627	0.857742	0.010923	0.411318
G3V1U9;Q71U36;F8VXZ4	0.120883	0.0451634	0.0436244	0.154065	0.109829	0.130667
G3V203;Q07020;H0YHA7;F8VWC5;F8VUA6;F8VYV2;E7EW92	0.0766959	0.0681893	0.0352017	0.012068	0.032524	0.0261627
G3V2F7;Q13404-1	-0.0660648	-0.145462	-0.210813	-0.0991545	-0.0473832	-0.150417
G3V2U7;P07311	-0.00249806	-0.291698	-0.274233	-0.221102	-0.20141	-0.076691
G3V325;O75127;H7C2E5	-0.0541826	0.0054719	0.0460021	-0.0314889	-0.100654	-0.13833
Q8NHV4;G3V3F1;Q8NHV4-2	0.0798389	0.127105	0.0458623	-0.0572115	0.0606008	0.0821575
G3V3G9;B7Z8C9;Q5TAQ9	-0.0757937	-0.139379	-0.0375472	-0.0139896	-0.0834622	-0.0664274
G3V4K3;Q9H9C1-2;Q9H9C1	-0.0362596	-0.11785	-0.155582	-0.0289108	0.197236	-0.435476
G3V599;O15320-8;O15320-4;O15320-3;G3XAC5;O15320;O15320-6;O15320-5;F8W9E1;O15320-7;O15320-2	-0.0956354	0.0396999	0.0564447	-0.191244	-0.216317	-0.261829
G3V5T9;P24941;P24941-2;E7ESI2	0.0615688	0.0160683	-0.049233	0.0298416	0.0494913	0.0177795
G3V5Z7;P60900;G3V295;G3V3I1;B4DXJ9	0.0888201	0.0465609	-0.0456995	0.173	0.161178	0.138421
G3XA81;Q9BTX1-2;Q9BTX1;B4DZG6;Q9BTX1-4;A6NEN1;Q9BTX1-3	0.0760118	0.13711	0.170951	-0.0200624	0.12075	0.0343565
G3XAA0;Q8NFD5;Q8NFD5-2;Q8NFD5-3;H0Y7H8;Q8NFD5-4	0.0673633	0.127897	0.015212	-0.0968229	-0.0589237	-0.0900196
G3XAA2;G5E948;E7ENQ1;H7C360;O95819-4;O95819-2;O95819;O95819-5;O95819-3;C9J840;E7EX83;H7C0P6	-0.147761	-0.0498153	-0.0666691	0.0346383	0.0246034	0.0535284
G3XAI2;P07942	0.177727	0.222805	0.332164	0.253626	0.296545	0.340619
G3XCN9;Q86TS9;G3V3U6;A6NMQ8	0.349139	-0.284634	0.237564	0.364685	0.357608	-0.0464591
Q6P4E1-2;G5E934;Q6P4E1;H0YMR0;H0YM51	0.0687396	-0.239617	0.0353423	0.0460021	-0.00517408	0.171591
G5E947;Q9NVH0	-0.474933	-0.308502	0.465295	0.00762616	-0.119996	-0.0950035
G5E976;Q71RC2-3;Q71RC2;Q71RC2-4;G3XAA8;Q71RC2-2;E9PDG5	0.474462	0.376957	0.465191	-0.00813082	0.0441843	-0.0481139
H7C2I1;Q99873-3;Q99873-2;G5E9B6;Q99873;E9PKG1;B4DJ87;E9PIX6;E9PQ98;H0YDE4	0.154065	0.0508847	0.0765591	0.0315363	0.0434844	0.0694272
H7BZQ3;Q96G74-2;Q96G74-3;G5E9D7;Q96G74;B4DGG7	0.104605	0.163499	0.388796	0.0963968	0.109294	-0.0743803
G5E9E2;Q5J9I4;P29372-2;P29372;A2IDA3	-0.18218	-0.469629	-0.25281	-0.120184	-0.33081	0.012068
G5E9E7;Q07157-2;G3V1L9;Q07157	0.185486	0.283685	0.305095	0.15056	0.124725	0.240742
G5E9K7;O95251;O95251-2;E7EUP3;G3V125;O95251-3;E7ER15	-0.0845632	0.0728604	0.28155	-0.329831	-0.0337172	0.136979
G5E9L8;Q9H8V3-2;Q9H8V3;Q9H8V3-3	0.690372	0.478402	0.658371	0.217107	-0.203253	0.208892
G5E9M5;Q12906-4;Q12906-6	-0.0531344	-0.00757963	0.0268709	-0.0417735	-0.0413875	-0.000779292
G5E9V1;Q92734;Q05BK6;C9JJP5;C9JUE0;C9JTY3	-0.266403	-0.0767519	-0.17371	-0.03354	0.0427844	-0.0130576
G5E9W7;G5E9V5;P82650;H7C5F2;H7C5H3;Q9H3I1	0.0920721	0.227988	0.0282862	0.0110662	0.0790197	0.0501883
G5E9Y2;Q9NQW7;G8JLB2;Q5T6H7;Q9NQW7-2	-0.16054	-0.229839	-0.238374	0.0382958	0.0688771	0.0133551
G5EA38;Q5T440	0.125254	0.753861	0.207893	-0.0983511	0.706199	0.146004
Q06787-8;G8JL90	-0.193635	-0.141494	0.0313951	0.436908	0.150949	0.294194
G8JLB3;Q9Y606-2;Q9Y606;F5H1S9	0.054779	0.182947	0.0556121	0.1149	0.106616	0.0556121
G8JLB6;P31943;E9PCY7;D6RBM0;D6RIT2;D6RIU0;H0YB39	0.0529723	0.111031	0.121811	-0.0714515	-0.0437649	-0.00326422
G8JLE5;Q9BVW5;H3BU04	-0.467713	0.123269	-0.228993	-0.495329	0.00690831	-0.00489907
G8JLI6;Q8IVL6;Q8IVL6-2	0.1145	-0.0689827	-0.0243405	-0.0806676	-0.0784265	-0.0984437
G8JLJ4;Q6NYC8;Q6NYC8-2;F8WBK4	-0.0615411	-0.260601	-0.00684012	0.110898	0.109695	0.259664
G8JLK4;O75410;O75410-2;O75410-7;E7EVI4;E7ET87;O75410-3;H0YAY0;O75410-6;O75410-5;O75410-4;H0YBT8;B4E3H6;E5RFM9	0.200002	0.2444	0.332737	-0.0529847	0.0201999	0.162726
H0Y2M4;Q9UGI8-2;Q9UGI8	-0.153126	-0.134794	-0.104061	-0.047234	-0.0611045	-0.0586532
H0Y2T3;Q6IAN0	-0.16351	-0.368775	-0.317607	-0.0404969	-0.313782	-0.217239
H0Y3F3;P30838;C9JMC5;E9PNN6;I3L3I9;A8MYB8;E7ERM4	-0.0843032	-0.186902	-0.124283	-0.602701	-0.799345	-0.734131
H0Y3K4;Q96EV2	0.174406	0.264957	0.465191	-0.515748	-0.384094	-0.123748
Q5JVV3;H0Y3K7;Q5T6N4;O14639-3;O14639-5;Q5T6N2;O14639-2;O14639;F8WAB0;F8W8M4;A6NKJ2;A6NCD9;O14639-4;F8WAB1	-0.114004	-0.0133633	-0.0482779	-0.243831	-0.49352	-0.331608
H0Y4R1;P12268	0.0482362	0.0258793	0.00158601	0.00245056	0.0164963	-0.0271456
H0Y714;Q96G21;E7ENR5;B8ZZ47;B9A008	0.00834347	0.115699	-0.00811629	-0.0984283	-0.0164537	-0.0879787
H0Y760;Q9Y4B4;E7EU19	0.112633	-0.112693	-0.178077	0.154454	-0.230956	-0.298566
H0Y7A7;P62158;E7ETZ0;E7EMB3;Q96HY3;G3V361	-0.238034	-0.0817665	-0.154667	-0.236877	-0.0579472	-0.0510404
H0Y8C3;Q9NZJ7-2;Q9NZJ7;Q5TDC2;F8W7H0	0.156785	-0.022493	-0.130144	-0.117693	-0.161492	-0.278759
H0Y8J2;Q03188;Q6PIR0	-0.332662	0.0469799	-0.224435	-0.190701	-0.209562	-0.059961
H0Y9C1;H0Y9Z5;Q96LI5;D6RGK9;Q96LI5-2	-0.075368	-0.123638	-0.384904	-0.102357	0.0219061	-0.251642
H0Y9R0;Q9BU23-2;Q9BU23;Q9BU23-3	1.46289	-0.168982	-0.0254561	0.216982	0.236585	0.348119
H0Y9X1;Q96EY4;D6RA57	-0.0116026	-0.0962522	-0.0534488	-0.102419	-0.0105412	-0.102233
H0YE88;P28347;E9PKB7;H0YEJ9	-0.493561	0.15017	0.419539	2.08678	0.123136	0.0856966
H0YEB6;O60232;G3V1B8	0.0339339	0.161049	0.132379	0.189919	0.27858	0.26123
H0YEL6;Q8N4C6-10;Q8N4C6-7;H0YDJ4;H9KV85;C9J066;Q8N4C6-11;Q8N4C6-4;Q8N4C6-9;Q8N4C6-2;Q8N4C6;Q8N4C6-5;F8W6D3;E9PN67;Q8N4C6-6	-0.23343	-0.228791	-0.0682262	-0.106436	-0.0552015	0.0234682
H0YFN7;Q4ADV7-3;Q4ADV7;Q4ADV7-2	-0.590919	-0.0889451	-0.143086	0.0654344	0.276318	0.148739
H0YFZ2;P09619	0.0581087	0.10809	0.0794293	-0.0193897	-0.00157338	-0.0389102
H0YG33;P08107;F8VZJ4;F5H1D3;F5GZ62;E7EP94;Q5SP16	-0.0745018	-0.0504128	-0.0765998	0.224781	0.201508	0.271904
H0YGC0;P52756;Q59HE6	-0.131361	-0.21568	0.0806577	0.0603242	-0.149377	0.0863761
H0YH46;Q9NVR0	0.0621218	0.119157	-0.00689809	-0.269078	-0.403637	-0.371124
H0YH67;Q8N8S7-2;Q8N8S7	-0.0135235	0.0422241	0.0938305	-0.123685	-0.064314	-0.0757632
H0YH87;Q99700-2;Q99700-4;Q99700;F8WB06;F8VQP2;Q24JQ7	0.090718	-0.0755808	-0.0674096	-0.00856613	-0.187231	0.0415233
H0YI09;Q9H8H3;B4DDW1;F8VQX6	-0.158172	-0.494983	-0.585431	-0.431345	0.115033	-0.57568
Q8IUQ5;H0YIE9;Q4G104;O94952-1;O94952	0.847436	0.0852886	0.379843	0.0543624	0.11836	-0.246002
H0YNG3;H0YK72;P67812;H0YK83;B4DUL4;H0YNX5;H0YKT4;H0YNA5	0.0396999	0.0852886	0.0820213	0.134747	0.0792927	0.114234
H0YLB5;P14859-4;P14859-5;P14859;P14859-2;P14859-3	-0.180937	-0.147873	-0.0107156	-0.409834	-0.45415	-0.236656
H0YMB3;H0YLV5;Q6PKC0;H0YNJ6;Q9P2T1;Q9P2T1-2;Q86T14;H0YK13;H0YK71	-0.111352	0.197614	-0.417309	0.0298416	1.92941	-0.579534
H0YME5;Q9P2K8-2;Q9P2K8	-0.350651	-0.315756	-0.149217	-0.116129	-0.0218483	0.0339339
H0YMV8;Q71UM5;C9JLI6	0.063641	-0.142927	-0.192761	0.0213375	0.0270125	-0.127557
H0YN65;Q8NCH0	0.158079	0.0777899	-0.458604	0.377957	0.0655723	-0.535896
H0YN78;Q9BV29;Q9BV29-2;H0YLN5;H0YM19;H0YLI5;H0YMC0;Q9BV29-3	0.351515	0.40021	0.0832474	0.28404	-0.0290138	0.121148
P01130-2;P01130-3;H0YNT7;P01130-4;P01130;H0YLU8	0.528171	0.0487942	0.491699	0.621806	0.130008	0.513996
H3BLZ8;Q59F66;Q92841;Q92841-1;Q92841-3;C9JMU5;Q92841-2	-0.0558762	-0.0716334	-0.0714515	-0.20558	-0.177474	-0.123513
H3BMA1;Q13421-4;Q13421-3;Q13421;Q13421-2;H3BUX1	0.627513	-0.114191	-0.310683	-0.102837	1.75484	-0.2843
H3BMD8;P56211;P56211-2;H3BQ52;H3BTD3	-0.177719	0.0207689	-0.218615	-0.214541	-0.0300593	-0.262192
H3BMF4;Q9H2V7-3;Q9H2V7-2;Q9H2V7;H3BR82;Q9H2V7-4;H3BPQ9;Q9H2V7-5	-0.108301	-0.190717	-0.173742	-0.0608637	-0.149665	-0.0859407
H3BV80;H3BMM9;H3BTC0;Q15287;Q15287-3;Q15287-2;H3BR57;H3BPG5;H3BMS0	0.0736831	0.0519985	0.0640551	-0.0769801	-0.0347366	0.028852
H3BMQ0;P49815-5;P49815-3;P49815-2;P49815-4;P49815;B4DIL8;P49815-6	-0.135586	-0.123418	-0.119965	-0.0202819	-0.117662	-0.0699818
H3BN98	0.0935602	0.213378	0.317188	-0.0769649	-0.187116	-0.0529997
H3BNF0;Q9Y5Y2;H3BNS4;H3BRE1;H3BQR2	0.243791	0.0221902	-0.0316069	-0.0572115	0.0900404	-0.112755
H3BNT4;Q99547;H3BSB3	0.103128	0.000721115	-0.537257	0.0676387	-0.0429918	-0.465739
H3BNX8;P20674	0.0384361	0.0280033	-0.0339683	-0.00865324	0.0207689	-0.0258819
H3BS10;H3BP20;P06865;E9PGL4	-0.500749	-0.513934	-0.547088	-0.318488	-0.403847	-0.372244
H3BPE1;H3BQK9;F8W8Q1;F5GZL7	0.00863036	0.063779	0.140517	-0.123088	-0.0540777	0.0464211
H3BPE7;P35637-2;P35637;B4DR70	-0.0248688	0.0871912	0.0517201	-0.0259994	0.0246034	0.00460933
H3BPJ9;O96000;Q96II6;H3BV16	-0.0184834	-0.0104686	-0.00728955	-0.169988	-0.0370438	-0.0944027
H3BPK3;Q16775-2;Q16775;H3BPQ4	0.127897	-0.176283	-0.127463	0.0694272	0.0492126	0.0391384
H3BPX2;Q5VST9-6;A6NGQ3;Q5VST9-3;Q5VST9;F8W8T3;Q5VST9-2	0.064469	0.370053	0.280956	0.131326	-0.00337989	0.155749
H3BQB8;H3BUX2;O43169;D6RFH4	-0.0158701	0.0263043	0.0402613	-0.122491	-0.0650533	-0.00458063
H3BR50;P27449	0.111298	-0.117725	-0.143723	-0.0755048	0.119157	0.0511633
H3BTB7;H3BRF5;Q5JPH6	0.0626743	0.251568	0.0471196	-0.0306782	0.0816123	0.166972
H3BRL3;O14562;B3KW52;H3BUM8	0.0467006	-0.0596302	-0.0794475	0.161952	0.124593	0.254231
H3BSM7;Q96GQ5;E7EP97;H3BR29;Q96GQ5-2	-0.448942	-0.0722098	-0.667263	-0.157142	0.0368901	-0.418871
H3BSW0;Q8N9N7	0.0405417	-0.0575118	-0.0702544	0.0589399	-0.0103233	0.147176
H3BSW6;Q2VPK5;Q2VPK5-3;Q2VPK5-5	0.185232	0.205768	-0.154827	0.0801119	0.0197731	-0.100886
H3BUQ2;Q8N543;H3BR79	0.152638	0.136848	0.219587	-0.0282339	0.0676387	0.118094
H3BUV4;Q9NWW5;H3BNF1;H3BUT1;B4DDH6	0.133564	0.204141	0.255682	0.0582473	0.128953	1.20802
H7BXC6;Q96RQ1;F8W0R1;F8VR88;F8VUZ2;F8VPA6	0.283566	0.540821	0.203264	-0.0791275	0.126576	-0.0761282
H7BXF5;Q9H0E3;Q9H0E3-3;Q9H0E3-2	-0.283439	-0.245968	0.00518438	-0.0488897	0.0200577	0.158079
H7BXU8;O95248-4;G5E933;O95248	-0.165952	-0.215412	-0.0884388	0.0871912	-0.102171	-0.346701
H7BXW1;O60645-2;Q6P2E8;O60645;D6RB59	-0.146851	-0.142067	-0.133021	0.0596321	-0.0126937	-0.104728
H7BXY5;Q0ZGT2-4;Q0ZGT2-2;Q0ZGT2;Q0ZGT2-3;E7EUA0;E7ETM8	-0.00502936	0.1333	0.101381	-0.0565962	0.024036	0.0122111
H7BXZ6;Q8IXI2-4;Q8IXI2;Q8IXI2-5;Q8IXI2-2;Q8IXI2-3;Q8IXI2-6	0.848958	-0.470809	-0.125667	0.281075	0.0448837	0.147046
H7C3J6;H7BY14;Q96NU1-1;Q96NU1;Q96NU1-2	-0.278706	-0.180593	-0.067062	0.235604	-0.0854814	-0.106001
H7BY42	-0.230702	-0.360416	-0.162186	0.0795658	0.0361869	0.0903115
H7BY58;P22061;P22061-2;B7Z972	-0.105411	-0.0793866	-0.234058	0.0332292	0.0295589	-0.0763868
Q9H869-6;Q9H869-4;Q9H869-3;Q9H869-2;Q9H869;Q5VYZ1;H7BY62;F5H640;Q9H869-5;Q9H869-7	0.0963968	0.0698396	0.128953	-0.00218015	0.102322	0.0932897
H7BY77;Q8IWC1;Q8IWC1-2;Q8IWC1-3	0.34426	0.422879	0.342668	-0.064148	0.0639171	0.237441
H7BY84;Q9Y5Q8-2;Q9Y5Q8;Q9Y5Q8-3;Q5T7U1;H9KV68;C9J393;Q5T7U0	0.0529723	0.0618453	0.181675	0.0542234	0.0196308	0.0985544
Q5VW27;Q5VW30;Q5VW26;O00712;H7BYE8;Q5VW29	0.111165	-0.0978415	-0.163898	-0.0882701	-0.309949	-0.431812
H7BYJ8;P48960-2;P48960-3;P48960	0.0132121	0.024887	-0.000259717	0.0926134	0.1121	0.210264
H7BYL5;Q12802;Q12802-2;H0Y4V5;Q12802-4;H0YMW2	-0.0336582	0.0192037	0.156008	-0.0587885	0.00245056	0.0780633
H7BYM7;Q86XZ4	0.0285691	0.0575542	0.0539454	-0.0269398	-0.0699212	-0.0985519
H7BYW0;O43432;O43432-3;F5H564;Q504Z1	-0.21744	0.0176369	-0.0475024	-0.112475	0.0184917	0.0330882
H7BYY1;F5H7S3;B7Z596;P09493-2	-0.0829426	-0.125211	-0.184769	0.125916	0.220825	0.11703
Q5JWT2;H7BYY3;Q9ULK4-4;Q9ULK4-5;Q9ULK4-3;Q9ULK4;F5H685;Q9ULK4-2;F5H4T7	0.414135	-0.194476	-0.223913	0.201258	-0.0766759	-0.109141
H7BZJ3	-0.108301	0.0170666	-0.0736361	0.0630887	0.308594	0.187894
H7BZT4;P61956-2;P61956	-0.65204	-0.284968	-0.0787769	-0.12334	-0.0556363	-0.104946
H7C0E5;O75312;H7BZM7	-0.0863236	-0.0141207	-0.11157	0.0357646	0.0641931	0.0114957
H7C0R0;O95376;H0Y3N1	-0.377576	-0.199537	-0.288258	-0.0526406	0.0677764	-0.023563
H7C1N2;O75128-6;O75128-3;O75128;O75128-7;O75128-2	-0.346408	0.309758	-0.193536	0.0719	0.500088	0.177216
H7C1N3;O15155;C9JTT8;Q68DU7;Q96EA0	0.122606	0.00518438	0.0870554	0.0203421	0.0119249	0.251325
H7C1U3;Q5T0F9-2;G8JLF2;Q5T0F9;H0Y517;Q5T0F9-3	-0.352861	-0.164173	-0.39174	0.162984	0.151859	-0.166244
H7C2Q8;Q99848	0.28629	0.36614	0.268075	0.23217	0.341303	0.277628
H9KV44;Q14156-2;Q14156;A6NJG4;Q14156-3	0.154065	0.0353423	0.0576928	0.073546	-0.0352687	-0.266958
H9KV86;Q96JP5-2;Q96JP5	-0.124676	0.00848693	0.483261	-0.528719	-0.159396	0.0340749
H9KV94;Q6PJT7-5;Q6PJT7-2;Q6PJT7;F8W9T2;G3V5R4;H0YJA2;G3V256;Q6PJT7-3;F8W848;Q6PJT7-4;G3V5I6	0.146395	0.119821	0.140386	0.0511633	0.0312541	0.0717627
I3L085;Q8TCC3-3;Q8TCC3;Q8TCC3-2;B8ZZV5	0.0302654	0.0713507	0.261471	0.156008	0.147697	0.590626
I3L0C1;Q96Q15-2;Q96Q15;Q96Q15-3;Q96Q15-4	0.363115	-0.0958204	0.108357	0.0828389	-0.0600814	0.350384
I3L0C9;I3L0H6;Q9Y4E1-3;Q9Y4E1-2;Q9Y4E1;Q9Y4E1-4;F5H871;F5H0J6	0.016211	-0.0957124	-0.0389249	0.0371714	0.119157	0.244034
I3L0E3;Q9Y2R5;E9PE17	0.15017	0.198745	0.0918014	-0.023915	0.146004	-0.154137
I3L0G8;P28715;F8WDY3;P28715-2	0.0812032	-0.246105	-0.0375176	-0.032492	-0.138632	0.0387171
I3L0N3;P46459;B4DFA2	-0.0909258	-0.0513393	-0.0589989	-0.0823925	-0.0743499	-0.0982739
I3L0T9;I3L481;Q9UNK0;I3L305	-0.131471	-0.221119	0.452385	0.111432	-0.00479769	0.908582
I3L0U5;Q6PK04	0.210389	0.117296	0.106884	0.273218	0.23585	0.0922074
I3L0X5;O75391;I3L4C3	-0.146915	-0.00997457	-0.0612851	-0.105535	0.0688771	-0.293766
I3L1H5;Q9BZG8;I3L226;Q9BZG8-3;Q9BZG8-2;B3KQW7;I3L3X9	0.486457	0.0999011	0.194717	0.217727	0.0316775	0.00690831
I3L1P8;Q02978;F5GY65	-0.162896	-0.0930325	-0.101258	0.0346383	-0.0120971	0.0927488
I3L2B0	0.407842	0.159371	0.20389	0.0822938	0.169155	-0.0640877
I3L2C7;P57678	0.115965	0.0919367	0.108491	0.0511633	-0.0183373	0.00288247
I3L2J0;Q96RK0	-0.565246	-0.334462	-0.56734	-0.191228	0.0174944	-0.113161
I3L2N2;O14641;I3L2W9	0.0703893	-0.150385	-0.0711332	0.0440444	0.213627	0.224905
I3L397;I3L504;P63241;P63241-2;Q6IS14;F8WCJ1;C9J7B5;C9J4W5;Q9GZV4	-0.0807896	-0.157045	-0.200349	0.0173518	0.00575919	0.0143553
I3L416;P57737;P57737-2	-0.00310513	0.186754	0.00245056	0.17594	0.113567	0.235482
I3L448;Q5TC12;I3L1W9;A8MRA7	-0.105985	0.391438	-0.124755	0.0221902	-0.112974	0.0353423
I3NI00;P35613-2;P35613;P35613-4;I3L4S8;P35613-3;I3L1R4;I3L192	-0.0999273	-0.095882	-0.149457	-0.082301	-0.0138002	0.0287106
O00116	-0.137473	-0.140078	-0.0427391	-0.13272	-0.104279	-0.0503231
O00139-2	0.0147838	-0.0723614	-0.0202966	-0.0942024	-0.0490837	-0.0655062
O00148;Q8N5M0;B1Q2N1	0.170694	0.19131	0.1153	0.0606008	0.124328	0.0728604
O00154-4;O00154-6;O00154;O00154-5;B4DUX0;O00154-2;O00154-3	-0.0462505	-0.109265	-0.102992	0.12618	0.17031	0.139469
O00161;O00161-2;H3BM38;H3BV99;H3BNE1;H3BR18;H3BPJ0;H3BP15;H3BQY9	-0.00746354	0.0114957	-0.191821	0.0453032	-0.088899	-0.279616
O00165-5;O00165;O00165-2;O00165-3;E9PIQ7	0.0230425	-0.0873195	-0.213688	-0.0714061	0.165044	0.16543
O00170;E9PMH2;E9PPD7	-0.0126064	0.0187766	-0.0933095	0.00245056	0.00762616	-0.0198723
O00178	-0.0492031	0.112767	-0.0362003	0.266996	0.215244	0.139731
O00186	-0.160701	-0.00205011	-0.122915	0.0380147	0.153935	0.0258793
O00217;E9PPW7;E9PN51;F8W9K7;E9PKH6	0.484396	0.00662125	0.192952	0.0506061	0.057277	0.205893
O00231	0.125519	0.130667	0.0835197	0.0935602	0.1121	0.0443242
O00232;O00232-2	0.063641	0.0464211	0.0243196	0.0697022	0.0568609	0.0113525
O00233;F5H5V4;F5GX23;F8W7V8;O00233-2;F5H7X1	-0.149425	0.0443242	-0.110869	-0.00190562	0.119157	0.0147838
O00255-2;O00255;E7EN32;O00255-3;E7ENS2;E7EPR4;E7ET29	-0.459318	0.00633395	0.051024	-0.488309	0.0422241	0.283803
O00257	0.0234682	-0.0852212	0.0359054	0.35242	0.0309717	0.0312541
O00264;B7Z1L3	-0.128346	-0.0573617	-0.13046	-0.204615	-0.102868	-0.119651
O00267;O00267-2;B4DJK4	0.0553346	0.127501	0.122739	-0.0156366	0.00288247	0.0415233
Q5TBP5;O00268	0.012068	0.137897	0.160275	-0.076037	-0.130397	0.0113525
O00273	-0.114067	-0.0385545	-0.102341	-0.197401	-0.146994	-0.234262
O00299	-0.11182	-0.155952	-0.177588	0.0942361	0.145482	0.072586
O00401	0.277509	0.0701145	-0.0861704	0.00733906	0.0398403	-0.0291758
O00410;O00410-3;H0Y8C6;B4E0R6	0.139862	0.117961	0.171079	-0.00232458	-0.0069851	0.0137839
O00411	-0.121879	-0.0804387	-0.163155	0.00762616	0.0635029	0.0867838
O00418;H3BRH4	-0.57351	-0.591223	-0.604718	-0.554824	-0.368141	-0.427692
O00422;H7BZW6	0.0854246	0.0821575	-0.0101489	0.052555	0.110898	-0.0364371
O00425	-0.0974864	-0.0995253	-0.0689221	-0.113942	-0.129671	-0.104527
O00429;O00429-3;O00429-6;B4DGC9	-0.0416101	-0.0900964	-0.00108244	0.0600474	0.00388999	-0.00733303
O00442;O00442-2	-0.0841349	-0.266212	-0.0834317	-0.225784	0.173383	0.236707
O00443;F5H2B0	-0.123277	-0.352805	-0.112506	-0.00815979	-0.316007	-0.1849
O00458;B7Z5G1	1.07505	1.08549	0.938625	0.269273	0.512379	0.502229
O00459;E9PFP1	-0.341647	-0.453498	-0.166697	-0.21098	-0.08253	-0.177686
O00461;F8W785	-0.293377	-0.259996	-0.140078	-0.2567	-0.236147	-0.150177
O00471;F8W9B8	0.236095	-0.133084	-0.152276	0.161823	-0.357936	0.0199154
O00479	-0.156161	-0.181035	-0.094757	-0.0112681	0.0110662	0.215119
O00483	0.0861043	-0.0290286	0.181929	-0.0678935	-0.137775	0.0257376
O00487	0.208392	0.090447	-0.0419962	0.148348	0.166073	0.110229
O00499-9;O00499-7;O00499-4;O00499-6;O00499-3;O00499-2;O00499-5;O00499;O00499-10;O00499-8;O00499-11	-0.173694	-0.096468	-0.103193	-0.0364815	-0.0835692	-0.0660347
O00505	0.115566	0.0342158	0.0569996	0.086512	0.0405417	0.0524158
O00566;C9JX83	0.140386	0.13606	0.0764222	0.0576928	0.0329472	-0.0864002
O00567	0.00259443	0.0377336	0.0803848	0.0223323	0.110096	0.143785
O00571;O00571-2;B4DLU5;B4DXX7;O15523	0.113034	0.132643	0.166715	0.0186342	0.0489337	0.0501883
O00625	-0.280002	-0.233736	-0.256373	-0.0799049	-0.115191	-0.0706786
O00629	0.258097	0.207143	0.162468	0.146395	0.102053	0.129349
O00743;O00743-3;O00743-2;B7Z3E2	0.0553346	0.115433	-0.0388064	0.0517201	0.0928839	0.0278618
O00762;E1P5N7;A6NP33;G3XAB7	0.720454	0.568129	0.521754	-0.0487852	-0.149489	-0.105815
O00764;F2Z2Y4;O00764-3;O00764-2;F2Z3F8	-0.204383	-0.20568	-0.279109	0.104471	0.0359054	0.0169242
O00767	-0.806645	-0.774602	-0.795233	-0.091556	-0.156917	-0.217373
O14497;O14497-3;O14497-2;H0Y488	-0.012781	0.033793	0.0451634	-0.140953	-0.114363	-0.0391029
O14530;B7Z7A4;Q8TB70;F8WCJ3;B8ZZX4;F8WBV5;G3XAJ4	0.2529	0.269512	0.203514	0.214871	0.212507	0.136454
O14545	-0.245061	-0.176805	1.54023	0.396598	0.197991	1.0439
O14548;E5RJZ1;H0YBD2	0.312549	0.307312	0.27023	0.0641931	0.115033	-0.0706181
O14561;H3BNK3	-0.0394735	-0.103085	-0.445696	-0.362158	-0.356772	-0.237813
O14569	0.769687	-0.0795543	-0.0491733	0.854634	-0.170946	0.0513026
O14578-4;O14578;H7BYJ3;O14578-3	0.416624	0.0302654	0.162339	-0.274582	-0.495146	-0.355959
O14579;F5H1E1;A6NE29;O14579-2	0.0211954	-0.0245605	-0.111929	0.0661237	0.0836559	0.121148
O14617-5;O14617;O14617-4;G5E988;O14617-2;E7EMM2;O14617-3	-0.100422	-0.209511	-0.12677	-0.0163515	-0.0719974	-0.0170229
O14618;E9PP76	0.0558898	-0.0378286	-0.495125	0.300768	-0.0690886	-0.0880247
O14640-2;O14640;P54792-2;P54792;F2Z380	-0.853553	-0.244651	-0.14221	-1.11269	-0.167361	-0.165256
O14646-2;O14646	-0.108736	0.109026	0.189666	-0.0129557	-0.0309435	-0.0339683
O14647-2;O14647	-0.179645	-0.250646	0.146916	0.363564	0.103934	0.493955
O14657;F8WCG1	0.153286	0.260146	0.202136	0.187261	0.269991	0.210888
O14662-2	-0.087626	-0.146899	-0.156595	-0.0105267	0.0486547	-0.0710726
O14672;A8MY20	-0.101103	0.381726	0.33754	-0.261068	0.377957	0.306029
O14681;E9PL33;E9PM05;E9PS58;A6NES3	0.0999011	-0.340057	0.310224	0.0680517	-0.497853	-0.0692854
O14686;O14686-3	-0.217541	0.145612	-0.125935	-0.0321379	-0.0242965	-0.155165
O14732-2;O14732	-0.168025	-0.132831	-0.36149	-0.411579	-0.400625	-0.273378
O14735;B3KY94;H3BTV1;H3BUR9	0.0963968	-0.214023	0.256648	-0.20578	0.0568609	0.247077
O14737;B4DE64	0.0465609	0.038998	-0.0424271	0.081885	0.0894982	0.0583859
O14744;O14744-2;G3V5W5;B4DX49;A8MTP3;B4DV00;G3V580	0.00460933	0.070252	0.0799754	0.0214797	-0.0230205	0.0402613
O14745;E7EV06	-0.357345	-0.228165	-0.316744	-0.0742891	-0.0121843	-0.0469657
O14776-2;O14776;G3V220	-0.0198431	0.0104934	0.0297002	-0.17568	-0.112584	-0.0976099
O14777;F5H1J6	0.310573	0.435415	0.274292	-0.145175	-0.000202008	0.0881415
Q4LE60;O14787-2;O14787;F5H8J7;E7EM99	-0.0095243	0.190678	0.0556121	0.276913	0.0468402	-0.156145
O14828;O14828-2	0.0425042	0.120219	0.113967	0.0939657	0.168642	0.190425
O14880;Q5VV87	0.259423	0.010923	0.140648	-0.0693459	-0.122727	-0.0465783
O14907	-0.0823925	0.0309717	-0.165726	-0.173808	-0.0346184	-0.125951
O14908;A8K4I3	-0.177131	-0.112116	-0.151218	0.0153548	0.0590784	-0.0620982
O14920;O14920-4;O14920-2;B3KRB7	-0.176789	-0.317409	-0.0605627	-0.0890218	-0.173808	-2.89e-05
O14925;Q5SRD1;C9JV18;C9JSY4;E9PB91;B1APJ0;H0Y6X5;E7EP42	0.295605	0.1995	0.369829	0.00532815	0.0455827	0.118626
O14929;O14929-2	0.0554733	-0.106017	0.013498	-0.107741	-0.126502	-0.180839
O14936-3;O14936;F8W998;H9KV37;O14936-4;O14936-6;O14936-2;Q5JS74	-0.364608	-0.264651	-0.207894	-0.130381	-0.228436	-0.11466
O14949	0.111031	0.266157	0.16543	-0.000591656	0.161307	0.248535
P19105;O14950	0.00446549	-0.0133342	-0.139299	0.0326651	0.0465609	-0.0156366
O14964;E7EU53;O14964-2	-0.100747	-0.105675	-0.0680145	-0.0224636	0.0312541	-0.0230352
O14965;A3KFJ0;Q5QPD4;A3KFJ1	0.607011	0.413161	0.573084	0.294782	0.057277	0.137241
O14966;C9JE77;O14966-2	0.426855	-0.0234164	-0.118805	0.196733	0.133827	-0.00515967
O14974;F5H1B6;O14974-4;O14974-3;O14974-2;F8W8Q6;F8W7P1;F8W9E8;F8VWB4;F8VZN8	-0.175745	-0.14765	-0.0681808	-0.149473	-0.175094	-0.127463
O14975-2;O14975;G3V1R7	0.0970714	0.016639	0.190931	0.156655	-0.0348696	0.320889
O14976;E9PGR2	-0.315612	-0.066518	-0.00601411	-0.0959746	-0.0116898	-0.121785
O14979	0.226139	0.183201	0.144046	0.0659858	0.113434	0.114367
O14979-3;O14979-2	0.27274	-0.0184396	0.243913	0.115433	0.111165	0.186627
O14980	-0.101056	-0.0949418	-0.0363927	0.0106367	-0.0330085	-0.00270033
O14981	0.00863036	0.175812	0.133958	-0.131803	-0.158623	-0.13035
O15013-7;O15013-4;O15013-5;O15013-6;O15013;H0YAN8	0.163241	0.0578315	0.158079	-0.0109918	-0.11774	0.0223323
O15014	0.0264459	-0.193371	-0.174507	0.142871	-0.0486062	-0.0355496
O15020;O15020-2	-0.118586	-0.0515486	-0.0107011	-0.0359637	-0.0365703	-0.0726193
O15027-5;O15027;O15027-2;O15027-4;O15027-3	-0.0831565	-0.0768889	-0.00489907	-0.110776	-0.177033	-0.0801489
O15031	-0.283668	-0.301639	-0.244617	-0.14484	-0.24197	-0.094911
O15042-2;O15042;E7ET15;O15042-3;C9JB80	0.0223323	0.108625	0.129613	-0.040675	0.0274371	0.0335111
O15050;B7WP88	-0.176267	1.10353	-0.243062	1.23094	2.00928	0.62368
O15061;C9JIE4;O15061-2;H0YL34	0.0192037	0.158466	0.0543624	-0.153398	-0.0338058	-0.115238
O15067;F5GWT9	-0.0110064	0.0275787	-0.0151992	-0.0634694	-0.0552465	-0.113286
O15078;O15078-2	-0.0558762	-0.2257	-0.0837068	-0.17184	-0.388336	-0.0654608
O15084;O15084-4;O15084-1;B4DIW9;O15084-2	0.119821	-0.0634091	0.0285691	-0.0634091	0.0364681	0.314522
O15085;O15085-2;F8W8P9	-0.245386	-0.736749	-0.245215	-0.0337911	-1.20171	-0.0944488
O15091;O15091-2;O15091-4	-0.187674	-0.0641179	0.0564447	0.0746424	0.0315363	-0.225059
O15111	-0.0999891	-0.0242084	0.163756	0.243303	0.0247452	-0.157979
O15116;E5RJ47;E5RH18	0.00719549	-0.0877334	-0.145845	0.18053	0.18002	0.234133
O15118;F5GZD4;B4DET3	0.037312	-0.00109689	-0.0262344	0.0432046	0.119954	0.0281448
O15121	0.135272	0.133564	0.0385766	0.190804	0.243181	0.0661237
O15126;O15126-2	0.0408223	-0.274913	-0.229873	-0.13291	0.221939	-0.0224343
O15143;F8WCG3	-0.111913	-0.235229	-0.255512	-0.0635297	-0.13367	-0.0868598
O15144	-0.147825	-0.178535	-0.202871	-0.0246633	-0.0620078	-0.110339
O15145;B4DM63	-0.0780763	-0.127132	-0.259133	-0.00889998	-0.0248688	-0.0474577
O15160;E7EQB9;O15160-2	0.101381	0.101919	0.063641	-0.046325	-0.174182	-0.00553615
O15164-2;O15164;B4DYZ9;C9JPT4;E7ES63	-0.241441	-0.381705	-0.160976	-0.199471	-0.155807	-0.141701
O15173	-0.177229	-0.145941	-0.278164	-0.00249806	0.0368901	0.0186342
O15212;A2AB88	-0.132815	-0.105939	-0.222397	-0.0350617	-0.0817359	-0.167458
O15228;B4DNM9;Q5TBH8	0.188781	-0.182802	-0.0510105	-0.0369995	-0.123858	-0.0510105
O15230	-0.419565	-0.352566	-0.356162	0.113167	0.213752	0.00144204
O15254;O15254-2	-0.742555	-0.581713	-0.581216	-0.647806	-0.473771	-0.58554
Q9P0H9;O15258;Q5T092;Q5T091;Q5T093	-0.0784418	-0.12803	-0.0500393	0.0143553	0.0167816	-0.0499497
Q5T8U5;Q5T8U7;O15260-2;O15260;B7Z7A8;B7Z6A4	-0.0117043	-0.059029	0.0994973	-0.0422636	-0.0901271	-0.000476127
O15269	0.0480967	-0.113255	-0.0449551	0.0127832	-0.013043	0.0207689
O15270;H0YJV2	-0.207794	-0.00028853	0.121944	0.31313	0.354791	0.546166
O15294;O15294-2;O15294-4	0.139208	0.131721	0.102591	-0.130302	-0.115394	-0.045089
O15305;H3BV55;F5H0W0;B7Z419;H3BPH4;H3BRM0	-0.0867065	-0.275228	-0.249942	-0.0227567	-0.0686044	0.00129788
O15344;C9J453;B4DLX8;O15344-2	0.181929	0.202386	0.194844	0.243547	0.48419	0.334568
O15355;F5H7G7;Q59GB2	0.0976109	0.0532504	0.0837921	-0.000620475	0.0478175	0.0612924
O15357;O15357-2	-0.0568514	-0.10417	-0.015695	-0.133464	-0.110698	-0.0767976
O15372	0.153157	0.167358	0.121148	0.0294175	0.0792927	0.0604624
O15379;O15379-2	0.0114957	-0.349199	-0.147825	-0.160105	-0.366652	-0.172717
O15381;B4DP98;O15381-2;H0Y8B6;F8W938;O15381-3;B4DMC4;E7ERY0	-0.0282633	-0.104108	0.0432046	-0.105349	-0.170394	-0.144074
O15382;B3KSI3;O15382-2	-0.325937	-0.157415	-0.217558	-0.262192	-0.18554	-0.129197
O15397;O15397-2	-0.00568092	-0.0313858	0.10044	-0.0963292	-0.137473	-0.114863
O15400-2;O15400;B4DH37	0.028852	0.00532815	-0.0467124	0.00345838	-0.310701	0.0271541
O15427	-0.0374732	-0.240912	-0.127809	0.321582	0.0927488	0.207018
O15439;O15439-2;O15439-3;B7Z3Q7	0.235727	0.253626	0.285698	-0.28079	-0.307144	-0.243967
Q86UX3;O15440	-0.0208234	-0.124173	-0.132594	0.177344	0.113034	0.307195
O15446;O15446-2	-0.0115153	0.0856966	0.129877	-0.122397	-0.136125	-0.0200917
O15460-2;O15460	-0.109219	-0.00814535	-0.17314	-0.0303835	-0.0372363	-0.0643592
O15498;B4DR94	-0.0433039	-0.0241498	-0.0635448	0.0951818	0.136979	0.0852886
O15504;C9JYA1	-0.118696	0.0233263	0.448901	0.0264459	-0.112101	0.126444
O15511;B1ALC0;O15511-2	-0.0528351	-0.0372067	-0.193816	-0.023871	0.0153548	-0.0400222
O43148;O43148-2	-0.0562662	-0.0107447	0.0380147	-0.0701787	-0.0428431	-0.0866299
O43149	-0.237013	0.0897694	-0.210413	-0.258115	-0.0152575	-0.303864
O43156	-0.121455	-0.196492	0.0184917	0.0204844	0.157044	0.0167816
O43159;E9PPY3	0.273695	0.153286	0.217975	0.0809305	-0.0799201	0.243547
O43166-2;O43166;F5GYF8	-0.204349	-0.737928	-0.107104	0.00144204	-0.588053	-0.019185
O43172-2;O43172	0.136454	0.166972	0.168128	0.0885487	0.130404	0.086512
O43181	0.033793	-0.0458633	0.0167816	-8.66e-05	0.0740944	0.368377
O43237;B4DZP4	-0.0339831	-0.0422636	-0.00871128	0.115965	0.0492126	-0.00212236
O43242;F5H8K4	0.0583859	0.0278618	0.00877379	0.0687396	0.0343565	0.00460933
O43251-6;O43251-8;B0QYV1;O43251-5;O43251-10;O43251-2;O43251;B0QYY4;F8W9K3;O43251-9;O43251-4;O43251-7;F8VR27;F8VZY7;F8WAC5;B7Z1U7;F8VZG9;O43251-3;Q9NWB1-3;Q9NWB1-4;Q9NWB1-5;Q9NWB1;Q9NWB1-2	-0.0768889	-0.0930786	-0.0652797	-0.293306	0.0311129	0.105946
O43252	0.0104934	-0.0460419	-0.141716	-0.0365258	-0.0491882	-0.0437946
O43264;A1A528	0.0476779	0.135141	0.0754641	-0.0411796	-0.0475621	-0.0138002
O43286	0.0768327	0.121811	0.0241777	0.175812	0.0985544	0.304628
O43290;G3V1T2	-0.0457888	-0.00937905	0.0496307	0.0295589	0.0258793	0.0805212
O43292;O43292-2;E9PLV6;E9PPZ9;E9PQ31	-0.349125	0.0646069	-0.0659743	-0.19598	0.735955	0.00590291
O43293;O43293-2	0.146264	1.09626	-0.0609089	0.141956	0.169412	0.0275787
O43294-2;O43294;H3BQC4	0.394295	-0.333861	0.405448	0.512075	-0.0484569	0.587845
O43299;O43299-2;O43299-3	-0.0325215	0.471239	0.659285	0.205643	0.192825	0.250113
O43324;D6RBD7;C9J1V9;C9JLK5;H0YAL7	-0.064842	-0.212534	-0.188069	0.0777899	0.0647449	0.138683
O43379-4;O43379	0.0773797	-0.05291	-0.236656	0.228726	-0.0360229	-0.0152575
O43390;Q2L7G6;E7ETM7	0.0255958	0.00518438	0.0353423	-0.0697396	-0.0691642	-0.0187757
O43390-2	0.534261	0.304394	0.344033	0.170182	-0.0186588	-0.0801184
O43395;E7EVD1	-0.00778262	0.0441843	0.0821575	0.0214797	0.0592169	0.0723116
O43396;G3V1K0	0.103397	0.062398	0.015212	0.187134	0.0736831	0.103397
O43399;O43399-5;Q5JWU6	-0.0602017	0.0054719	-0.125274	-0.0381693	0.00230651	-0.0302067
O43402	0.577634	0.0612924	-0.238578	0.208018	0.437441	0.115832
O43422;B4DS64	0.146786	-0.137616	0.168128	0.142217	-0.0499198	-0.191854
O43426;C9JFZ1;O43426-4;O43426-2;C9JW66;O43426-5	0.16221	-0.12688	0.0487942	-0.180626	-0.0892366	0.512278
O43427-2;O43427;E9PSD3;H0YCE7	0.0969364	-0.114082	0.107554	0.0969364	-0.0309729	-0.0352687
O43447;C9JQD4;A6NNE7;H0YEL5	0.00259443	-0.00206449	-0.126911	0.028852	0.0244615	0.00949053
O43464-3;O43464;O43464-2;O43464-4	0.0450235	-0.065793	-0.144951	-0.0762043	0.113434	-0.278916
O43474-4;O43474-1;O43474	0.654161	0.134484	0.533065	0.176067	0.212134	-0.258356
O43488;H3BLU7	-0.168139	-0.180659	-0.27343	-0.0764781	-0.111851	-0.134556
O43491	-0.108425	-0.0606229	-0.0629419	-0.200216	-0.142513	-0.136521
O43504;E9PLX3	-0.052461	0.068602	0.387804	-0.132436	-0.216485	0.0628125
O43516-2;O43516;O43516-3;C9JL90;E9PB87;O43516-4	-0.224284	0.0632269	-0.113005	-0.159734	-0.0920787	0.013641
O43570-2;O43570;B3KUB4	-0.317894	-0.0856345	-0.333662	0.00129788	0.128161	0.1133
O43583;F8VVL1	0.0226164	0.0469799	0.115965	0.154454	-0.0181035	0.140255
O43598;H0Y8X4;O43598-2	-0.229535	-0.227456	-0.369017	-0.272506	-0.137743	-0.254272
O43615	0.0174944	-0.0289992	0.0728604	0.0840642	0.0713507	0.0683268
O43617;A6NDN0;A6NKE1	0.0204844	0.0295589	-0.306573	0.210513	0.135141	0.0745054
O43633	-0.147538	-0.323444	-0.357659	-0.136252	-0.165321	-0.178714
O43663	0.310922	0.352081	0.369718	0.155879	0.406754	0.31742
O43665-2;O43665;O43665-3	-0.436002	0.20201	-0.141351	0.0280033	0.11703	0.016639
O43674;E7EWP0;H0Y886;O43674-2	-0.0584429	-0.0427986	-0.0990309	-0.0842726	-0.154827	-0.152949
O43676;C9JKQ2	0.0654344	-0.0277338	0.0443242	-0.0783352	-0.00355341	-0.23669
O43678;D6RJD6	-0.10911	-0.0140916	-0.186475	-0.12367	-0.10552	-0.0906954
O43681	-0.0389249	-0.120984	-0.0991545	-0.0180743	-0.0347366	-0.0402744
O43684-2;O43684;B4DDM6	0.0926134	0.1129	0.0920721	0.0082	0.0661237	0.0524158
O43707;D6PXK4;F5GXS2;E7EV83	-0.0089435	0.0107799	0.0483758	0.0223323	0.0394191	0.0647449
O43709;C9K060	0.31603	0.271067	0.231555	0.168257	0.14274	0.12618
Q99418-2;O43739-2;Q99418;O43739;F8W8E2;G5E9B7	0.245617	0.154842	-0.240947	0.915024	0.694301	-0.0822246
O43752;B4DR17	0.462052	-0.231109	-0.327186	0.371503	-0.0125482	-0.0693459
O43760	0.349139	0.127369	0.240742	0.174918	0.119555	0.353323
O43765	0.147567	0.026021	0.033793	0.120883	-0.0160159	-0.0445979
O43772;C9JPE1;B4DWZ5	0.0816123	0.2949	0.393197	-0.0424865	0.339365	0.300885
O43776;B4DN60	-0.0118352	-0.0618422	-0.0688768	0.0366088	0.0209111	0.0250288
O43805	0.14978	0.210389	0.0942361	0.0913952	0.188781	0.014641
O43809;H3BND3;H3BV41	-0.032492	-0.02283	-0.0433486	-0.07268	-0.049651	-0.0484569
O43813;E9PHS0;F8WDS9	-0.200349	-0.233498	-0.274041	-0.0213211	-0.0709817	-0.0824079
O43815;Q3B874;O43815-2	-0.234924	-0.00246912	0.134089	-0.219539	0.198745	0.0738203
O43818	0.369494	0.296663	0.266877	0.344828	0.101919	0.0970714
O43819	-0.0356235	0.276675	-0.208061	0.196355	0.640251	0.162726
O43823	0.1121	0.102322	0.0626743	-0.0478006	-0.102512	-0.115129
O43824;H7BYW4;H0Y2S1	-0.0889297	0.237931	0.340505	0.0754641	0.0701145	0.305679
O43826;O43826-2	0.0370308	-0.165256	-0.741324	0.0855606	0.445833	0.514299
O43837;O43837-2;E9PGU4	0.0388575	0.0776532	0.100843	0.0476779	0.0866479	0.105678
O43852;O43852-3;F5H4F5;F5H1Q9;F5H879;H0Y875	-0.185573	-0.099309	-0.12268	-0.340021	-0.245625	-0.23377
O43852-2;O43852-4;F5H6K9	-0.355332	-0.405509	-0.357566	-0.365686	-0.246447	-0.257959
O43854-2;O43854	0.204266	0.107554	0.193456	0.275722	0.375846	0.239398
O43865;O43865-2	-0.0408827	-0.0507564	-0.0189511	-0.0881167	-0.115582	-0.0451188
O43896	-0.0995099	-0.183343	-0.00343773	0.0816123	-0.140205	-0.00889998
O43913;O43913-2;B4DXT8	-0.168463	-0.21786	-0.0825147	-0.384169	-0.0597806	-0.32896
O43920	0.0416635	0.0716254	-0.141494	0.140648	0.189414	-0.054677
O43924;B8ZZK5	0.0112093	0.0285691	-0.316708	0.0858326	0.0302654	0.486766
O43933;E9PE75	-0.381461	-0.452708	-0.531969	-0.193585	0.663755	-0.268938
O60216	-0.0174171	0.0241777	0.0149266	-0.0903421	-0.0516084	-0.102605
O60220	-0.109919	0.205643	-0.0637258	-0.131598	-0.0644498	-0.130602
O60231;B0V0F8;Q5SQH5;Q5JP46	-0.117662	0.0193461	0.166201	0.0486547	0.072586	0.108759
O60244	0.0213375	-0.0324772	-0.131993	-0.073454	0.00748262	0.0460021
O60256;B7ZKZ1;B4E329;E7EMY2;E7EPA1;C9K0K7;I3L0S1	0.0254541	-0.0153013	-0.137997	-0.00268594	-0.0254854	-0.0446872
O60264;F5GZI1	-0.0053044	0.00647761	0.0966667	0.0843364	0.0901759	0.114234
O60271-4;O60271-2;O60271-9;O60271-5;H7BY21;F5H7U6	0.032524	-0.0298679	0.215989	0.141956	-0.0353574	0.0497701
O60279	-0.581583	-0.579016	-0.3465	-0.0720277	0.848798	-0.462714
O60287	-0.110651	-0.0163077	0.140386	-0.110604	-0.0419666	0.0840642
O60293;O60293-2	-0.28186	-0.0567312	0.0429245	-0.182671	-0.0370143	-0.308734
O60294	-0.387147	0.0526941	-0.124346	0.0901759	0.121679	0.241108
O60306;H0YH15	0.190299	0.224658	0.409038	0.144699	0.0549179	0.145091
O60313;O60313-2;E5KLJ6;E5KLJ5;E5KLK1;E5KLJ9	-0.0391621	-0.0285282	0.0199154	-0.107803	-0.0628063	-0.136236
O60318	-0.0814	0.125387	0.260146	0.0119249	0.00331442	0.127105
O60333-2;F8W839;O60333;O60333-4	-0.0905264	-0.12833	-0.051743	0.0894982	-0.271357	-0.205114
O60341;F6S0T5;O60341-2	-0.0447616	0.018919	0.00848693	-0.105954	-0.118696	-0.162751
O60343-2;O60343-3;O60343	0.0353423	-0.0471744	0.0367495	0.109695	0.024036	0.0050406
O60443;H7C3W1;B3KT05	-0.193189	-0.198411	-0.252621	-0.429945	-0.287343	-0.256046
O60488-2;O60488	0.0836559	0.0600474	-0.00157338	-0.0463697	-0.0699818	0.000865329
O60493;O60493-2;O60493-4	-0.0108464	-0.0064778	-0.104946	0.277509	0.307079	0.177471
Q5U8S2;O60499;O60499-2	0.323774	-0.138426	0.0291349	0.0378742	-0.223155	0.0812032
O60504-2;O60504;E5RHI2;H0YBA2;E5RJP2;H0YB51	0.133958	-0.283878	-0.303258	0.032524	0.250962	0.438293
O60506;O60506-2	0.0319598	0.0234682	0.0563061	-0.000100957	0.0199154	-0.00244018
O60507;C9J3I4;F5H7U7	-0.117913	-0.51837	-0.312671	0.148999	-0.096283	-0.359361
O60508;Q5SRN1	0.188781	-0.101645	-0.0327133	-0.00432013	-0.0907875	-0.00180454
O60518	-0.144744	-0.390964	-0.153206	0.239276	-0.090972	0.199123
O60524-4;O60524-3;O60524;G3V5V3;O60524-5	-0.0347957	-0.00728955	-0.0378582	-0.0747905	0.0695647	-0.124707
O60563	0.12075	0.245739	0.141564	0.0588013	-0.152644	0.234256
O60568	0.000865329	0.0299829	0.0100636	-0.137378	-0.0453867	0.028852
O60573;C9JEL3;B9A044;B8ZZ50;B8ZZJ9;B8ZZL3	-0.0975482	-0.115879	-0.0460419	0.00259443	-0.00699962	-0.0769498
O60613	0.353662	-0.213722	0.123534	0.201759	-0.184244	-0.172376
O60664;O60664-3;O60664-2	-0.254014	-0.229484	-0.217004	-0.166745	-0.0628515	-0.0767519
O60669;F5H843;F8W0N3	-0.0285429	-0.34639	-0.19047	-0.226493	-0.35089	-0.320504
O60671;O60671-2;D6R9A1;O60671-3	0.41792	0.404031	0.209391	0.120352	0.222557	0.182819
O60701;B4DN25;O60701-2	-0.0707089	-0.0518776	-0.0397552	0.000288558	0.0633648	0.0539454
O60716-5;O60716-3;C9JZR2;O60716-2;O60716;E9PIE5;O60716-8;O60716-7;F8WA43;O60716-13;O60716-11;O60716-6;O60716-4;O60716-10;O60716-9;O60716-21;O60716-19;O60716-16;O60716-18;O60716-15;O60716-17;O60716-14;O60716-12;O60716-24;O60716-23;O60716-22;O60716-20;O60716-29;O60716-27;O60716-26;O60716-25;O60716-32;O60716-31;O60716-30;O60716-28	0.0382958	0.0113525	0.121944	0.0669503	0.0116388	0.0467006
O60749;B4DEK4	-0.0273809	-0.0510852	-0.0540927	0.106616	0.143002	0.135272
O60763;O60763-2;F5H4X1;F5GYR8;F5GZ76;H0Y7C0	-0.0239004	-0.051743	-0.0091903	0.0482362	0.00201835	0.06226
O60783	0.153416	0.0606008	-0.15711	0.146916	-0.00889998	-0.0901271
O60826;F5GXW9	-0.0738639	-0.110371	0.188021	0.132116	0.0619835	0.108491
O60828-5;O60828-2;O60828;O60828-4;H7C053	0.0482362	0.109026	0.122076	0.044464	-0.0125627	0.042084
O60830	-0.262261	0.12075	-0.0854508	0.296193	0.217355	0.304394
O60832;O60832-2;C9IYT0;H7C0M1	0.110631	0.122606	0.135141	-0.0556363	0.00891703	-0.0153741
O60841	-0.0585331	-0.0577671	0.0585242	-0.0944334	-0.0490837	0.0097772
O60869;O60869-2	-0.0869516	-0.0166871	-0.179498	0.0728604	0.119157	0.0329472
O60884	0.0318186	0.102188	0.0460021	0.0608775	0.119555	0.0936954
O60885;O60885-2;Q4G0X8	-0.0728773	-0.0322264	-0.0159722	-0.220766	-0.113161	-0.0973475
O60888-3;O60888;O60888-2;C9IZG4	0.0060466	-0.0669108	-0.277237	-0.0478155	-0.0361116	-0.123465
O60925;E5RGS4	-0.0516832	-0.0410311	-0.0592694	-0.0459079	-0.0889451	0.0144981
O60934;F5H3R2	0.302875	-0.215278	0.169925	0.267835	0.170694	0.242084
O75044;H0Y2P8;H0Y4C3	0.238909	-0.475736	-0.0526106	0.0427844	-0.0624899	0.0160683
O75063	-0.47325	-0.461064	-0.106716	-0.439324	-0.3191	-0.215664
O75083;D6RD66;O75083-3;B4DY05	-0.125652	-0.106855	-0.105489	-0.038673	-0.0683774	0.000288558
O75110;O75110-2	-0.142672	-0.193156	-0.046772	-0.0141207	-0.394809	-0.378757
O75116;E9PF63;F8W847	0.0727232	0.122474	0.0699771	-0.00956784	0.049352	0.0485151
O75131;E5RG68	-0.124204	-0.259357	-0.139617	0.015783	-0.224655	0.0156403
O75146	-0.556627	-0.449296	-0.290886	-0.131613	-0.0383323	-0.0280574
O75150;H3BP71;O75150-3;O75150-4;F8W8Z4	0.00690831	0.097476	0.192321	0.0736831	-0.00646329	0.00776951
O75151	0.0388575	-0.0701485	0.0639171	-0.15719	-0.339473	-0.200531
O75153;C9J6D7	0.112633	0.161178	0.230449	0.105276	0.0521377	0.119024
O75164;B4DT38	-0.177017	-0.189499	0.052555	-0.442477	0.264116	-0.0402744
O75165	-0.065325	0.0377336	0.0691523	-0.103782	-0.135618	-0.0674398
O75170-6;O75170-2;O75170-4;O75170-3;O75170-5;O75170;F2Z3M7;B3KMJ7	-0.152484	-0.0933403	-0.311166	-0.0828509	-0.0658232	-0.0640726
O75175;O75175-2;O75175-3	-0.0408382	-0.012621	0.327112	-0.116583	0.0261627	-0.107757
O75182-2;O75182;O75182-3	-0.279406	-0.347142	0.192447	-0.049875	0.0384361	-0.0164537
O75190;E9PH18;B4DVN1;B4DN73	0.327457	0.229957	0.142348	-0.0187172	-0.0294556	-0.136743
O75208;H3BSJ5;H3BNT2;H3BPY0;H3BRC0	-0.140253	0.138028	-0.0847009	-0.168544	-0.076402	-0.183458
O75223;E7EU55;B8ZZK2;B8ZZN4	-0.129008	-0.0353722	-0.124456	-0.0448807	-0.101846	-0.106995
O75306	-0.0624899	0.00748262	0.0368901	0.017922	0.0176369	0.0370308
O75319;H7C0E6;C9JGC8;C9JYA6;O75319-2	0.137504	-0.0712999	0.41738	-0.0826828	-0.153816	-0.174214
O75323;H7C333;C9IYJ3;C9J7B1;C9K068	0.333309	0.156138	0.128557	0.0199154	0.0139266	-0.0428135
O75330-4;O75330-2;O75330;O75330-3;E3W978;F8WCW5	-0.0153596	-0.255339	0.130535	-0.269477	0.280006	0.175173
O75340	-0.000880304	0.00129788	-0.139474	-0.00233905	-0.00262814	-0.0579773
O75348	0.142871	0.00403388	-0.0611496	0.167358	0.00590291	-0.0447021
O75351	-0.0732718	-0.167329	-0.0964835	0.0176369	0.0822938	0.0251707
O75362	0.933573	0.802069	0.904118	0.398788	0.425996	0.332393
O75367-3;O75367;O75367-2;B4DJC3	-0.0445831	-0.0212626	-0.0482929	-0.0857416	-0.0707695	-0.105768
O75368	-0.536566	-0.577358	-0.599003	-0.165758	-0.248176	-0.273709
O75369-8;O75369-2;O75369-9;O75369;O75369-6;O75369-3;E7EN95;O75369-7;O75369-5;O75369-4	-0.0563262	-0.0341603	0.0531114	-0.103395	-0.0544372	-0.0197553
O75376;O75376-2;E7EVK1	-0.0914176	-0.175762	-0.116645	0.0439044	-0.115598	-0.253687
O75380;D6RBT3	-0.0144122	0.0939657	-0.00811629	-0.0391473	-0.201195	0.00317045
O75381-2;O75381;F5H4J2	-0.246036	-0.239583	-0.181575	-0.181068	-0.198361	-0.128235
O75396	-0.00161668	-0.0578571	-0.0715576	-0.0977797	-0.0814153	-0.0631831
O75400;E9PHJ7;O75400-2	0.063641	-0.136521	0.179129	0.0332292	0.0469799	0.198117
O75400-3;F8W9L2	-0.094341	-0.127951	-0.029485	-0.00977119	-0.0818886	0.0539454
Q8IZ68;O75431;C9JNK6;C9JAZ1	0.0173518	-0.137553	-0.15748	0.166073	-0.0412538	-0.189466
O75436;F5H4L7;G3V1N8;A8MZ56	-0.00829038	0.0553346	-0.0672584	0.052555	0.0060466	0.0050406
O75438;O75438-2	-0.186147	-0.203435	-0.103054	-0.13329	-0.190075	-0.0248541
O75439;G3V0E4;E7ERZ4;B3KQ85	0.0945064	-0.0113262	0.15017	-0.0150097	-0.0566412	-0.0312678
O75446	-0.122837	0.259544	0.0938305	-0.00514517	0.0524158	0.0758749
O75462	-0.341665	-0.288417	-0.064148	-0.493784	-0.239975	-0.0945104
O75477;B0QZ43	0.101516	0.0990932	0.0736831	-0.0170375	0.0542234	0.110898
O75489	0.103263	0.0487942	0.0517201	0.073546	0.108625	0.0791561
Q5JRI1;O75494-5;O75494-4;Q5JRI3;O75494-3;O75494-2;O75494	-0.0169499	0.0768327	0.0807941	-0.0617368	-0.0501439	0.107286
O75506	0.122209	0.0511633	0.19333	-0.151827	-0.106001	-0.0371623
O75521-2;O75521;F1LLU7;F8WAW4;C9JB63	-0.165062	-0.166389	-0.108301	-0.119228	-0.132467	-0.252776
O75525-2;O75525;E5RJZ9;E5RG12;H0YAQ3	-0.318632	-0.409872	-0.490051	-0.423197	-0.51515	-0.607507
O75528-2;O75528	0.205017	-1.85147	-1.94247	0.0385766	-1.23416	-1.32023
O75530-3;O75530;O75530-2;E9PJK2;E9PL02	-0.0903881	0.086512	0.106616	-0.0395032	0.0915306	0.0467006
O75531	-0.0370735	-0.164803	-0.166989	0.0398403	0.0153548	0.0113525
O75533	-0.0102651	-0.0349583	0.0423642	-0.128582	-0.122397	-0.0991699
O75569-3;O75569-2;O75569;F8WEG8;G5E9Q4;C9JMM3	-0.367955	0.0716254	-0.0381989	-0.195451	-0.250886	0.0326651
O75582;B7Z2Y5;O75582-2	1.06929	-0.284212	0.135141	-1.26639	-0.0746233	-0.613277
O75592;O75592-2	-0.158204	0.131985	0.0233263	-0.0428729	0.10044	-0.0129266
O75607	0.0856966	0.205017	0.265917	-0.141987	-0.062746	-0.0143393
O75608-2;O75608;E5RJA0;B4DP64;E5RGR0;E5RJ48;E5RI35	-0.0879327	0.10608	-0.4197	-0.156659	-0.0780305	-0.279722
O75616;O75616-2	0.0323829	0.0550568	0.0629506	0.149389	0.104739	0.101784
O75643	0.0106367	0.0213375	0.109962	-0.116645	-0.107275	-0.0700575
O75648-2;O75648;O75648-3;O75648-4	0.216113	0.585347	0.919378	0.457962	0.217107	0.142479
O75663;O75663-2	-0.0397255	0.00963388	-0.0798592	0.0630887	0.0610158	0.0164963
O75683	0.254352	0.258941	0.249021	0.134352	0.204266	0.135404
O75691	0.290424	0.24245	0.31603	0.00719549	-0.0500393	0.0775164
O75694;E9PF10;B4DLT2;O75694-2	-0.0270427	0.00187425	0.0453032	-0.123513	-0.169112	-0.11441
O75695	-0.255426	-0.25123	-0.238885	0.195977	0.102188	0.179384
O75717;C9JW18;F8W7P7	-0.0304571	-0.037562	-0.0239737	-0.143516	-0.0877334	-0.14709
Q8NB01;O75718;C9JP16	0.107554	0.127369	0.063641	0.0251707	0.0311129	0.0430645
O75746;B3KR64	0.0532504	-0.341226	-0.14073	-0.100067	-0.0234164	-0.0664274
O75781-2;O75781	-0.382833	-0.421129	-0.209678	-0.520997	-0.398988	-0.166325
O75792	-0.094911	-0.0194482	-0.248759	0.0360461	-0.135618	0.0415233
O75794	0.10916	0.141302	0.16723	0.161049	0.213627	0.248413
O75818-2;O75818	-0.016264	-0.00820338	0.297015	0.25882	0.123534	0.234992
O75821	0.0813396	0.0281448	-0.00727503	-0.0543623	-0.112834	-0.0524161
O75822;B4DUI3;F5H425	0.165815	0.108357	0.0787465	0.0951818	0.0532504	0.0844725
O75828	-0.18007	-0.0979342	-0.248759	0.409038	0.436802	0.273934
O75832;B1AJY7;O75832-2;B1AJY5	-0.040675	-0.190931	-0.324816	-0.166373	-0.212935	-0.179564
O75843;B4E3E1;Q86V28	-0.176022	-0.807351	-0.191739	0.618896	0.0742315	0.0234682
O75844	0.00705191	-0.0185711	-0.00744911	0.0318186	0.040682	0.0352017
O75880	0.174279	0.0581087	0.0754641	0.230326	0.296193	0.274888
O75915	-0.224132	-0.200283	-0.161008	-0.42979	-0.409776	-0.322704
O75934	0.249263	0.0646069	-0.0291022	0.0659858	0.264236	0.0965318
O75935-3;O75935;F8W786;Q8NB28;O75935-2	-0.101443	-0.127148	-0.137346	-0.00990192	0.00115371	0.0380147
O75937	-0.0883928	-0.137569	-0.158655	-0.0530596	-0.0934788	-0.0602619
O75940	0.449535	0.0543624	-0.0635448	0.12075	0.101516	-0.0152284
O75947;O75947-2;F5H608	0.0451634	-0.00539131	-0.0754592	-0.0214822	-0.0900042	-0.117083
O75955;B4DVY7;B0V109;F8VSI6;B0S8A9;B0V111;A2AB09;A2AB10	0.0694272	0.139862	0.0275787	0.0194884	0.0820213	0.015783
O75962-4;O75962;O75962-2;O75962-5;E7EWP2;E7EPJ7;F5H228	0.15082	0.0842003	0.245739	0.111298	0.183836	0.211261
O75964;E9PN17	-0.0532691	-0.0387323	-0.135618	-0.0749576	-0.143484	-0.113395
O75976;F5GZH6	-0.0964218	0.028852	-0.0984129	-0.329939	-0.326769	-0.607463
O76003	-0.0495166	-0.0347514	-0.0764629	0.0190613	0.0617071	-0.00160231
O76021;I3L3U9	0.155749	0.122606	0.224905	0.0747794	0.0340749	0.0746424
O76024	0.0809305	0.1121	-0.105737	-0.0836609	-0.0311498	-0.125148
O76031;Q9H072	-0.100561	-0.0328904	0.00963388	0.0632269	0.0612924	0.0426443
O76071	-0.0437203	0.00201835	-0.106405	0.0922074	0.0294175	0.00662125
O76094;G5E9Z8;H0YH39	0.0391384	0.000865329	0.0430645	0.0353423	0.0231843	0.00877379
O94760;B4DYP1;B4DGT0;O94760-2	0.269392	0.475708	0.0416635	0.0908535	0.179766	-0.0550516
O94766;G3V150;B7ZAB3;E9PNA1	1.46571	-0.372132	0.991173	0.892508	-0.0971778	0.894061
O94776;Q68DB1	0.120485	0.151079	0.139862	0.11703	0.0938305	0.090718
O94782	-0.0499497	0.0607391	0.228603	-0.25739	-0.0021079	-0.166519
O94804	-0.0511301	0.103531	0.368377	0.0133551	-0.0450295	0.273814
O94822;H7BYG8	-0.412981	-0.0606531	0.0244615	-0.315899	-0.110978	-0.153061
O94826;B4DZ87	0.0788831	0.0539454	0.0924781	0.0306892	0.00388999	0.0549179
O94829	-0.0380211	-0.0645251	-0.14038	0.024036	0.0169242	-0.649118
O94855;O94855-2;E9PDM8;E9PC44	-0.190059	-0.224098	-0.122256	0.0430645	-0.0804845	-0.0292788
O94874;O94874-2;O94874-3	0.0289935	-0.125353	-0.0832788	-0.0237097	0.0211954	-0.0161472
O94880	-0.752583	0.0909888	0.0969364	-0.200332	-0.0628213	-0.115926
O94888;C9JAT7;F5GYB1	-0.266108	-0.0831565	-0.181706	-0.327041	-0.203917	-0.207844
O94903;H0YBB9	1.13836	-0.220211	-0.280931	0.318924	-0.0124172	0.110764
O94906;O94906-2	0.0104934	0.0781998	0.120086	-0.0683472	-0.0296911	0.0117819
O94913;E9PKN0;E9PQ01	0.162726	0.229588	0.431997	0.0729976	0.147567	0.0869197
O94919	0.341189	4.02308	-0.236299	0.577828	-0.118429	0.455229
O94925-3;O94925	0.301705	0.356482	0.256286	-0.00826141	0.108223	-0.0121407
O94927	-0.189664	0.190678	-0.139347	0.133037	0.269632	-0.103472
O94955	0.681854	0.158596	1.09768	0.40969	0.372283	0.612305
O94964;O94964-2;I3L0I1;H0YDM2;O94964-4	0.43808	-0.578241	-0.571386	-0.0911256	-0.501872	-0.608034
O94973;O94973-2;E7ESQ4;C9J1S3;O94973-3;E9PJJ7	0.014641	0.116897	0.114767	-0.123764	0.0746424	-0.0444937
O94992	-0.248725	-0.130334	-0.0998654	0.110363	0.0529723	0.10809
O95059	0.0832474	0.204642	0.0840642	-0.13914	0.383497	0.256769
O95067;H0YMP3	0.444561	0.342555	0.389457	0.14274	-0.321802	0.46425
O95070;A6NGW1;F8W9A1;E9PIZ0;C9JST7	0.153286	-0.0559362	0.0954519	0.167743	-0.0185711	0.00891703
O95071;E7EMW7	-0.119166	-0.1708	-0.109452	-0.200249	-0.379339	-0.265761
O95081;O95081-2	-0.241236	-0.157238	-0.527824	-0.101892	-0.133939	-0.605683
O95104;O95104-2;C9JLZ0	0.109561	0.130272	0.1145	-0.0465783	0.186374	0.0264459
O95139;Q5VYT2	-0.0475173	-0.0719367	-0.100113	-0.452491	-0.539331	-0.299028
O95140	0.107688	0.158337	0.268195	0.128953	0.0129261	0.0692898
O95155-2;O95155;O95155-3	-0.117255	-0.232311	-0.142672	-0.290568	-0.291168	-0.178339
O95163;F5H2T0	-0.100917	-0.0106575	0.0695647	-0.020838	-0.0204575	0.03492
O95168-2;O95168;F2Z3P9;C9JXQ9	0.06226	0.0462816	0.482642	0.673104	-0.0596002	0.247685
Q5W145;O95169;E9PME4;E9PQ68;Q5W143	-0.0649628	-0.240503	0.0277203	0.0149266	-0.00933552	-0.11738
O95182	0.822118	-0.230465	0.0994973	0.15069	0.195726	0.174662
O95202	0.0265876	-0.0526256	0.00417777	-0.0343524	-0.0502932	-0.0410609
O95219;B4DQV4	-0.226831	-0.155727	-0.314912	-0.00079366	-0.0481735	-0.173173
O95232;B4DJ96;F5H1W9	0.107554	0.0852886	0.234011	0.0405417	0.102994	0.126709
O95239;O95239-2;F5H4Q9	0.216362	0.221073	0.334454	-0.117224	-0.169875	-0.0741373
O95263-4;O95263;O95263-6;O95263-2;O95263-3	-0.475455	-0.239702	-0.243762	-0.377763	-0.0216286	-0.0597506
O95292	0.0216219	-0.0110064	-0.119275	0.015212	0.073546	0.0309717
O95295	0.00963388	0.051024	-0.348666	0.0339339	-0.0481437	-0.0792951
O95297-2;O95297;Q9UEL6;O95297-4;O95297-3	-0.105535	-0.142115	-0.240623	0.0568609	-0.0985055	-0.16427
O95298;E9PM14;E9PRB2;E9PQ53	-0.181411	0.965101	0.315566	-0.0133488	0.063641	0.0603242
O95302;B7Z6H3;B7Z1U8;B7Z230	-0.169258	-0.236826	-0.165612	-0.0395772	-0.140746	-0.07514
O95336	-0.149313	-0.127951	-0.253189	0.0281448	0.0396999	0.0114957
O95352;O95352-2;E9PB95	-0.25453	-0.175745	-0.111446	-0.0299415	0.0309717	0.0301242
O95361;B3KP96;I3L4M9;H0Y626;O95361-2;Q309B1;I3L2F3	0.366812	0.422125	0.460166	0.170182	0.197865	0.221815
O95363;Q5JRF7;E9PBH8	0.0973411	0.0655723	0.163112	-0.0361708	-0.00427675	0.0277203
O95365	-0.197435	-0.148945	0.0423642	-0.368365	-0.131598	0.0935602
O95372;E9PH41;Q5QPQ1;Q5QPQ0;Q5QPQ3;Q5QPQ2	-0.236928	-0.278636	-0.496224	-0.067954	-0.149121	-0.0113117
O95373	0.0585242	0.0382958	0.0854246	0.0611541	0.0264459	0.0432046
O95379	0.0889556	-0.274704	-0.141016	0.132643	0.135404	0.0103502
O95391	0.00906043	0.183582	0.164915	0.0353423	0.0561673	0.247927
O95396	0.0301242	-0.289563	0.0147838	0.288181	0.171847	-0.158301
O95400	0.0180643	0.142217	0.0912598	0.167101	0.247077	0.160275
O95425-2;O95425;F5GY75;F5H2Q5	0.327457	0.372061	0.459956	-0.0238563	0.0769695	-0.0592544
O95429-2;O95429	0.146004	-0.210162	-0.114176	-0.0892981	-0.25398	-0.0829884
O95433;B4DUR9;G3V438	0.0926134	0.0972062	0.0762854	0.190299	0.194717	0.257131
O95453-2;O95453;O95453-3;H3BRK1;B4DSB0	0.221815	0.00705191	0.0583859	-0.00404519	-0.0404821	0.0571383
O95456-2;O95456;H7C4C0	0.137504	0.126048	0.0448837	0.206518	0.181166	0.133564
O95466-2;O95466;O95466-3;F5H0J2	-0.15967	-0.13329	-0.172376	0.00575919	0.0206267	-0.0079277
O95470	-0.148369	-0.0245899	0.0177795	-0.00868222	0.0119249	0.0503276
O95478	0.178874	0.321697	0.239887	-0.0326691	0.143655	0.052555
O95486	-0.0562211	-0.0267782	-0.0176945	0.068602	0.0274371	-0.0544073
O95551;O95551-2;F5H3E4;O95551-3	-0.126864	-0.0567613	-0.0474428	-0.0998346	0.269632	0.0870554
Q5R3B4;O95563	-0.02056	0.0522768	-0.26349	-0.0645402	-0.0481287	-0.0094953
O95571	-0.00142894	0.00633395	0.100978	0.0608775	0.024036	0.219834
O95573	0.0220482	0.0539454	0.0328061	-0.000216456	-0.0129702	0.00460933
O95602;B9ZVN9	0.00388999	0.0156403	0.123534	-0.0317248	-0.0932325	-0.0976099
O95613;O95613-2	0.22033	-0.560983	-0.0336582	-0.0658232	0.081885	-0.0647817
O95619;F8W0J4;F8W1B9	-0.589225	0.185359	-0.036585	-0.589615	0.181421	0.435522
O95630;C9JK83;F5GZ23	-0.26427	-0.128361	-0.0762043	-0.0170959	0.147046	0.0519985
O95639;C9JEV9;O95639-3;O95639-2;B7Z7B0;H7C419	0.222681	0.0411028	0.132643	0.0780633	-0.0509806	0.163499
O95707	-0.0673643	0.0546401	0.00619029	0.723515	0.316609	0.111833
O95714	0.0504668	0.53047	-0.102496	0.100978	0.301002	-0.0391473
O95716	0.235237	0.125651	0.0394191	-0.0642989	0.0231843	0.066537
O95721;C9JAF7	-0.334735	-0.0971006	-0.510313	-0.295517	-0.0746082	-0.374094
O95747;C9JIG9	-0.045223	-0.0751248	-0.1331	0.0211954	0.0615688	0.0629506
O95749;C9J6G3;C9J7M1	-0.0680749	0.152508	-0.352584	0.130008	0.253021	-0.0420705
O95758-1;O95758-6;O95758-2;O95758;O95758-5;O95758-4;B1ALY6	0.098689	0.0846086	0.0626743	0.06226	0.0271541	-0.0943872
O95777;C9JIZ0;F2Z2Y6	-0.0105412	-0.0100472	-0.115988	0.0272955	-0.035594	-0.10293
O95782-2;O95782	-0.150177	-0.138108	-0.0789293	-0.060277	-0.12224	-0.126029
O95786;O95786-2;B3KWW1;A2A376;F5H5W6	1.29472	1.05137	0.991898	7.85194	9.19367	4.43569
O95793-2;O95793-3;O95793;Q5JW30	-0.0853284	-0.1938	-0.328381	-0.0515338	0.429107	0.343919
O95801;Q5TA95	0.438932	0.289126	-0.0298384	0.210513	0.164143	0.184978
O95816;B4DXE2	0.181421	0.0607391	0.0708015	0.0713507	0.0528332	0.0500489
O95817;C9JFK9	-0.0969463	-0.0203843	-0.0455655	-0.0836151	0.0608775	0.0255958
O95831-3;O95831;O95831-2;E9PMA0;Q2QKE4	-0.0649175	-0.0343081	-0.127242	-0.164723	-0.127668	-0.175648
O95833;Q5SQ17	-1.18118	-1.2286	-1.42725	-0.0736058	-0.206445	-0.342031
O95834;O95834-2;C9JRL6;F5GYW5	-0.452076	-0.423178	-0.504755	0.0518593	-0.0110209	0.0980152
O95861;C9JI50;O95861-2;A6NF51;B4DUS9;B4DPS5;F8VVW8;F8W1J0	-0.255942	-0.219371	-0.226611	-0.181918	-0.186787	-0.290021
O95864;O95864-3;B7Z634;O95864-2	-1.28778	-1.27526	-1.06187	-0.46955	-0.43226	-0.609662
O95865;A3KGN5;Q5SSV3;Q5SRR8;H0Y7N1	-0.310969	-0.589768	-0.448292	-0.376583	-0.496916	-0.544477
O95881	-0.0179136	0.017922	-0.180168	-0.0541377	-0.000880304	-0.15319
O95926	0.451224	0.142087	-0.117866	-0.308573	-0.0173878	-0.108596
O95983-2;O95983	0.134484	-0.0517132	0.207518	-0.217575	1.14744	0.0418037
O95985-3;O95985-2;O95985;H0Y6W0;E7EWY2	0.105812	0.107152	0.47633	-0.016191	0.0455827	0.208018
O95989	0.321813	-0.213956	-0.0813848	0.0437644	-0.0424865	-0.00728955
O95999	0.192825	0.400538	0.506805	0.129877	0.572696	0.279055
O96005;F5H8J3;B4DDS3	0.0751904	0.1038	0.197614	0.199625	0.252779	0.283448
O96006	-0.14409	0.0465609	-0.0413132	-0.0097131	0.219339	-0.0960979
O96007;E9PKT9	0.0953169	0.24732	0.160791	-0.142369	-0.0328019	-0.126486
O96008;O96008-2	0.131985	0.147958	0.087327	0.102994	0.0858326	0.142609
O96011-2;O96011	-0.113598	-0.229974	-0.00536231	0.107956	0.781402	0.195726
O96013;F5H5N9;B4DE88;O96013-2;O96013-3;O96013-4	-0.0198284	0.316262	-0.114597	-0.0938021	0.0866479	0.277271
O96019;O96019-2;H7C5S0	-0.103317	0.00173014	-0.0264989	-0.200697	-0.0056665	-0.0561312
O96028;O96028-5;O96028-3;D6R9V2;O96028-6	-0.0559812	0.268913	-0.0140479	0.0799754	-0.0376509	0.0519985
P00167-2;P00167;F8WEU4	0.0847447	-0.004653	0.139339	0.204391	0.1153	0.153157
P00338;P00338-3;E9PH51;F5H308;P00338-4;P00338-5;P00338-2;F5GYU2;F5GXY2	-0.123104	-0.13095	-0.190915	-0.0849457	-0.106591	-0.140905
P00387-2;P00387;P00387-3;B1AHF3	-0.0933095	-0.11235	-0.188989	-0.0710878	-0.0187318	-0.0240617
P00390-2;P00390;P00390-3;P00390-4;P00390-5;H0YBD4	0.0048968	-0.0096841	-0.0564312	-0.0684985	-0.0711332	-0.0158555
P00403	-0.0309877	0.119688	-0.0528051	0.0464211	0.144829	0.0863761
P00441;H7BYH4	-0.32209	-0.249857	-0.387695	-0.202439	-0.102945	-0.0661404
P00491;G3V5M2	-0.016585	-0.0856345	-0.127999	0.0236102	0.0130691	-0.0173441
P00492;H7BY78	-0.0222878	-0.0364667	-0.177131	0.0666747	0.0187766	0.00619029
P00505;E7ERW2	0.0511633	0.0462816	0.0597706	0.00388999	0.0199154	0.00662125
P00519;P00519-2;H7C1H8	-0.00327862	-0.0342637	0.0194884	0.0299829	0.0597706	-0.250818
P00533;E9PFD7;H0Y3N3;Q504U8	0.570074	0.498353	0.582267	0.240986	0.351855	0.315334
Q5T9B7;P00568;H0Y4J6	-0.357252	-0.399692	-0.513543	-0.188512	-0.235399	-0.265344
P00813;F5GWI4;F5GXW0	0.319618	-0.249188	-0.703431	-0.0576619	-0.273814	-0.395056
P00966;Q5T6L6;Q5T6L5	-0.0987836	-0.0968383	-0.147985	0.0844725	0.0425042	0.0287106
P01111	0.037593	0.221692	0.43776	-0.0143976	-0.0478901	0.0578315
P01116-2;P01116	0.0306892	-0.0471446	-0.104511	-0.0640123	0.0200577	-0.00482667
P01137	0.327457	0.322505	0.154454	0.461005	0.54745	0.140124
P01215	-0.176593	-0.416211	-0.13949	0.259664	0.164271	0.313478
P02461;E7ENY8;P02461-2	-1.09117	-0.793557	-0.956963	-0.173124	-0.154169	-0.225447
P02786;G3V0E5;F5H6B1	0.211511	0.215119	0.238053	-0.153591	-0.139585	-0.0878866
P02794;G3V192;G3V1D1	0.432104	0.354452	0.496513	0.345283	0.331247	0.429964
P03915	0.121281	0.184471	0.201885	0.380951	0.394734	0.517427
P04049;P04049-2;B4E1N6;H7C155;B4E0X2	0.334911	-0.215513	0.261952	0.432104	0.130272	-0.0110064
P04075;H3BQN4;H3BPS8	-0.138934	-0.134445	-0.180414	0.0160683	-0.018425	0.0224743
P04080	-0.237813	-0.299738	-0.353469	-0.0136109	-0.0070576	-0.0568813
P04150;P04150-3;P04150-2;P04150-6;P04150-8;P04150-10;P04150-9;F8W959;P04150-5;P04150-7	0.151209	0.107822	0.19774	0.0321009	0.0129261	0.0144981
P04181;P04181-2	0.208642	0.233275	0.130667	-0.0480691	-0.0522815	-0.12356
P04183	0.391108	-0.0408233	-0.348611	0.807437	0.667302	0.425996
P04406	0.0450235	0.024887	-0.0778326	0.108625	0.115832	0.0648829
P04632	-0.0671224	-0.12144	-0.217239	0.1137	0.0600474	0.0347792
P04792;B4DL87;F8WE04	-0.391285	-0.362288	-0.50081	-0.0826981	0.015212	-0.107415
P04818;Q8WYK3;Q8WYK4	-0.00543473	-0.0121553	-0.0165704	-0.0157534	-0.0418626	-0.152853
P04843;F5H6I5;B7Z4L4;B4DNJ5	-0.0280868	-0.0171688	-0.0176799	-0.023563	-0.036156	-0.0118352
P04844-2	-0.0260729	-0.0583978	-0.0228007	-0.0495913	-0.0431999	-0.00459512
P05026-2;P05026;B7Z9S8;A6NGH2	0.200128	0.209641	0.0920721	0.182819	0.230449	0.167743
P05091;F8VXI5;F8W0A9;E7EUE5	-0.404248	-0.336992	-0.351479	-0.114675	-0.0733629	-0.166406
P05141	0.111165	0.0973411	0.0706641	0.0471196	0.0508847	0.0199154
P05165-2;P05165;C9JPQ8	-0.593703	-0.115176	0.0247452	-0.104853	-0.17132	-0.294314
P05362;E7ESS4	1.14626	0.83285	1.01799	0.431142	0.729618	0.660107
P05386	0.210015	-0.00905962	-0.175192	0.0311129	-0.0529398	-0.0302361
P05387	0.143002	0.116098	0.0274371	-0.0361856	0.0517201	0.0298416
P05388;F8VWS0;Q3B7A4;F8VU65;F8VPE8;G3V210;F8VW21;F8VQY6;F8VRK7;F8VZS0;Q8NHW5;F8VS58;F8VWV4	0.0962619	0.137897	0.0592169	0.0394191	0.057277	0.0384361
P05413	-0.433428	-0.535896	-0.837223	-0.501075	-0.60452	-0.659244
P05423	0.367036	0.145743	0.0728604	-0.410102	-0.19593	-0.0404375
P05556;P05556-2;P05556-5;P05556-4;P05556-3	-0.196988	-0.159106	-0.147202	-0.26093	-0.225531	-0.194939
P05783;F8VZY9	-0.0497406	-0.0337467	-0.0638917	0.054779	0.0878702	0.0888201
P06241;P06241-3;P06241-2;Q5R3A8;B3KPS6	0.498761	0.447949	-0.0140188	-0.0684531	0.189919	0.189919
P06280	-0.408838	-0.401082	-0.256959	-0.472729	-0.434598	-0.585778
P06493;P06493-2;E5RIU6	0.0167816	0.0224743	-0.0348696	-0.0470701	-0.11249	-0.137775
P06576;F8VPV9;H0YH81;F8W079	0.00388999	0.0265876	0.0214797	-0.0451635	-0.0503231	-0.0116316
P06703	-0.266351	-0.316618	-0.380521	-0.00426226	-0.0407491	0.00158601
P06730;P06730-2;D6RBW1;P06730-3;H0Y8J7	0.0291349	0.015212	-0.0507714	-0.0180305	-0.0503231	-0.116395
P06733;P06733-2	-0.127542	-0.131787	-0.17958	-0.00356789	-0.0174316	-0.0324625
P06744;P06744-2	-0.164351	-0.143484	-0.170134	-0.0796762	-0.155839	-0.152965
P06746;H0YBJ0;E7EW18;B7Z1W5	0.0953169	0.00273846	0.614003	0.402831	0.175301	0.245861
P06748;P06748-3;P06748-2	0.097476	0.111165	0.0939657	0.0197731	0.0713507	0.0762854
P06753-2;Q5VU59;P06753-3;Q5VU61;Q8NAG3	-0.0409421	-0.0173002	-0.0567163	-0.0199747	0.0451634	0.0524158
P07108;P07108-3;P07108-2;P07108-4;P07108-5	-0.443615	-0.370005	-0.416346	-0.331391	-0.216803	-0.320486
P07195;A8MW50;C9J7H8	-0.0286459	-0.0527453	-0.194163	-0.0443153	-0.0608637	-0.108581
P07203	-0.441497	-0.37992	-0.29736	0.142217	-0.0226835	0.124328
P07237;E7EPA8;B4DUA5;H7BZ94;I3L2P8;F5H8J2;H0Y3Z3	-0.0730897	-0.0402744	-0.0386878	-0.0553215	-0.0414468	-0.0158263
P07305;F5H022;P07305-2	-0.556181	-0.306323	-0.446993	0.861638	1.11849	0.97761
P07355;P07355-2;H0YN42;H0YMD0;H0YMU9;H0YM50;A6NMY6;B3KRQ1;H0YNP5;H0YKS4	-0.0318724	-0.0539579	-0.0964835	0.0144981	0.0176369	-0.0103233
P07384;H7C5Z3	-0.369185	-0.389413	-0.373795	0.00690831	-0.0209258	-0.0695881
P07711;Q5T8F0	0.0399806	0.298658	0.255561	0.157949	0.634872	0.710437
P07737	-0.120232	-0.201344	-0.311864	0.0582473	0.0263043	-0.00797119
P07738	-0.0365998	-0.0358454	-0.0662763	0.00647761	0.0193461	-0.262279
P07741;H3BQZ9;G5E9J2;H3BQB1;H3BQF1	-0.320576	-0.344978	-0.448115	0.0199154	-0.10869	-0.170897
P07814;F5H7I7;E7EMN0	-0.0910949	-0.0886076	-0.0298531	-0.103116	-0.109094	-0.0656873
P07900;P07900-2;Q86U12	0.0840642	0.0972062	0.0855606	0.123534	0.151079	0.183201
P07919	-0.0591041	-0.0341455	0.239031	-0.12224	-0.257821	-0.365611
P07947	-0.0220094	-0.00889998	0.0739573	-0.0588636	-0.0289403	-0.0815221
P07948-2;P07948	0.109026	0.0824301	0.0837921	0.183963	0.139469	0.321466
P07951-2;P07951-3	0.224658	0.184598	0.143916	0.116631	0.189919	0.185359
P07954-2;P07954	-0.0356383	-0.0555613	-0.0557862	-0.104139	-0.0411945	-0.10953
P07992-2;P07992;B3KRR0;P07992-3	-0.0443301	-0.069891	0.0783365	0.0985544	0.0167816	0.134352
P08237;P08237-2	-0.14417	-0.1794	-0.149361	-0.0680901	-0.134334	-0.11416
P08240;E9PJS4	-0.0287048	-0.0343967	-0.0698153	0.0315363	0.108625	0.016211
P08559;P08559-2;P08559-4;P08559-3	-0.0336729	-0.0375176	-0.0715122	-0.0483078	-0.0475471	-0.0804539
P08572;E7EPD1	0.0223323	-0.132436	-0.285442	-0.11338	-0.0682716	-0.136395
P08574	0.0511633	0.0905825	0.097476	0.0490731	0.0154976	-0.0342489
P08579	0.1137	-0.0234164	-0.0038861	-0.0161034	-0.0116462	-0.0675457
P08581;P08581-2	0.474981	0.501719	0.422233	0.345283	0.187134	0.40305
P08621;P08621-2;P08621-3	-0.0457143	-0.0646911	-0.0221706	-0.0486509	-0.0652042	-0.0267782
P08648	-0.0483376	-0.138203	0.0507454	0.166844	0.170182	0.354565
P08651-2;P08651;F8W9H9;P08651-4;P08651-5;P08651-3	-0.101056	-0.186672	-0.102465	-0.226358	-0.290798	-0.279179
P08670;B0YJC4;F5H288	0.0117819	0.0436244	0.0539454	-0.00147232	0.0359054	0.0207689
P0CW22;P08708;H0YN88;H0YK46	0.159112	0.110764	0.0480967	0.0441843	0.0479571	0.075738
P08754	0.133432	0.168128	0.105678	0.0717627	0.168257	0.0965318
P08758;E7ENQ5;D6RBE9;D6RBL5;E9PHT9	-0.149361	-0.116223	-0.246943	-0.0969155	-0.10276	-0.140857
P09012;B4DDC7	-0.0647967	-0.0202819	-0.0958666	-0.0176361	0.0461418	0.00374607
P09104;B7Z2X9;F5H0C8	-0.0363631	1.53928	-0.637558	-0.0456846	-0.0848845	0.0612924
P09211;A8MX94	-0.159654	-0.228571	-0.313889	-0.0820261	-0.105256	-0.188233
P09234;Q5TAL2	0.252658	0.0943712	0.208767	0.185105	0.133958	0.347099
P09382	-0.267878	-0.244053	-0.342964	-0.148497	-0.0614507	-0.0517132
P09417;B3KW71;B7Z415;D6RGG7	-0.0282633	-0.225717	-0.118476	0.104605	-0.053853	0.140124
P09493-3	0.253021	0.239642	0.23634	0.0880058	0.226385	0.165172
P09496-2;P09496-4;P09496-3;P09496;F8WF69;F5H6N3	-0.349291	-0.239123	-0.251024	-0.210029	-0.138696	-0.160266
P09497-2;P09497	-0.133955	-0.0957742	-0.0923863	-0.143644	-0.0811559	-0.0518776
P09525;Q6P452;B4DDF9	-0.356569	-0.370173	-0.438092	0.0542234	-0.0304571	-0.115457
P09651;F8VXY0;F8W6I7;P09651-2;F8VRQ1;F8VSB5;F8W1S7;P09651-3;F8VZ49;Q32P51;H0YH80	0.190552	0.152897	0.113567	0.016639	0.000288558	0.0344974
P09661;H0YKK0	0.00647761	0.00762616	-0.0115734	-0.0262491	-0.0512197	-0.104403
P09669	-0.0776804	0.00934718	-0.150433	-0.0058403	-0.0199308	-0.095512
P09874	-0.0486062	-0.0482929	0.0285691	-0.0863695	-0.0860326	-0.0598407
P09913	0.67726	0.626205	0.118759	6.04763	6.26785	4.79847
P09923	-0.307698	-0.202174	-0.807427	-0.410984	-0.321225	-0.391493
P09960;F8VV40;P09960-2;P09960-3	-0.0450592	-0.0518328	-0.0757784	-0.117725	-0.187329	-0.145398
P09972;B7Z1N6;A8MVZ9;B7Z3K7	-0.310325	-0.279354	-0.319298	-0.0802252	-0.0201209	-0.121157
P0CAP2;P0CAP2-2;P0CAP2-3;Q9BZD3	0.68419	0.37629	-0.423875	0.448584	-0.0373695	-0.112755
Q9BTY7;P0CB43	0.130931	0.176961	0.03492	0.168899	0.135929	0.0504668
P10109	-0.408321	-0.487824	0.143002	-0.496549	-0.0183957	0.124593
P10301	-0.123607	0.328722	0.464564	-0.0472191	-0.203651	-0.135016
P10398	-0.124943	-0.109826	-0.0336877	0.0517201	0.063641	0.179129
P10412	-0.0379619	-0.0452527	-0.135681	0.0357646	-0.118727	-0.180544
P10515;H0YDD4;F5H7M3;E9PEJ4	0.0231843	-0.0201064	-0.00319192	0.0054719	-0.0110936	-0.0299563
P10586-2;P10586;H0Y6Z7;H0Y7Z9;H0Y4H1;F2Z3B8	-0.148369	-0.195137	-0.17054	-0.211799	-0.23669	0.0727232
P10589	-0.482049	-0.497669	-0.447957	-0.181608	-0.318632	-0.424301
P10599;B1ALW1	-0.226223	-0.26979	-0.335863	-0.00756511	0.0137839	-0.00154454
P10606	-0.161976	-0.162703	-0.186295	-0.131313	-0.12584	-0.0113844
P10620;F5H7F6;F5H6X2;G5EA53;F5H760	0.0563061	0.00403388	-0.015068	0.090718	0.0783365	0.202763
P10644	-0.0272191	0.0719	0.0233263	0.102457	0.107018	0.0732718
P10768;H7BZT7	-0.193734	-0.175745	-0.236759	0.0294175	-1.44e-05	-0.0122862
P10809	0.200504	0.19862	0.200379	0.118094	0.176323	0.153027
P10909-4;P10909;P10909-5;P10909-2;E7ETA7;P10909-3;H0YC35;H0YLK8	-0.841818	-0.882491	-0.882066	-0.113473	-0.196889	-0.167474
P11047	0.236707	0.290307	0.257011	0.352646	0.404467	0.270589
P11117;E9PQY3;F5H1S6;E9PHY0;B7Z7D2;E9PP23	-0.297467	-0.260532	-0.208278	-0.129134	-0.300626	-0.105985
P11142;E9PKE3;E9PNE6;P11142-2;A8K7Q2	0.138552	0.155361	0.192194	0.111298	0.121148	0.153676
P11166;F8WC15;C9JIM8;G8JLF4	0.0536674	0.0863761	0.139208	-0.126376	-0.0525358	0.0330882
P11171-2;P11171;H3BLV6;E9PEX0;P11171-5;P11171-3;P11171-4;E9PEW9;P11171-6;C9JTS2;P11171-7	-0.283369	-0.0728166	-0.148161	-0.0476217	-0.0662763	-0.284159
P11172;B5LY68;P11172-2;E9PFD2;B5LY72	0.0192037	0.00331442	-0.0447318	-0.0178113	-0.0382137	-0.0852518
P11177-2;P11177;P11177-3;C9J634	-0.0263814	-0.0468168	-0.0260141	-0.060954	-0.0400815	-0.0585031
P11182;Q5VVL7;F5H1F9	0.0133551	-0.181771	0.611645	0.0927488	-0.322541	-0.0415507
P11216	0.218595	0.0691523	0.158079	-0.0270427	0.0418037	-0.000216456
P11233;H7C3P7	0.0844725	0.0560286	0.0469799	0.0490731	0.0363276	-0.0255881
P11274-2;P11274;H0Y2V4	-0.0426203	-0.113161	0.375846	0.0630887	0.00201835	0.141433
P11279;B4DWL3	-0.0343228	0.106884	0.0621218	-0.0804082	-0.0425162	-0.0358602
P11308-4;P11308;B5MDW0;A8MX39;A8MZ24;P11308-5;P11308-1;P11308-2;P11308-6	0.274888	0.14978	0.16723	0.110096	0.0100636	0.0203421
Q5T4U5;P11310;P11310-2;B7Z9I1;B4DJE7	-0.197501	0.0361869	-0.0630775	-0.183671	-0.0684229	-0.203602
P11387	0.219587	0.287354	0.300299	0.0521377	0.0585242	0.129217
P11441;Q5HY81	0.0621218	-0.114847	-0.197633	-0.0574968	-0.156097	-0.0175193
P11586;G3V2B8;F5H2F4;G3V3L6	-0.146212	-0.135	-0.0815985	-0.0823772	-0.126565	-0.111991
P11717	0.0154976	-0.102744	-0.260497	-0.148305	-0.379995	-0.318776
P11802;F8VYH9;F8VTV8;F8VWX7;F8W1L8	0.119024	0.0626743	-0.0179282	0.15082	0.100709	0.0154976
P11908;P11908-2;D3YTJ7	-0.0665634	0.0172092	-0.134762	-0.0533739	-0.0721339	-0.0708605
P11940;E7EQV3;E7ERJ7;P11940-2;Q9H361	0.176706	0.200002	0.179638	0.105276	0.072586	0.0564447
P12004	-0.0727103	-0.0694519	-0.140332	-0.0675457	-0.105085	-0.09985
P12081;D6REN6;B4DY73;B4DDD8;B3KWE1;B4E1C5;E7ETE2;C9JWK3	-0.0743955	-0.0665935	-0.0517132	-0.00543473	-0.0324477	-0.0426203
P12235	0.116897	0.116631	0.323428	0.0251707	0.00173014	0.44869
P12270	0.0812032	0.138814	0.2529	-0.0363483	-0.0185857	0.0405417
P12277;E7EUJ8;G3V4N7	-0.362584	-0.326444	-0.390642	-0.137981	-0.131724	-0.16647
P12814;P12814-3;P12814-2;B7TY16;H9KV75	0.0508847	0.041243	0.0756011	0.0486547	0.104471	0.1141
P12955;E9PCE8;P12955-2	-0.267757	-0.204998	-0.235059	-0.104853	-0.0759001	-0.0956508
P12956;B1AHC8;B1AHC7;B1AHC9;F5H1I8	-0.037488	-0.0520422	-0.0118498	-0.129987	-0.102434	-0.111352
P13010	-0.0294556	-0.0280133	-0.0112099	-0.119777	-0.144584	-0.112459
P13051;P13051-2;F5GYA2;Q68DM5	0.0082	-0.0477708	-0.0500393	-0.147314	-0.375684	-0.310021
P13284	-0.48076	-0.703502	-0.557901	-0.454664	-0.74311	-0.476759
P13489	-0.123151	-0.0685892	-0.0993862	0.158983	0.138814	0.17479
P13667	-0.0202526	-0.0148056	0.000865329	0.160404	0.19131	0.229588
P13674-2;C9JL12	0.160791	0.266996	0.177599	-0.146276	-0.148897	-0.0677574
P13716;P13716-2	-0.335936	0.418568	0.044464	0.154194	-0.0283958	0.175429
P13797;B4DGB4;F8W8D8;B7Z6M1	-0.230499	-0.247645	-0.227354	-0.143261	-0.191211	-0.194608
P13804;P13804-2;H0YLU7;H0YK49;H0YL12;H0YNX6;H0YKF0	-0.0155492	-0.0100181	-0.114972	-0.115238	-0.152837	-0.115519
P13807-2;P13807;B7Z806;F5H1N8	-0.245489	-0.211866	-0.221455	-0.0210868	0.0167816	-0.136902
P13861;Q9BUB1	-0.0381397	0.0124972	-0.0211015	-0.309824	-0.280195	-0.227912
P13984	0.211261	-0.059495	-0.0328609	0.042084	0.10286	0.123931
P13995;Q7Z650;B8ZZU9	0.302875	0.352871	0.336969	0.166073	0.218595	0.267476
P14174	-0.256115	-0.241305	-0.38257	-0.0153741	-0.0182788	-0.0608336
P14209;A6NIW1;A8MQT7;P14209-2	-0.620091	-0.435397	-0.779249	-0.126234	-0.111087	-0.141892
P14314-2;P14314	-0.0615411	-0.0645101	-0.00588373	-0.0512049	-0.0216725	0.00417777
P14384;F8W111;H0YHN7	-0.103906	-0.132878	-0.0932479	-0.100964	-0.106234	-0.25324
P14550;Q5T621	-0.314571	-0.259962	-0.362863	-0.121173	-0.114316	-0.142417
P14618;P14618-3;E9PF79	-0.126329	-0.132341	-0.153302	0.0335111	0.0180643	0.037312
P14625;E9PEX3	-0.00222347	0.03492	0.0659858	0.120617	0.147046	0.195977
P14635;E9PC90;Q5TZP9;D6RHI0	0.485221	0.388245	0.529271	0.213005	0.165944	0.218471
P14735	-0.0348105	-0.0503381	-0.0203843	-0.14476	-0.133543	-0.16762
P14854	-0.0142518	0.119688	0.0915306	-0.0293672	-0.0402744	0.044464
P14866;A6NIT8	0.0889556	0.0797024	0.0927488	0.00187425	0.0354831	0.0129261
P14868;Q68CR9	-0.0637107	-0.127542	-0.0773759	0.0677764	0.0518593	0.00417777
P14923	-0.373047	-0.502424	-0.304665	-0.303063	-0.230245	-0.268938
P14927;B7Z2R2;E5RJU0	0.237319	0.292075	0.165687	0.124857	0.14496	0.0608775
[truncated: 3,017 more rows]

## Sheet: Statistical Analysis - 4h +IFN
Majority Protein ID	Gene name	Log2-fold change	t statistic	p value	adjusted p value
B7Z4K6;O00115	DNASE2	-1.3152	-32.2502	1.09841e-05	0.0121935
Q96QD8;Q96QD8-2	SLC38A2	1.48976	31.5061	1.19759e-05	0.0121935
P10909-4;P10909;P10909-5;P10909-2;E7ETA7;P10909-3;H0YC35;H0YLK8	CLU	-1.2534	-30.1109	1.41624e-05	0.0121935
D3DTL2;E5RGZ4	ENO3	-1.69153	-29.5466	1.51898e-05	0.0121935
P17275	JUNB	1.64808	29.436	1.54022e-05	0.0121935
O00767	SCD	-1.14285	-28.3295	1.77486e-05	0.0121935
Q13501;Q13501-2;E7EMC7;E7ERP8	SQSTM1	1.28274	27.8084	1.90106e-05	0.0121935
B5ME91;Q53EL6	PDCD4	-1.33359	-26.0785	2.41083e-05	0.0121935
P41134-2;P41134	ID1	2.48554	25.9023	2.47205e-05	0.0121935
Q6UVK1	CSPG4	-1.21898	-24.5907	2.9956e-05	0.0121935
O00560;O00560-3;B4DHN5;E9PBU7	SDCBP	1.30037	24.1623	3.1966e-05	0.0121935
O00458;B7Z5G1	IFRD1	1.49039	23.4555	3.56717e-05	0.0121935
Q6XQN6-3;Q6XQN6;C9JC60;G5E977;Q6XQN6-2;C9J8U2	NAPRT	-1.01108	-22.4659	4.18273e-05	0.0121935
Q9ULG6-2;Q9ULG6;A8K9T0;Q9ULG6-3;Q9ULG6-4	CCPG1	1.30572	22.4369	4.20274e-05	0.0121935
Q13228;Q13228-2;B4E1F3;A6PVW9	SELENBP1	-1.03387	-22.4243	4.21146e-05	0.0121935
O75362	ZNF217	1.26946	22.0718	4.46508e-05	0.0121935
H0YFQ3;E9PDN5;F5H6K1;P11532-4;P11532;F5GZT3;E7EQS6;E7EQS7;P11532-3;P11532-2;E7EQS5;F8VX32;E7ESB2;H0Y304;H0Y8D5;E9PDN1;P11532-5;P11532-6;B4DSV7;F5GZY3;E7EQR9	DMD	0.859855	21.9149	4.58426e-05	0.0121935
Q8IVF2-3;Q8IVF2	AHNAK2	-1.33545	-21.6981	4.75557e-05	0.0121935
O00418;H3BRH4	EEF2K	-0.850926	-21.1389	5.23653e-05	0.0121935
O95833;Q5SQ17	CLIC3	-1.84522	-20.7666	5.59128e-05	0.0121935
Q00534	CDK6	0.933884	20.4318	5.93662e-05	0.0121935
P29317	EPHA2	2.92884	20.183	6.211e-05	0.0121935
O95864;O95864-3;B7Z634;O95864-2	FADS2	-1.74322	-20.0606	6.35184e-05	0.0121935
Q8N995;Q01581	HMGCS1	-0.847463	-19.9274	6.5098e-05	0.0121935
P07858;B4DMY4;F5H2P9	CTSB	-0.926357	-19.9197	6.51906e-05	0.0121935
Q9H0H5;F8VRD2	RACGAP1	0.836846	19.8565	6.59586e-05	0.0121935
Q68DG0;Q9UBY9;Q9UBY9-2;Q8N241;D3YTC6	DKFZp779D0968;HSPB7	-1.5682	-19.6889	6.80519e-05	0.0121935
P35908	KRT2	-3.69416	-19.3589	7.24248e-05	0.0121935
Q14126	DSG2	-0.766554	-19.2731	7.36203e-05	0.0121935
Q02241;H7BYN4;Q02241-2;B4E1K0	KIF23	0.896396	19.1627	7.51952e-05	0.0121935
F5HGG6;P53634;H0YCY8	CTSC	-1.06637	-19.0704	7.65433e-05	0.0121935
O75368	SH3BGRL	-0.823744	-18.8763	7.94825e-05	0.0121935
F5GXG3;Q15833-2;Q15833;E7EQD5	STXBP2	-0.902829	-18.7476	8.15115e-05	0.0121935
Q9Y6M5	SLC30A1	0.728475	18.6125	8.37104e-05	0.0121935
Q96EA4;B4E393;Q96EA4-2	SPDL1	1.13044	18.5306	8.50819e-05	0.0121935
P50238;H3BRQ4	CRIP1	-0.987352	-18.3766	8.77361e-05	0.0122246
H3BS10;H3BP20;P06865;E9PGL4	HEXA	-0.751053	-17.9957	9.47672e-05	0.0122843
P42330	AKR1C3	-0.879593	-17.6338	0.00010212	0.0122843
B4DTZ8;B4DTT5;Q12841	FSTL1	0.987735	17.5285	0.000104394	0.0122843
P15104	GLUL	-0.720896	-17.4082	0.000107073	0.0122843
Q15004;H0YKX3;H0YMA4	KIAA0101	0.743687	17.316	0.000109185	0.0122843
Q9NQW6;Q9NQW6-2	ANLN	1.06392	17.2241	0.00011134	0.0122843
Q96T60	PNKP	-0.75537	-17.1666	0.000112719	0.0122843
Q8IVL5;D3DNV8	LEPREL1	1.10393	17.0613	0.000115298	0.0122843
P02792;F5H1X1	FTL	0.822512	17.0085	0.000116618	0.0122843
P10619	CTSA	-0.70534	-16.8075	0.000121828	0.0122843
Q00653-4;Q00653;Q00653-3	NFKB2	0.891609	16.6732	0.00012547	0.0122843
Q9H3R2	MUC13	1.3936	16.5858	0.000127917	0.0122843
P00533;E9PFD7;H0Y3N3;Q504U8	EGFR	0.793816	16.5637	0.000128545	0.0122843
Q9UBG0	MRC2	-0.918111	-16.5151	0.000129942	0.0122843
F5H012;P19474;P19474-2	TRIM21	1.47412	16.47	0.000131252	0.0122843
P16066;H0Y5A4	NPR1	-1.46893	-16.4018	0.000133267	0.0122843
O95235;B4DL79	KIF20A	0.642173	16.3738	0.000134108	0.0122843
P10589	NR2F1	-0.686567	-16.3178	0.000135806	0.0122843
Q9NZM5;F8WDM9;B4DVK1	GLTSCR2	0.742447	16.2262	0.00013864	0.0122843
P20908	COL5A1	1.06728	16.1885	0.00013983	0.0122843
Q96AD5	PNPLA2	0.759754	15.9982	0.000146036	0.0122843
Q96CX2	KCTD12	0.644687	15.9601	0.000147316	0.0122843
O14773;B4DSE2;O14773-2	TPP1	-0.973741	-15.92	0.000148684	0.0122843
Q9Y666;H0YB78	SLC12A7	-0.766556	-15.6936	0.000156709	0.0122843
Q8TDB6	DTX3L	1.89839	15.6192	0.000159464	0.0122843
E2QRD5;Q7Z6K5	ARPIN	-0.612536	-15.6165	0.000159566	0.0122843
Q9BYK8;Q9BYK8-2;Q9BYK8-4	HELZ2	2.25069	15.4625	0.000165473	0.0122843
P42226;F5GZ86;F5GXI9;F5H5X3;P42226-2	STAT6	-0.635243	-15.4555	0.000165746	0.0122843
Q9NVN8	GNL3L	0.645897	15.4029	0.000167831	0.0122843
P82970;Q5JSL0;Q5JSK6;Q5JSK9;Q5JSK8;Q5JSK7	HMGN5	-0.725393	-15.3664	0.000169298	0.0122843
P31689	DNAJA1	0.626094	15.3137	0.000171447	0.0122843
F8WF27;F8WBG6;Q8NE91;P30408	TM4SF1	1.17552	15.2824	0.000172737	0.0122843
Q8NFJ5	GPRC5A	0.963601	15.2617	0.000173596	0.0122843
B1AZV3;Q03518;F5H648	TAP1	0.724641	15.2343	0.000174742	0.0122843
O95786;O95786-2;B3KWW1;A2A376;F5H5W6	DDX58	1.60524	15.205	0.000175982	0.0122843
P52943;B7Z6C0;H0YFA4	CRIP2	-0.827676	-15.1968	0.000176329	0.0122843
Q6YHK3;Q6YHK3-4;Q6YHK3-2;Q6YHK3-3	CD109	-1.16016	-15.0659	0.00018201	0.0125063
O76070	SNCG	-1.10539	-14.9864	0.000185576	0.012579
P23743;G3V4E1	DGKA	-0.898226	-14.8614	0.000191357	0.0126632
O75874	IDH1	-0.652822	-14.7742	0.00019553	0.0126632
P27361;E9PQW4;P27361-2;P27361-3;E9PJF0;E9PBK7;B3KR49	MAPK3	-0.891213	-14.7685	0.000195804	0.0126632
Q16763	UBE2S	1.00216	14.7457	0.000196916	0.0126632
Q9BUI4;E9PHH9	POLR3C	0.578708	14.5898	0.000204731	0.0127252
P08581;P08581-2	MET	0.672745	14.5427	0.000207171	0.0127252
Q5T123;Q9H299	SH3BGRL3	-0.881747	-14.4979	0.000209523	0.0127252
O14879;B4DLS7	IFIT3	1.44595	14.434	0.00021294	0.0127252
Q96RD7-2;Q96RD7	PANX1	0.684006	14.4099	0.000214247	0.0127252
Q9Y315;E9PPM8;G3V158;E9PML7	DERA	-0.568706	-14.394	0.000215116	0.0127252
P36871;F5H857;P36871-2;B4DPV0	PGM1	-0.607006	-14.3844	0.000215639	0.0127252
P63218	GNG5	-0.58806	-14.294	0.000220675	0.0128573
O95834;O95834-2;C9JRL6;F5GYW5	EML2	-0.663644	-14.2531	0.000223003	0.0128573
P16278-3;P16278;E7EQ29;P16278-2	GLB1	-0.650965	-14.1957	0.000226317	0.0129001
P37268;E9PNM1;B7Z1J3;B4DJE5;B3KQ95;B4DT56	FDFT1	-0.690849	-14.012	0.000237364	0.0133777
P05362;E7ESS4	ICAM1	1.4413	13.8669	0.000246572	0.0137097
P02461;E7ENY8;P02461-2	COL3A1	-1.36657	-13.7851	0.000251964	0.0137097
P07384;H7C5Z3	CAPN1	-0.544566	-13.7398	0.000255013	0.0137097
B7WPE2;Q32P44;G3V195;H0Y3M3;Q32P44-2;G3V1D0	EML3	-0.603413	-13.7131	0.000256833	0.0137097
Q96GD4;B4DNM4;C7G535	AURKB	0.664563	13.7118	0.000256921	0.0137097
Q13907;Q13907-2	IDI1	-0.809513	-13.6352	0.000262237	0.0138461
P49327	FASN	-0.642668	-13.5594	0.000267637	0.013984
Q14764	MVP	-0.711705	-13.4902	0.000272683	0.0141008
P31431;B4E1S6	SDC4	0.902899	13.3551	0.000282897	0.0143715
P63261;F5H0N0;I3L3I4;F5GYT4;I3L3I0;I3L1U9;I3L4N8	ACTG1	2.23854	13.2959	0.00028752	0.0143715
O15254;O15254-2	ACOX3	-0.916344	-13.2814	0.000288666	0.0143715
B3KRV7;P06858;F5H295	LPL	-0.736837	-13.2725	0.000289379	0.0143715
Q15758;B4DWS4;E9PC01	SLC1A5	0.530653	13.0805	0.000305184	0.0146868
P07108;P07108-3;P07108-2;P07108-4;P07108-5	DBI	-0.591488	-13.0758	0.000305584	0.0146868
P53004	BLVRA	-0.514837	-13.0392	0.000308727	0.0146868
B4DP36;Q13137;E9PBE5;D6REB0;E7ENK0;E7ETP5	CALCOCO2	0.673719	13.0284	0.000309662	0.0146868
Q9Y4H2	IRS2	1.24803	13.0203	0.000310368	0.0146868
Q9BR76;F5H390;H0Y3L6;E7EW44	CORO1B	-0.520278	-12.9092	0.000320222	0.0150115
Q9Y244	POMP	1.52078	12.8105	0.000329314	0.0152948
P31947;P31947-2	SFN	-0.511542	-12.6857	0.000341281	0.0153874
P50579;F8VQZ7;G3XA91;B4DUX5;F8VRR3;G3V1U3	METAP2	0.649345	12.6796	0.000341879	0.0153874
B4DTT0;H7C3P4;F6S8M0;B4DYH8;P15586;F5H260;H0YFA9	GNS	-0.693596	-12.654	0.000344405	0.0153874
O43852-2;O43852-4;F5H6K9	CALU	-0.53784	-12.5759	0.000352259	0.0153874
Q6EMK4	VASN	-0.549805	-12.5472	0.000355206	0.0153874
P07686;Q5URX0	HEXB	-0.564324	-12.5211	0.000357911	0.0153874
P29373;Q5SYZ4	CRABP2	-0.691625	-12.4903	0.000361143	0.0153874
P53350;B4E083	PLK1	0.86188	12.4824	0.000361974	0.0153874
Q9HB40;Q9HB40-2	SCPEP1	-0.752067	-12.4496	0.000365459	0.0153874
Q9NSK0;Q9NSK0-3;B4DME9;C9J8T5;Q9NSK0-4	KLC4	-0.532032	-12.4291	0.000367662	0.0153874
Q9Y605	MRFAP1	0.775522	12.4082	0.000369917	0.0153874
G5E976;Q71RC2-3;Q71RC2;Q71RC2-4;G3XAA8;Q71RC2-2;E9PDG5	LARP4	0.633156	12.3914	0.000371756	0.0153874
O95361;B3KP96;I3L4M9;H0Y626;O95361-2;Q309B1;I3L2F3	TRIM16;TRIM16L	0.600692	12.3859	0.000372353	0.0153874
P09914;D3DR31	IFIT1	1.64678	12.3686	0.000374254	0.0153874
Q96C90	PPP1R14B	-0.543447	-12.3233	0.000379288	0.0154676
F5H4V9;Q16342-3;Q16342;F5GWT2;F5GYS7;Q16342-2;E9PCU7	PDCD2	0.503903	12.1163	0.00040341	0.016297
Q13576;E7EWC2;F5H7S7;Q13576-2;D6R939	IQGAP2	-0.503776	-12.094	0.000406124	0.016297
O15230	LAMA5	-0.542594	-11.9564	0.000423385	0.0168547
P12277;E7EUJ8;G3V4N7	CKB	-0.519212	-11.8623	0.000435729	0.016931
P36952;P36952-2	SERPINB5	-0.634521	-11.8356	0.000439308	0.016931
P09525;Q6P452;B4DDF9	ANXA4	-0.560166	-11.832	0.000439798	0.016931
Q9UDY2;F5H886;Q9UDY2-3;F5H301;Q9UDY2-2;Q9UDY2-4;Q9UDY2-5	TJP2	0.545679	11.7671	0.000448674	0.016931
H3BM67;H3BUP2;H3BUN4;O60936-2;B4DFL0;O60936	NOL3	-0.573272	-11.7648	0.000448993	0.016931
Q9H1B7	IRF2BPL	0.573621	11.7617	0.000449421	0.016931
P05091;F8VXI5;F8W0A9;E7EUE5	ALDH2	-0.525487	-11.7593	0.000449762	0.016931
F8VX04;Q9H2H9	SLC38A1	0.844917	11.6936	0.000459014	0.016931
Q8NEY1-2;Q8NEY1-3;Q8NEY1;Q8NEY1-7;Q8NEY1-4;Q8NEY1-5;Q8NEY1-6	NAV1	0.549944	11.6889	0.000459685	0.016931
Q9UJV9	DDX41	-0.485152	-11.6794	0.000461037	0.016931
O00762;E1P5N7;A6NP33;G3XAB7	UBE2C	0.870588	11.6697	0.00046243	0.016931
P52292	KPNA2	0.463116	11.6271	0.000468623	0.0170334
P30043	BLVRB	-0.855642	-11.5828	0.000475158	0.0171467
P33552	CKS2	0.510159	11.4926	0.000488851	0.0174054
O43663	PRC1	0.496633	11.4878	0.000489583	0.0174054
P14635;E9PC90;Q5TZP9;D6RHI0	CCNB1	0.674574	11.4458	0.000496133	0.0174054
Q99584	S100A13	-0.632339	-11.4454	0.000496207	0.0174054
B3KTM8;Q9UBU8-2;Q9UBU8;H0YMJ0;H0YLJ3;B7Z6R1;H0YM21;H0YNE0	MORF4L1	0.474658	11.355	0.000510681	0.0175644
P13995;Q7Z650;B8ZZU9	MTHFD2	0.477395	11.3389	0.00051333	0.0175644
B4DU58;P40121;B8ZZS7;E7ENU9	CAPG	-0.572388	-11.3152	0.000517237	0.0175644
O95067;H0YMP3	CCNB2	0.565812	11.3101	0.000518088	0.0175644
F5H8H2;Q03426;F5H092;F5H163;F5H368;F5GXC0	MVK	-0.744656	-11.3077	0.000518484	0.0175644
P31350;C9JXC1	RRM2	0.56956	11.2505	0.000528109	0.0175644
Q3ZCM7;F5H0I4;C9JAA5;Q5SQY0	TUBB8	0.542049	11.2292	0.000531754	0.0175644
Q96CP2;I3L1Y9;I3L4I0	FLYWCH2	-0.722298	-11.2282	0.000531921	0.0175644
B4DIT7;P21980;F5H6P0;P21980-2	TGM2	0.633141	11.2263	0.000532254	0.0175644
H7BY77;Q8IWC1;Q8IWC1-2;Q8IWC1-3	MAP7D3	0.533705	11.0938	0.000555662	0.0179871
C9JBI3;P78330	PSPH	-0.474354	-11.0875	0.000556805	0.0179871
Q9BPW8;H7C2U6	NIPSNAP1	-0.598881	-11.0748	0.00055912	0.0179871
Q02952-3;Q02952-2;Q02952	AKAP12	0.505277	11.0732	0.000559408	0.0179871
Q9NXV6	CDKN2AIP	0.430807	10.9792	0.00057696	0.0182617
G5E9L8;Q9H8V3-2;Q9H8V3;Q9H8V3-3	ECT2	0.878672	10.9777	0.000577247	0.0182617
Q9HD67;E7EPL7;D6RGD1;E9PEW5	MYO10	0.758667	10.9692	0.000578871	0.0182617
H2N333;P29590;P29590-5;P29590-9;P29590-3;P29590-8;P29590-4;P29590-14;P29590-10;E9PBR7;H3BT29	PML	0.615067	10.9244	0.000587518	0.0184187
O43933;E9PE75	PEX1	-0.656974	-10.8796	0.000596326	0.0185043
C9J6P4;Q7Z2W4-3	ZC3HAV1	0.438052	10.8712	0.00059799	0.0185043
Q7Z5L9	IRF2BP2	0.484845	10.8405	0.000604152	0.0185043
Q08AF3;B4E128;Q08AF3-2	SLFN5	0.970205	10.8304	0.000606198	0.0185043
Q5R3I4;E7ES35;A9UJP8	TTC38	-0.45944	-10.8181	0.000608693	0.0185043
Q96IJ6;Q96IJ6-2	GMPPA	-0.457028	-10.7873	0.00061501	0.018523
Q15397	KIAA0020	0.435109	10.731	0.000626777	0.018523
D6RGG3;Q99715-4;Q99715;Q99715-2	COL12A1	0.906589	10.7282	0.000627359	0.018523
P31949	S100A11	-0.496536	-10.7269	0.000627637	0.018523
Q6P5Z2	PKN3	-0.653562	-10.7262	0.000627773	0.018523
Q8TDN6	BRIX1	0.426472	10.6994	0.000633485	0.0185822
Q96P11-2;C9JJU9;Q96P11;Q96P11-4;G3V0G9	NSUN5	0.690775	10.6704	0.000639749	0.0186287
Q8IWB1	ITPRIP	0.741509	10.6317	0.000648212	0.0186287
P58107	EPPK1	-0.492117	-10.6266	0.000649339	0.0186287
P09972;B7Z1N6;A8MVZ9;B7Z3K7	ALDOC	-0.437125	-10.6239	0.000649924	0.0186287
B4E152;B4E1D7;Q9NVS9;B4E0V0	PNPO	-0.590381	-10.5637	0.000663413	0.0187931
P02794;G3V192;G3V1D1	FTH1	0.617026	10.5523	0.000666009	0.0187931
P13284	IFI30	-0.837803	-10.5484	0.000666899	0.0187931
Q9Y6K5;F5GWB8	OAS3	0.767908	10.5194	0.000673581	0.0188542
Q6PCE3	PGM2L1	-0.688892	-10.496	0.00067902	0.0188542
E9PEC3;E7ETT4;E7EUY3;E7ETT1;E9PDR0;C9JQS9;E7EX59;P05166;P05166-2;F8WBI9	PCCB	-0.436724	-10.4886	0.000680744	0.0188542
P53007;B4DP62	SLC25A1	-0.517907	-10.4744	0.000684104	0.0188542
Q96EY8;F5H4Z7	MMAB	-0.472831	-10.4242	0.000696078	0.0189787
Q13492-3;Q13492-2;F8VPG7;Q13492;E9PN05	PICALM	0.476065	10.4159	0.000698077	0.0189787
E7EPV7;P37840-2;P37840;D6RA31;P37840-3	SNCA	-0.424359	-10.4081	0.000699971	0.0189787
O14965;A3KFJ0;Q5QPD4;A3KFJ1	AURKA	0.766194	10.301	0.000726619	0.0195108
O14548;E5RJZ1;H0YBD2	COX7A2L	0.428043	10.298	0.000727375	0.0195108
E9PFF6;Q8TCY9-2;Q8TCY9;Q8TCY9-3	URGCP	0.632037	10.2824	0.000731366	0.0195135
P49588	AARS	-0.419996	-10.2548	0.000738515	0.0195999
Q16527;F8VQR7;F8VW96	CSRP2	-0.40484	-10.1747	0.000759715	0.0200307
P04792;B4DL87;F8WE04	HSPB1	-0.603231	-10.1635	0.000762732	0.0200307
Q5VW32;B7Z9G5;F5GXQ0	BROX	-0.507047	-10.1473	0.00076713	0.0200413
P51570;A6NJD0	GALK1	-0.644511	-10.1026	0.000779436	0.0202573
F5H1H6;Q69YQ0;F8WAN1;H0Y3Q3;C9J8U1	SPECC1L;SPECC1L-ADORA2A	0.705167	10.0407	0.000796908	0.0206046
Q9UBT7;Q9UBT7-3;Q9UBT7-2	CTNNAL1	0.689583	9.95964	0.000820538	0.0210132
Q9UHN6;Q9UHN6-2	TMEM2	0.975446	9.95779	0.000821089	0.0210132
P16949;P16949-2;A2A2D0	STMN1	-0.589474	-9.92146	0.000831975	0.0211837
F5H6Z0;Q00537-2;Q00537	CDK17	0.723609	9.893	0.000840628	0.0212959
Q14573	ITPR3	-0.486719	-9.84461	0.000855606	0.0213595
O95425-2;O95425;F5GY75;F5H2Q5	SVIL	0.557589	9.8159	0.000864652	0.0213595
Q15014;Q5JXX1;Q5JXX2;Q5JXX3;Q5JXX4	MORF4L2	0.439673	9.81139	0.000866083	0.0213595
Q13823	GNL2	0.690382	9.79015	0.000872868	0.0213595
Q96P16;Q96P16-3	RPRD1A	-0.452327	-9.76779	0.000880082	0.0213595
F8VU90;Q9NYL4-2;Q9NYL4	FKBP11	-0.385643	-9.73274	0.000891543	0.0213595
P31930	UQCRC1	0.404073	9.72522	0.000894026	0.0213595
C9JV95;Q9NY93;H7C3E9;G3V0G3	DDX56	0.397821	9.70629	0.000900316	0.0213595
Q5T9B7;P00568;H0Y4J6	AK1	-0.610975	-9.6982	0.00090302	0.0213595
F5GXA2;P56945;F5H7Z0;P56945-2;F8WA69;E9PCV2;E9PCL5;F5GXV6;F5H855	BCAR1	0.401283	9.69108	0.00090541	0.0213595
Q8TE77;Q8TE77-3;Q8TE77-2;E9PIT5	SSH3	-0.684909	-9.65581	0.000917361	0.0213595
Q13325;B4DDV1	IFIT5	0.597396	9.64685	0.000920429	0.0213595
P43121	MCAM	-0.476085	-9.64335	0.000921631	0.0213595
Q9C0C7-4;Q9C0C7-2;Q9C0C7;Q9C0C7-5;G3V193;Q9C0C7-3;F8W9Z4	AMBRA1	0.440727	9.64272	0.00092185	0.0213595
P80303-2;P80303;E9PKG6;E9PLR0;E9PLE9	NUCB2	-0.479121	-9.64086	0.000922488	0.0213595
O60427;A8K0I7	FADS1	-0.611896	-9.63661	0.000923954	0.0213595
Q12834;B4E1H5	CDC20	1.0004	9.62349	0.000928489	0.0213595
Q00535;Q00535-2	CDK5	-0.656869	-9.62142	0.000929208	0.0213595
Q15102	PAFAH1B3	-0.429903	-9.62081	0.00092942	0.0213595
Q12929;B4DX66;F5H819	EPS8	0.855927	9.60953	0.000933349	0.0213595
Q9H4A4;A6NKB8	RNPEP	-0.418326	-9.59697	0.00093775	0.0213595
Q9UL63;C9J7E8;Q9UL63-2	MKLN1	0.549158	9.59137	0.00093972	0.0213595
Q96QE5	TEFM	0.416293	9.58752	0.000941077	0.0213595
Q9P1F3;Q5SZC9	ABRACL	-0.574363	-9.56502	0.000949061	0.0214436
E5RGN3;E5RIM7;O00244	ATOX1	-0.570989	-9.5384	0.000958615	0.0215624
Q16822;B4DW73;H0YML5;H0YM31	PCK2	-0.625668	-9.48547	0.000977976	0.0217268
A2A2Q9;Q9Y312	AAR2	0.514603	9.48503	0.000978137	0.0217268
Q8IWE2;Q6MZV4	FAM114A1	-0.473953	-9.48292	0.00097892	0.0217268
E9PCV0;P08236;P08236-2	GUSB	-0.444627	-9.46534	0.000985469	0.0217464
Q9Y5M8;H7C4H2	SRPRB	0.376018	9.45733	0.000988471	0.0217464
P07741;H3BQZ9;G5E9J2;H3BQB1;H3BQF1	APRT	-0.535562	-9.40747	0.00100742	0.0220664
Q9H6X2;Q9H6X2-4;Q9H6X2-2;Q9H6X2-3	ANTXR1	0.76063	9.36891	0.00102238	0.0222676
Q9NP58-4;Q9NP58;H7BXK9	ABCB6	-0.48925	-9.36101	0.00102548	0.0222676
O75683	SURF6	0.366595	9.34754	0.0010308	0.0222865
Q14498-2;Q14498;Q14498-3;G3XAC6;E1P5S2;H0Y4X3	RBM39;RNPC2	0.36589	9.30698	0.00104701	0.0223574
F5GWP8	KRT17	-0.391418	-9.29851	0.00105043	0.0223574
O15031	PLXNB2	-0.399109	-9.28821	0.00105462	0.0223574
P46821	MAP1B	-0.420849	-9.24991	0.00107037	0.0223574
A8CG34;A8CG34-2;Q96HA1-2;Q96HA1-3;A8MXF9	POM121C;POM121	0.379621	9.22396	0.0010812	0.0223574
Q02388-2;Q02388	COL7A1	-1.23547	-9.21938	0.00108313	0.0223574
Q3LXA3;H0YCY6	DAK;TKFC	-0.554464	-9.2124	0.00108608	0.0223574
Q9NVU7;E7EW05;Q9NVU7-2	SDAD1	0.381844	9.1862	0.00109723	0.0223574
Q53H96;H0Y6C3;B5MD87	PYCRL	-0.524195	-9.18175	0.00109913	0.0223574
Q5T4B6;P62328	TMSB4X	-0.521717	-9.17672	0.0011013	0.0223574
Q5JR04;Q9HCE1;Q9HCE1-2;Q9H8T8	MOV10	-0.540795	-9.15792	0.00110942	0.0223574
Q15126	PMVK	-0.491201	-9.14949	0.00111309	0.0223574
Q13641	TPBG	0.56497	9.13371	0.00112	0.0223574
H7C599;E7EWX8;F5H113;B7Z9D1;Q99685;H7C4E0	MGLL	0.517002	9.12087	0.00112566	0.0223574
P07203	GPX1	-0.538018	-9.11658	0.00112755	0.0223574
Q9ULW0;Q96RR5	TPX2	0.649096	9.10738	0.00113164	0.0223574
B0UZZ8;O15213	C6orf11;WDR46	0.36894	9.09056	0.00113916	0.0223574
O75695	RP2	-0.358529	-9.08764	0.00114047	0.0223574
Q9H0P0;Q9H0P0-3;Q9H0P0-2	NT5C3A	0.409846	9.08429	0.00114198	0.0223574
Q5HYI7;C9IYU8;Q5HYI7-4;C9JJ95;Q5HYI7-2;E9PB57	MTX3	0.478089	9.06717	0.00114972	0.0223574
Q9Y320-2;Q9Y320	TMX2	0.450107	9.0227	0.00117015	0.0223574
O75691	UTP20	0.408237	9.01629	0.00117312	0.0223574
Q03060-9;E9PAR2;C9IYZ7;C9JK96;G5E998;Q03060-23;Q03060-24;Q03060-8;A8MPQ2;Q5W1B0;Q03060-21;E9PHM1;Q03060-6;Q03060-11	CREM	1.215	8.99468	0.00118325	0.0223574
P26038	MSN	-0.358285	-8.99094	0.00118501	0.0223574
P14550;Q5T621	AKR1A1	-0.450792	-8.98179	0.00118934	0.0223574
P20591;F8W8T1;P20591-2	MX1	1.25041	8.97718	0.00119152	0.0223574
O75525-2;O75525;E5RJZ9;E5RG12;H0YAQ3	KHDRBS3	-0.586001	-8.96052	0.00119947	0.0223574
Q969X6;H3BSH7;Q969X6-2;Q969X6-3	CIRH1A	0.438983	8.94777	0.0012056	0.0223574
Q9Y3Z3;Q9Y3Z3-2	SAMHD1	0.381816	8.94467	0.00120709	0.0223574
P12236	SLC25A6	0.355819	8.92889	0.00121474	0.0223574
Q6NUQ1	RINT1	0.57659	8.92515	0.00121657	0.0223574
G3V0G5;Q8IV38	ANKMY2	-0.729356	-8.92503	0.00121663	0.0223574
Q9NV06;E7EVM5	DCAF13	0.434349	8.92374	0.00121725	0.0223574
P21266	GSTM3	-0.44497	-8.92162	0.00121829	0.0223574
F5GWI9;F5GXZ7;F5GZ97;Q9Y3C0	CCDC53	-0.624538	-8.9174	0.00122036	0.0223574
P48163;B4DZ70	ME1	-0.35036	-8.90797	0.00122498	0.0223574
O00625	PIR	-0.370345	-8.90702	0.00122545	0.0223574
P30530-2;P30530	AXL	-0.737625	-8.90219	0.00122783	0.0223574
Q5VT66;Q5VT66-2;H7BYZ9;Q5VT66-3	01-Mar	-0.348167	-8.88794	0.00123488	0.0223574
P09493-3		0.350576	8.88169	0.00123799	0.0223574
P11047	LAMC1	0.377036	8.88082	0.00123843	0.0223574
Q9H6R4-4;Q9H6R4;Q9H6R4-2;G8JLK7;Q9H6R4-3;F5H6M7	NOL6	0.380302	8.87715	0.00124026	0.0223574
P00558;B7Z7A9;B4E1H9;E7ERH5;B4DHM5	PGK1	-0.356398	-8.86787	0.00124491	0.0223574
Q96GK7;Q6P2I3	FAHD2A;FAHD2B	-0.395812	-8.86772	0.00124498	0.0223574
O15439;O15439-2;O15439-3;B7Z3Q7	ABCC4	0.372721	8.86343	0.00124714	0.0223574
O43818	RRP9	0.448694	8.85084	0.0012535	0.0223574
O94925-3;O94925	GLS	0.439768	8.85011	0.00125386	0.0223574
Q9UNN8	PROCR	-0.541515	-8.84684	0.00125552	0.0223574
P06703	S100A6	-0.463341	-8.83234	0.0012629	0.0223574
Q07954	LRP1	-0.767751	-8.82285	0.00126777	0.0223574
Q13085;Q13085-4;Q13085-3;Q13085-2;F8W6G0	ACACA	-0.482624	-8.82261	0.00126789	0.0223574
P48637;B7Z514;B6F210	GSS	-0.37306	-8.82076	0.00126884	0.0223574
O60245	PCDH7	0.603717	8.81527	0.00127167	0.0223574
P17844;E7ETL9	DDX5	0.453868	8.80928	0.00127476	0.0223574
Q86U90	YRDC	0.563912	8.78804	0.00128581	0.0224407
H7C2Q8;Q99848	EBNA1BP2	0.442669	8.77432	0.00129301	0.0224407
Q9HCD5	NCOA5	0.375959	8.75717	0.00130208	0.0224407
Q9BPX7	C7orf25	-0.401973	-8.75631	0.00130254	0.0224407
Q5TKA1-3;Q5TKA1;C9J5J4;H7C4T7;H0Y322;Q5TKA1-2	LIN9	-0.550806	-8.73817	0.00131222	0.0224407
Q96AY3;F8WA23;F5H1P8;H0Y827;Q9H6J3	FKBP10	-0.399159	-8.73399	0.00131447	0.0224407
E9PG40;P05067-9;P05067;P05067-5;P05067-6;P05067-7;B4DII8;P05067-8;E9PEV0;P05067-10;P05067-3;P05067-4;H7C104;H7C0V9	APP	0.566518	8.72795	0.00131772	0.0224407
Q9BZH6;Q659C9	WDR11;DKFZp434L1715	-0.364185	-8.71985	0.00132209	0.0224407
Q92520;C9JP35;C9JMN4	FAM3C	0.371113	8.71383	0.00132536	0.0224407
C9JDG0;Q9NSV4;C9JDG1;Q9NSV4-4;C9JL55;Q9NSV4-5;A8MYX0;Q9NSV4-6;Q9NSV4-7;F8W838;A6NG52;Q9NSV4-1	DIAPH3	0.388753	8.7052	0.00133006	0.0224407
O00468	AGRN	-0.484553	-8.7008	0.00133246	0.0224407
P63313	TMSB10	-0.496725	-8.69234	0.0013371	0.0224407
P55290;F5H6D5;B7Z590	CDH13	-0.672535	-8.69129	0.00133767	0.0224407
P78417;Q5TA02;D3DRA3;F5H7H0;Q5TA01	GSTO1	-0.362051	-8.67656	0.0013458	0.0224503
Q6WCQ1;Q6WCQ1-2;Q6WCQ1-3	MPRIP	0.423884	8.65265	0.00135912	0.0224503
P42771;P42771-4;P42771-2	CDKN2A	0.474844	8.65102	0.00136003	0.0224503
Q9UJ70;H7C3G9;C9JEV6	NAGK	-0.427287	-8.65067	0.00136023	0.0224503
Q13630;E9PKL9;E9PP14	TSTA3	-0.451868	-8.64997	0.00136063	0.0224503
Q9NQR4;H7C579	NIT2	-0.347168	-8.62798	0.00137304	0.0225264
A6NDG6	PGP	-0.543769	-8.6259	0.00137422	0.0225264
F8WDA7;F5GZA2;P39060-2;P39060-1;P39060;H7BXV5	COL18A1	0.9329	8.58326	0.00139873	0.0228536
Q15526-2;Q15526	SURF1	-0.509214	-8.56836	0.00140743	0.022921
P13797;B4DGB4;F8W8D8;B7Z6M1	PLS3	-0.339273	-8.55315	0.00141638	0.0229421
Q9H0S4;G5E955	DDX47	0.388061	8.55062	0.00141787	0.0229421
F6WZD5;Q9NR19;Q5QPH3;E7EWU3;B3KUV2	ACSS2	-0.818148	-8.5412	0.00142346	0.0229584
E7EW77;E7EP65;Q9NYB9-2;Q9NYB9-4;Q9NYB9;Q9NYB9-3;E9PEZ7;H7C3Q7	ABI2	-0.647298	-8.5303	0.00142995	0.0229893
P35573;P35573-2;P35573-3	AGL	-0.449718	-8.48835	0.0014553	0.0232833
Q53EP0;Q53EP0-2	FNDC3B	0.93013	8.47844	0.00146137	0.0232833
Q00688	FKBP3	-0.372238	-8.47715	0.00146217	0.0232833
Q9H6S3;B7ZKL3;Q9H6S3-2	EPS8L2	-0.545908	-8.46649	0.00146874	0.0233014
P23634-7;P23634-6;P23634-8;P23634;P23634-5;P23634-4;P23634-3;P23634-2	ATP2B4	-0.57778	-8.46026	0.00147259	0.0233014
Q6DKI1;B7Z652	RPL7L1	0.358897	8.44351	0.00148303	0.0233926
P48681	NES	-0.461311	-8.41638	0.00150013	0.0235516
Q8TDZ2;Q8TDZ2-4;Q8TDZ2-2	MICAL1	-0.768082	-8.40846	0.00150516	0.0235516
O43709;C9K060	WBSCR22	0.393688	8.40067	0.00151014	0.0235516
Q5JUW8;Q92796-3;Q92796-2;Q92796	DLG3	-0.535899	-8.39795	0.00151188	0.0235516
Q96EI5;Q96EI5-2;D6RCE9;D6RD44	TCEAL4	-0.374135	-8.37618	0.00152592	0.0236819
P61764;P61764-2;F5H5Q4;B7Z1V5;B7Z3F4	STXBP1	-0.525025	-8.37037	0.00152969	0.0236819
Q9BZX2;B4DGD3	UCK2	0.502923	8.34954	0.00154332	0.0236972
F5H1X8;P50851-2;P50851;E9PEM5;H0YAC6	LRBA	-0.365597	-8.3435	0.0015473	0.0236972
Q3KQV9;Q3KQV9-2	UAP1L1	-0.426231	-8.33497	0.00155294	0.0236972
Q9BVJ6;E9PEL7;F8WD00;Q9BVJ6-2	UTP14A	0.35451	8.33351	0.00155391	0.0236972
E7EWZ6;P06756-2;P06756;B4DYQ7	ITGAV	-0.349077	-8.33292	0.0015543	0.0236972
P49247;Q53R32	RPIA	0.384251	8.3157	0.00156578	0.0237789
E9PBR6;Q5SNT2-2;Q5SNT2;H0Y4R5	TMEM201	0.383729	8.30691	0.00157169	0.0237789
Q9UIJ7;E7ET30;Q9UIJ7-2	AK3	-0.514934	-8.29409	0.00158034	0.0237789
Q9NWK9;Q9NWK9-2	ZNHIT6	1.0302	8.28005	0.0015899	0.0237789
P40424-2;F5H4U9;P40424;H0YLF5;H0YKN0;H0YKH1;B7Z774;H0YLB0;F8WA05	PBX1	-0.324563	-8.27415	0.00159393	0.0237789
P48449;E9PEI9;G5E9Q9	LSS	-0.324417	-8.2684	0.00159788	0.0237789
O60664;O60664-3;O60664-2	PLIN3	-0.33687	-8.26489	0.0016003	0.0237789
O95861;C9JI50;O95861-2;A6NF51;B4DUS9;B4DPS5;F8VVW8;F8W1J0	BPNT1	-0.337554	-8.26264	0.00160185	0.0237789
P68402;P68402-3;P68402-2;E9PLP3	PAFAH1B2	-0.406393	-8.26195	0.00160232	0.0237789
Q15043-2;Q15043-3;Q15043	SLC39A14	0.494249	8.22952	0.00162488	0.0238329
P30044-2;P30044;A6NG06;A6NC19	PRDX5	-0.408235	-8.22849	0.00162561	0.0238329
Q9H981;Q9H981-2;H0Y849;Q9H981-3	ACTR8	0.622243	8.22307	0.00162942	0.0238329
P11387	TOP1	0.388201	8.21907	0.00163224	0.0238329
C9JCN8;P15408-3;P15408;P15408-2	FOSL2	1.21411	8.20864	0.00163962	0.0238329
P36405	ARL3	-0.616287	-8.2028	0.00164378	0.0238329
Q9H9A6	LRRC40	-0.320512	-8.19629	0.00164842	0.0238329
P55011-3;P55011;G3XAL9	SLC12A2	0.343118	8.18984	0.00165303	0.0238329
E9PHV5;P28290;E7END2;P28290-2;P28290-3;E7EUL7	SSFA2	-0.409615	-8.18485	0.00165662	0.0238329
Q96KR1;B5MEH6	ZFR	0.331422	8.18318	0.00165782	0.0238329
P09382	LGALS1	-0.411118	-8.18261	0.00165823	0.0238329
Q86TG7;Q86TG7-2	PEG10	-0.515542	-8.15327	0.00167953	0.02407
Q9H0J9;G5E9U9	PARP12	0.575978	8.13822	0.00169058	0.0241453
Q9UKS6;E9PIY1	PACSIN3	-0.350133	-8.13305	0.0016944	0.0241453
P04080	CSTB	-0.42849	-8.12651	0.00169925	0.0241458
E9PCI9;P14324	FDPS	-0.46299	-8.11386	0.00170867	0.0242111
Q9H8H0;B7Z5V9	NOL11	0.373151	8.08291	0.00173202	0.0244727
P13807-2;P13807;B7Z806;F5H1N8	GYS1	-0.326438	-8.05849	0.00175071	0.0246674
P00441;H7BYH4	SOD1	-0.46149	-8.02792	0.00177448	0.0249322
Q13526;E7EQR5	PIN1	-0.331482	-8.01285	0.00178634	0.0250138
P54727;G5E9P0	RAD23B	-0.336187	-8.00398	0.00179338	0.0250138
P31153;B4DN45	MAT2A	0.347702	8.00162	0.00179525	0.0250138
Q9BRZ2	TRIM56	0.539801	7.98724	0.00180674	0.0250436
Q9NW13;E9PDD9	RBM28	0.330705	7.98645	0.00180737	0.0250436
P02786;G3V0E5;F5H6B1	TFRC	0.319645	7.97545	0.00181622	0.0250462
Q8WU79;Q8WU79-3;Q8WU79-2	SMAP2	-0.569908	-7.97381	0.00181755	0.0250462
Q9UKR5	C14orf1	-0.321156	-7.96562	0.00182418	0.0250687
P26641;B4DTG2;B4DUP0	EEF1G	0.311305	7.95411	0.00183355	0.0251041
B4E0H8;P26006;P26006-1	ITGA3	-0.506705	-7.95018	0.00183677	0.0251041
O60279	SUSD5	-0.724762	-7.93805	0.00184674	0.0251157
Q9UJU6;H0Y5J4;B4DDU5;B4DEM2	DBNL	-0.355954	-7.93697	0.00184763	0.0251157
E9PD90;Q8WWK9;A8MYU4;Q8WWK9-3	CKAP2	0.407697	7.92571	0.00185694	0.0251741
Q9NVE7;E9PHT6;H0YA26	PANK4	-0.393393	-7.90504	0.0018742	0.0251894
F8VPI7;E7EPX0;E7EVJ4;E9PH62;E9PF50;Q9NUL3-3;Q9NUL3-2;Q9NUL3;E9PF26;E7ER74;E9PEI3;E5RJN7;G5EA18;E7EVI1;Q9NUL3-4	STAU2	-0.40533	-7.90274	0.00187613	0.0251894
E7EQ34;O14653;O14653-2;I3L0K1;O14653-3;I3L4Z6;I3L1K7;I3L3V4	GOSR2	0.39899	7.89227	0.00188496	0.0251894
Q9H4F8;Q9H4F8-2	SMOC1	-0.971914	-7.89022	0.0018867	0.0251894
O14530;B7Z7A4;Q8TB70;F8WCJ3;B8ZZX4;F8WBV5;G3XAJ4	TXNDC9	0.349097	7.86707	0.00190643	0.0251894
Q8NBN3;B4DN92;Q8NBN3-3;Q8NBN3-2	TMEM87A	-0.339918	-7.86563	0.00190767	0.0251894
P14209;A6NIW1;A8MQT7;P14209-2	CD99	-0.882322	-7.86313	0.00190981	0.0251894
Q9P206-2;Q9P206;Q9P206-3	KIAA1522	-0.548065	-7.86255	0.00191031	0.0251894
Q9NY33;G3V1D3;G3V180;F5H8L6;F5GXD5	DPP3	-0.364888	-7.86151	0.00191121	0.0251894
P06280	GLA	-0.51306	-7.85888	0.00191347	0.0251894
P54852	EMP3	-0.35708	-7.85361	0.00191802	0.0251894
Q14258	TRIM25	0.318539	7.85325	0.00191833	0.0251894
Q9NR30;Q9NR30-2	DDX21	0.375438	7.83815	0.00193144	0.0252953
P12955;E9PCE8;P12955-2	PEPD	-0.340387	-7.81533	0.00195148	0.0254912
Q9BRK5;Q9BRK5-6;G3V1E2;Q9BRK5-4;Q9BRK5-3;H0Y3T6;Q9BRK5-2	SDF4	-0.412749	-7.79935	0.00196566	0.0254959
Q14674;Q14674-2	ESPL1	0.6822	7.79822	0.00196666	0.0254959
P14923	JUP	-0.567525	-7.79775	0.00196709	0.0254959
Q13895	BYSL	0.304544	7.78179	0.00198139	0.0255626
I3L2J0;Q96RK0	CIC	-0.705501	-7.78065	0.00198243	0.0255626
Q9UKK9;A6NFX8;A6NJU6;A6NHE8;A6NCQ0	NUDT5	-0.342823	-7.75798	0.00200299	0.0257615
Q9BWW4-2;Q9BWW4-3;Q9BWW4	SSBP3	-0.649776	-7.74938	0.00201085	0.0257704
P10599;B1ALW1	TXN	-0.400048	-7.746	0.00201396	0.0257704
O14745;E7EV06	SLC9A3R1	-0.433892	-7.71985	0.00203817	0.0259583
P11117;E9PQY3;F5H1S6;E9PHY0;B7Z7D2;E9PP23	ACP2	-0.368501	-7.71898	0.00203899	0.0259583
P17931;G3V3R6	LGALS3	-0.33059	-7.69987	0.00205692	0.0261203
F8W689;P48382;B7Z848	RFX5	-0.304641	-7.68998	0.00206629	0.026173
P58546;C9JL85	MTPN	-0.336679	-7.67676	0.00207888	0.0262662
Q9H223	EHD4	0.327821	7.67065	0.00208474	0.026274
Q70J99;Q70J99-3;B4DTQ6	UNC13D	-0.327302	-7.66067	0.00209435	0.0262831
F8W881;Q9NX05	FAM120C	-0.428063	-7.65902	0.00209594	0.0262831
Q9NZL9;Q9NZL9-3;H7C0X7	MAT2B	-0.401962	-7.65095	0.00210376	0.0263074
Q9UBI6	GNG12	0.329275	7.63733	0.00211704	0.0263074
Q96HC4;Q96HC4-4;E9PBF5;D6RB78;F5H7Y0	PDLIM5	0.36667	7.63432	0.00211998	0.0263074
Q96C36;E7EUS9	PYCR2	-0.36933	-7.63144	0.00212281	0.0263074
Q9C0C2;Q9C0C2-2	TNKS1BP1	-0.317546	-7.63012	0.00212411	0.0263074
P31749;B7Z5R1	AKT1	-0.528054	-7.61198	0.00214202	0.0263656
Q6NXE6-2;Q6NXE6;B4E1N1;F5GYG2;F5H4P3	ARMC6	0.443325	7.60724	0.00214674	0.0263656
Q9UBD5;Q9UBD5-2;B4E025;B4DZ51	ORC3	-0.396535	-7.59795	0.00215602	0.0263656
P15924;P15924-2	DSP	-0.734736	-7.59624	0.00215773	0.0263656
Q9Y2H6-2;Q9Y2H6;G5E9X3	FNDC3A	-0.30673	-7.59349	0.00216049	0.0263656
Q92614-4;Q92614;F8W6U1;Q92614-3;Q92614-2;Q92614-5;F8W6Y3;E9PQN8	MYO18A	-0.301948	-7.59011	0.00216388	0.0263656
F8W911;E7EUT7;P38571-2;P38571;Q5T073	LIPA	-1.17325	-7.58841	0.00216559	0.0263656
P22695;H3BRG4;H3BSJ9;H3BP04	UQCRC2	0.312055	7.57822	0.00217589	0.0264254
O14777;F5H1J6	NDC80	0.490651	7.57313	0.00218105	0.0264254
P55327-2;P55327-4;P55327-3;D3YTI0;P55327;D0UFD3;C9J502;D0UFD1	TPD52	-0.368463	-7.5638	0.00219055	0.0264767
P16402	HIST1H1D	-0.447566	-7.55131	0.00220336	0.0265675
O43813;E9PHS0;F8WDS9	LANCL1	-0.340422	-7.54127	0.00221372	0.0266284
Q96P70	IPO9	-0.318393	-7.51924	0.00223668	0.0268401
P20962;A2VCM6	PTMS	-0.64664	-7.51291	0.00224332	0.0268437
P09496-2;P09496-4;P09496-3;P09496;F8WF69;F5H6N3	CLTA	-0.403684	-7.50329	0.00225348	0.0268437
Q9H501	ESF1	0.355065	7.50149	0.00225538	0.0268437
O43795-2;E9PDF6;O43795	MYO1B	0.306157	7.49062	0.00226693	0.0268437
P20248	CCNA2	1.16732	7.48096	0.00227727	0.0268437
Q92820	GGH	-0.625916	-7.47991	0.00227839	0.0268437
P36639-4;P36639-3;P36639-2;P36639	NUDT1	-0.514882	-7.47713	0.00228138	0.0268437
Q53HL2	CDCA8	0.618502	7.47	0.00228906	0.0268437
F5H1H0;F5H025;G3XAF4;P32004-2;P32004	L1CAM	-0.379702	-7.4686	0.00229057	0.0268437
F8W993;Q08499-3;Q08499-2;Q08499-10;Q08499-9;Q08499-6;Q08499-11;Q08499;Q08499-4;D6RHE0;Q08499-5;Q08499-8	PDE4D	-0.302086	-7.46445	0.00229506	0.0268437
P49366;P49366-2	DHPS	-0.48321	-7.46184	0.00229789	0.0268437
C9J494;B4DPR4;Q9H000	MKRN2	0.832833	7.45879	0.0023012	0.0268437
Q8IXU6;Q8IXU6-3	SLC35F2	0.814758	7.45153	0.00230911	0.0268735
Q8NCW5;Q8NCW5-2;Q5T3I4	APOA1BP	-0.566513	-7.44496	0.00231629	0.0268947
Q01628;E9PS44	IFITM3	0.37688	7.43839	0.0023235	0.0269162
F8W9P9;Q8WXG6-6;B5MEE5;Q8WXG6-5;Q8WXG6-4;Q8WXG6-3;Q8WXG6-2;Q8WXG6-7;Q8WXG6	MADD	-0.500884	-7.41204	0.00235272	0.0271918
A8MUA9;A8MU27;P55854;B4DUW4	SUMO3	-0.474368	-7.40363	0.00236213	0.0272378
Q9Y4W2;Q9Y4W2-2;Q9Y4W2-3	LAS1L	0.340551	7.38332	0.00238508	0.0274393
P10809	HSPD1	0.2883	7.37225	0.0023977	0.0274399
C9JYJ4;Q8IUH4;Q8IUH4-2;Q8IUH4-3	ZDHHC13	-0.343194	-7.37043	0.00239978	0.0274399
Q9BW19	KIFC1	0.46233	7.3689	0.00240154	0.0274399
P51884	LUM	-0.777978	-7.3375	0.00243787	0.0277761
Q9BTT0;Q5TB19;E9PLC4	ANP32E	-0.289196	-7.32683	0.00245037	0.0277761
P07305;F5H022;P07305-2	H1F0	-0.629735	-7.32548	0.00245197	0.0277761
Q06330-5;Q06330-4;Q06330-6;Q06330-7;Q06330;Q06330-3;Q06330-2;D6R927	RBPJ	0.529644	7.3201	0.00245831	0.0277761
Q9Y2S6	TMA7	-0.486826	-7.31981	0.00245865	0.0277761
Q9BWD1;B7Z233	ACAT2	-0.415978	-7.31144	0.00246856	0.0278254
P18031;B4DSN5	PTPN1	0.302521	7.30352	0.00247797	0.0278689
Q8NEM2	SHCBP1	0.535637	7.2961	0.00248685	0.0279061
G5E9C0;Q9HB58-5;Q9HB58-3;F5H1M1;Q9HB58;Q9HB58-6;Q9HB58-2	SP110	0.808035	7.26969	0.00251874	0.0282007
F5GXF0;P22736-2;P22736	NR4A1	-0.616026	-7.26509	0.00252434	0.0282007
P24666;G5E9R5;B5MCC7	ACP1	-0.441586	-7.24164	0.00255316	0.0284416
P45973;G3V1X9	CBX5	-0.392637	-7.23834	0.00255725	0.0284416
A0AVT1;A0AVT1-2	UBA6	-0.32083	-7.23007	0.00256754	0.0284815
Q8IW45;B4DKX7;Q8IW45-2;B4DQR1;Q8IW45-4	CARKD;FLJ10769	-0.44571	-7.22484	0.00257406	0.0284815
Q8TCS8;H7BZ02	PNPT1	0.345694	7.2218	0.00257787	0.0284815
F5H1Y4;Q9HD26-2;Q9HD26;Q9HD26-3	GOPC	-0.386732	-7.19214	0.00261537	0.0288323
Q9P021	CRIPT	-0.756871	-7.18219	0.0026281	0.0289091
O75381-2;O75381;F5H4J2	PEX14	-0.320853	-7.17506	0.00263728	0.0289466
Q9H5Q4	TFB2M	0.309394	7.16417	0.00265137	0.0290377
Q15058	KIF14	0.382163	7.1594	0.00265757	0.0290422
Q9BZE4;B7Z7A3;B4DY13	GTPBP4	0.361893	7.15167	0.00266764	0.0290889
F5H6J9;Q9H1I8;Q9H1I8-2	ASCC2	-0.3116	-7.14001	0.00268295	0.0291924
Q96HA7;Q96HA7-2	TONSL	-0.322363	-7.12637	0.002701	0.0293252
Q13308-4;Q13308;E9PFZ5;Q13308-2;Q13308-3;Q13308-5	PTK7	-0.843343	-7.0811	0.00276198	0.0298811
Q99615;Q7Z784	DNAJC7	0.3026	7.07954	0.00276412	0.0298811
Q9H7C9;E9PNP3;E9PR47;E9PIQ4;E9PJP1;E9PLK9;Q9H7C9-3;Q9H7C9-2	AAMDC	-0.697472	-7.06795	0.00278002	0.0299884
O00764;F2Z2Y4;O00764-3;O00764-2;F2Z3F8	PDXK	-0.331421	-7.0462	0.00281018	0.0301072
O60443;H7C3W1;B3KT05	DFNA5	-0.309805	-7.04566	0.00281094	0.0301072
Q8N4Q0;B4DZ91	ZADH2	1.36212	7.03586	0.00282466	0.0301072
Q9H425;G5EA08;E5RI90;A8K8R8	C1orf198	-0.530664	-7.03394	0.00282737	0.0301072
P34896-2;P34896;A8MYA6;P34896-3;B4DPM9	SHMT1	-0.336702	-7.03274	0.00282906	0.0301072
O15344;C9J453;B4DLX8;O15344-2	MID1	0.278517	7.0317	0.00283052	0.0301072
Q7Z2W4;Q7Z2W4-2;F5H1W0	ZC3HAV1	0.521168	7.0299	0.00283305	0.0301072
Q13416	ORC2	-0.290985	-7.01358	0.00285619	0.0302779
Q9UHL4	DPP7	-0.937855	-7.00763	0.00286467	0.0302779
B7Z5U5;Q9H4Z3	PCIF1	0.391474	7.00586	0.00286722	0.0302779
O43175;Q5SZU1;F5H634	PHGDH	-0.322426	-6.9953	0.00288238	0.030374
P54289-4;P54289-5;P54289;F8WC36;P54289-3;P54289-2	CACNA2D1	-0.367548	-6.98266	0.00290066	0.030462
F5H0C4;Q9BRP4-2;Q9BRP4;F5H103;F5H3I1;B7ZAS9	PAAF1	-0.401606	-6.98114	0.00290288	0.030462
F5H2Q1;Q9H2D1;B4DUQ5	SLC25A32	0.49573	6.96464	0.002927	0.030651
Q5SZE1;Q96G23;H0YNU7;Q5SZE3;H0YKH6;Q5SZE4;Q5SZE2	CERS2	0.599112	6.9536	0.00294327	0.0307572
Q68D91;Q68D91-2;F5GYQ0	MBLAC2	-0.318367	-6.93323	0.0029736	0.0310096
Q9H1E3;Q9H1E3-2	NUCKS1	-0.603063	-6.92746	0.00298226	0.0310337
O95865;A3KGN5;Q5SSV3;Q5SRR8;H0Y7N1	DDAH2	-0.648746	-6.92017	0.00299324	0.0310337
P24844;P24844-2	MYL9	-0.561952	-6.91105	0.00300707	0.0310337
Q9NZ08;Q9NZ08-2	ERAP1	0.310036	6.90303	0.00301929	0.0310337
P40222	TXLNA	0.317287	6.90286	0.00301955	0.0310337
Q5SY16	NOL9	0.295089	6.90099	0.00302241	0.0310337
H0Y373;E7ER89;O95340;O95340-2	PAPSS2	0.360236	6.90063	0.00302296	0.0310337
B4DWI1;Q9UJ83;B4DXI5;E9PEN4;C9J306;B3KPX4	HACL1	-0.378481	-6.89369	0.0030336	0.0310337
F5H5P2;P12694;B4DP47;F5GXU9;E7ESE6	BCKDHA	-0.293909	-6.88541	0.00304635	0.0310337
P78357	CNTNAP1	-0.466636	-6.88497	0.00304703	0.0310337
O75146	HIP1R	-0.623633	-6.88471	0.00304744	0.0310337
P14174	MIF	-0.423185	-6.88257	0.00305074	0.0310337
P50897;B4DWU3;E9PMG2;Q5T0S4;P50897-2	PPT1	-0.340148	-6.86758	0.00307405	0.0310337
P04920-2;F8W682;P04920	SLC4A2	0.435275	6.86742	0.0030743	0.0310337
F5H721;Q9Y2W2	WBP11	0.270204	6.86606	0.00307643	0.0310337
H3BM14;H3BM74;Q9Y5A7-2;Q9Y5A7;C9JRT6;F8WDB6	NUB1	0.615804	6.86467	0.00307861	0.0310337
Q96DG6	CMBL	-0.571259	-6.86238	0.00308218	0.0310337
Q9H074;A6NKV8	PAIP1	-0.271544	-6.85379	0.00309569	0.0310337
Q9H8Y5;B8ZZS4	ANKZF1	-0.359527	-6.85255	0.00309765	0.0310337
Q9NZC9;H7BYI2	SMARCAL1	-0.6049	-6.8474	0.00310578	0.0310337
F5H6Z1;B4E1J0;F5H2F6;Q96AQ6-2;Q96AQ6;Q96AQ6-3	PBXIP1	-1.0837	-6.84736	0.00310585	0.0310337
Q5VW38-2;G5E994;Q5VW38	GPR107	0.285929	6.84044	0.00311682	0.0310814
B8ZZD4;Q86VP1-2;Q86VP1;Q86VP1-3;E7ENV2;H7C3L5	TAX1BP1	0.690355	6.83463	0.00312607	0.0311119
Q03519;Q5HY71;E7EUZ6;E7ENX8;Q03519-2;B0V2J7;F8VX49	TAP2	0.615023	6.8196	0.00315017	0.0312896
A8MV89;Q5M775-4;Q5M775;Q5M775-5;Q5M775-3;Q5M775-2	SPECC1	0.327561	6.81147	0.00316329	0.0312989
Q96JB5;F5H3I5;Q96JB5-2	CDK5RAP3	-0.269957	-6.81129	0.00316358	0.0312989
Q13625;Q13625-3;Q13625-2	TP53BP2	0.305064	6.77784	0.00321834	0.0317536
Q99536;B3KUF8;B0AZP7	VAT1	-0.304375	-6.77163	0.00322863	0.0317536
Q8IWA4;Q8IWA4-3;H7C5H5;F5H236;Q8IWA4-2	MFN1	0.298655	6.77129	0.00322919	0.0317536
P50416;P50416-2	CPT1A	0.311312	6.75512	0.0032562	0.0317536
Q9Y3B9	RRP15	0.317675	6.74748	0.00326906	0.0317536
G5E9E7;Q07157-2;G3V1L9;Q07157	TJP1	0.372343	6.74372	0.0032754	0.0317536
G3V1M7;P49748;F5H2A9;P49748-2	ACADVL	-0.285117	-6.72482	0.00330758	0.0317536
P61020;B4DKD7;F8VUA5	RAB5B	-0.324575	-6.72462	0.00330792	0.0317536
P30260;G3V1C4;B4DL80	CDC27	0.275081	6.72034	0.00331526	0.0317536
C9JBD1;P43155-3;P43155-2;P43155	CRAT	-0.309517	-6.71952	0.00331667	0.0317536
O43390-2	HNRNPR	0.568753	6.71708	0.00332085	0.0317536
Q9BV57;Q9BV57-2	ADI1	-0.454256	-6.71265	0.0033285	0.0317536
P11940;E7EQV3;E7ERJ7;P11940-2;Q9H361	PABPC1;PABPC3	0.267546	6.71172	0.00333009	0.0317536
E7EMX7;Q9P0K7-3;Q9P0K7;Q9P0K7-2;E9PED3	RAI14	0.286465	6.70816	0.00333625	0.0317536
P35241;A7YIJ8;F5H1A7;H7BZI4	RDX	-0.284748	-6.70814	0.00333629	0.0317536
Q6P1N0;Q6P1N0-2;E9PGJ9	CC2D1A	-0.273566	-6.70413	0.00334324	0.0317536
Q96T58	SPEN	0.298917	6.7035	0.00334433	0.0317536
P32322;B4DMU0;A6NFM2	PYCR1	-0.376702	-6.70255	0.00334598	0.0317536
P30825	SLC7A1	0.285446	6.70158	0.00334767	0.0317536
P61978-3;Q5T6W5;Q5T6W2	HNRNPK	0.33473	6.69925	0.00335173	0.0317536
G5E9P1;E7EVP7;Q14643-4;Q14643-3;Q14643-8;Q14643-7;Q14643-5;Q14643-6;Q14643-2;E7EPX7;Q14643	ITPR1	0.379836	6.69892	0.00335229	0.0317536
P51159;H3BN55;P51159-2;H3BVH7;H3BUD9;H3BS49	RAB27A	0.298317	6.69765	0.00335451	0.0317536
P10768;H7BZT7	ESD	-0.291539	-6.69533	0.00335855	0.0317536
P28289;Q5T7W3	TMOD1	-0.414954	-6.69365	0.00336148	0.0317536
P49770;G3V5E5;H0YJJ8	EIF2B2	0.273382	6.68718	0.00337281	0.0317547
P51397	DAP	-0.317542	-6.68636	0.00337425	0.0317547
P29034;Q5RHS7	S100A2	-0.687356	-6.66826	0.00340622	0.0319955
Q08209-2;Q08209-3;Q08209;E7ETC2;A8W6Z8;A1A441	PPP3CA	-0.304738	-6.66331	0.00341501	0.0320034
Q96CS2;Q96CS2-2	HAUS1	-0.445152	-6.65742	0.00342554	0.0320034
Q8WWX9	SELM	-0.626482	-6.65705	0.0034262	0.0320034
B4DMT5;B3KSH1;O00303	EIF3F	0.273001	6.6434	0.00345073	0.0321726
Q15477;F8VNU1;B4DM01;F8VS23;F5H7B0;F5H6Y7	SKIV2L	-0.286245	-6.62661	0.0034812	0.0323965
Q9NXW9	ALKBH4	-0.353119	-6.61761	0.00349768	0.0324285
Q8N556;E9PDT7	AFAP1	0.595489	6.61659	0.00349957	0.0324285
Q86TP1;H7BXM2;Q86TP1-2;Q86TP1-3;E9PCU1;Q86TP1-5;Q86TP1-4	PRUNE	-0.592004	-6.61415	0.00350404	0.0324285
P83111;P83111-2	LACTB	0.364023	6.58239	0.00356312	0.0329145
Q92859-3;Q92859-2;B7ZKN0;Q92859;Q59FP8;E7EUX3	NEO1	-0.385283	-6.57744	0.00357243	0.0329228
G8JLK4;O75410;O75410-2;O75410-7;E7EVI4;E7ET87;O75410-3;H0YAY0;O75410-6;O75410-5;O75410-4;H0YBT8;B4E3H6;E5RFM9	TACC1	0.373725	6.57139	0.00358386	0.0329228
Q9UHF7;Q9UHF7-3;Q9UHF7-2;E5RFF3;E5RJ97;H0YC29	TRPS1	-0.345615	-6.56469	0.00359657	0.0329228
O95239;O95239-2;F5H4Q9	KIF4A	0.3712	6.56308	0.00359963	0.0329228
Q5QJE6	DNTTIP2	0.298239	6.55504	0.00361496	0.0329228
Q9NQ29-2;Q9NQ29;A8MYV2;Q9NQ29-3;B8ZZ10	LUC7L	0.425179	6.54937	0.00362584	0.0329228
E9PGT3;E9PRI4;Q15418;Q15418-2;Q15418-3	RPS6KA1	-0.4089	-6.54714	0.00363013	0.0329228
Q9H6F5	CCDC86	0.433544	6.54583	0.00363264	0.0329228
Q9P032	NDUFAF4	0.323877	6.53971	0.00364445	0.0329228
P08133;E9PGK1;B7Z582;E7EMC6	ANXA6	-0.274997	-6.53815	0.00364748	0.0329228
P61086;B4DIZ2;D6RDM7;P61086-2;C9JGP1	UBE2K	-0.28568	-6.53744	0.00364885	0.0329228
A6NHB5;Q14202-2;Q14202;A6NHN7	ZMYM3	-0.484116	-6.5358	0.00365202	0.0329228
P30041	PRDX6	-0.348526	-6.53201	0.00365939	0.0329228
Q8TB52	FBXO30	-0.398008	-6.53199	0.00365942	0.0329228
O75475;O75475-2	PSIP1	-0.273543	-6.52988	0.00366351	0.0329228
Q5MIZ7-3;Q5MIZ7-2;Q5MIZ7	SMEK2	-0.301487	-6.52705	0.00366902	0.0329228
F5GWK3;Q9NW64-2;Q9NW64	RBM22	0.271742	6.51967	0.00368345	0.0329526
Q5T3I0;Q5T3I0-3;E9PAV9;F8W895	GPATCH4	0.312946	6.51863	0.00368549	0.0329526
Q9H269;Q9H269-2;Q5JUA8	VPS16	-0.47386	-6.51407	0.00369445	0.0329739
P51116	FXR2	0.265948	6.50747	0.00370745	0.0330312
B4DQJ8;P52209;F5H0L3;F5H7U0;B4DV68	PGD	-0.264615	-6.49936	0.00372351	0.0331154
Q05193-3;Q05193-4;Q05193;Q05193-5;Q05193-2;F8W9W1	DNM1	-0.468326	-6.49473	0.00373272	0.0331386
Q5T7N3	KANK4	-1.24749	-6.49076	0.00374063	0.0331502
P50336;B4DY76;H0YFP3	PPOX	-0.408362	-6.48367	0.00375482	0.0332064
Q6P587;Q6P587-2;B1AK40	FAHD1	-0.473981	-6.48088	0.00376042	0.0332064
P05413	FABP3	-0.868766	-6.4777	0.00376683	0.0332064
A6NMA8;O95825;A6NND8;A6NHJ8	CRYZL1	-0.34667	-6.47164	0.00377905	0.033232
Q9BRT6	LLPH	0.32372	6.46606	0.00379038	0.033232
O14936-3;O14936;F8W998;H9KV37;O14936-4;O14936-6;O14936-2;Q5JS74	CASK	-0.402586	-6.46266	0.00379728	0.033232
P26447;F5H3J5	S100A4	-0.457795	-6.46178	0.00379907	0.033232
F8VVX6;Q5HYK3;F8VP53;F8VVW7	COQ5	1.00487	6.45992	0.00380287	0.033232
O75915	ARL6IP5	-0.281529	-6.44447	0.00383453	0.0334504
Q9H7B2;Q5VXN0;Q5VXM9	RPF2	0.366123	6.4365	0.00385098	0.0335356
G5E9Y2;Q9NQW7;G8JLB2;Q5T6H7;Q9NQW7-2	XPNPEP1	-0.302367	-6.43248	0.00385932	0.03355
Q9Y5J1;B2RAX6	UTP18	0.267595	6.41481	0.00389622	0.0336408
Q12981;Q12981-2;Q12981-1;Q12981-3	BNIP1	0.411585	6.41222	0.00390168	0.0336408
Q14318-2;Q14318;C8C9T5	FKBP8	-0.297584	-6.4121	0.00390193	0.0336408
Q8WUX9	CHMP7	0.327894	6.41097	0.0039043	0.0336408
Q9BZL1	UBL5	-0.323121	-6.41004	0.00390626	0.0336408
P15151-3;P15151-2;P15151;P15151-4	PVR	0.363121	6.40621	0.00391435	0.0336408
Q01433-2;Q01433;H0Y360;E9PNG0;Q01433-3;Q01433-4	AMPD2	-0.322026	-6.40165	0.00392401	0.0336408
P36969-2;P36969	GPX4	-0.375859	-6.40109	0.0039252	0.0336408
P80723;P80723-2	BASP1	-0.263531	-6.39877	0.00393013	0.0336408
Q9Y3C1;D6RIC3;E7ERV7;D6RGD3;E7ESQ0	NOP16	0.289283	6.38881	0.00395135	0.0336906
Q9UGR2-2;Q9UGR2	ZC3H7B	0.251048	6.38845	0.00395213	0.0336906
E2QRH7;Q9NYP7;F6SH78	ELOVL5	0.265529	6.38659	0.0039561	0.0336906
Q9NYH9	UTP6	0.439372	6.37813	0.00397427	0.0336907
O14925;Q5SRD1;C9JV18;C9JSY4;E9PB91;B1APJ0;H0Y6X5;E7EP42	TIMM23;TIMM23B	0.415946	6.37788	0.0039748	0.0336907
B0V043;P26640;H0Y4A6	VARS	-0.297696	-6.37721	0.00397625	0.0336907
Q16773;Q16773-2	CCBL1	-0.424601	-6.36848	0.00399512	0.0336929
Q5JPE7-2;Q5JPE7;P69849;Q4G177;F5H826	NOMO2;NOMO3	0.267029	6.36833	0.00399546	0.0336929
Q9NYK5;Q9NYK5-2;C9JG87	MRPL39	0.265941	6.36586	0.00400081	0.0336929
C9JIF9;P13798;H7C393;H7C1U0	APEH	-0.339721	-6.36468	0.00400338	0.0336929
Q9Y613;B4DVN5	FHOD1	-0.411741	-6.35824	0.00401741	0.0337543
Q8IV08;B4DEL6	PLD3	-0.268024	-6.34547	0.0040454	0.0338123
Q13131;Q13131-2	PRKAA1	0.312297	6.34445	0.00404765	0.0338123
Q9NR45	NANS	-0.254156	-6.3433	0.0040502	0.0338123
Q92626	PXDN	-0.324614	-6.34281	0.00405127	0.0338123
H3BTL1;Q9GZQ8;A6NCE7;Q9H492;Q9H492-2	MAP1LC3B;MAP1LC3B2;MAP1LC3A	0.396786	6.32866	0.00408264	0.0339704
C9JTE9;Q9UHQ4;G5E9L4;H7C5E2;C9IYK6;B7Z2L0;A6NME1;H0Y7N8;F8WB99	BCAP29	0.355403	6.32816	0.00408376	0.0339704
Q96S52;Q96S52-2;F5H019	PIGS	-0.371558	-6.30823	0.00412846	0.0342854
A6NML8;C9J6U3;F5H7I1;O60879-2;O60879-3;O60879	DIAPH2	-0.265228	-6.302	0.00414258	0.0343457
P35790;P35790-2	CHKA	0.533119	6.29625	0.00415565	0.0343909
P11388;P11388-2;P11388-3;P11388-4;H7BXX8;C9J5P2;H7BXH5	TOP2A	0.374438	6.29358	0.00416174	0.0343909
O43598;H0Y8X4;O43598-2	DNPH1	-0.397225	-6.29004	0.00416981	0.0344009
P35237	SERPINB6	-0.384682	-6.28624	0.00417852	0.0344162
H0Y9G6;E7ETU7;P09001;E9PF06;D6RC14	MRPL3	0.254888	6.28025	0.00419229	0.0344632
Q96KP1	EXOC2	-0.269619	-6.27219	0.00421091	0.0344632
F2Z2V0;Q99829;A6PVH9;E7ENH5;Q5JX58;Q5JX59;Q5JX60;Q5JX44;Q5JX56;Q5JX45	CPNE1	-0.305336	-6.2711	0.00421344	0.0344632
F8VZJ2;H0YHX9;Q13765;F8VU71;E9PAV3;F8W0W4;F8W1N5;F8VNW4	NACA	0.262634	6.26883	0.00421869	0.0344632
A1X283;G3V144	SH3PXD2B	-0.422483	-6.26708	0.00422276	0.0344632
Q9H4L5;Q9H4L5-3;Q9H4L5-2;Q9H4L5-4;Q9H4L5-5;Q9H4L5-7;Q9H4L5-6	OSBPL3	0.329072	6.26592	0.00422546	0.0344632
P62942;Q5W0X3;Q1JUQ5	FKBP1A;FKBP12-Exip2	-0.500454	-6.26195	0.00423471	0.0344718
Q9UMY4-2;Q9UMY4;F8W8K5	SNX12	-0.316961	-6.2575	0.00424509	0.0344718
Q92572;F5H459	AP3S1	-0.331715	-6.25663	0.00424712	0.0344718
B5MCF9;O00541;O00541-2;B3KXD6	PES1	0.297527	6.24611	0.00427183	0.0346163
Q5SXM2	SNAPC4	0.281733	6.23505	0.00429801	0.0347604
Q9Y4X5;H0Y2Q2	ARIH1	-0.287046	-6.23275	0.00430347	0.0347604
Q9Y5P6;Q9Y5P6-2	GMPPB	-0.542505	-6.22647	0.00431845	0.0348253
Q8WUF5	PPP1R13L	-0.283373	-6.22321	0.00432625	0.0348292
Q9HD34;C9JY28;H7C4Q5;C9JRX8;F5H189	LYRM4	0.571704	6.22047	0.00433282	0.0348292
Q16658	FSCN1	-0.254836	-6.21359	0.00434937	0.0348786
H7C0R0;O95376;H0Y3N1	ARIH2	-0.416156	-6.21117	0.00435521	0.0348786
P30046;B5MC82;B7Z522;A6NHG4	DDT;DDTL	-0.446394	-6.20545	0.00436905	0.0348786
E9PEE4;O95243-2;O95243;Q2MD36;O95243-3	MBD4	0.406832	6.20534	0.00436932	0.0348786
Q96PK6	RBM14	0.273625	6.20312	0.00437469	0.0348786
P29558	RBMS1	0.317731	6.20066	0.00438069	0.0348786
P78344;D3DQV9;P78344-2;H0Y3P2;H0YCH5	EIF4G2	0.260058	6.19611	0.00439176	0.0349114
Q9BRA2;I3L0K2;I3L3M7;I3L2R6	TXNDC17	-0.460299	-6.18445	0.00442033	0.035071
O00629	KPNA4	0.301864	6.18222	0.00442582	0.035071
Q32MZ4-3;Q32MZ4-2;Q32MZ4	LRRFIP1	-0.258368	-6.17104	0.00445349	0.0351652
Q9UHD9;F5H2G2	UBQLN2	-0.364841	-6.16947	0.00445737	0.0351652
P17174;B7Z1I2;B7Z7E9	GOT1	-0.288945	-6.16892	0.00445874	0.0351652
O95218-2;O95218	ZRANB2	-0.380844	-6.1582	0.00448552	0.0352704
O75781-2;O75781	PALM	-0.487458	-6.15575	0.00449165	0.0352704
Q9Y6H1;Q5T1J5	CHCHD2;CHCHD2P9	-0.510397	-6.15514	0.00449317	0.0352704
Q13601;Q13601-2	KRR1	0.30774	6.14734	0.00451282	0.0353692
P10606	COX5B	-0.245726	-6.14242	0.00452526	0.0354114
Q9H9H4;F5H4M0;F5H1F6	VPS37B	-0.590705	-6.13931	0.00453317	0.035418
Q8NEJ9-2;Q8NEJ9;H0YJ17	NGDN	0.306087	6.13088	0.00455462	0.0355247
P47712;E7EU42	PLA2G4A	-0.256817	-6.12679	0.00456508	0.0355247
E7EWZ9;P60983;G3V4P8	GMFB	-0.330572	-6.11657	0.00459135	0.0355247
P60981;F6RFD5;P60981-2	DSTN	-0.333784	-6.11235	0.00460224	0.0355247
P54725	RAD23A	-0.262061	-6.11225	0.00460251	0.0355247
Q8TED0;B4DXK8;H0Y8P4	UTP15	0.273691	6.10788	0.00461383	0.0355247
Q13153;B3KNX7;Q13153-2;E9PM17	PAK1	-0.331385	-6.10685	0.00461651	0.0355247
Q8IXQ6-2;E9PFM7	PARP9	1.3512	6.10394	0.00462408	0.0355247
Q9NTZ6	RBM12	0.261642	6.10189	0.00462941	0.0355247
O60671;O60671-2;D6R9A1;O60671-3	RAD1	0.495971	6.10177	0.00462974	0.0355247
P00374;B4DM58;B4DDD2	DHFR	-0.524554	-6.10079	0.00463227	0.0355247
P47985;P0C7P4	UQCRFS1;UQCRFS1P1	0.3156	6.09852	0.0046382	0.0355247
P06132;Q5T450;H0Y5R6	UROD	-0.378425	-6.09826	0.00463889	0.0355247
Q96JC1-2;Q96JC1	VPS39	-0.342707	-6.08326	0.00467829	0.0357718
P68032;P62736;F5H1C1;P63267;B4DUI8;E9PG30	ACTC1;ACTA2;ACTG2	-0.2664	-6.07966	0.00468779	0.0357899
Q14376;E9PH43;Q5QPP3;Q5QPP4	GALE	-0.362947	-6.0753	0.00469937	0.0358171
P14927;B7Z2R2;E5RJU0	UQCRB	0.334263	6.07294	0.00470563	0.0358171
P50613;D6RAD4;D6R9G1	CDK7	0.251143	6.06732	0.00472062	0.0358554
O95478	NSA2	0.356085	6.06471	0.00472759	0.0358554
P30085;Q5T0D2;E9PGI8	CMPK1	-0.299364	-6.06302	0.00473211	0.0358554
Q13395	TARBP1	0.244562	6.04793	0.00477275	0.0360776
P46087;Q3KQS4;P46087-2;Q05BA7	NOP2	0.257136	6.04365	0.00478437	0.0360776
Q01995;H0YCU9	TAGLN	-0.409754	-6.04158	0.00479	0.0360776
P15144;B4DP96	ANPEP	-0.313275	-6.0415	0.00479021	0.0360776
P32929;P32929-2;E9PDV0	CTH	-0.561913	-6.03178	0.00481672	0.0362229
Q9P253	VPS18	-0.475522	-6.02709	0.00482959	0.0362653
B4DVQ5;H3BRV0;Q99613;F5H4V1;B5ME19;B4DDN4;B4DRU0;B4DVU3;C9J1F3	EIF3C;EIF3CL	0.255548	6.02254	0.00484211	0.036305
E9PJ81;Q04323;Q04323-2;E9PRQ7;B4E0P8	UBXN1	-0.289221	-6.00304	0.00489625	0.0366561
Q86U70-3;Q86U70-2;Q86U70	LDB1	-0.462985	-5.98929	0.00493487	0.0368902
E7EQJ8;Q6GYQ0;B9EK38;Q6GYQ0-5;Q6GYQ0-6;Q6GYQ0-2;Q6GYQ0-4	RALGAPA1	-0.242134	-5.97895	0.00496417	0.0369844
Q15172;Q15172-2	PPP2R5A	-0.388449	-5.97892	0.00496424	0.0369844
O15144	ARPC2	-0.254506	-5.97704	0.0049696	0.0369844
Q06830	PRDX1	-0.246241	-5.96398	0.00500695	0.0372072
O95302;B7Z6H3;B7Z1U8;B7Z230	FKBP9	-0.274928	-5.95744	0.00502579	0.0372831
E7EQI7;Q12768;H0YAY2	KIAA0196	-0.265986	-5.95528	0.00503203	0.0372831
Q99661;Q99661-2;B7Z7M6;B7Z6Q6	KIF2C	0.44618	5.95257	0.00503986	0.0372861
Q3ZAQ7;Q3ZAQ7-2	VMA21	0.625933	5.94303	0.0050676	0.0374361
B4DDG1;P68036;E7EWS7	UBE2L3	-0.440046	-5.93895	0.00507952	0.0374419
P10586-2;P10586;H0Y6Z7;H0Y7Z9;H0Y4H1;F2Z3B8	PTPRF	-0.247204	-5.93766	0.00508332	0.0374419
P15121;E9PCX2	AKR1B1	-0.245109	-5.9209	0.00513268	0.0376995
Q9UJY1	HSPB8	0.553006	5.92069	0.00513333	0.0376995
P55263;P55263-3;P55263-2;B7Z800	ADK	-0.259589	-5.90595	0.00517726	0.0379665
Q9NUJ3;E9PJ55;E7EN41	TCP11L1	-0.241607	-5.89872	0.00519896	0.0380524
Q9Y5K6	CD2AP	-0.237258	-5.89701	0.00520413	0.0380524
E9PAL9;Q9H857-2;Q9H857;C9JTZ6;Q9H857-3;Q9H857-4	NT5DC2	-0.430457	-5.89152	0.00522071	0.0380865
Q9NX58	LYAR	0.285867	5.89044	0.00522399	0.0380865
P52789;E9PB90	HK2	0.341713	5.8773	0.005264	0.0382832
Q13485;Q9BYG6;E7EUB6	SMAD4	0.269466	5.87657	0.00526623	0.0382832
Q9UGV2-3;Q9UGV2-2;Q9UGV2;Q5TH30;B7Z341;F8WBF9	NDRG3	-0.285779	-5.87253	0.00527861	0.0383177
Q00325-2;Q00325;F8VVM2	SLC25A3	0.236834	5.85192	0.00534234	0.0387243
P42224	STAT1	0.311691	5.84238	0.00537218	0.0388843
F5H3W1;F5GWY5;O00592-2;O00592;F5H7A2	PODXL	0.334903	5.83046	0.00540975	0.0390998
Q8N257	HIST3H2BB	-0.504538	-5.81935	0.00544504	0.0392403
Q02252	ALDH6A1	-1.289	-5.81905	0.00544602	0.0392403
Q14194;E9PD68;Q14194-2	CRMP1	-0.28944	-5.81664	0.00545371	0.0392403
Q9Y657	SPIN1	0.301231	5.81453	0.00546047	0.0392403
O14657;F8WCG1	TOR1B	0.296026	5.80788	0.00548182	0.0393373
Q7Z4V5-2;Q7Z4V5;I3L080	HDGFRP2	-0.267845	-5.79946	0.00550899	0.0393866
Q8IWT6	LRRC8A	-0.279957	-5.79745	0.00551548	0.0393866
B7ZKK9;Q16537	PPP2R5E	-0.273454	-5.79228	0.0055323	0.0393866
Q9H3K6;Q9H3K6-2	BOLA2	-0.268213	-5.79069	0.00553748	0.0393866
P23246;P23246-2;H0Y9K7	SFPQ	0.251905	5.78968	0.00554075	0.0393866
Q8TCD5	NT5C	-0.29469	-5.78783	0.00554679	0.0393866
Q86V48;Q86V48-2;Q86V48-3	LUZP1	0.251236	5.78604	0.00555264	0.0393866
Q9Y3C8	UFC1	-0.278705	-5.78517	0.00555549	0.0393866
P60520;H3BSM5;H3BQ50	GABARAPL2	0.443205	5.78346	0.00556109	0.0393866
Q86UU1-2;Q86UU1;Q86UU1-3	PHLDB1	-0.494991	-5.78159	0.00556721	0.0393866
Q9P2E3;Q5JXR6	ZNFX1	0.635843	5.77584	0.0055861	0.0394501
O43159;E9PPY3	RRP8	0.310159	5.77408	0.00559191	0.0394501
Q9NXH8	TOR4A	0.871773	5.7644	0.00562395	0.039518
P23511-2;P23511	NFYA	0.233486	5.76416	0.00562476	0.039518
Q9Y2K7;Q9Y2K7-2;E9PIL6;D4QA03;Q9Y2K7-3	KDM2A	0.256555	5.76404	0.00562517	0.039518
Q14739;C9JXK0	LBR	0.356328	5.76017	0.00563802	0.0395529
P07951-2;P07951-3		0.266019	5.75357	0.00566009	0.0396522
E7EPC6;P16070-18;P16070-12;P16070-14;P16070-13;P16070-11;P16070-10;P16070-16;P16070-8;P16070-17;P16070-6;P16070-4;P16070-3;P16070-7;P16070-5;P16070;H0YD13;H0Y2P0;H0YE40	CD44	0.282068	5.74828	0.00567781	0.0396976
P67809;E7ETA0;C9J5V9;H0Y449	YBX1	0.240201	5.74692	0.0056824	0.0396976
P06744;P06744-2	GPI	-0.229855	-5.74227	0.00569808	0.0397367
Q9Y448;Q9Y448-2;H0YM11;Q9Y448-3	KNSTRN	0.721344	5.73864	0.00571036	0.0397367
Q99811;H0YIZ3;G3V2N3;P54821-2;P54821	PRRX2;PRRX1	0.577484	5.73822	0.00571175	0.0397367
P05556;P05556-2;P05556-5;P05556-4;P05556-3	ITGB1	-0.242034	-5.73456	0.00572417	0.0397679
O14979	HNRNPDL	0.266122	5.72778	0.00574728	0.0398732
P36915;B4DWZ0;B0V0L0;E7ETJ1;P36915-2;A2AB27	GNL1	-0.284861	-5.72506	0.00575654	0.0398823
E7EW52;Q96AT9-2;Q96AT9;C9J6A7;C9JPQ7;Q53TV9;B4E016;C9J9T0;C9IZU8;C9IYE8;E7ESZ6;C9J8S0	RPE	-0.308453	-5.72134	0.00576929	0.0399156
Q96QR8	PURB	-0.223733	-5.71775	0.00578163	0.0399458
P46060;F8W7I9	RANGAP1	0.255853	5.7046	0.00582707	0.0401716
P16152;E9PQ63;A8MTM1;B4DFK7	CBR1	-0.325572	-5.70366	0.00583033	0.0401716
Q5T280	C9orf114	0.276725	5.69949	0.00584482	0.0402162
O43488;H3BLU7	AKR7A2	-0.299228	-5.69086	0.00587501	0.0403685
Q9Y2Z4;H0YHS6	YARS2	0.337687	5.67985	0.00591379	0.0405339
Q04446;E9PGM4;F5H378	GBE1	-0.344373	-5.67944	0.00591524	0.0405339
P33981-2;P33981	TTK	0.42917	5.67549	0.00592923	0.0405743
P54802;H0Y3D8	NAGLU	-0.780367	-5.66887	0.00595277	0.0405804
Q96SU4-7;Q96SU4-2;Q96SU4;E9PJW9;B1AKJ6;Q96SU4-6;Q96SU4-3;Q96SU4-5;Q96SU4-4	OSBPL9	-0.274808	-5.66765	0.00595712	0.0405804
Q9BYT8;F8W713;E9PCB6;H0YAK4	NLN	0.231107	5.66681	0.00596012	0.0405804
Q9NYY8;Q9NYY8-2	FASTKD2	0.261562	5.66615	0.00596246	0.0405804
B7Z817;Q15392;F5H0H1	DHCR24	-0.251248	-5.65886	0.00598859	0.0407029
Q14118	DAG1	-0.403435	-5.65572	0.00599987	0.0407245
G3XAI2;P07942	LAMB1	0.352352	5.65306	0.00600946	0.0407344
Q6P1Q9;Q6P1Q9-2;Q96IZ6;F8W920;H7C4Z8	METTL2B;METTL2A	0.26991	5.64827	0.00602677	0.0407966
Q14249	ENDOG	0.293931	5.64208	0.00604925	0.0408478
Q6YP21-3;Q6YP21	CCBL2	-0.355688	-5.64163	0.00605088	0.0408478
Q14644;F8W6X8	RASA3	0.257623	5.63906	0.00606024	0.0408478
D6RCD0;Q8NBQ5	HSD17B11	-0.307426	-5.63723	0.00606692	0.0408478
Q9UG63;C9JHK9;C9JZV3	ABCF2	0.263046	5.63051	0.00609151	0.040862
Q8NB49-2;Q8NB49-3;Q8NB49-4;Q8NB49	ATP11C	0.269962	5.62614	0.00610759	0.040862
Q92696;H0YLH3;B4E069	RABGGTA	-0.346522	-5.62564	0.00610943	0.040862
C9JUF4;O43768;O43768-3;A6NMQ3;Q5T5H1;O43768-5;O43768-2;O43768-7;E9PB69;O43768-4;O43768-6;D6RE62	ENSA	-0.283932	-5.62561	0.00610954	0.040862
Q15642-2;Q15642;G5E9U1;Q15642-4;Q15642-3;Q15642-5	TRIP10	-0.224812	-5.62555	0.00610975	0.040862
Q9Y3A2;B4DJC6	UTP11L	0.234018	5.61331	0.00615504	0.0411101
P62937;B4DM82;F8WE65;C9J5S7	PPIA	-0.334058	-5.60605	0.00618209	0.0412266
Q9UL25	RAB21	0.21995	5.60422	0.00618892	0.0412266
C9JK10;P23229-4;P23229-2;P23229-5;P23229-3;G5E9H1;P23229-9;P23229-6;P23229;P23229-7	ITGA6	0.351127	5.59652	0.00621783	0.0413138
B8ZZQ6;P06454-2;P06454	PTMA	-0.404485	-5.59612	0.00621933	0.0413138
A1L0T0	ILVBL	-0.220168	-5.59416	0.00622673	0.0413138
F5H8D7;H7BZR0;P18887;B4DEB2	XRCC1	-0.269119	-5.59016	0.00624181	0.0413592
O43172-2;O43172	PRPF4	0.22677	5.58369	0.00626637	0.0414283
Q9BPZ3;D6R9Y1	PAIP2	-0.346864	-5.57998	0.00628047	0.0414283
Q16186;E9PEC0	ADRM1	0.307398	5.57971	0.00628149	0.0414283
F5H715;Q96BJ3;Q96BJ3-3	AIDA	-0.311106	-5.57872	0.00628527	0.0414283
P08237;P08237-2	PFKM	-0.227432	-5.57535	0.00629814	0.0414298
C9J5N1;Q9BTE6;Q9BTE6-2;Q9BTE6-3;H7C1W7;H7C1K1	PTGES3L-AARSD1;AARSD1	-0.251216	-5.57434	0.00630202	0.0414298
Q8IUF8-4;Q8IUF8;Q8IUF8-3;Q8IUF8-2	MINA	0.394876	5.57069	0.006316	0.0414417
Q8NI36;D6R922	WDR36	0.228481	5.56904	0.00632236	0.0414417
Q9NU22	MDN1	0.271356	5.56741	0.00632862	0.0414417
B3KUK2;P04179;F5H3C5;F5H4R2;F5GYZ5;P04179-2;G8JLJ2;B4E3K9	SOD2	0.323587	5.56068	0.00635459	0.0414762
E5RIW3;E5RJD8;O75347;B4DT30;E5RIX8	TBCA	-0.34271	-5.5594	0.00635952	0.0414762
F5GX28;O94953;O94953-2	KDM4B	-0.354782	-5.55922	0.00636021	0.0414762
Q9H6Z4-3;Q9H6Z4-2;Q9H6Z4;F5H4C2;H7BXQ0	RANBP3	-0.230991	-5.55544	0.00637487	0.0414762
P13674-2;C9JL12	P4HA1	0.291129	5.55535	0.00637523	0.0414762
Q8TCE6-2;Q8TCE6;Q6NSW5;B4DMU4	FAM45A;FAM45B	-0.287464	-5.5498	0.00639684	0.0415262
P52732	KIF11	0.40649	5.54912	0.00639948	0.0415262
Q8TD55;Q8TD55-2	PLEKHO2	-0.564253	-5.54538	0.00641409	0.0415673
C9J050;C9JEJ2;P49585;B4E322;H7C1T3;C9J2E1;Q9Y5K3-2;Q9Y5K3-3;E9PD84;Q9Y5K3	PCYT1A;PCYT1B	-0.256897	-5.54257	0.00642511	0.041585
E9PEN8;Q9UIA9;E7ESC6	XPO7	-0.256515	-5.53235	0.00646531	0.0417669
F8VY35;F5H4R6;H0YIV4;B3KNT8;P55209;F8W020;F8W0J6;F8VXI6;F8VUX1;F5H1X5;F8VVB5;H0YH88;H0YHC3	NAP1L1	0.226128	5.5312	0.00646987	0.0417669
F5H109;P04114	APOB	-3.85245	-5.52832	0.00648128	0.0417868
Q9Y2T3;Q9Y2T3-3;Q9Y2T3-2;Q5SZC6	GDA	0.379941	5.52543	0.00649275	0.041807
C9J0I9;Q86WB0;Q86WB0-3;Q86WB0-2;C9J672	ZC3HC1	-0.235136	-5.51431	0.00653711	0.0420371
Q9UHD1;Q9UHD1-2;E9PPQ5	CHORDC1	0.248461	5.51065	0.00655177	0.0420371
Q86VQ1	GLCCI1	-0.322789	-5.50757	0.00656415	0.0420371
P09211;A8MX94	GSTP1	-0.337645	-5.5072	0.00656563	0.0420371
G5EA30;Q92879-2;Q92879-3;F8W940;Q92879;Q92879-4;E9PSH0	CELF1	0.21947	5.50602	0.00657039	0.0420371
E9PLK3;P55786;B7Z463;F5H0W3	NPEPPS	-0.231626	-5.50111	0.00659026	0.0420807
Q14142;Q548W9;B7ZAZ9	TRIM14	0.842803	5.50018	0.00659399	0.0420807
P11142;E9PKE3;E9PNE6;P11142-2;A8K7Q2	HSPA8	0.233768	5.4946	0.00661664	0.0421716
Q86UE4;E5RJU9	MTDH	-0.225786	-5.48809	0.0066432	0.0422872
O95466-2;O95466;O95466-3;F5H0J2	FMNL1	-0.223779	-5.46393	0.00674285	0.0428479
P51858;A8K8G0;Q5SZ08;Q5SZ07;B7Z525	HDGF	-0.26896	-5.4626	0.00674837	0.0428479
Q13309;C9JN85;Q13309-2;D6R9R7	SKP2	0.366397	5.45516	0.00677947	0.0429909
Q9UJA5;B4DUV6;Q9UJA5-2;Q9UJA5-3	TRMT6	0.276055	5.45138	0.00679536	0.0430373
P16455	MGMT	-0.373196	-5.44589	0.00681846	0.0431291
Q9H2J4	PDCL3	0.323493	5.44012	0.00684288	0.0432128
Q15059;Q15059-2;B4DS09	BRD3	-0.320033	-5.4387	0.00684892	0.0432128
Q6VMQ6-2;G3V1U0;Q6VMQ6;F5GX74	ATF7IP	0.238495	5.43576	0.0068614	0.0432185
Q9Y617;Q9Y617-2	PSAT1	-0.222856	-5.43443	0.00686706	0.0432185
P11498	PC	0.215603	5.42457	0.0069092	0.0434292
Q5J8M3;H0YK61;H0YNK0;H0YNK8;Q5J8M3-3;Q5J8M3-2;H0YLP8	EMC4	-0.398453	-5.42151	0.00692236	0.0434575
Q9NZD8;Q9NZD8-2;H0YMB7;H0YKB0	SPG21	-0.456608	-5.41699	0.00694183	0.0435253
O75534-2;O75534;E9PGZ0;G5E9Q2;E9PLT0	CSDE1	0.277749	5.41466	0.00695189	0.043534
Q16512;Q16512-2;Q16512-3	PKN1	-0.364432	-5.40956	0.00697398	0.0435401
E5RJV5;E5RGS2;Q9H6H4;Q9H6H4-2	REEP4	0.245475	5.40875	0.00697753	0.0435401
Q5JSZ5;Q5JSZ5-5	PRRC2B	0.33587	5.40655	0.00698708	0.0435401
Q5T9A4;Q5T9A4-3;A8MSP6;A6NMA2	ATAD3B	0.281504	5.40643	0.0069876	0.0435401
Q5VW36	FOCAD	-0.244909	-5.40173	0.0070081	0.0436031
P04181;P04181-2	OAT	0.275355	5.39943	0.00701813	0.0436031
Q86WJ1;Q86WJ1-2;Q86WJ1-4;Q86WJ1-3;B5MDZ7	CHD1L	-0.286181	-5.39802	0.00702432	0.0436031
Q8N3D4	EHBP1L1	-0.329903	-5.39616	0.00703248	0.0436031
P01137	TGFB1	0.386842	5.38937	0.00706231	0.0436976
B2R5P6;E2QRB9;B7Z2S5;E9PNQ6;E7EW10;Q16881-5;Q16881-2;Q16881-4;Q16881-3;Q16881-6;Q16881;E9PIR7;E7ESI6;F5H780;E9PMY9	TXNRD1	0.227705	5.38867	0.00706541	0.0436976
B3KPJ4;Q8IXK0-2;Q8IXK0-4;Q8IXK0;Q8IXK0-5;C9J3D2;Q8IXK0-3;H3BLT6	PHC2	0.546516	5.38556	0.00707917	0.0436976
Q9UPR3	SMG5	0.383839	5.38479	0.00708257	0.0436976
H0Y2T3;Q6IAN0	DHRS7B	-0.408711	-5.36964	0.00715002	0.0439996
P52888	THOP1	-0.245009	-5.36835	0.0071558	0.0439996
O95219;B4DQV4	SNX4	-0.335412	-5.3679	0.00715782	0.0439996
Q6PIU2;Q6PIU2-2;F5H7K4;H7C046;Q6PIU2-3	NCEH1	0.326857	5.35502	0.00721585	0.04425
Q9NVP1;F5H863	DDX18	0.210251	5.35494	0.00721621	0.04425
Q08J23;Q08J23-2;G3V1R4	NSUN2	0.222151	5.34066	0.00728123	0.0445942
Q96G03;F5H6V2	PGM2	-0.213952	-5.33667	0.00729957	0.044652
Q07960;E9PCG8;H0YE29	ARHGAP1	-0.222375	-5.33097	0.00732581	0.0447579
Q13247-3;Q13247	SRSF6	0.245236	5.32563	0.00735047	0.044854
P24534	EEF1B2	0.210287	5.30374	0.0074528	0.0453214
F8VYE8;P36873;P36873-2;F8VR82;F8W0W8	PPP1CC	0.218005	5.30247	0.00745881	0.0453214
Q9HC38-2;E7EMY5;Q9HC38;B7Z403;I3L3Q4	GLOD4	-0.3572	-5.3024	0.00745914	0.0453214
O00461;F8W785	GOLIM4	-0.33348	-5.30154	0.00746321	0.0453214
C9J384;E9PHS3;Q9BQ75	CMSS1	0.380647	5.29883	0.00747602	0.0453443
Q5SRE5;F8W973;Q5SRE5-2	NUP188	0.276088	5.2957	0.00749082	0.0453643
E9PEE8;C9JA97;P18564	ITGB6	-0.261477	-5.29431	0.00749742	0.0453643
Q96S55-2;Q96S55;B3KT25;Q96S55-3;Q96S55-4	WRNIP1	0.278599	5.28625	0.00753583	0.0455418
Q9HC35;B5MBZ0;B5MCW9	EML4	0.214907	5.2762	0.00758408	0.0457357
Q96D15	RCN3	-0.253673	-5.27576	0.00758617	0.0457357
Q96C92-4;Q96C92-3;Q96C92-2;Q96C92;H7C331	SDCCAG3	0.981307	5.27233	0.00760273	0.0457357
P36507;G5E9C7	MAP2K2	-0.282667	-5.27123	0.00760807	0.0457357
H3BUV4;Q9NWW5;H3BNF1;H3BUT1;B4DDH6	CLN6	0.285358	5.26919	0.00761794	0.0457357
Q13637	RAB32	0.218416	5.26822	0.00762262	0.0457357
P63167;F8VXL2;F8VRV5	DYNLL1	0.385631	5.26297	0.00764814	0.0457704
B7Z1R5;P38606;B7Z2V6	ATP6V1A	-0.21749	-5.26152	0.0076552	0.0457704
Q9BV19	C1orf50	-0.572367	-5.26089	0.00765828	0.0457704
Q6ICJ4;B5MCL2;P0CG30;P0CG29	Em:AP000351.3;GSTT2B;GSTT2	-0.514977	-5.25953	0.0076649	0.0457704
Q9NPF5;Q5TG40;Q5TG39;Q5TG38	DMAP1	0.230376	5.24973	0.0077129	0.0460023
P22033	MUT	-0.266622	-5.24729	0.00772495	0.0460194
A6NIT2;A6NMN0;P46020-3;P46020-2;P46020	PHKA1	-0.271096	-5.24188	0.00775168	0.0461239
Q9BTW9;Q9BTW9-4;F8WC00;Q9BTW9-5	TBCD	-0.214521	-5.23936	0.00776414	0.0461433
Q10471;G3V1S6;F5GYB2	GALNT2	0.228959	5.23279	0.00779682	0.0462826
Q05655;Q05655-2	PRKCD	-0.441243	-5.22985	0.00781149	0.0462841
Q56VL3	OCIAD2	-0.593298	-5.22904	0.00781552	0.0462841
Q15050	RRS1	0.215613	5.21682	0.00787697	0.0465644
Q2NL82	TSR1	0.262436	5.21594	0.00788142	0.0465644
P98194-4;P98194;H0Y9V7;H0Y2Q7;P98194-2;P98194-3;P98194-5;P98194-6;G3XAH8;E7ERC6;G8JLN9	ATP2C1	0.480096	5.20786	0.00792234	0.0467511
P03915	MT-ND5	0.244121	5.20366	0.00794374	0.0468153
Q9NVQ4;Q9NVQ4-3;Q9NVQ4-2;C9JDZ2	FAIM	0.268424	5.20207	0.00795188	0.0468153
H7C1U3;Q5T0F9-2;G8JLF2;Q5T0F9;H0Y517;Q5T0F9-3	CC2D1B	-0.437027	-5.1998	0.00796347	0.0468286
Q6IBS0;D6RG15;H0Y858	TWF2	-0.466402	-5.19572	0.00798439	0.0468506
O95372;E9PH41;Q5QPQ1;Q5QPQ0;Q5QPQ3;Q5QPQ2	LYPLA2	-0.486567	-5.19543	0.0079859	0.0468506
P62330	ARF6	0.26811	5.19129	0.00800718	0.0469206
P04075;H3BQN4;H3BPS8	ALDOA	-0.218228	-5.18884	0.00801984	0.0469399
Q709C8-4;Q709C8-2;Q709C8-3;Q709C8	VPS13C	-0.229595	-5.18577	0.00803569	0.0469569
P20020-6;P20020-3;P20020-4;P20020;P20020-5;P20020-2;E7ERY9	ATP2B1	0.219659	5.18294	0.00805035	0.0469569
P10155;Q5LJ98;Q5LJA0;Q5LJ99	TROVE2	-0.223681	-5.18285	0.00805083	0.0469569
Q15370;B8ZZU8;B7WPD3;I3L0M9	TCEB2	-0.247724	-5.17364	0.00809881	0.0471425
Q9ULX6	AKAP8L	0.384759	5.17248	0.00810484	0.0471425
O15382;B3KSI3;O15382-2	BCAT2	-0.337067	-5.1682	0.00812728	0.0471425
G3V3E8;E7EMS2;G3V3D1;P61916;H0YIZ1;G3V2V8;B4DQV7	NPC2	-0.38479	-5.16659	0.00813575	0.0471425
Q16513-2;Q16513;Q16513-3;Q16513-4;Q16513-5;B1AL79	PKN2	-0.250692	-5.16239	0.00815786	0.0471425
H3BUQ2;Q8N543;H3BR79	OGFOD1	0.244812	5.16146	0.00816278	0.0471425
Q8IZ83;Q8IZ83-3;F8WBH3;F5H4B6	ALDH16A1	-0.50813	-5.15903	0.00817561	0.0471425
H7BXW1;O60645-2;Q6P2E8;O60645;D6RB59	EXOC3	-0.202909	-5.15839	0.00817896	0.0471425
E5RJ68;O00203;F5GXG9;F5H093	AP3B1	-0.213485	-5.15827	0.00817961	0.0471425
Q99618;F5GX58;F8WDL1	CDCA3	0.684519	5.15791	0.00818152	0.0471425
Q9Y3A4	RRP7A	0.374319	5.15685	0.00818711	0.0471425
E7EPN9;Q9Y520-4;Q9Y520-5;Q9Y520;Q9Y520-7;E9PF21;Q9Y520-6;Q9Y520-3;Q9Y520-2	PRRC2C	0.228174	5.1551	0.00819643	0.0471425
C9JW41;Q9NQ55-2;Q9NQ55;C9J3F9;A8MV53	PPAN	0.252498	5.15352	0.00820482	0.0471425
Q9GZR2	REXO4	0.220252	5.14869	0.00823051	0.0472359
P46063	RECQL	-0.222619	-5.14297	0.00826109	0.0473573
Q9BYD3;Q9BYD3-2	MRPL4	0.21606	5.1375	0.00829042	0.0474444
Q16539;Q16539-3;Q16539-4;B4E0K5;B5TY33	MAPK14	-0.249326	-5.13662	0.0082952	0.0474444
Q8N3V7-2;Q8N3V7-3;Q8N3V7	SYNPO	-0.244464	-5.1275	0.00834445	0.0475772
P43490;Q5SYT8	NAMPT	0.222819	5.12667	0.00834894	0.0475772
O94855;O94855-2;E9PDM8;E9PC44	SEC24D	-0.25796	-5.12549	0.00835539	0.0475772
H0YME5;Q9P2K8-2;Q9P2K8	EIF2AK4	-0.392232	-5.1248	0.00835912	0.0475772
Q9BWF3;E9PB51;E7EQS3;D6R9K7;Q9BWF3-3;Q9BWF3-2;E9PLB0;E9PM61	RBM4;RBM4B	0.200454	5.1233	0.00836727	0.0475772
Q27J81-2;Q27J81	INF2	-0.22257	-5.12182	0.00837533	0.0475772
P61160;E9PF41;G3V1L8;F5H6T1	ACTR2	-0.242539	-5.1194	0.00838852	0.0475982
P48506	GCLC	-0.227948	-5.11687	0.00840238	0.047623
Q13541	EIF4EBP1	-0.419678	-5.11497	0.00841278	0.0476281
E9PHG5;Q6UW02;F8WBE2;C9J8K7	CYP20A1	0.62264	5.10814	0.00845031	0.0477867
Q13356;Q13356-2;E7EW80	PPIL2	0.253112	5.10084	0.00849064	0.0479606
O15372	EIF3H	0.212395	5.09446	0.00852607	0.0481066
P11766;H0YAG8	ADH5	-0.217055	-5.09137	0.00854331	0.0481257
Q9H8S1;P28799;B4E1G5;P28799-2	GRN	-0.802163	-5.09041	0.00854865	0.0481257
Q15599;Q15599-2;H3BQS0;H3BN50	SLC9A3R2	0.353662	5.08339	0.008588	0.048293
P40189-3;P40189	IL6ST	1.2528	5.07732	0.0086222	0.0484311
E9PEE1;P38435	GGCX	-0.470955	-5.07229	0.00865068	0.0485367
Q96G95;A8MY43;O14874;H3BTL2;H3BS02	BCKDK	-0.369438	-5.05411	0.00875458	0.0490291
P26599;P26599-2;P26599-3	PTBP1	0.224303	5.05347	0.00875825	0.0490291
O95263-4;O95263;O95263-6;O95263-2;O95263-3	PDE8B	-0.461143	-5.05182	0.00876776	0.0490291
P17676	CEBPB	0.241264	5.04872	0.00878563	0.0490694
Q9UMS4	PRPF19	0.204385	5.04718	0.00879454	0.0490694
P49589-3;P49589;A8MVQ3;B4DKY1;P49589-2	CARS	-0.22448	-5.03445	0.00886863	0.0492989
Q2M2I8-2;Q2M2I8;E9PG46	AAK1	-0.361494	-5.03281	0.00887824	0.0492989
O95999	BCL10	0.529069	5.03169	0.00888479	0.0492989
Q14320;B0S8I6	FAM50A	-0.20863	-5.03114	0.00888805	0.0492989
O43633	CHMP2A	-0.398492	-5.02966	0.0088967	0.0492989
P78316;E9PFK5;P78316-2;F5H653	NOP14	0.272267	5.02828	0.00890479	0.0492989
Q9BX68	HINT2	-0.422789	-5.0246	0.00892651	0.0492989
O15173	PGRMC2	-0.28918	-5.02438	0.00892775	0.0492989
Q93100-4;Q93100-3;Q93100-2;Q93100	PHKB	-0.447538	-5.02391	0.00893053	0.0492989
Q8NHP8;F5H5E2	PLBD2	-0.535842	-5.02333	0.00893396	0.0492989
P40925;F5H098;P40925-2;B9A041;C9JF79;B8ZZ51	MDH1	-0.270937	-5.02007	0.00895325	0.0493511
P41091;Q2VIR3;F8W810;Q2VIR3-2	EIF2S3;EIF2S3L	0.207651	5.01744	0.00896882	0.0493827
Q96QD9;Q96QD9-2;Q96QD9-3;F6VVD0	FYTTD1	0.299859	5.01462	0.00898559	0.0494207
Q01970;G5E960	PLCB3	-0.377727	-5.00456	0.00904559	0.0496852
B4DPV8;Q8NC54	KCT2	-0.279032	-5.00169	0.00906283	0.0496852
O00148;Q8N5M0;B1Q2N1	DDX39A	0.229535	5.0016	0.00906339	0.0496852
Q96S82;H3BV23;H3BUV9	UBL7	-0.426268	-4.99871	0.00908074	0.0497081
P11308-4;P11308;B5MDW0;A8MX39;A8MZ24;P11308-5;P11308-1;P11308-2;P11308-6	ERG	0.284642	4.99761	0.00908739	0.0497081
Q14692	BMS1	0.254175	4.99391	0.00910975	0.049733
Q7Z417	NUFIP2	0.218306	4.99158	0.00912386	0.049733
A8MWD3;O15371;B4DVY1;B0QYA5	EIF3D	0.201437	4.99003	0.00913324	0.049733
A0PJM3;F5GW92;Q8IX06	REXO1L1P	-0.378233	-4.98979	0.00913467	0.049733
Q8IY37;F5H3Y4	DHX37	0.221806	4.98866	0.00914152	0.049733
P15311;E7EQR4	EZR	-0.202061	-4.98631	0.00915583	0.0497569
Q9H4M9;F5H5B6;B4DZH9;C9JC03;C9J2Z4	EHD1	0.20695	4.98391	0.00917044	0.0497824
P60228;E5RGA2	EIF3E	0.2036	4.97552	0.00922176	0.0500069
H7BY42	URI1	-0.362263	-4.96892	0.00926241	0.0501256
Q5VY93;Q92974-3;Q92974-2;Q92974	ARHGEF2	-0.220464	-4.96861	0.00926429	0.0501256
C9J9P4;C9J7K9;B4DTE8;O15162;C9J0H3;H7C5I5;C9JE06	PLSCR1	0.647766	4.9662	0.00927921	0.0501256
P13693;E9PJF7;Q8TBK7	TPT1	0.26202	4.96548	0.00928364	0.0501256
Q9BRR6-2;Q9BRR6;E7EQY8;H3BRS6	ADPGK	0.393818	4.96183	0.0093063	0.050194
Q3B726	TWISTNB	0.3262	4.95084	0.0093748	0.0505091
P14618;P14618-3;E9PF79	PKM	-0.198116	-4.94707	0.0093985	0.0505825
Q86V21;Q86V21-2;Q86V21-3	AACS	-0.310865	-4.94389	0.00941851	0.0506359
Q7L2H7;B4E2Q4	EIF3M	0.272095	4.94058	0.00943937	0.0506937
Q53GA4	PHLDA2	0.98249	4.93678	0.00946343	0.0507685
Q9HD20-2;Q9HD20	ATP13A1	-0.318364	-4.93451	0.00947783	0.0507915
Q8NBJ7;A8MXB9;C9J660;C9JL30;H7C3B2;F8WA42;Q8NBJ7-3;Q8NBJ7-2;E9PBT8;Q8NBJ7-5	SUMF2	-0.224273	-4.93023	0.00950504	0.0508829
P38919	EIF4A3	0.196798	4.92056	0.00956692	0.0511313
P06733;P06733-2	ENO1	-0.211071	-4.91953	0.00957357	0.0511313
O94776;Q68DB1	MTA2	0.197854	4.91821	0.00958203	0.0511313
G3V529;Q9GZR7;F5H4J5;Q4V9L5;F5GYL3;F5H4V3	DDX24	0.295875	4.91238	0.00961968	0.0512266
Q9NRZ9-2;Q9NRZ9-3;Q9NRZ9;Q9NRZ9-6;Q9NRZ9-5;Q9NRZ9-4	HELLS	0.239511	4.91228	0.00962031	0.0512266
P29728-2;P29728	OAS2	0.916242	4.90594	0.00966145	0.0513593
Q9Y5B0-4;Q9Y5B0;Q9Y5B0-2;Q9Y5B0-3	CTDP1	0.330244	4.90316	0.00967951	0.0513593
P21333-2;P21333;Q5HY54;A6NDY9	FLNA	-0.245307	-4.90294	0.00968096	0.0513593
Q14847;Q14847-2;C9J9W2;B4DGQ0	LASP1	-0.232173	-4.90214	0.00968618	0.0513593
E9PAU2;Q8IY67-2;Q8IY67	RAVER1	0.242108	4.89898	0.00970683	0.0514144
O75190;E9PH18;B4DVN1;B4DN73	DNAJB6	0.336515	4.89195	0.00975293	0.0515045
P60174-1;P60174;B7Z5D8	TPI1	-0.310795	-4.88773	0.00978072	0.0515045
Q9NYL2;Q9NYL2-3	ZAK	-0.320291	-4.88732	0.00978348	0.0515045
H9KV94;Q6PJT7-5;Q6PJT7-2;Q6PJT7;F8W9T2;G3V5R4;H0YJA2;G3V256;Q6PJT7-3;F8W848;Q6PJT7-4;G3V5I6	ZC3H14	0.195534	4.88618	0.00979097	0.0515045
Q8NDT2	RBM15B	0.343413	4.88581	0.00979341	0.0515045
Q99933-4;Q99933-3;Q99933;E2QRM7;Q99933-2	BAG1	-0.195313	-4.88575	0.00979386	0.0515045
Q9BQ67	GRWD1	0.238827	4.88351	0.00980866	0.0515045
G3V1J3;O75027;O75027-2;G3XAC4;B4DGL8	ABCB7	-0.246515	-4.88096	0.00982556	0.0515045
Q8WUB8-3;Q8WUB8-2;Q8WUB8	PHF10	0.38409	4.88075	0.009827	0.0515045
Q96EU6-2;Q96EU6	RRP36	0.525625	4.87956	0.00983488	0.0515045
Q9BVA0	KATNB1	-0.424427	-4.87927	0.00983678	0.0515045
Q9NRL2;Q9NRL2-2;F5H239	BAZ1A	0.219207	4.87038	0.0098961	0.0516526
P52758;E5RI71;H0YBX3;H0YB34	HRSP12	-0.593778	-4.86975	0.00990036	0.0516526
O00410;O00410-3;H0Y8C6;B4E0R6	IPO5	0.206258	4.86822	0.00991065	0.0516526
O75925;B3KSY9	PIAS1	0.216804	4.86805	0.00991177	0.0516526
Q96T51;Q96T51-2	RUFY1	-0.322994	-4.86686	0.00991972	0.0516526
P82675;P82675-2	MRPS5	0.208359	4.8658	0.00992686	0.0516526
Q5JTH9;Q5JTH9-2;E9PCK7;F5H456	RRP12	0.263822	4.85461	0.0100025	0.0519922
O00299	CLIC1	-0.214173	-4.85182	0.0100214	0.0520368
Q92466;Q92466-4;Q92466-2;Q92466-5	DDB2	-0.241801	-4.84419	0.0100735	0.0522531
O60306;H0YH15	AQR	0.396258	4.8418	0.0100899	0.0522839
Q8WVB6;Q8WVB6-2;Q8WVB6-3	CHTF18	0.687178	4.8366	0.0101257	0.0524151
Q7Z739	YTHDF3	0.199233	4.83309	0.0101499	0.0524865
Q9H444	CHMP4B	-0.20192	-4.82901	0.0101781	0.0525348
Q9BU61;Q9BU61-2	NDUFAF3	0.209939	4.82871	0.0101802	0.0525348
C9JLV4;O14727-5;O14727-4;O14727;O14727-3;O14727-2;O14727-6	APAF1	-0.189526	-4.82568	0.0102012	0.0525522
Q8TAD4;Q9BY48	SLC30A5	-0.205513	-4.82386	0.0102139	0.0525522
O14908;A8K4I3	GIPC1	-0.211819	-4.82273	0.0102218	0.0525522
B0QY89;Q9Y262;G8JLH4;B0QY90;B3KNG0	EIF3L	0.194252	4.8222	0.0102255	0.0525522
P09651;F8VXY0;F8W6I7;P09651-2;F8VRQ1;F8VSB5;F8W1S7;P09651-3;F8VZ49;Q32P51;H0YH80	HNRNPA1;HNRNPA1L2	0.219778	4.81612	0.010268	0.0526271
Q6UB35	MTHFD1L	0.214001	4.81584	0.01027	0.0526271
Q9H0A0;E7ESU4;E9PMN9	NAT10	0.235357	4.81562	0.0102715	0.0526271
P18615;B4DYX9;B4DUN1;A2ABK1;A2ABK2	NELFE	-0.337334	-4.81347	0.0102866	0.0526505
P46934-4;P46934-2;P46934;H0Y8X6;P46934-3	NEDD4	0.505037	4.81156	0.0103	0.0526656
H3BMF4;Q9H2V7-3;Q9H2V7-2;Q9H2V7;H3BR82;Q9H2V7-4;H3BPQ9;Q9H2V7-5	SPNS1	-0.22735	-4.80756	0.0103283	0.0527562
O75521-2;O75521;F1LLU7;F8WAW4;C9JB63	ECI2	-0.211476	-4.80174	0.0103695	0.0528514
Q9BXS6-2;Q9BXS6;Q9BXS6-3;Q9BXS6-5;E9PB35;E7ERR5;Q9BXS6-4	NUSAP1	0.333227	4.80045	0.0103786	0.0528514
P15735-2;P15735;H3BP07;H3BTW6	PHKG2	-0.547598	-4.79619	0.0104089	0.0528514
O76021;I3L3U9	RSL1D1	0.242017	4.79588	0.0104111	0.0528514
F5GYD8;I3L0Q9;P04062-2;P04062;F5H241;P04062-3	GBA	-0.219554	-4.79508	0.0104169	0.0528514
O15164-2;O15164;B4DYZ9;C9JPT4;E7ES63	TRIM24	-0.377083	-4.7927	0.0104338	0.0528514
Q9P2R3;Q9P2R3-4;I3L2C5;Q9P2R3-2;F5H754	ANKFY1	0.190993	4.79266	0.0104342	0.0528514
Q9UHX1-6;Q9UHX1-5	PUF60	0.219332	4.79141	0.0104431	0.0528514
P49454	CENPF	0.499499	4.78773	0.0104695	0.0528514
O00459;E9PFP1	PIK3R2	-0.462548	-4.78749	0.0104712	0.0528514
P31937	HIBADH	-0.188839	-4.78689	0.0104755	0.0528514
Q9P031;F8VNY5	CCDC59	0.589529	4.78664	0.0104773	0.0528514
O43854-2;O43854	EDIL3	0.242986	4.78572	0.0104839	0.0528514
Q9Y2V2;H3BSW7;H3BUY4;H3BPY5;H3BNU9;H3BTK3;I3L3X8	CARHSP1	-0.60656	-4.78046	0.0105219	0.0529896
Q9Y679-2;Q9Y679;G8JLM8;Q9Y679-3	AUP1	0.200498	4.77472	0.0105634	0.0531455
Q9UHY7;D6RA00;F5GW88	ENOPH1	-0.239722	-4.77128	0.0105884	0.0531718
Q15061	WDR43	0.240234	4.77109	0.0105898	0.0531718
B4DL02;P29353-2;P29353-7;P29353;P29353-6;P29353-5;H0Y539;E9PFM5	SHC1	-0.237129	-4.76945	0.0106018	0.0531786
Q96FW1;F5H6Q1;F5GYN4;F5GYJ8;F5H3F0	OTUB1	-0.224734	-4.75763	0.0106884	0.0535597
F5H2H5;Q86XL3;Q86XL3-2	ANKLE2	0.391481	4.7553	0.0107056	0.053592
P41223;C9JNV2	BUD31	0.217154	4.7537	0.0107174	0.0535978
B4E1N2;Q16270	IGFBP7	0.312657	4.75105	0.010737	0.0536425
P19440;E7ET76;B5MCK8;P19440-2;P36268-2;A6NGU5;P36268	GGT1;GGT2;GGT3P	-0.257981	-4.74684	0.0107683	0.0537222
Q53GG5-2;Q53GG5;Q53GG5-3	PDLIM3	-0.399735	-4.74601	0.0107744	0.0537222
Q9BVC6;E7ETZ3	TMEM109	0.188528	4.73889	0.0108276	0.0538888
Q6NZI2;B3KRY5;Q6NZI2-2;Q6NZI2-3	PTRF	0.22021	4.73765	0.0108369	0.0538888
Q8IWA0	WDR75	0.295653	4.73705	0.0108414	0.0538888
Q8N5M4;H0YDR3;E9PKV8	TTC9C	-0.432272	-4.73567	0.0108517	0.0538888
P00338;P00338-3;E9PH51;F5H308;P00338-4;P00338-5;P00338-2;F5GYU2;F5GXY2	LDHA	-0.213985	-4.73436	0.0108616	0.0538888
C9JIZ6;F8W6Z6;B1AVU8;P07602;P07602-2;P07602-3;F5H0X6;Q5BJH1	PSAP	-0.623795	-4.73277	0.0108735	0.0538949
E7ENH9;P53396	ACLY	-0.196686	-4.71969	0.0109725	0.0543318
Q9BW71;Q9BW71-2;H3BSR3	HIRIP3	-0.271708	-4.71392	0.0110166	0.0544584
Q9NVZ3;Q9NVZ3-2;D6RB24;Q9NVZ3-4;B4DUR7;F6SKB8;Q9NVZ3-3	NECAP2	0.359289	4.71258	0.0110268	0.0544584
O15143;F8WCG3	ARPC1B	-0.289815	-4.71067	0.0110414	0.0544584
B1AKJ5;O43847;O43847-2;F5H6R2;G3V1R5;F5H7V1	NRD1	-0.22324	-4.71066	0.0110415	0.0544584
Q9Y3D2	MSRB2	-0.85364	-4.70701	0.0110695	0.054543
Q15007;Q15007-2	WTAP	0.194864	4.70493	0.0110856	0.0545685
Q9NRX2;E9PKV2	MRPL17	0.249414	4.70132	0.0111134	0.0546519
E9PEI0;Q69YH5	CDCA2	0.492456	4.6901	0.0112006	0.054992
P39880-3;P39880-2;P39880;P39880-5;P39880-4;P39880-6	CUX1	-0.240129	-4.68911	0.0112083	0.054992
Q99497	PARK7	-0.27731	-4.68819	0.0112155	0.054992
O75794	CDC123	0.200867	4.6764	0.0113082	0.0553925
P23528;G3V1A4;E9PK25;E9PP50;E9PQB7;E9PLJ3;E9PS23	CFL1	-0.282986	-4.67144	0.0113474	0.0554798
Q9H6R0;I3L1L6;Q9H6R0-2	DHX33	0.538286	4.66966	0.0113616	0.0554798
Q969S3	ZNF622	0.186426	4.66886	0.0113679	0.0554798
O00571;O00571-2;B4DLU5;B4DXX7;O15523	DDX3X;DDX3Y	0.198319	4.66856	0.0113703	0.0554798
Q15375-4;Q15375;Q15375-2	EPHA7	-0.47752	-4.66124	0.0114287	0.0556627
Q15434;F8W1T6;F6W1U9	RBMS2	0.278553	4.66108	0.0114299	0.0556627
P54577	YARS	-0.203895	-4.65749	0.0114588	0.0557489
Q9BYX2;Q9BYX2-2;Q9BYX2-4;Q9BYX2-3;Q9BYX2-6;Q9BYX2-5	TBC1D2	0.25371	4.65376	0.0114887	0.0558404
P49207	RPL34	0.195574	4.64975	0.0115211	0.0559436
F5GYJ2;P52594-2;P52594-3;P52594;E9PHX7;B8ZZY2;C9J2I0	AGFG1	0.203507	4.64662	0.0115464	0.0560125
O75438;O75438-2	NDUFB1	-0.236908	-4.64194	0.0115845	0.0561139
H7BXI1;A0FGR8-6;A0FGR8-2;A0FGR8;C9JGI7;A0FGR8-4	ESYT2	-0.233611	-4.64129	0.0115897	0.0561139
Q15269	PWP2	0.228865	4.63915	0.0116072	0.0561179
Q9BSC4;Q9BSC4-2;B4DLV0;F5H6G7	NOL10	0.267345	4.63844	0.0116129	0.0561179
Q8NEF9	SRFBP1	0.260146	4.62676	0.0117087	0.0565056
Q9BZI7-2;Q9BZI7;Q0VAK7	UPF3B	-0.246998	-4.62592	0.0117157	0.0565056
H3BMQ0;P49815-5;P49815-3;P49815-2;P49815-4;P49815;B4DIL8;P49815-6	TSC2	-0.182246	-4.62304	0.0117395	0.0565659
P46734;F8W9D9;P46734-3;P46734-2	MAP2K3	0.21999	4.62009	0.011764	0.0566296
Q9Y376	CAB39	-0.201267	-4.61674	0.0117917	0.0567087
Q9NZT2-2;Q9NZT2;E7ESW4;Q4VXW4	OGFR	0.223162	4.61489	0.0118071	0.0567285
Q969V3-2;Q969V3	NCLN	0.230906	4.60106	0.011923	0.057183
Q8TDD1;Q8TDD1-2	DDX54	0.29743	4.59977	0.0119339	0.057183
E7EVA0;P27816;P27816-2	MAP4	-0.2202	-4.59953	0.0119359	0.057183
P04150;P04150-3;P04150-2;P04150-6;P04150-8;P04150-10;P04150-9;F8W959;P04150-5;P04150-7	NR3C1	0.21966	4.59598	0.0119659	0.0572234
Q6WKZ4;Q6WKZ4-3;E7EX40;Q6WKZ4-2	RAB11FIP1	-0.21865	-4.59584	0.0119672	0.0572234
Q01518-2;Q01518;F5H6Z3	CAP1	-0.188096	-4.59348	0.0119872	0.0572644
Q13423;E9PCX7	NNT	-0.237828	-4.58703	0.0120421	0.0574595
H0YN26;F2Z3H3;P39687	ANP32A	-0.260103	-4.58599	0.0120509	0.0574595
Q14185	DOCK1	-0.250046	-4.56829	0.0122033	0.058131
Q14CZ7;D6RAR6	FASTKD3	0.509045	4.56683	0.012216	0.0581363
Q99442;F8WF48;F8WCJ7	SEC62	0.279933	4.56167	0.012261	0.0582949
B4DDF4;B4DUT8;Q99439;E7ENR3;Q99439-2;H3BTZ5;H3BVI6;H3BQH0	CNN2	0.288447	4.55591	0.0123114	0.0584393
Q08378;Q08378-2;Q08378-4	GOLGA3	-0.189782	-4.55485	0.0123207	0.0584393
P41567;O60739	EIF1;EIF1B	0.230609	4.55363	0.0123313	0.0584393
P09601;B1AHA8	HMOX1	0.239475	4.55228	0.0123432	0.0584393
O75153;C9J6D7	CLUH	0.242498	4.55155	0.0123496	0.0584393
P26232-2;P26232-5;P26232;P26232-3	CTNNA2	0.348393	4.54833	0.0123781	0.0584512
P05023;F5H3A1;B7Z3U6;H7BXX5;P05023-2	ATP1A1	0.193827	4.54819	0.0123793	0.0584512
Q9BQ52;Q9BQ52-4;G5E9D5;E7ES68;Q9BQ52-3;Q9BQ52-2	ELAC2	0.180284	4.54731	0.0123871	0.0584512
Q15113	PCOLCE	-0.462429	-4.53286	0.0125156	0.0590021
Q8TAE8	GADD45GIP1	0.295882	4.52672	0.0125707	0.0592062
Q8WWI1-3;F8WD26;Q8WWI1-4;Q8WWI1-2;Q8WWI1;E9PMP7	LMO7	0.215365	4.52073	0.0126247	0.0594049
Q96EL2	MRPS24	0.359903	4.51111	0.0127121	0.0597599
Q13057;Q13057-2	COASY	-0.19808	-4.50881	0.0127331	0.0598026
Q92769;B3KRS5	HDAC2	0.271802	4.50647	0.0127546	0.0598056
O95336	PGLS	-0.255094	-4.50552	0.0127632	0.0598056
Q32P28;Q32P28-3;B4DNM8	LEPRE1	-0.297739	-4.50484	0.0127695	0.0598056
P08754	GNAI3	0.19584	4.49928	0.0128206	0.0599874
P82979;H0YHG0;F8VZQ9	SARNP	-0.175919	-4.49677	0.0128438	0.0599874
P51580	TPMT	-0.444882	-4.49643	0.0128469	0.0599874
H0Y2M4;Q9UGI8-2;Q9UGI8	TES	-0.188503	-4.4952	0.0128583	0.0599874
Q92552;B4DRT2;G5EA06;D6RH20	MRPS27	0.180938	4.49248	0.0128835	0.0599874
Q8WUI4-3;Q8WUI4-4;Q8WUI4;Q8WUI4-7;Q8WUI4-6;Q8WUI4-5;Q8WUI4-8;Q8WUI4-10;H0YH91;Q8WUI4-9;Q8WUI4-2	HDAC7	0.610046	4.49199	0.0128881	0.0599874
Q9H788;Q9H788-2	SH2D4A	0.197756	4.49156	0.012892	0.0599874
B4DT77;B4DHY4;P20073-2;P20073	ANXA7	-0.183589	-4.48451	0.0129577	0.0602371
Q9UBB9;E7EMD1	TFIP11	0.179178	4.48142	0.0129866	0.0603156
Q5TD07;P16083	NQO2	-0.445926	-4.47368	0.0130594	0.0605973
B7Z287;Q9NP50;Q9NP50-2	FAM60A	0.930739	4.46981	0.0130959	0.0606627
P21291;E9PS42;E9PP21;E9PND2;B3KVC9	CSRP1	0.182801	4.46963	0.0130976	0.0606627
Q9NQS7-2;Q9NQS7	INCENP	0.648658	4.46712	0.0131214	0.0607166
Q9NWV4;B1ARP7	C1orf123	-0.263586	-4.46152	0.0131747	0.0609071
F5GY50;Q14914;Q5JVP3	PTGR1	-0.397567	-4.45534	0.0132338	0.0611239
F8W031;F8VXJ7;F8W1K5	CNPY2	-0.221886	-4.45303	0.0132559	0.0611698
P51608-2;P51608;F5H1U8;F8WAB7	MECP2	-0.320958	-4.45078	0.0132776	0.0612038
O60832;O60832-2;C9IYT0;H7C0M1	DKC1	0.177152	4.44973	0.0132877	0.0612038
B2WTI4;Q6NYC1-2;Q6NYC1;Q6NYC1-3	JMJD6	0.601741	4.43751	0.013406	0.0616617
O95352;O95352-2;E9PB95	ATG7	-0.260513	-4.43693	0.0134117	0.0616617
Q7Z4Q2;B7WNW7;Q7Z4Q2-2	HEATR3	0.1814	4.43246	0.0134553	0.0618057
Q15233;F5GYZ3;H7C367	NONO	0.178017	4.42978	0.0134816	0.06187
Q92979	EMG1	0.207719	4.42562	0.0135225	0.0620008
Q9NX14;Q9NX14-2	NDUFB11	-0.185172	-4.42404	0.0135381	0.0620155
Q14008;Q14008-2;Q14008-3	CKAP5	0.216066	4.42083	0.0135697	0.0620708
Q9BQ69	MACROD1	-0.21802	-4.42031	0.0135749	0.0620708
Q96GD0	PDXP	-0.187448	-4.41553	0.0136223	0.0622308
Q5BKZ1	ZNF326	0.235082	4.41174	0.01366	0.0623464
O43760	SYNGR2	0.344924	4.40809	0.0136964	0.0623979
B4DTU0;Q13740-2;Q13740;F5GXJ9;H7C543	ALCAM	0.193413	4.40761	0.0137013	0.0623979
Q9Y2T2	AP3M1	-0.191895	-4.40687	0.0137086	0.0623979
P18754;P18754-2;C9JW69;C9JRH2;C9JMJ4;C9J3R0;C9JQZ4;H7C497	RCC1	0.180318	4.40431	0.0137343	0.0624579
O95155-2;O95155;O95155-3	UBE4B	-0.236717	-4.4006	0.0137716	0.0625709
O15294;O15294-2;O15294-4	OGT	0.179625	4.39725	0.0138054	0.0626521
P62424;Q5T8U3;Q5T8U2	RPL7A	0.197809	4.39635	0.0138144	0.0626521
H0Y3K4;Q96EV2	RBM33	0.434999	4.39413	0.0138369	0.0626649
Q8NBU5;B4E2J1;Q8NBU5-2	ATAD1	0.307074	4.39361	0.0138422	0.0626649
Q03701;F5H3Y6	CEBPZ	0.209592	4.39097	0.013869	0.0626739
Q5H9U9;Q5H9U9-2	DDX60L	1.27859	4.39095	0.0138692	0.0626739
Q9GZP4;Q9GZP4-2	PITHD1	0.213221	4.38754	0.0139038	0.0627474
Q9H845;F8WAN8;H0Y8Z9	ACAD9	-0.177325	-4.38689	0.0139105	0.0627474
Q9NUM4;C9JZ87;F2Z3N7	TMEM106B	0.244423	4.38244	0.0139559	0.0628475
E7ESL0;Q9NWU5;Q9NWU5-2;A6NGJ8	MRPL22	0.278717	4.38226	0.0139578	0.0628475
Q7Z6K3	PTAR1	-0.31572	-4.38057	0.0139751	0.0628693
Q96FN4;Q719H8	CPNE2	-0.329657	-4.37916	0.0139896	0.0628778
A6NDU8	C5orf51	-0.171704	-4.37522	0.0140301	0.0630036
E9PL82;E9PMR4;P48509;E9PRJ3	CD151	-0.328368	-4.37095	0.0140741	0.0630736
Q68CQ4	DIEXF	0.229877	4.37018	0.0140821	0.0630736
G5E9E2;Q5J9I4;P29372-2;P29372;A2IDA3	MPG	-0.43503	-4.36985	0.0140855	0.0630736
Q14558-2;Q14558;B4DP31;C9J168	PRPSAP1	-0.192659	-4.36816	0.0141031	0.0630736
O95071;E7EMW7	UBR5	-0.192079	-4.3665	0.0141203	0.0630736
Q86U38;A8MY76	NOP9	0.333265	4.36641	0.0141211	0.0630736
O00479	HMGN4	-0.207725	-4.36413	0.0141449	0.0631177
Q4G176;F5H362;F5H755;F5H5A1;H0YGC7	ACSF3	0.238729	4.36305	0.0141562	0.0631177
Q02809;B4DR87	PLOD1	-0.189725	-4.35153	0.0142768	0.0635989
Q9Y221;Q9Y221-2	NIP7	0.222366	4.34924	0.0143009	0.063646
P45974-2;P45974	USP5	-0.175686	-4.3472	0.0143224	0.063646
Q8N726	CDKN2A	-0.734541	-4.34595	0.0143356	0.063646
Q8N584;Q8N584-2	TTC39C	-0.486064	-4.34571	0.0143381	0.063646
Q14152;F5H335	EIF3A	0.196395	4.33813	0.0144186	0.0639468
Q6PI78	TMEM65	-0.312934	-4.32804	0.0145266	0.0641918
B1B0M1;Q4V328;F5H504;Q4V328-4;Q4V328-2;Q4V328-3	GRIPAP1	-0.286966	-4.32787	0.0145284	0.0641918
P19838;P19838-2;P19838-3	NFKB1	0.283628	4.32733	0.0145343	0.0641918
F5GZ90;Q9NZJ0;Q9NZJ0-2	DTL	-0.183447	-4.32728	0.0145347	0.0641918
Q92508	PIEZO1	-0.358207	-4.327	0.0145379	0.0641918
O75935-3;O75935;F8W786;Q8NB28;O75935-2	DCTN3	-0.175979	-4.32347	0.0145758	0.0643028
Q02818;H7BZI1	NUCB1	-0.271843	-4.32198	0.014592	0.0643099
P08758;E7ENQ5;D6RBE9;D6RBL5;E9PHT9	ANXA5	-0.246473	-4.32077	0.0146051	0.0643099
P05026-2;P05026;B7Z9S8;A6NGH2	ATP1B1	0.241334	4.31916	0.0146225	0.0643099
H0Y720;A8MYY3;Q9UPQ9-1;Q9UPQ9;Q9UPQ9-2	TNRC6B	-0.426919	-4.31856	0.014629	0.0643099
F5H4I0;P09622;E9PEX6;B4DHG0;B4DT69	DLD	0.169467	4.31691	0.0146469	0.0643099
O60563	CCNT1	0.244322	4.31622	0.0146544	0.0643099
P07737	PFN1	-0.30462	-4.31429	0.0146754	0.0643147
Q96C23;F8WB82;B8ZZ75;H7C320	GALM	-0.187937	-4.31301	0.0146893	0.0643147
Q16762;E7EN05	TST	-0.246712	-4.31158	0.0147049	0.0643147
H7BXC6;Q96RQ1;F8W0R1;F8VR88;F8VUZ2;F8VPA6	ERGIC2	0.494196	4.31041	0.0147176	0.0643147
P29992	GNA11	0.177937	4.30913	0.0147317	0.0643147
P29401;E7EPA7;B4E022;B3KSI4	TKT	-0.175114	-4.30875	0.0147358	0.0643147
Q13643	FHL3	-0.300639	-4.30678	0.0147574	0.0643147
Q9Y399;Q5T8A0	MRPS2	0.180375	4.30637	0.0147619	0.0643147
P38117;P38117-2	ETFB	-0.195864	-4.30466	0.0147806	0.0643147
Q96HR8;E9PAZ2	NAF1	0.186864	4.30439	0.0147837	0.0643147
O95104;O95104-2;C9JLZ0	SCAF4	0.170398	4.29693	0.0148659	0.0646109
P27348;E9PG15;B4DMT8	YWHAQ	-0.21316	-4.29436	0.0148943	0.0646109
Q15813;B7Z3P1	TBCE	-0.193767	-4.29416	0.0148965	0.0646109
Q14257;F8WCY5;H0YL43	RCN2	-0.176039	-4.29183	0.0149224	0.0646109
Q8N5N7;B7Z358	MRPL50	0.238214	4.29083	0.0149335	0.0646109
E7EMN6;P41236;E7EUI7;Q6NXS1	PPP1R2;PPP1R2P3	-0.230924	-4.29072	0.0149347	0.0646109
P07099	EPHX1	-0.180325	-4.28987	0.0149442	0.0646109
Q9HC98;Q9HC98-3;Q9HC98-4;Q9HC98-2;Q5TBG7;Q5TBH2;Q5TBH1;Q5TBG1;Q5TBH0;E9PC32	NEK6	0.675393	4.28892	0.0149548	0.0646109
Q9UKX7-2;Q9UKX7	NUP50	0.212566	4.28358	0.0150144	0.0647152
Q9Y6W5;Q9Y6W5-2	WASF2	-0.243432	-4.28338	0.0150166	0.0647152
Q92574;Q92574-2	TSC1	-0.203255	-4.28329	0.0150176	0.0647152
A6ZKI3;Q9BWD3;Q17RB0	FAM127A;FAM127B;FAM127C	-0.67236	-4.27822	0.0150745	0.0648943
C9J0J7;G5E9Q6;P35080-2	PFN2	-0.244533	-4.27631	0.0150961	0.0648943
Q9H3U1-2	UNC45A	-0.174753	-4.27556	0.0151045	0.0648943
Q96GQ7	DDX27	0.19194	4.27499	0.0151109	0.0648943
P23193;P23193-2	TCEA1	-0.24051	-4.27063	0.0151602	0.0650502
Q9Y4C8	RBM19	0.29354	4.26355	0.0152407	0.0653396
Q05639	EEF1A2	-0.282568	-4.26037	0.015277	0.0654394
Q68CQ7	GLT8D1	-0.262364	-4.24867	0.0154116	0.0659353
Q9BRS2	RIOK1	0.390693	4.24802	0.0154191	0.0659353
Q9BVP2-2;Q9BVP2	GNL3	0.198114	4.24487	0.0154556	0.0660352
Q9BRP8	WIBG	-0.197798	-4.23495	0.0155713	0.0664727
P52306;E9PH06;P52306-2;P52306-3;G5E9P9	RAP1GDS1	-0.197647	-4.23168	0.0156095	0.0665793
F5H6K0;O43143	DHX15	0.184501	4.22901	0.0156409	0.0666568
P22830;P22830-2	FECH	0.17073	4.22757	0.0156579	0.0666721
Q5TFE4	NT5DC1	-0.230115	-4.22629	0.015673	0.0666802
Q86U44;F5H6D8;B4DTN4;H0YFV6;F5GXN0	METTL3	0.257474	4.22358	0.015705	0.0667304
Q9UPN9-2	TRIM33	0.27034	4.22207	0.0157229	0.0667304
Q8IV48	ERI1	0.211153	4.22191	0.0157247	0.0667304
P09234;Q5TAL2	SNRPC	0.267281	4.21374	0.015822	0.0670129
Q5ZPR3-4;Q5ZPR3;Q5ZPR3-3;H0YL10;Q5ZPR3-2	CD276	-0.391073	-4.2119	0.015844	0.0670129
B7Z2Y1;F5H3Y7;F5H2W0;Q96DM3	C18orf8	0.455416	4.20994	0.0158674	0.0670129
O14949	UQCRQ	0.260944	4.20931	0.015875	0.0670129
O75131;E5RG68	CPNE3	-0.251596	-4.20872	0.015882	0.0670129
Q12996;F5H0G6	CSTF3	0.179304	4.20859	0.0158836	0.0670129
O94913;E9PKN0;E9PQ01	PCF11	0.39641	4.20849	0.0158848	0.0670129
F6TQG2;P28370;P28370-2	SMARCA1	-0.186417	-4.20529	0.0159232	0.0671184
Q9BQE5	APOL2	0.500806	4.1982	0.0160088	0.0673546
Q9BTE3-2;Q9BTE3-3	MCMBP	0.179607	4.19795	0.0160118	0.0673546
A6NLH6;Q9P003	CNIH4	0.192684	4.19732	0.0160196	0.0673546
P49354;E9PQP6;P49354-2;H0YE66	FNTA	-0.175459	-4.19377	0.0160626	0.0674789
E9PL10;Q96K17;B3KNJ1	BTF3L4	-0.187603	-4.1918	0.0160866	0.0674851
Q8TCB0;C9JUM8	IFI44	1.78665	4.19144	0.0160909	0.0674851
O75828	CBR3	-0.25332	-4.18784	0.016135	0.0676132
Q86X76-2;Q86X76-4;Q86X76;Q86X76-3	NIT1	-0.408594	-4.18099	0.0162189	0.0679083
P25325;B1AH49;E7ENL2	MPST	-0.267676	-4.17945	0.016238	0.0679313
P51531-2;P51531	SMARCA2	-0.278434	-4.17605	0.0162799	0.0679994
O95394;D6RF12;E9PF86	PGM3	-0.259822	-4.17593	0.0162814	0.0679994
Q8WZ42-5;Q8WZ42-11;Q8WZ42-4;Q8WZ42-7;Q8WZ42-2;Q8WZ42;Q8WZ42-8;E7ENC6;Q8WZ42-3;Q8WZ42-10;Q8WZ42-9	TTN	-0.546934	-4.16875	0.0163704	0.0683146
H0YI09;Q9H8H3;B4DDW1;F8VQX6	METTL7A	-0.595634	-4.16346	0.0164365	0.0684964
A9Z1X7;E9PCT1;Q8IYB3-2;Q8IYB3	SRRM1	0.184882	4.1607	0.0164711	0.0684964
Q14651;C9JAM8	PLS1	1.13729	4.15924	0.0164894	0.0684964
Q9H993;F5GZY1	ARMT1	-0.216537	-4.15879	0.0164951	0.0684964
I3L0E3;Q9Y2R5;E9PE17	hCG_1984214;MRPS17	0.21194	4.15651	0.0165237	0.0684964
E9PF18;Q16836;Q16836-2	HADH	-0.184672	-4.15636	0.0165256	0.0684964
P56181-2	NDUFV3	-0.255174	-4.15577	0.016533	0.0684964
P55212;P55212-2;D6RHU3	CASP6	-0.356849	-4.15533	0.0165385	0.0684964
O14662-2	STX16	-0.188089	-4.15457	0.0165481	0.0684964
P49759;P49759-3;B8ZZR0;F8WBF5;E9PH13	CLK1	0.191958	4.15368	0.0165593	0.0684964
C9J167;I3L0B5;P54278;P54278-3	PMS2	-0.355302	-4.1533	0.0165642	0.0684964
P53609;P53609-2	PGGT1B	-0.458901	-4.15077	0.0165962	0.0685667
Q99653;H0YKE7;F5GX29;H0YNG9	CHP1	0.172747	4.14979	0.0166086	0.0685667
P18827	SDC1	-0.547355	-4.14236	0.0167031	0.0688975
F5H656;Q8WXF1;Q8WXF1-2	PSPC1	0.205538	4.14055	0.0167262	0.0688975
B7Z589;P48067-2;P48067-3;P48067;B7Z9G8	SLC6A9	-0.328929	-4.13972	0.0167368	0.0688975
Q14938-5;Q14938-3;F8W8H9;Q14938-4;Q14938;C9JWJ8;Q14938-2	NFIX	-0.210657	-4.13919	0.0167436	0.0688975
O43805	SSNA1	0.218522	4.13734	0.0167673	0.0689166
P20592	MX2	0.547349	4.13668	0.0167758	0.0689166
H3BRB3;B7Z265;Q14807	KIF22	0.530731	4.13282	0.0168253	0.0690094
P82921	MRPS21	0.406666	4.13278	0.0168258	0.0690094
Q5T6F2;F5H2C8;F5H2U4;A6NCA8;E7EWG4	UBAP2	0.251801	4.12777	0.0168905	0.0692038
P35268	RPL22	0.175111	4.12633	0.0169091	0.0692038
G5E9H8;D3YTI9;A8MUD0;A2ABB9;A2AB90;O15533-2;O15533;O15533-3;Q6P1N7;G3V0I4;C9JA35	TAPBP	0.360863	4.1259	0.0169147	0.0692038
I3L2B0	CLUH	0.370822	4.12384	0.0169415	0.0692571
O75937	DNAJC8	-0.184961	-4.12097	0.0169788	0.0693531
Q8WUK0;Q8WUK0-2	PTPMT1	0.193911	4.11626	0.0170402	0.0694504
B4DN52;Q9UHB6-2;Q9UHB6;F8VQE1;Q9UHB6-3;F8VS07	LIMA1	0.188014	4.1161	0.0170423	0.0694504
P42356	PI4KA	-0.297602	-4.11578	0.0170465	0.0694504
B1AJQ6;Q86Y82	STX12	-0.176982	-4.1149	0.017058	0.0694504
P17858;P17858-2;F5H3H2	PFKL	-0.285772	-4.11323	0.0170799	0.0694832
O43852;O43852-3;F5H4F5;F5H1Q9;F5H879;H0Y875	CALU	-0.195996	-4.11148	0.0171028	0.0694895
P49419-2	ALDH7A1	-0.163057	-4.11067	0.0171135	0.0694895
Q460N5-1;Q460N5;Q460N5-4;H7C5R8;Q460N5-3	PARP14	0.491347	4.10938	0.0171304	0.0694895
P07339;H7C469;F8WD96;C9JH19	CTSD	-0.313322	-4.10889	0.0171369	0.0694895
Q13610;B4DJV5	PWP1	0.236802	4.10695	0.0171625	0.0695372
O15212;A2AB88	PFDN6	-0.221767	-4.10546	0.0171821	0.0695603
P54709;C9JA36;B7Z1N7;C9JXZ1	ATP1B3	0.205811	4.10441	0.017196	0.0695606
Q5VW52;Q9HCL2	GPAM	0.263756	4.10296	0.0172152	0.0695727
Q01664	TFAP4	0.222497	4.10209	0.0172267	0.0695727
B4DPP0;A6NNI4;G8JLH6;P21926;E7ERM7	CD9	-0.18971	-4.09799	0.0172812	0.0697364
O75083;D6RD66;O75083-3;B4DY05	WDR1	-0.162542	-4.09397	0.0173347	0.069896
Q96SK2-2;Q96SK2;H7BXV2;Q96SK2-3	TMEM209	0.16409	4.08759	0.0174201	0.0701641
Q66K14-2;Q66K14	TBC1D9B	-0.357506	-4.08549	0.0174484	0.0701641
H7BXU8;O95248-4;G5E933;O95248	SBF1	-0.225928	-4.08486	0.0174569	0.0701641
Q99081;Q99081-3;F5H6Z6;E9PGY0;B4DGI9;H0YNQ5;F5GY10;B4E1W1;Q99081-2	TCF12	0.203266	4.08484	0.0174571	0.0701641
Q8TF64	GIPC3	-0.269535	-4.07925	0.0175327	0.0704114
Q9H583;Q5T3Q7	HEATR1	0.251048	4.07416	0.0176017	0.0706321
Q8TF05-2;Q8TF05	PPP4R1	0.180252	4.06852	0.0176787	0.0708777
Q15427;Q5SZ64	SF3B4	0.183247	4.06761	0.0176912	0.0708777
Q9NP72;Q9NP72-2;F5H4U3;Q5W0J0	RAB18	0.293723	4.06406	0.0177397	0.0710155
Q93074-3;Q93074;Q93074-2;F5H3Y1;H0Y7P1	MED12	-0.208373	-4.06006	0.0177949	0.0711681
E9PDL9;B2CI53;D3K174;B5M453;E9PGC1;E9PFN4;B5M452;F8W7E6;H7C3C4;Q9Y6M7-4;Q9Y6M7-3;Q9Y6M7-2;Q9Y6M7;Q9Y6M7-5;C9JRP1	SLC4A7	-0.268721	-4.05923	0.0178062	0.0711681
P32969;H0Y9V9;D6RAN4;E7ESE0;H0Y9R4;B4E1M5	RPL9	0.19373	4.05633	0.0178464	0.0711794
O95297-2;O95297;Q9UEL6;O95297-4;O95297-3	MPZL1	-0.234809	-4.05537	0.0178596	0.0711794
Q92503-3;Q92503;Q92503-2	SEC14L1	0.512478	4.055	0.0178648	0.0711794
O96008;O96008-2	TOMM40	0.176619	4.05427	0.0178748	0.0711794
Q9UKD2	MRTO4	0.182233	4.0523	0.0179022	0.0711794
O60566;O60566-3;C9JLW5;O60566-2	BUB1B	0.261795	4.05228	0.0179025	0.0711794
Q16880	UGT8	-0.172151	-4.05186	0.0179084	0.0711794
Q9Y3E5	PTRH2	0.254739	4.04925	0.0179447	0.0712523
Q5VZE5	NAA35	0.178362	4.04782	0.0179645	0.0712523
Q15366;Q15366-2;F8VWQ4	PCBP2	0.886208	4.04653	0.0179826	0.0712523
P47756-2;B1AK87;B1AK88;E7EQ40;P47756;B1AK85;F6USW4	CAPZB	-0.167102	-4.04646	0.0179835	0.0712523
P61225;F6U784	RAP2B;RAP2A	0.180044	4.04277	0.0180351	0.0714002
O95140	MFN2	0.256905	4.03988	0.0180756	0.0714627
Q6P582	MZT2A	-0.466146	-4.03962	0.0180794	0.0714627
Q9BTD8-4;Q9BTD8-2;Q9BTD8-3;Q9BTD8	RBM42	0.21406	4.03805	0.0181014	0.0714934
O00159-2;F5H730	MYO1C	-0.15798	-4.02004	0.0183572	0.0724466
Q13049	TRIM32	0.297581	4.01869	0.0183766	0.0724661
Q5T5C0-3;Q5T5C0-2;Q5T5C0;Q3B794	STXBP5	-0.477039	-4.01579	0.0184182	0.0725731
Q8WVJ2;E5RFP0	NUDCD2	-0.367081	-4.01466	0.0184344	0.0725802
O14617-5;O14617;O14617-4;G5E988;O14617-2;E7EMM2;O14617-3	AP3D1	-0.21001	-4.01257	0.0184646	0.0725952
P68104;Q5VTE0;Q6IQ15;F8W6I0	EEF1A1;EEF1A1P5	0.164603	4.01239	0.0184672	0.0725952
Q9H2C0	GAN	0.244268	4.00833	0.0185259	0.0727362
A6NM69;C9JC79;P22307;B4DHP6;E1B6W5;P22307-2	SCP2	-0.25979	-4.0079	0.0185321	0.0727362
E9PJK1;E9PRJ8;H0YDL9;H0YDJ9;E9PIF1;A6NMH8;P60033	CD81	1.24217	3.9919	0.0187656	0.0735953
I3L0U5;Q6PK04	CCDC137	0.208984	3.99083	0.0187814	0.0735997
O15305;H3BV55;F5H0W0;B7Z419;H3BPH4;H3BRM0	PMM2	-0.29425	-3.98934	0.0188033	0.073628
Q8WW12;Q8WW12-2	PCNP	-0.198066	-3.98636	0.0188474	0.073743
Q9NUQ6;B4DT67;B8ZZZ7	SPATS2L	0.244197	3.98213	0.0189101	0.0739305
Q6RW13;Q6RW13-2	AGTRAP	-0.334405	-3.98057	0.0189332	0.0739498
O96007;E9PKT9	MOCS2	0.242098	3.97982	0.0189445	0.0739498
F5GXL8;P09110;C9JDE9;H7C131;G5E935;H0Y4D4	ACAA1	-0.196887	-3.97534	0.0190113	0.0741528
Q9Y2L1;Q9Y2L1-2;G3V1J5;F2Z2C0	DIS3	0.178299	3.97334	0.0190411	0.0742007
Q12882	DPYD	-0.410426	-3.97254	0.0190531	0.0742007
Q9ULX3	NOB1	0.194751	3.97122	0.019073	0.0742203
Q3MHD2;Q3MHD2-2	LSM12	0.388906	3.97017	0.0190887	0.0742241
D6RFG8;P27707;D6RCP9	DCK	-0.292139	-3.96761	0.0191273	0.074307
Q15428	SF3A2	0.173294	3.96678	0.0191397	0.074307
F5H6C7;Q96I51;F5GX55;C9JWG9	WBSCR16	0.184949	3.95674	0.0192918	0.0748395
Q8NEZ5;Q8NEZ5-3;H3BTH6	FBXO22	-0.196998	-3.95384	0.019336	0.0749531
Q9BY77;Q9BY77-2;F8WCX5	POLDIP3	0.202798	3.94974	0.0193986	0.0751377
P15291;F5H0P7;P15291-2	B4GALT1	0.327778	3.94621	0.0194528	0.0752877
P22670	RFX1	-0.250569	-3.94527	0.0194673	0.0752877
P11021	HSPA5	0.175083	3.94139	0.019527	0.0754604
P53990-2;P53990;P53990-4;H3BMU1;H3BUI0;F5H6Z7;P53990-3;A8KAH5;H3BQF7;H3BVH9;F5GXM3	IST1	-0.160306	-3.9366	0.0196012	0.0756649
O43913;O43913-2;B4DXT8	ORC5	-0.225463	-3.93603	0.0196101	0.0756649
Q9UI30;F5GX77;F5GYQ2	TRMT112	0.197002	3.93311	0.0196554	0.0757762
Q8TDX7	NEK7	0.289981	3.93149	0.0196808	0.0757762
Q99459	CDC5L	0.181439	3.93126	0.0196843	0.0757762
Q9NV31	IMP3	0.17113	3.9279	0.0197367	0.0759198
P11586;G3V2B8;F5H2F4;G3V3L6	MTHFD1	-0.174475	-3.92681	0.0197539	0.0759277
Q6ZNJ1-2;Q6ZNJ1-3;Q6ZNJ1;H0Y764;B4DVX0;H7C3Y7	NBEAL2	-0.238415	-3.92478	0.0197858	0.0759898
Q9Y3T9	NOC2L	0.179062	3.92333	0.0198085	0.0759898
F5H2S7;Q13561;Q13561-3;Q13561-2;F5H223;F8WAG8;A8K8J9;F8W1I6;H0YI98;F8VW18	DCTN2	-0.165585	-3.92288	0.0198155	0.0759898
P13639;B4DPU3;F5H370	EEF2	0.158736	3.92058	0.0198518	0.0760432
P63092;A6NI00;Q5JWF2	GNAS	-0.172931	-3.92007	0.0198598	0.0760432
Q9P2N5	RBM27	-0.212882	-3.91869	0.0198815	0.0760671
O75607	NPM3	0.267683	3.91775	0.0198963	0.0760671
F5GWD7;Q8WVC0;Q8WVC0-2	LEO1	0.168048	3.91524	0.0199361	0.0761419
I3L397;I3L504;P63241;P63241-2;Q6IS14;F8WCJ1;C9J7B5;C9J4W5;Q9GZV4	EIF5A;EIF5AL1;EIF5A2	-0.210722	-3.9146	0.0199463	0.0761419
Q9Y5U9	IER3IP1	-0.228603	-3.91308	0.0199704	0.0761761
Q13315	ATM	-0.255944	-3.91164	0.0199933	0.0761933
Q00796;H0YLA4	SORD	-0.15883	-3.91088	0.0200053	0.0761933
O75376;O75376-2;E7EVK1	NCOR1	-0.18458	-3.90959	0.0200259	0.0762139
Q96A33;Q96A33-2	CCDC47	0.253324	3.90775	0.0200551	0.0762673
Q03252	LMNB2	0.179978	3.90428	0.0201107	0.0763637
E7ESM9;B7Z468;P20810-6;G5E9D3;P20810-5;P20810-7;B7Z574;G5E946;P20810;E7ES10;E9PCH5;P20810-4;P20810-2;E9PDE4;P20810-3;H0Y7F0;E7EQ12;F8W7E0;E7EQA0	CAST	-0.217956	-3.90426	0.0201109	0.0763637
Q96R06	SPAG5	0.293256	3.90196	0.0201478	0.0764459
Q14192	FHL2	0.560887	3.90071	0.0201679	0.0764644
Q15147-2;Q5JYS9;Q15147;E2QRH8;Q15147-4	PLCB4	-0.28887	-3.89897	0.0201958	0.0764851
Q9H6T3;Q9H6T3-2	RPAP3	0.169289	3.89847	0.0202039	0.0764851
Q9H9Y2	RPF1	0.179411	3.89534	0.0202543	0.0766112
Q99575	POP1	0.152901	3.89451	0.0202678	0.0766112
Q5VTU8;P56381	ATP5EP2;ATP5E	0.212162	3.89283	0.020295	0.0766564
A6NJM0;P29323-2;P29323-3;P29323;B1AKC9	EPHB2	0.370401	3.8914	0.0203182	0.0766863
Q6DKJ4;Q6DKJ4-3;I3L4V6;Q6DKJ4-2	NXN	0.153213	3.88677	0.0203934	0.0769122
Q96J84;Q96J84-2;B4DN67;Q96J84-3;Q5W0G0;Q5W0F9	KIRREL	0.337616	3.88295	0.0204557	0.0770169
P30086;B4DRT4	PEBP1	-0.226113	-3.8817	0.0204761	0.0770169
Q14004-2;Q14004	CDK13	0.174595	3.8811	0.020486	0.0770169
P42025;G5E9Q5	ACTR1B	-0.350958	-3.88035	0.0204983	0.0770169
O95782-2;O95782	AP2A1	-0.176593	-3.87949	0.0205123	0.0770169
P51812;F5GYC4;B4DG22;B7ZB17	RPS6KA3	-0.201504	-3.87943	0.0205133	0.0770169
B7Z3A7;P54750-8;P54750-6;P54750-4;P54750-3;P54750-9;P54750-2;P54750;P54750-7;P54750-5	PDE1A	-0.421806	-3.87802	0.0205364	0.077046
O00231	PSMD11	0.163364	3.87346	0.0206115	0.0772275
A2AAT0;E7ESG6;F5H0B5;Q92504	SLC39A7	-0.305047	-3.87321	0.0206156	0.0772275
Q96EK6;G3V4W4;G3V5E4	GNPNAT1	-0.177794	-3.87157	0.0206426	0.0772706
P15531;P15531-2	NME1	-0.197948	-3.86732	0.0207132	0.0772706
Q5C9Z4	NOM1	0.919006	3.86566	0.0207406	0.0772706
F5H5L4;Q9BYD6;H0Y8N7	MRPL1	0.202274	3.86547	0.0207439	0.0772706
P14384;F8W111;H0YHN7	CPM	-0.158712	-3.8653	0.0207467	0.0772706
F5H365;Q15436;F5H6C4;B3KXI2;G3V531	SEC23A	-0.201731	-3.86524	0.0207477	0.0772706
E9PHM7;Q9UPQ0-2;Q9UPQ0;Q9UPQ0-4;D6RD46;H0Y8P3;Q9UPQ0-8;Q9UPQ0-6;E7EPK0;E9PDJ9;H0Y2S5;G5EA03;Q9UPQ0-9;Q9UPQ0-3;Q9UPQ0-5	LIMCH1	0.178386	3.86434	0.0207626	0.0772706
Q9Y2X3	NOP58	0.193281	3.86427	0.0207638	0.0772706
P78406;E9PQ57;E9PPG9	RAE1	0.21207	3.86415	0.0207657	0.0772706
Q9NPA0;H0YDT8;H0YDX2	EMC7	0.247794	3.862	0.0208016	0.0773467
E9PIM6;E9PNQ8;H0YDI9;P04216	THY1	-0.156512	-3.86039	0.0208285	0.0773893
P30154;P30154-2;F8W8G1;P30154-3;A8MY67;H0YDG7	PPP2R1B	0.211646	3.85674	0.0208896	0.0774654
Q9NWV8;Q9NWV8-3	BABAM1	-0.271474	-3.8565	0.0208936	0.0774654
Q9BQA1;B4DP38;H0Y711	WDR77	0.198694	3.8564	0.0208953	0.0774654
P00966;Q5T6L6;Q5T6L5	ASS1	-0.16524	-3.84935	0.0210139	0.0778414
I3NI00;P35613-2;P35613;P35613-4;I3L4S8;P35613-3;I3L1R4;I3L192	BSG	-0.166038	-3.84854	0.0210277	0.0778414
Q6ZNB6;Q6ZNB6-2	NFXL1	0.263524	3.84627	0.021066	0.0779069
P56182;F8W984	RRP1	0.213999	3.84538	0.0210812	0.0779069
Q9P035;H3BS72;H3BPZ1;B4DRF4;H3BRL8	HACD3	0.157101	3.84474	0.021092	0.0779069
Q92759;B4DTJ5	GTF2H4	-0.253023	-3.84367	0.0211102	0.0779168
Q9NVH2-2;Q9NVH2;Q9NVH2-3;Q9NVH2-4	INTS7	0.209906	3.83754	0.0212147	0.0782447
P49674;H0Y645;B0QY35;B0QY34;B0QY36	CSNK1E	0.289	3.83043	0.0213365	0.0786361
E9PCI3;P08243;E9PCX6;F8WEJ5	ASNS	-0.184814	-3.82712	0.0213936	0.0787412
P40763-2;P40763;G8JLH9	STAT3	0.201738	3.82696	0.0213964	0.0787412
Q9BZJ0-2;Q5JY65;Q9BZJ0-3;Q9BZJ0	CRNKL1	0.193297	3.82507	0.021429	0.0788033
I3L2C7;P57678	GEMIN4	0.152153	3.82134	0.0214936	0.078983
Q9NS87;Q9NS87-2;H7BYN9;Q9NS87-4;C9JKA9;D6RCT7	KIF15	0.176286	3.81952	0.0215252	0.0790414
O00499-9;O00499-7;O00499-4;O00499-6;O00499-3;O00499-2;O00499-5;O00499;O00499-10;O00499-8;O00499-11	BIN1	-0.179546	-3.81715	0.0215666	0.0791353
H3BN98		0.300142	3.80957	0.0216991	0.079483
Q5T160	RARS2	0.279031	3.80947	0.0217009	0.079483
P08651-2;P08651;F8W9H9;P08651-4;P08651-5;P08651-3	NFIC	-0.187644	-3.80902	0.0217089	0.079483
P00387-2;P00387;P00387-3;B1AHF3	CYB5R3	-0.189786	-3.80554	0.02177	0.0796486
Q16774;B1ANH5;B1ANH0;Q16774-2;B1ANH6;B1ANH2;F5GXL9;B1ANG9;B1ANH1	GUK1	-0.770677	-3.8043	0.0217919	0.0796706
P61081	UBE2M	-0.202015	-3.80085	0.0218529	0.0797853
Q4KMQ1;H3BLU1;H7BXP5;Q4KMQ1-2;Q4KMQ1-4;Q4KMQ1-3	TPRN	0.583599	3.80029	0.0218628	0.0797853
Q9BT73	PSMG3	-0.220677	-3.79983	0.021871	0.0797853
P15374;E9PBF1;Q5TBK7	UCHL3	-0.25632	-3.7968	0.0219249	0.0799001
Q13322-2;Q13322-4;Q13322;Q13322-3	GRB10	-0.480425	-3.79464	0.0219632	0.0799001
O43570-2;O43570;B3KUB4	CA12	-0.354514	-3.79359	0.0219821	0.0799001
E9PS17;Q96KG9-3;Q96KG9-2;Q96KG9;E9PK59;Q96KG9-4;Q96KG9-5;Q96KG9-6;E9PPN3	SCYL1	-0.176707	-3.79284	0.0219954	0.0799001
O75323;H7C333;C9IYJ3;C9J7B1;C9K068	GBAS	0.297197	3.79258	0.022	0.0799001
Q9GZP8-2	IMUP	-0.579847	-3.79251	0.0220012	0.0799001
Q9P287;Q9P287-3;B4E318;Q9P287-4;Q9P287-2	BCCIP	0.152701	3.7918	0.0220139	0.0799001
O00566;C9JX83	MPHOSPH10	0.169694	3.78859	0.0220714	0.0800507
O75648-2;O75648;O75648-3;O75648-4	TRMU	0.827548	3.78684	0.0221029	0.0801071
Q13042-3;Q13042-2;Q13042;Q5T8C6;Q7Z651	CDC16	0.225195	3.78427	0.0221491	0.0802165
H0Y3F3;P30838;C9JMC5;E9PNN6;I3L3I9;A8MYB8;E7ERM4	ALDH3A1	-0.19019	-3.78274	0.0221767	0.0802586
Q9NUQ3;Q9NUQ3-2	TXLNG	0.195777	3.78111	0.022206	0.0803066
Q9UH62	ARMCX3	-0.170282	-3.77963	0.0222328	0.0803457
Q15435;H7C003;Q15435-2;C9JD73;Q15435-3;B5MBZ8	PPP1R7	-0.20905	-3.7777	0.0222678	0.080354
B4DFI9;O60921;C9JA95;F8WAW9;C9JCK8	HUS1	0.341643	3.77569	0.0223042	0.080354
Q9H7B4;Q9H7B4-3;F5H5H6;Q9H7B4-2	SMYD3	-0.297142	-3.77532	0.022311	0.080354
G3XA81;Q9BTX1-2;Q9BTX1;B4DZG6;Q9BTX1-4;A6NEN1;Q9BTX1-3	NDC1	0.1847	3.77507	0.0223154	0.080354
O00411	POLRMT	-0.175755	-3.77479	0.0223205	0.080354
H7BYY1;F5H7S3;B7Z596;P09493-2	TPM1	-0.188956	-3.7742	0.0223312	0.080354
I3L1P8;Q02978;F5GY65	SLC25A11	-0.17177	-3.77219	0.0223679	0.0804281
D6RGI3;D6RER5;Q9NVA2;Q9NVA2-2;D6RDU5	11-Sep	0.148436	3.7642	0.022514	0.0807819
O75063	FAM20B	-0.50063	-3.76081	0.0225764	0.0807819
P20290;P20290-2	BTF3	0.186358	3.76073	0.022578	0.0807819
P98082;P98082-3;P98082-2	DAB2	0.164085	3.76006	0.0225903	0.0807819
P22102;P22102-2	GART	-0.167534	-3.76001	0.0225912	0.0807819
Q2TAA5	ALG11	-0.226597	-3.75999	0.0225917	0.0807819
B9ZVW9;G8JLA8;Q15582;H0Y8L3	TGFBI	0.349161	3.75991	0.022593	0.0807819
Q9P265	DIP2B	-0.233293	-3.75977	0.0225956	0.0807819
H3BQM0;E9PC61;Q8NDF8;B4DV38;Q8NDF8-3;Q8NDF8-2	PAPD5	0.806552	3.7584	0.022621	0.0807819
Q5RI15;Q5RI15-2	COX20	-0.212108	-3.7577	0.0226339	0.0807819
O14732-2;O14732	IMPA2	-0.318522	-3.756	0.0226653	0.0807819
A0AV96;A0AV96-2;D6RBS9;D6R9D6;B7Z8Z7;D6REZ6	RBM47	0.370984	3.7559	0.0226672	0.0807819
Q13232;H3BPR2	NME3	-0.382223	-3.75519	0.0226804	0.0807819
Q14677-3;Q14677-2	CLINT1	-0.147003	-3.75458	0.0226917	0.0807819
Q5SQP8;P56545;P56545-2	CTBP2	-0.153901	-3.7518	0.0227432	0.0809077
Q8N1G4	LRRC47	-0.164605	-3.74802	0.0228137	0.0810239
Q8TB96;F5GXC5	ITFG1	-0.39267	-3.74787	0.0228165	0.0810239
P29084;E5RH41	GTF2E2	-0.320026	-3.74745	0.0228243	0.0810239
Q63HN8;Q63HN8-4;H3BLU6	RNF213	-0.199745	-3.74395	0.0228899	0.0811991
Q9UPN6;B7Z888	SCAF8	0.182799	3.74249	0.0229172	0.0812386
Q9P2B2;H0YFT2	PTGFRN	-0.167828	-3.74112	0.022943	0.0812728
O94888;C9JAT7;F5GYB1	UBXN7	-0.255343	-3.74011	0.022962	0.0812825
P42892-3;P42892-4;P42892;B4DKB2;P42892-2	ECE1	0.182042	3.73505	0.0230573	0.0815625
B4DG62;E7ENR4;P19367-4;P19367-2;P19367;P19367-3	HK1	0.200743	3.73244	0.0231068	0.0816797
P22059;B7WNL4	OSBP	-0.170205	-3.73058	0.0231421	0.0817469
P09497-2;P09497	CLTB	-0.154905	-3.7265	0.0232197	0.0819635
O43474-4;O43474-1;O43474	KLF4	0.635608	3.72298	0.023287	0.0821432
Q5HYK7-3;Q5HYK7-2;Q5HYK7;Q5HYK7-5;Q5HYK7-4	SH3D19	-0.512891	-3.7204	0.0233364	0.0822597
B1AKN5;B1AKN8;F5H0R0;Q12857;F8W8W3;B1AKN7;Q12857-2;B1AKN6	NFIA	-0.399169	-3.71813	0.0233801	0.0823559
O94992	HEXIM1	-0.230314	-3.71717	0.0233985	0.0823627
P51114;B4DXZ6;P51114-2;P51114-3;E9PFF5;E7EU85	FXR1	0.14713	3.71272	0.0234844	0.0826072
F8WCF6;P59998;C9JWM7;F8WDD7;E7ETI0;H7C0A3;F6TTL5	ARPC4-TTLL3;ARPC4	-0.226174	-3.71114	0.023515	0.0826567
Q9NZI7;Q9NZI7-4	UBP1	-0.163653	-3.71005	0.0235361	0.0826731
P26368-2;P26368	U2AF2	0.169484	3.70476	0.0236388	0.0829757
F8W7K3;Q13813-3	SPTAN1	0.377837	3.70218	0.0236893	0.0830949
Q9NP61;C9JZR4;E9PB03	ARFGAP3	0.268493	3.70122	0.0237081	0.0831026
E7EX44;Q05682-3	CALD1	-0.244524	-3.6987	0.0237573	0.083217
H0Y7A7;P62158;E7ETZ0;E7EMB3;Q96HY3;G3V361	CALM2;CALM1	-0.22817	-3.69518	0.0238266	0.0833613
B7Z7X8;Q8NHH9;Q8NHH9-3;Q8NHH9-4;Q8NHH9-2;B5MCN0	ATL2	0.226856	3.69491	0.0238318	0.0833613
Q53LP3	SOWAHC	0.372446	3.69407	0.0238484	0.0833614
Q12849;B3KP14;F5H5I6;H0Y8R1;H0YAK1;Q12849-5	GRSF1	0.204731	3.69298	0.0238699	0.0833785
Q9NZ45	CISD1	0.201377	3.68988	0.023931	0.0834615
Q12982;Q12982-2;H7C096	BNIP2	-0.161509	-3.68977	0.0239332	0.0834615
P18124;A8MUD9	RPL7	0.1499	3.68804	0.0239674	0.0834615
Q96SZ6-2;Q96SZ6-3;Q96SZ6;Q675N4;Q96SZ6-4;H0Y721;E9PF14	CDK5RAP1	0.289651	3.68782	0.023972	0.0834615
E7EW20;Q9UM54-6;Q9UM54-5;Q9UM54-2;Q9UM54-4;Q9UM54-1;Q9UM54	MYO6	-0.333154	-3.68757	0.0239769	0.0834615
P06748;P06748-3;P06748-2	NPM1	0.145523	3.68475	0.0240329	0.0835985
Q14669;Q14CA3	TRIP12	0.153121	3.68303	0.0240671	0.0836595
Q16666-3;Q16666-2;Q16666;E7EPR3;H3BLV7	IFI16	0.922749	3.67416	0.0242445	0.0842176
F5H8F7;Q9UBL3-3;Q9UBL3;Q9UBL3-2	ASH2L	0.189151	3.66952	0.0243379	0.0844224
Q9BY32;Q9BY32-2;A2A2N2	ITPA	-0.144656	-3.66887	0.0243511	0.0844224
H0YEL6;Q8N4C6-10;Q8N4C6-7;H0YDJ4;H9KV85;C9J066;Q8N4C6-11;Q8N4C6-4;Q8N4C6-9;Q8N4C6-2;Q8N4C6;Q8N4C6-5;F8W6D3;E9PN67;Q8N4C6-6	NIN	-0.255091	-3.66873	0.0243539	0.0844224
Q15291;Q15291-2	RBBP5	0.248007	3.66651	0.0243989	0.0845199
Q02878;F8W181	RPL6	0.157962	3.66465	0.0244366	0.0845522
Q5H8X8;A8MXQ0;O95399;O95399-2	UTS2	0.180605	3.66439	0.0244419	0.0845522
O75962-4;O75962;O75962-2;O75962-5;E7EWP2;E7EPJ7;F5H228	TRIO	0.231196	3.65974	0.0245365	0.0848208
Q12974;E9PGJ6;E9PMY3;E9PML8;E9PJC0;E9PRR9;Q12974-2	PTP4A2	0.208583	3.65574	0.0246183	0.0850276
Q96D53;Q96D53-2	ADCK4	-0.270559	-3.65449	0.0246438	0.0850276
Q14151	SAFB2	0.184365	3.65433	0.0246471	0.0850276
P20042	EIF2S2	0.149175	3.65213	0.0246924	0.0851038
Q7L0Y3;C9JVB6	TRMT10C	0.148921	3.65139	0.0247075	0.0851038
A6NMH6;A6NFQ9;F8W8I8;Q92599-2;F6W7K9;Q92599;Q92599-3	08-Sep	-0.345837	-3.65077	0.0247201	0.0851038
Q13472-2;Q13472;B4DK80;H7BZN5	TOP3A	0.153723	3.64824	0.0247725	0.0852254
Q8IVT2	MISP	-0.214094	-3.64531	0.0248329	0.0853117
Q96ES7	CCDC101	0.431956	3.64506	0.0248382	0.0853117
C9JRK3;E9PHU3;Q5T5P2-3;Q5T5P2;Q5T5P2-6;Q5T5P2-4;Q5T5P2-8;Q5T5P2-2;Q5T5P2-7;A6NLF3;Q5T5P0;Q5T5P1	KIAA1217	0.413846	3.64455	0.0248486	0.0853117
P16989;P16989-3	YBX3	0.15056	3.64339	0.0248728	0.0853363
D6RAJ6;Q9UKT5-2;Q9UKT5;D6REP2	FBXO4	-0.300787	-3.6416	0.0249097	0.0853938
Q13523;F5H2U2;H0YDJ3	PRPF4B	0.175847	3.64094	0.0249236	0.0853938
Q4VXZ8;Q9NUI1;Q9NUI1-3	DECR2	-0.530553	-3.63833	0.0249778	0.0854898
E9PGT6;Q99627-2;Q99627;H7C3S9;B8ZZP3	COPS8	-0.188369	-3.63795	0.0249857	0.0854898
Q8IY95-2;Q8IY95	TMEM192	-0.267228	-3.63455	0.0250567	0.0856746
Q9UKX5;F5H1A1;F5GZX6	ITGA11	-1.06243	-3.63067	0.0251381	0.0858209
Q14232;F5H0D0;B4DGX0;H0YGG4	EIF2B1	-0.161959	-3.62974	0.0251576	0.0858209
O14974;F5H1B6;O14974-4;O14974-3;O14974-2;F8W8Q6;F8W7P1;F8W9E8;F8VWB4;F8VZN8	PPP1R12A	-0.188308	-3.62966	0.0251593	0.0858209
Q9NWT1	PAK1IP1	0.145481	3.62925	0.025168	0.0858209
Q99614	TTC1	-0.230071	-3.61671	0.0254334	0.0866672
Q5T5C7;P49591	SARS	-0.157107	-3.61421	0.0254866	0.0867894
Q08AM6	VAC14	-0.323204	-3.60774	0.0256253	0.0871696
Q9NY61	AATF	0.379461	3.60738	0.025633	0.0871696
Q9NWX6;Q9H8R6	THG1L	0.251478	3.60491	0.0256861	0.0872892
H0YN78;Q9BV29;Q9BV29-2;H0YLN5;H0YM19;H0YLI5;H0YMC0;Q9BV29-3	C15orf57	0.401537	3.60413	0.025703	0.0872892
Q9BRJ2	MRPL45	0.238861	3.60274	0.0257331	0.0873322
P60953;E7ETU3;P60953-1;Q5JYX0	CDC42	0.253964	3.59966	0.0257997	0.087451
O43684-2;O43684;B4DDM6	BUB3	0.143109	3.59855	0.0258238	0.087451
O43324;D6RBD7;C9J1V9;C9JLK5;H0YAL7	EEF1E1;EEF1E1-BLOC1S5	-0.223832	-3.59821	0.0258311	0.087451
P61011;P61011-2;G3V4F7	SRP54	0.176292	3.5979	0.0258378	0.087451
Q13287	NMI	0.315477	3.59634	0.0258717	0.0874561
Q01105	SET	-0.161439	-3.59623	0.0258742	0.0874561
Q5T179;P61024	CKS1B	0.180336	3.59416	0.0259192	0.0874698
F8W8K3;Q8N108-17;Q8N108;Q8N108-13;Q8N108-12;Q8N108-16;Q8N108-14;Q8N108-18;Q8N108-15;Q08AE0	MIER1	-0.168575	-3.59388	0.0259254	0.0874698
C4AMC7;Q6VEQ5;A8K0Z3	WASH3P;WASH2P;WASH1	-0.366382	-3.59364	0.0259305	0.0874698
P48643;E7EWW2;E7ENZ3;B7ZAR1;E9PCA1;B4DYD8	CCT5	0.142021	3.58864	0.0260398	0.0877793
Q15388	TOMM20	0.159905	3.58747	0.0260654	0.0878066
Q969E8	TSR2	0.365209	3.58063	0.0262161	0.0882549
P42773	CDKN2C	-0.337078	-3.57982	0.0262341	0.0882563
P40227;B4DPJ8;A6NCD2	CCT6A	0.148982	3.57169	0.0264145	0.0888036
O75822;B4DUI3;F5H425	EIF3J	0.169718	3.56925	0.026469	0.0888216
Q96EM0;D6RC46;E9PKK7	L3HYPDH	0.716437	3.56917	0.0264708	0.0888216
Q9NSC5-2;Q9NSC5;E9PCW9	HOMER3	0.224115	3.56842	0.0264876	0.0888216
Q5SVK8;Q6XZF7;A8MU01;Q6XZF7-2	DNMBP	0.210757	3.56741	0.0265102	0.0888216
Q5T6V5	C9orf64	-0.25129	-3.56713	0.0265164	0.0888216
Q8IVD9	NUDCD3	-0.358739	-3.5667	0.0265261	0.0888216
O95081;O95081-2	AGFG2	-0.445456	-3.56282	0.0266132	0.0890539
P39023;G5E9G0;H7C422;H7C3M2;B5MCW2	RPL3	0.140411	3.56112	0.0266515	0.0891186
Q15021;F5GZJ1;E7EN77;F6SSY4	NCAPD2	0.153646	3.56039	0.0266681	0.0891186
Q9UQ35;F5GWZ7;Q9UQ35-2;I3L2L6	SRRM2	0.19842	3.55844	0.0267121	0.089163
Q9UJK0	TSR3	0.289838	3.55746	0.0267342	0.089163
Q9H9J2	MRPL44	0.184063	3.55704	0.0267436	0.089163
D6RE79;Q14728;D6R9N3;D6RIZ4;D6RA47	MFSD10	-0.161898	-3.55665	0.0267525	0.089163
G5E9V1;Q92734;Q05BK6;C9JJP5;C9JUE0;C9JTY3	TFG	-0.248559	-3.55504	0.0267891	0.0892258
P11216	PYGB	0.214397	3.55374	0.0268186	0.0892647
Q13464	ROCK1	-0.391511	-3.55284	0.0268391	0.0892737
O60507;C9J3I4;F5H7U7	TPST1	-0.45635	-3.55168	0.0268653	0.0893019
Q86W56;Q86W56-3;Q86W56-2	PARG	-0.160889	-3.55063	0.0268892	0.089322
P49902;B7Z382;Q5JUV4	NT5C2	0.22183	3.54931	0.0269195	0.0893448
P09913	IFIT2	0.683945	3.54877	0.0269317	0.0893448
F8W8C8;P55884;P55884-2;B4DV79	EIF3B	0.140526	3.54634	0.0269872	0.0894699
F5H7S4;O14757;E7EPP6;O14757-2	CHEK1	0.347293	3.53989	0.0271355	0.0899019
Q9NVG8;Q9NVG8-2	TBC1D13	-0.39124	-3.53557	0.0272351	0.0901725
P01215	CGA	-0.352159	-3.5292	0.0273831	0.0905685
Q5VIR6-4;Q5VIR6;Q5VIR6-2;G3V0H8;Q5VIR6-3	VPS53	-0.291783	-3.52886	0.027391	0.0905685
O43772;C9JPE1;B4DWZ5	SLC25A20	0.370152	3.52809	0.0274089	0.0905685
Q07812-5;Q07812-8;Q07812;Q07812-2;Q07812-7	BAX	-0.236501	-3.52682	0.0274385	0.090597
O60518	RANBP6	-0.331297	-3.52617	0.0274536	0.090597
Q8TC12;Q8TC12-2;G3V2G6;G3V234;B4DDW0	RDH11	-0.150701	-3.52499	0.0274812	0.0906283
Q92598;Q92598-2;Q92598-3;B4DYH1;B4DY72;E7EUG1	HSPH1	0.139171	3.52106	0.0275734	0.0908369
Q9NPD3;E9PI41	EXOSC4	0.192596	3.52061	0.027584	0.0908369
Q13303-2;Q13303;B0AZR7;Q5TG81;Q5TG80;Q13303-3	KCNAB2	-0.269735	-3.51986	0.0276016	0.0908369
Q99426;A8MVD5	TBCB	-0.275979	-3.5191	0.0276194	0.0908369
P35251-2;P35251	RFC1	-0.207854	-3.51844	0.027635	0.0908369
P37802	TAGLN2	-0.208516	-3.51603	0.0276919	0.0909298
Q9BVC4;H3BM50;H3BPU5;H3BPT1;H3BN58;H3BSZ4;H3BR25;Q9BVC4-4	MLST8	0.358859	3.51571	0.0276995	0.0909298
Q8N5A5-3;Q8N5A5-2;Q8N5A5	ZGPAT	0.193993	3.5149	0.0277186	0.090933
Q9Y3T6;H0YBU3;Q9Y3T6-2	R3HCC1	-0.275154	-3.50882	0.0278628	0.0913351
Q9HBL8;I3L3Z0;I3L1Y8	NMRAL1	-0.265958	-3.5082	0.0278776	0.0913351
Q9BRX2	PELO	0.157118	3.50501	0.0279536	0.0914713
Q9BSV6;E7EQB3;B0V3J0;A9C4B9	TSEN34	0.204519	3.50492	0.0279556	0.0914713
Q9Y224;G3V4C6	C14orf166	0.192621	3.50049	0.0280618	0.0917025
A8MW61;O43660;O43660-2	PLRG1	0.171945	3.50044	0.0280629	0.0917025
P33316-2;H0YNW5;H0YKC5;H0YNJ9;H0YMM5	DUT	-0.208493	-3.49861	0.0281069	0.0917867
Q6UN15-3;G3XAD6;Q6UN15;Q6UN15-4	FIP1L1	0.168077	3.49324	0.0282363	0.0920897
Q15042;C9J837;A6H8Z3	RAB3GAP1	0.194327	3.4927	0.0282495	0.0920897
Q9H553;Q9H553-2	ALG2	0.440506	3.49237	0.0282574	0.0920897
A6NG79;E9PGC6;Q92733	PRCC	0.149985	3.49172	0.0282731	0.0920897
P78527;E7EUY0;P78527-2	PRKDC	-0.196453	-3.48955	0.0283258	0.0922013
Q6P9B9	INTS5	0.202386	3.48567	0.02842	0.0924211
P82673;H7BXR7;P82673-2	MRPS35	0.161807	3.48525	0.0284302	0.0924211
Q9H910;B4DLH4;A6NGP5;H3BU16;H3BMV3;Q9H910-2;B4DL85;H3BMT0;H3BTV5	HN1L	-0.1472	-3.48178	0.0285151	0.0925815
Q14CX7;Q14CX7-2	NAA25	-0.164827	-3.48172	0.0285164	0.0925815
Q12965	MYO1E	0.222129	3.47979	0.0285639	0.0926755
P41250	GARS	-0.141675	-3.47611	0.0286542	0.0927726
Q9UII2;Q9UII2-3;Q9UII2-2	ATPIF1	-0.302024	-3.47607	0.0286551	0.0927726
O95793-2;O95793-3;O95793;Q5JW30	STAU1	-0.29215	-3.47525	0.0286753	0.0927726
Q9BRQ8;C9JI05;Q9BRQ8-2	AIFM2	0.176585	3.4751	0.0286789	0.0927726
E7EVQ6;Q14534;B4DHX0	SQLE	0.378977	3.4748	0.0286863	0.0927726
Q14247;Q14247-3;Q14247-2	CTTN	-0.139532	-3.47229	0.0287482	0.092913
P22314;B4DDE4	UBA1	-0.142366	-3.46635	0.0288955	0.0933288
O00151	PDLIM1	-0.17035	-3.4646	0.0289391	0.0934097
Q9Y237;Q9Y237-2	PIN4	-0.245968	-3.46158	0.0290144	0.0935838
Q969F9-2;Q969F9;G5E9V4;H7C5G2	HPS3	-0.379328	-3.46094	0.0290304	0.0935838
E9PFB3;Q0PNE2;C9IYN7;Q0PNE2-2;C9JLH5;C9JA82;C9J2D6;C9J9N8;C9JEX8;F8WE64	ELP6	-0.222014	-3.45777	0.0291096	0.0937789
Q9UNN5;B3KT28	FAF1	-0.140699	-3.45603	0.0291533	0.0938593
Q9Y4C2;Q9Y4C2-2	TCAF1	0.136318	3.45399	0.0292046	0.0939642
Q6PL18	ATAD2	0.156816	3.45244	0.0292436	0.0940295
C9JU49;Q9Y508-2;Q9Y508	RNF114	0.181683	3.44823	0.0293503	0.094312
P35270	SPR	-0.213812	-3.44704	0.0293803	0.0943479
Q9NYV4-2;Q9NYV4;Q9NYV4-3	CDK12	0.331531	3.44513	0.0294288	0.0944432
Q8WUH6	TMEM263	-0.149751	-3.4437	0.0294651	0.0944995
Q13045;F5H407	FLII	-0.165926	-3.44266	0.0294916	0.0945238
Q9UHG3;B7Z3Y2;B7Z9P8;F8W8W4	PCYOX1	-0.224664	-3.43966	0.0295681	0.0947086
G3V2F7;Q13404-1	UBE2V1	-0.203103	-3.43712	0.0296333	0.0948569
P12270	TPR	0.227425	3.43588	0.0296651	0.0948979
C9JIQ2;Q6IQ49-2;Q6IQ49;Q6IQ49-3	SDE2	0.177574	3.43343	0.0297278	0.0950381
P42566;B1AUU8;H7BYP0;P42566-2	EPS15	-0.153878	-3.43173	0.0297716	0.0950618
G3V1R3;F5H838;F5H2R1;F5H4I8;Q5VZ84;E9PCM7;P37275;Q2KJ05;F5H1R1;F5H8J0;H0YME0;H0YKM9	ZEB1	0.332923	3.4313	0.0297828	0.0950618
Q9BUT1;Q9BUT1-2;D6RFG2;D6R9U8;D6RIR6;Q9BUT1-3	BDH2	-0.5436	-3.43094	0.0297921	0.0950618
P49959;F8W7U8;B3KTC7;P49959-2	MRE11A	-0.256007	-3.4273	0.0298862	0.0953016
Q8WXW3;F5H337	PIBF1	-0.223366	-3.42476	0.029952	0.0954507
Q13868;A3KFL5;A3KFL2;B4DKK6;A3KFL4;A3KFL1	EXOSC2	0.168427	3.42385	0.0299755	0.0954648
Q13769;F8WCP5;C9JXG5	THOC5	0.209396	3.42245	0.0300119	0.0955203
Q96RU2-2;Q96RU2;B4E3L3;Q6NZX9;G3V1N5;H0YG96	USP28	-0.274378	-3.42087	0.0300532	0.0955908
Q9BRT3	MIEN1	-0.66875	-3.41892	0.030104	0.0956919
Q8NI08-2;Q8NI08;G8JL91;H0Y6T0;Q5JVL1;H0Y620;H0Y5F6;Q8NI08-5	NCOA7	1.39016	3.41784	0.0301323	0.0957213
O15013-7;O15013-4;O15013-5;O15013-6;O15013;H0YAN8	ARHGEF10	0.182333	3.41661	0.0301645	0.0957626
O95721;C9JAF7	SNAP29	-0.453078	-3.41572	0.0301878	0.0957761
Q8N392;Q8N392-2	ARHGAP18	0.259524	3.41302	0.0302586	0.095909
Q9UBM7;E9PMT8;E9PM00;B4E1K5	DHCR7	-0.135065	-3.41251	0.0302719	0.095909
E7EQZ4;Q16637-4;Q16637-2;Q16637-3;Q16637;B4DP61	SMN1;SMN2	0.148583	3.41194	0.030287	0.095909
P30405	PPIF	0.300293	3.41055	0.0303236	0.0959178
Q86VP6;Q86VP6-2	CAND1	-0.149871	-3.41038	0.0303281	0.0959178
Q9UPN7;B4DLT9	PPP6R1	-0.172231	-3.40962	0.0303481	0.0959207
Q9NVX2;F5GZ79;H7C483	NLE1	0.195543	3.40583	0.0304482	0.0961678
Q9P2N7-2;Q9P2N7-3;Q9P2N7-4;Q9P2N7;Q9P2N7-5	KLHL13	0.239567	3.40521	0.0304647	0.0961678
O75462	CRLF1	-0.333854	-3.40174	0.0305569	0.096327
Q14240;Q14240-2;E7EQG2;Q9NZE6	EIF4A2	-0.211669	-3.40145	0.0305646	0.096327
Q9Y3B7;Q9Y3B7-2;A6NLT0	MRPL11	0.156448	3.40079	0.030582	0.096327
Q6P275;Q8WVM7;Q68DW7;F5H1C4	STAG1;DKFZp781D1416	0.225108	3.40042	0.0305919	0.096327
Q14997;Q14997-2;Q14997-3;F8WB44	PSME4	-0.231617	-3.39936	0.0306202	0.0963557
Q92973-2;Q92973;Q92973-3	TNPO1	0.146675	3.39858	0.0306411	0.0963608
Q9HAU0;Q9HAU0-4;Q9HAU0-5;Q9HAU0-2;E9PHQ3;A0JP02;E7EME8;F5GZL3;F5H0I0;B4DJX4;Q9HAU0-3	PLEKHA5	-0.220917	-3.39683	0.0306878	0.0964285
Q8ND82;Q9UJJ2	ZNF280C	0.538517	3.39633	0.030701	0.0964285
P35610;B1APM4;B4DU95;A8K3P4	SOAT1	-0.172447	-3.39211	0.0308142	0.0967233
A6NHQ2	FBLL1	0.160131	3.38416	0.0310288	0.0973012
F5H4V4;P46013	MKI67	0.196908	3.3837	0.031041	0.0973012
O75170-6;O75170-2;O75170-4;O75170-3;O75170-5;O75170;F2Z3M7;B3KMJ7	PPP6R2	-0.267856	-3.38313	0.0310565	0.0973012
Q15257;A6PVN5;Q15257-2;B4DZF8;Q15257-3;Q15257-4;Q5T949;Q5T948;A6PVN9;Q68CR8	PPP2R4;DKFZp781M17165	-0.154064	-3.3814	0.0311036	0.0973582
Q96ME1-4;H0Y6I6;F5H4Z4;Q96ME1-2;Q96ME1;Q96ME1-3	FBXL18	-0.156271	-3.3804	0.0311308	0.0973582
Q04760;Q04760-2	GLO1	-0.177971	-3.38032	0.0311329	0.0973582
Q9Y6R0	NUMBL	-0.290476	-3.37395	0.0313065	0.0978403
Q92804-2;Q92804;F5GWQ7	TAF15	-0.132092	-3.36402	0.0315799	0.0986332
Q8WUY1;H0YAR9	THEM6	0.211215	3.35947	0.0317062	0.0989661
P30533	LRPAP1	-0.158921	-3.35599	0.0318031	0.0992068
F5H4D0;Q2KHT3-2;Q2KHT3	CLEC16A	-0.199283	-3.35354	0.0318714	0.0993077
C9JNU9	USP4	0.361378	3.35341	0.0318751	0.0993077
Q9UBF2	COPG2	-0.181662	-3.35235	0.0319048	0.0993385
Q9UMY1	NOL7	0.154886	3.35114	0.0319389	0.0993831
Q96P48-3;Q96P48;E7EU13;Q96P48-7;Q96P48-2;Q96P48-4;Q96P48-1;Q96P48-5	ARAP1	-0.229449	-3.35026	0.0319635	0.0993979
P57088;D6RAA6	TMEM33	0.148396	3.34861	0.0320099	0.0994805
H7C3J6;H7BY14;Q96NU1-1;Q96NU1;Q96NU1-2	SAMD11	-0.253126	-3.34701	0.0320549	0.0995543
C9J5X1;P08069	IGF1R	-0.199217	-3.34579	0.0320893	0.0995543
Q5JU69;Q8N2E6;Q5JU69-2	TOR2A	0.454328	3.34488	0.0321149	0.0995543
F8VXG7;Q99590-2;Q99590;F8W028	SCAF11	0.137943	3.34424	0.0321329	0.0995543
Q2TAY7;B4E3L0	SMU1	0.164953	3.3439	0.0321426	0.0995543
Q8NBF2;Q8NBF2-2	NHLRC2	-0.13081	-3.34354	0.0321527	0.0995543
Q9BVI4	NOC4L	0.147314	3.34112	0.0322213	0.0996444
Q96RP9;C9IZ01;F8WAU4	GFM1	0.154119	3.34111	0.0322215	0.0996444
Q9NS69	TOMM22	0.13895	3.33377	0.0324306	0.100228
Q9Y3D9	MRPS23	0.164763	3.33308	0.0324501	0.100228
F8W727;P62910;D3YTB1	RPL32	0.148631	3.33156	0.0324937	0.1003
B4DEI4;Q9H8Y8-2;Q9H8Y8;B4DKT0	GORASP2	-0.225653	-3.33039	0.032527	0.100333
B8ZZN6;P63165;B8ZZJ0;B9A032	SUMO1	-0.178405	-3.3298	0.0325442	0.100333
Q8NBX0	SCCPDH	0.201492	3.32818	0.0325907	0.100415
Q9BQE9;C9JWD3;F8WE18;F8WDZ4;Q9BQE9-2;Q9BQE9-3	BCL7B	0.235088	3.32679	0.0326306	0.100474
Q7Z6B7;Q7Z6B7-2;G5EA48	SRGAP1	0.8272	3.32597	0.0326543	0.100474
Q9Y3D0;H3BNV7	FAM96B	-0.221501	-3.32514	0.0326782	0.100474
Q8NCN5;A8MT40;E7EMA7;H3BQG3	PDPR	0.194737	3.32472	0.0326901	0.100474
Q96DV4;B3KN96	MRPL38	0.163377	3.32384	0.0327157	0.100491
F5H148;H3BMT1;Q9NYV6;B4E3T2;B4E0J7	RRN3	0.526846	3.32106	0.032796	0.100635
Q96DI7;B4DQJ1;Q9NSS8	SNRNP40;DKFZp434D199	0.151263	3.32026	0.0328192	0.100635
O15085;O15085-2;F8W8P9	ARHGEF11	-0.590231	-3.32013	0.0328228	0.100635
H3BPX2;Q5VST9-6;A6NGQ3;Q5VST9-3;Q5VST9;F8W8T3;Q5VST9-2	OBSCN	0.344072	3.31776	0.0328919	0.100669
Q8N335;C9JM46	GPD1L	-0.229006	-3.31726	0.0329061	0.100669
C9JA28;Q9UNL2;B4E2P2;C9J365	SSR3	0.176168	3.31656	0.0329267	0.100669
Q9UNE7;Q9UNE7-2;H3BS86;H3BTA3	STUB1	-0.148926	-3.31601	0.0329425	0.100669
P68363	TUBA1B	0.134676	3.31596	0.0329441	0.100669
Q9H1D9	POLR3F	0.202884	3.31561	0.0329544	0.100669
Q7L1Q6;Q7L1Q6-4;Q7L1Q6-3;Q7L1Q6-2;C9IZ80	BZW1	0.140832	3.31162	0.0330707	0.100963
P62888;E5RI99	RPL30	0.185849	3.31082	0.0330943	0.100974
Q99447;F5H8B1;I3L1R7;B7ZAS0;B7Z7A5;I3L3V9;I3L1L9;I3L2Q1	PCYT2	-0.445302	-3.30375	0.033302	0.101535
Q9BSD7;Q5TDF0	NTPCR	-0.354489	-3.30221	0.0333474	0.101535
Q00587-2;Q00587	CDC42EP1	0.399971	3.30197	0.0333543	0.101535
F5H315;Q9HCS7	XAB2	0.15395	3.30127	0.0333752	0.101535
P16104	H2AFX	-0.184179	-3.3011	0.0333801	0.101535
O43493-2;O43493-5;O43493-3;F8WBK2;O43493;O43493-4	TGOLN2	-0.198795	-3.30043	0.0333998	0.101535
P07948-2;P07948	LYN	0.132366	3.29613	0.0335274	0.101803
Q9NQT5	EXOSC3	0.154628	3.29481	0.0335669	0.101803
Q9H869-6;Q9H869-4;Q9H869-3;Q9H869-2;Q9H869;Q5VYZ1;H7BY62;F5H640;Q9H869-5;Q9H869-7	YY1AP1	0.141956	3.29477	0.0335678	0.101803
Q9Y2R4;A8MTP9	DDX52	0.316246	3.29319	0.0336152	0.101803
Q9ULT8;H0YJP0	HECTD1	0.133764	3.29224	0.0336435	0.101803
P13489	RNH1	-0.140002	-3.29218	0.0336452	0.101803
Q9NT62;Q9NT62-2	ATG3	-0.173736	-3.29191	0.0336533	0.101803
F5GWT4;F5H2M7;Q9H4A3-2;Q9H4A3;Q9H4A3-5;Q9H4A3-6;Q9H4A3-4	WNK1	-0.196787	-3.29153	0.0336647	0.101803
O75351	VPS4B	-0.162103	-3.29134	0.0336703	0.101803
Q12846;A8MXY0;C9JFM5	STX4	-0.157091	-3.29015	0.0337059	0.101843
Q9BUR4;E9PMG4;E9PMR3	WRAP53	0.231763	3.28919	0.0337345	0.101843
P26374	CHML	0.258348	3.28782	0.0337756	0.101843
Q9BWU0	SLC4A1AP	0.178041	3.28753	0.0337843	0.101843
Q96H79	ZC3HAV1L	0.139225	3.2875	0.0337852	0.101843
Q5BJH7-2	YIF1B	0.377539	3.28567	0.0338403	0.101948
Q9HAV7;B4DWV5	GRPEL1	0.183591	3.28443	0.0338777	0.101999
E9PES6;E7ES08;E7EQU1;O15347	HMGB3	-0.160093	-3.28036	0.0340003	0.102195
Q9Y316-2;Q9Y316;Q5R2V8;F8WCZ0	MEMO1	-0.144006	-3.27978	0.0340178	0.102195
O75477;B0QZ43	ERLIN1	0.131907	3.27961	0.0340232	0.102195
Q9BRJ6;C9JQV0;H7C0T1;H7C2R9	C7orf50	-0.158864	-3.27957	0.0340242	0.102195
Q9NQP4;E9PQY2	PFDN4	-0.140982	-3.27767	0.0340817	0.102286
Q13425;Q13425-2	SNTB2	-0.248498	-3.27666	0.0341125	0.102286
Q9UI14	RABAC1	-0.416126	-3.27655	0.0341158	0.102286
P42285;F5H7E2	SKIV2L2	0.242143	3.27455	0.0341766	0.102288
Q01974;B1APY4	ROR2	-0.317262	-3.27436	0.0341822	0.102288
O96005;F5H8J3;B4DDS3	CLPTM1	0.181108	3.2735	0.0342086	0.102288
O95232;B4DJ96;F5H1W9	LUC7L3	0.205273	3.27341	0.0342114	0.102288
Q86YP4;B5MC40;Q86YP4-2;B4DKZ7	GATAD2A	0.216158	3.27318	0.0342182	0.102288
Q96BN8	OTULIN	-0.158804	-3.27239	0.0342422	0.102298
Q8NB01;O75718;C9JP16	CRTAP	0.143579	3.27142	0.0342721	0.102327
P05141	SLC25A5	0.134252	3.26842	0.0343637	0.102506
Q9UQ13-2;Q9UQ13	SHOC2	-0.312984	-3.26811	0.0343732	0.102506
Q15800;D6RDP9;D6R952;A8MYF6	MSMO1	-0.477886	-3.26454	0.0344829	0.10276
P35520;P35520-2;B7Z2D6;F5H2U1;C9JMA6	CBS	-0.224491	-3.264	0.0344993	0.10276
Q6AZY7-2;Q6AZY7	SCARA3	-0.729828	-3.26237	0.0345495	0.102777
B7Z4V2;P38646;F5H3L8	HSPA9	0.131891	3.26208	0.0345585	0.102777
P07900;P07900-2;Q86U12	HSP90AA1	0.128319	3.26118	0.0345863	0.102777
Q9UKG1	APPL1	-0.132976	-3.26111	0.0345885	0.102777
P17812;B4DR64	CTPS1	0.131316	3.2605	0.0346074	0.102777
O00264;B7Z1L3	PGRMC1	-0.152044	-3.25976	0.03463	0.102784
Q9NTK5;Q9NTK5-2	OLA1	-0.144688	-3.24862	0.0349765	0.103688
Q9NYL9;H0YNJ8;H0YKU1	TMOD3	0.14153	3.24825	0.0349882	0.103688
F8WE88;G3V394;F8W6H6;Q9Y4I1-2;Q9Y4I1;Q9Y4I1-3;F5H363	MYO5A	-0.526948	-3.24798	0.0349967	0.103688
Q9H6Y2;G3V1J0	WDR55	-0.250306	-3.24668	0.0350375	0.103747
P61106	RAB14	0.178781	3.24506	0.0350881	0.103805
Q9BVL4	SELO	-0.238075	-3.24473	0.0350985	0.103805
Q9Y5K5-2;Q9Y5K5-4;Q9Y5K5-3;Q5LJA5;Q5LJB0;B4DW59	UCHL5	-0.164347	-3.24338	0.035141	0.10387
Q9BXY0;H0YBV6	MAK16	0.186468	3.24062	0.0352281	0.104066
P28340;H0Y3D1	POLD1	-0.154283	-3.23973	0.0352559	0.104077
Q96GM5;Q96GM5-2;F5GY02;F8VRQ4	SMARCD1	0.145503	3.23918	0.0352733	0.104077
Q8IY81	FTSJ3	0.206272	3.23722	0.0353354	0.104175
P12235	SLC25A4	0.267839	3.23683	0.0353479	0.104175
Q8IY47;H0YFU2	KBTBD2	0.391432	3.23513	0.0354017	0.104272
O95905;C9JX46;E9PAW8;C9J316	ECD	0.177215	3.23334	0.0354587	0.104378
Q8N1Q1	CA13	0.417759	3.23231	0.0354914	0.104414
P62995-3;P62995;H7BXF3	TRA2B	0.127651	3.2266	0.0356738	0.104844
A5PLL7;Q5TGE2;Q5TGE1	TMEM189	-0.222126	-3.2261	0.0356898	0.104844
O95433;B4DUR9;G3V438	AHSA1	0.127969	3.22551	0.0357085	0.104844
P50750;P50750-2	CDK9	-0.213948	-3.22511	0.0357214	0.104844
F8WCX2;Q8N1G0-2;Q8N1G0;H0Y5I5	ZNF687	-0.206713	-3.22282	0.035795	0.104999
O15145;B4DM63	ARPC3	-0.223301	-3.22155	0.0358359	0.105057
Q8WYP5;Q8WYP5-3;Q8WYP5-2	AHCTF1	0.148256	3.21801	0.0359501	0.105296
Q96PU5-2;Q96PU5-5;Q96PU5;Q96PU5-3;Q96PU5-6;Q96PU5-7;Q96PU5-8;Q96PU5-9;Q96PU5-4;F5H602	NEDD4L	0.269052	3.21684	0.035988	0.105296
Q14444-2;Q14444;G3V153;E9PLA9	CAPRIN1	0.136555	3.2166	0.0359957	0.105296
P27105;B4E2V5	STOM	0.144278	3.21643	0.0360013	0.105296
E7EPZ1;B7ZMI4;O75970-3;O75970-2;O75970;F5H1U9;H0YGQ3;B7ZB24	MPDZ	0.338233	3.21569	0.0360251	0.105304
O14964;E7EU53;O14964-2	HGS	-0.131976	-3.21473	0.0360565	0.105335
P04632	CAPNS1	-0.195149	-3.21388	0.0360839	0.105353
P60604;A6NMQ7	UBE2G2	0.506372	3.21322	0.0361053	0.105354
Q9UNF1;H7BXW3;Q9UNF1-2;Q5H909;Q5H907	MAGED2	-0.15787	-3.21247	0.0361299	0.105365
O94955	RHOBTB3	0.932042	3.21113	0.0361732	0.10543
Q9P0J1	PDP1	0.361157	3.20772	0.0362845	0.105517
Q96G46;Q96G46-2;Q96G46-3	DUS3L	-0.181093	-3.20758	0.0362891	0.105517
Q5T0N5-3;Q5T0N5-4;Q5T0N5-2;Q5T0N5-5;Q5T0N5	FNBP1L	-0.199186	-3.20716	0.0363029	0.105517
Q8IYU8	MICU2	0.278007	3.20672	0.0363173	0.105517
P35226;Q5T8Z4;Q5T8Z1;Q5T8Z6;P35227	BMI1;COMMD3-BMI1;PCGF2	0.135339	3.20638	0.0363284	0.105517
E9PPU0		-0.293884	-3.20636	0.0363292	0.105517
Q9BUP3-3	HTATIP2	-0.152385	-3.20242	0.0364585	0.105798
Q9C0C9	UBE2O	0.192723	3.20212	0.0364681	0.105798
Q02880-2;Q02880;E9PCY5	TOP2B	-0.139106	-3.198	0.0366042	0.106058
F5GXU2;O60678;O60678-2	PRMT3	0.171791	3.19753	0.0366195	0.106058
P14866;A6NIT8	HNRNPL	0.12571	3.19748	0.0366213	0.106058
P05114;A6NL93;A6NEL0;H0Y419	HMGN1	-0.133386	-3.19612	0.0366662	0.106072
P30464;P30484;E9PLC1;F6V8D7	HLA-B	0.16432	3.19606	0.0366684	0.106072
E9PF56;Q8IWZ3;Q8IWZ3-4;Q8IWZ2	ANKHD1	0.180074	3.19535	0.0366916	0.106078
Q5T2T1;B4DWL9	MPP7	-0.374338	-3.19282	0.0367757	0.106205
Q96S90;Q96S90-2	LYSMD1	-0.68132	-3.19275	0.0367779	0.106205
Q9HCN8	SDF2L1	0.224094	3.19052	0.0368522	0.106345
P11171-2;P11171;H3BLV6;E9PEX0;P11171-5;P11171-3;P11171-4;E9PEW9;P11171-6;C9JTS2;P11171-7	EPB41	-0.242539	-3.19002	0.0368687	0.106345
G8JL96;F8W9T5;F8W846;E9PDC5;Q13332-6;Q13332-3;Q13332-4;Q13332-2;Q13332;F5H2T4;F8W800;H0YG31;Q13332-7;Q13332-5	PTPRS	-0.246885	-3.18851	0.0369191	0.106429
P78332;E9PGM9;F8WCA5;Q86SS3	RBM6	0.329583	3.18656	0.0369844	0.106556
P17706;P17706-2;P17706-3;Q59F91	PTPN2	0.376236	3.18518	0.0370305	0.106627
Q9NSE4;F6SBX2	IARS2	-0.137624	-3.18373	0.037079	0.106649
E9PSH2;B1AP13;Q14UF5;P08174;Q14UF4;Q14UF6;P08174-2;H3BLV0;F5H2H0;B1AP15	CD55	0.126209	3.18369	0.0370804	0.106649
Q9BZE1;E9PB99	MRPL37	0.163811	3.18295	0.0371053	0.106659
E7ETU9;O00469;O00469-2	PLOD2	-0.1647	-3.17891	0.0372412	0.106964
O00267;O00267-2;B4DJK4	SUPT5H	0.14695	3.17853	0.037254	0.106964
Q01085-2;Q01085;E7ETJ9;E7ETC0	TIAL1	0.126906	3.17725	0.0372974	0.107027
Q9P013	CWC15	0.188892	3.17628	0.0373303	0.10706
Q9UGU0-2;Q9UGU0	TCF20	-0.129579	-3.17472	0.0373831	0.107151
O95630;C9JK83;F5GZ23	STAMBP	-0.225462	-3.17259	0.0374552	0.107296
Q9UHJ6	SHPK	-0.476581	-3.17174	0.0374843	0.107318
P46777;B3KTM6	RPL5	0.125432	3.1708	0.0375161	0.107348
H7BZQ3;Q96G74-2;Q96G74-3;G5E9D7;Q96G74;B4DGG7	OTUD5	0.315902	3.16958	0.0375577	0.10739
Q8NCA5-2;Q8NCA5;E9PH82;B4DT23	FAM98A	0.206629	3.16911	0.0375737	0.10739
Q86TU7;Q6NXR6;Q86TU7-3;Q86TU7-2	SETD3	-0.148167	-3.16826	0.0376027	0.107412
O95363;Q5JRF7;E9PBH8	FARS2	0.156785	3.16535	0.037702	0.107634
Q9Y6A5	TACC3	0.573289	3.16394	0.0377504	0.10766
Q9H6D7;Q9H6D7-4;G3V5A5;G3V541;Q9H6D7-2;H0YIZ6;H0YJ09;G3V4X7;Q9H6D7-3	HAUS4	-0.15485	-3.16383	0.037754	0.10766
Q9BRF8;Q9BRF8-2	CPPED1	-0.219253	-3.16301	0.0377824	0.10768
P62906	RPL10A	0.125744	3.1622	0.0378102	0.107698
O00425	IGF2BP3	-0.127887	-3.15964	0.037898	0.107887
Q96JJ7;F5H4F7;Q96JJ7-2	TMX3	0.229293	3.15869	0.0379308	0.107908
C9K0Y1;Q96GN5-4;Q96GN5-2;Q96GN5	CDCA7L	-0.4516	-3.15818	0.0379486	0.107908
Q96QK1;F5GYF5	VPS35	-0.131952	-3.15462	0.0380713	0.108176
O43823	AKAP8	0.133255	3.15421	0.0380857	0.108176
H7BY58;P22061;P22061-2;B7Z972	PCMT1	-0.201427	-3.14925	0.0382579	0.108562
Q7L8W6;H0YNH5	DPH6	-0.301907	-3.14904	0.0382652	0.108562
A6NJZ9;Q8WTT2;F5H677	NOC3L	0.292545	3.14732	0.0383251	0.10866
P50748;E7ES84	KNTC1	-0.303128	-3.14682	0.0383428	0.10866
Q02750;Q02750-2	MAP2K1	-0.148372	-3.14598	0.038372	0.108681
P09923	ALPI	-0.633487	-3.14478	0.038414	0.108739
Q8WYQ5-3;Q8WYQ5	DGCR8	0.172439	3.14197	0.0385126	0.108956
B7Z6B8;Q16698	DECR1	-0.19862	-3.13871	0.038627	0.109218
B7Z9C6;Q5TCZ1-2;F5GZJ6;F5GZ35;F8WCK5		-0.173308	-3.13721	0.0386801	0.109307
Q8IZV5;E5RK48	RDH10	-0.451514	-3.1357	0.0387335	0.109396
Q9H4L7;Q9H4L7-2;Q9H4L7-3	SMARCAD1	0.278014	3.13408	0.0387909	0.109496
A6PW57;Q99755-2;Q99755-4;Q99755-3;Q99755	PIP5K1A	0.402593	3.13256	0.0388448	0.109587
Q86VI3;F2Z2E2	IQGAP3	0.171121	3.12672	0.0390523	0.11011
Q16576;Q16576-2;E9PC52;Q5JP01	RBBP7	-0.130272	-3.12481	0.0391207	0.110241
Q96RL7-4;Q96RL7-2;Q96RL7-3;Q96RL7	VPS13A	-0.14965	-3.12376	0.0391581	0.110285
P49903;Q5T5U9;D6PSQ9;B4DWK0;Q5T5U6	SEPHS1	-0.123616	-3.12189	0.0392253	0.110412
Q99747;B4DFC9	NAPG	-0.273749	-3.11953	0.03931	0.110588
Q13451;B7Z8G2;B7Z7Z8	FKBP5	0.226594	3.11206	0.03958	0.111286
E7ENT8;F8VUH2;Q13438-2;G3XA88;Q13438;B4E321;E9PEY5;E7EW91;Q13438-3;Q13438-4	OS9	-0.37733	-3.111	0.0396186	0.111332
Q96JG6;F5H5U7;B4DS55	CCDC132	-0.508813	-3.10859	0.0397063	0.111516
Q8NBT2;E7EWE9	SPC24	-0.285538	-3.10654	0.0397808	0.11165
Q7Z7C8;Q7Z7C8-2;Q7Z7C8-4;B4DZU5	TAF8	0.371983	3.10567	0.0398125	0.11165
O15160;E7EQB9;O15160-2	POLR1C	0.128372	3.10544	0.0398209	0.11165
Q9UKM7;H0YG20;B3KQC5;H0YGV7	MAN1B1	-0.146038	-3.10111	0.0399795	0.112032
P80217;P80217-2	IFI35	0.373774	3.10005	0.0400186	0.112079
Q9BUH6	C9orf142	-0.442946	-3.097	0.0401309	0.112331
E7EPE1;Q10589	BST2	-0.172334	-3.09586	0.0401728	0.112385
B4DH53;Q66K74	MAP1S	-0.263288	-3.09484	0.0402105	0.112428
P49189;B4DXY7	ALDH9A1	0.121655	3.09244	0.0402994	0.112607
H7C5A7;E9PJN0;A6NDT2;O14734	ACOT8	-0.259763	-3.0919	0.0403195	0.112607
Q15334	LLGL1	-0.196344	-3.09105	0.0403511	0.112633
O95059	RPP14	0.178872	3.08969	0.0404016	0.112667
Q9H307;Q9H307-2	PNN	0.182493	3.08737	0.0404879	0.112667
Q13619;Q13619-2	CUL4A	0.140469	3.08677	0.0405103	0.112667
Q8WUD4;C9JUN5	CCDC12	0.218456	3.08674	0.0405113	0.112667
O00443;F5H2B0	PIK3C2A	-0.283051	-3.08626	0.0405292	0.112667
Q16643;A8MV58;Q16643-2;D6R9W4	DBN1	-0.163242	-3.08612	0.0405345	0.112667
E2QRB5;Q9HCH0-2;Q9HCH0-3;Q9HCH0;H7C1V4	NCKAP5L	0.356551	3.08606	0.0405367	0.112667
B7ZKQ9;Q8WTV0-4;Q8WTV0-2;B3KW46;B4DZ71;F8W8N0;Q8WTV0;F5H4X0;Q8WTV0-3	SCARB1	-0.159897	-3.08589	0.0405432	0.112667
P17980;E9PM69;E9PKD5	PSMC3	0.126247	3.08436	0.0406001	0.112715
Q8N5G2;Q8N5G2-2;Q8N5G2-3	TMEM57	0.271651	3.08423	0.0406051	0.112715
Q9NWY4	C4orf27	-0.268404	-3.0828	0.0406586	0.112794
F8W038;Q8IXM2;C9J4G0;H0YIS7;F8W1H0;Q8IXM2-2	C17orf49;BAP18;RNASEK-C17orf49	-0.291479	-3.08226	0.0406788	0.112794
Q15771;E9PMJ1;E9PS06;H0YDK7;E9PRF7;E9PNB9;Q6MZH2	RAB30	0.323879	3.07991	0.0407672	0.112977
Q05682	CALD1	-0.143464	-3.07816	0.040833	0.113097
Q9H3P7	ACBD3	-0.140213	-3.07656	0.0408932	0.113201
Q9H936;E9PJH7;E9PS95;E9PQ36;E9PI74	SLC25A22	0.161028	3.07352	0.041008	0.113438
P05388;F8VWS0;Q3B7A4;F8VU65;F8VPE8;G3V210;F8VW21;F8VQY6;F8VRK7;F8VZS0;Q8NHW5;F8VS58;F8VWV4	RPLP0;RPLP0P6	0.141084	3.0731	0.0410241	0.113438
O75110;O75110-2	ATP9A	-0.183992	-3.06897	0.0411808	0.113753
P54886;P54886-2	ALDH18A1	0.126232	3.0689	0.0411833	0.113753
B4DZX6;Q9Y575-2;Q9Y575;G8JLA9;H7BYZ6	ASB3;GPR75-ASB3	-0.130857	-3.06503	0.041331	0.11408
Q9UJX3-2;Q9UJX3	ANAPC7	0.227683	3.06429	0.0413591	0.11408
P01130-2;P01130-3;H0YNT7;P01130-4;P01130;H0YLU8	LDLR	0.513919	3.06401	0.0413698	0.11408
P07711;Q5T8F0	CTSL	0.28575	3.06283	0.041415	0.114142
Q12913;Q9NPR5;Q12913-2	PTPRJ	0.287822	3.06146	0.0414673	0.114223
Q96HW7;Q96HW7-2;Q96HW7-3	INTS4	0.247962	3.05861	0.041577	0.114462
P17612-2;P17612	PRKACA	-0.133823	-3.05703	0.0416376	0.114508
Q8N4H5;F8W8Z9;Q5JRT7;F6S928	TOMM5	0.16093	3.05699	0.0416393	0.114508
Q9BYG3;E9PFS2;C9J6C5	NIFK	0.206568	3.05343	0.0417767	0.114823
Q96P47;Q96P47-2;Q96P47-4;C9J975;H0Y873;E7ETI2;Q96P47-3;E9PAL8;B3KNZ8	AGAP3	-0.983638	-3.05226	0.041822	0.114885
Q96MW1;Q96MW1-2	CCDC43	-0.249801	-3.04743	0.0420098	0.115325
B4DZM8;Q16401	PSMD5	-0.137007	-3.04696	0.0420282	0.115325
G8JLB6;P31943;E9PCY7;D6RBM0;D6RIT2;D6RIU0;H0YB39	HNRNPH1	0.137448	3.04239	0.0422066	0.115751
Q13454-2;D6RDV0;D6RA37;D6RIY7	TUSC3	-0.234094	-3.04014	0.0422946	0.11583
P18077;C9K025;F8WBS5;F8WB72	RPL35A	0.147907	3.03996	0.0423018	0.11583
Q9UK76;Q9UK76-3;B8ZZT7;Q9UK76-2;F5GY98	HN1	-0.136611	-3.03989	0.0423048	0.11583
O14920;O14920-4;O14920-2;B3KRB7	IKBKB	-0.266783	-3.03863	0.0423541	0.115857
H3BSM7;Q96GQ5;E7EP97;H3BR29;Q96GQ5-2	C16orf58	-0.571507	-3.03844	0.0423614	0.115857
P62304;A6NHK2	SNRPE	0.128814	3.03755	0.0423967	0.115857
P52597;B4DKS8	HNRNPF	0.122948	3.03729	0.0424069	0.115857
Q9GZL7	WDR12	0.168922	3.03516	0.0424909	0.116023
P49257	LMAN1	-0.127431	-3.03406	0.0425343	0.116078
P98160	HSPG2	-0.413188	-3.03276	0.0425859	0.116104
Q03169	TNFAIP2	0.189918	3.03266	0.0425899	0.116104
E9PC74;Q13144	EIF2B5	-0.219692	-3.03197	0.0426169	0.116114
E9PDK5;B4DVE7;P50995	ANXA11	-0.133107	-3.02575	0.0428641	0.116699
B3KY83;P19793	RXRA	-0.449589	-3.02509	0.0428906	0.116699
Q14157-1;Q14157-4;Q14157-3;Q14157;Q14157-5;F8W726	UBAP2L	0.138687	3.02483	0.0429012	0.116699
Q6PD62	CTR9	0.158886	3.02365	0.0429481	0.116763
P48147	PREP	-0.145806	-3.02038	0.0430791	0.117056
O75506	HSBP1	0.176347	3.01704	0.0432135	0.117357
Q9NR12;Q9NR12-2;D6RH06;Q9NR12-5;Q9NR12-6;Q9NR12-4;D6RF83	PDLIM7	-0.121429	-3.01298	0.0433772	0.117738
Q12874;E7EUT8	SF3A3	0.148858	3.00605	0.043659	0.118439
B3KS61;O60725	ICMT	0.387729	3.00448	0.0437228	0.118548
P52569;P52569-3	SLC7A2	1.18085	3.00285	0.0437896	0.118665
F5H4K0;Q5T9L3;Q5T9L3-2;E9PM62;Q5JRS7;E9PKJ0;E9PJW4;H0YCG9;E9PQK1	WLS	0.256241	3.00186	0.0438303	0.118711
P62380;Q7Z6U0;Q7Z6U1;Q7Z6U2	TBPL1	-0.346536	-3.00016	0.0439	0.118755
A6NNV6;O95229;A6NH27	ZWINT	0.193397	2.99974	0.0439171	0.118755
P61326	MAGOH	0.430722	2.99973	0.0439176	0.118755
E7EU28;Q86U06-5;Q86U06-4;Q86U06-2;Q86U06;G3XAP0;Q86U06-3;G3V5Z6;H0YJJ3	RBM23	0.215364	2.99701	0.0440292	0.118993
Q13426-3;Q13426-2;Q13426	XRCC4	-0.184226	-2.9926	0.0442114	0.119421
C9JVN5;F8WAA2;E9PD49;Q9Y6N7-5;Q9Y6N7-4;Q9Y6N7-3;Q9Y6N7;Q9Y6N7-2	ROBO1	-0.374468	-2.98826	0.0443916	0.11975
Q9P015;E5RHF4	MRPL15	0.197155	2.98814	0.0443967	0.11975
Q9H330-2;Q9H330;H7C0G1;C9K005;Q9H330-4	TMEM245	-0.166332	-2.98788	0.0444073	0.11975
Q9UBK8-2;Q9UBK8;H0Y8S9	MTRR	-0.123099	-2.98736	0.0444289	0.11975
Q9GZN1;F8W057;F8VP72;F8W043;F8W0Q1	ACTR6	0.230179	2.98453	0.0445471	0.120004
Q14980	NUMA1	-0.172274	-2.97889	0.0447832	0.120565
Q9NUL7	DDX28	0.258262	2.97841	0.0448033	0.120565
O95456-2;O95456;H7C4C0	PSMG1	0.148326	2.97768	0.0448341	0.120583
O00116	AGPS	-0.154027	-2.97643	0.044887	0.120651
Q9Y265;Q9Y265-2;E7ETR0	RUVBL1	0.117069	2.97594	0.0449075	0.120651
Q9H2U2;Q9H2U2-2;E2QRM6;Q9H2U2-3;F8WDN9;D6R967;H0Y9D8;Q9H2U2-4	PPA2	-0.120721	-2.97528	0.0449353	0.120661
P48200	IREB2	0.251466	2.97269	0.0450448	0.120891
P60468	SEC61B	-0.473361	-2.96757	0.0452623	0.121308
P16930;Q53XA7	FAH	-0.326044	-2.967	0.0452864	0.121308
Q9BUF5;B4DP54;B3KS31	TUBB6	0.129817	2.96689	0.0452911	0.121308
A8MXV4	NUDT19	0.482204	2.96675	0.045297	0.121308
Q92900-2;Q92900	UPF1	0.12383	2.96097	0.0455439	0.121859
O75116;E9PF63;F8W847	ROCK2	0.127522	2.9608	0.0455513	0.121859
Q14697-2;E9PKU7	GANAB	-0.130948	-2.95853	0.0456487	0.122012
O75531	BANF1	-0.177387	-2.95819	0.0456636	0.122012
P51636-2;P51636;E9PCT3	CAV2	0.186499	2.95772	0.0456835	0.122012
Q9BQ95;Q9BQ95-2	ECSIT	0.24104	2.95661	0.0457313	0.122012
Q96L92;Q96L92-3;Q96L92-2	SNX27	-0.160895	-2.95656	0.0457336	0.122012
Q53FT3;E9PPG8	C11orf73	-0.1767	-2.95608	0.0457544	0.122012
Q00610-2;Q00610	CLTC	-0.148521	-2.95439	0.045827	0.12214
Q9NX55	HYPK	-0.186083	-2.95264	0.0459028	0.122277
F2Z2I2;Q5W015;Q5VX20;Q5VX15;Q16875-2;Q16875;B7Z955;E9PGD4	PFKFB3	0.282394	2.95055	0.0459932	0.122401
P0CW22;P08708;H0YN88;H0YK46	RPS17L;RPS17	0.152913	2.95033	0.0460029	0.122401
Q14149	MORC3	0.539408	2.94988	0.0460223	0.122401
F8W7C6	RPL10	0.218626	2.94773	0.0461158	0.122522
P19623	SRM	-0.191172	-2.94772	0.0461166	0.122522
P12004	PCNA	-0.135851	-2.94562	0.0462081	0.122697
E7EVH9;F5H6B0;Q08623-3;Q08623;E9PAV8;Q08623-2	HDHD1	-0.191054	-2.94508	0.0462316	0.122697
Q9BZD4;E9PQC4	NUF2	0.333861	2.93675	0.0465966	0.123545
P57740;B4DZ67;Q6PJE1	NUP107	0.130355	2.93622	0.0466202	0.123545
Q9UET6;Q9UET6-2;B7Z4K4	FTSJ1	0.262338	2.93611	0.0466248	0.123545
Q96HE7	ERO1L	-0.158826	-2.93213	0.0468007	0.123945
Q63ZY3-3;Q63ZY3;Q63ZY3-2	KANK2	0.160474	2.9294	0.046922	0.124201
Q06210-2;Q06210	GFPT1	-0.118547	-2.92782	0.046992	0.124281
Q9Y2X7;Q9Y2X7-3	GIT1	-0.272746	-2.9276	0.0470019	0.124281
Q9H5K3	POMK	0.427066	2.92661	0.0470462	0.124333
O60828-5;O60828-2;O60828;O60828-4;H7C053	PQBP1	0.134334	2.92512	0.0471124	0.124418
P14868;Q68CR9	DARS	-0.129183	-2.92477	0.047128	0.124418
B8ZZE3;B8ZZC8;Q9NRN9;B8ZZY8;H7C0M7	METTL5	-0.496169	-2.92221	0.0472424	0.124654
Q8WWM7;Q8WWM7-6;Q8WWM7-5;Q8WWM7-4;A8K1R6;Q8WWM7-2;Q63ZY4;Q8WWM7-3;H3BUF6;C9JXV8;Q8WWM7-7	ATXN2L	0.158337	2.92038	0.0473248	0.124716
P22087	FBL	0.116377	2.91988	0.047347	0.124716
P61289;P61289-2;B3KQ25	PSME3	0.144347	2.91987	0.0473477	0.124716
Q8IZT6;Q8IZT6-2	ASPM	0.550541	2.91947	0.0473654	0.124716
P62750;H7BY10;A8MXA8;A8MUS3	RPL23A	0.120468	2.9174	0.0474583	0.124896
Q6P1J9	CDC73	0.126138	2.91633	0.0475069	0.124958
Q6I9Y2	THOC7	0.263995	2.91479	0.0475763	0.125075
O95758-1;O95758-6;O95758-2;O95758;O95758-5;O95758-4;B1ALY6	PTBP3	0.118287	2.91034	0.0477778	0.125539
I3L1H5;Q9BZG8;I3L226;Q9BZG8-3;Q9BZG8-2;B3KQW7;I3L3X9	DPH1	0.375618	2.9074	0.0479111	0.125823
Q6P1X5	TAF2	0.17926	2.90539	0.0480029	0.125998
Q9NRX1;F8WBJ6	PNO1	0.215025	2.90305	0.0481097	0.12615
Q5QPK2;E9PBD4;O60762;H0Y368;E9PHH5	DPM1	0.121601	2.90302	0.0481111	0.12615
Q9NWX5;B4DRC4	ASB6	0.345089	2.90203	0.0481565	0.126173
P49006	MARCKSL1	-0.129677	-2.90174	0.0481701	0.126173
Q96PY5;Q96PY5-3;C9IZY8	FMNL2	0.205783	2.90071	0.0482174	0.126231
Q96A65;B7Z321;F5H222;F5GZT1	EXOC4	-0.166515	-2.89936	0.0482793	0.126327
Q9UJY4	GGA2	0.37942	2.89815	0.0483345	0.126352
Q9Y2A7;Q9Y2A7-2	NCKAP1	-0.119038	-2.89806	0.048339	0.126352
F5H1Z7;Q99985	SEMA3C	-1.20244	-2.89721	0.0483781	0.126388
Q9BYD2;Q5SZR1	MRPL9	0.251474	2.89611	0.0484289	0.126446
Q8WWI5-3;Q8WWI5-2;Q8WWI5	SLC44A1	0.122868	2.89514	0.0484735	0.126446
Q9BSJ8;Q9BSJ8-2;B3KY56	ESYT1	-0.134556	-2.89509	0.0484759	0.126446
P18669	PGAM1	-0.170024	-2.89288	0.0485779	0.126646
Q5T447	HECTD3	-0.243334	-2.89043	0.0486915	0.126876
Q8WVX9;E9PNW8;E7ETC1	FAR1	0.181271	2.88972	0.0487245	0.126896
F5H1K6;O14593;F5GY33;H0YGQ6;F5GWY1;O14593-2;Q24JQ1	RFXANK	-0.185554	-2.88813	0.0487986	0.127023
P31946-2;P31946	YWHAB	-0.147066	-2.88641	0.0488787	0.127134
Q9HCK8;H7BXG5;Q9HCK8-2	CHD8	0.172401	2.88612	0.0488918	0.127134
P50224;Q1ET66	SULT1A3	-0.417271	-2.88158	0.0491045	0.127621
F8VYY9;B4DDT7;P54619;F8W9D1;H0YHF8	PRKAG1	0.150293	2.87137	0.0495858	0.128805
F8VPD4;P27708	CAD	-0.127591	-2.87069	0.0496181	0.128822
Q13243;Q13243-3;B4DJK0;B4DUA4	SRSF5	0.137229	2.86935	0.0496817	0.128921
Q9UBC2;Q9UBC2-2;A2RRF3	EPS15L1	0.148453	2.86311	0.0499794	0.129626
O15121	DEGS1	0.147834	2.85944	0.0501557	0.129946
Q9NRF8	CTPS2	-0.268764	-2.85906	0.0501737	0.129946
P32119;A6NIW5	PRDX2	-0.164095	-2.85871	0.0501903	0.129946
E7ETK0;P62847-2;P62847-3;P62847;E7EPK6	RPS24	0.131336	2.85838	0.0502062	0.129946
Q9NYD6	HOXC10	0.741359	2.85649	0.0502976	0.130115
O60333-2;F8W839;O60333;O60333-4	KIF1B	-0.130131	-2.85558	0.0503415	0.130133
Q9NV70-2;Q9NV70	EXOC1	-0.189633	-2.85527	0.0503564	0.130133
E2QRF9;O75496;H7C608	GMNN	0.488531	2.85424	0.0504064	0.130195
Q15836	VAMP3	0.187164	2.85185	0.0505221	0.130404
C9JG97;C9JEH3;Q13685;C9JTS3	AAMP	0.257173	2.85149	0.0505394	0.130404
P11166;F8WC15;C9JIM8;G8JLF4	SLC2A1	0.134291	2.84708	0.0507537	0.13089
P54277-3;P54277;B7ZAA0;E9PC65;P54277-2;E7EQE2;Q3BDU3;Q5FBZ6	PMS1	-0.315318	-2.84257	0.0509741	0.13139
Q8IWV8-4;Q8IWV8	UBR2	0.506275	2.83916	0.0511417	0.131755
Q92947;Q92947-2	GCDH	-0.15302	-2.83769	0.0512141	0.131874
Q9Y6K9;Q9Y6K9-2;C9J1R1;E7EU78;F8W9A9;A8MV29;C9JN51;Q9Y6K9-3;C9JZ85;C9JH59	IKBKG	-0.139452	-2.83677	0.0512592	0.131922
Q9H7E9;Q9H7E9-2	C8orf33	-0.156096	-2.83505	0.0513443	0.132073
Q75QN2-2;Q75QN2;H0YBS1	INTS8	-0.354535	-2.83158	0.0515159	0.132447
Q9ULU4-13;Q9ULU4-8;Q9ULU4-14;Q9ULU4-12;Q9ULU4-7;E7ETU8;Q9ULU4-6;B7ZM62;H7C0U2;Q2HXV3;Q9ULU4-9;Q9ULU4-5;Q9ULU4-10;F5H0X3;H7C4X9;F8WAN7;Q9ULU4-3;Q9ULU4-11;Q2HXV1;Q9ULU4;Q9ULU4-4;Q9ULU4-2	ZMYND8	-0.319177	-2.83023	0.051583	0.132519
Q9H6A9;Q9H6A9-2	PCNXL3	-0.380242	-2.82994	0.0515977	0.132519
Q96Q11-2;Q96Q11	TRNT1	-0.121327	-2.82943	0.0516231	0.132519
P98170	XIAP	0.170863	2.82808	0.0516903	0.132623
F6XBD8;P35221;P35221-2;B4E2G8;F8W845;G3XAM7	CTNNA1	0.117435	2.82701	0.0517434	0.132657
O43251-6;O43251-8;B0QYV1;O43251-5;O43251-10;O43251-2;O43251;B0QYY4;F8W9K3;O43251-9;O43251-4;O43251-7;F8VR27;F8VZY7;F8WAC5;B7Z1U7;F8VZG9;O43251-3;Q9NWB1-3;Q9NWB1-4;Q9NWB1-5;Q9NWB1;Q9NWB1-2	RBFOX2;RBFOX1	-0.11313	-2.82675	0.0517564	0.132657
Q9Y2P8	RCL1	0.130789	2.82617	0.0517852	0.132663
E7EPL4;H3BNZ1;Q6P996;H3BND4;E7EMH5	PDXDC1	-0.124214	-2.82413	0.0518874	0.132857
E7EPB3;B7Z6S8;P50914	RPL14	0.123614	2.82178	0.0520049	0.13309
O14828;O14828-2	SCAMP3	0.13306	2.82068	0.0520604	0.133164
P56556	NDUFA6	0.121446	2.81875	0.0521574	0.133344
P35250;P35250-2	RFC2	-0.110678	-2.81626	0.0522829	0.133597
Q9Y3L5	RAP2C	0.154039	2.81264	0.0524663	0.133941
H0YFZ2;P09619	PDGFRB	0.118122	2.81255	0.0524709	0.133941
Q9BTC0;Q9BTC0-1	DIDO1	-0.163919	-2.81007	0.0525963	0.134193
O75832;B1AJY7;O75832-2;B1AJY5	PSMD10	-0.267583	-2.80855	0.052674	0.134277
O95639;C9JEV9;O95639-3;O95639-2;B7Z7B0;H7C419	CPSF4	0.190641	2.80838	0.0526827	0.134277
Q96PZ0;E7EUH7	PUS7	0.165607	2.80436	0.0528877	0.134649
E9PFD3;Q9H334-4;Q9H334;G5E965;F5GYL1;H0Y882;C9J0F0;Q9H334-3;Q8NAN6;Q9H334-2	FOXP1	0.199948	2.8025	0.0529829	0.134649
Q14146	URB2	0.326636	2.80205	0.0530061	0.134649
P61513;G5E9R3;E9PEL3;C9J4Z3	RPL37A	0.143658	2.80194	0.0530121	0.134649
P20336	RAB3A	-0.153444	-2.80174	0.0530221	0.134649
Q9NXN4-2;Q9NXN4	GDAP2	-0.414469	-2.80157	0.0530308	0.134649
P51648;P51648-2;I3L1M4	ALDH3A2	-0.118942	-2.80152	0.0530333	0.134649
Q9HC07;B4DHW1	TMEM165	0.132838	2.80132	0.0530436	0.134649
Q9HAB8;Q5VVM0	PPCS	-0.594857	-2.80018	0.0531024	0.13473
Q9NQ88	TIGAR	-0.111243	-2.79878	0.0531746	0.134845
Q9GZU8;H3BUL4;H3BMX9;H3BTI2;H3BTP8;H3BSY6;H3BP64;H3BQQ6;H3BU93	FAM192A	-0.15298	-2.79726	0.0532528	0.134975
O00154-4;O00154-6;O00154;O00154-5;B4DUX0;O00154-2;O00154-3	ACOT7	-0.124316	-2.7945	0.0533955	0.135269
P54687-4;P54687;F5H5E4;P54687-3;F5H2F2;P54687-2	BCAT1	-0.128823	-2.79329	0.0534578	0.135358
P53701	HCCS	0.116886	2.79145	0.0535536	0.135532
Q9BXK5;B7Z238;B3KPE7	BCL2L13	0.188082	2.79083	0.0535854	0.135544
Q9BTY7;P0CB43	HGH1	0.164858	2.79025	0.0536158	0.135553
F5GWS3;Q6P9B6;H3BM75	TLDC1	-0.263903	-2.78968	0.0536454	0.135559
B4DM74;Q02543	RPL18A	0.160284	2.78817	0.0537239	0.135689
H0YEB6;O60232;G3V1B8	SSSCA1	0.157428	2.78755	0.0537563	0.135697
Q9UKV8;Q9UKV8-2	AGO2	0.196227	2.78708	0.0537811	0.135697
Q6VY07;Q6VY07-2;B4DF77	PACS1	-0.205632	-2.78353	0.0539669	0.136037
Q7Z7A3	CTU1	0.822767	2.78347	0.0539699	0.136037
Q9BTV5	FSD1	-0.699258	-2.78082	0.054109	0.136319
P62699	YPEL5	0.256345	2.7794	0.0541839	0.136439
Q9P258	RCC2	-0.113965	-2.77729	0.0542952	0.13659
O60573;C9JEL3;B9A044;B8ZZ50;B8ZZJ9;B8ZZL3	EIF4E2	-0.124778	-2.77723	0.0542983	0.13659
P05423	POLR3D	0.281633	2.77549	0.0543902	0.136753
P49368;P49368-2;B4DUR8	CCT3	0.110659	2.77428	0.0544541	0.136845
P16435;H0Y4R2;E7EVY7;F5H468;E7EMD0	POR	0.110785	2.7725	0.0545488	0.136965
Q99595	TIMM17A	0.182864	2.77235	0.0545567	0.136965
Q9NZI8;C9JT33	IGF2BP1	-0.119274	-2.76988	0.0546879	0.137196
[truncated: 3,017 more rows]

## Sheet: Statistical Analysis - 24h +IFN
Majority protein ID	Gene name	Log2-fold change	t statistic	p value	adjusted p value
P09914;D3DR31	IFIT1	8.74454	257.447	1.65095e-08	8.28118e-05
P05161	ISG15	6.68865	175.206	6.22172e-08	0.000156041
P42224	STAT1	4.92968	143.693	1.2324e-07	0.000206058
Q9Y3Z3;Q9Y3Z3-2	SAMHD1	3.7623	118.97	2.3626e-07	0.000249554
H2N333;P29590;P29590-5;P29590-9;P29590-3;P29590-8;P29590-4;P29590-14;P29590-10;E9PBR7;H3BT29	PML	3.32215	113.717	2.76057e-07	0.000249554
Q9H0J9;G5E9U9	PARP12	3.45079	107.964	3.30149e-07	0.000249554
Q01628;E9PS44	IFITM3	2.9701	103.397	3.8318e-07	0.000249554
Q9Y6K5;F5GWB8	OAS3	6.78278	102.264	3.98013e-07	0.000249554
P19525;E9PC80;Q05CP4	EIF2AK2	2.98482	94.2512	5.27261e-07	0.000277203
P30508;E7ERM2;B0S7Z5;B0S7Z4;B0S7Z6;P30510;Q29960-2;Q29960;Q07000;P30505;A2BF25;P30504;Q9TNN7;A2BF24;A2BF26;Q95604	HLA-C	3.0149	92.9743	5.52638e-07	0.000277203
A2AEA2;A2AEA4;F5GXA6;P10321;O19617;A2ABE5;A2ABE6;A2ABE7;F8VZB9	HLA-C	2.6492	85.3725	7.41495e-07	0.000338122
Q8NHU6;Q8NHU6-2	TDRD7	3.72296	77.9404	1.01489e-06	0.000421673
Q14142;Q548W9;B7ZAZ9	TRIM14	3.68944	75.6387	1.12533e-06	0.000421673
F5H6I0;P61769;H0YLF3	B2M	2.16019	74.0439	1.21107e-06	0.000421673
Q9NZT2-2;Q9NZT2;E7ESW4;Q4VXW4	OGFR	2.10823	73.181	1.26099e-06	0.000421673
B4DVE1;Q08380;B4DI70	LGALS3BP	5.08682	71.186	1.38698e-06	0.000424133
Q9UII4;E9PBL0	HERC5	4.25164	68.3532	1.59527e-06	0.000424133
P80217;P80217-2	IFI35	4.41094	67.9275	1.62998e-06	0.000424133
Q460N5-1;Q460N5;Q460N5-4;H7C5R8;Q460N5-3	PARP14	4.10158	67.6845	1.65024e-06	0.000424133
P28838-2;P28838	LAP3	2.06611	67.2054	1.69112e-06	0.000424133
Q5K651;C9JKF1	SAMD9	4.89668	65.7053	1.8279e-06	0.000436607
Q8TCS8;H7BZ02	PNPT1	2.28479	62.3457	2.19018e-06	0.000499361
Q9BQE5	APOL2	3.26249	60.3579	2.44882e-06	0.000534056
C9J6P4;Q7Z2W4-3	ZC3HAV1	1.73067	58.4249	2.73939e-06	0.000562173
Q13325;B4DDV1	IFIT5	3.72442	57.8635	2.83203e-06	0.000562173
E7EPE1;Q10589	BST2	1.78204	57.3863	2.91397e-06	0.000562173
Q03519;Q5HY71;E7EUZ6;E7ENX8;Q03519-2;B0V2J7;F8VX49	TAP2	3.70233	55.4614	3.27736e-06	0.000608688
Q9H3R2	MUC13	1.61067	54.8834	3.39778e-06	0.000608688
P01891;P16190	HLA-A	1.67261	53.4168	3.73e-06	0.000635556
P23381;P23381-2;G3V3H8;G3V3Y5	WARS	1.63626	53.1245	3.80117e-06	0.000635556
B1AZV3;Q03518;F5H648	TAP1	4.10324	48.7628	5.10561e-06	0.000826121
Q13287	NMI	3.94387	47.7024	5.50712e-06	0.000863241
G5E9H8;D3YTI9;A8MUD0;A2ABB9;A2AB90;O15533-2;O15533;O15533-3;Q6P1N7;G3V0I4;C9JA35	TAPBP	2.30982	45.1563	6.65185e-06	0.00101108
Q9H223	EHD4	1.32185	44.6622	6.90868e-06	0.00101923
Q99836;H0Y4G9;Q99836-2;E9PGG5;Q99836-3	MYD88	1.53689	41.8094	8.67105e-06	0.00124268
Q14258	TRIM25	1.66763	41.3467	9.00964e-06	0.00125534
P28062-2;P28062;Q5JNW7;B0UZC1	PSMB8	2.95942	40.6811	9.52715e-06	0.00129157
G3V2M6;P52630;G3V268	STAT2	4.37452	38.1128	1.19242e-05	0.00157399
P10316;F8VU18;H3BM16;A9R9N7;P01892;H3BM09;A9R9N8	HLA-A	1.46876	37.7296	1.2346e-05	0.00158788
Q8N1G2	CMTR1	1.46531	37.3566	1.27753e-05	0.00160203
G5E9C0;Q9HB58-5;Q9HB58-3;F5H1M1;Q9HB58;Q9HB58-6;Q9HB58-2	SP110	4.44184	36.3973	1.39715e-05	0.00170929
H0YM70;Q9UL46	PSME2	1.08841	35.7556	1.48531e-05	0.00174134
H0YNE3;Q06323;A6NJG9	PSME1	1.26769	35.7035	1.49278e-05	0.00174134
E7ENU4;P55265;P55265-4;P55265-5	ADAR	1.2457	35.2939	1.55322e-05	0.00177067
Q8IVF2-3;Q8IVF2	AHNAK2	-1.11557	-34.1768	1.73491e-05	0.00193384
Q14764	MVP	0.97354	33.4871	1.86091e-05	0.0020292
Q63HN8;Q63HN8-4;H3BLU6	RNF213	1.39511	32.3812	2.08871e-05	0.00222914
Q9NZZ3-2;Q9NZZ3	CHMP5	1.27219	31.7432	2.23661e-05	0.00229431
G3V3E8;E7EMS2;G3V3D1;P61916;H0YIZ1;G3V2V8;B4DQV7	NPC2	-1.02533	-31.4537	2.30818e-05	0.00229431
Q9NQW6;Q9NQW6-2	ANLN	0.927422	31.3951	2.32302e-05	0.00229431
P54920	NAPA	1.16338	31.2311	2.36523e-05	0.00229431
Q96QD9;Q96QD9-2;Q96QD9-3;F6VVD0	FYTTD1	1.45415	31.1804	2.37847e-05	0.00229431
Q9NUQ6;B4DT67;B8ZZZ7	SPATS2L	1.91366	30.5602	2.54853e-05	0.00241197
P09543-2;P09543;F8W7I0	CNP	1.28591	30.3177	2.61929e-05	0.00243303
Q16666-3;Q16666-2;Q16666;E7EPR3;H3BLV7	IFI16	4.35475	28.8355	3.11165e-05	0.00279
P55210;P55210-3;Q5SVL2;B4DUB5	CASP7	1.35755	28.8269	3.11483e-05	0.00279
Q9BUI4;E9PHH9	POLR3C	0.817013	27.5868	3.62274e-05	0.00318801
Q7Z2W4;Q7Z2W4-2;F5H1W0	ZC3HAV1	1.91874	27.2238	3.79137e-05	0.00322601
Q8NBK3-2;E9PGL0;Q8NBK3;E9PF05;F5GXA0;F5GXF1;G5E9B0;Q8NBK3-3	SUMF1	-0.944759	-27.2171	3.79455e-05	0.00322601
P20591;F8W8T1;P20591-2	MX1	13.872	26.9322	3.9342e-05	0.00323857
E9PAL9;Q9H857-2;Q9H857;C9JTZ6;Q9H857-3;Q9H857-4	NT5DC2	-1.13336	-26.9238	3.93845e-05	0.00323857
P30464;P30484;E9PLC1;F6V8D7	HLA-B	2.4722	26.7089	4.04831e-05	0.00327521
O60245	PCDH7	0.770014	26.1198	4.37052e-05	0.00347976
Q15004;H0YKX3;H0YMA4	KIAA0101	0.9009	25.9744	4.45507e-05	0.00349166
Q96GX5-2;Q96GX5-3;Q96GX5	MASTL	2.08795	25.697	4.62237e-05	0.00356593
F5HGG6;P53634;H0YCY8	CTSC	-1.00925	-25.5853	4.69201e-05	0.00356593
Q9Y244	POMP	0.874325	25.2982	4.87735e-05	0.00362742
Q96QD8;Q96QD8-2	SLC38A2	1.09419	25.2378	4.91756e-05	0.00362742
H3BM14;H3BM74;Q9Y5A7-2;Q9Y5A7;C9JRT6;F8WDB6	NUB1	1.23907	25.0676	5.03309e-05	0.00365884
O95235;B4DL79	KIF20A	-0.84691	-24.5302	5.42168e-05	0.00372683
Q9Y6H1;Q5T1J5	CHCHD2;CHCHD2P9	-0.958928	-24.4839	5.45695e-05	0.00372683
P21399;Q9HBB2;Q59FI0;Q5VZA6	ACO1;IRP1	-0.887978	-24.3777	5.5389e-05	0.00372683
Q13085;Q13085-4;Q13085-3;Q13085-2;F8W6G0	ACACA	-0.721889	-24.3567	5.55535e-05	0.00372683
O14773;B4DSE2;O14773-2	TPP1	-1.03543	-24.3383	5.56975e-05	0.00372683
Q8WXH0;Q8WXH0-2;G3V5X4;F8WAA3	SYNE2	-0.864831	-24.3349	5.57242e-05	0.00372683
Q9H0P0;Q9H0P0-3;Q9H0P0-2	NT5C3A	1.10519	24.0145	5.83167e-05	0.00380709
P02792;F5H1X1	FTL	0.879567	23.9531	5.88309e-05	0.00380709
O14879;B4DLS7	IFIT3	9.34955	23.7181	6.08549e-05	0.00380709
Q5JR04;Q9HCE1;Q9HCE1-2;Q9H8T8	MOV10	0.945921	23.5967	6.19361e-05	0.00380709
P31689	DNAJA1	0.798672	23.5685	6.219e-05	0.00380709
P39880-3;P39880-2;P39880;P39880-5;P39880-4;P39880-6	CUX1	-0.916387	-23.5482	6.23745e-05	0.00380709
Q9HD67;E7EPL7;D6RGD1;E9PEW5	MYO10	1.30296	23.4873	6.29312e-05	0.00380709
P42892-3;P42892-4;P42892;B4DKB2;P42892-2	ECE1	0.799937	23.4802	6.29962e-05	0.00380709
Q9UKK3	PARP4	1.06841	22.9574	6.80537e-05	0.00406378
P30740;B4E3A8	SERPINB1	0.66864	22.1873	7.64998e-05	0.0044677
Q9BRZ2	TRIM56	1.18748	22.1788	7.65994e-05	0.0044677
Q9NZ08;Q9NZ08-2	ERAP1	1.32055	22.0888	7.76749e-05	0.00447836
Q6YHK3;Q6YHK3-4;Q6YHK3-2;Q6YHK3-3	CD109	-0.703058	-21.9569	7.92861e-05	0.00451931
E7EWZ6;P06756-2;P06756;B4DYQ7	ITGAV	-1.13328	-21.7194	8.22974e-05	0.00463825
P16402	HIST1H1D	-0.821576	-21.6245	8.35409e-05	0.00465601
P50897;B4DWU3;E9PMG2;Q5T0S4;P50897-2	PPT1	-0.663638	-21.2171	8.91669e-05	0.00490671
P31350;C9JXC1	RRM2	1.35576	21.1144	9.06619e-05	0.00490671
P83111;P83111-2	LACTB	0.765507	20.9713	9.27992e-05	0.00490671
P24844;P24844-2	MYL9	-0.665326	-20.9343	9.33623e-05	0.00490671
P32455;F5H2M9	GBP1	4.38367	20.8603	9.45012e-05	0.00490671
Q96RD7-2;Q96RD7	PANX1	0.95805	20.8575	9.45439e-05	0.00490671
Q9BYX4	IFIH1	3.70395	20.7949	9.55234e-05	0.00490671
P09601;B1AHA8	HMOX1	0.923574	20.7732	9.58648e-05	0.00490671
Q16822;B4DW73;H0YML5;H0YM31	PCK2	0.710396	20.589	9.8835e-05	0.00500764
P10619	CTSA	-0.905815	-20.4618	0.000100955	0.00501468
Q9P2E3;Q5JXR6	ZNFX1	2.08517	20.4607	0.000100973	0.00501468
Q9HB40;Q9HB40-2	SCPEP1	-1.06632	-20.3747	0.000102441	0.00501476
Q92522	H1FX	0.645133	20.3438	0.000102975	0.00501476
Q9Y6N5;H3BNX3	SQRDL	1.25017	20.212	0.000105291	0.00505488
Q9UBR2	CTSZ	-1.21388	-20.1169	0.000107005	0.00505488
Q8IXQ6-2;E9PFM7	PARP9	5.05098	20.1156	0.000107029	0.00505488
Q99674;B5MCP5;B5MCC9	CGREF1	-0.785369	-20.0719	0.000107829	0.00505488
P21589-2;P21589;Q96B60	NT5E	1.07726	19.8786	0.00011146	0.00510609
Q8TDB6	DTX3L	4.66937	19.8474	0.000112062	0.00510609
E9PCI3;P08243;E9PCX6;F8WEJ5	ASNS	0.572474	19.8407	0.000112191	0.00510609
P43490;Q5SYT8	NAMPT	0.651011	19.767	0.000113629	0.00510609
P68032;P62736;F5H1C1;P63267;B4DUI8;E9PG30	ACTC1;ACTA2;ACTG2	0.564937	19.7476	0.000114012	0.00510609
P54289-4;P54289-5;P54289;F8WC36;P54289-3;P54289-2	CACNA2D1	-0.567742	-19.6647	0.000115666	0.00513436
P07858;B4DMY4;F5H2P9	CTSB	-0.751699	-19.4736	0.000119598	0.0052623
P15924;P15924-2	DSP	1.28115	19.3695	0.000121811	0.00531307
Q9NWM8;H7C1Z9	FKBP14	-0.561241	-19.2446	0.000124538	0.00535804
Q5SVK8;Q6XZF7;A8MU01;Q6XZF7-2	DNMBP	0.573743	19.2247	0.000124978	0.00535804
P07339;H7C469;F8WD96;C9JH19	CTSD	-0.546281	-19.0531	0.000128873	0.00547819
Q8WVN6	SECTM1	4.17562	18.9922	0.000130291	0.00549191
Q9NYL2;Q9NYL2-3	ZAK	-0.552829	-18.9301	0.00013176	0.00550756
Q9NRZ9-2;Q9NRZ9-3;Q9NRZ9;Q9NRZ9-6;Q9NRZ9-5;Q9NRZ9-4	HELLS	-0.6177	-18.8359	0.000134027	0.00555056
P42330	AKR1C3	-1.13322	-18.796	0.000135002	0.00555056
P11021	HSPA5	0.653882	18.6263	0.000139257	0.00567896
P07099	EPHX1	-0.583418	-18.4915	0.000142758	0.0057748
Q8IUE6	HIST2H2AB	-0.564726	-18.4088	0.000144961	0.00581701
Q13641	TPBG	0.752767	18.1992	0.00015075	0.00599005
E9PQA6;Q96EY5-3;Q96EY5;Q96EY5-2;E9PLL0	MVB12A	-1.02608	-18.1671	0.000151662	0.00599005
Q9BRQ8;C9JI05;Q9BRQ8-2	AIFM2	0.645518	18.0794	0.000154192	0.00602799
Q9C0C7-4;Q9C0C7-2;Q9C0C7;Q9C0C7-5;G3V193;Q9C0C7-3;F8W9Z4	AMBRA1	0.693126	18.0509	0.000155026	0.00602799
P07686;Q5URX0	HEXB	-0.802563	-17.8003	0.000162614	0.00627439
B4DN52;Q9UHB6-2;Q9UHB6;F8VQE1;Q9UHB6-3;F8VS07	LIMA1	0.597406	17.6394	0.000167737	0.00642268
O76070	SNCG	-0.7833	-17.377	0.000176549	0.00670885
Q9NWK9;Q9NWK9-2	ZNHIT6	0.717974	17.2795	0.000179974	0.00676598
O00468	AGRN	0.755348	17.2578	0.00018075	0.00676598
P40424-2;F5H4U9;P40424;H0YLF5;H0YKN0;H0YKH1;B7Z774;H0YLB0;F8WA05	PBX1	-0.736149	-17.155	0.000184476	0.00685431
B7Z4K6;O00115	DNASE2	-0.882708	-16.9314	0.000192928	0.00711564
Q9NX46;B4DHV5;B7ZAN4	ADPRHL2	0.522344	16.8608	0.000195697	0.0071342
B5ME91;Q53EL6	PDCD4	-0.724379	-16.7781	0.000199012	0.0071342
Q9P2R3;Q9P2R3-4;I3L2C5;Q9P2R3-2;F5H754	ANKFY1	0.895986	16.7564	0.000199891	0.0071342
B4DP36;Q13137;E9PBE5;D6REB0;E7ENK0;E7ETP5	CALCOCO2	1.05787	16.7537	0.000200003	0.0071342
G3V529;Q9GZR7;F5H4J5;Q4V9L5;F5GYL3;F5H4V3	DDX24	0.705271	16.7405	0.000200543	0.0071342
C9JTE9;Q9UHQ4;G5E9L4;H7C5E2;C9IYK6;B7Z2L0;A6NME1;H0Y7N8;F8WB99	BCAP29	0.625819	16.5773	0.000207358	0.00721632
Q9UJY1	HSPB8	0.741714	16.5029	0.000210565	0.00721632
P62699	YPEL5	0.536625	16.4895	0.00021115	0.00721632
P16066;H0Y5A4	NPR1	-0.961872	-16.4835	0.000211414	0.00721632
H3BRB3;B7Z265;Q14807	KIF22	0.754997	16.4831	0.000211433	0.00721632
C9JV95;Q9NY93;H7C3E9;G3V0G3	DDX56	0.560209	16.4724	0.000211902	0.00721632
P07305;F5H022;P07305-2	H1F0	1.42237	16.4492	0.000212922	0.00721632
P09913	IFIT2	8.23007	16.3435	0.000217656	0.00731613
C9J9P4;C9J7K9;B4DTE8;O15162;C9J0H3;H7C5I5;C9JE06	PLSCR1	4.09552	16.3188	0.000218784	0.00731613
P16278-3;P16278;E7EQ29;P16278-2	GLB1	-0.584996	-16.1928	0.000224644	0.00746235
P00374;B4DM58;B4DDD2	DHFR	-0.642181	-15.9186	0.000238116	0.00785782
P78563-2;P78563-4;G5E9B4;P78563;F5H398;P78563-3	ADARB1	0.559906	15.7209	0.000248479	0.00814621
Q9HBH5	RDH14	0.596417	15.5824	0.000256092	0.00830922
Q5SSJ5;Q5SSJ5-2;Q5SSJ5-3;B0QZK4;Q5SWC8	HP1BP3	-0.485731	-15.5385	0.000258562	0.00830922
P16401	HIST1H1B	-0.683903	-15.5191	0.000259665	0.00830922
Q8IZH2-2;Q8IZH2;H7C5E4	XRN1	0.758608	15.5119	0.000260077	0.00830922
P49327	FASN	-0.450006	-15.4067	0.000266179	0.0084022
Q9P2E9;F8W7S5	RRBP1	0.473973	15.404	0.000266338	0.0084022
P04040	CAT	-0.490149	-15.372	0.000268233	0.00840478
P48449;E9PEI9;G5E9Q9	LSS	-0.521302	-15.3355	0.000270413	0.00840478
Q86T24	ZBTB33	0.793651	15.3184	0.000271446	0.00840478
Q9NZJ4;Q9NZJ4-2	SACS	-0.822763	-15.2636	0.00027478	0.00845581
P35908	KRT2	-4.75217	-15.1727	0.000280424	0.00857688
F8W7K3;Q13813-3	SPTAN1	-0.502261	-15.0829	0.000286153	0.00868537
P78527;E7EUY0;P78527-2	PRKDC	-0.452079	-15.0631	0.000287434	0.00868537
Q8WUY3-4;Q8WUY3;Q8WUY3-2;Q8WUY3-3;H7C0I8;H7BZH9;E9PDC2	PRUNE2	-0.67374	-14.9694	0.000293609	0.00881883
Q9ULG6-2;Q9ULG6;A8K9T0;Q9ULG6-3;Q9ULG6-4	CCPG1	0.919051	14.8789	0.000299732	0.00894887
O00151	PDLIM1	0.432371	14.8531	0.000301507	0.00894887
P62807;O60814;Q99879;Q99877;Q93079;Q5QNW6;P58876;Q5QNW6-2;P57053	HIST1H2BC;HIST1H2BK;HIST1H2BM;HIST1H2BN;HIST1H2BH;HIST2H2BF;HIST1H2BD;H2BFS	-0.47388	-14.803	0.000305	0.00899928
H0Y3F3;P30838;C9JMC5;E9PNN6;I3L3I9;A8MYB8;E7ERM4	ALDH3A1	-1.02728	-14.742	0.000309311	0.0090283
P56199	ITGA1	-0.469521	-14.7382	0.000309583	0.0090283
O75534-2;O75534;E9PGZ0;G5E9Q2;E9PLT0	CSDE1	-0.447486	-14.6881	0.000313196	0.00906027
P50238;H3BRQ4	CRIP1	-0.599117	-14.673	0.000314292	0.00906027
P05413	FABP3	-0.848708	-14.5237	0.000325421	0.00928016
O60427;A8K0I7	FADS1	-0.470133	-14.5059	0.000326784	0.00928016
Q12899;A2AE48;A2AE51	TRIM26	0.959474	14.4969	0.00032747	0.00928016
Q92820	GGH	-0.815312	-14.4388	0.000331979	0.0093551
H0YGP4;P31327;P31327-2	CPS1	-0.518673	-14.3617	0.000338077	0.00947371
Q96DH6;B4DHE8;Q96DH6-2	MSI2	-0.574357	-14.3189	0.000341528	0.00951725
P42771;P42771-4;P42771-2	CDKN2A	0.490277	14.1856	0.000352566	0.00977055
P61011;P61011-2;G3V4F7	SRP54	0.416111	14.0943	0.000360389	0.00993248
B7ZKK9;Q16537	PPP2R5E	-0.41418	-13.9223	0.00037575	0.0102992
O95218-2;O95218	ZRANB2	-0.485315	-13.8496	0.000382492	0.0103841
Q99536;B3KUF8;B0AZP7	VAT1	-0.430081	-13.81	0.000386235	0.0103841
Q9BW19	KIFC1	0.664397	13.808	0.000386425	0.0103841
Q15758;B4DWS4;E9PC01	SLC1A5	0.517003	13.8006	0.000387126	0.0103841
Q16555;B4DR31;Q8NAN9	DPYSL2	-0.499069	-13.7605	0.000390977	0.0104316
P55290;F5H6D5;B7Z590	CDH13	-0.558488	-13.7114	0.000395749	0.010488
B4DQM7;Q15036;B4DDM3	SNX17	0.404319	13.6959	0.000397272	0.010488
Q13228;Q13228-2;B4E1F3;A6PVW9	SELENBP1	-0.696164	-13.5247	0.000414612	0.0108034
B4DIT7;P21980;F5H6P0;P21980-2	TGM2	0.674971	13.5218	0.000414915	0.0108034
Q9UBG0	MRC2	-0.577419	-13.5115	0.00041599	0.0108034
Q14108;E7EM68	SCARB2	0.709006	13.4866	0.000418599	0.0108034
Q9Y4F1;C9JME2;Q9Y4F1-2	FARP1	-0.465964	-13.4735	0.000419987	0.0108034
Q9BTC0;Q9BTC0-1	DIDO1	-0.402143	-13.4415	0.000423387	0.0108353
O75362	ZNF217	0.556485	13.2988	0.000439005	0.011051
H3BS10;H3BP20;P06865;E9PGL4	HEXA	-0.526381	-13.2954	0.000439392	0.011051
P33897	ABCD1	0.39789	13.2867	0.000440367	0.011051
P35052;H7C410;H7C024	GPC1	-0.452162	-13.2843	0.00044063	0.011051
Q8TDN6	BRIX1	0.432808	13.2381	0.000445874	0.0110779
P51003;G3XAH6;F5H5I8;G3V2A0	PAPOLA	-0.399593	-13.2258	0.000447284	0.0110779
P52789;E9PB90	HK2	0.489403	13.1419	0.000457042	0.0110779
Q93052;C9JUT4;C9JXK9	LPP	-0.430587	-13.1331	0.00045809	0.0110779
Q9Y4E8;E9PCQ3;Q9Y4E8-2;Q9Y4E8-3	USP15	0.416058	13.1302	0.000458431	0.0110779
P48507	GCLM	0.375889	13.1256	0.000458978	0.0110779
P16403	HIST1H1C	-0.393657	-13.1098	0.000460857	0.0110779
E7EVQ6;Q14534;B4DHX0	SQLE	1.0554	13.095	0.000462619	0.0110779
O15254;O15254-2	ACOX3	-0.82095	-13.066	0.000466113	0.0110779
Q9ULF5;B4DGU0	SLC39A10	-0.542321	-13.0562	0.000467298	0.0110779
Q96AZ6;H0YMM4	ISG20	4.86713	13.0535	0.000467631	0.0110779
P09923	ALPI	-0.540387	-13.0488	0.000468206	0.0110779
Q13501;Q13501-2;E7EMC7;E7ERP8	SQSTM1	0.602984	12.8597	0.000491961	0.0115853
B3KRV7;P06858;F5H295	LPL	-0.552415	-12.803	0.000499381	0.0117051
Q9Y617;Q9Y617-2	PSAT1	0.365784	12.7429	0.000507413	0.0118381
Q7Z6B7;Q7Z6B7-2;G5EA48	SRGAP1	0.652841	12.6649	0.000518084	0.0120311
Q02880-2;Q02880;E9PCY5	TOP2B	-0.44614	-12.6423	0.000521218	0.0120481
P29966	MARCKS	-0.381244	-12.5782	0.000530279	0.0122013
Q15059;Q15059-2;B4DS09	BRD3	-0.51346	-12.5204	0.000538615	0.0123365
P06280	GLA	-0.718032	-12.4882	0.000543328	0.0123856
Q9Y6M5	SLC30A1	0.980974	12.4722	0.000545698	0.0123856
Q96SI9-2;Q96SI9	STRBP	-0.397285	-12.4536	0.000548456	0.0123921
P45973;G3V1X9	CBX5	-0.465289	-12.3845	0.000558889	0.0125317
P16104	H2AFX	-0.367196	-12.3693	0.000561223	0.0125317
B3KTM8;Q9UBU8-2;Q9UBU8;H0YMJ0;H0YLJ3;B7Z6R1;H0YM21;H0YNE0	MORF4L1	-0.450226	-12.3634	0.000562126	0.0125317
Q03060-9;E9PAR2;C9IYZ7;C9JK96;G5E998;Q03060-23;Q03060-24;Q03060-8;A8MPQ2;Q5W1B0;Q03060-21;E9PHM1;Q03060-6;Q03060-11	CREM	0.620318	12.3193	0.000568965	0.0126156
Q05682	CALD1	-0.424649	-12.3068	0.000570922	0.0126156
Q5JVZ5;Q96JJ3;B4DRL5;Q7Z5G9;F5GZP8;H0YEH5;B4DZ20;Q5JW01	ELMO2	0.565513	12.1791	0.000591432	0.0130115
Q14244;F8W783;Q14244-3;Q14244-2;F5H1E2;E9PCP3;Q14244-5;Q14244-4	MAP7	-0.653775	-12.1386	0.000598139	0.013069
O75915	ARL6IP5	-0.558934	-12.1319	0.000599257	0.013069
Q86U90	YRDC	0.416532	12.0957	0.000605351	0.0131448
Q9HAV0;C9JD14	GNB4	0.568311	12.0603	0.000611382	0.0132185
P02794;G3V192;G3V1D1	FTH1	0.532111	12.0013	0.000621599	0.0133323
B4DTT0;H7C3P4;F6S8M0;B4DYH8;P15586;F5H260;H0YFA9	GNS	-1.08383	-11.9993	0.000621961	0.0133323
E9PCV0;P08236;P08236-2	GUSB	-0.595224	-11.9728	0.000626623	0.0133751
Q9BYK8;Q9BYK8-2;Q9BYK8-4	HELZ2	6.63827	11.9495	0.000630763	0.0133856
E7ETU9;O00469;O00469-2	PLOD2	-0.493712	-11.9272	0.000634756	0.0133856
B0QYD3;Q9UH17;B0QYD2;Q9UH17-2	APOBEC3B	0.466843	11.919	0.000636244	0.0133856
Q8IVU3;Q8IVU3-2	HERC6	3.67009	11.9104	0.000637791	0.0133856
O00560;O00560-3;B4DHN5;E9PBU7	SDCBP	0.385976	11.8751	0.000644227	0.0134643
E9PES6;E7ES08;E7EQU1;O15347	HMGB3	-0.427612	-11.796	0.000658943	0.013686
P11388;P11388-2;P11388-3;P11388-4;H7BXX8;C9J5P2;H7BXH5	TOP2A	-0.396524	-11.7822	0.000661557	0.013686
Q71UI9;P0C0S5;C9J0D1;A6NFA8;A6NKY0;Q71UI9-2;C9J386	H2AFV;H2AFZ	-0.359813	-11.7745	0.000663016	0.013686
P06132;Q5T450;H0Y5R6	UROD	-0.36525	-11.7321	0.000671146	0.0137128
P35241;A7YIJ8;F5H1A7;H7BZI4	RDX	-0.398094	-11.7254	0.000672444	0.0137128
Q9Y450;Q9Y450-4;H0YDX7;B7Z524;B7Z1K2	HBS1L	-0.444131	-11.725	0.000672519	0.0137128
Q96CP2;I3L1Y9;I3L4I0	FLYWCH2	-0.550974	-11.7	0.00067739	0.0137562
P20248	CCNA2	1.17656	11.6827	0.000680783	0.0137694
Q9H9H4;F5H4M0;F5H1F6	VPS37B	-0.696705	-11.5686	0.000703726	0.0141351
P80723;P80723-2	BASP1	-0.357937	-11.5648	0.000704501	0.0141351
Q92922	SMARCC1	-0.399033	-11.4719	0.000723954	0.0142888
O15439;O15439-2;O15439-3;B7Z3Q7	ABCC4	-0.40006	-11.4389	0.000731024	0.0142888
Q9NX55	HYPK	-0.362413	-11.4332	0.000732269	0.0142888
C9JE98;C9J239;C9J0Q5;Q9Y618-5;Q9Y618-4;Q9Y618;C9JJF6;C9JFD3;Q9Y618-3;C9J7T7;C9JQE8	NCOR2	-0.492145	-11.4311	0.000732713	0.0142888
O75525-2;O75525;E5RJZ9;E5RG12;H0YAQ3	KHDRBS3	-0.743399	-11.4221	0.000734674	0.0142888
P36952;P36952-2	SERPINB5	-0.469395	-11.4193	0.000735264	0.0142888
P20962;A2VCM6	PTMS	-0.515615	-11.4015	0.00073915	0.0142888
P78347-2;P78347-4;P78347-3;P78347;B4DH52	GTF2I	-0.347146	-11.3964	0.000740281	0.0142888
P48681	NES	-0.489991	-11.3954	0.000740499	0.0142888
P21266	GSTM3	-0.452518	-11.3829	0.000743229	0.0142888
Q00534	CDK6	0.44295	11.3759	0.000744789	0.0142888
Q9BSJ8;Q9BSJ8-2;B3KY56	ESYT1	-0.349127	-11.3688	0.000746345	0.0142888
Q15181;Q5SQT6	PPA1	0.347975	11.3234	0.000756496	0.0144262
P40763-2;P40763;G8JLH9	STAT3	0.43248	11.3111	0.000759274	0.0144262
Q99878;Q96KK5;Q9BTM1;Q16777;Q93077;Q6FI13;P0C0S8;H0YFX9;C9JE22;Q96QV6;Q9BTM1-2	HIST1H2AJ;HIST1H2AH;H2AFJ;HIST2H2AC;HIST1H2AC;HIST2H2AA3;HIST1H2AG;HIST1H2AA	-0.326175	-11.2772	0.000766995	0.0144965
G5E9P1;E7EVP7;Q14643-4;Q14643-3;Q14643-8;Q14643-7;Q14643-5;Q14643-6;Q14643-2;E7EPX7;Q14643	ITPR1	-0.33395	-11.2696	0.000768753	0.0144965
E2QRF9;O75496;H7C608	GMNN	1.22597	11.2091	0.000782843	0.0145781
P03915	MT-ND5	0.621855	11.1872	0.00078802	0.0145781
Q86YV9	HPS6	0.675012	11.1595	0.00079462	0.0145781
Q14194;E9PD68;Q14194-2	CRMP1	-0.354886	-11.1573	0.000795157	0.0145781
P19971;C9JGI3;H9KVA0	TYMP	3.1298	11.152	0.000796427	0.0145781
Q9P206-2;Q9P206;Q9P206-3	KIAA1522	-0.447792	-11.1465	0.00079775	0.0145781
Q9Y666;H0YB78	SLC12A7	0.500046	11.141	0.000799084	0.0145781
Q9UNH7;C0H5W9;B4DJS7	SNX6	0.366674	11.1378	0.000799856	0.0145781
P58107	EPPK1	-0.323139	-11.1338	0.00080084	0.0145781
P15328	FOLR1	-0.539166	-11.1284	0.000802143	0.0145781
O95864;O95864-3;B7Z634;O95864-2	FADS2	-0.726864	-11.0344	0.00082541	0.0149102
C9JZL8;C9J5M0;C9JC07;B4DG42;Q96S97;C9JJV6	MYADM	0.380267	11.0217	0.000828617	0.0149102
O95865;A3KGN5;Q5SSV3;Q5SRR8;H0Y7N1	DDAH2	-0.681902	-11.0158	0.000830106	0.0149102
Q9UET6;Q9UET6-2;B7Z4K4	FTSJ1	0.400286	10.9952	0.000835371	0.0149102
Q9UHL4	DPP7	-0.655478	-10.9911	0.000836424	0.0149102
E7ETB3;Q9ULA0;H0YGP0;E7EMB6;E7EWP4	DNPEP	1.36384	10.9839	0.000838255	0.0149102
Q8NBJ4-2;Q8NBJ4	GOLM1	0.518258	10.9635	0.000843524	0.0149509
H7BXI1;A0FGR8-6;A0FGR8-2;A0FGR8;C9JGI7;A0FGR8-4	ESYT2	-0.340716	-10.9354	0.000850843	0.0150276
Q5T7N3	KANK4	-1.30568	-10.8961	0.000861234	0.0150851
Q13823	GNL2	0.467479	10.8947	0.000861594	0.0150851
Q9NVP2	ASF1B	-0.941403	-10.889	0.000863125	0.0150851
P61764;P61764-2;F5H5Q4;B7Z1V5;B7Z3F4	STXBP1	-0.317778	-10.8545	0.00087241	0.0151858
Q01970;G5E960	PLCB3	-0.321104	-10.8336	0.000878077	0.0151858
A5YKK6;B5MDN3;A5YKK6-4	CNOT1	-0.36266	-10.817	0.000882637	0.0151858
E9PMH5;Q13490;B4E026;F5GYF2;H0YDY3	BIRC2	0.584571	10.8125	0.000883865	0.0151858
O75880	SCO1	0.385395	10.8036	0.000886308	0.0151858
P05204	HMGN2	-0.338037	-10.7979	0.000887904	0.0151858
F8WF27;F8WBG6;Q8NE91;P30408	TM4SF1	0.907141	10.7862	0.000891145	0.0151858
G3XAI2;P07942	LAMB1	0.42838	10.7791	0.000893103	0.0151858
P16949;P16949-2;A2A2D0	STMN1	-0.439837	-10.695	0.000916979	0.0154513
F5GWP8	KRT17	-0.320913	-10.6837	0.00092023	0.0154513
Q12929;B4DX66;F5H819	EPS8	0.790719	10.6672	0.000925052	0.0154513
F5H109;P04114	APOB	-3.86626	-10.658	0.00092773	0.0154513
P08651-2;P08651;F8W9H9;P08651-4;P08651-5;P08651-3	NFIC	-0.382956	-10.6515	0.000929622	0.0154513
Q96RS6;Q96RS6-3;Q96RS6-2	NUDCD1	0.718741	10.6379	0.000933631	0.0154513
Q9NNW5;E9PDU5;E9PBK6	WDR6	0.446049	10.6323	0.000935309	0.0154513
A6NJM0;P29323-2;P29323-3;P29323;B1AKC9	EPHB2	0.704264	10.6255	0.000937298	0.0154513
Q14566	MCM6	-0.305787	-10.6245	0.000937619	0.0154513
Q08AF3;B4E128;Q08AF3-2	SLFN5	4.39065	10.6002	0.000944855	0.0154513
Q15818	NPTX1	-1.03981	-10.598	0.000945502	0.0154513
Q5H9U9;Q5H9U9-2	DDX60L	4.08703	10.577	0.000951859	0.0154513
Q969S3	ZNF622	0.42367	10.5718	0.000953408	0.0154513
Q9UHG3;B7Z3Y2;B7Z9P8;F8W8W4	PCYOX1	-0.442531	-10.5669	0.000954917	0.0154513
Q14980	NUMA1	-0.345568	-10.5641	0.000955765	0.0154513
Q9BYX2;Q9BYX2-2;Q9BYX2-4;Q9BYX2-3;Q9BYX2-6;Q9BYX2-5	TBC1D2	0.314413	10.5474	0.000960848	0.0154513
Q9UNN8	PROCR	0.418087	10.5467	0.000961087	0.0154513
F5H6Z1;B4E1J0;F5H2F6;Q96AQ6-2;Q96AQ6;Q96AQ6-3	PBXIP1	-0.538513	-10.5315	0.000965755	0.0154627
B8ZZJ1;H7C0W7;Q9BYI3	FAM126A	-0.466714	-10.5163	0.000970436	0.0154627
P67936-2	TPM4	-0.305785	-10.5144	0.000971042	0.0154627
P14923	JUP	-0.385799	-10.492	0.000978029	0.0154853
Q05639	EEF1A2	-0.314762	-10.4864	0.000979792	0.0154853
Q8IWB1	ITPRIP	0.658145	10.4802	0.000981725	0.0154853
Q15067-2;Q15067;F5GYQ8;F5H0M0	ACOX1	-0.3643	-10.4289	0.000998073	0.0156938
E9PGM8;O43314-2;O43314;D6RFZ8	PPIP5K2	-0.417227	-10.4173	0.0010018	0.0157033
Q16778;P06899;P33778;P23527	HIST2H2BE;HIST1H2BJ;HIST1H2BB;HIST1H2BO	-0.309837	-10.3767	0.00101503	0.0158364
Q24JP5;Q24JP5-2;Q24JP5-4	TMEM132A	0.415107	10.3719	0.00101661	0.0158364
D3DTL2;E5RGZ4	ENO3	-0.558401	-10.3517	0.0010233	0.0158412
Q8TAF3-3;Q8TAF3;Q8TAF3-4;Q8TAF3-5	WDR48	-0.334545	-10.3419	0.00102654	0.0158412
P48735;B4DFL2;B4DSZ6	IDH2	-0.42195	-10.3371	0.00102816	0.0158412
Q56NI9	ESCO2	0.826061	10.3329	0.00102955	0.0158412
F8VX04;Q9H2H9	SLC38A1	0.488685	10.2846	0.0010459	0.0160435
A6NHR9;A6NHR9-2	SMCHD1	0.398299	10.2628	0.00105338	0.0160614
Q9UKG1	APPL1	-0.302747	-10.2545	0.00105625	0.0160614
O60566;O60566-3;C9JLW5;O60566-2	BUB1B	-0.328901	-10.2532	0.00105667	0.0160614
P27105;B4E2V5	STOM	0.322719	10.2373	0.00106222	0.0160783
O95347;O95347-2	SMC2	-0.293917	-10.2306	0.00106456	0.0160783
G8JLL2;B0UYY4;B0S865;A2ABN6;B0UYY6;B0UYY2;E9PKC2;G8JLQ0;G3XAH1;B0S872;Q9UMR5-2;Q9UMR5;G8JLE1;E9PRP4	PPT2	-1.00362	-10.2123	0.00107098	0.0160783
Q96KP4;Q96KP4-2	CNDP2	0.464028	10.2103	0.00107167	0.0160783
Q5H8X8;A8MXQ0;O95399;O95399-2	UTS2	0.652378	10.2042	0.00107381	0.0160783
Q86TG7;Q86TG7-2	PEG10	-0.612488	-10.1793	0.00108268	0.0161628
Q8IZV5;E5RK48	RDH10	0.367937	10.1498	0.00109324	0.0162721
P13861;Q9BUB1	PRKAR2A	-0.393341	-10.1216	0.0011035	0.0163762
Q9H4G4;Q5VZR0	GLIPR2	-0.842616	-10.1125	0.00110684	0.0163773
Q9Y4C2;Q9Y4C2-2	TCAF1	0.499494	10.0671	0.00112371	0.0165099
Q5JR08;E9PN11;P08134;E9PQH6	RHOC	0.298313	10.0625	0.0011254	0.0165099
Q8NB16;I3L4A6	MLKL	1.16021	10.0594	0.00112656	0.0165099
F5H6Z0;Q00537-2;Q00537	CDK17	0.392039	10.053	0.00112897	0.0165099
Q9NP72;Q9NP72-2;F5H4U3;Q5W0J0	RAB18	0.373389	10.0203	0.0011414	0.0166433
Q8IWE2;Q6MZV4	FAM114A1	-0.315987	-10.0093	0.00114559	0.0166559
Q5W0V3-2;Q5W0V3	FAM160B1	0.320548	9.97992	0.00115695	0.0167724
Q9BZK7	TBL1XR1	-0.309843	-9.96529	0.00116265	0.0168065
Q96KM6	ZNF512B	-0.349734	-9.92625	0.00117806	0.0169024
P11498	PC	-0.298743	-9.92611	0.00117811	0.0169024
Q9NR31;B4DQ19;H0Y5E8;E9PBN0	SAR1A	0.292482	9.92289	0.00117939	0.0169024
Q86V85	GPR180	0.456077	9.9091	0.00118491	0.016933
P09471-2;P09471;H3BN82	GNAO1	-0.301929	-9.89985	0.00118862	0.0169378
B7Z560;Q9NV88-2;Q9NV88;G3XAN1;H7BYQ6;H0YG17	INTS9	-0.3006	-9.8445	0.00121116	0.0172102
E7EUE1;P28288;F5GYC1;P28288-2	ABCD3	-0.291342	-9.82862	0.00121773	0.0172547
Q96RL7-4;Q96RL7-2;Q96RL7-3;Q96RL7	VPS13A	-0.447212	-9.81762	0.00122231	0.0172707
Q92771;Q96FC9-4;Q96FC9-3;Q96FC9-2;A8MPP1;Q96FC9	DDX12P;DDX11;DDX11L8	0.301795	9.77374	0.00124079	0.0173652
P05114;A6NL93;A6NEL0;H0Y419	HMGN1	-0.297554	-9.76247	0.00124559	0.0173652
Q96HC4;Q96HC4-4;E9PBF5;D6RB78;F5H7Y0	PDLIM5	0.296233	9.7576	0.00124768	0.0173652
P12429;D6RA82	ANXA3	0.313338	9.7448	0.00125317	0.0173652
P32456	GBP2	0.80039	9.74325	0.00125384	0.0173652
Q99615;Q7Z784	DNAJC7	0.326821	9.72881	0.00126008	0.0173652
Q96P11-2;C9JJU9;Q96P11;Q96P11-4;G3V0G9	NSUN5	0.601509	9.72814	0.00126037	0.0173652
P54687-4;P54687;F5H5E4;P54687-3;F5H2F2;P54687-2	BCAT1	-0.510138	-9.71512	0.00126604	0.0173652
O75475;O75475-2	PSIP1	-0.279746	-9.7132	0.00126688	0.0173652
G3XAN4;B4E0K2;Q15629	TRAM1	0.389492	9.71126	0.00126772	0.0173652
O00418;H3BRH4	EEF2K	-0.649529	-9.70662	0.00126976	0.0173652
Q6ZW31-2;Q6ZW31	SYDE1	0.450136	9.70482	0.00127054	0.0173652
Q00653-4;Q00653;Q00653-3	NFKB2	0.856864	9.66476	0.00128826	0.0175287
Q13423;E9PCX7	NNT	-0.288274	-9.662	0.00128949	0.0175287
Q969U7	PSMG2	0.370127	9.63995	0.00129939	0.0176155
Q9Y3P9;Q9Y3P9-2	RABGAP1	0.307671	9.62777	0.00130489	0.0176204
Q16352	INA	0.681326	9.62065	0.00130813	0.0176204
H0YAY3;E9PF32;A2RUS2-2;A2RUS2	DENND3	1.07756	9.59831	0.00131835	0.0176204
P11047	LAMC1	0.49422	9.59693	0.00131898	0.0176204
Q16643;A8MV58;Q16643-2;D6R9W4	DBN1	-0.335581	-9.59545	0.00131966	0.0176204
P33992;B1AHB1;E7EQY5	MCM5	-0.294839	-9.59292	0.00132083	0.0176204
Q12913;Q9NPR5;Q12913-2	PTPRJ	0.376734	9.56486	0.00133384	0.0177467
P00533;E9PFD7;H0Y3N3;Q504U8	EGFR	0.43674	9.52436	0.0013529	0.0179528
Q9NPI6	DCP1A	0.829721	9.50934	0.00136006	0.0179689
P17252	PRKCA	-0.477635	-9.50435	0.00136245	0.0179689
P17813;P17813-2;F5GX88	ENG	0.323238	9.49931	0.00136487	0.0179689
H0YH46;Q9NVR0	KLHL11	-0.50198	-9.48329	0.00137259	0.0180234
Q9HDC9;H0Y512;Q9HDC9-2	APMAP	-0.313995	-9.44943	0.0013891	0.0181284
P35658-2;P35658-4;P35658;P35658-3;P35658-5;Q5JUP9;F5H131	NUP214	-0.313166	-9.44748	0.00139006	0.0181284
Q9NVZ3;Q9NVZ3-2;D6RB24;Q9NVZ3-4;B4DUR7;F6SKB8;Q9NVZ3-3	NECAP2	0.483545	9.44469	0.00139143	0.0181284
Q8IVL5;D3DNV8	LEPREL1	0.501066	9.42805	0.00139966	0.0181373
O60830	TIMM17B	0.393347	9.40949	0.00140891	0.0181373
Q96D15	RCN3	-0.478309	-9.40939	0.00140896	0.0181373
Q9HCN8	SDF2L1	0.399776	9.40781	0.00140975	0.0181373
P82970;Q5JSL0;Q5JSK6;Q5JSK9;Q5JSK8;Q5JSK7	HMGN5	-0.499715	-9.40141	0.00141296	0.0181373
Q00978;H7BXP4;H0YNP4;H0YMB0	IRF9	3.11845	9.3997	0.00141382	0.0181373
Q9Y237;Q9Y237-2	PIN4	-0.397378	-9.36441	0.0014317	0.0182839
P13693;E9PJF7;Q8TBK7	TPT1	0.297543	9.36278	0.00143253	0.0182839
Q8N995;Q01581	HMGCS1	0.350173	9.33334	0.00144768	0.0183757
P30046;B5MC82;B7Z522;A6NHG4	DDT;DDTL	-0.306912	-9.33324	0.00144773	0.0183757
Q92597;E9PDL6;B3KR80;B7Z446;B7Z505;E7ESM1;F5H654	NDRG1	-0.286022	-9.3275	0.00145071	0.0183757
Q969G3-2;Q969G3;B4DGM3;C0IMW5;B4DFR4;H7BXG8;H7C3F6	SMARCE1	-0.286736	-9.3133	0.00145811	0.0184087
E9PK67;E9PNI7;Q53GL7;E9PPE7;F5H462	PARP10	3.75991	9.29332	0.0014686	0.0184087
Q96C86	DCPS	-0.305214	-9.29212	0.00146924	0.0184087
Q969G5;E9PIE3	PRKCDBP	-0.337094	-9.28663	0.00147214	0.0184087
Q9UBD5;Q9UBD5-2;B4E025;B4DZ51	ORC3	-0.42061	-9.27444	0.00147861	0.0184087
Q3KQV9;Q3KQV9-2	UAP1L1	-0.271231	-9.27025	0.00148084	0.0184087
P62993;P62993-2	GRB2	0.313071	9.26944	0.00148128	0.0184087
P36871;F5H857;P36871-2;B4DPV0	PGM1	-0.335535	-9.24714	0.00149324	0.0184087
P05556;P05556-2;P05556-5;P05556-4;P05556-3	ITGB1	-0.327684	-9.24311	0.00149541	0.0184087
O14732-2;O14732	IMPA2	-0.522055	-9.23838	0.00149797	0.0184087
P29317	EPHA2	1.44026	9.23399	0.00150035	0.0184087
Q9NSK0;Q9NSK0-3;B4DME9;C9J8T5;Q9NSK0-4	KLC4	-0.395522	-9.23372	0.00150049	0.0184087
Q7Z3B1;Q8N440	NEGR1	-0.527225	-9.23273	0.00150103	0.0184087
P49902;B7Z382;Q5JUV4	NT5C2	0.5085	9.19998	0.00151894	0.0185538
B2R5P6;E2QRB9;B7Z2S5;E9PNQ6;E7EW10;Q16881-5;Q16881-2;Q16881-4;Q16881-3;Q16881-6;Q16881;E9PIR7;E7ESI6;F5H780;E9PMY9	TXNRD1	0.292125	9.19759	0.00152025	0.0185538
H0YG33;P08107;F8VZJ4;F5H1D3;F5GZ62;E7EP94;Q5SP16	HSPA1A	0.33576	9.18747	0.00152585	0.0185769
E9PFR3;Q14738;F5GYS1;Q14738-2;H0Y8C4;Q14738-3	PPP2R5D	-0.307088	-9.14551	0.00154933	0.0187095
Q16204	CCDC6	-0.291399	-9.14389	0.00155025	0.0187095
P30405	PPIF	0.299474	9.1428	0.00155087	0.0187095
Q16658	FSCN1	-0.277395	-9.14138	0.00155167	0.0187095
P46100;P46100-3;P46100-4;P46100-5;P46100-2	ATRX	-0.498624	-9.12219	0.00156258	0.0187706
B7Z1R5;P38606;B7Z2V6	ATP6V1A	-0.287155	-9.11933	0.00156422	0.0187706
H7C2Q8;Q99848	EBNA1BP2	0.409293	9.09001	0.00158111	0.0188966
Q15021;F5GZJ1;E7EN77;F6SSY4	NCAPD2	-0.335941	-9.08804	0.00158225	0.0188966
Q16763	UBE2S	0.50233	9.07664	0.00158889	0.018909
O43299;O43299-2;O43299-3	AP5Z1	0.311901	9.07332	0.00159082	0.018909
P28066;B4E2V4	PSMA5	0.283089	9.06069	0.00159823	0.0189521
Q9NTJ3;E9PD53;Q9NTJ3-2;F5H0U7	SMC4	-0.267861	-9.03992	0.00161051	0.0190487
Q8N0X7	SPG20	0.299452	9.02814	0.00161752	0.0190487
P50579;F8VQZ7;G3XA91;B4DUX5;F8VRR3;G3V1U3	METAP2	0.438099	9.02771	0.00161778	0.0190487
Q96GE9-2;Q96GE9	TMEM261	-0.340972	-9.01641	0.00162454	0.019069
O96005;F5H8J3;B4DDS3	CLPTM1	0.35387	9.01215	0.0016271	0.019069
C9JUF4;O43768;O43768-3;A6NMQ3;Q5T5H1;O43768-5;O43768-2;O43768-7;E9PB69;O43768-4;O43768-6;D6RE62	ENSA	-0.309221	-8.96846	0.00165367	0.0192948
Q14249	ENDOG	-0.574522	-8.96783	0.00165406	0.0192948
Q13761;Q13761-2;E9PH34;F5H4J4	RUNX3	0.590178	8.94194	0.00167006	0.0194363
Q9P0S3;B9A069	ORMDL1	0.473267	8.93515	0.00167429	0.0194404
Q7Z6Z7-2;Q7Z6Z7-3;Q7Z6Z7;H0Y5W0	HUWE1	-0.285999	-8.9187	0.0016846	0.0194804
P23921;E9PD78;H0YFI0;E9PL69	RRM1	-0.318619	-8.91726	0.00168551	0.0194804
Q8N257	HIST3H2BB	0.768637	8.89543	0.00169932	0.0195949
Q9UQB8-3;Q9UQB8-5;Q9UQB8-4;Q9UQB8-2;Q9UQB8;I3L4C2;Q9UQB8-6;F8W878;B4DWA1	BAIAP2	0.378253	8.8849	0.00170603	0.0196272
Q99805	TM9SF2	0.279196	8.85896	0.00172273	0.0197739
P51858;A8K8G0;Q5SZ08;Q5SZ07;B7Z525	HDGF	-0.274267	-8.8513	0.00172769	0.0197856
Q05193-3;Q05193-4;Q05193;Q05193-5;Q05193-2;F8W9W1	DNM1	-0.349173	-8.84214	0.00173365	0.0198087
Q86V48;Q86V48-2;Q86V48-3	LUZP1	0.265451	8.82006	0.00174814	0.0198247
G3V599;O15320-8;O15320-4;O15320-3;G3XAC5;O15320;O15320-6;O15320-5;F8W9E1;O15320-7;O15320-2	CTAGE5	-0.321909	-8.81631	0.00175062	0.0198247
P82979;H0YHG0;F8VZQ9	SARNP	-0.259222	-8.80415	0.00175867	0.0198247
Q9H9A5-2;Q9H9A5;F8WAF2;Q9H9A5-4;Q9H9A5-3;E9PCN5;B7Z5B3	CNOT10	-0.362321	-8.8003	0.00176124	0.0198247
Q14938-5;Q14938-3;F8W8H9;Q14938-4;Q14938;C9JWJ8;Q14938-2	NFIX	-0.345755	-8.79388	0.00176552	0.0198247
P53007;B4DP62	SLC25A1	-0.391465	-8.7931	0.00176604	0.0198247
P35251-2;P35251	RFC1	-0.290536	-8.79293	0.00176615	0.0198247
Q5T9B7;P00568;H0Y4J6	AK1	-0.331462	-8.79153	0.00176709	0.0198247
P29992	GNA11	0.267205	8.78262	0.00177306	0.0198247
Q8WYA6;Q8WYA6-3;Q8WYA6-2	CTNNBL1	0.321187	8.77849	0.00177584	0.0198247
P17812;B4DR64	CTPS1	0.252773	8.77449	0.00177853	0.0198247
P84243;B4DEB1	H3F3A	-0.258273	-8.76384	0.00178573	0.019851
Q9NZ45	CISD1	0.254601	8.74849	0.00179618	0.019851
Q93100-4;Q93100-3;Q93100-2;Q93100	PHKB	-0.377026	-8.74776	0.00179667	0.019851
P25789;H0YMZ1;H0YN18;H0YL69;H0YMA1;H0YKT8;H0YMI6;P25789-2;H0YKS0	PSMA4	0.300826	8.74662	0.00179745	0.019851
P26447;F5H3J5	S100A4	-0.495281	-8.7419	0.00180068	0.019851
P62166;E9PAY3	NCS1	-0.55737	-8.70472	0.00182638	0.020069
B1ALY0	PALM2-AKAP2	-0.450551	-8.69972	0.00182988	0.020069
F5H4V4;P46013	MKI67	-0.284531	-8.68652	0.00183913	0.020069
O14561;H3BNK3	NDUFAB1	-0.460096	-8.68526	0.00184002	0.020069
Q8IY47;H0YFU2	KBTBD2	0.663151	8.68464	0.00184046	0.020069
O75828	CBR3	0.538497	8.6524	0.00186335	0.0202738
Q5VW36	FOCAD	-0.321073	-8.64686	0.00186732	0.0202738
F5GXG0;Q96T88	UHRF1	-0.273665	-8.62277	0.00188472	0.0203291
E7EPC6;P16070-18;P16070-12;P16070-14;P16070-13;P16070-11;P16070-10;P16070-16;P16070-8;P16070-17;P16070-6;P16070-4;P16070-3;P16070-7;P16070-5;P16070;H0YD13;H0Y2P0;H0YE40	CD44	0.346477	8.622	0.00188527	0.0203291
Q9NPA0;H0YDT8;H0YDX2	EMC7	0.502232	8.61941	0.00188715	0.0203291
O60669;F5H843;F8W0N3	SLC16A7	-0.431793	-8.61738	0.00188863	0.0203291
O95361;B3KP96;I3L4M9;H0Y626;O95361-2;Q309B1;I3L2F3	TRIM16;TRIM16L	0.283664	8.6054	0.00189738	0.0203674
Q9ULW0;Q96RR5	TPX2	0.260246	8.59777	0.00190298	0.0203674
Q9Y314	NOSIP	0.256895	8.59588	0.00190437	0.0203674
Q9P2B2;H0YFT2	PTGFRN	-0.302592	-8.57416	0.00192044	0.0204956
Q5T5C0-3;Q5T5C0-2;Q5T5C0;Q3B794	STXBP5	-0.512109	-8.54454	0.00194264	0.0206306
P10155;Q5LJ98;Q5LJA0;Q5LJ99	TROVE2	-0.24791	-8.53853	0.00194718	0.0206306
P84095	RHOG	0.285272	8.53608	0.00194904	0.0206306
Q9BV57;Q9BV57-2	ADI1	-0.583741	-8.53394	0.00195066	0.0206306
Q14696	MESDC2	0.265764	8.52872	0.00195463	0.0206306
Q9H4F8;Q9H4F8-2	SMOC1	-0.272881	-8.5246	0.00195777	0.0206306
Q7Z7F7;Q7Z7F7-2	MRPL55	0.268732	8.50976	0.00196912	0.0206846
Q9Y2S6	TMA7	-0.374658	-8.5058	0.00197216	0.0206846
P52943;B7Z6C0;H0YFA4	CRIP2	-0.541423	-8.49717	0.00197882	0.0206846
H0YEB6;O60232;G3V1B8	SSSCA1	0.350925	8.49503	0.00198048	0.0206846
P05362;E7ESS4	ICAM1	0.875652	8.49112	0.00198351	0.0206846
P07108;P07108-3;P07108-2;P07108-4;P07108-5	DBI	-0.417747	-8.47832	0.00199346	0.0207453
Q6DD88	ATL3	-0.281189	-8.46396	0.00200471	0.0208161
P14635;E9PC90;Q5TZP9;D6RHI0	CCNB1	0.287298	8.45905	0.00200857	0.0208161
Q9Y263;E5RIM3	PLAA	0.247335	8.44202	0.00202204	0.0208664
O43852;O43852-3;F5H4F5;F5H1Q9;F5H879;H0Y875	CALU	-0.394056	-8.43527	0.00202741	0.0208664
Q86VI3;F2Z2E2	IQGAP3	-0.335621	-8.43267	0.00202949	0.0208664
Q5JPI3-2;Q5JPI3	C3orf38	0.368721	8.43162	0.00203033	0.0208664
P42356	PI4KA	-0.354405	-8.42613	0.00203471	0.0208664
Q9Y613;B4DVN5	FHOD1	-0.307766	-8.42156	0.00203838	0.0208664
Q14676;E9PGY5;Q14676-2;F8W1C2;F8VZP8;F8VU38;E7EVA7;Q14676-3;F8VV34;Q14676-4	MDC1	-0.258232	-8.41148	0.0020465	0.0208829
Q15646;Q15646-2	OASL	6.49555	8.40922	0.00204832	0.0208829
Q8NBT2;E7EWE9	SPC24	-0.431044	-8.39002	0.0020639	0.0209181
Q96C90	PPP1R14B	-0.255773	-8.38336	0.00206934	0.0209181
P36405	ARL3	-0.381375	-8.38291	0.00206972	0.0209181
Q9UIQ6;Q9UIQ6-3;Q9UIQ6-2	LNPEP	0.411594	8.38015	0.00207198	0.0209181
Q92995	USP13	-0.376021	-8.37936	0.00207262	0.0209181
O95801;Q5TA95	TTC4	0.269127	8.36557	0.00208397	0.0209764
P98170	XIAP	0.375712	8.35996	0.00208862	0.0209764
Q13509;A8K854	TUBB3	0.342658	8.35218	0.00209507	0.0209764
Q9UMY1	NOL7	0.266397	8.35088	0.00209615	0.0209764
Q6UVK1	CSPG4	-0.333769	-8.34708	0.00209931	0.0209764
P33552	CKS2	-0.419151	-8.33499	0.00210942	0.021032
Q9H936;E9PJH7;E9PS95;E9PQ36;E9PI74	SLC25A22	0.389238	8.33042	0.00211326	0.021032
O95433;B4DUR9;G3V438	AHSA1	0.308808	8.3125	0.00212839	0.0211406
Q99584	S100A13	-0.364934	-8.30753	0.00213261	0.0211407
O75832;B1AJY7;O75832-2;B1AJY5	PSMD10	-0.268761	-8.29543	0.00214294	0.0211955
Q9NU22	MDN1	-0.274092	-8.29116	0.00214659	0.0211955
Q6UW63	KDELC1	-0.310561	-8.27364	0.00216169	0.021279
O43852-2;O43852-4;F5H6K9	CALU	-0.418426	-8.27151	0.00216354	0.021279
Q01650	SLC7A5	0.279916	8.25679	0.00217634	0.0213447
O14818	PSMA7	0.250851	8.25405	0.00217873	0.0213447
H0Y720;A8MYY3;Q9UPQ9-1;Q9UPQ9;Q9UPQ9-2	TNRC6B	-0.70016	-8.24536	0.00218635	0.0213776
Q8NEY1-2;Q8NEY1-3;Q8NEY1;Q8NEY1-7;Q8NEY1-4;Q8NEY1-5;Q8NEY1-6	NAV1	0.461921	8.23245	0.00219772	0.021414
O15116;E5RJ47;E5RH18	LSM1	0.285982	8.23145	0.0021986	0.021414
P60604;A6NMQ7	UBE2G2	0.237659	8.2157	0.00221258	0.0215083
A3KN83-2;A3KN83;A3KN83-3;F8W8H8;A3KN83-4	SBNO1	-0.451876	-8.18238	0.00224255	0.0217575
O14657;F8WCG1	TOR1B	0.321307	8.1645	0.00225884	0.0218732
Q86UY0;Q8NBS9;B2RDM2	TXNDC5	-0.258352	-8.1596	0.00226333	0.0218745
P15121;E9PCX2	AKR1B1	-0.257044	-8.14434	0.00227739	0.0219681
Q9UH99;B0QY62	SUN2	-0.441627	-8.12682	0.00229367	0.0220763
Q08209-2;Q08209-3;Q08209;E7ETC2;A8W6Z8;A1A441	PPP3CA	-0.256212	-8.11853	0.00230143	0.0220763
H3BM67;H3BUP2;H3BUN4;O60936-2;B4DFL0;O60936	NOL3	-0.255304	-8.11812	0.00230181	0.0220763
Q9UHD9;F5H2G2	UBQLN2	-0.32615	-8.09406	0.00232452	0.0222515
Q9H1E3;Q9H1E3-2	NUCKS1	-1.09092	-8.08841	0.00232989	0.0222604
Q92626	PXDN	-0.364484	-8.07884	0.00233903	0.0223053
O43854-2;O43854	EDIL3	0.428464	8.05737	0.00235969	0.0224538
Q9Y5X3;Q5QPE4;Q5QPE5	SNX5	-0.259054	-8.05338	0.00236356	0.0224538
P20618	PSMB1	0.25447	8.02015	0.00239608	0.0227197
Q8N3D4	EHBP1L1	-0.31178	-8.01197	0.00240416	0.0227533
P33991;E7EM48	MCM4	-0.295246	-7.98605	0.00243004	0.0229481
Q07065	CKAP4	0.273519	7.98222	0.00243389	0.0229481
D6RB92;F8WBZ2;Q5JS54;C9J2F8;D6REN3;E2QRC7	PSMG4	0.242346	7.97112	0.0024451	0.0230105
Q5JRA6;Q5JRA6-2;G8JLC6;H9KV38;H7BY50	MIA3	-0.331096	-7.93927	0.00247764	0.0231509
P49257	LMAN1	-0.349176	-7.93771	0.00247925	0.0231509
Q9UKX5;F5H1A1;F5GZX6	ITGA11	-1.34235	-7.93602	0.00248098	0.0231509
Q15043-2;Q15043-3;Q15043	SLC39A14	0.480781	7.92864	0.00248861	0.0231509
P05186;P05186-2	ALPL	-0.237329	-7.92639	0.00249095	0.0231509
P61006	RAB8A	-0.259858	-7.92636	0.00249099	0.0231509
C9JU49;Q9Y508-2;Q9Y508	RNF114	0.318932	7.92507	0.00249232	0.0231509
Q09028-3;Q09028;Q09028-2;Q09028-4;H0YF10;H0YCT5;H0YDK2	RBBP4	-0.237511	-7.91196	0.00250598	0.0232348
P05026-2;P05026;B7Z9S8;A6NGH2	ATP1B1	0.279408	7.90584	0.00251238	0.023247
Q5JSZ5;Q5JSZ5-5	PRRC2B	0.465779	7.90185	0.00251657	0.023247
P25788-2;P25788	PSMA3	0.288654	7.8829	0.00253659	0.0233889
P49720	PSMB3	0.226248	7.87133	0.00254892	0.0234387
C9K0Y1;Q96GN5-4;Q96GN5-2;Q96GN5	CDCA7L	-0.966007	-7.86905	0.00255134	0.0234387
Q9UDY2;F5H886;Q9UDY2-3;F5H301;Q9UDY2-2;Q9UDY2-4;Q9UDY2-5	TJP2	0.263862	7.85742	0.00256383	0.0235023
P51531-2;P51531	SMARCA2	-0.50735	-7.85388	0.00256764	0.0235023
Q8ND82;Q9UJJ2	ZNF280C	0.446594	7.8452	0.00257702	0.0235043
P04083;Q5T3N1	ANXA1	0.233529	7.84501	0.00257722	0.0235043
O95182	NDUFA7	0.250585	7.83758	0.0025853	0.0235351
Q9NPQ8-4;Q9NPQ8;Q9NPQ8-3;Q9NPQ8-2	RIC8A	0.249234	7.80544	0.00262056	0.0238129
Q96GD4;B4DNM4;C7G535	AURKB	0.506309	7.79982	0.00262678	0.0238263
E9PSH2;B1AP13;Q14UF5;P08174;Q14UF4;Q14UF6;P08174-2;H3BLV0;F5H2H0;B1AP15	CD55	0.322896	7.78991	0.00263781	0.0238407
Q9Y294	ASF1A	-0.46002	-7.78985	0.00263788	0.0238407
P29728-2;P29728	OAS2	10.2187	7.77677	0.00265253	0.0238424
Q13362-2;Q13362-3;Q13362;H0YJ75;Q13362-4;F5GWP3;Q96B13	PPP2R5C	-0.471321	-7.77647	0.00265286	0.0238424
Q15434;F8W1T6;F6W1U9	RBMS2	0.319113	7.77503	0.00265448	0.0238424
Q9P1F3;Q5SZC9	ABRACL	-0.240288	-7.77273	0.00265708	0.0238424
P13667	PDIA4	0.279547	7.74936	0.00268356	0.0240371
Q9UNZ2;Q9UNZ2-5;Q9UNZ2-4;Q9UNZ2-6;F2Z2K0	NSFL1C	0.221705	7.7397	0.00269461	0.0240506
Q8TCB0;C9JUM8	IFI44	7.39798	7.73464	0.00270043	0.0240506
Q8TC07-2;Q8TC07;A8K8E1	TBC1D15	-0.3052	-7.73209	0.00270336	0.0240506
Q7Z4V5-2;Q7Z4V5;I3L080	HDGFRP2	-0.249813	-7.72992	0.00270586	0.0240506
O94955	RHOBTB3	0.670506	7.72679	0.00270947	0.0240506
Q92542-2;Q92542;F6Y097;E7ENA9;H0Y6T7;E9PC09	NCSTN	0.247135	7.7192	0.00271825	0.0240506
P51659;E7EWE5;E9PB82;F5HE57;G5E9S2;E7ET17;E7ER27	HSD17B4	-0.221769	-7.71887	0.00271864	0.0240506
Q5VWQ8-2;Q5VWQ8;H0Y3A3;Q5VWQ8-3;Q5VWQ8-4;G3XA90	DAB2IP	0.370029	7.70953	0.0027295	0.0241041
B4DIQ0;O60942;B4DSJ8;O60942-2;Q5TCW7;O60942-4;O60942-3	RNGTT	-0.279725	-7.70197	0.00273834	0.0241397
P08238	HSP90AB1	0.230045	7.68539	0.00275783	0.0242689
Q96JG6;F5H5U7;B4DS55	CCDC132	-0.31012	-7.67285	0.00277269	0.0243569
Q8IZ21-3;Q8IZ21;Q8IZ21-2;H7BY99	PHACTR4	0.794157	7.66142	0.00278633	0.0244065
Q16186;E9PEC0	ADRM1	0.35478	7.65997	0.00278806	0.0244065
E7EQ57;Q03112-5;Q03112-6;Q03112;Q03112-4;Q03112-3;E7EUL6;H9KVD4	MECOM	-0.746863	-7.64418	0.00280706	0.0245299
Q9UBV2	SEL1L	0.33036	7.63894	0.0028134	0.0245299
O60934;F5H3R2	NBN	0.327306	7.63611	0.00281684	0.0245299
F5H5P2;P12694;B4DP47;F5GXU9;E7ESE6	BCKDHA	-0.369924	-7.61284	0.00284526	0.0246973
P13284	IFI30	-0.80528	-7.61232	0.0028459	0.0246973
Q8NBJ7;A8MXB9;C9J660;C9JL30;H7C3B2;F8WA42;Q8NBJ7-3;Q8NBJ7-2;E9PBT8;Q8NBJ7-5	SUMF2	-0.345984	-7.59116	0.00287207	0.0248813
F8VWA6;B9EGP5;Q7Z3U7-4;Q7Z3U7;F8W1Z6;Q7Z3U7-2	MON2	-0.248673	-7.58134	0.00288431	0.0249048
Q99081;Q99081-3;F5H6Z6;E9PGY0;B4DGI9;H0YNQ5;F5GY10;B4E1W1;Q99081-2	TCF12	-0.422812	-7.58103	0.0028847	0.0249048
P26583;D6R9A6	HMGB2	-0.271185	-7.55575	0.00291655	0.0250938
Q8NBP7	PCSK9	0.367368	7.55396	0.00291883	0.0250938
Q15042;C9J837;A6H8Z3	RAB3GAP1	0.235256	7.54945	0.00292457	0.0250938
Q9UHP3;Q9UHP3-1;Q9UHP3-3	USP25	0.59747	7.54582	0.00292918	0.0250938
O95139;Q5VYT2	NDUFB6	-0.620767	-7.54056	0.00293591	0.0250938
Q7Z2K6;E7ER77	ERMP1	-0.32692	-7.54001	0.00293661	0.0250938
Q9H267;F5GWU6;F5H008;B3KQF6	VPS33B	0.23513	7.53472	0.00294339	0.0251089
Q9H0W9-2;Q9H0W9;E9PJU8;E9PQS1;Q9H0W9-4;Q9H0W9-3;E9PPB5	C11orf54	-0.356354	-7.52245	0.00295919	0.0252009
P25787;C9JCK5	PSMA2	0.247395	7.51299	0.00297145	0.025205
Q7Z7H8;A6NGJ4	MRPL10	0.301314	7.50992	0.00297545	0.025205
Q9P031;F8VNY5	CCDC59	0.281158	7.50524	0.00298154	0.025205
P13797;B4DGB4;F8W8D8;B7Z6M1	PLS3	-0.254434	-7.50373	0.00298351	0.025205
O75794	CDC123	0.299643	7.49935	0.00298924	0.025205
Q6PIU2;Q6PIU2-2;F5H7K4;H7C046;Q6PIU2-3	NCEH1	0.265226	7.49344	0.00299699	0.025205
E7EW96;O14656	TOR1A	0.25386	7.4919	0.00299902	0.025205
Q96PU5-2;Q96PU5-5;Q96PU5;Q96PU5-3;Q96PU5-6;Q96PU5-7;Q96PU5-8;Q96PU5-9;Q96PU5-4;F5H602	NEDD4L	0.224322	7.49124	0.00299988	0.025205
Q9UHD1;Q9UHD1-2;E9PPQ5	CHORDC1	0.222586	7.47649	0.00301937	0.0253263
Q9HBM1	SPC25	-0.485794	-7.47014	0.0030278	0.0253278
P26196	DDX6	-0.237815	-7.46876	0.00302964	0.0253278
Q9Y6R0	NUMBL	-0.219635	-7.46168	0.00303908	0.0253644
F8WBS1;Q9H832;Q9H832-2	UBE2Z	0.286128	7.45296	0.00305077	0.0254197
Q9H9Y2	RPF1	0.44007	7.44674	0.00305914	0.0254472
A0AVT1;A0AVT1-2	UBA6	0.238368	7.43942	0.00306903	0.0254872
Q7Z2Z2-2;Q7Z2Z2	EFTUD1	0.212954	7.42769	0.00308497	0.0255772
Q96L91-3;Q96L91-5;Q96L91-2;Q96L91;Q96L91-4;A7E2D7	EP400	-0.329146	-7.41547	0.00310167	0.0256306
E9PC69;Q7KZI7-15;Q7KZI7-16;Q7KZI7-13;Q7KZI7-5;Q7KZI7-4;Q7KZI7-9;Q7KZI7-14;Q7KZI7-11;Q7KZI7-8;Q7KZI7;E7ETY4;Q7KZI7-10;Q7KZI7-7;Q7KZI7-2;Q7KZI7-12;Q7KZI7-3;Q7KZI7-6	MARK2	0.228015	7.41444	0.0031031	0.0256306
Q9BRX2	PELO	0.233134	7.41179	0.00310674	0.0256306
G3V5Z7;P60900;G3V295;G3V3I1;B4DXJ9	PSMA6	0.227272	7.40422	0.00311716	0.0256744
E9PHM7;Q9UPQ0-2;Q9UPQ0;Q9UPQ0-4;D6RD46;H0Y8P3;Q9UPQ0-8;Q9UPQ0-6;E7EPK0;E9PDJ9;H0Y2S5;G5EA03;Q9UPQ0-9;Q9UPQ0-3;Q9UPQ0-5	LIMCH1	0.252434	7.39696	0.00312721	0.0257149
Q12873-2;Q12873;E9PG89	CHD3	-0.498338	-7.39322	0.00313241	0.0257155
Q13895	BYSL	0.235711	7.38161	0.0031486	0.025759
P13489	RNH1	0.227267	7.37845	0.00315302	0.025759
P16455	MGMT	-0.24354	-7.37409	0.00315914	0.025759
F5H1H6;Q69YQ0;F8WAN1;H0Y3Q3;C9J8U1	SPECC1L;SPECC1L-ADORA2A	0.758622	7.36124	0.00317725	0.025759
Q5VW32;B7Z9G5;F5GXQ0	BROX	-0.23589	-7.36036	0.0031785	0.025759
Q9GZT9;Q9GZT9-2;Q9GZT9-3	EGLN1	0.455469	7.3523	0.00318994	0.025759
P63167;F8VXL2;F8VRV5	DYNLL1	0.240924	7.34807	0.00319596	0.025759
Q9NXH9-2;Q9NXH9	TRMT1	0.268031	7.34799	0.00319608	0.025759
Q13315	ATM	-0.8178	-7.34664	0.003198	0.025759
F5H5K9;Q8IY17-2;Q8IY17-3;Q8IY17	PNPLA6	-0.361093	-7.34432	0.00320131	0.025759
Q96EX1;E5RH51	SMIM12	0.346789	7.34059	0.00320666	0.025759
Q16527;F8VQR7;F8VW96	CSRP2	-0.345551	-7.33934	0.00320843	0.025759
Q9NTI5-2;Q9NTI5;B7Z5S1	PDS5B	-0.260386	-7.33735	0.00321129	0.025759
Q68DG0;Q9UBY9;Q9UBY9-2;Q8N241;D3YTC6	DKFZp779D0968;HSPB7	-0.79934	-7.33201	0.00321897	0.025759
F5H1X8;P50851-2;P50851;E9PEM5;H0YAC6	LRBA	-0.325936	-7.33169	0.00321942	0.025759
P18859;A8MUH2	ATP5J	-0.263143	-7.33137	0.00321988	0.025759
P25786;P25786-2;F5GX11	PSMA1	0.213556	7.31894	0.00323783	0.025838
Q9Y3Y2-4;Q9Y3Y2;Q9Y3Y2-3	CHTOP	0.246979	7.31395	0.00324509	0.025838
Q9H0S4;G5E955	DDX47	0.249484	7.31387	0.0032452	0.025838
Q3ZCM7;F5H0I4;C9JAA5;Q5SQY0	TUBB8	0.379374	7.2965	0.00327058	0.0259213
F5H0K8;Q8IVT5-2;Q8IVT5;F8WEA9;A8MY87;Q8IVT5-3;H7BYU0	KSR1	-0.378109	-7.29495	0.00327286	0.0259213
E9PD90;Q8WWK9;A8MYU4;Q8WWK9-3	CKAP2	0.510362	7.28909	0.00328148	0.0259213
Q8WW12;Q8WW12-2	PCNP	-0.213593	-7.28888	0.00328179	0.0259213
O95155-2;O95155;O95155-3	UBE4B	-0.365519	-7.28597	0.00328609	0.0259213
P13995;Q7Z650;B8ZZU9	MTHFD2	0.313615	7.28557	0.00328667	0.0259213
O43633	CHMP2A	-0.230969	-7.27655	0.00330004	0.0259859
P04183	TK1	0.914061	7.27155	0.00330747	0.0260033
Q9BUB7;Q9BUB7-2	TMEM70	0.378418	7.2681	0.00331262	0.0260033
F5GXA2;P56945;F5H7Z0;P56945-2;F8WA69;E9PCV2;E9PCL5;F5GXV6;F5H855	BCAR1	0.514343	7.25969	0.0033252	0.0260198
Q14697-2;E9PKU7	GANAB	-0.225041	-7.25741	0.00332863	0.0260198
Q9NX47	05-Mar	0.327901	7.25631	0.00333028	0.0260198
H0Y9R0;Q9BU23-2;Q9BU23;Q9BU23-3	LMF2	0.38553	7.24492	0.00334745	0.0260615
D3YHP0;P78310-2;B7WPI3;P78310;P78310-5;P78310-4	CXADR	-0.626027	-7.24329	0.00334992	0.0260615
F8VPD4;P27708	CAD	-0.215856	-7.24244	0.0033512	0.0260615
Q03135;E9PCT5	CAV1	-0.286482	-7.23825	0.00335755	0.0260655
P47897;B4DWJ2;B4DNN3	QARS	-0.214122	-7.23525	0.00336212	0.0260655
O75368	SH3BGRL	-0.330687	-7.21791	0.00338863	0.026215
Q15382;C9J931	RHEB	0.22117	7.21581	0.00339185	0.026215
P25205	MCM3	-0.20819	-7.21095	0.00339933	0.0262323
Q9UEE9;Q9UEE9-2	CFDP1	-0.392371	-7.19652	0.00342168	0.0263643
P02461;E7ENY8;P02461-2	COL3A1	-0.265812	-7.19088	0.00343048	0.0263915
Q15058	KIF14	-0.351619	-7.18148	0.00344517	0.0264381
Q9H0B6;Q9H0B6-2;A8MZ87	KLC2	0.300889	7.18028	0.00344707	0.0264381
A0AV96;A0AV96-2;D6RBS9;D6R9D6;B7Z8Z7;D6REZ6	RBM47	0.314273	7.16692	0.00346812	0.0265589
O60443;H7C3W1;B3KT05	DFNA5	-0.468074	-7.15781	0.00348257	0.0266289
E7EQI7;Q12768;H0YAY2	KIAA0196	-0.25642	-7.14838	0.00349762	0.0267033
E9PER1;Q14689;C9JYN1;Q14689-3;Q14689-2;Q14689-4;E7EMA5	DIP2A	-0.665957	-7.14328	0.00350579	0.026725
Q16134	ETFDH	-0.386096	-7.12104	0.0035417	0.0269533
P19440;E7ET76;B5MCK8;P19440-2;P36268-2;A6NGU5;P36268	GGT1;GGT2;GGT3P	-0.234275	-7.11589	0.00355008	0.0269533
B1AJQ6;Q86Y82	STX12	0.336364	7.11301	0.00355477	0.0269533
Q96I99;E9PDQ8;Q96I99-2;F5H4S7	SUCLG2	-0.26676	-7.10935	0.00356076	0.0269533
Q14527;Q14527-2;E7ESN4;F5H3D6	HLTF	-0.417012	-7.10722	0.00356425	0.0269533
E9PCW1;O95249;B4DQA8;G5E9T8	GOSR1	0.498118	7.10494	0.00356798	0.0269533
Q08722-2;Q08722-3;Q08722-4;Q08722	CD47	0.571284	7.09681	0.00358136	0.0269819
B5MCG1;P84101;F8WBN3;B9A031;C9JQZ0;B8ZZY7;F8WBV6;A6NL45;B9A026	SERF2	-0.273913	-7.09334	0.00358708	0.0269819
O14578-4;O14578;H7BYJ3;O14578-3	CIT	-0.541341	-7.09285	0.0035879	0.0269819
O60493;O60493-2;O60493-4	SNX3	0.366473	7.0861	0.00359907	0.0269936
P26641;B4DTG2;B4DUP0	EEF1G	0.223617	7.0854	0.00360022	0.0269936
Q9NW13;E9PDD9	RBM28	0.228557	7.07799	0.00361256	0.0270457
Q9NVV4-2	MTPAP	-0.620647	-7.07308	0.00362074	0.0270665
Q9UHY1;F8W6G1	NRBP1	0.213066	7.05294	0.00365462	0.0272791
P49736;F5H1E9;F5H3V0;H0Y8E6	MCM2	-0.229213	-7.04758	0.0036637	0.0273063
Q9BV44;H7C3J3	THUMPD3	0.208706	7.04222	0.00367281	0.0273335
Q68CZ2;E7ERH3;Q68CZ2-2;F5GXX8;E9PCX8;Q59GW4	TNS3	0.26066	7.03161	0.00369093	0.0274277
E9PAS5;O94875-3;C9JKV9;O94875-2;G3XAI0;O94875-4;H7BXR4;E9PAW4;O94875;H7BXR3;O94875-5;O94875-7	SORBS2	-0.858514	-7.02206	0.00370733	0.0275088
F5H8H2;Q03426;F5H092;F5H163;F5H368;F5GXC0	MVK	-0.414041	-7.00188	0.0037423	0.0277273
P14735	IDE	-0.214444	-6.99716	0.00375055	0.0277474
Q9UPR3	SMG5	0.229026	6.98452	0.00377273	0.0278704
O00273	DFFA	-0.278275	-6.97805	0.00378414	0.0279136
O15270;H0YJV2	SPTLC2	0.583852	6.96148	0.0038136	0.0280896
Q7Z3E5-2;Q7Z3E5	ARMC9	0.385127	6.95168	0.00383114	0.0281755
O15164-2;O15164;B4DYZ9;C9JPT4;E7ES63	TRIM24	-0.238996	-6.9487	0.0038365	0.0281755
F5GWT4;F5H2M7;Q9H4A3-2;Q9H4A3;Q9H4A3-5;Q9H4A3-6;Q9H4A3-4	WNK1	-0.216309	-6.94386	0.00384522	0.0281983
Q9H1A6;E2QRJ6;Q9GZM3;P52435;D6RAG0;E7EP90;A6NFM0;E7EWC6;H0Y980;Q9H1A7;F6W009;Q9GZM3-2	POLR2J1;POLR2J3;POLR2J2;POLR2J	0.454084	6.92713	0.00387556	0.0283793
Q03001;F8W9J4;E7ERU0;Q03001-8	DST	-0.386285	-6.92206	0.00388482	0.0284056
P50224;Q1ET66	SULT1A3	-0.518274	-6.91894	0.00389053	0.028406
Q9BVP2-2;Q9BVP2	GNL3	0.263592	6.902	0.00392172	0.0285645
Q7KZF4;E7ESM6	SND1	-0.199038	-6.90096	0.00392364	0.0285645
B4DPP0;A6NNI4;G8JLH6;P21926;E7ERM7	CD9	-0.270857	-6.88884	0.00394617	0.0286869
E9PPU0		-0.216634	-6.87955	0.00396356	0.0287341
B8ZZQ6;P06454-2;P06454	PTMA	-0.245991	-6.87677	0.00396876	0.0287341
P29401;E7EPA7;B4E022;B3KSI4	TKT	-0.211413	-6.87599	0.00397024	0.0287341
O95831-3;O95831;O95831-2;E9PMA0;Q2QKE4	AIFM1	-0.225079	-6.87315	0.00397557	0.0287341
Q9ULU4-13;Q9ULU4-8;Q9ULU4-14;Q9ULU4-12;Q9ULU4-7;E7ETU8;Q9ULU4-6;B7ZM62;H7C0U2;Q2HXV3;Q9ULU4-9;Q9ULU4-5;Q9ULU4-10;F5H0X3;H7C4X9;F8WAN7;Q9ULU4-3;Q9ULU4-11;Q2HXV1;Q9ULU4;Q9ULU4-4;Q9ULU4-2	ZMYND8	-0.768307	-6.86832	0.00398468	0.0287585
Q5GLZ8-6;Q5GLZ8-3;Q5GLZ8-2;Q5GLZ8	HERC4	0.349355	6.86207	0.00399652	0.0287943
P30520;F8W9D6	ADSS	0.20249	6.85964	0.00400113	0.0287943
P22033	MUT	-0.306698	-6.85484	0.00401025	0.0288186
F8W881;Q9NX05	FAM120C	0.224671	6.84558	0.00402792	0.0288823
P22413	ENPP1	-0.293702	-6.84417	0.00403063	0.0288823
Q58FF8	HSP90AB2P	0.201548	6.8388	0.00404094	0.0289149
Q14139;Q14139-2	UBE4A	-0.278041	-6.82535	0.0040669	0.0289872
A6NNV6;O95229;A6NH27	ZWINT	-0.296492	-6.82344	0.00407059	0.0289872
P42345;F5GYA6;B4DZD5	MTOR	-0.202918	-6.82204	0.00407332	0.0289872
Q15154-2;E7EV56	PCM1	-0.40882	-6.81926	0.00407873	0.0289872
P28070	PSMB4	0.284989	6.81863	0.00407994	0.0289872
Q9NVN8	GNL3L	-0.712785	-6.81079	0.00409523	0.0290547
Q9H4A6;F5H7W9	GOLPH3	0.247199	6.80594	0.00410474	0.0290811
Q9P0J0;E7ENQ6	NDUFA13	-0.266557	-6.80254	0.00411141	0.0290872
Q86UE4;E5RJU9	MTDH	-0.347662	-6.79859	0.00411919	0.0291012
P12277;E7EUJ8;G3V4N7	CKB	-0.209756	-6.78429	0.00414748	0.0292599
E9PF18;Q16836;Q16836-2	HADH	-0.205972	-6.78009	0.00415584	0.0292657
O95456-2;O95456;H7C4C0	PSMG1	0.250667	6.77228	0.00417143	0.0292657
P55145	MANF	0.268805	6.77012	0.00417576	0.0292657
Q9NQP4;E9PQY2	PFDN4	-0.197259	-6.76977	0.00417647	0.0292657
P32320	CDA	-0.485021	-6.76926	0.00417748	0.0292657
Q15796-2;Q15796	SMAD2	-0.239815	-6.75848	0.00419919	0.0293225
H0YLB5;P14859-4;P14859-5;P14859;P14859-2;P14859-3	POU2F1	-0.529296	-6.75781	0.00420053	0.0293225
P40222	TXLNA	0.278373	6.75465	0.00420691	0.0293225
E9PRY8;P29692-2	EEF1D	0.211568	6.75029	0.00421576	0.0293225
P58546;C9JL85	MTPN	-0.230919	-6.74631	0.00422385	0.0293225
O00461;F8W785	GOLIM4	-0.309229	-6.74284	0.0042309	0.0293225
Q8TCE6-2;Q8TCE6;Q6NSW5;B4DMU4	FAM45A;FAM45B	-0.208639	-6.7398	0.0042371	0.0293225
O14530;B7Z7A4;Q8TB70;F8WCJ3;B8ZZX4;F8WBV5;G3XAJ4	TXNDC9	0.271146	6.7393	0.00423812	0.0293225
Q8IZ73;F5H6I4;B4DDD1	RPUSD2	0.382334	6.73927	0.0042382	0.0293225
P51570;A6NJD0	GALK1	-0.197175	-6.73396	0.00424906	0.0293571
O94888;C9JAT7;F5GYB1	UBXN7	-0.355289	-6.7277	0.00426191	0.0294015
O00458;B7Z5G1	IFRD1	0.617416	6.72467	0.00426815	0.0294015
P38117;P38117-2	ETFB	-0.259262	-6.72034	0.00427709	0.0294015
O14974;F5H1B6;O14974-4;O14974-3;O14974-2;F8W8Q6;F8W7P1;F8W9E8;F8VWB4;F8VZN8	PPP1R12A	-0.21738	-6.71945	0.00427893	0.0294015
P33993;F5H776;F5H4S2;A4D2A2	MCM7	-0.195927	-6.71425	0.00428968	0.0294331
Q15113	PCOLCE	-0.293262	-6.71157	0.00429525	0.0294331
Q9Y2U8	LEMD3	-0.380015	-6.70517	0.00430858	0.0294841
O14981	BTAF1	-0.20235	-6.67175	0.00437902	0.0299018
F5GY50;Q14914;Q5JVP3	PTGR1	-0.235263	-6.67056	0.00438155	0.0299018
B4DIR7;Q8IVX7;Q99504;B4DNZ7;Q99504-2;B1APR7	EYA3	-0.195139	-6.6631	0.00439748	0.0299134
E7EQ34;O14653;O14653-2;I3L0K1;O14653-3;I3L4Z6;I3L1K7;I3L3V4	GOSR2	0.299179	6.65973	0.00440472	0.0299134
Q969V3-2;Q969V3	NCLN	0.213161	6.65458	0.00441577	0.0299134
O43709;C9K060	WBSCR22	0.210238	6.65263	0.00441997	0.0299134
P62805	HIST1H4A	-0.209665	-6.65214	0.00442103	0.0299134
P09496-2;P09496-4;P09496-3;P09496;F8WF69;F5H6N3	CLTA	-0.244773	-6.64584	0.00443465	0.0299134
Q12907;D6RBV2;B4DWN1;D6RDX1;D6RIU4	LMAN2	-0.238467	-6.64556	0.00443524	0.0299134
O95786;O95786-2;B3KWW1;A2A376;F5H5W6	DDX58	10.3303	6.63636	0.00445521	0.0299134
Q96S82;H3BV23;H3BUV9	UBL7	-0.456161	-6.6351	0.00445795	0.0299134
O75381-2;O75381;F5H4J2	PEX14	-0.244135	-6.63213	0.00446444	0.0299134
P49903;Q5T5U9;D6PSQ9;B4DWK0;Q5T5U6	SEPHS1	-0.230907	-6.62992	0.00446925	0.0299134
Q8IY21	DDX60	5.64409	6.62731	0.00447497	0.0299134
Q9H5N1-2;Q9H5N1;B4DHR0	RABEP2	-0.551858	-6.62698	0.0044757	0.0299134
A6NHB5;Q14202-2;Q14202;A6NHN7	ZMYM3	-0.304925	-6.62344	0.00448346	0.0299134
Q9Y653-2;Q9Y653;H3BRH0;F5H144;H3BPC0;H3BSJ6;H3BV52	GPR56;ADGRG1	0.302113	6.62104	0.00448873	0.0299134
Q5T179;P61024	CKS1B	0.337958	6.61958	0.00449193	0.0299134
Q6UWE0;Q6UWE0-2;Q6UWE0-3	LRSAM1	0.369788	6.61583	0.00450019	0.0299134
Q9NW82;D6RIW8	WDR70	-0.230569	-6.61518	0.00450163	0.0299134
Q8N4H5;F8W8Z9;Q5JRT7;F6S928	TOMM5	0.211597	6.61434	0.00450347	0.0299134
P49419-2	ALDH7A1	-0.28939	-6.61409	0.00450402	0.0299134
Q5T280	C9orf114	0.246649	6.61207	0.00450848	0.0299134
Q8NB90;Q8NB90-2;Q8NB90-3	SPATA5	-0.237932	-6.60904	0.00451519	0.0299184
O95400	CD2BP2	0.276253	6.59341	0.00454997	0.0300029
Q00341;E7EM71;H0Y394	HDLBP	-0.211073	-6.5928	0.00455133	0.0300029
P48163;B4DZ70	ME1	-0.237124	-6.5883	0.0045614	0.0300029
Q96CV9;Q96CV9-3;Q96CV9-2	OPTN	1.04505	6.58795	0.0045622	0.0300029
Q9Y2L1;Q9Y2L1-2;G3V1J5;F2Z2C0	DIS3	-0.194542	-6.58696	0.00456441	0.0300029
Q9Y6I3-3;Q9Y6I3;Q9Y6I3-1;B4DU91	EPN1	0.213453	6.58642	0.00456563	0.0300029
Q9NR09	BIRC6	-0.257993	-6.58434	0.0045703	0.0300029
E9PG40;P05067-9;P05067;P05067-5;P05067-6;P05067-7;B4DII8;P05067-8;E9PEV0;P05067-10;P05067-3;P05067-4;H7C104;H7C0V9	APP	0.593858	6.58091	0.00457801	0.0300029
O95861;C9JI50;O95861-2;A6NF51;B4DUS9;B4DPS5;F8VVW8;F8W1J0	BPNT1	-0.316781	-6.57924	0.00458179	0.0300029
Q9NX57	RAB20	0.972241	6.56835	0.00460643	0.030125
Q99933-4;Q99933-3;Q99933;E2QRM7;Q99933-2	BAG1	-0.194856	-6.55395	0.00463929	0.0303004
O00154-4;O00154-6;O00154;O00154-5;B4DUX0;O00154-2;O00154-3	ACOT7	0.209652	6.55116	0.00464568	0.0303026
P23919;H7C312;H7BZ20	DTYMK	-0.193946	-6.54188	0.00466706	0.0303892
P55809;E9PDW2	OXCT1	-0.19285	-6.53768	0.00467676	0.0303892
Q92520;C9JP35;C9JMN4	FAM3C	0.416115	6.53752	0.00467713	0.0303892
B4DWT2;Q9H410;Q5JW58;Q5JW53;Q5JW54;Q9H410-2;Q9H410-3	DSN1	-0.337639	-6.53346	0.00468654	0.030411
Q9Y6Y8;F5H0L8;Q9Y6Y8-2	SEC23IP	-0.204459	-6.52645	0.00470285	0.0304774
Q9UDY4	DNAJB4	0.324682	6.51815	0.00472227	0.0305637
Q9BVS4;D6RDI3	RIOK2	0.445154	6.49943	0.00476641	0.0308097
Q9BYD3;Q9BYD3-2	MRPL4	0.242208	6.4966	0.00477312	0.0308134
P12236	SLC25A6	0.189372	6.49079	0.00478695	0.0308268
P11413;P11413-2;P11413-3;E7EUI8;E7EM57;E9PD92	G6PD	-0.188233	-6.49057	0.00478749	0.0308268
E7EW77;E7EP65;Q9NYB9-2;Q9NYB9-4;Q9NYB9;Q9NYB9-3;E9PEZ7;H7C3Q7	ABI2	-0.622453	-6.48443	0.00480216	0.0308761
Q9Y2A7;Q9Y2A7-2	NCKAP1	-0.191176	-6.48222	0.00480746	0.0308761
Q13011	ECH1	-0.285992	-6.47158	0.00483306	0.0310008
E7EPT4;P19404	NDUFV2	0.210935	6.46297	0.00485389	0.0310946
G8JL96;F8W9T5;F8W846;E9PDC5;Q13332-6;Q13332-3;Q13332-4;Q13332-2;Q13332;F5H2T4;F8W800;H0YG31;Q13332-7;Q13332-5	PTPRS	-0.610454	-6.45772	0.00486667	0.0311367
P54886;P54886-2	ALDH18A1	-0.210259	-6.4506	0.00488404	0.0312081
Q96EN8	MOCOS	0.340454	6.44659	0.00489387	0.0312311
B4DDF4;B4DUT8;Q99439;E7ENR3;Q99439-2;H3BTZ5;H3BVI6;H3BQH0	CNN2	0.198456	6.44308	0.00490248	0.0312463
Q8WYQ5-3;Q8WYQ5	DGCR8	0.417006	6.43086	0.00493264	0.0313987
P38159;P38159-2;H3BT71;H0Y6E7;B3KRG5;H3BUY5	RBMX	-0.196169	-6.42471	0.0049479	0.0314397
P18583-5;P18583-7;P18583;P18583-9;P18583-2;P18583-10;P18583-4;H7C1M2	SON	-0.200115	-6.42321	0.00495163	0.0314397
P07900;P07900-2;Q86U12	HSP90AA1	0.220162	6.4179	0.00496488	0.031484
B8ZZN6;P63165;B8ZZJ0;B9A032	SUMO1	0.183563	6.41463	0.00497307	0.0314961
Q9BZI7-2;Q9BZI7;Q0VAK7	UPF3B	-0.261185	-6.41152	0.00498086	0.0315057
Q9NUW8;G3V2F4;E7EPD8;Q86TV8	TDP1	-0.583964	-6.40158	0.00500587	0.0315773
Q9NP74;Q9NP74-2;Q9NP74-3	PALMD	-0.566581	-6.3993	0.00501162	0.0315773
Q9Y371;Q9Y371-2	SH3GLB1	0.465625	6.39578	0.00502053	0.0315773
H0YF74;B3KQ63;P32754	HPD	-0.862243	-6.39511	0.00502223	0.0315773
Q9NRL2;Q9NRL2-2;F5H239	BAZ1A	0.6411	6.39455	0.00502366	0.0315773
Q14677-3;Q14677-2	CLINT1	-0.210184	-6.3889	0.00503801	0.0316279
Q9H9J2	MRPL44	0.231377	6.38415	0.00505011	0.0316642
Q9H967	WDR76	-0.195706	-6.36774	0.00509223	0.0318737
Q15642-2;Q15642;G5E9U1;Q15642-4;Q15642-3;Q15642-5	TRIP10	-0.192307	-6.36272	0.0051052	0.0318737
Q32MZ4-3;Q32MZ4-2;Q32MZ4	LRRFIP1	-0.244041	-6.36173	0.00510775	0.0318737
Q8NBF2;Q8NBF2-2	NHLRC2	-0.257758	-6.36127	0.00510894	0.0318737
O43491	EPB41L2	-0.230471	-6.35366	0.00512872	0.0319307
P01215	CGA	0.354621	6.35286	0.00513081	0.0319307
Q86U70-3;Q86U70-2;Q86U70	LDB1	-0.823097	-6.34937	0.00513989	0.0319476
Q93062-3;F5H357;B4E3T4;Q93062-4;Q93062-5;Q93062;Q93062-2	RBPMS	0.504771	6.34588	0.00514902	0.0319647
P51636-2;P51636;E9PCT3	CAV2	-0.242476	-6.34185	0.00515959	0.0319907
O95071;E7EMW7	UBR5	-0.406527	-6.33147	0.00518691	0.0320979
C9JNF5;O00214;O00214-2;E9PN19;F6V2D4;B4DJG2;H7BXD8	LGALS8	1.59283	6.33042	0.00518968	0.0320979
Q96EQ0;D6RFW1	SGTB	0.189775	6.32402	0.00520663	0.0321631
A4D1P6;C9J1X0;A4D1P6-2;A4D1P6-3	WDR91	-0.420549	-6.31194	0.00523879	0.032322
P10809	HSPD1	0.215175	6.30805	0.00524922	0.0323231
P49721	PSMB2	0.368593	6.30707	0.00525186	0.0323231
Q6NUQ4;Q6NUQ4-2	TMEM214	0.269809	6.29454	0.00528562	0.032491
Q9H6T3;Q9H6T3-2	RPAP3	0.21393	6.29206	0.00529231	0.0324923
Q92979	EMG1	0.243842	6.28229	0.00531886	0.0326034
Q9P287;Q9P287-3;B4E318;Q9P287-4;Q9P287-2	BCCIP	-0.199206	-6.28063	0.0053234	0.0326034
B0V043;P26640;H0Y4A6	VARS	-0.182452	-6.26834	0.00535709	0.0327697
Q16531;F5GY55;B4DZP5	DDB1	-0.187093	-6.25738	0.00538735	0.0329147
H3BLZ8;Q59F66;Q92841;Q92841-1;Q92841-3;C9JMU5;Q92841-2	DDX17	-0.243607	-6.25255	0.00540074	0.032956
Q15147-2;Q5JYS9;Q15147;E2QRH8;Q15147-4	PLCB4	-0.349138	-6.2457	0.00541982	0.032956
P61160;E9PF41;G3V1L8;F5H6T1	ACTR2	-0.194225	-6.24314	0.00542698	0.032956
Q9BYD2;Q5SZR1	MRPL9	0.228681	6.24015	0.00543536	0.032956
P41250	GARS	0.199905	6.23914	0.00543819	0.032956
P21964-2;P21964;E7EMS6;E7EUU8	COMT	0.184092	6.2383	0.00544055	0.032956
F5H698;B4DER1;Q9P2J5;B4DJ10;Q2TU79	LARS	-0.210723	-6.23819	0.00544085	0.032956
F5H0X5;P51532-5;P51532-2;P51532-3;P51532-4;Q9HBD4;P51532	SMARCA4	-0.232245	-6.23612	0.00544668	0.032956
Q969X6;H3BSH7;Q969X6-2;Q969X6-3	CIRH1A	0.245348	6.23119	0.00546055	0.0329677
Q9NRR5	UBQLN4	-0.204252	-6.23076	0.00546175	0.0329677
Q96S52;Q96S52-2;F5H019	PIGS	-0.213021	-6.2238	0.00548144	0.0330467
E7EVC7;Q676U5-2;Q676U5;Q676U5-5;Q676U5-4;Q676U5-3	ATG16L1	0.33417	6.21664	0.00550177	0.0330655
Q15751	HERC1	-0.378396	-6.21644	0.00550234	0.0330655
E7EUU4	EIF4G1	0.189057	6.21481	0.00550698	0.0330655
O15344;C9J453;B4DLX8;O15344-2	MID1	0.510861	6.21343	0.00551092	0.0330655
Q13618-2;Q13618;Q13618-3	CUL3	-0.326275	-6.20736	0.00552826	0.03313
Q5JP53;F8VYX6;F8VW92;P07437;Q5ST81;F8VUJ7;E7EWR1;F5H894;E9PBJ4	TUBB	0.181057	6.20037	0.00554832	0.0331348
F5H012;P19474;P19474-2	TRIM21	4.61949	6.19999	0.00554942	0.0331348
F8W8U3;O00470-2;B3KUX4;F5GYS8;H0YNY8;O00470;B3KP81;O14770-6;O14770-7;O14770-8;O14770-3;O14770-2;O14770-4;O14770	MEIS1;MEIS2	-0.695643	-6.19991	0.00554963	0.0331348
Q8WUI4-3;Q8WUI4-4;Q8WUI4;Q8WUI4-7;Q8WUI4-6;Q8WUI4-5;Q8WUI4-8;Q8WUI4-10;H0YH91;Q8WUI4-9;Q8WUI4-2	HDAC7	0.580058	6.19788	0.0055555	0.0331348
Q9BUJ2-2;Q9BUJ2;B7Z4B8;Q9BUJ2-4;Q9BUJ2-3	HNRNPUL1	-0.182043	-6.19	0.00557824	0.0332169
P98082;P98082-3;P98082-2	DAB2	0.294808	6.18853	0.00558251	0.0332169
P40925;F5H098;P40925-2;B9A041;C9JF79;B8ZZ51	MDH1	-0.196885	-6.18043	0.00560606	0.0332589
Q8WWQ0	PHIP	-0.297803	-6.18017	0.00560681	0.0332589
Q5JPE7-2;Q5JPE7;P69849;Q4G177;F5H826	NOMO2;NOMO3	0.227179	6.1778	0.00561374	0.0332589
F8VXY3;E7EMI9;P00973-2;P00973-4;P00973;P00973-3;H0YI20	OAS1	6.06426	6.17508	0.00562168	0.0332589
Q96BP3;F5H7P7;B4DWR9	PPWD1	-0.401861	-6.17473	0.00562271	0.0332589
Q92598;Q92598-2;Q92598-3;B4DYH1;B4DY72;E7EUG1	HSPH1	0.220578	6.16703	0.00564528	0.0333531
P50552	VASP	-0.192052	-6.15549	0.00567937	0.0335149
Q15526-2;Q15526	SURF1	-0.510135	-6.14262	0.00571765	0.0336937
Q15800;D6RDP9;D6R952;A8MYF6	MSMO1	0.487635	6.1408	0.00572309	0.0336937
Q15814	TBCC	-0.357332	-6.13087	0.0057529	0.0338295
Q9NXE4;Q9NXE4-4;Q9NXE4-3;H7C1Q6	SMPD4	-0.255424	-6.12185	0.00578016	0.033913
Q8WU76-2;Q8WU76	SCFD2	-0.364564	-6.1217	0.00578063	0.033913
O75063	FAM20B	-0.468437	-6.11887	0.0057892	0.0339237
P07951-2;P07951-3		0.236558	6.1152	0.00580035	0.0339252
Q14790-3;Q14790-2;Q14790;Q14790-4;Q14790-9;E7ETB7;E7EQ06;A8MU92;Q14790-6;Q14790-5;Q14790-8;Q14790-7;E7EQ01;E7EVN1	CASP8	0.584105	6.11433	0.005803	0.0339252
Q03013;Q03013-2;Q4JNT8;P09488;B9ZVX7;A6NNT0;E7EWW9;P09488-2	GSTM4;GSTM1	-0.486861	-6.09966	0.00584789	0.0341318
Q96IZ7-2;Q96IZ7;H7C5Q0	RSRC1	-0.220906	-6.09835	0.00585194	0.0341318
F5H4K0;Q5T9L3;Q5T9L3-2;E9PM62;Q5JRS7;E9PKJ0;E9PJW4;H0YCG9;E9PQK1	WLS	0.33935	6.0921	0.0058712	0.0342044
Q7L014	DDX46	-0.178765	-6.08437	0.00589518	0.0343042
A6NM69;C9JC79;P22307;B4DHP6;E1B6W5;P22307-2	SCP2	-0.222377	-6.07993	0.00590899	0.0343447
A0MZ66;A0MZ66-3;A0MZ66-4;A0MZ66-6;A0MZ66-5;B7Z7Z9;A0MZ66-2	KIAA1598	-0.176561	-6.0659	0.00595292	0.0345597
P62256;C9JZY6;A4D1L6;H7C4M9;C9JZG9	UBE2H	-0.178259	-6.06373	0.00595975	0.0345597
Q96P70	IPO9	-0.177493	-6.04998	0.00600325	0.0347437
A8MT72;Q2NKQ5;Q16799-3;Q16799-2;Q16799	RTN1	-0.180536	-6.04436	0.00602116	0.0347437
P14550;Q5T621	AKR1A1	-0.181734	-6.04353	0.0060238	0.0347437
Q9NXW2;Q9NXW2-2	DNAJB12	0.730864	6.04166	0.00602978	0.0347437
Q8NBU8;Q9Y3B3;Q6JUT2	TMED7;TICAM2	0.178682	6.03492	0.00605139	0.0347437
E7EX44;Q05682-3	CALD1	-0.239522	-6.03446	0.00605284	0.0347437
P14209;A6NIW1;A8MQT7;P14209-2	CD99	-0.182363	-6.03418	0.00605378	0.0347437
O00487	PSMD14	0.204214	6.0335	0.00605594	0.0347437
F5H1P7;O00463	TRAF5	0.482139	6.02943	0.00606906	0.0347437
Q9BPX3	NCAPG	-0.229176	-6.02739	0.00607564	0.0347437
Q5JVV3;H0Y3K7;Q5T6N4;O14639-3;O14639-5;Q5T6N2;O14639-2;O14639;F8WAB0;F8W8M4;A6NKJ2;A6NCD9;O14639-4;F8WAB1	ABLIM1	-0.514061	-6.02677	0.00607763	0.0347437
Q9BW92;Q9H9V2;Q5T5E9;E7EVR9	TARS2	-0.200233	-6.02602	0.00608006	0.0347437
F5GYV5;F8WCT1;Q66PJ3-2;H7BZV4;B3V0L1;Q66PJ3-4;Q66PJ3-3;Q66PJ3;F5H7X4;Q66PJ3-5	ARL6IP4	-0.224927	-6.0255	0.00608172	0.0347437
O00178	GTPBP1	0.299105	6.02258	0.00609119	0.0347437
Q5VTU3;P63172	DYNLT1	0.190954	6.02128	0.00609539	0.0347437
P51692	STAT5B	0.24519	6.01885	0.00610328	0.0347492
Q9UBF8-2;Q9UBF8;Q9UBF8-3	PI4KB	0.207318	6.00361	0.00615302	0.0349927
P42574;C9JXR7;F5H531;A8MVM1	CASP3	0.315878	5.99931	0.00616715	0.0350333
Q15654	TRIP6	0.254115	5.98994	0.00619805	0.0351349
Q5TKA1-3;Q5TKA1;C9J5J4;H7C4T7;H0Y322;Q5TKA1-2	LIN9	-0.474487	-5.98964	0.00619904	0.0351349
Q02818;H7BZI1	NUCB1	-0.314227	-5.98623	0.00621035	0.0351593
Q9NZW5;B8ZZG1;C9J4Q3	MPP6	-0.247027	-5.98383	0.00621834	0.0351648
P09960;F8VV40;P09960-2;P09960-3	LTA4H	-0.216622	-5.98008	0.00623082	0.0351957
Q9BTT0;Q5TB19;E9PLC4	ANP32E	-0.210949	-5.97632	0.00624336	0.0352255
Q8IX12-2;Q8IX12;F5H2E6;F5H1H2;F5H3E1	CCAR1	-0.215092	-5.97429	0.00625014	0.0352255
Q96AY3;F8WA23;F5H1P8;H0Y827;Q9H6J3	FKBP10	-0.191207	-5.96722	0.00627386	0.0353195
Q15397	KIAA0020	0.22599	5.96269	0.00628911	0.0353386
O75683	SURF6	0.227956	5.95789	0.00630532	0.0353386
O60749;B4DEK4	SNX2	0.185093	5.95601	0.00631169	0.0353386
A6NHL2-2;A6NHL2	TUBAL3	0.324926	5.95591	0.00631202	0.0353386
G3V1U9;Q71U36;F8VXZ4	TUBA1A	0.189744	5.95578	0.00631249	0.0353386
Q6YN16;Q6YN16-2;B4E136;B4DWC7	HSDL2	-0.188995	-5.95185	0.00632581	0.0353737
P14625;E9PEX3	HSP90B1	0.222964	5.94563	0.00634699	0.0354323
Q00403	GTF2B	0.487826	5.94463	0.00635041	0.0354323
P13010	XRCC5	-0.181212	-5.93592	0.00638022	0.0355591
Q8N884;A6PW79;Q8N884-2	MB21D1	0.493118	5.93141	0.00639574	0.035606
E9PCI9;P14324	FDPS	-0.30403	-5.92889	0.00640444	0.0356149
Q9H501	ESF1	-0.300016	-5.92564	0.00641568	0.0356379
Q9NPD3;E9PI41	EXOSC4	0.273866	5.91843	0.00644067	0.035736
P78371;P78371-2;F5GWF6;F8VQ14	CCT2	0.185899	5.91576	0.00644997	0.035736
Q4LE39-2;Q4LE39;G8JLI1;Q4LE39-3;F8WB31	ARID4B	0.262003	5.91439	0.00645472	0.035736
Q9NPF5;Q5TG40;Q5TG39;Q5TG38	DMAP1	0.199741	5.89311	0.00652944	0.0361099
C9JBI3;P78330	PSPH	0.279902	5.88759	0.00654902	0.0361783
C9JVN5;F8WAA2;E9PD49;Q9Y6N7-5;Q9Y6N7-4;Q9Y6N7-3;Q9Y6N7;Q9Y6N7-2	ROBO1	-0.341147	-5.8844	0.00656033	0.0361821
P08581;P08581-2	MET	0.449864	5.88334	0.00656413	0.0361821
Q9NR77;F5H4N4	PXMP2	-0.235488	-5.87595	0.00659051	0.0362448
F5H3W1;F5GWY5;O00592-2;O00592;F5H7A2	PODXL	0.461387	5.87242	0.00660316	0.0362448
Q9BPW8;H7C2U6	NIPSNAP1	-0.199888	-5.87225	0.00660376	0.0362448
Q969F9-2;Q969F9;G5E9V4;H7C5G2	HPS3	0.293909	5.87025	0.00661095	0.0362448
Q9BV86;Q9BV86-2	NTMT1	0.201666	5.87005	0.00661164	0.0362448
O43598;H0Y8X4;O43598-2	DNPH1	-0.319567	-5.86452	0.00663156	0.0363143
P10909-4;P10909;P10909-5;P10909-2;E7ETA7;P10909-3;H0YC35;H0YLK8	CLU	-0.229791	-5.85889	0.0066519	0.0363635
Q8IV08;B4DEL6	PLD3	-0.296572	-5.85802	0.00665505	0.0363635
Q5VT06;H0Y7F7	CEP350	-0.727682	-5.85582	0.00666304	0.0363676
P80303-2;P80303;E9PKG6;E9PLR0;E9PLE9	NUCB2	-0.199826	-5.85327	0.0066723	0.0363786
Q9Y6K9;Q9Y6K9-2;C9J1R1;E7EU78;F8W9A9;A8MV29;C9JN51;Q9Y6K9-3;C9JZ85;C9JH59	IKBKG	-0.192705	-5.83407	0.00674257	0.0366208
Q5VT52-3;Q5VT52;Q5VT52-2;B4E2Q6	RPRD2	-0.216025	-5.82801	0.00676492	0.0366208
P17987;E7ERF2;E7EQR6;F5H282	TCP1	0.181909	5.8272	0.00676793	0.0366208
F5H4P2;Q6GQQ9;Q5SZ59	OTUD7B	0.773898	5.82712	0.00676821	0.0366208
Q13506;F8W8J7;B8ZZS2;Q13506-2	NAB1	-0.330071	-5.82608	0.00677206	0.0366208
P11142;E9PKE3;E9PNE6;P11142-2;A8K7Q2	HSPA8	0.185685	5.82602	0.0067723	0.0366208
Q9NZ01;B3KSQ1	TECR	-0.224196	-5.82315	0.00678294	0.0366208
O60671;O60671-2;D6R9A1;O60671-3	RAD1	0.252822	5.8212	0.0067902	0.0366208
O00159-2;F5H730	MYO1C	-0.167602	-5.81653	0.00680757	0.0366208
P13804;P13804-2;H0YLU7;H0YK49;H0YL12;H0YNX6;H0YKF0	ETFA	-0.18447	-5.8157	0.00681067	0.0366208
P40227;B4DPJ8;A6NCD2	CCT6A	0.167295	5.81519	0.00681256	0.0366208
B4DM74;Q02543	RPL18A	0.171544	5.8147	0.00681438	0.0366208
Q04206;Q04206-3;Q04206-4	RELA	0.208182	5.81213	0.00682402	0.0366208
F5H5D3;Q9BQE3;E9PGK3	TUBA1C	0.167484	5.81088	0.00682868	0.0366208
Q9Y4B6-2;Q9Y4B6;Q9Y4B6-3;H0Y4P3	VPRBP	0.379466	5.81044	0.00683032	0.0366208
P05198;G3V4T5;H0YJS4	EIF2S1	0.169197	5.80958	0.00683355	0.0366208
E7ENH9;P53396	ACLY	-0.167416	-5.80086	0.00686631	0.0367431
Q8N766-3;Q8N766-2;Q8N766;Q8N766-4;H7BYA9;Q5TG60	EMC1	0.273449	5.79961	0.00687102	0.0367431
Q9P258	RCC2	-0.176591	-5.79124	0.00690271	0.0368733
Q9Y2Q3;Q9Y2Q3-3;Q9Y2Q3-2;E9PFN5;Q9Y2Q3-4	GSTK1	0.168811	5.78382	0.00693094	0.0369453
Q15437	SEC23B	0.170015	5.78358	0.00693184	0.0369453
P17676	CEBPB	-0.187819	-5.78189	0.00693829	0.0369453
Q96G03;F5H6V2	PGM2	-0.181932	-5.7652	0.00700243	0.0372237
Q8NI27	THOC2	-0.237584	-5.76443	0.00700541	0.0372237
Q96F86	EDC3	0.415768	5.75198	0.00705377	0.0374409
P78357	CNTNAP1	-0.250655	-5.74522	0.00708019	0.0375415
P36404;G3V184	ARL2	0.207409	5.74007	0.00710041	0.0375543
Q9BZX2;B4DGD3	UCK2	0.178417	5.73973	0.00710174	0.0375543
O75694;E9PF10;B4DLT2;O75694-2	NUP155	-0.195742	-5.73823	0.00710765	0.0375543
Q08257;A6NN60;A6NP24;C9JH92;Q08257-2	CRYZ	0.166577	5.73531	0.00711914	0.0375543
Q15477;F8VNU1;B4DM01;F8VS23;F5H7B0;F5H6Y7	SKIV2L	-0.211362	-5.73483	0.00712106	0.0375543
Q4G0J3;D6RFF0;H0YA82	LARP7	-0.1783	-5.73243	0.00713052	0.0375543
Q15120;Q15120-2	PDK3	-0.812453	-5.7313	0.00713501	0.0375543
O75976;F5GZH6	CPD	-0.607938	-5.72651	0.00715397	0.0375985
P31749;B7Z5R1	AKT1	-0.211136	-5.7254	0.00715841	0.0375985
O15381;B4DP98;O15381-2;H0Y8B6;F8W938;O15381-3;B4DMC4;E7ERY0	NVL	-0.201889	-5.71318	0.00720715	0.0378149
Q9BWD1;B7Z233	ACAT2	-0.303853	-5.70794	0.00722822	0.0378688
Q9H307;Q9H307-2	PNN	-0.241329	-5.70566	0.00723738	0.0378688
Q9Y4C8	RBM19	0.236378	5.70499	0.00724007	0.0378688
B4E2S7;P13473-2;P13473;P13473-3;B7Z2R9;H0YCG2	LAMP2	-0.195248	-5.70211	0.00725173	0.0378831
Q53H96;H0Y6C3;B5MD87	PYCRL	-0.225778	-5.70058	0.0072579	0.0378831
B7ZKM0;Q15020;F8VV04;F5H0B8;E7EMI4	SART3	-0.218009	-5.69731	0.00727112	0.0379062
P63218	GNG5	0.200112	5.69568	0.00727774	0.0379062
Q5UCC4-2;Q5UCC4;Q5UCC4-3	EMC10	0.377697	5.69389	0.00728501	0.0379062
O00629	KPNA4	0.181682	5.69086	0.00729734	0.037931
B5MCF9;O00541;O00541-2;B3KXD6	PES1	0.188032	5.68798	0.00730909	0.0379407
P83916;B5MD17	CBX1	-0.253102	-5.6861	0.00731675	0.0379407
Q09666	AHNAK	-0.218876	-5.68404	0.00732519	0.0379407
Q9HC38-2;E7EMY5;Q9HC38;B7Z403;I3L3Q4	GLOD4	-0.266041	-5.683	0.00732945	0.0379407
Q9UPT9;Q9UPT9-2	USP22	-0.683497	-5.6773	0.0073528	0.0380223
Q01469	FABP5	0.231336	5.66933	0.00738567	0.0381529
Q9NV31	IMP3	0.186705	5.66059	0.00742193	0.0383008
Q9NVH1-3;Q9NVH1;F5H1N1;Q9NVH1-2;B4DGD5	DNAJC11	0.205138	5.64718	0.00747798	0.0385504
P00167-2;P00167;F8WEU4	CYB5A	0.227392	5.64519	0.00748634	0.0385539
Q9UJK0	TSR3	0.391394	5.64198	0.00749985	0.0385838
Q6WWJ7;Q14116	IL18	0.240497	5.63481	0.00753016	0.0386605
O00425	IGF2BP3	-0.16742	-5.63472	0.00753053	0.0386605
Q9BVC6;E7ETZ3	TMEM109	0.220248	5.63299	0.00753787	0.0386605
Q96KA5-2;Q96KA5;G5E9Z2	CLPTM1L	0.161273	5.62541	0.00757009	0.0387861
Q99623;F5GY37;B4DP75;F5GWA7;B4DW05;F5H3X6	PHB2	0.177878	5.61851	0.00759962	0.038876
Q9BS26	ERP44	0.20438	5.61325	0.00762218	0.038876
Q9HCK8;H7BXG5;Q9HCK8-2	CHD8	0.277695	5.60836	0.00764326	0.038876
Q7Z4G4-2;Q7Z4G4;F2Z2Q4;Q5JY02;Q7Z4G4-3;Q5JY01	TRMT11	0.898409	5.6071	0.00764871	0.038876
Q9BXW9-2;Q9BXW9;Q9BXW9-3	FANCD2	-0.32282	-5.60649	0.00765134	0.038876
P17066;B4DHP5;P48741	HSPA6;HSPA7	0.189072	5.60642	0.00765165	0.038876
Q6RFH5;Q6RFH5-2;E9PS41	WDR74	0.242554	5.60552	0.00765555	0.038876
P37268;E9PNM1;B7Z1J3;B4DJE5;B3KQ95;B4DT56	FDFT1	0.172945	5.60414	0.00766152	0.038876
Q9BQ61	C19orf43	-0.164911	-5.6016	0.00767254	0.038876
O75962-4;O75962;O75962-2;O75962-5;E7EWP2;E7EPJ7;F5H228	TRIO	0.243525	5.59924	0.00768275	0.038876
Q2NL82	TSR1	0.209963	5.59742	0.00769071	0.038876
Q68CP9-3;Q68CP9;F8WCU9;F8W108	ARID2	-0.203461	-5.59738	0.00769088	0.038876
F5GWK3;Q9NW64-2;Q9NW64	RBM22	0.195017	5.5972	0.00769166	0.038876
Q9Y4D7;Q9Y4D7-2	PLXND1	-0.368144	-5.59466	0.0077027	0.038876
P49247;Q53R32	RPIA	0.316885	5.59439	0.00770391	0.038876
E7ESY4;Q13330-3;Q13330;E7EN71;H0Y4T7;Q13330-2	MTA1	-0.280772	-5.58358	0.00775122	0.0390755
Q9H3N1	TMX1	0.159605	5.57562	0.00778628	0.0392128
F5H1H0;F5H025;G3XAF4;P32004-2;P32004	L1CAM	-0.16733	-5.57323	0.00779688	0.0392268
O75533	SF3B1	-0.168386	-5.56775	0.00782119	0.0392565
B4DL02;P29353-2;P29353-7;P29353;P29353-6;P29353-5;H0Y539;E9PFM5	SHC1	0.214716	5.56712	0.007824	0.0392565
P20042	EIF2S2	0.15922	5.56661	0.00782626	0.0392565
Q8IYM9-2;Q8IYM9;F8WAP8;F5GZK6;C9JWC5	TRIM22	5.02029	5.56004	0.00785553	0.039364
P50990;G5E9B2;B4DEM7;B4DQH4	CCT8	0.169069	5.55704	0.00786899	0.0393921
Q9C0C9	UBE2O	0.220085	5.54529	0.00792182	0.039617
Q9NR45	NANS	-0.160017	-5.53678	0.0079604	0.0397703
P35222;B4DGU4	CTNNB1	-0.18267	-5.52707	0.00800466	0.0399516
P12956;B1AHC8;B1AHC7;B1AHC9;F5H1I8	XRCC6	-0.16532	-5.51861	0.00804354	0.0401058
Q15102	PAFAH1B3	-0.27738	-5.50885	0.00808861	0.0402723
Q12965	MYO1E	0.272583	5.50689	0.00809774	0.0402723
P46821	MAP1B	-0.245961	-5.50618	0.00810102	0.0402723
Q7Z5L9	IRF2BP2	0.177401	5.50333	0.00811427	0.0402739
Q6P1M0	SLC27A4	0.177401	5.50266	0.0081174	0.0402739
Q15286;F5H157;Q15286-2	RAB35	0.226706	5.50009	0.00812937	0.0402934
O75818-2;O75818	RPP40	0.296881	5.49681	0.00814474	0.0403297
Q6P2Q9	PRPF8	-0.179639	-5.49311	0.00816204	0.0403572
P18031;B4DSN5	PTPN1	0.176641	5.49219	0.00816637	0.0403572
E7EW52;Q96AT9-2;Q96AT9;C9J6A7;C9JPQ7;Q53TV9;B4E016;C9J9T0;C9IZU8;C9IYE8;E7ESZ6;C9J8S0	RPE	-0.2613	-5.47914	0.00822795	0.0406143
E9PL10;Q96K17;B3KNJ1	BTF3L4	-0.224935	-5.47773	0.00823461	0.0406143
Q9UJS0;Q9UJS0-2;F5GX33	SLC25A13	-0.199813	-5.4745	0.00824994	0.04065
Q07864;E7ETS8;F5H1D6;E7ENR1;F5H7H6	POLE	-0.215727	-5.47238	0.00826004	0.0406598
P43246;E9PHA6;B4E2Z2;E7EU21;E7EQQ1;B4DSB9;B4DL39	MSH2	-0.156651	-5.46904	0.00827599	0.0406984
A6NMQ1;P09884	POLA1	-0.187648	-5.46133	0.00831291	0.0408399
Q9H0H5;F8VRD2	RACGAP1	0.156643	5.45707	0.00833338	0.0409004
Q99497	PARK7	-0.188466	-5.44755	0.0083794	0.0410593
F5GYJ2;P52594-2;P52594-3;P52594;E9PHX7;B8ZZY2;C9J2I0	AGFG1	0.156193	5.44484	0.00839256	0.0410593
P62380;Q7Z6U0;Q7Z6U1;Q7Z6U2	TBPL1	-0.224146	-5.44379	0.00839766	0.0410593
Q16576;Q16576-2;E9PC52;Q5JP01	RBBP7	-0.160412	-5.44361	0.00839849	0.0410593
O60341;F6S0T5;O60341-2	KDM1A	-0.186301	-5.43416	0.00844462	0.0412446
Q9GZR2	REXO4	0.167829	5.43101	0.00846009	0.0412655
O15382;B3KSI3;O15382-2	BCAT2	-0.277444	-5.42918	0.00846907	0.0412655
Q8NEW0	SLC30A7	0.578132	5.42672	0.0084812	0.0412655
E9PDL9;B2CI53;D3K174;B5M453;E9PGC1;E9PFN4;B5M452;F8W7E6;H7C3C4;Q9Y6M7-4;Q9Y6M7-3;Q9Y6M7-2;Q9Y6M7;Q9Y6M7-5;C9JRP1	SLC4A7	-0.353093	-5.42659	0.00848181	0.0412655
Q13885;Q9BVA1;F5H8C9	TUBB2A;TUBB2B	0.246157	5.42419	0.00849363	0.041283
P20592	MX2	11.2462	5.42067	0.00851103	0.041293
Q9BWW4-2;Q9BWW4-3;Q9BWW4	SSBP3	-0.430678	-5.42045	0.00851215	0.041293
Q7Z417	NUFIP2	0.208455	5.41385	0.00854484	0.0414115
Q9BX40;Q5TBQ0;Q5TBQ1	LSM14B	-0.186495	-5.40787	0.00857463	0.0414873
B4DTZ8;B4DTT5;Q12841	FSTL1	0.539289	5.40739	0.00857702	0.0414873
Q8TDD1;Q8TDD1-2	DDX54	0.350745	5.4055	0.0085865	0.0414931
P10589	NR2F1	-0.44461	-5.40064	0.00861084	0.0415387
E9PL24;E9PQG4;F8WAP5;Q5VU43-2;E9PJ64;F8WAP3;Q5VU43-6;Q5VU43-7;Q5VU43-3;Q5VU43;Q5VU43-4	PDE4DIP	-0.343355	-5.40031	0.00861248	0.0415387
C9JA08;Q96D46;F5GYG3;B4DKU1	NMD3	0.180391	5.39114	0.00865869	0.0417214
Q8IYS2;Q8IYS2-2	KIAA2013	0.455808	5.38813	0.00867394	0.0417548
Q15003;E9PHA2;C9J470;B4E189	NCAPH	-0.184787	-5.3847	0.00869133	0.0417747
F8VYY9;B4DDT7;P54619;F8W9D1;H0YHF8	PRKAG1	0.1694	5.38403	0.00869474	0.0417747
Q86V21;Q86V21-2;Q86V21-3	AACS	-0.334708	-5.37652	0.00873298	0.0419168
O75695	RP2	0.229652	5.37405	0.00874565	0.0419168
Q14257;F8WCY5;H0YL43	RCN2	-0.232872	-5.37332	0.00874938	0.0419168
P63010;P63010-2;Q7Z451;F5GYG9	AP2B1	-0.155047	-5.37155	0.00875845	0.0419202
P23743;G3V4E1	DGKA	-0.549379	-5.36753	0.00877909	0.0419754
Q5T5C7;P49591	SARS	0.275695	5.36605	0.00878672	0.0419754
Q8IUR0	TRAPPC5	0.301634	5.3596	0.00882001	0.0420944
B7Z589;P48067-2;P48067-3;P48067;B7Z9G8	SLC6A9	0.717404	5.35655	0.0088358	0.0421191
Q96GA3	LTV1	0.270002	5.35536	0.00884198	0.0421191
E7EMN6;P41236;E7EUI7;Q6NXS1	PPP1R2;PPP1R2P3	-0.205143	-5.35325	0.00885294	0.042123
P35573;P35573-2;P35573-3	AGL	-0.548644	-5.35107	0.00886428	0.042123
Q96QE5	TEFM	0.227062	5.34998	0.00886994	0.042123
Q7L576;E7EQ04;Q7L576-2	CYFIP1	-0.198497	-5.34793	0.00888065	0.042123
A8MV89;Q5M775-4;Q5M775;Q5M775-5;Q5M775-3;Q5M775-2	SPECC1	0.228217	5.34714	0.00888479	0.042123
F5GZS6;P08195;P08195-3;P08195-4	SLC3A2	0.156486	5.34278	0.00890758	0.0421872
O14929;O14929-2	HAT1	-0.199612	-5.33875	0.00892875	0.0421872
Q6IBS0;D6RG15;H0Y858	TWF2	-0.283799	-5.33695	0.00893818	0.0421872
Q99811;H0YIZ3;G3V2N3;P54821-2;P54821	PRRX2;PRRX1	0.419993	5.33673	0.00893933	0.0421872
P68104;Q5VTE0;Q6IQ15;F8W6I0	EEF1A1;EEF1A1P5	0.158333	5.33653	0.00894038	0.0421872
O15397;O15397-2	IPO8	-0.167673	-5.33235	0.00896245	0.0422515
Q6PGP7;D6RCE2	TTC37	-0.287476	-5.32894	0.00898046	0.0422967
P17096-2	HMGA1	0.377191	5.32642	0.0089938	0.0423198
B0QYK0;B0QYK1;Q01844-3;Q01844;Q01844-5;H7BY36;C9JGE3;Q01844-2	EWSR1	-0.187204	-5.31702	0.00904387	0.0425155
Q08752	PPID	0.156288	5.31504	0.00905444	0.0425253
D6RGG3;Q99715-4;Q99715;Q99715-2	COL12A1	0.323875	5.30162	0.00912655	0.0428239
P27635	RPL10	0.155707	5.28914	0.00919432	0.0431016
Q9Y6B6;Q9H029;D6RD69	SAR1B;DKFZp434B2017	0.353869	5.28589	0.00921206	0.0431444
Q92804-2;Q92804;F5GWQ7	TAF15	-0.202403	-5.27952	0.00924693	0.0432674
H0Y9G6;E7ETU7;P09001;E9PF06;D6RC14	MRPL3	0.162961	5.2777	0.00925698	0.043274
Q9C0C2;Q9C0C2-2	TNKS1BP1	-0.15297	-5.27148	0.00929125	0.04337
Q14669;Q14CA3	TRIP12	0.297879	5.27084	0.0092948	0.04337
Q15532-2;Q15532	SS18	-0.324163	-5.26154	0.00934635	0.043511
Q13416	ORC2	-0.462485	-5.2608	0.00935051	0.043511
E9PGT6;Q99627-2;Q99627;H7C3S9;B8ZZP3	COPS8	-0.221519	-5.25728	0.00937015	0.043511
P17301	ITGA2	0.363123	5.25663	0.00937378	0.043511
Q9NYK5;Q9NYK5-2;C9JG87	MRPL39	0.178896	5.25616	0.00937639	0.043511
Q9HB71;Q5R370;B3KSF1	CACYBP	0.161747	5.25604	0.00937707	0.043511
Q99832;B8ZZC9;Q99832-3;F5GZK5;Q99832-4;B7Z1C9;Q99832-2	CCT7	0.153655	5.25313	0.00939332	0.0435461
I3L416;P57737;P57737-2	CORO7	0.252466	5.24868	0.0094183	0.0436216
P30419;P30419-2	NMT1	0.166315	5.24479	0.00944021	0.0436828
P31930	UQCRC1	0.173213	5.24075	0.009463	0.0437479
P60059	SEC61G	0.193811	5.23246	0.00951006	0.0439046
Q8N584;Q8N584-2	TTC39C	-0.507155	-5.23169	0.00951442	0.0439046
Q8N122;F5H7J5	RPTOR	0.402253	5.22842	0.00953305	0.0439501
Q86YQ8;E7ENV7;Q86VY2	CPNE8	-0.279933	-5.22284	0.00956501	0.044057
E9PE68;Q9BZF1-2;Q9BZF1;F8VUA7;F8VQX7;F5H7T2	OSBPL8	-0.208914	-5.21612	0.00960358	0.0441554
P02545;P02545-3;Q6UYC3;Q5TCJ4	LMNA	0.14949	5.21606	0.00960398	0.0441554
Q9Y657	SPIN1	0.179634	5.21037	0.0096368	0.0442657
P17844;E7ETL9	DDX5	0.187853	5.1955	0.00972335	0.0445855
P08133;E9PGK1;B7Z582;E7EMC6	ANXA6	-0.150399	-5.19535	0.0097242	0.0445855
Q9Y639-1;Q9Y639;Q9UFM8;H7BXJ1;F5GZD0;Q9Y639-3;Q9Y639-4;Q9Y639-5	NPTN;DKFZp566H1924	-0.210678	-5.18568	0.00978101	0.0448051
Q9UG63;C9JHK9;C9JZV3	ABCF2	0.157526	5.18415	0.00979006	0.0448056
Q9UL25	RAB21	0.194477	5.18185	0.00980363	0.0448268
F5H3N4;Q16850;Q16850-2	CYP51A1	0.224628	5.17457	0.00984682	0.0449833
Q9Y3A5	SBDS	0.163564	5.17255	0.00985879	0.044997
P51149;C9J592;C9J8S3;C9IZZ0;C9J4V0	RAB7A	0.150501	5.16836	0.00988379	0.0450701
Q13426-3;Q13426-2;Q13426	XRCC4	-0.292012	-5.16309	0.00991536	0.0451493
G5E9E7;Q07157-2;G3V1L9;Q07157	TJP1	0.248156	5.16198	0.009922	0.0451493
Q8N1Q1	CA13	0.313609	5.16096	0.00992816	0.0451493
Q00325-2;Q00325;F8VVM2	SLC25A3	0.151776	5.15431	0.00996819	0.0452502
P25685;B4DX52	DNAJB1	0.185579	5.15427	0.00996841	0.0452502
Q15417;F8WA86;B4DFK6;E9PDU6	CNN3	0.437735	5.15102	0.00998805	0.0452642
O75616;O75616-2	ERAL1	0.171158	5.15078	0.00998953	0.0452642
Q9GZL7	WDR12	0.16533	5.14102	0.0100488	0.0454918
P47985;P0C7P4	UQCRFS1;UQCRFS1P1	0.26143	5.13917	0.0100602	0.0455021
Q9BRR6-2;Q9BRR6;E7EQY8;H3BRS6	ADPGK	0.244143	5.13067	0.0101122	0.0456963
P60953;E7ETU3;P60953-1;Q5JYX0	CDC42	0.152854	5.12775	0.0101302	0.0457364
Q13907;Q13907-2	IDI1	-0.239127	-5.12514	0.0101463	0.0457679
Q9HCC0;Q9HCC0-2	MCCC2	-0.2274	-5.12289	0.0101602	0.0457895
Q8NEU8;F8W1P5;F5GZG0;F8VXB0	APPL2	-0.547617	-5.1189	0.0101849	0.045826
O75717;C9JW18;F8W7P7	WDHD1	-0.181943	-5.11796	0.0101908	0.045826
Q6KC79-2;Q6KC79	NIPBL	-0.168877	-5.11716	0.0101957	0.045826
Q9Y3A2;B4DJC6	UTP11L	0.30743	5.10668	0.0102611	0.0460784
Q13586;E9PNJ4;H0YDB2;E9PQJ4	STIM1	-0.243439	-5.09838	0.0103133	0.0462713
H3BRL3;O14562;B3KW52;H3BUM8	UBFD1	0.260058	5.0903	0.0103643	0.0464523
D6RAN8;H7C5U8;Q9P0M9	MRPL27	0.347496	5.08811	0.0103783	0.0464523
Q8NBN7;Q8NBN7-2	RDH13	-0.310657	-5.08761	0.0103814	0.0464523
Q96KB5;B4DX68	PBK	0.177318	5.08446	0.0104014	0.0464679
P22234;P22234-2;E9PBS1;D6RF62	PAICS	-0.156623	-5.08394	0.0104048	0.0464679
P02786;G3V0E5;F5H6B1	TFRC	-0.183253	-5.0827	0.0104127	0.0464679
P47712;E7EU42	PLA2G4A	-0.167643	-5.07781	0.0104439	0.0465005
Q9UHF7;Q9UHF7-3;Q9UHF7-2;E5RFF3;E5RJ97;H0YC29	TRPS1	-0.4938	-5.0774	0.0104466	0.0465005
P61289;P61289-2;B3KQ25	PSME3	0.164294	5.07721	0.0104478	0.0465005
P62333;H0YJC0	PSMC6	0.151305	5.07028	0.0104923	0.0466573
O14828;O14828-2	SCAMP3	0.217863	5.06805	0.0105067	0.0466798
O14979-3;O14979-2	HNRNPDL	0.198719	5.06204	0.0105455	0.0468017
P08758;E7ENQ5;D6RBE9;D6RBL5;E9PHT9	ANXA5	-0.163762	-5.06092	0.0105528	0.0468017
P42167;G5E972;P42167-2;H0YJH7	TMPO	-0.148571	-5.0569	0.0105789	0.046869
P53367-2	ARFIP1	0.218102	5.0548	0.0105926	0.046869
Q9UGU0-2;Q9UGU0	TCF20	-0.144634	-5.05428	0.010596	0.046869
O43678;D6RJD6	NDUFA2	-0.153832	-5.05078	0.0106189	0.0469288
Q9BTW9;Q9BTW9-4;F8WC00;Q9BTW9-5	TBCD	-0.188249	-5.02629	0.0107805	0.0476014
F5H1Z7;Q99985	SEMA3C	-0.789908	-5.02169	0.0108113	0.0476951
P22695;H3BRG4;H3BSJ9;H3BP04	UQCRC2	0.1604	5.01611	0.0108486	0.0477327
O75151	PHF2	-0.33528	-5.01605	0.0108491	0.0477327
Q9H788;Q9H788-2	SH2D4A	0.312043	5.01599	0.0108494	0.0477327
P13051;P13051-2;F5GYA2;Q68DM5	UNG;DKFZp781L1143	-0.400597	-5.01474	0.0108579	0.0477327
Q8WUX1;C9JJU1;C9JMY2;C9JHH7;C9JWG4;C9JNK4	SLC38A5	0.189466	5.01219	0.010875	0.0477455
Q68CQ7	GLT8D1	0.215919	5.01148	0.0108798	0.0477455
P11717	IGF2R	-0.407357	-5.00678	0.0109115	0.0478429
Q8N3V7-2;Q8N3V7-3;Q8N3V7	SYNPO	-0.289837	-5.00172	0.0109459	0.0478908
P06746;H0YBJ0;E7EW18;B7Z1W5	POLB	0.396257	5.0013	0.0109487	0.0478908
P56962;E9PIC2	STX17	1.37825	5.00095	0.0109511	0.0478908
Q8IWA0	WDR75	0.196944	4.99827	0.0109693	0.0478985
Q96FN4;Q719H8	CPNE2	-0.447849	-4.99788	0.010972	0.0478985
B7Z7X8;Q8NHH9;Q8NHH9-3;Q8NHH9-4;Q8NHH9-2;B5MCN0	ATL2	-0.253002	-4.99227	0.0110103	0.048024
Q9H6W3;Q9H6W3-2	NO66	-0.22494	-4.97644	0.0111193	0.0484574
Q9H910;B4DLH4;A6NGP5;H3BU16;H3BMV3;Q9H910-2;B4DL85;H3BMT0;H3BTV5	HN1L	-0.229553	-4.96976	0.0111657	0.0485971
Q9UGV2-3;Q9UGV2-2;Q9UGV2;Q5TH30;B7Z341;F8WBF9	NDRG3	-0.336246	-4.96904	0.0111707	0.0485971
P52701;B4DF41;F5H2F9;F5H769;P52701-2	MSH6	-0.1455	-4.96448	0.0112026	0.0486935
Q9BUF5;B4DP54;B3KS31	TUBB6	0.213542	4.95812	0.0112472	0.0488448
Q9Y221;Q9Y221-2	NIP7	0.195739	4.95459	0.0112721	0.0489106
Q56VL3	OCIAD2	0.324519	4.95085	0.0112984	0.0489826
Q86XI2;Q86XI2-2;E7EUH9;H0Y6U5;F5H7R2	NCAPG2	-0.205997	-4.94587	0.0113337	0.0490881
O43663	PRC1	0.423216	4.94466	0.0113423	0.0490881
P49368;P49368-2;B4DUR8	CCT3	0.142882	4.94309	0.0113535	0.0490941
Q9H425;G5EA08;E5RI90;A8K8R8	C1orf198	0.335305	4.93607	0.0114035	0.049268
E9PEN8;Q9UIA9;E7ESC6	XPO7	-0.141771	-4.93427	0.0114165	0.0492814
E9PLK3;P55786;B7Z463;F5H0W3	NPEPPS	-0.169578	-4.93217	0.0114315	0.0493037
F5H3X5;Q99996-3;Q99996-2;Q99996-6;Q99996-5;Q99996	AKAP9	-0.394339	-4.92308	0.011497	0.0495156
Q9GZN1;F8W057;F8VP72;F8W043;F8W0Q1	ACTR6	-0.422464	-4.92261	0.0115003	0.0495156
[truncated: 3,851 more rows]
