# Supplementary material for: Dynamic rewiring of the human interactome by interferon signaling
Source: Genome Biol. 2020 Jun 15;21:140. doi: 10.1186/s13059-020-02050-y (PMC7294662; doi:10.1186/s13059-020-02050-y)
Supplement: Supplementary file 3 — Additional file 3. GO term enrichment on significantly changed SILAC ratios of IFN-stimulated cells at 4 h or 24 h IFN treatment. [file 13059_2020_2050_MOESM3_ESM.xlsx]

## Sheet: Legend
Table S2: GO term enrichment on significantly changed SILAC ratios of IFN-stimulated cells at 4h or 24h IFN treatment
Column	Description
Ontology	Where the GO term is regarding Biological Process (BP), Cellular Compartment (CC), or Molecular Function (MF)
Comparison	Isotopologue channels being compared
GO ID	Gene Ontology identification number
Pvalue	Calculated p-value
OddsRatio	Calculated odds ratio
ExpCount	Expected number of genes within a gene set
Count	Number of proteins or genes of the gene set in this data
Size	Size of GO gene set
Term	Full GO term name
Gene Names	List of genes in each gene set

## Sheet: 4h vs 0h GO Enrichment
Ontology	Comparison	GO ID	Pvalue	OddsRatio	ExpCount	Count	Size	Term	Gene Names
CC	M/L	GO:0005576	7.47903e-11	1.76291	194.262	266	1044	extracellular region	AARS;AASDHPPT;ABCB6;ABCC1;ACAT1;ACAT2;ACO1;ACOT7;ACP1;ACP2;ACSL4;ACTB;ACTC1;ACTG1;ACTN1;ACTN4;ACTR10;ACTR1A;ACTR1B;ACTR2;ACTR3;ACY1;ADA;ADAM10;ADAM9;ADGRG1;ADH5;ADNP;ADPGK;ADSS;AGL;AGO2;AGRN;AHCTF1;AHCY;AHCYL1;AHNAK;AHSA1;AIFM2;AIMP1;AK1;AK2;AKR1A1;AKR1B1;AKR1C3;AKR7A2;ALAD;ALDH2;ALDH7A1;ALDH9A1;ALDOA;ALDOC;ALPI;ALPL;ALYREF;ANKFY1;ANP32B;ANPEP;ANXA1;ANXA2;ANXA3;ANXA4;ANXA5;ANXA6;AP1M1;AP2M1;APOL2…
CC	M/L	GO:0070062	9.62655e-09	1.69384	161.699	221	869	extracellular exosome	AARS;AASDHPPT;ABCB6;ABCC1;ACAT1;ACAT2;ACO1;ACOT7;ACP1;ACP2;ACSL4;ACTB;ACTC1;ACTG1;ACTN1;ACTN4;ACTR1A;ACTR1B;ACTR2;ACTR3;ACY1;ADAM10;ADAM9;ADGRG1;ADH5;ADSS;AGO2;AGRN;AHCTF1;AHCY;AHCYL1;AHNAK;AHSA1;AK1;AK2;AKR1A1;AKR1B1;AKR1C3;AKR7A2;ALAD;ALDH2;ALDH7A1;ALDH9A1;ALDOA;ALDOC;ALPL;ALYREF;ANKFY1;ANP32B;ANPEP;ANXA1;ANXA2;ANXA3;ANXA4;ANXA5;ANXA6;AP1M1;AP2M1;APP;APPL1;APPL2;APRT;ARF1;ARF4;ARF5;ARF6;ARHGAP1…
CC	M/L	GO:0043230	1.20434e-08	1.68736	162.071	221	871	extracellular organelle	AARS;AASDHPPT;ABCB6;ABCC1;ACAT1;ACAT2;ACO1;ACOT7;ACP1;ACP2;ACSL4;ACTB;ACTC1;ACTG1;ACTN1;ACTN4;ACTR1A;ACTR1B;ACTR2;ACTR3;ACY1;ADAM10;ADAM9;ADGRG1;ADH5;ADSS;AGO2;AGRN;AHCTF1;AHCY;AHCYL1;AHNAK;AHSA1;AK1;AK2;AKR1A1;AKR1B1;AKR1C3;AKR7A2;ALAD;ALDH2;ALDH7A1;ALDH9A1;ALDOA;ALDOC;ALPL;ALYREF;ANKFY1;ANP32B;ANPEP;ANXA1;ANXA2;ANXA3;ANXA4;ANXA5;ANXA6;AP1M1;AP2M1;APP;APPL1;APPL2;APRT;ARF1;ARF4;ARF5;ARF6;ARHGAP1…
CC	M/L	GO:0043202	7.90762e-08	9.48518	4.65188	17	25	lysosomal lumen	ACP2;AGRN;CSPG4;CTSA;CTSB;CTSD;CTSL;GLA;GLB1;GPC1;GYG1;HEXB;HSP90AA1;HSPA8;HSPG2;IFI30;LUM;NAGLU;NPC2;PLBD2;PPT1;SCARB2;SDC1;SDC4;TPP1
CC	M/L	GO:0071437	7.55098e-06	Inf	1.30253	7	7	invadopodium	ACTR2;EZR;FSCN1;ITGB1;MSN;PAK1;SVIL
CC	M/L	GO:0031982	8.12401e-06	1.6258	104.975	143	580	vesicle	AARS;AASDHPPT;ABCC1;ACAT1;ACAT2;ACO1;ACOT7;ACP1;ACP2;ACSL4;ACTB;ACTC1;ACTR3;ACY1;ADAM9;ADGRG1;ADH5;ADSS;AGO2;AGRN;AHCTF1;AHCYL1;AHNAK;AHSA1;AK1;AK2;AKR1A1;AKR1B1;AKR1C3;AKR7A2;AKT1;ALDH2;ALDH7A1;ALDH9A1;ALPL;ALYREF;ANP32B;ANXA4;ANXA5;ARF4;ARF5;ARHGDIA;ARHGEF18;ARL3;ARMC9;ARPC1A;ARPC1B;ARPC3;ARPC5L;ASNA1;ASS1;ATAD2;ATIC;ATP1B1;ATP2A2;ATP2B1;ATP5F1A;ATP5F1B;ATP6V1F;ATP6V1G1;ATP6V1H;AUP1;AXL;B3GAT3;…
CC	M/L	GO:0062023	1.63656e-05	5.15615	5.52106	16	30	collagen-containing extracellular matrix	ANXA1;ANXA4;ANXA5;ANXA6;CALR;CDH13;CLU;CSPG4;CSTB;CTSB;CTSD;CTSZ;EDIL3;GPC1;HDGF;ICAM1;LGALS1;LGALS3;LMAN1;PCOLCE;PLOD3;PXDN;S100A10;S100A6;SERPINB1;SERPINB6;SERPINH1;TGFB1;TGFB1I1;TGM2
CC	M/L	GO:0044459	1.64788e-05	1.75075	63.6282	94	346	plasma membrane part	AAK1;ABCB6;ABCC1;ABCC4;ABHD12;ACP1;ADA;ADAM10;ADAM9;ADD1;ADD3;ADGRG1;AHCYL1;AKR1A1;ANPEP;ANXA1;ANXA2;ANXA5;AP2A1;AP2A2;AP2B1;AP2M1;AP2S1;APP;ARF1;ARF6;ARHGEF18;ARL2;ARPC2;ASPM;ATAD1;ATP1B1;ATP1B3;ATP2A2;ATP6V1E1;AXL;B4GALT1;BAIAP2;BCAP31;BCL10;BCR;CALR;CANX;CASK;CASP3;CASP8;CAV1;CAV2;CAVIN1;CAVIN3;CBL;CD276;CD46;CD47;CD81;CD99;CDH13;CDK5;CEMIP2;CEP55;CHMP4B;CHUK;CIT;CLPTM1;CLTA;CLTB;CLTC;CNTNAP1;…
BP	M/L	GO:0044281	2.90156e-05	1.60816	90.2	124	495	small molecule metabolic process	AACS;AARS;AARS2;AASDHPPT;ABCC1;ABHD10;ACAD9;ACADM;ACAT1;ACBD5;ACBD6;ACO1;ACOT1;ACOT13;ACOT7;ACOT9;ACOX1;ACOX3;ACSF3;ACSL1;ACSL3;ACSL4;ACY1;ADA;ADI1;ADK;ADPGK;ADSL;ADSS;AGPS;AHCY;AHCYL1;AIMP1;AIMP2;AK1;AK2;AK3;AK4;AK6;AKR1A1;ALDH18A1;ALDH6A1;ALDH7A1;ALDOA;ALDOC;AMPD2;APIP;APRT;ARG2;ASS1;ATIC;ATP1B1;ATP5F1A;ATP5F1B;ATP5F1C;ATP5F1D;ATP5ME;ATP5MG;ATP5PD;ATP5PF;ATP5PO;ATP6V1B2;B3GLCT;B4GALT1;B4GALT5;B…
BP	M/L	GO:0048878	3.17086e-05	1.93035	40.0523	64	216	chemical homeostasis	AACS;ABCB6;ABCD1;ABL1;ABL2;ACACA;ACO1;ACOX1;ACOX3;ADNP;AFG3L2;AKR1B1;AKT1;ANXA2;ANXA5;ANXA6;AP3D1;APP;ARF1;ATG5;ATP13A1;ATP1A1;ATP1B1;ATP1B3;ATP2A2;ATP2B1;ATP2B4;ATP2C1;ATP5F1B;ATP6AP1;ATP6V0A2;ATP6V1G1;ATP6V1H;BAX;BCAP31;BDH2;CA12;CACNA2D1;CALR;CAMK2D;CAND1;CAV1;CCDC22;CCDC47;CDK5;CHERP;CHP1;CKB;CLIC4;COL4A3BP;COMMD9;COMT;COX11;CUL1;CUTC;DDB1;DYNLL1;EGFR;EGLN1;EHD1;ENDOG;ENPP1;ERO1A;FABP3;FABP5;…
BP	M/L	GO:0045540	3.45646e-05	8.16048	3.15226	11	17	regulation of cholesterol biosynthetic process	ACACA;DHCR7;ERLIN1;FASN;FDFT1;GGPS1;IDI1;KPNB1;LSS;MVK;NFYA;NFYC;PMVK;POR;PRKAA1;SCD;SOD1
CC	M/L	GO:0005796	3.5814e-05	8.12255	3.16328	11	17	Golgi lumen	AGRN;APP;CGA;CSPG4;DAG1;GOLIM4;GPC1;HSPG2;IMPAD1;LRPAP1;LUM;MUC13;PPIL2;SDC1;SDC4;SDF4;TGFB1
BP	M/L	GO:0016053	4.03619e-05	2.26868	23.3638	42	126	organic acid biosynthetic process	AASDHPPT;ABCD1;ACACA;ACOT7;ACSF3;ACSL3;ADI1;ADPGK;AKR1A1;AKR1C3;ALDH18A1;ALDOA;ALDOC;ANXA1;AP2A1;APIP;ARNT;ASS1;ATIC;ATP2B4;BCAT1;BCAT2;BPGM;CAD;CBR1;CBS;CBSL;CLTC;CRABP2;CSPG4;CTH;DEGS1;DHFR;DPYD;ECD;EIF6;ENO1;ENO2;ENOPH1;ERLIN1;FABP5;FADS1;FADS2;FASN;FPGS;GALK1;GAPDH;GART;GGT1;GLS;GLUL;GOT1;GOT2;GPI;GPX4;GSTM4;HACD2;HACD3;HDAC4;HK2;HSD17B12;HSD17B4;KYAT1;KYNU;LDHA;LPGAT1;LTA4H;MCAT;MGST3;MIF;MR…
CC	M/L	GO:0030175	5.16158e-05	4.46549	5.93466	16	32	filopodium	ACTC1;AP2A1;APP;B4GALT1;BAIAP2;CDC42;CDK5;CYFIP1;DAG1;DYNC1H1;EZR;FARP1;FAT1;FMR1;FSCN1;IGF2BP1;INPPL1;IQGAP2;ITGB1;MSN;MYO1B;NGDN;OSBPL3;PPP1R9B;RAPH1;RDX;SHTN1;SLC9A3R1;TWF1;TWF2;UBE2K;UBE2Q1
CC	M/L	GO:0031983	6.6798e-05	2.18023	24.5619	43	132	vesicle lumen	ACTN1;ACTN4;ACTR10;ACTR1B;ACTR2;ADA;AGL;ALAD;ALDOA;ALDOC;ANXA2;APOOL;APP;APRT;ARPC5;ATG7;C1orf35;CAB39;CALR;CAND1;CAP1;CAT;CCT2;CCT8;CDA;CEP290;CLU;CNN2;COMMD9;COTL1;CPPED1;CSTB;CTSA;CTSD;CTSZ;CYB5R3;CYFIP1;DBNL;DDX3X;DERA;DNAJC3;DPP7;DYNC1H1;EEF1A1;EEF2;EGFR;ERP44;FABP5;FAF2;FAM3C;FAM49B;FTL;GGH;GLA;GLB1;GPI;GSTP1;GYG1;HEBP2;HEXB;HSP90AA1;HSP90AB1;HSP90B1;HSPA6;HSPA8;HSPH1;HUWE1;HYOU1;IDH1;ILF2;…
BP	M/L	GO:0046365	8.86044e-05	4.46335	5.56281	15	30	monosaccharide catabolic process	ADPGK;AKR1A1;ALDOA;ALDOC;BPGM;DCXR;ENO1;ENO2;GALE;GALK1;GALM;GAPDH;GLB1;GPI;HK2;NUDT5;PFKL;PFKM;PFKP;PGAM1;PGK1;PGM1;PGM2;PGM2L1;PKM;SLC25A12;SORD;TIGAR;TKFC;TPI1
BP	M/L	GO:0009888	0.000152898	1.75053	46.903	70	258	tissue development	AACS;ABL1;ACAT1;ADA;ADAM17;ADARB1;ADD1;AIMP2;AKT1;AKT2;ALDOC;ALPL;AMBRA1;ANXA2;ANXA4;AP2A1;AP2A2;AP2B1;AP2M1;AP2S1;ARG2;ARHGAP35;ARID1A;ARID2;ARID4B;ATG5;ATRX;B4GALT1;BAX;BCCIP;BCL10;BDH2;BIN3;BIRC6;BPTF;CALR;CARM1;CASP6;CAT;CAV1;CAV2;CBR1;CCNB1;CDC42;CDC73;CDK1;CDK4;CDK5;CDK6;CEBPB;CENPF;CEP290;CFL2;CLTC;CNN3;COL3A1;COL4A2;COL5A1;COPS2;CPT1A;CREB1;CRIP1;CRLF1;CTDP1;CTR9;CTSB;CTSZ;DDRGK1;DIPK2A;D…
BP	M/L	GO:0046718	0.000174708	3.61647	7.04623	17	38	viral entry into host cell	ANPEP;AXL;CAV1;CAV2;CD46;CD81;CDK1;CTSB;DAG1;EGFR;EPHA2;EPS15;GRK2;ICAM1;IDE;IFITM3;ITCH;ITGA2;ITGA5;ITGB1;ITGB6;KPNA3;LAMP1;LDLR;LGALS1;NECTIN2;NPC1;NUP153;P4HB;PPIA;PVR;SCARB2;SLC1A5;SNX3;TFRC;TRIM25;TRIM26;VPS18
BP	M/L	GO:0044409	0.000187677	3.26864	8.34422	19	45	entry into host	ANPEP;AXL;CAV1;CAV2;CBL;CD46;CD81;CDK1;CTNNB1;CTNND1;CTSB;DAG1;EGFR;EPHA2;EPS15;EXOC2;EXOC7;GRB2;GRK2;ICAM1;IDE;IFITM3;ITCH;ITGA2;ITGA5;ITGB1;ITGB6;KPNA3;LAMP1;LDLR;LGALS1;MET;NECTIN2;NPC1;NUP153;P4HB;PPIA;PVR;SCARB2;SLC1A5;SNX3;TFRC;TRIM25;TRIM26;VPS18
BP	M/L	GO:0051806	0.000187677	3.26864	8.34422	19	45	entry into cell of other organism involved in symbiotic interaction	ANPEP;AXL;CAV1;CAV2;CBL;CD46;CD81;CDK1;CTNNB1;CTNND1;CTSB;DAG1;EGFR;EPHA2;EPS15;EXOC2;EXOC7;GRB2;GRK2;ICAM1;IDE;IFITM3;ITCH;ITGA2;ITGA5;ITGB1;ITGB6;KPNA3;LAMP1;LDLR;LGALS1;MET;NECTIN2;NPC1;NUP153;P4HB;PPIA;PVR;SCARB2;SLC1A5;SNX3;TFRC;TRIM25;TRIM26;VPS18
BP	M/L	GO:0006026	0.000202823	7.99259	2.59598	9	14	aminoglycan catabolic process	AGRN;CEMIP2;CHP1;CSPG4;GLB1;GPC1;HEXB;HMMR;HSPG2;LUM;NAGLU;SDC1;SDC4;TGFB1
MF	M/L	GO:0051015	0.000218602	2.54108	13.8433	27	75	actin filament binding	ABL1;ABL2;ACTN1;ACTN4;ACTR2;ACTR3;ADD1;ADD3;ANTXR1;ANXA6;ARPC1A;ARPC1B;ARPC2;ARPC3;ARPC5;ARPC5L;BIN1;CAPZA1;CAPZA2;CAPZB;CFL1;CFL2;CORO1B;CORO1C;CORO2A;CTNNA2;CTNNAL1;CYFIP1;DBNL;DSTN;EEF2;EGFR;EZR;FERMT1;FERMT2;FLII;FLNA;FMNL1;FRG1;FSCN1;HIP1R;IQGAP2;ITPRID2;LASP1;MARCKS;MYH9;MYO10;MYO18A;MYO1B;MYO1C;MYO1E;PANX1;PLS1;PLS3;PPP1R9B;SHTN1;SVIL;SYNE2;TAGLN;TLN1;TLN2;TMOD1;TPM1;TPM2;TPM3;TPM4;TRIOBP;…
BP	M/L	GO:0005975	0.000219575	1.93378	30.4101	49	164	carbohydrate metabolic process	ABHD10;ADPGK;AGL;AKR1A1;AKR1B1;AKR7A2;AKT1;AKT2;ALDH1B1;ALDH2;ALDOA;ALDOC;AP2A1;ARNT;ARPP19;B3GLCT;B4GALT1;B4GALT5;BPGM;BRAT1;CLTC;COX11;CPT1A;CREM;CYB5A;CYB5R3;DCXR;DERA;DLAT;DPM3;DUSP12;ECD;EIF6;ENO1;ENO2;ENOSF1;ENPP1;FABP5;FAM3C;G6PD;GALE;GALK1;GALM;GALNT7;GANAB;GAPDH;GBE1;GCLC;GLA;GLB1;GLO1;GNE;GNPDA1;GNPDA2;GOT1;GOT2;GPD1L;GPD2;GPI;GSK3A;GSK3B;GSTO1;GYG1;GYS1;HDAC4;HEXB;HK2;HS2ST1;IDH1;IDH2;…
BP	M/L	GO:0019388	0.000235667	26.5656	1.29799	6	7	galactose catabolic process	GALE;GALK1;GALM;GLB1;PGM1;PGM2;PGM2L1
CC	M/L	GO:0032059	0.000240598	26.4462	1.30253	6	7	bleb	ANLN;FHOD1;FMNL1;PANX1;ROCK1;SDF4;TPM1
CC	M/L	GO:0071944	0.00027226	1.3891	166.351	203	894	cell periphery	AAK1;ABCB6;ABCC1;ABCC4;ABHD12;ACOX1;ACP1;ACSL1;ACTB;ACTG1;ACTL6A;ACTN1;ACTN4;ACTR1A;ACTR2;ADA;ADAM10;ADAM17;ADAM9;ADD1;ADD3;ADGRG1;ADI1;ADRM1;ADSS;AGAP3;AGRN;AGTRAP;AHCYL1;AHNAK;AHNAK2;AIP;AKAP12;AKR1A1;AKT1;AKT2;ALPI;ALPL;ANKRD13A;ANLN;ANO10;ANPEP;ANTXR1;ANXA1;ANXA2;ANXA3;ANXA4;ANXA5;AP1M1;AP2A1;AP2A2;AP2B1;AP2M1;AP2S1;AP3D1;APP;ARAP1;ARF1;ARF4;ARF5;ARF6;ARFGAP2;ARFIP2;ARHGAP17;ARHGAP18;ARHGAP35…
CC	M/L	GO:0099512	0.000327628	1.67954	49.682	72	267	supramolecular fiber	ABRAXAS2;ACTC1;ACTG1;ACTN1;ACTN4;AHNAK;AHNAK2;ALDOA;ANXA1;ARF1;ARFGEF2;ARL3;ARPC3;ASPM;ATP2B4;AURKA;AURKB;BAG2;BAG3;BAIAP2;BCL10;BIN1;BIN3;CALD1;CAMSAP1;CAMSAP2;CAPZB;CARMIL1;CCT2;CCT3;CCT4;CCT5;CCT6A;CCT7;CCT8;CD2AP;CDC16;CDC27;CDK1;CDK5;CDK5RAP2;CDK5RAP3;CEP170;CFAP20;CFL2;CKAP5;CLASP1;CLIP1;CLTC;COL3A1;COL5A1;CORO1B;CSNK1A1;CTNNB1;CTTN;CUL3;DAG1;DAPK3;DCTN3;DCTN4;DCXR;DDX6;DEK;DNAH11;DNAJA3;DN…
BP	M/L	GO:0002376	0.000364024	1.40828	139.441	173	752	immune system process	ABCE1;ABCF3;ABL1;ACTB;ACTG1;ACTN1;ACTR10;ACTR1A;ACTR1B;ACTR2;ACTR3;ADA;ADAM10;ADAM17;ADAM9;ADARB1;ADD1;ADSS;AGL;AHCY;AIMP1;AKAP8;AKT1;ALAD;ALDOA;ALDOC;ANLN;ANPEP;ANXA1;ANXA2;ANXA3;AP1B1;AP1M1;AP1S1;AP2A1;AP2A2;AP2B1;AP2M1;AP2S1;AP3D1;APP;APRT;ARF1;ARG2;ARL8A;ARMC6;ARNT;ARPC1A;ARPC1B;ARPC2;ARPC3;ARPC5;ASH2L;ASS1;ATAD3B;ATAD5;ATG5;ATG7;ATM;ATP11C;ATP1B1;ATP1B3;ATP5IF1;ATP6AP1;ATP6V0A2;ATP6V1D;AXL;B…
BP	M/L	GO:0017144	0.000385667	1.6615	50.7799	73	275	drug metabolic process	AACS;ABCC1;ABCD1;ACAT1;ACO1;ACOX1;ACSL1;ADA;ADH5;ADI1;ADK;ADPGK;ADSL;ADSS;AK1;AK2;AK3;AK4;AKR1B1;AKR1C3;AKR7A2;AKT1;ALDH1B1;ALDH2;ALDH3A2;ALDOA;ALDOC;APIP;APRT;ARG2;ARNT;ASS1;ATP1B1;ATP2B4;ATP5F1A;ATP5F1B;ATP5F1C;ATP5F1D;ATP5IF1;ATP5ME;ATP5MG;ATP5PD;ATP5PF;ATP5PO;ATP6V1B2;BDH2;BID;BPGM;CAD;CAT;CAV1;CBR1;CBS;CBSL;CCNB1;CD47;CDK1;CKB;CLPX;CLU;CMAS;COA6;COMT;COQ9;COX15;COX2;COX4I1;COX5B;COX7A2L;CSPG…
BP	M/L	GO:0006928	0.000400272	1.51785	81.0317	108	437	movement of cell or subcellular component	ABCC1;ABL1;ABL2;ACTB;ACTC1;ACTN1;ACTN4;ACTR10;ACTR2;ACTR3;ADA;ADAM10;ADAM17;ADAM9;ADARB1;ADGRG1;AGO2;AIMP1;AKT1;AKT2;ANKS1A;ANLN;ANXA1;ANXA3;ANXA5;ANXA6;AP3D1;AP3M1;AP3S1;APEX1;APP;ARAP1;ARF4;ARF6;ARHGAP18;ARHGAP35;ARHGEF16;ARID2;ARL3;ARPC2;ARPC3;ARPC5;ARPC5L;ASPM;ATM;ATP1A1;ATP1B1;ATP1B3;ATP2B4;ATP5F1A;ATP5F1B;AXL;B4GALT1;BAG4;BAX;BCR;BICD2;BIN1;BIN3;BRAT1;C1QBP;CACNA2D1;CALR;CAMK1D;CAMK2D;CAP1;…
CC	M/L	GO:0009986	0.000423952	2.09711	21.0265	36	113	cell surface	ADA;ADAM10;ADAM17;ADAM9;AIMP1;ANPEP;ANTXR1;ANXA1;ANXA2;ANXA4;ANXA5;APMAP;APP;ATP5F1B;ATP5IF1;AXL;B4GALT1;C1QBP;CALR;CD109;CD276;CD46;CD47;CDH13;CLIC4;CLPTM1;CLU;CPM;CRLF1;CSPG4;CTSZ;DAG1;DSG2;ECE1;EGFR;ENG;ENO1;ENPP1;EPHA2;ERP29;ERP44;FERMT2;FLOT1;FOLR1;GOT2;GSR;HM13;HMMR;HNRNPU;HSP90AA1;HSP90AB1;HSPA5;HSPD1;ICAM1;IDE;IGF2R;IL6ST;IQGAP2;ITGA1;ITGA2;ITGA5;ITGB1;ITGB6;LAMP1;LDLR;LGALS1;LGALS3;LIFR;…
BP	M/L	GO:0046717	0.000424076	6.65844	2.78141	9	15	acid secretion	ABCC4;ANXA1;GIPC1;GLS;HIP1R;MIF;NF1;PLA2G4A;RAB3A;RAB3GAP1;SLC1A5;SLC38A2;SLC6A9;SLC9A3R1;STXBP1
BP	M/L	GO:0055114	0.000426372	1.57319	65.4558	90	353	oxidation-reduction process	ABCC4;ABCD1;ACAA2;ACAD9;ACADM;ACAT1;ACAT2;ACO1;ACOX1;ACOX3;ADH5;ADI1;ADPGK;ADSL;AGL;AGPS;AIFM1;AIFM2;AKR1A1;AKR1B1;AKR1C3;AKR7A2;AKT1;AKT2;ALDH16A1;ALDH18A1;ALDH1B1;ALDH2;ALDH3A2;ALDH6A1;ALDH7A1;ALDH9A1;ALDOA;ALDOC;ALKBH4;ALKBH5;APEX1;ASPH;ATP5F1A;BCKDHB;BDH2;BID;BLVRA;BLVRB;BPGM;CAT;CAVIN3;CBR1;CBR3;CBS;CCNB1;CCS;CDK1;CHCHD4;CIAPIN1;CISD1;COA6;COQ9;COX11;COX15;COX2;COX20;COX4I1;COX5B;COX6B1;COX6…
BP	M/L	GO:1902653	0.000447969	4.46133	4.44042	12	24	secondary alcohol biosynthetic process	ACAA2;ACACA;ACAT2;CYB5R3;DHCR7;EBP;ERLIN1;FASN;G6PD;GGPS1;IDI1;KPNB1;LBR;LSS;MSMO1;MVK;NFYA;NFYC;NSDHL;PMVK;POR;PRKAA1;SCD;SOD1
BP	M/L	GO:0050810	0.000457646	4.44904	4.45025	12	24	regulation of steroid biosynthetic process	ACACA;AKR1C3;ATP1A1;CGA;DDX20;DHCR7;ERLIN1;FASN;FDFT1;GGPS1;IDI1;KPNB1;LSS;MVK;NFKB1;NFYA;NFYC;PMVK;POR;PRKAA1;SCD;SF1;SIRT1;SOD1
BP	M/L	GO:0022612	0.000466571	4.90372	3.88537	11	21	gland morphogenesis	BAX;CAPN1;CAV1;CDC42;CEBPB;CUL3;DAG1;EGFR;EPHA2;LAMA5;MED1;MSN;NFIB;PHB2;PLXND1;POLB;SCRIB;SLC9A3R1;STAT6;TGFB1;TGM2
CC	M/L	GO:0005604	0.000483513	5.52737	3.34935	10	18	basement membrane	AGRN;ANXA2;CASK;COL4A2;COL5A1;COL7A1;DAG1;DST;ERBIN;FBN1;HSPG2;LAMA4;LAMA5;LAMB1;LAMC1;P3H2;SMC3;SMOC1
CC	M/L	GO:0005887	0.000532637	1.95973	25.1201	41	135	integral component of plasma membrane	ABCC1;ABHD12;ADAM17;ADGRG1;APP;ATP1A1;ATP1B1;ATP1B3;ATP2A2;ATP2B1;ATP2B4;AXL;BCAP31;CANX;CAV1;CAV2;CD46;CD47;CD81;CD99;CEMIP2;CHUK;CLPTM1;CNTNAP1;CSPG4;CTTN;DEGS1;DIABLO;EBP;EGFR;ENPP1;EPHA2;EPHA7;EPHB4;EPS8;FADS2;FAT1;FLVCR1;GOLM1;GPRC5A;HTRA2;ICAM1;IGF1R;IGF2R;IKBKB;IL6ST;IRAK1;ITGA1;ITGA11;ITGA2;ITGA5;ITGB1;ITGB6;ITPR3;KCNAB2;KTN1;LAMP1;LDLR;LIFR;LMAN2;LNPEP;LRP1;LRRC8A;LRRC8D;LYN;M6PR;MAGT1;M…
BP	M/L	GO:0046364	0.000624683	3.24352	7.04623	16	38	monosaccharide biosynthetic process	AKR1A1;AKR1B1;ALDOA;ALDOC;ARPP19;ENO1;ENO2;FAM3C;G6PD;GAPDH;GOT1;GOT2;GPD2;GPI;MDH1;MDH2;NLN;OGT;PC;PCK2;PGAM1;PGK1;PGM1;PGP;PPP4R3B;PTPN2;RANBP2;SESN2;SLC25A1;SLC25A12;SLC25A13;SLC37A4;SOGA1;SORD;TALDO1;TKT;TPI1;WDR5
BP	M/L	GO:0016126	0.00071834	4.11687	4.62544	12	25	sterol biosynthetic process	ACAA2;ACACA;ACAT2;CYB5R1;CYB5R3;DHCR7;EBP;ERLIN1;FASN;G6PD;GGPS1;IDI1;KPNB1;LBR;LSS;MSMO1;MVK;NFYA;NFYC;NSDHL;PMVK;POR;PRKAA1;SCD;SOD1
BP	M/L	GO:0008203	0.000736145	3.34232	6.48995	15	35	cholesterol metabolic process	ACAA2;ACACA;ACAT2;APOL2;APP;CAT;CYB5R3;DHCR7;EBP;ERLIN1;FASN;FDFT1;FDX1;G6PD;GGPS1;HDLBP;IDI1;KPNB1;LBR;LDLR;LSS;MSMO1;MVK;NFYA;NFYC;NPC1;NPC2;NSDHL;PCSK9;PMVK;POR;PRKAA1;SCD;SOAT1;SOD1
MF	M/L	GO:0001618	0.000762947	4.46922	4.0607	11	22	virus receptor activity	ANPEP;AXL;CD46;CD81;CDK1;DAG1;EGFR;EPHA2;ICAM1;IDE;ITGA2;ITGA5;ITGB1;ITGB6;LAMP1;LDLR;NECTIN2;NPC1;PVR;SCARB2;SLC1A5;TFRC
MF	M/L	GO:0043394	0.000774156	13.3533	1.47662	6	8	proteoglycan binding	AGRN;COL5A1;CTSB;CTSL;ITGA2;LRP1;PTPRF;SDCBP
BP	M/L	GO:0008299	0.000794385	13.2787	1.48342	6	8	isoprenoid biosynthetic process	AKR1C3;CRABP2;FDFT1;GGPS1;IDI1;MVK;PMVK;RDH10
BP	M/L	GO:0048661	0.000827322	4.93437	3.52312	10	19	positive regulation of smooth muscle cell proliferation	ABCC4;AKR1B1;AKT1;CDH13;DNMT1;EGFR;GNAI3;HDAC4;HMOX1;IRAK1;ITGA2;MEF2D;MFN2;MTOR;NAMPT;PAK1;SKP2;STAT1;TGM2
BP	M/L	GO:0006094	0.000860577	3.46347	5.93367	14	32	gluconeogenesis	ALDOA;ALDOC;ARPP19;ENO1;ENO2;FAM3C;GAPDH;GOT1;GOT2;GPD2;GPI;MDH1;MDH2;NLN;OGT;PC;PCK2;PGAM1;PGK1;PGM1;PGP;PPP4R3B;PTPN2;RANBP2;SESN2;SLC25A1;SLC25A12;SLC25A13;SLC37A4;SOGA1;TPI1;WDR5
CC	M/L	GO:0099080	0.00100036	1.61139	48.9249	69	264	supramolecular complex	ABRAXAS2;ACTC1;ACTG1;ACTN1;ACTN4;AHNAK;AHNAK2;ALDOA;ANXA1;ARF1;ARFGEF2;ARL3;ARPC3;ASPM;ATP2B4;AURKA;AURKB;BAG2;BAG3;BAIAP2;BCL10;BIN1;BIN3;CALD1;CAMSAP1;CAMSAP2;CAPZB;CARMIL1;CCT2;CCT3;CCT4;CCT5;CCT6A;CCT7;CCT8;CD2AP;CDC16;CDC27;CDK1;CDK5;CDK5RAP2;CDK5RAP3;CEP170;CFAP20;CFL2;CKAP5;CLASP1;CLIP1;CLTC;CORO1B;CSNK1A1;CTNNB1;CTTN;CUL3;DAG1;DAPK3;DCTN3;DCTN4;DCXR;DDX6;DEK;DNAH11;DNAJA3;DNAJB6;DNM1;DNM1…
BP	M/L	GO:0030198	0.0010622	2.78572	8.67565	18	47	extracellular matrix organization	ABL1;ADAM10;AGRN;ANXA2;APP;B4GALT1;CD47;COL3A1;COL4A2;COL5A1;COL7A1;CTSL;DNAJB6;ENG;ERO1A;EXOC8;FBN1;FERMT1;FLOT1;HSD17B12;HSPG2;ICAM1;ITGA1;ITGA11;ITGA2;ITGA5;ITGB1;ITGB6;LAMA4;LAMA5;LAMB1;LAMC1;LRP1;LUM;MYO1E;NF1;NFKB2;P3H4;P4HA1;PLOD1;PLOD3;PRDX4;PXDN;RIC8A;SERPINB5;SERPINH1;SH3PXD2B
CC	M/L	GO:0035578	0.00109139	3.16724	6.6987	15	36	azurophil granule lumen	ACTR10;ACTR2;ANXA2;CAP1;CCT2;CCT8;CPPED1;CTSA;CYB5R3;DNAJC3;DPP7;DYNC1H1;FABP5;FAF2;FTL;GGH;GLA;GLB1;HEBP2;HEXB;IST1;MAPK1;NAPRT;NPC2;PA2G4;PRDX6;PRKCD;PSMD1;PTGES2;PYGB;SDCBP;TOLLIP;TUBB4B;UNC13D;VAT1;VCP
BP	M/L	GO:0032930	0.00110091	22.1078	1.11256	5	6	positive regulation of superoxide anion generation	EGFR;GNAI3;GSTP1;PRKCD;SOD1;TGFB1
BP	M/L	GO:0051231	0.00110091	22.1078	1.11256	5	6	spindle elongation	AURKB;KIF23;KIF4A;NUMA1;PRC1;RACGAP1
BP	M/L	GO:0048869	0.00111214	1.33746	171.408	204	927	cellular developmental process	AACS;AAMDC;ABL1;ABL2;ABT1;ACSL4;ACTC1;ACTG1;ACTN1;ACTN4;ACTR2;ADA;ADAM10;ADAM17;ADAM9;ADARB1;ADD1;ADGRG1;ADNP;AFF4;AFG3L2;AGRN;AIMP2;AKR1C3;AKT1;AKT2;ALDH6A1;ALDOA;ALDOC;ALKBH5;ALPL;ALYREF;AMBRA1;ANAPC2;ANKS1A;ANLN;ANP32B;ANPEP;ANTXR1;ANXA1;ANXA2;ANXA4;ANXA6;AP1M1;AP2A1;AP3D1;APP;ARAP1;ARF1;ARF4;ARF6;ARFGEF1;ARG2;ARHGAP18;ARHGAP35;ARHGDIA;ARHGEF10;ARHGEF18;ARID1A;ARID4B;ARL3;ARMC6;ARNT;ARPC2;ASF1…
MF	M/L	GO:0004032	0.00115303	Inf	0.738308	4	4	alditol:NADP+ 1-oxidoreductase activity	AKR1A1;AKR1B1;AKR1C3;AKR7A2
BP	M/L	GO:0051256	0.00117439	Inf	0.741709	4	4	mitotic spindle midzone assembly	AURKB;KIF23;KIF4A;RACGAP1
BP	M/L	GO:0001885	0.00127083	4.07267	4.26482	11	23	endothelial cell development	ADD1;CLIC4;CTNNB1;ENG;EZR;FASN;GPX1;GSTM3;ICAM1;ID1;IKBKB;MET;MSN;PLOD3;RAP1A;RAP2C;RAPGEF2;RDX;ROCK1;ROCK2;TJP1;TJP2;VEZF1
BP	M/L	GO:0006073	0.00127083	4.07267	4.26482	11	23	cellular glucan metabolic process	AGL;AKT1;AKT2;ENPP1;GBE1;GSK3A;GSK3B;GYG1;GYS1;IL6ST;IRS2;MTOR;PFKM;PGM1;PGM2;PGM2L1;PHKA2;PHKB;PHKG2;PPP1CA;PPP1CB;PYGB;UGP2
BP	M/L	GO:0019318	0.00136991	2.20893	14.5877	26	79	hexose metabolic process	ADPGK;AKR1A1;AKT1;AKT2;ARPP19;B3GLCT;B4GALT1;BPGM;BRAT1;COX11;CPT1A;CREM;DCXR;DLAT;DUSP12;ENO1;ENO2;ENPP1;FABP5;FAM3C;G6PD;GALE;GALK1;GALM;GAPDH;GLB1;GOT1;GOT2;GPD2;GPI;GSK3A;GSK3B;HK2;INPPL1;IRS2;MAN2A1;MAPK14;MDH1;MDH2;MPI;MTOR;NLN;OAS1;OGT;PC;PCK2;PDHA1;PDHB;PDK1;PDK3;PFKL;PFKM;PFKP;PGAM1;PGK1;PGM1;PGM2;PGM2L1;PGP;PHKG2;PKM;PMM2;POFUT1;PPP1CA;PPP4R3B;PRKAA1;PTPN2;RANBP2;SESN2;SIRT1;SLC25A1;SLC…
BP	M/L	GO:0008202	0.00140205	2.3989	11.6819	22	63	steroid metabolic process	ACAA2;ACACA;ACAT2;ACBD3;AKR1B1;AKR1C3;APOL2;APP;ATP1A1;CAT;CGA;COMT;CYB5R1;CYB5R3;DDX20;DHCR7;EBP;ERG28;ERLIN1;FASN;FDFT1;FDX1;G6PD;GGPS1;HDLBP;HINT2;HSD17B12;HSD17B4;IDI1;KPNB1;LAMTOR1;LBR;LDLR;LSS;MECP2;MED1;MSMO1;MVK;NFKB1;NFYA;NFYC;NPC1;NPC2;NSDHL;OSBP;OSBPL2;OSBPL3;OSBPL9;PBX1;PCSK9;PMVK;POR;PRKAA1;SCD;SF1;SGPL1;SIRT1;SLC27A2;SOAT1;SOD1;STAT5B;STUB1;YWHAH
BP	M/L	GO:0060415	0.00140486	5.9105	2.59598	8	14	muscle tissue morphogenesis	ACTC1;ADARB1;COL3A1;DSP;EGLN1;ENG;FKBP1A;MED1;RBPJ;SMAD4;TGFB1;TPM1;TTN;UBE4B
BP	M/L	GO:0051047	0.00145026	2.16049	15.3905	27	83	positive regulation of secretion	AACS;ABL1;ACSL3;ADAM9;AIMP1;ARF1;ATG5;ATP6AP1;CDK5;CHMP2A;CHUK;CLASP1;CREB1;DDX58;DHX9;DNM1L;DYNLL1;EGFR;EXOC1;EZR;FERMT1;GAPDH;GLMN;GLUL;GOLPH3;GPI;GRK2;HGS;HSPD1;IFIH1;IRS2;KARS;KIF5B;LAMP1;MAPK14;MAPK3;MCU;MIF;MYO18A;NCS1;NPR1;OXCT1;PANX1;PDCD6IP;PFKM;PHPT1;PPIA;PPID;PPP3CB;PSMD9;PTPN11;PTPN23;RAB27A;RAB3A;RAB3D;RAB3GAP1;RAB7A;RAB8B;RAB9A;SDC1;SDC4;SDCBP;SEC24A;SMAD4;SNX4;SNX5;SPTBN1;SRI;STAM;…
CC	M/L	GO:0044463	0.00155625	1.52572	59.1719	80	318	cell projection part	AAK1;ABHD12;ABL1;ACAD9;ACTG1;ADA;ADAM10;ADAM17;ADNP;AGO2;AK2;AKR1B1;AKT1;AKT2;AMBRA1;ANTXR1;ANXA3;AP1S1;AP2A1;AP3D1;AP3M1;AP3S1;APP;ARF4;ARF6;ARFGEF2;ARHGAP35;ARL3;ARMC9;ARPC2;ARPC3;ARPC5;ATG16L1;ATG5;ATG7;ATP2B1;ATP2B4;ATXN10;AURKA;B4GALT1;BAG2;BAIAP2;BASP1;BIN1;BLVRB;C2CD5;CAD;CANX;CAPN2;CAPRIN1;CASK;CBL;CDC42;CDK5;CENPF;CEP131;CEP170;CEP290;CETN2;CFAP20;CFL1;CKB;CLTB;CLU;CNN3;CNTNAP1;COMT;CRIP…
CC	M/L	GO:0016324	0.00155801	2.66397	8.9316	18	48	apical plasma membrane	ADAM17;AHCYL1;AKR1A1;ANXA1;AP2A1;ARHGEF18;ASPM;ATP1A1;ATP1B1;ATP2B1;ATP6V1E1;CSPG4;DSG2;EGFR;EPS15;EXOC1;EZR;FAT1;FOLR1;GNAS;HIP1R;HSP90AB1;LMO7;MSN;MTCL1;MTDH;MUC13;PARD3;PFKM;PRKAA1;PRKCI;PTEN;RAB27A;RAPGEF2;RDX;SEPT7;SLC12A2;SLC29A1;SLC2A1;SLC30A5;SLC4A2;SLC7A5;SLC9A3R1;SLC9A3R2;SPTBN2;STXBP3;TCIRG1;VAMP3
BP	M/L	GO:0007600	0.00159314	2.56969	9.64221	19	52	sensory perception	ALDH7A1;CASP3;CCDC50;CDK5;CHM;COMT;CRYZ;EML2;EPS8L2;FABP5;FYN;GNB1;GPX1;GSDME;HEXB;ICAM1;ITGA2;ITPR3;LUM;MAPK1;MAPK3;MECP2;MTOR;NDUFB9;NIPBL;NIPSNAP1;NOB1;OAT;OPA1;PDCL;PDE6D;PITPNA;POMK;PPT1;RAB3A;RABGGTA;RABGGTB;RDH10;RP2;RPL38;SERPINB6;SLC9A3R1;SOD1;TIMM10;TIMM13;TIMM8B;TIMM9;TPRN;TRIOBP;WDR1;WDR36;WFS1
BP	M/L	GO:0006066	0.00171127	2.1279	15.5415	27	84	alcohol metabolic process	ACAA2;ACACA;ACAT2;ADH5;AKR1B1;AKR1C3;AKR7A2;ALDH1B1;ALDH2;ALDH3A2;APOL2;APP;CAT;CHKA;CYB5R3;DHCR7;DHFR;DPM1;EBP;ERLIN1;FASN;FDX1;G6PD;GALK1;GGPS1;GOT1;GPD2;HDLBP;IDI1;IMPA1;IMPA2;IMPAD1;INPP1;INPP5A;INPP5B;INPPL1;KPNB1;LBR;LDLR;LSS;MECP2;MINPP1;MSMO1;MTMR2;MVK;MYOF;NFKB1;NFYA;NFYC;NPC1;NPC2;NSDHL;NUDT3;NUDT4;OCRL;PARK7;PCBD1;PCK2;PCSK9;PGP;PLCB3;PLCB4;PLCG1;PMVK;PNPLA4;POR;PRKAA1;PTEN;QDPR;RDH10;…
MF	M/L	GO:0019842	0.00173449	2.72167	8.30597	17	45	vitamin binding	CBS;CBSL;CRABP2;CTH;DHFR;EGLN1;FASN;FOLR1;GCAT;GOT1;GOT2;ILVBL;KYAT1;KYAT3;KYNU;MARC1;MCCC1;MMAB;MOCOS;MTHFS;MTR;MUT;NDUFAB1;NFS1;OAT;OGDH;P3H1;P3H2;P4HA1;P4HA2;P4HTM;PC;PCCA;PDXK;PLOD1;PLOD3;PLPBP;PYGB;SDSL;SGPL1;SHMT1;SHMT2;SPTLC1;SPTLC2;TYMS
BP	M/L	GO:0031333	0.00182663	2.70646	8.34422	17	45	negative regulation of protein complex assembly	ADD1;ADD3;ARFGEF1;CAPZA1;CAPZA2;CAPZB;CARMIL1;CDC42;CLU;DDX3X;EML2;EP300;EPS8;FKBP4;GSK3B;HIP1R;KANK4;KIF14;MAPRE1;MTPN;NOP53;PARK7;PEX14;PEX5;PFN1;PPM1A;PRKCD;RAF1;RDX;RPL13A;SPTAN1;SPTBN1;SPTBN2;STMN1;STXBP1;TBCD;TFIP11;TMOD1;TMOD3;TMSB10;TRIOBP;TWF1;TWF2;VDAC2;VPS35
MF	M/L	GO:0031406	0.00185703	2.60408	9.04428	18	49	carboxylic acid binding	AARS;AARS2;ACOX1;ACOX3;ADH5;AGRN;ASS1;C1QBP;CAD;CRABP2;DBT;DDAH1;DDAH2;DHFR;EGLN1;FABP3;FABP5;FOLR1;GCLC;GLUL;GOT1;GOT2;GRHPR;GSS;HMMR;IGF2R;KARS;MCCC1;MTHFS;NDUFAB1;P3H1;P3H2;P4HA1;P4HA2;P4HTM;PC;PCCA;PLOD1;PLOD3;RARS;RIDA;SESN2;SHMT1;SHMT2;SUSD5;TYMS;UBR1;UBR2;YARS2
CC	M/L	GO:0030424	0.00187226	1.80155	26.6087	41	143	axon	AAK1;ACADM;ACTG1;ADNP;ANXA3;AP1S1;AP3D1;AP3M1;AP3S1;APP;ARPC3;ARPC5;ATG7;AURKA;BAG2;BASP1;BIN1;BLVRB;CAD;CANX;CBL;CDK5;CNTNAP1;COMT;CREB1;CTNNA2;CTNND1;CTSZ;CTTN;CYFIP1;CYTH2;DAB2IP;DAG1;DBN1;DNM1;DOCK7;DST;DVL1;DYNLL1;EEA1;EPS8;EXOC4;EXOC6;EXOC7;EXOC8;FKBP15;FKBP4;FMR1;FSCN1;FXR1;FXR2;GARS;GDI1;GIT1;GLUL;GOT1;GSK3B;HCFC1;HNRNPR;HSP90AA1;HSP90AB1;HSPA8;HSPB1;HTT;IGF1R;IGF2BP1;IGHMBP2;ILK;IQGAP1;I…
BP	M/L	GO:0032970	0.00189098	1.88193	22.6221	36	122	regulation of actin filament-based process	ABL1;ABL2;ABRACL;ACTR2;ACTR3;ADD1;ADD3;ARAP1;ARF1;ARF6;ARFGEF1;ARHGAP17;ARHGAP18;ARHGAP35;ARHGDIA;ARHGEF10;ARPC1A;ARPC1B;ARPC2;ARPC3;ARPC5;ARPC5L;ATP1A1;ATP2A2;BAG4;BAIAP2;BAIAP2L1;BIN1;CAMK2D;CAPZA1;CAPZA2;CAPZB;CARMIL1;CAV1;CD2AP;CD47;CDC42;CDC42EP1;CDC42EP4;CDK5;CFL1;CFL2;CIT;CLASP1;CNN2;CORO1B;CRK;CTTN;CYFIP1;DAPK3;DSG2;DSP;DSTN;EPS8;FHOD1;FLNA;FSCN1;GRB2;HAX1;HIP1R;ICAM1;ID1;ILK;IQGAP2;JUP;K…
MF	M/L	GO:0005125	0.00196019	8.89946	1.66119	6	9	cytokine activity	AIMP1;CRLF1;FAM3C;GPI;MIF;NAMPT;SECTM1;TGFB1;TXLNA
MF	M/L	GO:0008483	0.00196019	8.89946	1.66119	6	9	transaminase activity	BCAT1;BCAT2;GFPT1;GOT1;GOT2;KYAT1;KYAT3;OAT;PSAT1
BP	M/L	GO:0055010	0.00200972	8.84973	1.66884	6	9	ventricular cardiac muscle tissue morphogenesis	DSP;ENG;FKBP1A;MED1;RBPJ;SMAD4;TGFB1;TPM1;UBE4B
BP	M/L	GO:0090322	0.00200972	8.84973	1.66884	6	9	regulation of superoxide metabolic process	AATF;DHFR;EGFR;GNAI3;GSTP1;PARK7;PRKCD;SOD1;TGFB1
BP	M/L	GO:0008652	0.0020188	2.90366	7.04623	15	38	cellular amino acid biosynthetic process	AASDHPPT;ADI1;ALDH18A1;APIP;ASS1;ATP2B4;BCAT1;BCAT2;CAD;CBS;CBSL;CTH;DPYD;ENOPH1;GGT1;GLS;GLUL;GOT1;GOT2;KYAT1;MRI1;MTAP;MTHFD1;MTR;MTRR;OAT;PARK7;PHGDH;PLOD1;PLOD3;PSAT1;PYCR1;PYCR2;PYCR3;SEPHS1;SHMT1;SHMT2;SLC25A12
CC	M/L	GO:0032040	0.00217325	3.19675	5.76833	13	31	small-subunit processome	DCAF13;EMG1;FBL;HEATR1;IMP3;KRR1;MPHOSPH10;NGDN;NOC4L;NOL10;NOL6;NOP14;NOP56;NOP58;PDCD11;PWP2;RPS7;RRP9;SNU13;TBL3;UTP11;UTP14A;UTP18;UTP20;UTP23;UTP25;UTP3;UTP4;UTP6;WDR3;WDR36
MF	M/L	GO:0016831	0.00237165	6.23429	2.21493	7	12	carboxy-lyase activity	DDT;ECHDC1;FAHD1;GLUL;GOT1;ME1;ME2;PAICS;PCK2;SGPL1;UMPS;UROD
BP	M/L	GO:0022603	0.00239527	1.59997	41.9065	59	226	regulation of anatomical structure morphogenesis	ABL1;ACTN4;ACTR2;ADA;ADAM10;ADAM9;ADNP;AGO2;ALDOA;ANAPC2;ANXA1;ANXA3;AP2A1;AP2A2;AP2B1;AP2M1;AP2S1;ARAP1;ARHGAP18;ARHGAP35;ARHGDIA;ARHGEF18;ARPC2;BAIAP2;BASP1;BAX;BCR;C1QBP;CALR;CAMSAP1;CAPRIN1;CAPZB;CARM1;CARMIL1;CDC42;CDC42EP1;CDC42EP4;CDK5;CEMIP2;CFDP1;CFL1;CLASP1;CLTC;COL4A2;COL5A1;CORO1B;CORO1C;CRABP2;CRK;CRKL;CTNNB1;CTTN;CUX1;CYFIP1;DAB2;DAB2IP;DAG1;DAPK3;DDAH1;DHODH;DNM1L;DOCK1;DOCK5;DPYSL…
BP	M/L	GO:1903078	0.00241609	4.43484	3.33769	9	18	positive regulation of protein localization to plasma membrane	ACSL3;AKT1;ARF6;ARHGEF16;EGFR;EPHA2;EZR;ITGB1;KIF5B;LGALS3;LRP1;PLS1;PRKCI;RACK1;RHOG;SPTBN1;SQSTM1;STX4
BP	M/L	GO:0002718	0.0024384	6.19945	2.22513	7	12	regulation of cytokine production involved in immune response	ATG5;BCL10;DDX1;DDX21;DDX58;HMOX1;KARS;MAPK14;MAPK3;MIF;TGFB1;TRAF2
BP	M/L	GO:0006687	0.0024384	6.19945	2.22513	7	12	glycosphingolipid metabolic process	BAX;CREM;CTSA;GLA;GLB1;HEXB;PRKAA1;PRKCD;SMPD4;SUMF1;SUMF2;UGT8
CC	M/L	GO:1904724	0.00247965	4.41467	3.34935	9	18	tertiary granule lumen	ALDOA;ALDOC;CDA;CNN2;CSTB;CTSD;CYFIP1;DBNL;FTH1;GGH;GOLGA7;IDH1;ILF2;LTA4H;NIT2;PGM1;SPTAN1;YPEL5
MF	M/L	GO:0005509	0.00261868	1.87171	21.4109	34	116	calcium ion binding	ACTN1;ACTN4;AGRN;ANXA1;ANXA2;ANXA3;ANXA4;ANXA5;ANXA6;ASPH;ATP2A2;BNIP2;C2CD5;CALR;CALU;CANX;CAPN1;CAPN2;CAPNS1;CBL;CCDC47;CDH13;CEMIP2;CETN2;CGREF1;CHP1;DAG1;DGKA;DSG2;DST;EDIL3;EEF2K;EFHD2;EHD1;EHD2;EHD4;ENPP1;EPS15;EPS15L1;ESYT1;FAT1;FBN1;FKBP10;FKBP14;FKBP9;FSTL4;GPD2;HIST1H1E;HPCAL1;HSP90B1;HSPA5;HSPG2;IQGAP1;ITPR2;ITPR3;LDLR;LETM1;LPCAT1;LPCAT2;LRP1;MAN1B1;MCFD2;MCTP2;MGMT;MICU2;MYL12A;MYL6;…
BP	M/L	GO:0000902	0.00266343	1.56013	46.3568	64	250	cell morphogenesis	ABL1;ACTN1;ACTN4;ACTR2;ADAM10;ADARB1;ADD1;ADNP;AFG3L2;ALDOA;ANAPC2;ANTXR1;ANXA1;APP;ARAP1;ARHGAP18;ARHGAP35;ARHGDIA;ARHGEF18;ARPC2;AURKA;AXL;BAIAP2;BIN3;C12orf57;C1QBP;CALR;CAMSAP1;CAP1;CAP2;CAPRIN1;CAPZB;CARMIL1;CASP3;CDC42;CDC42EP1;CDC42EP4;CDK5;CFDP1;CFL1;CLIC4;CLU;CNP;CNTNAP1;COL4A3BP;COL7A1;CORO1B;CORO1C;CRABP2;CREB1;CRK;CRKL;CRMP1;CSNK1A1;CTNNA2;CTNNB1;CTTN;CUL3;CUX1;CYFIP1;DAB2IP;DAG1;DAPK…
BP	M/L	GO:0098609	0.00281425	1.76414	26.3307	40	142	cell-cell adhesion	ABL1;ACTB;ACTG1;ADA;ADAM9;AKT1;ANXA1;ANXA2;ANXA3;AP3D1;ARG2;ASS1;ATP2C1;BAIAP2;BAIAP2L1;BCL10;BLM;CASP3;CAV1;CBFB;CD276;CD2AP;CD46;CD47;CDC42;CDC42EP1;CDH13;CEBPB;CLIC1;CNN3;CSK;CSRP1;CTNNA2;CTNNB1;CTNND1;DENND6A;DLG5;DNAJA3;DNAJB6;DSG2;DSP;DUSP3;EGFR;EPHA7;EZR;FADD;FAM49B;FAT1;FIBP;FLNA;FLOT1;FNDC3A;FYN;GLMN;GNAS;GOLPH3;GRB2;GTPBP4;HSPB1;HSPD1;HSPH1;ICAM1;IL6ST;ILK;ITCH;ITGA5;ITGB1;JUP;KIRREL1;K…
BP	M/L	GO:0072525	0.00289132	2.64609	7.95576	16	43	pyridine-containing compound biosynthetic process	ADPGK;ALDOA;ALDOC;ARNT;BPGM;ECD;EIF6;ENO1;ENO2;GALK1;GAPDH;GPI;HDAC4;HK2;IDH2;KYNU;LDHA;ME1;NADK2;NAMPT;NAPRT;NAXD;NAXE;NCOR1;NNMT;OGDH;OGT;PARP10;PARP9;PFKL;PFKM;PFKP;PGAM1;PGK1;PGM1;PGM2L1;PKM;PNP;PRKAA1;STAT3;TIGAR;TPI1;ZBTB7A
BP	M/L	GO:0006112	0.00292171	3.4887	4.63568	11	25	energy reserve metabolic process	AGL;AKT1;AKT2;ENPP1;GBE1;GFPT1;GNAS;GSK3A;GSK3B;GYG1;GYS1;IL6ST;IRS2;MTOR;PFKM;PGM1;PGM2;PGM2L1;PHKA2;PHKB;PHKG2;PPP1CA;PPP1CB;PYGB;UGP2
BP	M/L	GO:0019359	0.00296005	2.63876	7.97337	16	43	nicotinamide nucleotide biosynthetic process	ADPGK;ALDOA;ALDOC;ARNT;BPGM;ECD;EIF6;ENO1;ENO2;GALK1;GAPDH;GPI;HDAC4;HK2;IDH2;KYNU;LDHA;ME1;NADK2;NAMPT;NAPRT;NAXD;NAXE;NCOR1;NNMT;OGDH;OGT;PARP10;PARP9;PFKL;PFKM;PFKP;PGAM1;PGK1;PGM1;PGM2L1;PKM;PNP;PRKAA1;STAT3;TIGAR;TPI1;ZBTB7A
BP	M/L	GO:0033002	0.00296005	2.63876	7.97337	16	43	muscle cell proliferation	ABCC4;AKR1B1;AKT1;ARID2;CCNB1;CDH13;CDK1;COMT;CTNNB1;DIPK2A;DNMT1;EGFR;GNAI3;GSTP1;HDAC4;HMOX1;ILK;IRAK1;ITGA2;KLF4;MAPK14;MEF2D;MFN2;MTOR;NAA35;NAMPT;NPR1;NPR3;PAK1;PAXBP1;PRKAR1A;PRKDC;PTEN;RBPJ;SF1;SKP2;STAT1;STAT3;TGM2;TPM1;XRCC5;XRCC6;YAP1
BP	M/L	GO:0001895	0.00326403	11.0505	1.29799	5	7	retina homeostasis	ACTB;ACTG1;ERCC6;HSPB1;PRDX1;SOD1;WDR36
BP	M/L	GO:0046835	0.00326403	11.0505	1.29799	5	7	carbohydrate phosphorylation	GALK1;GNE;HK2;NAGK;PFKM;POMK;TKFC
BP	M/L	GO:0002697	0.00327691	2.07002	14.6487	25	79	regulation of immune effector process	ANXA1;ATAD5;ATG5;BCL10;BCR;C1QBP;CD46;CD47;CD81;CGAS;CLU;CRK;DDX1;DDX21;DDX58;DDX60;DHX9;DTX3L;EXOSC3;EXOSC6;FADD;FAM49B;GPI;HERC5;HMOX1;HSPD1;IFIT1;ITCH;KARS;LAMP1;LGALS3;LYN;MAPK14;MAPK3;MIF;MLH1;MSH2;MSH6;MYO18A;NECTIN2;NOP53;NPLOC4;NSD2;PARP9;PAXIP1;PCBP2;PHB;PKN1;PPP3CB;PQBP1;PRKDC;PTPRJ;PUM1;PUM2;PVR;RAP1A;RIF1;RPS19;SEC14L1;SIN3A;SNX4;STAT1;STAT5B;STAT6;STX4;STX7;STXBP1;SUPT6H;TFRC;TGFB1;T…
BP	M/L	GO:0008544	0.00341592	2.18293	12.4236	22	67	epidermis development	ADAM9;AKR1C3;ALDH3A2;ANXA1;ATP2A2;ATP2C1;CAPN1;CAPNS1;CASP3;CBFB;CD109;CLIC4;COL7A1;CRABP2;CTNNB1;CTSL;DSG2;DSP;EGFR;EPHA2;ERCC3;EZH2;FABP5;FERMT1;FLNB;GORAB;H2AFY;HDAC1;HDAC2;JUP;KLF4;KRT18;KRT2;LAMA5;LDB1;MAP2K1;MED1;NAB1;NCOA3;NF1;NOM1;NSDHL;NSUN2;NUMA1;PAFAH1B1;PALLD;PIP5K1A;PKP3;PLOD1;PLOD3;RBPJ;RELA;ROCK1;ROCK2;SCRIB;SEC24B;SFN;SLC9A3R1;SMAD4;SOD1;SRSF6;STK4;TRIM16;TRIOBP;TSG101;YAP1;ZMPSTE…
BP	M/L	GO:1901700	0.00349296	1.53178	47.7148	65	261	response to oxygen-containing compound	AACS;ABL1;ABL2;ACACA;ACSL1;ACTB;ACTC1;ACTR2;ADA;ADAM17;ADAM9;ADH5;ADNP;ADPRHL2;AGAP3;AGRN;AIFM1;AKAP8;AKR1C3;ALAD;ALPL;ANKZF1;APTX;ARPC1B;ATG7;ATM;ATP1A1;ATP2A2;ATP2B1;AXL;BCL10;BCR;BLM;CACTIN;CALR;CAPN2;CARM1;CASP3;CASP8;CBL;CBX8;CCNB1;CCS;CDC73;CDK1;CDK2;CEBPB;CFL1;CHUK;CLU;CNP;COL3A1;COMT;CPT1A;CTNNB1;CTR9;DAB2IP;DCPS;DDX18;DHFR;DHODH;DMAP1;DNM1L;DNMT1;DNMT3A;DSG2;DYNLL1;EEF1B2;EEF2;EGFR;EGLN1…
MF	M/L	GO:0038023	0.0034953	2.94825	6.0196	13	33	signaling receptor activity	ANPEP;ANXA6;BRD8;CD46;CD47;CNTNAP1;CUL5;EIF2D;FKBP3;FOLR1;ITGB1;ITGB6;LRP1;MED1;MED12;MED14;MED16;MED17;MED4;NECTIN2;NEO1;NOTCH2;PROCR;PTK7;PVR;RRBP1;SDC4;SEC62;SEC63;SLC1A5;THRAP3;TRAM1;VAC14
BP	M/L	GO:0051186	0.00352447	1.95824	17.0132	28	94	cofactor metabolic process	AASDHPPT;ABCC1;ABCD1;ACBD6;ACOT1;ACOT13;ACOT9;AHCY;AKR1B1;AKR1C3;AKR7A2;AKT1;APIP;BLVRA;BLVRB;BOLA2;BOLA2B;CAT;CBR3;CIAO1;CIAO2A;CIAO2B;CIAPIN1;CYB5A;CYB5R3;DBI;DCXR;DERA;DLST;EGFR;ENOPH1;FAR1;FOLR1;GGH;GLRX3;GOT1;GOT2;GPAT4;GPD1L;GPD2;GSTO1;HMOX1;HMOX2;HSD17B4;HSP90AA1;KCNAB2;KYAT3;L2HGDH;MCCC1;MCCC2;MDH1;MDH2;ME2;MMS19;MRI1;MRPS36;MTHFD2;MTR;MTRR;MUT;MVK;NFU1;NNT;NT5E;NUBP1;OXSM;PC;PCCA;PDXP;PG…
BP	M/L	GO:0002275	0.00392697	1.5949	37.6417	53	203	myeloid cell activation involved in immune response	ACTR10;ACTR1B;ACTR2;ADAM10;AGL;ALAD;ALDOA;ALDOC;ANPEP;ANXA2;ANXA3;AP1M1;AP2A2;APRT;ARL8A;ARPC5;ATAD3B;ATG7;ATP6V1D;B4GALT1;BCR;C1orf35;CAB39;CAND1;CAP1;CAPN1;CAT;CBL;CCT2;CCT8;CD47;CDA;CDK13;CEP290;CKAP4;CNN2;COMMD3;COMMD9;COPB1;COTL1;CPNE3;CPPED1;CSTB;CTSA;CTSB;CTSD;CTSZ;CYB5R3;CYFIP1;DBNL;DDOST;DDX3X;DEGS1;DERA;DNAJC13;DNAJC3;DPP7;DSP;DYNC1H1;DYNC1LI1;DYNLL1;EEF1A1;EEF2;ERP44;FABP5;FAF2;FTH1;FT…
BP	M/L	GO:0015711	0.00412833	2.09616	13.3508	23	72	organic anion transport	ABCC1;ABCC4;ABCD1;ACACA;ACSL1;ACSL3;ACSL4;AKT1;AKT2;ANXA1;ARL6IP5;ATP11C;ATP9A;CA12;CA13;COL4A3BP;CPT1A;CPT2;CYB5R1;EPRS;FABP3;FOLR1;GIPC1;GLS;GOT2;IRS2;LDLR;LRRC8A;LRRC8D;MFSD10;MIF;NCOR1;NF1;NPC2;OSBPL10;PITPNA;PITPNB;PLA2G4A;PRKCD;RAB3A;RAB3GAP1;SLC16A1;SLC16A3;SLC16A7;SLC1A4;SLC1A5;SLC25A1;SLC25A12;SLC25A13;SLC25A17;SLC25A20;SLC25A22;SLC25A24;SLC25A4;SLC25A5;SLC25A6;SLC27A2;SLC27A4;SLC2A1;SLC…
BP	M/L	GO:0098869	0.00423141	3.25511	4.82111	11	26	cellular oxidant detoxification	CAT;CCS;DHFR;GPX1;GPX4;GPX8;GSR;GSTK1;GSTO1;GSTP1;KDM3B;MGST1;MGST3;NNT;NQO1;NXN;PARK7;PRDX1;PRDX2;PRDX4;PRDX5;PRDX6;PXDN;SESN2;SOD1;TXNDC17
BP	M/L	GO:0009084	0.00424017	6.63525	1.85427	6	10	glutamine family amino acid biosynthetic process	ALDH18A1;ASS1;CAD;GLS;GLUL;OAT;PYCR1;PYCR2;PYCR3;SLC25A12
BP	M/L	GO:0019400	0.00424017	6.63525	1.85427	6	10	alditol metabolic process	AKR1B1;GALK1;GOT1;GPD2;MYOF;PCK2;PGP;SORD;TKFC;TPI1
BP	M/L	GO:0035458	0.00424017	6.63525	1.85427	6	10	cellular response to interferon-beta	CDC34;DDX41;HTRA2;IFIT1;IFIT3;NDUFA13;PNPT1;STAT1;UBE2G2;UBE2K
BP	M/L	GO:0060993	0.00424017	6.63525	1.85427	6	10	kidney morphogenesis	BASP1;CTNNB1;ILK;LAMA5;PBX1;SIX4;SMAD4;STAT1;TGFB1;ZMPSTE24
BP	M/L	GO:1901687	0.00424017	6.63525	1.85427	6	10	glutathione derivative biosynthetic process	AKR1A1;ESD;GSTK1;GSTM3;GSTM4;GSTO1;GSTP1;GSTT2B;MGST1;MGST3
BP	M/L	GO:1905207	0.00424017	6.63525	1.85427	6	10	regulation of cardiocyte differentiation	CTDP1;EGFR;G6PD;GSK3A;MTOR;PAK1;PIN1;RBPJ;SMAD4;TGFB1
BP	M/L	GO:0006979	0.00428407	1.68642	28.5558	42	154	response to oxidative stress	ABCD1;ABL1;ADA;ADAM9;ADPRHL2;AGAP3;AIFM1;AKR1C3;AKT1;ALAD;ANKZF1;ANXA1;APEX1;APP;APTX;ARL6IP5;ARNT;ATG7;ATP2A2;ATP5F1A;AXL;BAG5;CASP3;CAT;CBX8;CCNA2;CCS;CDK1;CDK2;CHUK;CRK;CTNNB1;DHFR;DIABLO;EEF2;EGFR;EGLN1;EIF2S1;ENDOG;ERCC1;ERCC3;ERCC6;ERO1A;ETFDH;EZH2;FANCD2;FBXO7;FYN;G6PD;GCLC;GCLM;GNAO1;GPX1;GPX4;GPX8;GSR;GSS;GSTP1;H2AFY;HDAC2;HMOX1;HMOX2;HNRNPD;HNRNPM;HSPB1;HSPD1;HTRA2;IDH1;KLF4;KPNA4;LDHA;…
MF	M/L	GO:0004712	0.00432749	5.19365	2.3995	7	13	protein serine/threonine/tyrosine kinase activity	AKT1;AURKA;AURKB;CLK1;CLK3;MAP2K1;MAP2K2;MAP2K3;MAPK1;MAPK14;MAPK3;PRKACA;TTK
MF	M/L	GO:0008144	0.00438174	2.21409	11.1351	20	62	drug binding	APRT;ATP5PO;CBS;CBSL;CTH;CYB5R3;DHFR;DHODH;DPYD;FASN;FKBP10;FKBP1A;FKBP2;FKBP3;FNTB;FOLR1;FSCN1;GCAT;GLE1;GOT1;GOT2;GSTP1;HMGB2;ITPR3;KYAT1;KYAT3;KYNU;MARC1;METTL3;MOCOS;MTR;MUT;NAMPT;NFS1;NQO2;OAT;PGGT1B;PLPBP;PNP;PPIA;PPIB;PPIC;PPID;PPIE;PPIF;PPIH;PPIL1;PPP3CA;PPP3CB;PPWD1;PRMT1;PYGB;SDSL;SGPL1;SHMT1;SHMT2;SIGMAR1;SPTLC1;SPTLC2;SRP54;TPMT;TYMS
CC	M/L	GO:0001726	0.00442181	2.16856	11.9088	21	64	ruffle	ACTN1;ADAM17;AKT2;ANXA2;ARF4;ARF6;ARFIP2;ATP6V1B2;BAIAP2;C2CD5;CD2AP;CDK6;CFL1;CLIP1;CTTN;CYFIP1;DBNL;DDX58;EEF1A1;EPHA2;EPS8;EPS8L2;EZR;FERMT1;FSCN1;HIP1R;IFIT5;IQGAP1;ITGA5;ITGB1;MKLN1;MYH9;MYO10;MYO1C;NCKAP1;NF2;NME1;PACSIN2;PAK1;PALLD;PDLIM7;PDXP;PIP5K1A;PLCG1;PPP1R9B;PTPRJ;RAB22A;RAC1;RDX;RHOA;ROCK1;RPS3;S100A11;S100A6;SLC9A3R1;SNX5;SNX9;THEM4;TLN1;TLN2;TPM1;TWF1;WASF2;WIPF1
BP	M/L	GO:0051701	0.00443608	1.94773	16.503	27	89	interaction with host	ALYREF;ANPEP;ATG7;AXL;CASP8;CAV1;CAV2;CBL;CD46;CD81;CDK1;CHMP2A;CHMP2B;CHMP3;CHMP4B;CPSF4;CTNNB1;CTNND1;CTSB;DAG1;DDB1;EGFR;EIF2AK2;EPHA2;EPS15;EXOC2;EXOC7;GAPDH;GRB2;GRK2;ICAM1;IDE;IFIT1;IFITM3;IST1;ITCH;ITGA2;ITGA5;ITGB1;ITGB6;KPNA1;KPNA2;KPNA3;KPNA4;KPNB1;LAMP1;LDLR;LGALS1;MET;NECTIN2;NEDD4;NPC1;NUP153;P4HB;PABPN1;PC;PPIA;PPID;PVR;RAB7A;RRAGA;SCARB2;SCRIB;SLC1A5;SLC25A6;SMAD3;SMC3;SNX3;TCP1;TF…
BP	M/L	GO:0031663	0.00444555	5.16461	2.41055	7	13	lipopolysaccharide-mediated signaling pathway	AKT1;BCL10;CACTIN;IRAK1;LYN;MAPK1;MAPK14;MAPK3;MIF;MTDH;PRKCA;SCARB2;TGFB1
BP	M/L	GO:0098659	0.00444555	5.16461	2.41055	7	13	inorganic cation import across plasma membrane	ATP1A1;ATP1B1;ATP1B3;ATP2B4;CACNA2D1;FYN;PICALM;SLC12A2;SLC12A4;SLC12A7;SLC30A1;SLC39A10;SLC39A14
BP	M/L	GO:0030036	0.00450101	1.62928	32.7942	47	178	actin cytoskeleton organization	ACTB;ACTC1;ACTG1;ACTN1;ACTN4;ACTR2;ACTR3;ADD1;ADD3;ALDOA;ALKBH4;ANLN;ARF1;ARF6;ARFGEF1;ARFIP2;ARHGAP17;ARHGAP18;ARHGAP35;ARHGEF10;ARHGEF11;ARHGEF17;ARHGEF18;ARPC1A;ARPC1B;ARPC2;ARPC3;ARPC5;ARPC5L;BAG4;BCR;BIN1;BIN3;CALR;CAP1;CAP2;CAPZA1;CAPZA2;CAPZB;CARMIL1;CAVIN3;CD47;CDC42EP1;CDC42EP4;CFL1;CFL2;CIT;CLASP1;CNN2;CNN3;CORO1B;CORO1C;CRK;CUL3;CYFIP1;CYTH2;DBN1;DNAJB6;DSTN;EHD2;EPB41;EPB41L1;EPB41L2;…
CC	M/L	GO:0034774	0.00472309	1.93425	16.562	27	90	secretory granule lumen	ACTN1;ACTN4;ACTR1B;AGL;ALAD;ALDOA;ALDOC;APOOL;APP;APRT;ARPC5;ATG7;C1orf35;CAB39;CAND1;CAT;CDA;CEP290;CLU;CNN2;COMMD9;COTL1;CSTB;CTSD;CTSZ;CYFIP1;DBNL;DDX3X;DERA;EEF1A1;EEF2;ERP44;FAM3C;FAM49B;GPI;GSTP1;GYG1;HSP90AA1;HSP90AB1;HSPA6;HSPA8;HUWE1;IDH1;ILF2;JUP;KPNB1;MAGED2;MAPK14;MIF;MVP;NFKB1;NHLRC2;NIT2;OLA1;OSTF1;PAFAH1B2;PDXK;PFKL;PGAM1;PGM2;PKM;PNP;PPIA;PPIE;PRDX4;PSMA2;PSMA5;PSMB1;PSMB7;PSMC2;P…
BP	M/L	GO:0051302	0.00477513	2.56623	7.60251	15	41	regulation of cell division	AHCTF1;ASPM;AURKA;AURKB;BIRC6;BLM;CAT;CDC42;CENPV;CETN2;CIT;CUL3;ENTR1;FSD1;GIPC1;GIT1;INCENP;KIF13A;KIF14;KIF20A;KIF23;KLHL13;NCOA3;NUP62;PDXP;PIK3C3;PIK3R4;PIN1;PKN2;PLK1;PRC1;PRPF40A;RACGAP1;RACK1;RHOA;SFN;SH3GLB1;SVIL;TGFB1;VPS4A;YBX1
MF	M/L	GO:0004623	0.00491762	17.7615	0.922886	4	5	phospholipase A2 activity	PAFAH1B1;PAFAH1B2;PAFAH1B3;PLA2G4A;PRDX6
BP	M/L	GO:0048634	0.00492957	2.96051	5.56281	12	30	regulation of muscle organ development	CCNB1;CDK1;CENPF;CREB1;CTDP1;CTNNB1;DDX5;FAM129B;FBXO22;FLOT1;G6PD;GPC1;GSK3A;HDAC4;LUC7L;MAPK14;MTOR;MTPN;NLN;PAK1;PIN1;PRKAA1;PTEN;RBPJ;SIX4;SMAD3;SMAD4;TGFB1;YAP1;YBX3
BP	M/L	GO:1901861	0.00492957	2.96051	5.56281	12	30	regulation of muscle tissue development	CCNB1;CDK1;CENPF;CREB1;CTDP1;CTNNB1;DDX5;FAM129B;FBXO22;FLOT1;G6PD;GPC1;GSK3A;HDAC4;LUC7L;MAPK14;MTOR;MTPN;NLN;PAK1;PIN1;PRKAA1;PTEN;RBPJ;SIX4;SMAD3;SMAD4;TGFB1;YAP1;YBX3
MF	M/L	GO:0043169	0.00493269	1.28802	158.183	185	857	cation binding	AARS;AARS2;AASDHPPT;ABCE1;ABL1;ABL2;ACACA;ACAP2;ACAT1;ACO1;ACTN1;ACTN4;ACY1;ADA;ADAM10;ADAM17;ADAM9;ADARB1;ADH5;ADI1;ADK;ADNP;ADPGK;ADPRHL2;ADSS;AFG3L2;AGAP3;AGFG2;AGO2;AGRN;AKAP8;AKAP8L;AKT2;ALAD;ALKBH4;ALKBH5;ALPI;ALPL;AMPD2;ANKFY1;ANKZF1;ANPEP;ANTXR1;ANXA1;ANXA2;ANXA3;ANXA4;ANXA5;ANXA6;APEX1;APEX2;APIP;APP;APRT;APTX;ARAF;ARAP1;ARF1;ARFGAP1;ARFGAP2;ARFGAP3;ARG2;ARID2;ARIH1;ARL3;ARMC1;ASH2L;ASNA…
BP	M/L	GO:0006000	0.00500474	17.6621	0.927136	4	5	fructose metabolic process	AKR1B1;ALDOA;ALDOC;SORD;TKFC
BP	M/L	GO:0006560	0.00500474	17.6621	0.927136	4	5	proline metabolic process	ALDH18A1;OAT;PYCR1;PYCR2;PYCR3
BP	M/L	GO:0018149	0.00500474	17.6621	0.927136	4	5	peptide cross-linking	ANXA1;COL3A1;DSP;KRT2;TGM2
BP	M/L	GO:0019369	0.00500474	17.6621	0.927136	4	5	arachidonic acid metabolic process	AKR1C3;CBR1;MAPK3;PLA2G4A;PTGES2
BP	M/L	GO:0030033	0.00500474	17.6621	0.927136	4	5	microvillus assembly	EZR;FSCN1;RAPGEF2;RDX;SLC9A3R1
BP	M/L	GO:0055129	0.00500474	17.6621	0.927136	4	5	L-proline biosynthetic process	ALDH18A1;OAT;PYCR1;PYCR2;PYCR3
BP	M/L	GO:0061081	0.00500474	17.6621	0.927136	4	5	positive regulation of myeloid leukocyte cytokine production involved in immune response	BCL10;DDX1;DDX21;DDX58;MIF
BP	M/L	GO:0071800	0.00500474	17.6621	0.927136	4	5	podosome assembly	DBNL;FSCN1;MSN;RHOA;SH3PXD2B
BP	M/L	GO:1902966	0.00500474	17.6621	0.927136	4	5	positive regulation of protein localization to early endosome	DTX3L;EZR;MSN;RDX;ROCK2
BP	M/L	GO:1903800	0.00500474	17.6621	0.927136	4	5	positive regulation of production of miRNAs involved in gene silencing by miRNA	DDX5;EGFR;MAP2K1;MAP2K2;TGFB1
BP	M/L	GO:1905521	0.00500474	17.6621	0.927136	4	5	regulation of macrophage migration	DDT;KARS;MAPK14;MAPK3;MIF
BP	M/L	GO:1905666	0.00500474	17.6621	0.927136	4	5	regulation of protein localization to endosome	DTX3L;EZR;MSN;RDX;ROCK2
CC	M/L	GO:0098644	0.00507282	17.5841	0.930375	4	5	complex of collagen trimers	COL3A1;COL4A2;COL5A1;COL7A1;LUM
CC	M/L	GO:0016323	0.00518432	2.44377	8.37338	16	45	basolateral plasma membrane	ABCC1;ABCC4;ADAM9;ANXA1;ANXA2;AP2A1;ATP1A1;ATP1B1;ATP2B1;ATP2B4;B4GALT1;CASK;CD81;CTNNA2;CTNNB1;DAG1;DSP;DST;EGFR;ENPP1;EPPK1;EPS15;ERBIN;EZR;FLOT1;FOLR1;HSP90AB1;LDLR;LIN7C;LRP1;MAP7;MET;MSN;MYO1C;NUMB;PALM;SCRIB;SLC29A1;SLC2A1;SLC4A2;STX4;STXBP3;SYNJ2BP;TFRC;TJP1
BP	M/L	GO:0019362	0.00518753	2.12876	12.0528	21	65	pyridine nucleotide metabolic process	ADPGK;ALDOA;ALDOC;ARNT;BPGM;DCXR;DERA;ECD;EIF6;ENO1;ENO2;G6PD;GALK1;GAPDH;GPD1L;GPD2;GPI;HDAC4;HK2;IDH1;IDH2;KCNAB2;KYNU;LDHA;MDH1;MDH2;ME1;ME2;NADK2;NAMPT;NAPRT;NAXD;NAXE;NCOR1;NNMT;NNT;NT5E;OGDH;OGT;PARP10;PARP9;PDHA1;PDHB;PFKL;PFKM;PFKP;PGAM1;PGK1;PGLS;PGM1;PGM2;PGM2L1;PKM;PNP;PRKAA1;RPIA;SHPK;SLC25A12;STAT3;TALDO1;TIGAR;TKT;TPI1;VCP;ZBTB7A
BP	M/L	GO:0051674	0.00529935	1.44095	60.8201	79	328	localization of cell	ABCC1;ABL1;ABL2;ACTB;ACTN4;ACTR3;ADA;ADAM10;ADAM17;ADAM9;ADARB1;ADGRG1;AGO2;AIMP1;AKT1;AKT2;ANKS1A;ANLN;ANXA1;ANXA3;ANXA5;ANXA6;APEX1;APP;ARF4;ARF6;ARHGAP18;ARHGAP35;ARHGEF16;ARID2;ARPC2;ARPC3;ARPC5;ARPC5L;ASPM;ATM;ATP1B1;ATP1B3;ATP2B4;ATP5F1A;ATP5F1B;AXL;B4GALT1;BAG4;BAX;BCR;BIN3;BRAT1;C1QBP;CALR;CAMK1D;CAP1;CAPN7;CARMIL1;CAV1;CAVIN1;CCAR1;CD2AP;CD47;CD81;CDC42BPB;CDH13;CDK1;CDK5;CDK6;CENPV;CFAP…
BP	M/L	GO:0048639	0.00547933	2.75028	6.30452	13	34	positive regulation of developmental growth	ADNP;AGRN;AKT1;ANAPC2;BASP1;CCNB1;CDK1;CRABP2;CREB1;CYFIP1;EZR;GDI1;GOLGA4;ILK;IST1;MAP1B;MAPK14;MTOR;NEDD4L;NIPBL;PAFAH1B1;PAK1;PIN1;PLAA;PLS1;PPIB;PRKDC;RBPJ;SH3PXD2B;SHTN1;STAT5B;TWF2;YAP1;YBX3
BP	M/L	GO:0009636	0.00569146	1.83015	19.1537	30	104	response to toxic substance	ABL1;ACTB;ADA;ADAM9;ADH5;AIFM1;ANKZF1;ANXA1;APEX1;APTX;ASS1;AXL;BAX;BLMH;BPHL;CASP3;CBX8;CCNB1;CCS;CDK4;CHKA;CHUK;CNP;CREB1;CRK;DHFR;EHMT1;EIF2AK2;ENDOG;EPHX1;ERCC6;ESD;EZH2;GNAO1;GPX1;GPX4;GPX8;GSR;GSTK1;GSTM3;GSTO1;HMOX1;HNRNPA1;HPRT1;HSPD1;HTRA2;KDM1A;KDM3B;KIF1B;KLF4;KPNA4;LDHA;LYN;MAPK1;MAPK3;MARC1;MET;MGST1;MGST3;MPST;ND5;NFKB1;NNT;NUCB1;NUP93;NXN;PARK7;PAWR;PCNA;PDCD10;PPIF;PPP3CA;PPP5C;PR…
BP	M/L	GO:0021782	0.00569998	3.64453	3.69363	9	20	glial cell development	AKT1;AKT2;APP;ARHGEF10;CDK5;CDK6;DAG1;EGFR;ILK;KRAS;LDLR;LRP1;MPP5;NDRG1;NF1;PARD3;PHGDH;ROR2;SOD1;VIM
BP	M/L	GO:0051153	0.00586125	3.62626	3.70854	9	20	regulation of striated muscle cell differentiation	CTDP1;EHD1;EHD2;EZH2;FAM129B;FBXO22;FLOT1;G6PD;GSK3A;HDAC4;MAPK14;MORF4L2;MTOR;NLN;PAK1;PIN1;RBPJ;SMAD4;TGFB1;TRIM32
BP	M/L	GO:0072593	0.00602129	2.0127	13.7216	23	74	reactive oxygen species metabolic process	AATF;ABCD1;AKR1C3;AKT1;ARF4;ARG2;ASS1;ATG5;ATP2B4;ATP5IF1;BCR;CAT;CAV1;CCS;CD47;CLU;COX2;DDAH1;DDAH2;DHFR;EGFR;EIF6;FYN;G6PD;GBF1;GLA;GNAI3;GPX1;GRB2;GSTP1;HDAC4;HK2;HSP90AA1;HSP90AB1;HSPD1;ICAM1;KHSRP;KLF4;MAPK14;MTOR;NDUFA13;NDUFAF2;NDUFS1;NDUFS3;NDUFS4;NNT;NQO1;PARK7;PDK3;POR;PRCP;PRDX1;PRDX2;PRDX4;PRDX5;PRDX6;PRKCD;PXDN;RAB27A;RAC1;RFK;RHOA;RIPK1;ROMO1;SESN2;SH3PXD2B;SLC7A2;SMAD3;SOD1;SPR;STA…
BP	M/L	GO:0008283	0.00614448	1.70051	24.9356	37	138	cell proliferation	APPL1;APPL2;ARHGEF1;ASCC3;AURKB;BCAT1;BIN1;BOP1;BRAT1;BUB1B;BYSL;CDC16;CDC27;CDK11B;CDK5;CDK5RAP3;CDK7;CDK9;CDV3;CENPF;CKS2;CLK1;CLU;CNOT11;COL4A3BP;COPS2;CRIP1;CSE1L;CSPG4;CTPS1;DAB2;DAZAP1;DBN1;DDX41;DKC1;DNPH1;DOCK7;DTYMK;ECD;EEF2;EIF2S2;EPHA2;EPS8;ERCC1;ERG;FAM83D;FIGNL1;FSCN1;FYN;GINS1;GINS4;GNB1;GOLPH3;H3F3A;H3F3B;HDGF;HELLS;HOOK3;HPRT1;HSPD1;IFI16;IGF2BP1;ISG20;JUNB;KHDRBS1;KIF15;KIF2C;KRT…
BP	M/L	GO:0007219	0.00618662	2.47042	7.78794	15	42	Notch signaling pathway	AAK1;ADAM10;ADAM17;AKT1;ANXA4;APP;CD46;CREBBP;DTX3L;EGFR;EP300;EPN1;ERH;FAM129B;GOT1;IL6ST;ITCH;METTL3;MIB1;NCSTN;NLE1;NOTCH2;PBX1;PDCD10;PLXND1;POFUT1;PRKCI;RBM15;RBPJ;SEL1L;SNW1;SPEN;STAT1;STAT3;SUSD5;SYNJ2BP;TGFB1;TRAF7;WDR12;YBX1;YTHDF2;ZBTB7A
BP	M/L	GO:1990748	0.00619482	Inf	0.551593	3	3	cellular detoxification	ADH5;ESD;GSTM3
MF	M/L	GO:0004735	0.00626758	Inf	0.553731	3	3	pyrroline-5-carboxylate reductase activity	PYCR1;PYCR2;PYCR3
MF	M/L	GO:0015929	0.00626758	Inf	0.553731	3	3	hexosaminidase activity	CEMIP2;HEXB;NAGLU
MF	M/L	GO:0035374	0.00626758	Inf	0.553731	3	3	chondroitin sulfate binding	AGRN;ANXA4;ANXA6
MF	M/L	GO:0086083	0.00626758	Inf	0.553731	3	3	cell adhesive protein binding involved in bundle of His cell-Purkinje myocyte communication	DSG2;DSP;JUP
BP	M/L	GO:0006114	0.00635448	Inf	0.556281	3	3	glycerol biosynthetic process	GOT1;PCK2;PGP
BP	M/L	GO:0010994	0.00635448	Inf	0.556281	3	3	free ubiquitin chain polymerization	UBE2C;UBE2K;UBE2S
BP	M/L	GO:0019377	0.00635448	Inf	0.556281	3	3	glycolipid catabolic process	GLA;HEXB;PRKCD
BP	M/L	GO:0042340	0.00635448	Inf	0.556281	3	3	keratan sulfate catabolic process	GLB1;HEXB;LUM
BP	M/L	GO:0044597	0.00635448	Inf	0.556281	3	3	daunorubicin metabolic process	AKR1B1;AKR1C3;AKR7A2
BP	M/L	GO:0044598	0.00635448	Inf	0.556281	3	3	doxorubicin metabolic process	AKR1B1;AKR1C3;AKR7A2
BP	M/L	GO:0046490	0.00635448	Inf	0.556281	3	3	isopentenyl diphosphate metabolic process	IDI1;MVK;PMVK
BP	M/L	GO:0061436	0.00635448	Inf	0.556281	3	3	establishment of skin barrier	MET;SFN;STMN1
BP	M/L	GO:0086073	0.00635448	Inf	0.556281	3	3	bundle of His cell-Purkinje myocyte adhesion involved in cell communication	DSG2;DSP;JUP
BP	M/L	GO:0097286	0.00635448	Inf	0.556281	3	3	iron ion import	FTH1;PICALM;TFRC
CC	M/L	GO:0000942	0.00642192	Inf	0.558225	3	3	condensed nuclear chromosome outer kinetochore	CCNB1;NDC80;PLK1
CC	M/L	GO:0005583	0.00642192	Inf	0.558225	3	3	fibrillar collagen trimer	COL3A1;COL5A1;LUM
CC	M/L	GO:0032133	0.00642192	Inf	0.558225	3	3	chromosome passenger complex	AURKA;AURKB;CDCA8
CC	M/L	GO:0032426	0.00642192	Inf	0.558225	3	3	stereocilium tip	EPS8;EPS8L2;SLC9A3R1
CC	M/L	GO:0043259	0.00642192	Inf	0.558225	3	3	laminin-10 complex	LAMA5;LAMB1;LAMC1
BP	M/L	GO:0002263	0.00642216	1.50911	43.6642	59	236	cell activation involved in immune response	ABL1;ACTR10;ACTR1B;ACTR2;ADA;ADAM10;AGL;ALAD;ALDOA;ALDOC;ANPEP;ANXA1;ANXA2;ANXA3;AP1M1;AP2A2;APRT;ARL8A;ARPC5;ATAD3B;ATAD5;ATG7;ATP6V1D;B4GALT1;BCR;C1orf35;CAB39;CAND1;CAP1;CAPN1;CAT;CBL;CCT2;CCT8;CD46;CD47;CDA;CDK13;CEP290;CKAP4;CNN2;COMMD3;COMMD9;COPB1;COTL1;CPNE3;CPPED1;CSTB;CTSA;CTSB;CTSD;CTSZ;CYB5R3;CYFIP1;DBNL;DDOST;DDX3X;DEGS1;DERA;DNAJC13;DNAJC3;DPP7;DSP;DYNC1H1;DYNC1LI1;DYNLL1;EEF1A1;EEF…
BP	M/L	GO:0034614	0.0064956	2.17029	10.7548	19	58	cellular response to reactive oxygen species	ABL1;ADPRHL2;AGAP3;AIFM1;AKR1C3;AKT1;ANKZF1;ANXA1;APEX1;AXL;CBX8;CCNA2;CCS;CDK1;CDK2;CHUK;CRK;DHFR;EGFR;ENDOG;EZH2;HDAC2;HNRNPD;KLF4;MAPK1;MAPK3;MET;MTR;NQO1;NUP93;PARK7;PAWR;PCNA;PDCD10;PPIF;PPP5C;PRDX1;PRDX2;PRDX5;PRKAA1;PRKCD;PTPRK;PXN;PYCR1;RACK1;RELA;RIPK1;ROMO1;RPS3;SETX;SIGMAR1;SIRT1;SOD1;STAT6;TPM1;TRAF2;TRAP1;TXN
BP	M/L	GO:0042119	0.00660196	1.56351	35.9729	50	194	neutrophil activation	ACTR10;ACTR1B;ACTR2;ADAM10;AGL;ALAD;ALDOA;ALDOC;ANPEP;ANXA2;ANXA3;AP1M1;AP2A2;APRT;ARL8A;ARPC5;ATAD3B;ATG7;ATP6V1D;B4GALT1;BCR;C1orf35;CAB39;CAND1;CAP1;CAPN1;CAT;CCT2;CCT8;CD47;CDA;CDK13;CEP290;CKAP4;CNN2;COMMD3;COMMD9;COPB1;COTL1;CPNE3;CPPED1;CSTB;CTSA;CTSB;CTSD;CTSZ;CYB5R3;CYFIP1;DBNL;DDOST;DDX3X;DEGS1;DERA;DNAJC13;DNAJC3;DPP7;DSP;DYNC1H1;DYNC1LI1;DYNLL1;EEF1A1;EEF2;ERP44;FABP5;FAF2;FTH1;FTL;GG…
BP	M/L	GO:0043312	0.00660196	1.56351	35.9729	50	194	neutrophil degranulation	ACTR10;ACTR1B;ACTR2;ADAM10;AGL;ALAD;ALDOA;ALDOC;ANPEP;ANXA2;ANXA3;AP1M1;AP2A2;APRT;ARL8A;ARPC5;ATAD3B;ATG7;ATP6V1D;B4GALT1;BCR;C1orf35;CAB39;CAND1;CAP1;CAPN1;CAT;CCT2;CCT8;CD47;CDA;CDK13;CEP290;CKAP4;CNN2;COMMD3;COMMD9;COPB1;COTL1;CPNE3;CPPED1;CSTB;CTSA;CTSB;CTSD;CTSZ;CYB5R3;CYFIP1;DBNL;DDOST;DDX3X;DEGS1;DERA;DNAJC13;DNAJC3;DPP7;DSP;DYNC1H1;DYNC1LI1;DYNLL1;EEF1A1;EEF2;ERP44;FABP5;FAF2;FTH1;FTL;GG…
BP	M/L	GO:0006364	0.00660571	1.64391	28.3704	41	153	rRNA processing	ABT1;BMS1;BOP1;BUD23;BYSL;DCAF13;DDX21;DDX27;DDX47;DDX49;DDX51;DDX52;DHX37;DIMT1;DIS3;DKC1;EBNA1BP2;EIF4A3;EMG1;ERI1;EXOSC10;EXOSC2;EXOSC3;EXOSC4;EXOSC5;EXOSC6;EXOSC7;EXOSC8;EXOSC9;FBL;FRG1;FTSJ3;GAR1;GEMIN4;GTPBP4;HEATR1;IMP3;ISG20;ISG20L2;KRR1;LAS1L;LSM6;LYAR;MDN1;METTL16;MPHOSPH10;MPHOSPH6;MRM1;MRPS9;MRTO4;MTREX;NAF1;NAT10;NGDN;NHP2;NOB1;NOC4L;NOL10;NOL11;NOL6;NOL9;NOLC1;NOP10;NOP14;NOP2;NOP53…
BP	M/L	GO:0005978	0.00672754	3.93668	3.15226	8	17	glycogen biosynthetic process	AGL;AKT1;AKT2;ENPP1;GBE1;GSK3A;GSK3B;GYG1;GYS1;IRS2;MTOR;PGM1;PGM2;PGM2L1;PHKG2;PPP1CA;UGP2
CC	M/L	GO:0044430	0.00675205	1.35979	84.7711	105	461	cytoskeletal part	AAAS;ABRAXAS2;ACOT13;ACTC1;ACTG1;ACTN1;ACTN4;ACTR10;ACTR1A;ACTR1B;ACTR3;ACTR8;ADD1;AKT1;AMBRA1;ANLN;ANXA1;APEX1;ARFGEF2;ARHGAP35;ARHGEF10;ARL2;ARL3;ARMC9;ARPC1A;ARPC1B;ARPC2;ARPC3;ARPC5;ARPC5L;ASPM;ATG16L1;ATG5;ATG7;ATP6V1D;BAG2;BAIAP2;BCAS2;BCCIP;BCL10;BICD2;BIN3;BIRC6;BRCC3;BUB1B;C2CD5;CALD1;CAMSAP1;CAMSAP2;CAP1;CAP2;CAPN2;CAPZA1;CAPZA2;CAPZB;CARMIL1;CBX1;CBX3;CC2D1A;CCDC124;CCNB1;CCNB2;CCT2;CC…
BP	M/L	GO:0003008	0.00678624	1.5599	36.0113	50	197	system process	AAAS;AARS;ABL1;ACO1;ACTR2;ADARB1;ADNP;AKR1B1;AKR1C3;ALDH7A1;ALDOA;ANXA6;APP;ARF4;ARG2;ARHGEF11;ATAD1;BAIAP2;C12orf57;CALD1;CAMK2G;CASP3;CBR3;CCDC50;CDK5;CDK9;CEBPB;CHD8;CHM;CHMP2B;CHUK;CNTNAP1;COL4A3BP;COMT;COPA;CREB1;CRYZ;CTDP1;CTNNA2;CTTN;CYFIP1;DAG1;DNAH11;DVL1;EEF2;EIF4A3;EMD;EML2;ENO1;EPS8L2;EZH2;EZR;FABP5;FAM129B;FEN1;FMR1;FTO;G6PD;GLS;GNAS;GNB1;GPI;GRHPR;GSDME;GSK3B;GTF2IRD1;HDAC2;HERC1;HE…
MF	M/L	GO:0004888	0.00699076	2.63923	6.4602	13	35	transmembrane signaling receptor activity	ADGRG1;AGTRAP;ANTXR1;AXL;CRLF1;EBP;EGFR;ENG;EPHA2;EPHA7;EPHB4;GPRC5A;ICAM1;IGF1R;IGF2R;IL6ST;INTS6;ITGA11;ITGA2;LANCL1;LIFR;M6PR;MET;MRC2;NPC1;NPR1;NPR3;OGFR;PLXNB2;PLXND1;PTPRF;PTPRK;ROR2;SCARB2;SIGMAR1
BP	M/L	GO:0019752	0.00700071	1.41401	63.2307	81	341	carboxylic acid metabolic process	AACS;AARS;AARS2;AASDHPPT;ABCC1;ABCD1;ABHD10;ACAA2;ACACA;ACAD9;ACADM;ACAT1;ACAT2;ACBD5;ACO1;ACOT1;ACOT7;ACOX1;ACOX3;ACSF3;ACSL1;ACSL3;ACSL4;ACY1;ADI1;ADPGK;ADSS;AHCY;AIMP1;AIMP2;AKR1A1;AKR1C3;AKT1;AKT2;ALDH18A1;ALDH3A2;ALDH6A1;ALDH7A1;ALDOA;ALDOC;ANXA1;AP2A1;APIP;ARG2;ARNT;ASS1;ATIC;ATP2B4;BCAT1;BCAT2;BCKDHB;BDH2;BLMH;BPGM;BPHL;CAD;CARS;CARS2;CAV1;CBR1;CBS;CBSL;CEMIP2;CHP1;CKB;CLTC;CMAS;COMT;CPOX;…
BP	M/L	GO:0032940	0.0070018	1.4719	49.0682	65	269	secretion by cell	ABCC4;ACTN1;ACTN4;ACTR10;ACTR1B;ACTR2;ADAM10;AGL;ALAD;ALDOA;ALDOC;ANPEP;ANXA2;ANXA3;AP1M1;AP2A2;APOOL;APP;APRT;ARFGAP3;ARFGEF1;ARFGEF2;ARHGAP17;ARL8A;ARPC5;ATAD3B;ATG7;ATP6V1D;AXL;B4GALT1;C1orf35;CAB39;CAMK2G;CAND1;CANX;CAP1;CAPN1;CAT;CBL;CCT2;CCT8;CD109;CD47;CDA;CDK13;CEP290;CHP1;CKAP4;CLU;CNN2;COMMD3;COMMD9;COPB1;COPG1;COPG2;COPS5;COTL1;CPNE3;CPPED1;CSTB;CTBP2;CTSA;CTSB;CTSD;CTSZ;CYB5R1;CYB5R3;…
MF	M/L	GO:0003779	0.00704073	2.04927	12.3245	21	68	actin binding	AFAP1;ALDOA;ALKBH4;ANLN;BAIAP2L1;BCL7B;CALD1;CAP1;CAP2;CNN2;CNN3;COTL1;DAG1;DBN1;DST;EMD;EPB41;EPB41L1;EPB41L2;EPS8;EPS8L2;FHL3;FHOD1;FKBP15;FLNB;FMNL2;GBP1;GIPC1;HNRNPU;INF2;INO80;INPPL1;ITGB1;MAP1B;MARCKSL1;MICAL1;MICAL3;MISP;MPRIP;MSN;MSRB2;MYO9B;NF2;PALLD;PARVA;PARVB;PAWR;PDLIM5;PFN1;PHACTR4;PLEC;RDX;S100A4;SNTB1;SNTB2;SPTAN1;SPTBN1;SPTBN2;SSH3;STK38L;SYNPO;TMOD3;TMSB10;VASP;VCL;VPS18;WASF2;Y…
BP	M/L	GO:0002444	0.00709024	1.54854	36.9494	51	200	myeloid leukocyte mediated immunity	ACTR10;ACTR1B;ACTR2;ADAM10;ADAM17;AGL;ALAD;ALDOA;ALDOC;ANPEP;ANXA2;ANXA3;AP1M1;AP2A2;APRT;ARL8A;ARPC5;ATAD3B;ATG7;ATP6V1D;B4GALT1;BCR;C1orf35;CAB39;CAND1;CAP1;CAPN1;CAT;CBL;CCT2;CCT8;CD47;CDA;CDK13;CEP290;CKAP4;CNN2;COMMD3;COMMD9;COPB1;COTL1;CPNE3;CPPED1;CSTB;CTSA;CTSB;CTSD;CTSZ;CYB5R3;CYFIP1;DBNL;DDOST;DDX3X;DEGS1;DERA;DNAJC13;DNAJC3;DPP7;DSP;DYNC1H1;DYNC1LI1;DYNLL1;EEF1A1;EEF2;ERP44;FABP5;FAF2;…
BP	M/L	GO:0071260	0.00719082	3.16719	4.45025	10	24	cellular response to mechanical stimulus	AKT1;ATP1A1;BAG3;BCL10;CASP8;CNN2;DAG1;EGFR;ENG;FADD;GCLC;GOT1;HDAC4;ITGA2;MAPK3;MTPN;MYD88;NFKB1;PIEZO1;PTPN11;RAC1;SLC2A1;SLC38A2;TGFB1
MF	M/L	GO:0004867	0.00723055	7.40615	1.47662	5	8	serine-type endopeptidase inhibitor activity	APP;CD109;COL7A1;PEBP1;SERPINB1;SERPINB5;SERPINB6;SERPINH1
MF	M/L	GO:0043236	0.00723055	7.40615	1.47662	5	8	laminin binding	ADAM9;AGRN;DAG1;GPC1;ITGA2;ITGB1;LGALS1;LGALS3
CC	M/L	GO:1904813	0.00729527	1.9384	14.6999	24	79	ficolin-1-rich granule lumen	ACTR10;ACTR1B;ACTR2;AGL;ALAD;ALDOA;ALDOC;ARPC5;ATG7;C1orf35;CAB39;CAND1;CAPN1;CAT;CCT8;CDA;CDK13;COMMD3;COMMD9;COTL1;CSTB;CTSB;CTSD;CTSZ;DBNL;DDX3X;DERA;EEF1A1;EEF2;FTH1;GLB1;GPI;GSTP1;GYG1;HSP90AA1;HSP90AB1;HSPA6;HSPA8;HUWE1;IDH1;ILF2;JUP;KPNB1;LTA4H;MAPK1;MAPK14;MIF;MVP;OSTF1;PAFAH1B2;PDAP1;PFKL;PGAM1;PGM1;PGM2;PKM;PLEKHO2;PNP;PPIA;PPIE;PRDX4;PSMA2;PSMA5;PSMB1;PSMB7;PSMC2;PSMC3;PSMD11;PSMD12;PS…
BP	M/L	GO:0030855	0.00735194	1.76734	20.2713	31	111	epithelial cell differentiation	ABL1;ADAM9;AIMP2;AKR1C3;ALDOC;ANXA1;ANXA4;ARID4B;ATRX;B4GALT1;BASP1;BCCIP;BDH2;CAPN1;CAPNS1;CASP3;CASP6;CAV1;CBFB;CBR1;CD109;CDC42;CDK1;CDK6;CNN3;CPT1A;CREB1;CTSB;CTSL;DAB2;DLG5;DNPH1;DSG2;DSP;EPHA2;ERCC3;EZH2;FAT1;FLNA;FLNB;FNDC3A;GPAT4;GSK3A;GSK3B;GSTK1;H2AFY;HDAC1;HDAC2;HNRNPH3;HSD17B4;IQGAP1;ITGA2;JUP;KLF4;KRT18;KRT2;LGALS3;MAP2K1;MED1;MEN1;MYO1E;NCOA3;NF2;NFIB;NUMA1;NUP93;PAFAH1B1;PALLD;PCK2…
BP	M/L	GO:0098739	0.00735623	4.44231	2.58803	7	14	import across plasma membrane	ATP1A1;ATP1B1;ATP1B3;ATP2B4;CACNA2D1;FOLR1;FYN;PICALM;SLC12A2;SLC12A4;SLC12A7;SLC30A1;SLC39A10;SLC39A14
BP	M/L	GO:0000272	0.0073801	7.36471	1.48342	5	8	polysaccharide catabolic process	AGL;PFKM;PGM1;PGM2;PGM2L1;PHKG2;PPP1CA;PYGB
BP	M/L	GO:0005980	0.0073801	7.36471	1.48342	5	8	glycogen catabolic process	AGL;PFKM;PGM1;PGM2;PGM2L1;PHKG2;PPP1CA;PYGB
BP	M/L	GO:0010800	0.0073801	7.36471	1.48342	5	8	positive regulation of peptidyl-threonine phosphorylation	APP;CAB39;MAPK1;PLK1;RPTOR;TGFB1;TNKS1BP1;UBE2K
BP	M/L	GO:0034356	0.0073801	7.36471	1.48342	5	8	NAD biosynthesis via nicotinamide riboside salvage pathway	NAMPT;NAPRT;NAXD;NAXE;NNMT;PARP10;PARP9;PNP
BP	M/L	GO:0060421	0.0073801	7.36471	1.48342	5	8	positive regulation of heart growth	BASP1;CCNB1;CDK1;MAPK14;MTOR;PIN1;RBPJ;YAP1
BP	M/L	GO:0070268	0.0073801	7.36471	1.48342	5	8	cornification	CAPN1;CAPNS1;DSG2;DSP;JUP;KRT18;KRT2;PKP3
BP	M/L	GO:0072088	0.0073801	7.36471	1.48342	5	8	nephron epithelium morphogenesis	CTNNB1;ILK;LAMA5;PBX1;SIX4;SMAD4;STAT1;TGFB1
BP	M/L	GO:1904646	0.0073801	7.36471	1.48342	5	8	cellular response to amyloid-beta	APP;CACNA2D1;CDK5;GSK3B;IGF1R;LRP1;NAMPT;PARP1
BP	M/L	GO:0019221	0.00744807	1.62884	28.5558	41	154	cytokine-mediated signaling pathway	ABCE1;ACSL1;ADAM17;AIP;AKT1;ANXA1;ANXA2;ARF1;AXL;BAG4;BOLA2;BOLA2B;CACTIN;CAMK2D;CAMK2G;CANX;CAPZA1;CASP3;CASP8;CAV1;CBFB;CBL;CDC37;CDC42;CFL1;CHUK;CNN2;CNOT9;CRK;CRKL;CRLF1;CTR9;CUL1;FADD;FBXW11;FSCN1;FYN;GBP1;GBP2;GRB2;GSTO1;GSTP1;HMOX1;HNRNPA2B1;HNRNPDL;HNRNPF;HSP90AA1;HSP90AB1;HSP90B1;HSPA8;ICAM1;IFI30;IFI35;IFIT1;IFIT2;IFIT3;IFITM3;IKBKB;IKBKG;IL6ST;ILK;INPPL1;IRAK1;IRF9;IRS2;ISG15;ISG20;ITG…
CC	M/L	GO:0032421	0.00749757	7.33201	1.4886	5	8	stereocilium bundle	EPS8;EPS8L2;MYO1C;PAFAH1B1;RDX;SLC9A3R1;TPRN;TWF2
CC	M/L	GO:0048471	0.00755204	1.48863	44.8441	60	241	perinuclear region of cytoplasm	ABCD1;ABL1;ACSL3;ACTN4;ADAM10;AIFM1;AKR1B1;ALG2;AMBRA1;ANXA2;ANXA4;ANXA6;APEX1;APP;ARF1;ARF5;ARFGEF1;ARFGEF2;ARHGAP1;ATP2A2;ATP9A;ATXN10;AURKA;BAG5;BCAP31;BCL10;BNIP2;BUB1B;BUD23;CALR;CAPN2;CAV1;CAV2;CBL;CCAR1;CD2AP;CDC20;CDC5L;CDH13;CDK4;CDK5RAP2;CDK7;CENPF;CHERP;CKAP4;CLIC1;CLIC4;CLINT1;CLU;CNP;COL4A3BP;COPS5;CORO1B;CTNNB1;CTSB;CYFIP1;DCTN3;DDX6;DNAJA1;DNAJB6;DNM1L;ECE1;EGFR;EHD2;EHD4;EIF2AK2;E…
MF	M/L	GO:0005201	0.00757796	5.35662	2.02415	6	11	extracellular matrix structural constituent	AGRN;EDIL3;FBN1;HSPG2;LAMA4;LAMA5;LAMB1;LAMC1;LUM;PCOLCE;PXDN
BP	M/L	GO:0042127	0.00757813	1.40812	63.4161	81	342	regulation of cell proliferation	ABCC4;ABL1;ABL2;ADA;ADAM10;ADAM17;ADARB1;ADGRG1;AIMP1;AIMP2;AKR1B1;AKR1C3;AKT1;AKT2;AMBRA1;ANXA1;ANXA2;APP;ARG2;ARID2;ARNT;ASH2L;ASPH;ASPM;ATAD5;ATM;ATP5F1A;ATP5IF1;B4GALT1;BAX;BID;BIRC6;BLM;BMI1;BRD7;CALR;CAPN1;CAPNS1;CARM1;CASK;CASP3;CAV1;CAV2;CBX8;CCAR1;CCNA2;CCNB1;CCNB2;CCPG1;CD109;CD276;CD46;CD47;CD81;CDC123;CDC20;CDC73;CDH13;CDK1;CDK13;CDK2;CDK4;CDK6;CDKN2A;CDKN2C;CEBPB;CEP131;CFDP1;CGA;CGR…
CC	M/L	GO:0002102	0.00763914	4.40559	2.60505	7	14	podosome	ACTR2;CTTN;DBNL;FSCN1;HNRNPK;PALLD;PTPN12;SH3GL1;SH3PXD2B;SVIL;TJP1;TPM4;VCL;WDR1
BP	M/L	GO:0051607	0.00764288	2.03493	12.4236	21	67	defense response to virus	ABCF3;ADARB1;AIMP1;ATG7;C1QBP;CGAS;DDX41;DDX58;DDX60;DHX9;DNAJC3;DTX3L;EIF2AK2;EXOC1;EXOSC4;EXOSC5;FADD;GBP1;HERC5;IFI16;IFI44L;IFIH1;IFIT1;IFIT2;IFIT3;IFIT5;IFITM3;ILF3;IRF9;ISG15;ISG20;ITCH;LSM14A;MX1;MX2;NCBP3;NOP53;NPLOC4;NT5C3A;OAS1;OAS2;OAS3;OASL;PARP9;PCBP2;POLR3B;POLR3C;POLR3D;POLR3E;POLR3F;PQBP1;PUM1;PUM2;RELA;SAMHD1;SEC14L1;SIN3A;SKP2;STAT1;TBK1;TKFC;TRIM22;TRIM25;TRIM56;UNC13D;ZC3HAV1;…
MF	M/L	GO:0005262	0.00769706	5.33641	2.03035	6	11	calcium channel activity	ANXA2;ANXA6;CACNA2D1;CDK5;CUL5;ITPR2;ITPR3;MCU;NCS1;PANX1;RASA3
MF	M/L	GO:0016645	0.00769706	5.33641	2.03035	6	11	oxidoreductase activity, acting on the CH-NH group of donors	AIFM2;BLVRB;DHFR;ETFDH;MTHFD1;MTHFD1L;MTHFD2;PYCR1;PYCR2;PYCR3;QDPR
BP	M/L	GO:0009065	0.00787854	5.30656	2.0397	6	11	glutamine family amino acid catabolic process	ARG2;ATP2B4;DDAH1;DDAH2;FAH;GLS;GLUL;GOT1;GOT2;OAT;PPAT
BP	M/L	GO:0045445	0.00787854	5.30656	2.0397	6	11	myoblast differentiation	DDX5;DTYMK;IFRD1;ILK;LGALS1;MAPK14;MBNL1;RBPJ;SDC1;TGFB1;TRIP4
BP	M/L	GO:0051707	0.00792604	1.5304	38.0126	52	205	response to other organism	ABCF3;ABL1;ADAM17;ADAM9;ADARB1;ADH5;AIMP1;AKAP8;AKT1;ALAD;ALPL;ANXA3;AP1S1;ARF1;ARG2;ASS1;ATG16L1;ATG5;ATG7;ATP2A2;AXL;BAIAP2;BAIAP2L1;BANF1;BCL10;BCR;C1QBP;CACTIN;CASP3;CASP8;CAV1;CCT5;CD47;CDC73;CDK4;CDK6;CEBPB;CFL1;CGAS;CHMP5;CHUK;CLU;CNP;COMT;COTL1;CRK;CTR9;DAB2IP;DDX1;DDX21;DDX3X;DDX41;DDX58;DDX60;DHX9;DNAJC3;DTX3L;EEF1G;EIF2AK2;ENO1;EPHA2;ERAP1;ERBIN;EXOC1;EXOSC4;EXOSC5;FADD;FKBP5;FMR1;GAPD…
BP	M/L	GO:0009132	0.00805107	2.29542	8.71508	16	47	nucleoside diphosphate metabolic process	ADPGK;AK1;AK2;AK3;AK4;ALDOA;ALDOC;ARNT;BPGM;CASK;CMPK1;DTYMK;ECD;EIF6;ENO1;ENO2;GALK1;GAPDH;GPI;GUK1;HDAC4;HK2;LDHA;NCOR1;NME1;NME3;NME6;NUDT5;NUDT9;OGDH;OGT;PFKL;PFKM;PFKP;PGAM1;PGK1;PGM1;PGM2L1;PKM;PRKAA1;SLC25A12;STAT3;SUCLG1;TIGAR;TJP2;TPI1;ZBTB7A
BP	M/L	GO:1903825	0.00821968	2.87038	5.19196	11	28	organic acid transmembrane transport	ACACA;AKT1;AKT2;ARL6IP5;CPT1A;CPT2;FOLR1;IRS2;LRRC8A;LRRC8D;SLC16A1;SLC16A3;SLC16A7;SLC1A4;SLC1A5;SLC25A1;SLC25A12;SLC25A13;SLC25A20;SLC25A22;SLC38A1;SLC38A2;SLC38A5;SLC6A8;SLC6A9;SLC7A1;SLC7A2;SLC7A5
BP	M/L	GO:0048646	0.00826821	1.50735	40.6792	55	220	anatomical structure formation involved in morphogenesis	ABL1;ACTC1;ACTG1;ACTN1;ADAM9;ADGRG1;AGO2;AIMP1;AKT1;ANPEP;ANXA1;ANXA2;ANXA3;ARHGAP35;ARID1A;ATP5F1B;ATP5IF1;B4GALT1;BCL10;BYSL;CAPN2;CASP3;CAV1;CD109;CDC42;CDC73;CDH13;CDK5;CEMIP2;CEP290;CFL1;CFL2;CLASP1;CLIC4;CNOT2;CNOT3;CNTNAP1;COL4A2;COL5A1;COL7A1;CSPG4;CTNNB1;CTR9;CUL3;DAB2IP;DAG1;DDAH1;DVL1;EGLN1;EHD1;EHD2;EMC10;ENG;EP300;EPHA2;EPHB4;EPN1;ERAP1;ERCC1;EXOC4;FAM129B;FHL2;FKBP1A;FLOT1;FOLR1;GLM…
MF	M/L	GO:0005080	0.00834178	3.34175	3.87612	9	21	protein kinase C binding	ABL1;ADAM9;AKT1;C1QBP;CAVIN3;DSP;GLRX3;HDAC7;HINT1;HSPB1;MARCKS;PDLIM5;PKN1;PRKCSH;RACK1;SDC4;SQSTM1;TOP2A;TOP2B;TWF2;YWHAG
BP	M/L	GO:1903530	0.0084249	1.6584	25.4035	37	137	regulation of secretion by cell	AACS;ABL1;ADAM9;AIMP1;ANXA1;ANXA4;ANXA5;ARF1;ARFIP1;ARG2;ARL2;ATG5;ATP2A2;ATP6AP1;BCR;CASK;CDK5;CHMP2A;CHUK;CLASP1;CPT1A;CREB1;DDX58;DHX9;DNAJC1;DNM1L;DVL1;DYNLL1;EGFR;ERP29;EXOC1;EZR;FERMT1;FMR1;GAPDH;GBP1;GIPC1;GIT1;GLMN;GLUL;GNAS;GOLPH3;GPI;GRK2;GSK3B;HGS;HMOX1;HSPD1;IDH2;IFIH1;IRS2;ITPR2;ITPR3;KARS;KIF5B;LAMP1;LYN;MAPK14;MAPK3;MCTP2;MCU;MICAL1;MIF;MYO18A;NAPA;NCS1;NDUFAF2;NF1;OXCT1;P3H1;PANX1…
BP	M/L	GO:0090130	0.00857893	1.93553	14.0925	23	76	tissue migration	ABL1;ACTC1;ADAM17;ADAM9;AKT1;ANLN;ANXA1;ANXA3;ARF6;ATP5F1A;ATP5F1B;CALR;CAPN7;CDH13;CLASP1;CORO1B;CORO1C;DAB2IP;DOCK1;DOCK5;EMC10;EPHA2;EPHB4;EPPK1;FERMT1;GIPC1;GLIPR2;GPI;GPX1;HDAC7;HMOX1;HSPB1;ID1;ITGA2;ITGB1;JUP;KANK2;KLF4;KRT2;MAP2K3;MAPRE2;MECP2;MET;MIA3;MTOR;MYH9;NF1;NR4A1;NUP188;NUP93;PAXIP1;PDCD10;PDCD6;PFN1;PIK3C2A;PKN1;PKN2;PKN3;PLCG1;PLXND1;PRCP;PRKCA;PTEN;PTPN11;PTPN23;PXN;RAB13;RHOA;…
MF	M/L	GO:0008238	0.00865082	2.67781	5.90647	12	32	exopeptidase activity	ANPEP;BLMH;CNDP2;CPD;CPM;CTSA;CTSZ;DNPEP;DPP3;DPP7;DPP9;ERAP1;GGH;GGT1;LAP3;LNPEP;LTA4H;METAP1;METAP2;NPEPL1;NPEPPS;PEPD;PM20D2;PRCP;PREP;PREPL;RNPEP;SCPEP1;SCRN1;TPP1;TPP2;ZMPSTE24
CC	M/L	GO:0099503	0.00883644	1.43159	53.9618	70	290	secretory vesicle	ABCC4;ACTN1;ACTN4;ACTR10;ACTR1B;ACTR2;ADAM10;AGL;ALAD;ALDOA;ALDOC;ANPEP;ANXA2;ANXA3;AP1M1;AP2A2;APOOL;APP;APRT;ARL8A;ARPC5;ATAD3B;ATG7;ATP6V0A2;ATP6V1D;B4GALT1;BAIAP2;BIN1;C1orf35;CAB39;CALR;CAND1;CAP1;CAPN1;CAT;CAV1;CAV2;CCT2;CCT8;CD109;CD46;CD47;CDA;CDC42;CDK13;CEP131;CEP290;CKAP4;CLK3;CLTA;CLTB;CLU;CNN2;COMMD3;COMMD9;COPB1;COPS4;COPS5;COTL1;CPNE3;CPPED1;CSNK2A2;CSTB;CTSA;CTSB;CTSD;CTSZ;CYB5R1;…
MF	M/L	GO:0045296	0.00904762	1.49244	41.7144	56	226	cadherin binding	ABCF3;ADD1;AHNAK;AHSA1;ALDOA;ANLN;ANXA1;ANXA2;ARFIP2;ARGLU1;ARHGAP1;ARHGAP18;ARHGEF16;ATIC;ATXN2L;BAG3;BAIAP2;BAIAP2L1;BZW1;CALD1;CAPZA1;CAPZB;CBL;CC2D1A;CCNB2;CCS;CCT8;CD2AP;CD46;CDC42EP1;CDH13;CEMIP2;CHMP2B;CHMP4B;CHMP5;CIP2A;CKAP5;CLIC1;CLINT1;CNN2;CNN3;CORO1B;CRKL;CTNNA2;CTNNAL1;CTNNB1;CTNND1;CTTN;DAB2IP;DBN1;DBNL;DDX3X;DDX6;DHX29;DNAJB1;DOCK9;EEF1G;EEF2;EFHD2;EGFR;EHD1;EHD4;EIF2A;EIF2S3;EIF3…
BP	M/L	GO:0001775	0.00907057	1.70062	22.1841	33	123	cell activation	ACTB;ACTG1;ADAM17;ADAM9;AKT1;AP3D1;ARG2;ATG5;ATP11C;AXL;BAX;BCL10;BLM;CASP3;CASP8;CAV1;CBFB;CD276;CD81;CDC42;CEBPB;CLIC1;CLPTM1;COL3A1;CRTC3;CSK;CSRP1;CTNNB1;CTPS1;DCAF1;DGKA;DLG5;DNAJA3;DUSP3;EP300;FADD;FAM49B;FANCD2;FBXO7;FIBP;FKBP1A;FLNA;FYN;GCLC;GCLM;GLMN;GNA11;GNA13;GNAS;GNB1;GRB2;HDAC4;HELLS;HPRT1;HSPB1;HSPH1;IGBP1;IL6ST;ILK;IRF2BP2;IRS2;ITCH;ITGB1;ITPR2;ITPR3;KDELR1;KRT2;LRRC8A;MAD1L1;MAPK…
BP	M/L	GO:0051049	0.00924197	1.36171	75.6264	94	409	regulation of transport	AAAS;AACS;AAK1;ABL1;ABL2;ACAA2;ACSL3;ACTB;ACTN4;ADA;ADAM9;AHCYL1;AHNAK;AIMP1;AKAP8L;AKT1;AKT2;ANKFY1;ANP32B;ANXA1;ANXA2;ANXA3;ANXA4;ANXA5;AP2A1;AP2B1;AP2S1;APP;APPL1;ARF1;ARF6;ARFGAP1;ARFIP1;ARG2;ARHGAP1;ARL2;ARPP19;ATAD1;ATG3;ATG5;ATP1A1;ATP1B1;ATP1B3;ATP2A2;ATP2B4;ATP5IF1;ATP6AP1;AXL;B3GAT3;BAG3;BAG4;BAX;BCAP31;BCR;BID;BIN1;C2CD5;CAB39;CACNA2D1;CALR;CAMK1D;CAMK2D;CAMK2G;CAPN1;CASK;CASP8;CAV1;CB…
BP	M/L	GO:0042692	0.00931618	1.85951	15.7613	25	85	muscle cell differentiation	ABL1;ACTC1;ACTG1;AFG3L2;AKT1;ARID1A;ASF1A;ATG5;ATP2A2;BIN1;BIN3;BNIP2;CALR;CAPN2;CASP3;CAV2;CCNB1;CDC42;CDK1;CDK9;CFL2;CHUK;CTDP1;CTH;CTNNA2;CTNNB1;DNMT1;EHD1;EHD2;ENG;EZH2;FAM129B;FBXO22;FHL2;FLOT1;G6PD;GLMN;GPX1;GSK3A;H3F3A;H3F3B;HDAC4;HNRNPU;IFRD1;ITGB1;KDM1A;KRAS;LMNA;MAPK14;MECP2;MORF4L2;MTOR;MTPN;MYH9;MYOF;NLN;PAK1;PDLIM5;PGK1;PIAS1;PIN1;PPP3CA;PRKAR1A;PTBP1;RBM4;RBPJ;SDC1;SETD3;SIRT1;SIX4;…
BP	M/L	GO:0042060	0.00955274	1.71022	21.4491	32	116	wound healing	ACTB;ACTG1;ADAM17;AK3;AKAP1;ANXA1;ANXA2;ANXA5;ARFGEF1;ARHGAP35;AXL;BIN3;C1QBP;CAPZA1;CAPZA2;CAPZB;CARMIL1;CASK;CASP3;CAV1;CBX5;CCNB1;CD109;CDC42;CLASP1;CLIC1;COL3A1;COL5A1;CORO1B;CRK;CSRP1;DGKA;DOCK1;DOCK9;DSP;DST;EGFR;EHD1;EHD2;EPPK1;EZH2;FIBP;FLNA;FNTB;FYN;GNA11;GNA13;GNAS;GNB1;H3F3A;H3F3B;HDAC1;HDAC2;HMOX1;HPS6;HSPB1;IFRD1;ILK;ITGA2;ITGA5;ITPR2;ITPR3;KDM1A;LMAN1;LYN;MAPK1;MAPK3;METAP1;MFN2;MIA…
BP	M/L	GO:0051235	0.00973628	1.87822	15.0196	24	81	maintenance of location	ABL1;AKT1;ANXA5;ANXA6;AP3D1;ARL2;ASPM;ATG5;BAX;CALR;CAMK2D;CAV1;CCDC22;CDK5;CHERP;DAG1;DBN1;EHD1;ENPP1;ERO1A;EZR;FAF1;FBN1;FKBP1A;FLNA;FLNB;FTH1;FTL;FTO;G3BP2;GET4;GOLPH3;GPAA1;GSTO1;HEXB;HK2;HNRNPU;HSP90B1;HSPA5;HTT;ITPR2;ITPR3;JUP;KDELR1;LETM1;LYN;MORC3;NFKB1;OSBPL11;PAFAH1B1;PARK7;PLCG1;PNPLA2;POLR2M;PRKACA;PSMD10;PTPN2;RANGAP1;RASA3;SIRT1;SLC30A7;SOAT1;SP100;SPOUT1;SRI;STAT5B;SUN2;SYNE2;TAF8;…
BP	M/L	GO:0009179	0.00983228	2.39184	7.41709	14	40	purine ribonucleoside diphosphate metabolic process	ADPGK;AK1;AK2;AK3;AK4;ALDOA;ALDOC;ARNT;BPGM;CASK;ECD;EIF6;ENO1;ENO2;GALK1;GAPDH;GPI;GUK1;HDAC4;HK2;LDHA;NCOR1;NUDT9;OGDH;OGT;PFKL;PFKM;PFKP;PGAM1;PGK1;PGM1;PGM2L1;PKM;PRKAA1;SLC25A12;STAT3;TIGAR;TJP2;TPI1;ZBTB7A
MF	M/L	GO:0016298	0.00989587	3.56185	3.32239	8	18	lipase activity	ABHD12;HMOX1;LYPLA1;LYPLAL1;NCEH1;PAFAH1B1;PAFAH1B2;PAFAH1B3;PLA2G4A;PLCB3;PLCB4;PLCG1;PLD3;PNPLA2;PNPLA4;PRDX6;SEC23IP;SMPD4
BP	M/L	GO:0002702	0.0100369	2.95513	4.63568	10	25	positive regulation of production of molecular mediator of immune response	ATAD5;BCL10;DDX1;DDX21;DDX58;EXOSC3;EXOSC6;GPI;KARS;MAPK14;MAPK3;MIF;MLH1;MSH2;MSH6;NSD2;PAXIP1;RIF1;STAT6;STX4;TFRC;TGFB1;TP53BP1;TRAF2;UNG
BP	M/L	GO:0016101	0.0101767	3.54192	3.33769	8	18	diterpenoid metabolic process	ADH5;AGRN;AKR1C3;ALDH3A2;CRABP2;EGFR;GPC1;HSPG2;LRP1;PNPLA4;RDH10;RDH11;RDH13;RDH14;RETSAT;SCPEP1;SDC1;SDC4
BP	M/L	GO:0061615	0.0101767	3.54192	3.33769	8	18	glycolytic process through fructose-6-phosphate	ADPGK;ALDOA;ALDOC;BPGM;ENO1;ENO2;GALK1;GAPDH;GPI;HK2;PFKL;PFKM;PFKP;PGAM1;PGK1;PGM2L1;PKM;TPI1
BP	M/L	GO:0045055	0.010299	1.47992	41.9742	56	228	regulated exocytosis	ACTR10;ACTR1B;ACTR2;ADAM10;AGL;ALAD;ALDOC;ANPEP;ANXA2;ANXA3;AP1M1;AP2A2;APRT;ARF1;ARHGAP17;ARL8A;ARPC5;ATAD3B;ATG7;ATP2A2;ATP6V1D;B4GALT1;BCR;C1orf35;CAB39;CAND1;CAP1;CAPN1;CASK;CAT;CBL;CCT2;CCT8;CD47;CDA;CDK13;CDK5;CEP290;CHP1;CKAP4;CNN2;COMMD3;COMMD9;COPB1;COTL1;CPNE3;CPPED1;CSTB;CTBP2;CTSA;CTSB;CTSD;CTSZ;CYB5R3;CYFIP1;DBNL;DDOST;DDX3X;DEGS1;DERA;DNAJC13;DNAJC3;DNM1L;DPP7;DSP;DVL1;DYNC1H1;DYNC1…
CC	M/L	GO:0005911	0.0103211	1.66866	23.2095	34	125	cell-cell junction	ACTN1;ACTN4;ACTR3;ADAM17;ADD1;ADD3;AHNAK;AKT1;ANXA1;ANXA2;APP;ARHGAP17;ATP1A1;ATP1B1;ATP2A2;B4GALT1;BAIAP2;BAIAP2L1;CASK;CD2AP;CDC42BPB;CDC42EP1;CDC42EP4;CDCA3;CDH13;CDK4;CFL1;CLIC4;CNN2;CNN3;CSK;CTNNA2;CTNNB1;CTNND1;CYTH2;DAG1;DBN1;DDX58;DDX6;DLG5;DSG2;DSP;EIF4G2;EPHA2;EPPK1;FAT1;FHOD1;FLNA;FLOT1;FSCN1;GRB2;ILK;IQGAP1;IQGAP3;ITGA5;ITGB1;JUP;KIRREL1;KRT18;LIMS1;LIN7C;LYN;MAP2K2;MPP5;MPP7;MTDH;MYH…
CC	M/L	GO:0043235	0.010373	2.15037	9.6759	17	52	receptor complex	ABHD12;AIP;APP;AXL;CHUK;CRLF1;DIABLO;EGFR;ENG;EPHA2;EPHA7;EPHB4;EPS8;GPRC5A;HSP90AB1;HSPD1;HTRA2;IGF1R;IKBKB;IL6ST;IRAK1;ITGA1;ITGA11;ITGA2;ITGA5;ITGB1;ITGB6;ITPR2;ITPR3;LDLR;LIFR;LRP1;LYN;MET;NOTCH2;NPR1;PLXNB2;PLXND1;RIPK1;RNMT;ROR2;SACM1L;SCRIB;SDCBP;SMAD3;STOML2;STXBP5;SYNJ2BP;TAOK2;TFRC;TOLLIP;TRAF2
BP	M/L	GO:0002274	0.010452	3.98009	2.72041	7	15	myeloid leukocyte activation	ADAM9;APP;ATM;CLU;CRTC3;HSPD1;LDLR;MYO18A;NAMPT;NDRG1;NECTIN2;RBPJ;SHPK;SLC7A2;TGFB1
BP	M/L	GO:0016042	0.0108732	1.9888	12.0055	20	65	lipid catabolic process	ABHD12;ACAA2;ACADM;ACAT1;ACAT2;ACBD5;ACOT7;ACOX1;ACOX3;AKR1C3;AKT1;ALDH3A2;BDH2;CDK4;CPT2;CRTC3;ECH1;ECHDC1;ECHS1;ECI1;ECI2;ETFA;ETFB;ETFDH;FABP3;FABP5;GCDH;GLA;HADHA;HADHB;HEXB;HIBCH;HINT2;HSD17B4;IDH1;IVD;LDLR;LONP2;MCAT;MTOR;NCEH1;NUDT19;PAFAH1B1;PAFAH1B2;PAFAH1B3;PCK2;PLA2G4A;PLBD2;PLCB3;PLCB4;PLCG1;PLD3;PNPLA4;PPT1;PRDX6;PRKAA1;RAB7A;SESN2;SGPL1;SLC25A17;SLC27A2;SLC27A4;SMPD4;TBL1XR1;YWHAH
BP	M/L	GO:0002250	0.0117033	2.01338	11.3111	19	61	adaptive immune response	ADA;ADAM17;ANXA1;ARG2;ATAD5;BCL10;C1QBP;CD46;CLU;CSK;CTSL;DBNL;ERAP1;ERCC1;EXOSC3;EXOSC6;FADD;FAM49B;FYN;GNL1;HPRT1;HSPD1;ICAM1;IL6ST;KDELR1;LIG4;LYN;MLH1;MSH2;MSH6;MTOR;NBN;NECTIN2;NEDD4;NFKB2;NSD2;OTUB1;PAXIP1;PKN1;PPP3CB;PRKCD;PVR;RAB27A;RIF1;SIRT1;STAT3;STAT6;STX7;SUPT6H;SWAP70;TAP2;TFRC;TGFB1;THOC1;TP53BP1;TRAF2;TSC1;TSTA3;ULBP2;UNC13D;UNG
BP	M/L	GO:0006081	0.0117871	2.53522	6.1191	12	33	cellular aldehyde metabolic process	ADH5;AKR1A1;AKR1C3;AKR7A2;ALDH3A2;ALDH7A1;ALDH9A1;DERA;ESD;G6PD;GLO1;GOT2;GPI;GRHPR;IDH1;IDH2;PARK7;PDXK;PDXP;PGAM1;PGLS;PGM2;PNKD;RDH10;RDH11;RELA;RPIA;SHPK;TALDO1;TIGAR;TKFC;TKT;TPI1
BP	M/L	GO:0010458	0.0118266	3.87107	2.78141	7	15	exit from mitosis	ANLN;CDC23;CHMP2A;CHMP4B;CHMP7;CLASP1;CTDP1;EPS8;KNTC1;PHB2;PPP1R9B;TGFB1;UBE2C;UBE2S;ZW10
BP	M/L	GO:0055024	0.0118266	3.87107	2.78141	7	15	regulation of cardiac muscle tissue development	CCNB1;CDK1;CREB1;CTDP1;G6PD;GSK3A;MAPK14;MTOR;PAK1;PIN1;PTEN;RBPJ;SMAD4;TGFB1;YAP1
BP	M/L	GO:0019725	0.0119651	1.48729	38.7871	52	210	cellular homeostasis	AACS;ABCB6;ABL1;ABL2;ACO1;ADD1;AFG3L2;ANXA2;ANXA5;ANXA6;AP3D1;APEX1;APP;ARF1;ATG5;ATP13A1;ATP1A1;ATP1B1;ATP1B3;ATP2A2;ATP2B1;ATP2B4;ATP2C1;ATP5F1B;ATP6AP1;ATP6V0A2;ATP6V1G1;ATP6V1H;BAX;BCAP31;CACNA2D1;CALR;CAMK2D;CAND1;CAV1;CCDC22;CDK5;CHERP;CHMP2B;CHP1;CKB;CLIC4;CLNS1A;CUL1;DNAJC10;DYNLL1;EGLN1;ENDOG;ENPP1;ERO1A;ERP44;FBXO4;FEN1;FKBP1A;FLVCR1;FTH1;FTL;FYN;GCLC;GCLM;GLRX;GLRX3;GLRX5;GNA13;GNB1;GO…
BP	M/L	GO:0003231	0.0122134	3.06648	4.0794	9	22	cardiac ventricle development	AP2B1;DCTN5;DSP;EGLN1;ENG;FKBP1A;GSK3A;LUZP1;MED1;NSD2;PPP1R13L;PTK7;RBM15;RBPJ;SMAD4;SMARCD3;TGFB1;TMEM65;TPM1;TRIP11;UBE4B;ZMPSTE24
BP	M/L	GO:0006749	0.0122134	3.06648	4.0794	9	22	glutathione metabolic process	CHAC2;CNDP2;ETHE1;G6PD;GCLC;GCLM;GGCT;GGT1;GLO1;GPX1;GPX4;GSR;GSS;GSTK1;GSTM3;GSTM4;GSTP1;GSTT2B;IDH1;MGST1;PARK7;SOD1
BP	M/L	GO:0019674	0.0122279	2.40425	6.8608	13	37	NAD metabolic process	ADPGK;ALDOA;ALDOC;BPGM;ENO1;ENO2;GAPDH;GPD1L;GPD2;GPI;HK2;KYNU;LDHA;MDH1;MDH2;NADK2;NAMPT;NAPRT;NAXD;NAXE;NNMT;NT5E;OGDH;PARP10;PARP9;PFKL;PFKM;PFKP;PGAM1;PGK1;PGM2L1;PKM;PNP;SLC25A12;TIGAR;TPI1;VCP
BP	M/L	GO:0043524	0.0122279	2.40425	6.8608	13	37	negative regulation of neuron apoptotic process	AARS;ADNP;AMBRA1;AXL;BAX;CEBPB;CRLF1;FYN;GCLC;GCLM;GPI;HMOX1;HSP90AB1;HSPD1;HYOU1;ILK;KIF14;KRAS;LIG4;LRP1;MECP2;MSH2;NONO;OXR1;PARK7;PIN1;PPT1;PRKCI;RHOA;ROCK1;SET;SIX4;SOD1;STAMBP;STXBP1;UBE2V2;WFS1
MF	M/L	GO:0016830	0.0123028	8.94938	1.1003	4	6	carbon-carbon lyase activity	ACAT1;ALDOA;ALDOC;DERA;SHMT1;SHMT2
BP	M/L	GO:0021700	0.0124391	2.15496	9.08593	16	49	developmental maturation	AGRN;ANAPC2;ANKS1A;AP1M1;AP3D1;APP;ARCN1;AURKA;AXL;CBFB;CCNB1;CDC20;CTNNB1;DAB2IP;DAG1;FERMT1;FLVCR1;G6PD;GPAT4;KDM1A;KIF14;MECP2;MTOR;NF1;NOM1;NSUN2;OPA1;PALM;PDE3A;PEBP1;PFN1;PICALM;PRKACA;PTBP3;PTEN;RAB32;RAB3A;RBPJ;RHOA;SNAPIN;STXBP1;TRIP13;TUBB8;TUT7;TYMS;WASHC5;YTHDF2;YWHAZ;ZBTB7A
CC	M/L	GO:0045171	0.0125	3.05262	4.09365	9	22	intercellular bridge	CDCA8;CEP131;CEP55;DNAJC8;DUSP11;EHD2;FASTKD2;GSTM3;GSTM4;KIF20A;KIF23;KIF4A;KRR1;NCAPH2;PPP1R13L;PRKACA;PRKCI;RAB35;SETX;THAP11;THOC1;TPX2
BP	M/L	GO:0000226	0.0125	1.52991	32.8206	45	177	microtubule cytoskeleton organization	ABL1;ABRAXAS2;ARHGEF10;ARL2;ASPM;ATRX;AURKA;AURKB;BCCIP;BICD2;CAMSAP1;CAMSAP2;CCNB1;CDC20;CDK1;CDK2;CDK5;CDK5RAP2;CEP131;CEP350;CEP85;CETN2;CHD3;CHMP1B;CHMP2A;CHMP2B;CHMP3;CHMP4B;CHMP5;CHORDC1;CHP1;CKAP5;CLASP1;CLIP1;CLTC;CNP;CRIPT;CRMP1;CTNNB1;DAG1;DNAAF5;DOCK7;DST;DVL1;DYNC1H1;DYNC1LI1;DYNC1LI2;EML2;EML3;EML4;ESPL1;EZR;FIGNL1;FKBP4;FLNA;FSD1;GAPDH;GCC2;GNAI1;GOLGA2;GSK3B;HAUS1;HAUS4;HAUS5;HAUS7…
MF	M/L	GO:0004697	0.0125992	8.87805	1.10746	4	6	protein kinase C activity	PKN1;PKN2;PKN3;PRKCA;PRKCD;PRKCI
MF	M/L	GO:0030235	0.0125992	8.87805	1.10746	4	6	nitric-oxide synthase regulator activity	AKT1;ATP2B4;DYNLL1;EGFR;HSP90AA1;HSP90AB1
MF	M/L	GO:0032050	0.0125992	8.87805	1.10746	4	6	clathrin heavy chain binding	CLTA;CLTB;GPR107;LDLR;LRP1;PICALM
BP	M/L	GO:0019637	0.0126909	1.35247	71.0186	88	383	organophosphate metabolic process	ABCD1;ABHD12;ACACA;ACAT1;ACBD6;ACOT1;ACOT13;ACOT7;ACOT9;ACSF3;ACSL1;ACSL3;ACSL4;ADA;ADK;ADPGK;ADSL;ADSS;AK1;AK2;AK3;AK4;AK6;AKR1A1;ALDOA;ALDOC;ALPI;AMBRA1;AMPD2;APRT;ARF1;ARNT;ATIC;ATM;ATP1B1;ATP5F1A;ATP5F1B;ATP5F1C;ATP5F1D;ATP5IF1;ATP5ME;ATP5MG;ATP5PD;ATP5PF;ATP5PO;ATP6V1B2;BID;BPGM;BPNT1;CAD;CASK;CCNB1;CD81;CDA;CDIPT;CDK1;CEPT1;CHKA;CLPX;CMPK1;CNP;COA6;COASY;COQ9;COX15;COX2;COX4I1;COX5B;COX7A2L…
BP	M/L	GO:0033993	0.0127479	1.46426	41.5357	55	224	response to lipid	AACS;ABL1;ABL2;ACACA;ACSL1;ADAM17;ADAM9;ADH5;AGL;AIFM1;AKAP8;AKR1C3;AKT1;ALAD;ALPL;ANXA1;ANXA3;ARID1A;ARPC1B;ASS1;ATM;ATP1A1;ATP2A2;ATP2B1;AXL;BCL10;BCR;BUD31;CACTIN;CAD;CALR;CARM1;CASP3;CASP8;CAT;CAV1;CBFB;CBL;CCNA2;CCNB1;CDC73;CDK4;CDK7;CEBPB;CHMP5;CHUK;CLU;CNOT1;CNOT2;CNOT9;CNP;COMT;CPT1A;CREB1;CTNNB1;CTR9;DAB2;DAB2IP;DAG1;DDRGK1;DDX18;DDX5;DDX54;DNAJA1;DNM1L;DNMT3A;DSG2;EEF2;EGFR;EIF4E;EIF4EB…
BP	M/L	GO:0009110	0.0128124	8.82834	1.11256	4	6	vitamin biosynthetic process	AKR1A1;MMAB;NFKB1;PDXK;PSAT1;RFK
BP	M/L	GO:0009948	0.0128124	8.82834	1.11256	4	6	anterior/posterior axis specification	AURKA;BASP1;CTNNB1;LDB1;RNF2;SMAD4
BP	M/L	GO:0010839	0.0128124	8.82834	1.11256	4	6	negative regulation of keratinocyte proliferation	CASK;CD109;EPPK1;MED1;PTPRK;SFN
BP	M/L	GO:0030149	0.0128124	8.82834	1.11256	4	6	sphingolipid catabolic process	GLA;HEXB;PPT1;PRKCD;SGPL1;SMPD4
BP	M/L	GO:0030574	0.0128124	8.82834	1.11256	4	6	collagen catabolic process	CTSB;CTSD;CTSL;ITGB1;MRC2;PEPD
BP	M/L	GO:0034214	0.0128124	8.82834	1.11256	4	6	protein hexamerization	LETM1;LRRC8A;MAT2A;OAT;PANX1;VCP
BP	M/L	GO:0035902	0.0128124	8.82834	1.11256	4	6	response to immobilization stress	ACTR2;ERCC1;GOT1;GPI;PHB;TGFB1
BP	M/L	GO:0046716	0.0128124	8.82834	1.11256	4	6	muscle cell cellular homeostasis	ALDOA;CFL2;PFKM;PGK1;SOD1;TRIM32
BP	M/L	GO:0048012	0.0128124	8.82834	1.11256	4	6	hepatocyte growth factor receptor signaling pathway	MET;PAK1;PTPN1;PTPN2;RAC1;STMN1
BP	M/L	GO:0050996	0.0128124	8.82834	1.11256	4	6	positive regulation of lipid catabolic process	ABCD1;AKT2;CPT1A;IRS2;PNPLA2;PRKCD
BP	M/L	GO:0090557	0.0128124	8.82834	1.11256	4	6	establishment of endothelial intestinal barrier	FASN;ICAM1;RAP2C;RAPGEF2;TJP1;TJP2
BP	M/L	GO:1903793	0.0128124	8.82834	1.11256	4	6	positive regulation of anion transport	CEBPB;MIF;PRKCD;RAB3GAP1;STXBP1;TCAF1
CC	M/L	GO:0001533	0.0129787	8.7894	1.11645	4	6	cornified envelope	ANXA1;DSG2;DSP;JUP;KRT2;PKP3
BP	M/L	GO:0055081	0.0131747	4.43288	2.22021	6	12	anion homeostasis	ABCD1;CA12;CKB;ENPP1;GOT1;POLD1;PRKAA1;SIRT1;SLC12A2;SLC12A4;SLC12A7;SLC9A3R1
BP	M/L	GO:0014070	0.0132074	1.81397	15.371	24	84	response to organic cyclic compound	ABCC4;ACAT1;ACSL1;ACSL3;ADA;ADAM9;ADSS;AGL;ALAD;ANXA3;ARPC1B;ATF1;CAD;CAT;CBL;CDK1;CDK5;CHKA;COMT;CPT1A;DDX1;DDX21;DHFR;DHODH;DNMT3A;DSG2;DUT;EEF2;EIF4A3;ENDOG;ENG;EPHX1;FADD;FNTB;G6PD;GGT1;GLB1;GNAO1;GOT1;GOT2;GPI;GPX4;HMGB2;HSPD1;IDH1;IREB2;JUNB;JUND;KIF1B;KRAS;KYNU;LDHA;LONP2;LUM;LYN;MBD3;MTOR;NAMPT;NASP;NDUFS4;NME1;NQO1;OPA1;PANX1;PCNA;PEA15;PEBP1;PMVK;PNPT1;PPP2R2A;PRKAA1;PSMB2;PTEN;RBBP7;RE…
BP	M/L	GO:0007155	0.0132315	2.02071	10.6476	18	59	cell adhesion	AATF;ABL2;ADAM10;ADAM17;ADGRG1;AIMP1;APP;ARF6;ARHGAP5;ARHGDIA;ATM;ATP1B1;ATP2A2;ATP5F1B;B4GALT1;BAG4;BYSL;CD99;CFDP1;CGREF1;CNTNAP1;COL5A1;COL7A1;CTNNAL1;DST;ENG;EPHA2;EPHB4;ERBIN;FAF1;FBN1;GNE;INPPL1;LAMA4;LMO7;LPP;MCAM;NEO1;PARD3;PKN2;PLXND1;PNN;PPFIBP1;PPP1CB;PPP1R12A;PPP2CA;PPP3CA;PTK7;STX4;SUSD5;SYMPK;TGFB1I1;TGM2;THEMIS2;TLN2;TM9SF4;TPBG;TPM1;ZFHX3
BP	M/L	GO:0007156	0.0133187	4.42077	2.22513	6	12	homophilic cell adhesion via plasma membrane adhesion molecules	ANXA3;CDH13;DSG2;FAT1;ITGB1;NECTIN2;NPTN;PALLD;PCDH7;PLXNB2;PTPN23;PVR
BP	M/L	GO:0030239	0.0133187	4.42077	2.22513	6	12	myofibril assembly	ACTC1;ACTG1;CFL2;ITGB1;PRKAR1A;SIX4;SMAD4;TMOD1;TMOD3;TPM1;TTN;WDR1
BP	M/L	GO:0060113	0.0133187	4.42077	2.22513	6	12	inner ear receptor cell differentiation	GSDME;NAGLU;PAFAH1B1;RBPJ;SCRIB;SDC4;SEC24B;SLC9A3R1;SOD1;TPRN;TRIOBP;TRIP11
BP	M/L	GO:1901617	0.013365	2.60648	5.49456	11	30	organic hydroxy compound biosynthetic process	AKR1B1;AKR1C3;DDT;DHFR;GOT1;HSD17B4;IMPA1;IMPA2;IMPAD1;NFKB1;OSBP;OSBPL2;OSBPL3;OSBPL9;PARK7;PCBD1;PCK2;PDXK;PGP;PSAT1;QDPR;RAPGEF2;SIRT1;SLC25A12;SLC27A2;SPR;SPTLC1;SPTLC2;TIGAR;VPS35
BP	M/L	GO:0014706	0.0133729	1.97753	11.4433	19	62	striated muscle tissue development	ACTC1;ARID1A;ARID2;ATG5;BIN3;CALR;CAV1;CAV2;CDK5;CENPF;CFL2;COPS2;CTDP1;DDX5;DIPK2A;DSG2;DSP;EEF2;EGLN1;EMD;ENG;EP300;FBXO22;FHL2;FKBP1A;FLNB;G6PD;GPX1;GSK3A;GTF3C5;HDAC4;HNRNPU;IFRD1;ITGB1;LEMD2;LMNA;LUC7L;MED1;MED20;MEF2D;MTPN;MYL6;NF1;NLN;PAK1;PDLIM5;PPP1R13L;PPP3CA;PRKAR1A;PTEN;RHOA;SAP30;SIX4;SMAD3;SMAD4;SVIL;TPM1;TSC1;TTN;UBE4B;YBX3;ZMPSTE24
CC	M/L	GO:0030315	0.013552	4.40106	2.2329	6	12	T-tubule	AHNAK;AHNAK2;ATP1A1;ATP2B4;BIN1;CACNA2D1;EZR;GOT2;PPP3CB;RDX;SLC30A1;SRI
MF	M/L	GO:0046873	0.0138038	2.59212	5.51844	11	30	metal ion transmembrane transporter activity	ANXA2;ANXA5;ANXA6;ATP1A1;ATP1B1;ATP1B3;ATP2A2;ATP2B1;ATP2B4;CACNA2D1;CDK5;CUL5;ITPR2;ITPR3;KCNAB2;LETM1;MAGT1;MCU;MTMR6;NCS1;PANX1;RASA3;SLC12A2;SLC12A4;SLC12A7;SLC38A1;SLC6A8;SLC6A9;TMEM38B;TUSC3
BP	M/L	GO:0001541	0.0140931	5.52183	1.66884	5	9	ovarian follicle development	BAX;CEBPB;EIF2B2;EIF2B4;ICAM1;PHB;SMAD4;SOD1;ZNF830
BP	M/L	GO:0007431	0.0140931	5.52183	1.66884	5	9	salivary gland development	CDC42;DAG1;EGFR;LAMA5;NFIB;PLXND1;POLB;TGFB1;TGM2
BP	M/L	GO:0042744	0.0140931	5.52183	1.66884	5	9	hydrogen peroxide catabolic process	CAT;GPX1;NNT;PRDX1;PRDX2;PRDX4;PRDX5;PRDX6;PXDN
BP	M/L	GO:0043173	0.0140931	5.52183	1.66884	5	9	nucleotide salvage	ADA;ADK;AMPD2;APRT;HDDC2;HPRT1;NAPRT;UCK2;UPP1
BP	M/L	GO:0070920	0.0140931	5.52183	1.66884	5	9	regulation of production of small RNA involved in gene silencing by RNA	DDX5;EGFR;MAP2K1;MAP2K2;NCOR1;NCOR2;PPP3CA;TGFB1;ZMPSTE24
BP	M/L	GO:0071276	0.0140931	5.52183	1.66884	5	9	cellular response to cadmium ion	AKR1C3;AKT1;CHUK;EGFR;HMOX1;MAPK1;MAPK3;PPP5C;SOD1
BP	M/L	GO:0009612	0.014127	3.24949	3.49646	8	19	response to mechanical stimulus	ABHD12;CCNB1;COL3A1;ENDOG;FYN;GPI;HTT;JUNB;JUND;JUP;MAPK14;MBD2;RAF1;RELA;RHOA;STAT1;STRBP;TTN;XPC
CC	M/L	GO:0044304	0.0143083	5.49735	1.67468	5	9	main axon	APP;BIN1;CNTNAP1;DAG1;DNM1;KCNAB2;NAV1;PARD3;SPTBN1
BP	M/L	GO:0030278	0.0146369	2.56664	5.56281	11	30	regulation of ossification	ATP6AP1;CDK6;CEBPB;CLIC1;CTNNB1;DDX5;ENPP1;GNAS;HDAC4;HDAC7;ID1;IL6ST;ILK;ISG15;JUND;MAPK1;MAPK14;MAPK3;MEN1;NIPBL;PBX1;PDLIM7;PRKACA;RBPJ;RIOX1;SMAD3;SMOC1;TGFB1;TXLNG;ZMPSTE24
BP	M/L	GO:0010631	0.0146868	1.84879	13.907	22	75	epithelial cell migration	ABL1;ADAM17;ADAM9;AKT1;ANLN;ANXA1;ANXA3;ARF6;ATP5F1A;ATP5F1B;CALR;CAPN7;CDH13;CLASP1;CORO1B;CORO1C;DAB2IP;DOCK1;DOCK5;EMC10;EPHA2;EPHB4;EPPK1;FERMT1;GIPC1;GLIPR2;GPI;GPX1;HDAC7;HMOX1;HSPB1;ID1;ITGA2;ITGB1;JUP;KANK2;KLF4;KRT2;MAP2K3;MAPRE2;MECP2;MET;MIA3;MTOR;MYH9;NF1;NR4A1;NUP188;NUP93;PAXIP1;PDCD10;PDCD6;PFN1;PIK3C2A;PKN1;PKN2;PKN3;PLCG1;PLXND1;PRCP;PRKCA;PTEN;PTPN11;PTPN23;PXN;RAB13;RHOA;ROCK2;…
BP	M/L	GO:0033692	0.0147808	3.21893	3.52312	8	19	cellular polysaccharide biosynthetic process	AGL;AKT1;AKT2;B4GALT5;ENPP1;GBE1;GSK3A;GSK3B;GYG1;GYS1;HS2ST1;IRS2;MTOR;PGM1;PGM2;PGM2L1;PHKG2;PPP1CA;UGP2
BP	M/L	GO:0035150	0.0147808	3.21893	3.52312	8	19	regulation of tube size	AKT1;ATG5;CAV1;DOCK5;ECE1;EGFR;GCLC;GCLM;GPX1;HMOX1;ICAM1;ITGA1;NPR1;PIK3C2A;PLOD3;RAP1GDS1;RHOA;SCPEP1;SOD1
BP	M/L	GO:0051240	0.0148584	1.35708	65.0849	81	351	positive regulation of multicellular organismal process	ABL1;ABL2;ACSL1;ACTR2;ADA;ADAM17;ADAM9;ADNP;AGO2;AGRN;AKT1;ANAPC2;ANXA1;ANXA2;ANXA3;AP2A1;AP3D1;APP;ARF1;ARF6;ARFGEF2;ARHGAP35;ARHGDIA;ARNT;ASPM;ATAD5;ATF1;ATG5;ATP11C;ATP1A1;ATP2A2;ATP5F1A;ATP5F1B;ATP6AP1;AURKA;AXL;BAIAP2;BASP1;BAX;BCL10;BIN1;C1QBP;CALR;CAMK1D;CAMK2D;CAPN7;CAPRIN1;CASP8;CAV1;CBFB;CCNB1;CD276;CD46;CDC20;CDK1;CDK9;CEBPB;CGAS;CHUK;CLASP1;CLIC1;CLU;CNOT3;CPT2;CRABP2;CREB1;CREBBP;CRK…
BP	M/L	GO:0000280	0.0149327	1.55924	27.9995	39	151	nuclear division	ABRAXAS2;ACTR2;ACTR3;AKAP8;AKAP8L;ANAPC1;ANAPC4;ANAPC5;ANLN;ARHGEF10;ASPM;ATM;ATRX;AURKA;AURKB;BCCIP;BLM;BUB1B;BUB3;CALR;CAV2;CCNA2;CCNB1;CCNB2;CDC16;CDC20;CDC23;CDC27;CDCA8;CDK13;CDK5RAP2;CENPF;CEP85;CHAMP1;CHMP1B;CHMP2A;CHMP2B;CHMP4B;CHMP5;CHMP7;CKS2;CLASP1;CTDP1;CUL3;DSCC1;DYNC1LI1;EPS8;ESPL1;FANCD2;FIGNL1;FLNA;GOLGA2;H2AFY;HNRNPU;IK;INCENP;INO80;KATNB1;KIF11;KIF14;KIF23;KIF2A;KIF2C;KIF4A;KIFC…
CC	M/L	GO:0005871	0.0150953	3.20445	3.53543	8	19	kinesin complex	KIF11;KIF13A;KIF14;KIF15;KIF1B;KIF1C;KIF20A;KIF23;KIF2A;KIF2C;KIF4A;KIF5B;KIFC1;KLC1;KLC2;KLC4;NDE1;PAFAH1B1;YWHAE
MF	M/L	GO:0042803	0.0151022	1.42787	45.406	59	246	protein homodimerization activity	ABCB10;ABCD1;ACAT1;ACOT7;ACTN1;ACTN4;ADAM10;ADD1;ADH5;AIMP1;AKT1;ALDH3A2;ANXA1;ANXA6;ARNT;ATG7;ATIC;ATP5IF1;BANF1;BAX;BLM;CACYBP;CAMK2D;CAMK2G;CARM1;CARS;CAT;CAV2;CBS;CBX1;CBX5;CDA;CDH13;CEBPB;CENPF;CEP131;CHKA;CHMP3;CHMP4B;CHUK;CIP2A;CISD2;CLIP1;CNOT9;COQ9;CPOX;CUL3;DAB2IP;DAPK3;DARS2;DGCR8;DNM1L;DNPH1;DPY30;DPYD;DYNLL1;ECE1;EEA1;ELAVL1;ENG;ENO1;ENPP1;EPRS;ERP29;FASN;FBXO4;FLNA;FMR1;FSD1;FXR1;FX…
BP	M/L	GO:0030216	0.0152277	2.41923	6.30452	12	34	keratinocyte differentiation	ADAM9;AKR1C3;ANXA1;CAPN1;CAPNS1;CASP3;CBFB;CD109;CLIC4;CTSL;DSG2;DSP;EPHA2;FLNB;H2AFY;JUP;KRT18;KRT2;MAP2K1;MED1;NCOA3;NUMA1;PALLD;PIP5K1A;PKP3;RBPJ;ROCK1;ROCK2;SFN;SRSF6;STK4;TRIM16;TSG101;YAP1
BP	M/L	GO:0008360	0.0152415	2.09092	9.27136	16	50	regulation of cell shape	ALDOA;ANXA1;ARAP1;ARHGAP18;ARHGAP35;ARHGEF18;BAIAP2;CDC42;CDC42EP1;CDC42EP4;CFDP1;CRK;CYFIP1;DAG1;DAPK3;EPB41;EPS8;EZR;FERMT2;FMNL1;FYN;GNA13;HEXB;ICAM1;MKLN1;MSN;MYH9;MYO10;PALM;PALMD;PARVA;PARVB;PHIP;PLXNB2;PLXND1;PRPF40A;RDX;RHOA;RHOBTB3;RHOF;RHOG;S100A13;SEC23B;SEPT7;SH3KBP1;SLC9A3R1;TAOK2;TPM1;WDR1;ZMPSTE24
BP	M/L	GO:0008361	0.0152415	2.09092	9.27136	16	50	regulation of cell size	ABL1;ADD1;ADNP;AKT1;ANAPC2;CDK4;CDK5;CLNS1A;CRABP2;CREB1;CTTN;CYFIP1;DPYSL2;EPHA7;FSTL4;GDI1;GOLGA4;GSK3B;HSP90AB1;IFRD1;ILK;IQGAP3;IST1;KDM1A;LAMTOR5;LRRC8A;LRRC8D;MAP1B;MSN;MTOR;MTPN;PAFAH1B1;PAK1;PTEN;RAB21;RAC1;RDX;RHOA;RPTOR;RTN4;SHTN1;SLC12A2;SLC12A4;SLC12A7;SLC9A3R1;SPART;TSC1;TWF2;VAV2;WDR36
BP	M/L	GO:0032091	0.0154807	2.14898	8.52965	15	46	negative regulation of protein binding	ACTB;ADNP;AES;AKT1;AURKA;AURKB;BAG2;BAX;CARM1;CAV1;CRMP1;CSNK1E;CTSZ;DAB2;DVL1;EIF2S1;FAM192A;GNL3L;GOLGA2;GPSM1;GSK3B;GTF2F1;HSPA5;ID1;IFIT1;IFIT2;KDM1A;LRPAP1;MAPK3;MET;MITD1;NES;PARK7;PCSK9;PEX14;PIN1;PPP1CA;PRKCD;PTPRF;RALB;ROCK1;RUVBL2;STMN1;STUB1;SYMPK;TFIP11
BP	M/L	GO:0060326	0.0155222	2.30737	7.04623	13	38	cell chemotaxis	ABCC1;ADAM10;ADAM17;ANXA1;ARHGEF16;C1QBP;CALR;CAMK1D;CORO1B;DDT;EPHA2;GBF1;GSTP1;HMGB2;HSPB1;ITGA1;KARS;LGALS3;LYN;MAPK14;MAPK3;MET;MIF;MOSPD2;NR4A1;NUP85;OXSR1;PARVA;PIP5K1A;PRKCD;RAB13;RAC1;RHOG;RPS19;SBDS;SLC12A2;SWAP70;WNK1
BP	M/L	GO:0007154	0.0155447	1.20898	234.751	260	1266	cell communication	AACS;AAK1;ABCE1;ABL1;ABL2;ACAA2;ACSL1;ACTB;ACTG1;ACTL6A;ACTN4;ACTR2;ACTR3;ADA;ADAM10;ADAM17;ADAM9;ADARB1;ADD1;ADGRG1;ADNP;AES;AFAP1;AGAP3;AGO2;AGRN;AGTRAP;AHCYL1;AIFM1;AIMP1;AIP;AKAP1;AKAP12;AKAP8;AKR1B1;AKR1C3;AKT1;AKT2;AMBRA1;ANAPC2;ANKS1A;ANXA1;ANXA2;ANXA3;ANXA4;ANXA5;ANXA6;AP2A1;AP2A2;AP2B1;AP2M1;AP2S1;AP3S1;APIP;APP;APPL1;APPL2;ARAF;ARAP1;ARF1;ARF4;ARF6;ARFGAP1;ARFGEF1;ARFGEF2;ARFIP2;ARHGAP1…
BP	M/L	GO:1904375	0.0155885	2.21961	7.78794	14	42	regulation of protein localization to cell periphery	ACSL3;ACTB;ADAM10;AKT1;AP2M1;APPL1;ARF6;ARHGEF16;CDK5;CLTC;CSK;DAB2;DAG1;EGFR;EPB41;EPB41L2;EPHA2;EZR;GBP1;GNAI1;ITGB1;KIF5B;LGALS3;LRP1;LYPLA1;LZTFL1;NUMA1;NUMB;PICALM;PLS1;PPFIA1;PPP2R5A;PRKCI;RACK1;RAP1A;RHOG;SPTBN1;SQSTM1;STX4;STX7;TGFB1;VPS4A
CC	M/L	GO:0005884	0.016068	2.2094	7.81515	14	42	actin filament	ACTC1;ACTG1;ACTN1;ANXA1;ARPC3;BIN3;CAPZB;CARMIL1;CD2AP;CORO1B;CTTN;DAPK3;DNAJA3;EZR;FKBP15;FLNA;FYN;GNG12;IQGAP1;MYO1B;MYO1C;MYO9B;NCKAP1;PAK1;PALLD;PAWR;PLS1;PLS3;RAC1;TMOD1;TPM1;TPM2;TPM3;TPM4;TSC1;TWF1;TWF2;VPS18;WASL;WDR1;WIPF1;YES1
MF	M/L	GO:0016798	0.0163621	2.8626	4.24527	9	23	hydrolase activity, acting on glycosyl bonds	ABHD10;ADPRHL2;AGL;APEX1;CEMIP2;CTSA;DNPH1;GANAB;GBE1;GLA;GLB1;GNE;HEXB;MACROD1;MAN1B1;MAN2A1;MOGS;NAGLU;NTHL1;PARG;PCNA;RPS3;UNG
CC	M/L	GO:0005615	0.0164661	1.87263	12.3988	20	74	extracellular space	ADA;ADNP;AIFM2;AIMP1;ATXN10;C1QBP;CBR3;CCS;CD109;CDK13;CGA;CNOT1;COL3A1;COL5A1;COL7A1;CRLF1;DIPK2A;DNAJC9;EGFR;ELOA;ENPP1;ESF1;FBN1;GLE1;GNL1;GNL3;GOLM1;HDGF;HDLBP;HMGB2;HMGN2;HMOX1;IDE;INA;IRF2BPL;KARS;KDSR;LDLR;MANF;MCAM;MECP2;MOV10;MTCL1;MTHFD2;MUC13;MYDGF;NCOA5;NDUFAF7;NENF;NUDT1;OAS3;PCSK9;PDIA4;PIBF1;PMPCA;POP1;PRSS21;PVR;QSOX2;S100A13;SAAL1;SCARA3;SDF2;SERPINB5;SERPINH1;SIL1;SPTBN2;TIMM8B;…
BP	M/L	GO:0007605	0.0168436	2.84656	4.26482	9	23	sensory perception of sound	ALDH7A1;CASP3;CCDC50;EML2;EPS8L2;GPX1;GSDME;HEXB;ICAM1;NDUFB9;NIPBL;RPL38;SERPINB6;SLC9A3R1;SOD1;TIMM10;TIMM13;TIMM8B;TIMM9;TPRN;TRIOBP;WDR1;WFS1
BP	M/L	GO:0008217	0.0168436	2.84656	4.26482	9	23	regulation of blood pressure	ADH5;AGTRAP;ATP1A1;CTSZ;DDAH1;ECE1;ERAP1;GSK3A;HMOX1;MECP2;NAMPT;NPR1;NPR3;PLCB3;PRCP;RHOA;RNPEP;SCPEP1;SMAD3;SNX5;SOD1;TPM1;WNK1
BP	M/L	GO:0030837	0.0168436	2.84656	4.26482	9	23	negative regulation of actin filament polymerization	ADD1;ADD3;ARFGEF1;CAPZA1;CAPZA2;CAPZB;CARMIL1;EPS8;HIP1R;KANK4;MTPN;PFN1;PRKCD;RDX;SPTAN1;SPTBN1;SPTBN2;TMOD1;TMOD3;TMSB10;TRIOBP;TWF1;TWF2
BP	M/L	GO:0009967	0.0170934	1.34619	65.4558	81	353	positive regulation of signal transduction	AAK1;ABL1;ACTN4;ADA;ADAM17;ADAM9;ADGRG1;AKAP12;AKR1B1;AKR1C3;AKT1;APP;ARAP1;ARFGEF1;ARHGAP1;ARL6IP5;ARNT;ASPM;ATM;ATP2C1;ATP5IF1;ATP6AP1;ATR;AXL;BAG4;BAIAP2;BAX;BCAP31;BCL10;BCLAF1;BID;BRD4;BUD31;C1QBP;CALR;CASP8;CAT;CAV1;CAV2;CAVIN3;CBL;CC2D1A;CCAR2;CCDC22;CD81;CDC42;CDC73;CDH13;CDK1;CDK5RAP3;CDKN2AIP;CGAS;CHERP;CHUK;CNOT9;CNTNAP1;COL3A1;CREBBP;CRK;CRKL;CRLF1;CRLF3;CSK;CSNK1E;CSNK1G3;CSPG4;CTBP2…
CC	M/L	GO:0000323	0.0172587	1.45976	37.7732	50	203	lytic vacuole	ABCD1;ACP2;ACTR10;ACTR2;ADA;AGRN;AHNAK;AKR1B1;ANKFY1;ANPEP;ANXA1;ANXA2;ANXA6;AP1B1;AP1M1;AP1S1;AP2A1;AP2A2;AP2B1;AP2M1;AP2S1;AP3D1;AP3M1;ARL8A;ARL8B;ASS1;ATP11C;ATP6V0A2;ATP6V1B2;ATP6V1C1;ATP6V1D;ATP6V1E1;ATP6V1G1;ATP6V1H;B4GALT1;BCL10;CAP1;CAPN1;CAPN2;CAT;CBL;CCT2;CCT8;CCZ1;CCZ1B;CHMP2B;CKAP4;CLTA;CLTC;CPNE3;CPPED1;CSPG4;CTSA;CTSB;CTSD;CTSL;CTSZ;CYB5R3;DAB2;DDOST;DNAJC13;DNAJC3;DPP7;DTX3L;DYNC1H…
BP	M/L	GO:0048871	0.0173847	1.84052	13.3051	21	72	multicellular organismal homeostasis	ACACA;ACOT13;ACSL1;ACTB;ACTG1;ADAM17;ADD1;AMPD2;ATP6AP1;BAX;CAV1;CEBPB;CHMP4B;CNOT3;CPT2;CRTC3;CSK;CTNNB1;DOCK7;DYNC1H1;EGFR;EHMT1;ERCC6;EXOC5;FABP5;FH;FTO;GNAS;GPX1;GRB10;HDAC3;HOXC10;HSPB1;ID1;IGF1R;KDM1A;KRAS;LAMA4;LDB1;LNPEP;LPCAT1;MFN2;MUC13;NCDN;NF1;NPR3;NRDC;OGT;PGAM5;PPP1R13L;PRCP;PRDX1;PRKAA1;PRKAB1;PRKCA;PTPN11;RAB3D;RAC1;RBPJ;RCN3;RHEB;SCD;SOD1;STAT3;STAT6;STRAP;TFRC;TPP1;TRIM32;WDR36;…
MF	M/L	GO:0016301	0.0174989	1.44674	39.5489	52	215	kinase activity	AAK1;ABL1;ABL2;ADK;ADPGK;AK1;AK2;AK3;AK4;AK6;AKT1;AKT2;ALDH18A1;ARAF;ATM;ATR;AURKA;AURKB;AXL;BAZ1B;BCR;BRD4;BUB1B;CAB39;CAD;CAMK1D;CAMK2D;CAMK2G;CASK;CCNA2;CCNB1;CCNB2;CCNH;CCNT1;CDC37;CDC42;CDC42BPB;CDK1;CDK11B;CDK12;CDK13;CDK2;CDK4;CDK5;CDK6;CDK7;CDK9;CHKA;CHUK;CIT;CKB;CLK1;CLK3;CMPK1;COASY;COL4A3BP;COQ8B;CPNE3;CSK;CSNK1A1;CSNK1E;CSNK1G3;CSNK2A2;CUX1;DAPK3;DCAF1;DGKA;DTYMK;EEF2K;EGFR;EIF2AK2;EP…
MF	M/L	GO:0030545	0.0176406	2.62054	4.98358	10	27	receptor regulator activity	AIMP1;CDK5;CGA;COPA;CRLF1;DUT;EPHA7;FAM3C;FBN1;FNTA;GPI;HDGF;HMGB2;LGALS3;LRPAP1;MANF;MIF;NAMPT;NENF;PCSK9;PXDN;RABEP1;RABEP2;SECTM1;TGFB1;TXLNA;TYMP
BP	M/L	GO:0048146	0.017727	3.43988	2.96683	7	16	positive regulation of fibroblast proliferation	ANXA2;BMI1;CCNA2;CCNB1;CDK4;CDK6;DHX9;EGFR;FNTB;LIG4;MIF;NDUFS4;PRKDC;S100A6;TGFB1;WAPL
BP	M/L	GO:0050715	0.017727	3.43988	2.96683	7	16	positive regulation of cytokine secretion	ABL1;CHUK;DDX58;DHX9;FERMT1;GAPDH;GLMN;HSPD1;IFIH1;KARS;MAPK14;MAPK3;MIF;PANX1;SPTBN1;TRIM16
BP	M/L	GO:0071385	0.017727	3.43988	2.96683	7	16	cellular response to glucocorticoid stimulus	ANXA1;ASS1;ATP2B1;EGFR;EIF4E;EIF4EBP1;FECH;GSTP1;HNRNPU;ICAM1;NR3C1;PCK2;SMYD3;TFAP4;TGFB1;USP8
BP	M/L	GO:1903510	0.017727	3.43988	2.96683	7	16	mucopolysaccharide metabolic process	AKT1;AP2A1;B4GALT1;B4GALT5;CEMIP2;CHP1;CHPF2;CLTC;CSPG4;GLB1;HEXB;HMMR;IMPAD1;LUM;NFKB1;TGFB1
MF	M/L	GO:0002020	0.0183836	2.4513	5.72189	11	31	protease binding	ADRM1;ALPI;ANXA2;BCL10;BIN1;CASP3;CHMP3;CLTC;COL3A1;CSTB;FADD;FLOT1;GSK3B;HSPD1;ITGB1;LDLR;LONP2;LRP1;MIF;NDUFS7;PANX1;PARK7;POLG;PTEN;RAD23A;SERPINB6;SRI;STIM1;TRIP4;TTN;VCP
BP	M/L	GO:0031099	0.0185095	2.03055	9.45678	16	51	regeneration	ANXA1;ANXA3;ATIC;AURKA;AXL;BIN3;CAD;CCNA2;CCNB1;CDK1;CDK4;CEBPB;CSNK2A2;DAG1;DHFR;EGFR;EPPK1;EZH2;FOLR1;FPGS;GPX1;GSTP1;HMOX1;IFRD1;IGF2R;KLF4;MAP2K1;MED1;MTPN;MTR;NNMT;PCNA;PHB;PKM;PNPT1;PPAT;PRMT5;PRPS2;PTEN;PTPN12;PTPRF;RAP1A;RPL19;RPS16;SRSF1;SRSF5;STK24;TGFB1;TYMS;UPF2;YAP1
BP	M/L	GO:0032872	0.0185095	2.03055	9.45678	16	51	regulation of stress-activated MAPK cascade	AKT1;APP;ARL6IP5;CDC42;COPS5;DAB2IP;DBNL;DNAJA1;DUSP3;EGFR;EIF2AK2;EMC10;ERCC6;EZR;GSTP1;HACD3;HDAC3;IGBP1;IGF1R;ITCH;KARS;MAP2K1;MAP2K2;MAP3K20;MAPK1;MAPK3;MECOM;MEN1;MID1;MINK1;MLKL;NCOR1;PAFAH1B1;PAK1;PBK;PDCD10;PKN1;PRDX1;PRMT1;PTPN1;QARS;RIPK1;ROR2;RPS3;SDCBP;SPAG9;TAOK1;TAOK2;TAOK3;TRAF2;ZNF622
BP	M/L	GO:0090257	0.0185095	2.03055	9.45678	16	51	regulation of muscle system process	ADA;ANXA6;ATP1A1;ATP1B1;ATP2A2;ATP2B4;BIN1;C12orf57;CAMK2D;CAMK2G;CAV1;CDK9;CTDP1;CTTN;DAG1;DOCK5;DSG2;DSP;ENO1;FLNA;G6PD;GLRX3;GRK2;GSK3A;GSTO1;GTF2IRD1;HDAC4;IL6ST;ITGA2;JUP;KLF4;LMNA;MTOR;MTPN;MYL9;PAK1;PARP1;PIN1;PPP3CA;PRKACA;PRKCA;RHOA;ROCK1;ROCK2;SMAD3;SMAD4;SOD1;SRI;TPM1;TWF1;UTRN
BP	M/L	GO:0031344	0.0186171	1.50476	30.9663	42	167	regulation of cell projection organization	ABL1;ABL2;ACTR2;ADAM10;ADNP;AGRN;AKT1;ANAPC2;ANLN;AP2A1;ARAP1;ARF1;ARF6;ARHGAP35;ARHGDIA;ARPC2;ATF1;ATG3;ATG5;BAG5;BAIAP2;BIN3;CAMK1D;CAMSAP2;CAPRIN1;CAPZB;CARM1;CARMIL1;CAV1;CDC20;CDC42;CDC42EP1;CDC42EP4;CDK5;CFL1;CORO1B;CORO1C;CRABP2;CRMP1;CTSZ;CTTN;CUX1;CYFIP1;DAB2IP;DBN1;DLG5;DNM1L;DPYSL2;DVL1;DYNLL1;EEF2K;ENTR1;EP300;EPHA2;EPHA7;EPS8;EPS8L2;EZH2;EZR;FAM98A;FBXO7;FKBP4;FMR1;FNBP1L;FSCN1;FSTL4…
BP	M/L	GO:0034404	0.018946	1.7659	15.0196	23	81	nucleobase-containing small molecule biosynthetic process	ABCD1;ACAT1;ACOT7;ADA;ADK;ADPGK;ALDOA;ALDOC;APRT;ARNT;BPGM;CAD;CDA;CMPK1;CNP;CTPS1;CTPS2;DCTPP1;DERA;DHODH;DNPH1;DUT;ECD;EIF6;ENO1;ENO2;ENPP1;GALK1;GAPDH;GDA;GMPS;GPI;GPX1;GUK1;HDAC4;HINT1;HK2;HPRT1;ITPA;LDHA;MTAP;NCOR1;NME1;NME3;NME6;NT5C;NT5C2;NT5E;NTHL1;NUDT1;NUDT15;NUDT3;NUDT4;NUDT5;NUDT9;OGDH;OGT;PDE8B;PFKL;PFKM;PFKP;PGAM1;PGK1;PGM1;PGM2L1;PKM;PNP;PRKAA1;SAMHD1;SLC25A12;STAT3;TIGAR;TK1;TPI1;…
BP	M/L	GO:0002576	0.0189932	2.43755	5.74824	11	31	platelet degranulation	ABCC4;ACTN1;ACTN4;ALDOA;ANXA5;APOOL;APP;CD109;CLU;CYB5R1;ENDOD1;FAM3C;FAM49B;FLNA;LYN;MAGED2;MANF;NHLRC2;OLA1;PCDH7;SCCPDH;SOD1;STXBP1;TAGLN2;TGFB1;TLN1;TMX3;TOR4A;TTN;VCL;WDR1
BP	M/L	GO:0032507	0.0189932	2.43755	5.74824	11	31	maintenance of protein location in cell	AKT1;ARL2;CAV1;CDK5;DAG1;DBN1;EZR;FLNB;GOLPH3;GPAA1;HK2;HNRNPU;HSPA5;JUP;KDELR1;MORC3;PARK7;RANGAP1;SP100;SUN2;SYNE2;TAF8;TLN1;TLN2;TMSB10;TWF1;TWF2;TXN;VPS13A;VPS13C;VPS13D
MF	M/L	GO:0008017	0.0190158	1.79056	14.2124	22	77	microtubule binding	ABRAXAS2;ARL3;CAMSAP1;CAMSAP2;CDK5RAP2;CEP350;CETN2;CHP1;CKAP5;CLASP1;CLIP1;CNN3;CRIPT;DNM1;DNM1L;DPYSL2;DST;EML2;EML3;EML4;EZR;FAM83D;FCHO2;FMR1;FNTA;FSD1;GABARAPL2;GAPDH;GOLGA2;HOOK3;KATNB1;KIF11;KIF13A;KIF14;KIF15;KIF1B;KIF1C;KIF20A;KIF23;KIF2A;KIF2C;KIF4A;KIF5B;KIFC1;LRPPRC;MAP1B;MAPRE1;MAPRE2;MID1;MTCL1;MX1;MX2;NDE1;NDRG1;NUMA1;NUSAP1;OPA1;PAFAH1B1;PEX14;PLK1;POLB;PPP5C;PRC1;RACGAP1;RAE1;RCC…
BP	M/L	GO:0009108	0.0190191	1.7186	16.6516	25	90	coenzyme biosynthetic process	ACACA;ACAT1;ACOT7;ACSF3;ACSL1;ACSL3;ACSL4;ADPGK;AKR1A1;ALDOA;ALDOC;ARNT;ATIC;BPGM;COASY;COQ8B;COQ9;DHFR;DLAT;ECD;EIF6;ENO1;ENO2;FASN;FLAD1;FPGS;GALK1;GAPDH;GART;GCDH;GPI;HACD2;HDAC4;HK2;HSD17B12;IDH2;KYNU;LDHA;ME1;MOCOS;MOCS2;MOCS3;MTHFD1;MTHFD1L;MTHFS;NADK2;NAMPT;NAPRT;NAXD;NAXE;NCOR1;NDUFA9;NFS1;NNMT;OGDH;OGT;PANK4;PARP10;PARP9;PCBD1;PDHA1;PDHB;PDK1;PDK3;PDP1;PDPR;PDXK;PFKL;PFKM;PFKP;PGAM1;PGK1…
BP	M/L	GO:0040008	0.01919	1.51717	29.2975	40	158	regulation of growth	ABL1;ACTL6A;ADAM10;ADAM17;ADNP;AES;AFG3L2;AGRN;AKT1;ANAPC2;APP;ARHGEF11;ARMC10;ATAD3A;BASP1;BRAT1;BRD8;CAMK2D;CARM1;CCAR2;CCNB1;CCNB2;CDA;CDC42;CDK1;CDK11B;CDK4;CDK5;CDKN2A;CDKN2AIP;CDKN2C;CRABP2;CREB1;CRLF3;CTDP1;CTTN;CYFIP1;DAB2IP;DCAF1;DDX3X;DMAP1;DNPH1;DPYSL2;EGFR;EI24;EIF4G2;ENO1;ENPP1;EPHA7;EPPK1;EXOSC2;EXOSC4;EXOSC9;EZR;FLVCR1;FSTL4;FTO;G6PD;GDI1;GOLGA4;GPAT4;GSK3A;GSK3B;H3F3A;H3F3B;HDGFL2…
BP	M/L	GO:0045069	0.0192928	2.14241	7.97337	14	43	regulation of viral genome replication	ADARB1;BANF1;DDB1;DDX3X;DDX5;EIF2AK2;FMR1;HACD3;HSPA8;IFI16;IFIT1;IFIT5;IFITM3;ILF3;ISG15;ISG20;LARP1;MX1;NUCKS1;OAS1;OAS3;OASL;PABPC1;PARP10;PDE12;PKN2;PPIA;PPIB;PPID;PPIE;PPIH;RAD23A;SRPK1;SRPK2;STAU1;STOM;TOP2A;TOP2B;TRIM28;VAPA;VAPB;YTHDC2;ZC3HAV1
MF	M/L	GO:0016491	0.0201595	1.40377	45.1624	58	246	oxidoreductase activity	ABCC4;ACAD9;ACADM;ACOX1;ACOX3;ADH5;ADI1;AGPS;AIFM1;AKR1A1;AKR1B1;AKR1C3;AKR7A2;ALDH16A1;ALDH18A1;ALDH1B1;ALDH2;ALDH3A2;ALDH6A1;ALDH7A1;ALDH9A1;ALKBH4;ALKBH5;APEX1;ASPH;BCKDHB;BDH2;BLVRA;CAT;CBR1;CBR3;CBS;CCS;CHCHD4;CIAPIN1;COX11;COX15;COX2;COX4I1;COX5B;COX6B1;COX6C;COX7A2L;CPOX;CRYZ;CTBP1;CTBP2;CYB561D2;CYB5A;CYB5R1;CYB5R3;CYC1;DCXR;DEGS1;DHCR7;DHODH;DHRS1;DHRS7;DLAT;DNAJC10;DOHH;DPYD;DUS3L;ECSIT…
CC	M/L	GO:0042995	0.0202833	1.51729	28.5249	39	158	cell projection	ACADM;ACOT7;ACTC1;ACTN1;ACTN4;ACTR2;ACTR3;ADGRG1;AHCY;ANKS1A;ANLN;ANXA1;ANXA2;ARF1;ARFIP2;ASS1;ATP2A2;ATP6V1B2;ATP6V1D;ATP6V1E1;BAG3;CAMK2D;CAMK2G;CARMIL1;CASP8;CAV1;CCT4;CCT8;CD2AP;CDC42BPB;CDH13;CDK6;CEP350;CLIC4;CLIP1;CNP;CORO1B;CORO1C;CREB1;CTNNA2;CUL3;DCXR;DYNC1H1;EIF2S1;EPHB4;EPPK1;FADD;FAM49B;FAT1;FBXO7;FHOD1;FLOT1;FMNL1;GARS;GDI1;GRK2;HAX1;HNRNPA3;HNRNPK;IGF1R;INPPL1;IQGAP2;IREB2;ITGA1;LI…
CC	M/L	GO:0043209	0.0203693	1.70562	16.7468	25	90	myelin sheath	ACTG1;ACTR1A;AKR1B1;ANXA2;ARF6;ASS1;ATP1A1;ATP1B1;ATP5F1A;ATP5F1B;ATP5F1C;ATP5PD;ATP6V1B2;CA13;CANX;CCT2;CCT3;CCT5;CKB;CNP;CNTNAP1;DLAT;DLST;DNM1;EEF1A2;ENO2;EXOC4;EZR;FSCN1;GDI1;GLUL;GNAO1;GNB1;GNB2;GNB4;GOT2;GPI;HSP90AA1;HSPA5;HSPA8;HSPD1;IDH3A;IMMT;INA;ITGB1;ITPR3;MDH1;MDH2;MIF;MPP5;MSN;NAPA;NAPG;NDRG1;NDUFS1;NDUFS3;NME1;PDHA1;PEBP1;PHB;PHGDH;PITPNA;PKM;PRDX1;PRKCI;PTEN;RALA;RAP1A;RDX;SCRIB;SD…
MF	M/L	GO:0019955	0.0204753	3.80939	2.3995	6	13	cytokine binding	CD109;COPS5;CRLF1;ENG;GBP1;HAX1;IL6ST;ITGB1;LIFR;PARK7;PXDN;TRIM16;VASN
MF	M/L	GO:0097472	0.0204753	3.80939	2.3995	6	13	cyclin-dependent protein kinase activity	CCNA2;CCNB1;CCNB2;CDK1;CDK11B;CDK12;CDK13;CDK2;CDK4;CDK5;CDK6;CDK7;CDK9
BP	M/L	GO:0046620	0.0207272	2.94977	3.70854	8	20	regulation of organ growth	AKT1;BASP1;CARM1;CCNB1;CDK1;CTDP1;FLVCR1;G6PD;GSK3A;MAPK14;MTOR;PAK1;PIN1;POR;PTEN;RBPJ;SOD1;STK4;YAP1;YBX3
BP	M/L	GO:1903509	0.0207272	2.94977	3.70854	8	20	liposaccharide metabolic process	BAX;CREM;CTSA;DPM1;DPM3;GLA;GLB1;GPAA1;HEXB;NDUFAB1;PIGK;PIGS;PIGT;PRKAA1;PRKCD;SCCPDH;SMPD4;SUMF1;SUMF2;UGT8
BP	M/L	GO:1905952	0.0207272	2.94977	3.70854	8	20	regulation of lipid localization	AKT1;AKT2;ANXA2;EHD1;FTO;HNRNPK;IRS2;LAMTOR1;LRP1;MIF;NCOR1;NFKB1;OSBPL11;PCSK9;PNPLA2;PRKCD;PTPN11;PTPN2;SIRT1;TMF1
BP	M/L	GO:0032467	0.0209242	3.78806	2.41055	6	13	positive regulation of cytokinesis	AURKB;CDC42;CENPV;CIT;CUL3;GIPC1;KIF14;KIF23;NUP62;PKN2;RACGAP1;RHOA;SVIL
BP	M/L	GO:0051963	0.0209242	3.78806	2.41055	6	13	regulation of synapse assembly	ADNP;AGRN;APP;ARF6;DLG5;EEF2K;EPHA7;MECP2;PDLIM5;SIX4;TPBG;UBE2V2;VPS35
BP	M/L	GO:0110053	0.021057	1.67925	17.6156	26	95	regulation of actin filament organization	ABL1;ACTR2;ACTR3;ADD1;ADD3;ARAP1;ARF1;ARF6;ARFGEF1;ARHGAP18;ARHGAP35;ARHGEF10;ARPC1A;ARPC1B;ARPC2;ARPC3;ARPC5;ARPC5L;BAG4;BAIAP2;BAIAP2L1;BIN1;CAPZA1;CAPZA2;CAPZB;CARMIL1;CD47;CDC42;CDC42EP1;CDC42EP4;CFL1;CFL2;CIT;CLASP1;CORO1B;CTTN;CYFIP1;DSTN;EPS8;FHOD1;FLNA;GRB2;HAX1;HIP1R;ICAM1;ID1;IQGAP2;KANK4;KIRREL1;MET;MLST8;MTOR;MTPN;MYO1C;NCK1;NCKAP1;NF2;PAK1;PDXP;PFN1;PHLDB2;PPFIA1;PRKCD;PXN;RAC1;RDX;R…
BP	M/L	GO:0034097	0.021401	1.36912	52.4759	66	283	response to cytokine	ABCE1;ACSL1;ACSL4;ACTG1;ACTR2;ACTR3;ADAM10;ADAM17;ADAM9;AES;AIP;AKT1;ALAD;ANXA1;ANXA2;ARF1;ASS1;AXL;BAG4;BCAT2;BCLAF1;BOLA2;BOLA2B;CACTIN;CAMK2D;CAMK2G;CANX;CAPZA1;CASP3;CASP8;CAV1;CBFB;CBL;CD47;CDC34;CDC37;CDC42;CDC42EP4;CDC5L;CDK4;CDK9;CEBPB;CFL1;CHUK;CNN2;CNOT9;COL3A1;CREB1;CRK;CRKL;CRLF1;CTBP2;CTH;CTR9;CUL1;DAB2IP;DAPK3;DDOST;DDX41;DDX58;DHX9;EED;EIF2AK2;EIF4A2;ENDOG;EPRS;EPS8;ERBIN;FADD;FASN…
MF	M/L	GO:0004614	0.0216112	13.3031	0.738308	3	4	phosphoglucomutase activity	PGM1;PGM2;PGM2L1;PGM3
MF	M/L	GO:0010997	0.0216112	13.3031	0.738308	3	4	anaphase-promoting complex binding	CDC20;PLK1;PTEN;UBE2S
MF	M/L	GO:0015276	0.0216112	13.3031	0.738308	3	4	ligand-gated ion channel activity	ANXA6;ITPR2;ITPR3;RASA3
MF	M/L	GO:0016717	0.0216112	13.3031	0.738308	3	4	oxidoreductase activity, acting on paired donors, with oxidation of a pair of donors resulting in the reduction of molecular oxygen to two molecules of water	FADS1;FADS2;SCD;SCD5
MF	M/L	GO:0030020	0.0216112	13.3031	0.738308	3	4	extracellular matrix structural constituent conferring tensile strength	COL3A1;COL4A2;COL5A1;COL7A1
MF	M/L	GO:0035174	0.0216112	13.3031	0.738308	3	4	histone serine kinase activity	AURKA;AURKB;PRKAA1;VRK1
BP	M/L	GO:0051494	0.0217468	2.6775	4.42153	9	24	negative regulation of cytoskeleton organization	ARAP1;CAMSAP1;CAMSAP2;CDK5RAP2;CHMP2A;CLASP1;CORO1B;EML2;FKBP4;KATNB1;MAPRE1;MET;MID1;NPM1;NUBP1;PHLDB2;PPFIA1;RBM14;SMAD4;STMN1;SWAP70;TAOK1;TBCD;WASF2
BP	M/L	GO:0000733	0.0218947	13.2286	0.741709	3	4	DNA strand renaturation	BLM;RECQL;SMARCAL1;WRNIP1
BP	M/L	GO:0000915	0.0218947	13.2286	0.741709	3	4	actomyosin contractile ring assembly	ANLN;KIF23;PDCD6IP;RACGAP1
BP	M/L	GO:0010715	0.0218947	13.2286	0.741709	3	4	regulation of extracellular matrix disassembly	CLASP1;FSCN1;LRP1;TGFB1
BP	M/L	GO:0010763	0.0218947	13.2286	0.741709	3	4	positive regulation of fibroblast migration	AKT1;BAG4;PAK1;TGFB1
BP	M/L	GO:0022614	0.0218947	13.2286	0.741709	3	4	membrane to membrane docking	EZR;ICAM1;MSN;ROCK1
BP	M/L	GO:0032530	0.0218947	13.2286	0.741709	3	4	regulation of microvillus organization	EZR;FSCN1;PLS1;TWF2
BP	M/L	GO:0032891	0.0218947	13.2286	0.741709	3	4	negative regulation of organic acid transport	AKT1;AKT2;ARL6IP5;IRS2
BP	M/L	GO:0033313	0.0218947	13.2286	0.741709	3	4	meiotic cell cycle checkpoint	NSUN2;RAD1;TRIP13;TTK
BP	M/L	GO:0035542	0.0218947	13.2286	0.741709	3	4	regulation of SNARE complex assembly	STXBP1;VPS11;VPS16;VPS18
BP	M/L	GO:0042573	0.0218947	13.2286	0.741709	3	4	retinoic acid metabolic process	AKR1C3;CRABP2;RDH10;SCPEP1
BP	M/L	GO:0043277	0.0218947	13.2286	0.741709	3	4	apoptotic cell clearance	AXL;LRP1;RAB14;TGM2
BP	M/L	GO:0048711	0.0218947	13.2286	0.741709	3	4	positive regulation of astrocyte differentiation	APP;BIN1;IL6ST;PRPF19
BP	M/L	GO:0060445	0.0218947	13.2286	0.741709	3	4	branching involved in salivary gland morphogenesis	DAG1;LAMA5;PLXND1;TGM2
BP	M/L	GO:0060644	0.0218947	13.2286	0.741709	3	4	mammary gland epithelial cell differentiation	AKT1;AKT2;CEBPB;MGMT
BP	M/L	GO:0071715	0.0218947	13.2286	0.741709	3	4	icosanoid transport	ABCC4;ANXA1;MIF;PLA2G4A
BP	M/L	GO:0072075	0.0218947	13.2286	0.741709	3	4	metanephric mesenchyme development	BASP1;SIX4;SMAD4;STAT1
BP	M/L	GO:0089718	0.0218947	13.2286	0.741709	3	4	amino acid import across plasma membrane	ARL6IP5;SLC1A5;SLC7A1;SLC7A2
BP	M/L	GO:2000727	0.0218947	13.2286	0.741709	3	4	positive regulation of cardiac muscle cell differentiation	MTOR;PIN1;RBPJ;TGFB1
CC	M/L	GO:0030496	0.021984	1.67123	17.6771	26	95	midbody	ABRAXAS2;ALKBH4;ANLN;ANXA2;ARF6;ARL3;ARL8A;ARL8B;ASPM;AURKA;AURKB;BIRC6;CCDC124;CDC42;CDCA8;CDK1;CENPF;CEP44;CEP55;CHAMP1;CHMP1B;CHMP4B;CIT;CLIC4;CRMP1;CTDP1;CTNND1;DCTN3;ENTR1;ERH;EXOC1;EXOC2;EXOC4;EXOC5;EXOC6;EXOC7;GDI1;GNAI1;GNAI3;HNRNPU;HSP90B1;HSPA5;INCENP;IQGAP1;IST1;KATNB1;KIF13A;KIF14;KIF20A;KIF23;KIF4A;KLHL13;LAP3;MICAL1;MICAL3;MITD1;MTCL1;NAT10;NUP62;PDCD6IP;PDXP;PIK3C3;PIN1;PKN1;PKN2;P…
BP	M/L	GO:0090066	0.0219917	1.60561	21.0098	30	114	regulation of anatomical structure size	ABL1;ACTR2;ACTR3;ADD1;ADD3;ADNP;ANAPC2;AP2M1;ARF1;ARF6;ARFGEF1;ARHGAP18;ARHGAP35;ARPC1A;ARPC1B;ARPC2;ARPC3;ARPC5;ARPC5L;BAG4;BAIAP2;BAIAP2L1;BIN1;CAPZA1;CAPZA2;CAPZB;CARMIL1;CDC42EP1;CDC42EP4;CDK4;CDK5;CFL1;CFL2;CIT;CLNS1A;CORO1B;CRABP2;CREB1;CTTN;CYFIP1;DPYSL2;DSTN;EPHA7;EPS8;EZR;FSTL4;GDI1;GOLGA4;GRB2;GSK3B;HAX1;HIP1R;HP1BP3;HSP90AB1;IFRD1;ILK;IQGAP2;IQGAP3;IST1;KANK4;KDM1A;KIRREL1;LAMTOR5;LRRC…
MF	M/L	GO:0003777	0.0220064	2.67094	4.42985	9	24	microtubule motor activity	DNAH11;DYNC1H1;DYNC1I2;DYNC1LI1;DYNC1LI2;DYNLL1;DYNLRB1;KIF11;KIF13A;KIF14;KIF15;KIF1B;KIF1C;KIF20A;KIF23;KIF2A;KIF2C;KIF4A;KIF5B;KIFC1;KLC1;KLC2;KLC4;SMC3
CC	M/L	GO:0031528	0.0221144	13.1706	0.7443	3	4	microvillus membrane	CTNNB1;EZR;MSN;SLC9A3R1
CC	M/L	GO:0097413	0.0221144	13.1706	0.7443	3	4	Lewy body	ARIH1;FBXO7;GPX1;SQSTM1
BP	M/L	GO:0030100	0.0221702	2.0908	8.09555	14	44	regulation of endocytosis	AAK1;ABL1;ABL2;AP2S1;ARF6;ARFGAP1;ATG3;ATG5;BIN1;CAV1;CD2AP;CDH13;CSK;EHD4;LGALS3;LRPAP1;LRSAM1;MKLN1;MTMR2;NUMB;PACSIN2;PACSIN3;PPP3CB;PTEN;PTPN1;RAB20;RAB4A;RAB5B;RAB5C;RAC1;RACK1;ROCK1;RUFY1;SCRIB;SDCBP;SMAP1;SNX12;SNX3;SNX33;SYNJ2BP;TGFB1;TSC2;UBQLN2;ZFYVE16
CC	M/L	GO:0005874	0.0222134	1.52411	26.9809	37	145	microtubule	ABRAXAS2;ARFGEF2;ARL3;ASPM;AURKA;AURKB;BAG2;BAIAP2;BCL10;CAMSAP1;CAMSAP2;CCT2;CCT3;CCT4;CCT5;CCT6A;CCT7;CCT8;CDC16;CDC27;CDK1;CDK5;CDK5RAP2;CDK5RAP3;CEP170;CFAP20;CKAP5;CLASP1;CLIP1;CLTC;CUL3;DCTN3;DCXR;DNAH11;DNM1;DNM1L;DPYSL2;DST;DVL1;DYNC1H1;DYNC1I2;DYNC1LI1;DYNC1LI2;DYNLL1;DYNLRB1;EIF3A;EMD;EML2;EML3;EML4;FKBP4;FSD1;GOLGA2;HAUS1;HAUS4;HAUS5;HAUS7;HNRNPU;HOOK3;HSPH1;INCENP;INO80;IQGAP1;KATNB1;…
BP	M/L	GO:0062012	0.0223506	1.68728	16.8739	25	91	regulation of small molecule metabolic process	ABCD1;ACACA;AKR1C3;AKT1;AKT2;ANXA1;AP2A1;ARNT;ARPP19;ATP2B4;ATP5IF1;CAV1;CCNB1;CDA;CDK1;CLTC;COMT;COX11;COX2;COX7A2L;CPT1A;DHCR7;DNM1L;DUSP12;ECD;EIF6;ENO1;ENPP1;ERLIN1;FABP3;FABP5;FAM3C;FASN;FDFT1;GGPS1;GSK3A;GSK3B;HDAC4;IDI1;IRS2;KPNB1;LDLR;LONP2;LPGAT1;LSS;ME1;ME2;MTOR;MVK;NCOR1;NCOR2;NFKB1;NFYA;NFYC;NLN;NQO1;OGT;PARK7;PARP1;PDE12;PDK1;PDK3;PDP1;PDPR;PGAM1;PGP;PHKG2;PIBF1;PMVK;POR;PPIF;PPP1CA;…
BP	M/L	GO:0050803	0.0230116	2.01748	8.9005	15	48	regulation of synapse structure or activity	ABL1;ACTR2;ADAM10;ADNP;AGRN;ANAPC2;APP;ARF4;ARF6;BAIAP2;CAPRIN1;CDC20;CDC42;CDK5;CFL1;CHMP2B;CRIPT;CTNNA2;CYFIP1;DAB2IP;DAG1;DLG5;DNM1;DNM1L;EEF2K;EGLN1;EPHA7;FMR1;FYN;HSPA8;MAPK14;MECP2;MESD;NEDD4;OPA1;PAFAH1B1;PDLIM5;PPT1;PTEN;RHOA;SIPA1L1;SIX4;TPBG;UBE2V2;VCP;VPS35;YWHAZ;ZMYND8
CC	M/L	GO:0005856	0.0234028	1.52481	26.2017	36	147	cytoskeleton	ABL1;ABL2;ACACA;ACTB;ACTR6;ADAM17;ADD3;AFAP1;AHNAK;AKAP12;ALDOA;ALDOC;ALG2;ARHGDIA;ARHGEF18;ARL6IP5;BAIAP2L1;BASP1;BIN1;CASK;CASP8;CCDC6;CDC42EP1;CDC42EP4;CFL2;CHP1;CKAP4;CLK3;CLNS1A;CLU;CNN3;CORO1C;COTL1;CRK;CTNNA2;CTNNAL1;CTTNBP2NL;DAG1;DDX20;DDX58;DDX60;DNAJA1;DNAJC7;EHD2;EPB41;EPB41L1;EXOSC4;FARP1;FCHO2;FERMT1;FNBP1L;GAN;GAPDH;GBP1;GBP2;GTF2F2;H1F0;HAX1;HINT1;HSBP1;HTRA2;HYPK;IFIT5;INPPL1;INT…
BP	M/L	GO:0007080	0.0237336	2.46032	5.19196	10	28	mitotic metaphase plate congression	CCNB1;CDC23;CDCA8;CHAMP1;CHMP1B;CHMP2A;CHMP2B;CHMP4B;CHMP5;CHMP7;CUL3;HNRNPU;KIF14;KIF2C;KIFC1;KPNB1;MAD1L1;MIS12;NDC80;NUF2;NUP62;PIBF1;RRS1;SEH1L;SPDL1;VPS4A;VPS4B;ZW10
BP	M/L	GO:0051897	0.0237336	2.46032	5.19196	10	28	positive regulation of protein kinase B signaling	AKR1C3;ARFGEF1;AXL;BAG4;C1QBP;EGFR;ENG;FYN;GPX1;GRB2;HAX1;HSP90AA1;HSP90AB1;ILK;IRS2;ITGB1;MET;MTDH;MTOR;MYDGF;PARK7;PIK3R2;PTPN11;PTPRJ;RICTOR;RTN4;TGFB1;TXN
MF	M/L	GO:0005524	0.0238022	1.26349	99.6716	117	540	ATP binding	AACS;AAK1;AARS;AARS2;ABCB10;ABCB6;ABCC1;ABCC4;ABCD1;ABCE1;ABCF1;ABCF2;ABCF3;ABL1;ABL2;ACACA;ACSF3;ACSL1;ACSL3;ACSL4;ACTB;ACTC1;ACTG1;ACTR1A;ACTR1B;ACTR2;ACTR3;ACTR8;ADK;AFG3L2;AK1;AK2;AK3;AK4;AK6;AKT1;AKT2;ALDH18A1;AQR;ARAF;ASCC3;ASNA1;ASS1;ATAD1;ATAD2;ATAD3A;ATAD3B;ATAD5;ATM;ATP11C;ATP13A1;ATP1A1;ATP1B1;ATP2A2;ATP2B1;ATP2B4;ATP2C1;ATP5F1A;ATP5F1B;ATP5F1D;ATP6AP1;ATP6V1B2;ATP9A;ATR;ATRX;AURKA;AUR…
BP	M/L	GO:0032612	0.023946	4.4161	1.85427	5	10	interleukin-1 production	ANXA1;ARG2;GSTP1;HDAC2;HSPB1;IFI16;PANX1;S100A13;SMAD3;TRIM16
BP	M/L	GO:0061162	0.023946	4.4161	1.85427	5	10	establishment of monopolar cell polarity	CDC42;FSCN1;GBF1;MAP1B;MSN;PRKCI;PTK7;RHOA;SCRIB;SLC9A3R1
BP	M/L	GO:0072080	0.023946	4.4161	1.85427	5	10	nephron tubule development	ACAT1;CTNNB1;ILK;LAMA5;PBX1;SIX4;SMAD4;STAT1;TGFB1;YAP1
BP	M/L	GO:0072359	0.0239674	1.41359	40.2377	52	217	circulatory system development	ABL1;ACTC1;ADGRG1;AGO2;AIMP1;AKT1;ANP32B;ANPEP;ANTXR1;ANXA1;ANXA2;ANXA3;AP1B1;AP2B1;ARID1A;ARID2;ATG5;ATP5F1B;ATP5IF1;B4GALT1;BASP1;BAX;CACYBP;CAD;CALR;CASP3;CAV1;CCNB1;CDC42;CDH13;CDK1;CEMIP2;CLIC4;COL3A1;COL4A2;COL4A3BP;COL5A1;CREB1;CRIP1;CRKL;CSPG4;CTDP1;CTH;CTNNB1;DAB2IP;DAG1;DCTN5;DDAH1;DHCR7;DIPK2A;DNAH11;DNMT1;DSG2;DSP;DVL1;ECE1;EGFR;EGLN1;EMC10;ENG;EP300;EPHA2;EPHB4;EPN1;ERAP1;FAM129B;FBN…
BP	M/L	GO:0046939	0.0240827	2.13512	7.41709	13	40	nucleotide phosphorylation	ADPGK;AK1;AK4;ALDOA;ALDOC;ARNT;BPGM;CMPK1;ECD;EIF6;ENO1;ENO2;GALK1;GAPDH;GPI;GUK1;HDAC4;HK2;LDHA;NCOR1;NME1;NME3;NME6;OGDH;OGT;PFKL;PFKM;PFKP;PGAM1;PGK1;PGM1;PGM2L1;PKM;PNKP;PRKAA1;STAT3;SUCLG1;TIGAR;TPI1;ZBTB7A
CC	M/L	GO:0000780	0.0242965	4.39655	1.86075	5	10	condensed nuclear chromosome, centromeric region	ATRX;AURKA;AURKB;BUB1B;CCNB1;MIS12;NDC80;NUF2;PLK1;PMF1
BP	M/L	GO:0030879	0.0243168	2.21625	6.67538	12	36	mammary gland development	AKT1;AKT2;APRT;ARHGAP35;ARHGAP5;BAX;CAPN1;CAV1;CEBPB;COX2;CREB1;DHODH;EPHA2;FASN;GOT2;GPAT4;GPX1;HK2;IQGAP3;IRS2;ITGA2;MAPK1;MED1;MGMT;MTX1;NME1;OAS2;PHB2;PPAT;RTN4;SCRIB;SLC29A1;STAT5B;STAT6;TGFB1;UMPS
BP	M/L	GO:0031960	0.0243168	2.21625	6.67538	12	36	response to corticosteroid	ADAM9;AGL;AIFM1;AKR1C3;ALAD;ALPL;ANXA1;ANXA3;ASS1;ATP2B1;CAD;CASP3;EGFR;EIF4E;EIF4EBP1;ENG;FECH;GLB1;GOT1;GSTP1;HNRNPU;HSPD1;ICAM1;KRAS;NR3C1;PARP1;PCK2;PCNA;PEBP1;RHOA;SDC1;SMYD3;TFAP4;TGFB1;TYMS;USP8
CC	M/L	GO:0031256	0.0243186	2.06085	8.1873	14	44	leading edge membrane	ADAM17;AKT2;ANTXR1;ARF4;ATP2B1;C2CD5;CFL1;CSPG4;DDX58;EEF1A1;EPHA2;EPS8;EPS8L2;EZR;FERMT1;FERMT2;HIP1R;IFIT5;ITGA5;ITGB1;MYO1C;NCKAP1;NF2;NME1;PACSIN2;PAK1;PALM;PDXP;PIEZO1;PIP5K1A;PLXND1;PPP1R9B;PTPRJ;PTPRK;RAC1;RHOA;RPS3;SPTBN1;SYNE2;THEM4;TLN1;TPM1;TWF1;VASP
BP	M/L	GO:0006869	0.0243967	1.85988	11.3111	18	61	lipid transport	ABCC1;ABCC4;ABCD1;ACACA;ACSL1;ACSL3;ACSL4;AKT1;AKT2;ANXA1;ANXA2;APOL2;ATP11C;ATP9A;CAV1;CHKA;CLU;COL4A3BP;CPT1A;CPT2;EPRS;ESYT1;FABP3;GOT2;HDLBP;HNRNPK;IRS2;LAMTOR1;LDLR;LRP1;MIF;NCOR1;NFKB1;NPC1;NPC2;OSBP;OSBPL10;OSBPL11;OSBPL2;OSBPL3;OSBPL9;PCSK9;PITPNA;PITPNB;PLA2G4A;PRKCD;PTPN11;SELENOM;SIGMAR1;SIRT1;SLC25A17;SLC25A20;SLC27A2;SLC27A4;SOAT1;SPNS1;TMF1;VAMP7;VPS4A;VPS4B;VPS51
BP	M/L	GO:0009166	0.0243967	1.85988	11.3111	18	61	nucleotide catabolic process	ABCD1;ACAT1;ACOT7;ADA;ADPGK;ALDOA;ALDOC;ARNT;BPGM;CNP;DCTPP1;DERA;DNPH1;DUT;ECD;EIF6;ENO1;ENO2;GALK1;GAPDH;GDA;GPI;GPX1;HDAC4;HINT1;HK2;HPRT1;ITPA;LDHA;NCOR1;NT5C;NT5C2;NT5E;NTHL1;NUDT1;NUDT15;NUDT3;NUDT4;NUDT9;OGDH;OGT;PDE8B;PFKL;PFKM;PFKP;PGAM1;PGK1;PGM1;PGM2L1;PKM;PNP;PRKAA1;SAMHD1;SLC25A12;STAT3;TIGAR;TPI1;UNG;UPP1;VCP;ZBTB7A
BP	M/L	GO:0016192	0.0244155	1.23816	124.236	143	670	vesicle-mediated transport	AAK1;ABCC4;ABL1;ABL2;ACSL3;ACTB;ACTG1;ACTN1;ACTN4;ACTR10;ACTR1A;ACTR1B;ACTR2;ACTR3;ADAM10;AGL;AKT2;ALAD;ALDOA;ALDOC;ANKFY1;ANKRD28;ANPEP;ANXA1;ANXA2;ANXA3;ANXA5;AP1B1;AP1G2;AP1M1;AP1S1;AP2A1;AP2A2;AP2B1;AP2M1;AP2S1;AP3D1;AP3M1;AP3S1;AP4E1;AP5Z1;APOOL;APP;APRT;ARCN1;ARF1;ARF4;ARF5;ARF6;ARFGAP1;ARFGAP2;ARFGAP3;ARFGEF1;ARFGEF2;ARHGAP1;ARHGAP17;ARL3;ARL8A;ARPC1A;ARPC1B;ARPC2;ARPC3;ARPC5;ATAD1;ATAD3B;…
MF	M/L	GO:0004601	0.0248391	5.94187	1.28764	4	7	peroxidase activity	CAT;PRDX1;PRDX2;PRDX4;PRDX5;PXDN;TXNDC17
BP	M/L	GO:0017001	0.0249463	5.93306	1.28924	4	7	antibiotic catabolic process	AKR1C3;ALDH1B1;ALDH2;GNPDA1;GNPDA2;NAGK;PCK2
BP	M/L	GO:0048609	0.0250331	1.49022	28.9266	39	156	multicellular organismal reproductive process	ACOX1;ACSL4;ACTR1A;ADA;ADAM10;ADNP;AFF4;AKR1B1;AKT1;ALKBH5;APOL2;APP;ARID4B;ASF1B;ASPM;ATP2B4;ATRX;AURKA;AXL;B4GALT1;BAX;BCAP31;CALR;CASP3;CCNB1;CCT6B;CDYL;CELF1;CEP131;CETN2;CIP2A;COMT;CREM;CSNK2A2;CTNNB1;CTSB;DAZAP1;DDX20;DDX6;DNAJA1;DNMT3A;DSG2;DYNLL1;EGFR;EIF2S2;ERCC1;FAM50A;FANCD2;FIGNL1;FNDC3A;GGT1;GOLGA3;GPX4;H2AFX;H3F3A;H3F3B;HERC2;HERC4;HEXB;HMGB2;HSPA5;HSPB11;IGF2R;INPP5B;ITGB1;JUNB;KHD…
MF	M/L	GO:0043295	0.0251377	5.91689	1.29204	4	7	glutathione binding	GSS;GSTM3;GSTM4;GSTP1;LANCL1;MGST1;PTGES2
BP	M/L	GO:0045744	0.0253468	5.89982	1.29512	4	7	negative regulation of G protein-coupled receptor signaling pathway	ADA;ATP2B4;DNM1;GRK2;PALM;UBQLN2;YWHAB
CC	M/L	GO:0030016	0.0253669	1.75403	13.7696	21	74	myofibril	ACTC1;ACTG1;ACTN1;ACTN4;AHNAK;AHNAK2;ALDOA;ARF1;ATP2B4;BAG3;BIN1;CALD1;CAPZB;CFL2;CTNNB1;DAG1;DCTN4;DNAJB6;DST;ENO1;FBXO22;FERMT2;FHL2;FHL3;FKBP1A;FLNA;FLNB;FRG1;FXR1;GLRX3;HDAC4;HSPB1;ILK;JUP;LMAN1;MYL9;PAK1;PALLD;PARVA;PARVB;PDLIM1;PDLIM3;PLEC;PPP1R12A;PPP2R5A;PPP3CA;PPP3CB;PYROXD1;SCO1;SCO2;SDC4;SLC2A1;SMN1;SMN2;SPTBN1;SQSTM1;SRI;STUB1;SVIL;SYNC;SYNE2;SYNM;SYNPO;TMOD1;TMOD3;TPM1;TPM2;TPM3;TPM4…
BP	M/L	GO:0006873	0.0253722	1.59621	20.397	29	110	cellular ion homeostasis	ABCB6;ABL1;ABL2;ACO1;AFG3L2;ANXA2;ANXA5;ANXA6;AP3D1;APP;ARF1;ATG5;ATP13A1;ATP1A1;ATP1B1;ATP1B3;ATP2A2;ATP2B1;ATP2B4;ATP2C1;ATP5F1B;ATP6AP1;ATP6V0A2;ATP6V1G1;ATP6V1H;BAX;BCAP31;CACNA2D1;CALR;CAMK2D;CAND1;CAV1;CCDC22;CDK5;CHERP;CHP1;CKB;CLIC4;CUL1;EGLN1;ENPP1;ERO1A;FKBP1A;FLVCR1;FTH1;FTL;FYN;GLRX3;GNA13;GNB1;GOT1;GSTO1;GTF2I;HEXB;HMOX1;HMOX2;HSP90B1;HTT;IMMT;IREB2;ITPR2;ITPR3;LETM1;LYN;MAIP1;MAPK1;…
BP	M/L	GO:0007601	0.0254266	3.09494	3.15226	7	17	visual perception	CHM;CRYZ;EML2;LUM;NOB1;OAT;OPA1;PDCL;PDE6D;PITPNA;PPT1;RABGGTA;RABGGTB;RDH10;RP2;WDR36;WFS1
BP	M/L	GO:0015909	0.0254266	3.09494	3.15226	7	17	long-chain fatty acid transport	ABCD1;ACACA;ACSL1;ACSL3;AKT1;AKT2;ANXA1;CPT1A;CPT2;EPRS;FABP3;IRS2;MIF;PLA2G4A;SLC25A20;SLC27A2;SLC27A4
BP	M/L	GO:0046660	0.0254266	3.09494	3.15226	7	17	female sex differentiation	AXL;BAX;CASP3;CEBPB;EIF2B2;EIF2B4;HSPA5;ICAM1;IDH1;NUP107;PHB;SGPL1;SIRT1;SMAD4;SOD1;STAT5B;ZNF830
BP	M/L	GO:0050729	0.0254266	3.09494	3.15226	7	17	positive regulation of inflammatory response	APP;CD47;DDT;DHX9;EGFR;HSPD1;IL6ST;ITGA2;KARS;LDLR;MYD88;PARK7;RPS19;SNX4;STAT5B;TGM2;VAMP7
BP	M/L	GO:0061621	0.0254266	3.09494	3.15226	7	17	canonical glycolysis	ADPGK;ALDOA;ALDOC;BPGM;ENO1;ENO2;GAPDH;GPI;HK2;PFKL;PFKM;PFKP;PGAM1;PGK1;PGM2L1;PKM;TPI1
BP	M/L	GO:0097746	0.0254266	3.09494	3.15226	7	17	regulation of blood vessel diameter	AKT1;ATG5;CAV1;DOCK5;ECE1;EGFR;GPX1;HMOX1;ICAM1;ITGA1;NPR1;PIK3C2A;PLOD3;RAP1GDS1;RHOA;SCPEP1;SOD1
BP	M/L	GO:1903649	0.0254266	3.09494	3.15226	7	17	regulation of cytoplasmic transport	CHMP3;DAB2;DNAJC13;EZR;MAP2K1;MAP2K2;MAPK1;MAPK3;MSN;MTMR2;PTPN23;RAB21;RAB29;RDX;SNX12;SNX3;VPS11
BP	M/L	GO:0018209	0.0254877	1.66157	17.0593	25	92	peptidyl-serine modification	AKT1;AKT2;APP;ARAF;ATM;ATP2B4;ATR;AURKA;AURKB;BAG4;BAX;CAB39;CAMK2D;CAV1;CCNB1;CDK1;CDK2;CDK5;CHUK;CLK1;CNOT9;CSNK1A1;CSNK1E;CSNK1G3;CSNK2A2;DOCK7;EGFR;GALNT2;GPD1L;GRK2;GSK3B;HAX1;HPF1;HSP90AA1;HSP90AB1;IKBKB;ILK;MAP2K2;MAPK1;MAPK14;MAPK3;MAPKAP1;MAPKAPK2;MARK3;MASTL;MIF;MORC3;MTOR;NAA10;NCK1;NEK6;NTMT1;PAK1;PAK2;PARK7;PARP1;PDCD10;PDK3;PKN1;PKN2;PKN3;PLK1;PRKAA1;PRKACA;PRKCA;PRKCD;PRKCI;PRKDC;P…
BP	M/L	GO:0001658	0.0255435	5.88374	1.29799	4	7	branching involved in ureteric bud morphogenesis	CTNNB1;ILK;LAMA5;PBX1;SIX4;SMAD4;TGFB1
BP	M/L	GO:0001974	0.0255435	5.88374	1.29799	4	7	blood vessel remodeling	ATG5;AXL;BAX;BCR;RBPJ;TGFB1;TGM2
BP	M/L	GO:0002230	0.0255435	5.88374	1.29799	4	7	positive regulation of defense response to virus by host	CGAS;DDX58;DTX3L;PARP9;PQBP1;SIN3A;STAT1
BP	M/L	GO:0002888	0.0255435	5.88374	1.29799	4	7	positive regulation of myeloid leukocyte mediated immunity	DDX1;DDX21;DDX58;SNX4;STX4;STXBP1;VAMP7
BP	M/L	GO:0002903	0.0255435	5.88374	1.29799	4	7	negative regulation of B cell apoptotic process	ADA;AURKB;BCL10;IRS2;MIF;NOC2L;SLC39A10
BP	M/L	GO:0010862	0.0255435	5.88374	1.29799	4	7	positive regulation of pathway-restricted SMAD protein phosphorylation	DAB2;ENG;RBPMS;SDCBP;SMAD4;TGFB1;TTK
BP	M/L	GO:0032651	0.0255435	5.88374	1.29799	4	7	regulation of interleukin-1 beta production	ARG2;GSTP1;HSPB1;IFI16;PANX1;SMAD3;TRIM16
BP	M/L	GO:0034694	0.0255435	5.88374	1.29799	4	7	response to prostaglandin	ACACA;AKAP8;AKR1C3;AKT1;GNB1;PRKAA1;YY1
BP	M/L	GO:0035404	0.0255435	5.88374	1.29799	4	7	histone-serine phosphorylation	AURKA;AURKB;CCNB1;PRKAA1;RPS6KA4;RPS6KA5;VRK1
BP	M/L	GO:0061333	0.0255435	5.88374	1.29799	4	7	renal tubule morphogenesis	CTNNB1;ILK;LAMA5;PBX1;SIX4;SMAD4;TGFB1
BP	M/L	GO:0071675	0.0255435	5.88374	1.29799	4	7	regulation of mononuclear cell migration	KARS;LGALS3;LYN;MAPK14;MAPK3;MOSPD2;TGFB1
BP	M/L	GO:0072171	0.0255435	5.88374	1.29799	4	7	mesonephric tubule morphogenesis	CTNNB1;ILK;LAMA5;PBX1;SIX4;SMAD4;TGFB1
BP	M/L	GO:1902001	0.0255435	5.88374	1.29799	4	7	fatty acid transmembrane transport	ACACA;AKT1;AKT2;CPT1A;CPT2;IRS2;SLC25A20
BP	M/L	GO:1905048	0.0255435	5.88374	1.29799	4	7	regulation of metallopeptidase activity	ANTXR1;DDRGK1;KARS;MAPK14;MAPK3;PICALM;STAT3
CC	M/L	GO:0070938	0.0258595	5.85784	1.30253	4	7	contractile ring	ALKBH4;ANLN;DAG1;MYH9;PDXP;PRC1;UTRN
BP	M/L	GO:0060485	0.026623	1.91959	9.82764	16	53	mesenchyme development	ACTC1;ANXA6;BASP1;CFL1;CLASP1;CORO1C;CTNNB1;DAB2;DAB2IP;DAG1;DDX5;DLG5;ENG;EXOC4;EZH2;FAM83D;FOLR1;GLIPR2;GSK3B;HDAC2;HNRNPAB;LAMA5;MAPK1;MAPK3;MTOR;NEDD4;NOLC1;NUP133;PDCD6;PEF1;PHACTR4;PHLDB1;PHLDB2;PPP2CA;PTEN;PTK7;RBPJ;RDH10;RTN4;S100A4;SDCBP;SIX4;SMAD2;SMAD3;SMAD4;STAT1;STRAP;TCOF1;TGFB1;TGFB1I1;TRIM28;VASN;YAP1
BP	M/L	GO:0002791	0.0266581	1.7169	14.6487	22	79	regulation of peptide secretion	AACS;ABL1;ADAM9;AIMP1;ANXA1;ANXA4;ANXA5;ARF1;ARFIP1;ARG2;ARL2;ATG5;CHUK;CPT1A;DDX58;DHX9;DNAJC1;DNM1L;DYNLL1;EGFR;ERP29;EXOC1;EZR;FERMT1;GAPDH;GBP1;GLMN;GLUL;GOLPH3;GPI;HSPD1;IDH2;IFIH1;IRS2;ITPR2;ITPR3;KARS;KIF5B;LYN;MAPK14;MAPK3;MCU;MIF;MYO18A;NDUFAF2;OXCT1;P3H1;PANX1;PFKL;PFKM;PHPT1;PIK3C3;PPIA;PPID;PPP3CA;PPP3CB;PRKCA;PSMD9;PTPN11;PTPN23;RAB11FIP1;RAB11FIP5;RAB8B;RAP1A;SEC24A;SLC16A1;SLC25A4;…
CC	M/L	GO:0030027	0.0267388	1.76996	13.0253	20	70	lamellipodium	ACTC1;ACTR2;ACTR3;ANTXR1;APP;ARPC2;ARPC3;ARPC5;CARMIL1;CDC42BPB;CDK5;CFL1;CORO1B;CORO1C;CSPG4;CTNNA2;CTNNB1;CTNND1;CTTN;CYFIP1;DAG1;DBNL;EPHA2;FAT1;FERMT2;FLOT1;FSCN1;HAX1;IGF2BP1;ILK;INPPL1;IQGAP2;ITGB1;MYO10;NCKAP1;NF2;NRBP1;PAK1;PALLD;PARVB;PDXP;PHACTR4;PIEZO1;PIP5K1A;PKN2;PLCG1;PLXND1;PPP1R9B;PXN;RAB13;RAC1;RAPH1;RDX;RHOA;ROCK1;SCRIB;SHTN1;SLC39A14;SNX1;SNX2;SRGAP2;STX4;SWAP70;SYNE2;TSC1;TWF2…
MF	M/L	GO:0061135	0.027479	2.73737	3.87612	8	21	endopeptidase regulator activity	ADRM1;APP;BIRC6;CD109;COL7A1;CSTB;GAPDH;PEBP1;PRDX5;PSMD14;PSME3;PSMF1;RPS6KA3;SERPINB1;SERPINB5;SERPINB6;SERPINH1;TNFAIP8;UCHL5;USP14;XIAP
MF	M/L	GO:0030246	0.027627	2.01427	8.30597	14	45	carbohydrate binding	AGL;ALDOA;CALR;CANX;CDIPT;EGLN1;EMC7;ENG;ENPP1;G6PD;GALK1;GALM;GALNT2;GALNT7;GANAB;GNPNAT1;GPI;HK2;IGF2R;LGALS1;LGALS3;LMAN1;LMAN2;M6PR;MAN2A1;MLEC;MRC2;NOMO2;P3H1;P3H2;P4HA1;P4HA2;P4HTM;PFKL;PFKM;PFKP;PLOD1;PLOD3;PRPS2;RPIA;SCARA3;SORD;TALDO1;UAP1;UGP2
BP	M/L	GO:0061640	0.027676	1.95753	9.08593	15	49	cytoskeleton-dependent cytokinesis	ACTR2;ACTR3;ALKBH4;ANLN;ARF1;ARL3;AURKB;BIN3;CEP55;CETN2;CFL1;CHMP1B;CHMP2A;CHMP2B;CHMP3;CHMP4B;CHMP5;CHMP7;CIT;DCTN3;ESPL1;INCENP;IST1;KIF20A;KIF23;KIF4A;MITD1;NUP62;NUSAP1;PDCD6IP;PLK1;RAB35;RACGAP1;RHOA;SEPT10;SEPT2;SEPT6;SEPT7;SEPT9;SNX33;SNX9;SON;SPTBN1;STAMBP;STMN1;USP8;VPS4A;VPS4B;WASHC5
BP	M/L	GO:1902903	0.0276961	2.52605	4.58172	9	25	regulation of supramolecular fiber organization	APP;ARL2;CAMSAP1;CAMSAP2;CDK5RAP2;CLIP1;CLU;COLGALT1;EML2;FKBP4;GPX1;HSPA8;KATNB1;LDLR;MAPRE1;MECP2;MID1;NUMA1;PARK7;PRUNE1;RPS3;SLAIN2;SMAD4;TAOK1;TBCD
MF	M/L	GO:0016853	0.0278091	1.75898	13.0682	20	71	isomerase activity	BPGM;CWC27;DDT;DKC1;EBP;ECH1;ECI1;ECI2;ENOPH1;ENOSF1;ERO1A;ERP44;FKBP10;FKBP14;FKBP1A;FKBP2;FKBP3;FKBP4;FKBP5;FKBP8;FKBP9;GNPDA1;GNPDA2;GPI;HSD17B4;IDI1;LSS;MIF;MPI;MRI1;MUT;P4HB;PDIA4;PDIA5;PGAM1;PGM1;PGM2;PGM2L1;PGM3;PIGK;PIN1;PIN4;PMM2;PPIA;PPIB;PPIC;PPID;PPIE;PPIF;PPIH;PPIL1;PPIL2;PPIL3;PPIL4;PPWD1;PTGES2;PTPA;PUS7;PUS7L;QSOX2;RPIA;RPUSD2;RPUSD3;TMX3;TOP1;TOP2A;TOP2B;TOP3A;TOP3B;TPI1;TRUB1
BP	M/L	GO:0042633	0.0281891	2.72202	3.89397	8	21	hair cycle	CD109;CTNNB1;EGFR;FERMT1;GORAB;HDAC1;HDAC2;LAMA5;LDB1;NF1;NIPBL;NOM1;NSDHL;NSUN2;NUMA1;PPP1R13L;RBPJ;RELA;SMAD4;SNRPE;ZMPSTE24
BP	M/L	GO:0065007	0.0282851	1.18765	495.647	518	2673	biological regulation	AAAS;AACS;AAK1;AAMDC;AARS;AATF;ABCB6;ABCC1;ABCC4;ABCD1;ABCE1;ABL1;ABL2;ABRACL;ABT1;ACAA2;ACACA;ACADM;ACAP2;ACO1;ACOT13;ACOX1;ACOX3;ACSL1;ACSL3;ACTB;ACTC1;ACTG1;ACTL6A;ACTN1;ACTN4;ACTR1A;ACTR2;ACTR3;ADA;ADAM10;ADAM17;ADAM9;ADARB1;ADD1;ADD3;ADGRG1;ADH5;ADNP;ADRM1;AES;AFAP1;AFF4;AFG3L2;AGAP3;AGFG2;AGO2;AGRN;AGTRAP;AHCTF1;AHCYL1;AHNAK;AHNAK2;AHSA1;AIFM1;AIFM2;AIMP1;AIMP2;AIP;AK3;AKAP1;AKAP12;AKAP8;AK…
BP	M/L	GO:0045807	0.028645	2.00294	8.34422	14	45	positive regulation of endocytosis	ACTN4;ANKFY1;ANXA2;AP2A1;AP2B1;ARF1;ATAD1;AXL;BCR;CALR;CAMK1D;CBL;CD47;CLU;DAB2;DNM1;DNM1L;EEF2K;FLOT1;FMR1;HIP1R;HNRNPK;ITGA2;LDLR;LMAN2;LRP1;LYAR;MIB1;MYO18A;NEDD4L;PCSK9;PICALM;PPP3CA;PPT1;PTPRJ;RAB21;RAB27A;RAP1A;SCYL2;SH3GL1;SYNJ1;TBC1D5;TSG101;VPS28;WASL
CC	M/L	GO:0031091	0.0287507	2.70982	3.90758	8	21	platelet alpha granule	ACTN1;ACTN4;ALDOA;APOOL;APP;CD109;CLU;CYB5R1;FAM49B;MAGED2;NHLRC2;OLA1;PCDH7;SCCPDH;STXBP1;STXBP3;TGFB1;TMX3;TOR4A;VAMP7;VPS33B
CC	M/L	GO:0072562	0.0287507	2.70982	3.90758	8	21	blood microparticle	ACTB;ACTC1;ACTG1;ANXA5;CLIC1;CLU;DNPEP;EIF2A;ENG;HSPA6;HSPA8;INTS11;MSN;PFN1;PSMC5;SDCBP;SLC2A1;STOM;TFRC;TGFB1;YWHAZ
BP	M/L	GO:0010951	0.0294815	2.05823	7.60251	13	41	negative regulation of endopeptidase activity	AKT1;APP;BCL2L12;BIN1;BIRC6;CAAP1;CD109;COL7A1;CSTB;DDX3X;DNAJB6;GAPDH;GPI;GPX1;IFI16;IGBP1;KLF4;LAMTOR5;MICAL1;NLE1;PAK2;PARK7;PCID2;PEBP1;PICALM;PIH1D1;POR;PRDX5;PSMF1;RAF1;RPS6KA3;SERPINB1;SERPINB5;SERPINB6;SERPINH1;SFN;TNFAIP8;UCHL5;USP14;XIAP;YWHAE
BP	M/L	GO:1903522	0.0294815	2.05823	7.60251	13	41	regulation of blood circulation	ADA;AHCYL1;AKT1;ASPH;ATP1A1;ATP1B1;ATP2A2;ATP2B1;ATP2B4;BIN1;CACNA2D1;CAMK2D;CAV1;DOCK5;DSG2;DSP;ECE1;EGFR;FLNA;GLRX3;GNAO1;GPD1L;GRK2;GSK3A;GSTO1;HDAC4;ICAM1;ITPR2;ITPR3;JUP;NPR1;NUP155;PEBP1;PRKACA;RHOA;SRI;STIM1;TMEM65;TPM1;YWHAE;ZMPSTE24
BP	M/L	GO:0021549	0.029722	2.4892	4.63568	9	25	cerebellum development	AARS;ABL1;ARCN1;ATIC;CDK5;CKB;COQ8B;EZH2;GART;GNPAT;HERC1;HNRNPD;HSPA5;KIF14;LDB1;MAP2K1;MECP2;MTPN;NAGLU;OGDH;PAK1;PTPN11;SDF4;SPTBN2;UQCRQ
BP	M/L	GO:0019216	0.0299736	1.61228	18.1317	26	98	regulation of lipid metabolic process	ABCD1;ACACA;ACADM;ACOX1;ACSL1;ACSL3;AKT1;AKT2;AMBRA1;ANXA1;ARF1;ATP1A1;CARM1;CAV1;CD81;CDK4;CGA;CPT1A;CPT2;CREB1;CREBBP;CRTC3;DAB2IP;DDX20;DHCR7;EDF1;EEF1A2;EIF6;ERLIN1;FABP3;FABP5;FADS1;FASN;FDFT1;FHL2;GGPS1;GOLM1;H2AFY;HDAC3;HELZ2;IDH1;IDI1;IRS2;KLF4;KPNB1;LACTB;LAMTOR1;LDLR;LONP2;LPCAT1;LPGAT1;LSS;LYN;ME1;MED1;MTMR1;MTMR2;MTMR9;MTOR;MVK;NCOA6;NCOR1;NCOR2;NFKB1;NFYA;NFYC;NSMAF;ORMDL1;PDK1;PDK3;…
CC	M/L	GO:0032154	0.0303582	2.478	4.65188	9	25	cleavage furrow	ARF6;CEP55;CIT;DCTN3;FSD1;ITGB1;KIF20A;MASTL;MEN1;MYH9;NDE1;NF2;PDXP;PKN1;PKN2;RAB21;RACGAP1;RALA;RDX;RHOA;SEPT2;SEPT6;SEPT7;STAMBP;SVIL
MF	M/L	GO:0005546	0.0303617	3.3322	2.58408	6	14	phosphatidylinositol-4,5-bisphosphate binding	ANXA2;EXOC1;FCHO2;GSDME;HIP1R;MAPKAP1;MYO1B;PARD3;PFN1;PICALM;RAB35;SDCBP;TWF1;TWF2
MF	M/L	GO:0005547	0.0303617	3.3322	2.58408	6	14	phosphatidylinositol-3,4,5-trisphosphate binding	AKT1;ARAP1;FERMT2;GBF1;HIP1R;IQGAP1;IQGAP2;MAPKAP1;MYO10;MYO1B;OGT;PARD3;RACGAP1;ZFYVE16
BP	M/L	GO:0000079	0.0303948	2.3301	5.37739	10	29	regulation of cyclin-dependent protein serine/threonine kinase activity	ACTB;BCCIP;BLM;CASP3;CCNA2;CCNB1;CCNB2;CCNH;CCNT1;CDC37;CDK5RAP1;CDK5RAP3;CDK7;CDKN2A;CDKN2C;CKS2;FBXO7;GTF2H1;GTPBP4;HERC5;HEXIM1;IPO5;IPO7;MEN1;PLK1;PSMD10;PTEN;SFN;TFAP4
BP	M/L	GO:0006767	0.0304667	2.21458	6.1191	11	33	water-soluble vitamin metabolic process	AASDHPPT;ABCC1;AKR1A1;CYB5A;CYB5R3;DHFR;ENPP1;FLAD1;FOLR1;FPGS;GCLC;GSTO1;KYNU;MCCC1;MCCC2;MMAB;MTHFD1;MTHFD1L;MTHFD2;MTHFS;MTR;MTRR;MUT;PC;PCCA;PDXK;PDXP;PSAT1;RFK;SHMT1;SHMT2;SLC2A1;THTPA
BP	M/L	GO:0006636	0.0310027	3.31352	2.59598	6	14	unsaturated fatty acid biosynthetic process	ABCD1;AKR1C3;ANXA1;CBR1;DEGS1;FABP5;FADS1;FADS2;MIF;PIBF1;PTGES2;SCD;SCD5;SIRT1
BP	M/L	GO:0045844	0.0310027	3.31352	2.59598	6	14	positive regulation of striated muscle tissue development	CCNB1;CDK1;CREB1;CTNNB1;FAM129B;FLOT1;GPC1;MAPK14;MTOR;PIN1;PRKAA1;RBPJ;TGFB1;YAP1
BP	M/L	GO:0072006	0.0310027	3.31352	2.59598	6	14	nephron development	ACAT1;BASP1;CTNNB1;ILK;IQGAP1;LAMA5;MYO1E;NUP93;PBX1;SIX4;SMAD4;STAT1;TGFB1;YAP1
BP	M/L	GO:2001023	0.0310027	3.31352	2.59598	6	14	regulation of response to drug	ARL6IP5;ENDOG;KMT2A;MET;NUP93;PARK7;PAWR;PTPN11;PYCR1;RACK1;RIPK1;SNCG;TRAP1;TXN
BP	M/L	GO:0045087	0.0310875	1.40449	37.2709	48	201	innate immune response	ABCE1;ACTG1;ACTR2;ACTR3;ADARB1;AKAP8;ANXA1;APP;ARG2;ASS1;AXL;BCL10;C1QBP;CACTIN;CAMK2D;CAMK2G;CAPZA1;CAPZA2;CASP8;CAV1;CD46;CD47;CDC37;CDC42EP4;CGAS;CHUK;CLU;CNPY3;CREBBP;CRK;DAB2IP;DAPK3;DDX3X;DDX58;DDX60;DHX9;DTX3L;ECSIT;EIF2AK2;EP300;EPRS;ERAP1;ERBIN;FADD;FLNB;FLOT1;FYN;GAPDH;GBP1;GBP2;HERC5;HEXIM1;HIST1H2BC;HIST1H2BE;HIST1H2BF;HIST1H2BG;HIST1H2BI;HIST2H2BE;HMGB2;HSP90AB1;HSP90B1;HSPD1;ICAM1;I…
CC	M/L	GO:0014704	0.0315057	3.2988	2.60505	6	14	intercalated disc	ACTN1;ATP1A1;ATP1B1;CTNNB1;DSG2;DSP;FHOD1;ITGB1;JUP;PAK1;SLC2A1;TMEM65;VCL;YWHAH
BP	M/L	GO:1901796	0.0315571	1.86849	10.0131	16	54	regulation of signal transduction by p53 class mediator	AKT1;ATAD5;ATM;ATR;AURKA;AURKB;BCL2L12;BOP1;BRD7;CDK2;CDK5RAP3;CSNK2A2;DDX5;EEF1E1;EP300;HEXIM1;HNRNPK;KDM1A;MAPK14;MEAF6;MIF;NOC2L;NOP2;NOP53;PAK1IP1;PIN1;PPP1R13L;PRMT5;PSMD10;RPF2;RPL11;RPL23;RPL26;RPL5;RPS7;RRN3;RRS1;SIRT1;SMYD2;SSRP1;SUPT16H;TAF10;TAF15;TAF2;TAF5;TAF6;TAF9;TP53BP2;TP53RK;TPX2;TRIM24;TTC5;YJU2;ZMPSTE24
BP	M/L	GO:0010035	0.0322606	1.45574	29.4178	39	159	response to inorganic substance	ABL1;ACO1;ADA;ADAM9;ADD1;ADNP;ADPRHL2;AHCYL1;AIFM1;AKR1C3;AKT1;ALAD;ALG2;ANKZF1;ANXA1;ANXA5;APEX1;APP;APTX;ASS1;ATF1;ATG7;ATIC;ATP5F1D;ATRX;AXL;BLM;CALR;CAMK2D;CASP3;CASP8;CAT;CAV1;CBX8;CCNA2;CCNB1;CCS;CDK1;CDK2;CDK4;CHUK;CLIC4;CPNE2;CPNE3;CPNE8;CREB1;CRIP1;CRK;CUTA;CYB5A;DHFR;DNMT3A;DTYMK;EEF1A2;EEF2;EEF2K;EGFR;EGLN1;EIF2S1;EIF4A3;ENDOG;ERCC1;ERCC6;EZH2;FECH;FMR1;FNTB;FYN;G6PD;GART;GCLC;GDI1;GGH…
BP	M/L	GO:0006796	0.032299	1.19957	163.547	183	882	phosphate-containing compound metabolic process	AAK1;ABCD1;ABHD12;ABL1;ABL2;ACACA;ACAT1;ACBD6;ACOT1;ACOT13;ACOT7;ACOT9;ACP1;ACP2;ACSF3;ACSL1;ACSL3;ACSL4;ACTB;ACYP1;ADA;ADAM10;ADAM17;ADAM9;ADARB1;ADK;ADNP;ADPGK;ADSL;ADSS;AK1;AK2;AK3;AK4;AK6;AKAP8;AKAP8L;AKR1A1;AKT1;AKT2;ALDH18A1;ALDOA;ALDOC;ALPI;ALPL;AMBRA1;AMPD2;ANXA2;APEX1;APIP;APP;APRT;APTX;ARAF;ARF1;ARL6IP5;ARNT;ARPP19;ATIC;ATM;ATP1A1;ATP1B1;ATP2B4;ATP5F1A;ATP5F1B;ATP5F1C;ATP5F1D;ATP5IF1;AT…
BP	M/L	GO:0042330	0.0327681	1.6124	17.4302	25	94	taxis	ABCC1;ADAM10;ADAM17;AIMP1;ANXA1;APP;ARHGAP35;ARHGEF16;C1QBP;CALR;CAMK1D;CDH13;CDK5;CORO1B;CREB1;CRMP1;CYFIP1;DAG1;DDT;DPYSL2;DUSP3;DVL1;EPHA2;EPHA7;EZR;FAM129B;FYN;GBF1;GPC1;GRB10;GRB2;GSTP1;HMGB2;HSPB1;IRS2;ITGA1;ITGA2;KARS;LGALS3;LYN;LYPLA2;MAP2K1;MAPK1;MAPK14;MAPK3;MET;MIF;MOSPD2;MYCBP2;NEO1;NFIB;NPTN;NR4A1;NUP85;OXSR1;PALLD;PARVA;PDLIM7;PIP5K1A;PLCG1;PLXNB2;PLXND1;PRKCA;PRKCD;PTPN11;PTPN2;PTP…
BP	M/L	GO:0007010	0.0327726	1.89577	9.24508	15	52	cytoskeleton organization	AFAP1;AGRN;CAPN2;CCDC6;CLIC4;CNTNAP1;CSNK1A1;CTNNA2;DOCK1;DPYSL2;DSP;EPPK1;ERBIN;GAN;JUP;KRT18;KRT2;LAMA5;MAP3K20;MAPK1;MAPK3;MSN;MYCBP2;NCKIPSD;NECTIN2;NES;PACSIN3;PAK4;PALM;PFDN2;PHIP;PLEC;PRPF40A;QRICH1;RAF1;SEPT10;SEPT2;SEPT6;SEPT7;SEPT9;SH3D19;SH3KBP1;SOD1;SVIL;SYDE1;SYNM;TLN2;UGT8;VIM;YEATS4;ZMYM2;ZMYM4
BP	M/L	GO:0036294	0.0330051	1.90101	9.27136	15	50	cellular response to decreased oxygen levels	ACAA2;AIFM1;AKT1;ARNT;CBL;CCNA2;CCNB1;CHCHD2;CREBBP;CUL2;DDAH1;DNM1L;DNMT3A;EEF2K;EGLN1;ELOB;ENDOG;ENO1;EP300;ERO1A;GNB1;HMOX1;HP1BP3;HYOU1;ICAM1;IRAK1;IREB2;LMNA;MTOR;NAMPT;NDRG1;NOP53;NPEPPS;OPA1;P4HB;PDK1;PDK3;PGK1;PRKAA1;PTEN;RBPJ;RBX1;RPS27A;SIRT1;SLC29A1;STUB1;TIGAR;TSC1;UBQLN1;VASN
BP	M/L	GO:0003013	0.0335303	1.80949	10.8778	17	59	circulatory system process	ACTC1;ADA;ADH5;AGTRAP;AHCYL1;ASPH;ATP1A1;ATP1B1;ATP2A2;ATP2B1;ATP2B4;BIN1;CACNA2D1;CAMK2D;CTSZ;CYB5R3;DNM1L;DSG2;DSP;ERAP1;FLNA;FYN;GLRX3;GNAO1;GPD1L;GRK2;GSK3A;GSTO1;HDAC4;ITPR2;ITPR3;JUP;MAP2K3;MECP2;MTOR;MYOF;NAMPT;NEDD4L;NPR3;NUP155;PEBP1;PLCB3;PPP1R13L;PRCP;PRKACA;RNPEP;SMAD3;SNX5;SRI;SRSF1;STAT1;STIM1;TMEM65;TPM1;TTN;WNK1;YAP1;YWHAE;ZMPSTE24
BP	M/L	GO:0071706	0.0339788	Inf	0.368873	2	2	tumor necrosis factor superfamily cytokine production	APP;BCL10
MF	M/L	GO:0003847	0.0340313	Inf	0.369154	2	2	1-alkyl-2-acetylglycerophosphocholine esterase activity	PAFAH1B2;PAFAH1B3
MF	M/L	GO:0004074	0.0340313	Inf	0.369154	2	2	biliverdin reductase activity	BLVRA;BLVRB
MF	M/L	GO:0004167	0.0340313	Inf	0.369154	2	2	dopachrome isomerase activity	DDT;MIF
MF	M/L	GO:0004308	0.0340313	Inf	0.369154	2	2	exo-alpha-sialidase activity	CTSA;GLB1
MF	M/L	GO:0004332	0.0340313	Inf	0.369154	2	2	fructose-bisphosphate aldolase activity	ALDOA;ALDOC
MF	M/L	GO:0004514	0.0340313	Inf	0.369154	2	2	nicotinate-nucleotide diphosphorylase (carboxylating) activity	NAMPT;NAPRT
MF	M/L	GO:0004849	0.0340313	Inf	0.369154	2	2	uridine kinase activity	CMPK1;UCK2
MF	M/L	GO:0008199	0.0340313	Inf	0.369154	2	2	ferric iron binding	FTH1;FTL
MF	M/L	GO:0008430	0.0340313	Inf	0.369154	2	2	selenium binding	GPX4;SELENBP1
MF	M/L	GO:0015925	0.0340313	Inf	0.369154	2	2	galactosidase activity	GLA;GLB1
MF	M/L	GO:0016595	0.0340313	Inf	0.369154	2	2	glutamate binding	GCLC;GLUL
MF	M/L	GO:0016849	0.0340313	Inf	0.369154	2	2	phosphorus-oxygen lyase activity	NPR1;TKFC
MF	M/L	GO:0016936	0.0340313	Inf	0.369154	2	2	galactoside binding	GLA;GLB1
MF	M/L	GO:0032036	0.0340313	Inf	0.369154	2	2	myosin heavy chain binding	AXL;MYL9
MF	M/L	GO:0047179	0.0340313	Inf	0.369154	2	2	platelet-activating factor acetyltransferase activity	PAFAH1B2;PAFAH1B3
MF	M/L	GO:0047804	0.0340313	Inf	0.369154	2	2	cysteine-S-conjugate beta-lyase activity	KYAT1;KYAT3
MF	M/L	GO:0048407	0.0340313	Inf	0.369154	2	2	platelet-derived growth factor binding	COL3A1;COL5A1
MF	M/L	GO:0050178	0.0340313	Inf	0.369154	2	2	phenylpyruvate tautomerase activity	DDT;MIF
MF	M/L	GO:0051731	0.0340313	Inf	0.369154	2	2	polynucleotide 5'-hydroxyl-kinase activity	NOL9;PNKP
MF	M/L	GO:0055131	0.0340313	Inf	0.369154	2	2	C3HC4-type RING finger domain binding	DNAJA1;HSPA8
MF	M/L	GO:0102567	0.0340313	Inf	0.369154	2	2	phospholipase A2 activity (consuming 1,2-dipalmitoylphosphatidylcholine)	PLA2G4A;PRDX6
MF	M/L	GO:0102568	0.0340313	Inf	0.369154	2	2	phospholipase A2 activity consuming 1,2-dioleoylphosphatidylethanolamine)	PLA2G4A;PRDX6
BP	M/L	GO:0061900	0.0341522	Inf	0.369811	2	2	glial cell activation	EGFR;LRP1
MF	M/L	GO:0030414	0.0343382	2.82857	3.32239	7	18	peptidase inhibitor activity	APP;BIRC6;CD109;COL7A1;CSTB;GAPDH;PEBP1;PRDX5;PSMF1;RPS6KA3;SERPINB1;SERPINB5;SERPINB6;SERPINH1;TNFAIP8;UCHL5;USP14;XIAP
MF	M/L	GO:0048306	0.0343382	2.82857	3.32239	7	18	calcium-dependent protein binding	ALG2;ANXA1;ANXA2;ANXA3;ANXA4;ANXA6;CHP1;CPNE3;DDX5;PDCD6;PDCD6IP;PEF1;S100A11;S100A4;S100A6;TSG101;VPS37B;WFS1
BP	M/L	GO:0001771	0.0343453	Inf	0.370854	2	2	immunological synapse formation	LGALS3;MSN
BP	M/L	GO:0002031	0.0343453	Inf	0.370854	2	2	G protein-coupled receptor internalization	DNM1;UBQLN2
BP	M/L	GO:0002192	0.0343453	Inf	0.370854	2	2	IRES-dependent translational initiation of linear mRNA	EIF4EBP1;RBM4
BP	M/L	GO:0002265	0.0343453	Inf	0.370854	2	2	astrocyte activation involved in immune response	APP;LRP1
BP	M/L	GO:0002291	0.0343453	Inf	0.370854	2	2	T cell activation via T cell receptor contact with antigen bound to MHC molecule on antigen presenting cell	ICAM1;LGALS3
BP	M/L	GO:0006014	0.0343453	Inf	0.370854	2	2	D-ribose metabolic process	NUDT5;RPIA
BP	M/L	GO:0006556	0.0343453	Inf	0.370854	2	2	S-adenosylmethionine biosynthetic process	MAT2A;MAT2B
BP	M/L	GO:0006678	0.0343453	Inf	0.370854	2	2	glucosylceramide metabolic process	PRKAA1;PRKCD
BP	M/L	GO:0006696	0.0343453	Inf	0.370854	2	2	ergosterol biosynthetic process	ERG28;FDFT1
BP	M/L	GO:0007056	0.0343453	Inf	0.370854	2	2	spindle assembly involved in female meiosis	AURKA;TUBB8
BP	M/L	GO:0008354	0.0343453	Inf	0.370854	2	2	germ cell migration	ITGB1;TGFB1
BP	M/L	GO:0009415	0.0343453	Inf	0.370854	2	2	response to water	AKR1B1;ATP2B4
BP	M/L	GO:0010739	0.0343453	Inf	0.370854	2	2	positive regulation of protein kinase A signaling	AKAP12;MIF
BP	M/L	GO:0010749	0.0343453	Inf	0.370854	2	2	regulation of nitric oxide mediated signal transduction	ATP2B4;EGFR
BP	M/L	GO:0010760	0.0343453	Inf	0.370854	2	2	negative regulation of macrophage chemotaxis	DDT;MIF
BP	M/L	GO:0014004	0.0343453	Inf	0.370854	2	2	microglia differentiation	APP;TGFB1
BP	M/L	GO:0016339	0.0343453	Inf	0.370854	2	2	calcium-dependent cell-cell adhesion via plasma membrane cell adhesion molecules	ATP2C1;CDH13
BP	M/L	GO:0019287	0.0343453	Inf	0.370854	2	2	isopentenyl diphosphate biosynthetic process, mevalonate pathway	MVK;PMVK
BP	M/L	GO:0019372	0.0343453	Inf	0.370854	2	2	lipoxygenase pathway	GPX1;GPX4
BP	M/L	GO:0019747	0.0343453	Inf	0.370854	2	2	regulation of isoprenoid metabolic process	AKR1C3;NPC2
BP	M/L	GO:0019885	0.0343453	Inf	0.370854	2	2	antigen processing and presentation of endogenous peptide antigen via MHC class I	ERAP1;TAP2
BP	M/L	GO:0021683	0.0343453	Inf	0.370854	2	2	cerebellar granular layer morphogenesis	KIF14;MTPN
BP	M/L	GO:0030207	0.0343453	Inf	0.370854	2	2	chondroitin sulfate catabolic process	CSPG4;HEXB
BP	M/L	GO:0032310	0.0343453	Inf	0.370854	2	2	prostaglandin secretion	ABCC4;MIF
BP	M/L	GO:0032487	0.0343453	Inf	0.370854	2	2	regulation of Rap protein signal transduction	KIF14;RDX
BP	M/L	GO:0032633	0.0343453	Inf	0.370854	2	2	interleukin-4 production	CEBPB;RBPJ
BP	M/L	GO:0032908	0.0343453	Inf	0.370854	2	2	regulation of transforming growth factor beta1 production	CD2AP;LUM
BP	M/L	GO:0034111	0.0343453	Inf	0.370854	2	2	negative regulation of homotypic cell-cell adhesion	PRKCD;RDX
BP	M/L	GO:0034316	0.0343453	Inf	0.370854	2	2	negative regulation of Arp2/3 complex-mediated actin nucleation	CORO1B;HIP1R
BP	M/L	GO:0042226	0.0343453	Inf	0.370854	2	2	interleukin-6 biosynthetic process	BCL10;CEBPB
BP	M/L	GO:0042819	0.0343453	Inf	0.370854	2	2	vitamin B6 biosynthetic process	PDXK;PSAT1
BP	M/L	GO:0043011	0.0343453	Inf	0.370854	2	2	myeloid dendritic cell differentiation	RBPJ;TGFB1
BP	M/L	GO:0043508	0.0343453	Inf	0.370854	2	2	negative regulation of JUN kinase activity	DNAJA1;GSTP1
BP	M/L	GO:0044107	0.0343453	Inf	0.370854	2	2	cellular alcohol metabolic process	ERG28;FDFT1
BP	M/L	GO:0044209	0.0343453	Inf	0.370854	2	2	AMP salvage	ADK;APRT
BP	M/L	GO:0046058	0.0343453	Inf	0.370854	2	2	cAMP metabolic process	EPHA2;PDE8B
BP	M/L	GO:0046294	0.0343453	Inf	0.370854	2	2	formaldehyde catabolic process	ADH5;ESD
BP	M/L	GO:0046477	0.0343453	Inf	0.370854	2	2	glycosylceramide catabolic process	GLA;PRKCD
BP	M/L	GO:0048733	0.0343453	Inf	0.370854	2	2	sebaceous gland development	RBPJ;SMAD4
BP	M/L	GO:0050703	0.0343453	Inf	0.370854	2	2	interleukin-1 alpha secretion	PANX1;S100A13
BP	M/L	GO:0050718	0.0343453	Inf	0.370854	2	2	positive regulation of interleukin-1 beta secretion	PANX1;TRIM16
BP	M/L	GO:0051410	0.0343453	Inf	0.370854	2	2	detoxification of nitrogen compound	GSTM3;MARC1
BP	M/L	GO:0051775	0.0343453	Inf	0.370854	2	2	response to redox state	ADH5;VASN
BP	M/L	GO:0052652	0.0343453	Inf	0.370854	2	2	cyclic purine nucleotide metabolic process	AMPD2;NPR1
BP	M/L	GO:0055091	0.0343453	Inf	0.370854	2	2	phospholipid homeostasis	FABP3;RCN3
BP	M/L	GO:0060512	0.0343453	Inf	0.370854	2	2	prostate gland morphogenesis	CRIP1;SERPINB5
BP	M/L	GO:0061622	0.0343453	Inf	0.370854	2	2	glycolytic process through glucose-1-phosphate	GALK1;PFKM
BP	M/L	GO:0061740	0.0343453	Inf	0.370854	2	2	protein targeting to lysosome involved in chaperone-mediated autophagy	CLU;HSPA8
BP	M/L	GO:0061741	0.0343453	Inf	0.370854	2	2	chaperone-mediated protein transport involved in chaperone-mediated autophagy	CLU;HSPA8
BP	M/L	GO:0070495	0.0343453	Inf	0.370854	2	2	negative regulation of thrombin-activated receptor signaling pathway	MET;STMN1
BP	M/L	GO:0071460	0.0343453	Inf	0.370854	2	2	cellular response to cell-matrix adhesion	GSTP1;SKP2
BP	M/L	GO:0071672	0.0343453	Inf	0.370854	2	2	negative regulation of smooth muscle cell chemotaxis	CORO1B;GSTP1
BP	M/L	GO:0072656	0.0343453	Inf	0.370854	2	2	maintenance of protein location in mitochondrion	AKT1;HK2
BP	M/L	GO:0090280	0.0343453	Inf	0.370854	2	2	positive regulation of calcium ion import	CASK;LGALS3
BP	M/L	GO:0090647	0.0343453	Inf	0.370854	2	2	modulation of age-related behavioral decline	APP;PICALM
BP	M/L	GO:0099560	0.0343453	Inf	0.370854	2	2	synaptic membrane adhesion	MAPK14;PTPRF
BP	M/L	GO:1903054	0.0343453	Inf	0.370854	2	2	negative regulation of extracellular matrix organization	ANTXR1;TGFB1
BP	M/L	GO:1905908	0.0343453	Inf	0.370854	2	2	positive regulation of amyloid fibril formation	APP;CLU
BP	M/L	GO:2000138	0.0343453	Inf	0.370854	2	2	positive regulation of cell proliferation involved in heart morphogenesis	RBPJ;SMAD4
BP	M/L	GO:2001028	0.0343453	Inf	0.370854	2	2	positive regulation of endothelial cell chemotaxis	HSPB1;MET
BP	M/L	GO:0030307	0.0344043	1.93974	8.52965	14	46	positive regulation of cell growth	ADAM10;ADAM17;ADNP;AKT1;ANAPC2;BRAT1;CDC42;CDKN2AIP;CRABP2;CYFIP1;DDX3X;DNPH1;EGFR;EIF4G2;EXOSC2;EXOSC4;EXOSC9;GDI1;GOLGA4;H3F3A;H3F3B;HDGFL2;HIST1H1B;ILK;INO80;IST1;MAP1B;MTOR;MTPN;NCBP1;NEDD4L;PAFAH1B1;PAK1;PIN1;PLAA;PSMD10;RHOA;RPS6KA3;RPTOR;SDCBP;SFN;SHTN1;SUPV3L1;TAF9;TRIM32;TWF2
BP	M/L	GO:0060047	0.0344043	1.93974	8.52965	14	46	heart contraction	ACTC1;ADA;AHCYL1;ASPH;ATG5;ATP1A1;ATP1B1;ATP2A2;ATP2B1;ATP2B4;BIN1;CACNA2D1;CAMK2D;CAV1;DNM1L;DSG2;DSP;FLNA;GLRX3;GNAO1;GPD1L;GPX1;GRK2;GSK3A;GSTO1;HDAC4;ITPR2;ITPR3;JUP;MAP2K3;MTOR;NEDD4L;NPR1;NUP155;PEBP1;PPP1R13L;PRKACA;SOD1;SRI;SRSF1;STIM1;TMEM65;TPM1;TTN;YWHAE;ZMPSTE24
CC	M/L	GO:0005606	0.0345868	Inf	0.37215	2	2	laminin-1 complex	LAMB1;LAMC1
CC	M/L	GO:0005891	0.0345868	Inf	0.37215	2	2	voltage-gated calcium channel complex	CACNA2D1;FKBP1A
CC	M/L	GO:0008043	0.0345868	Inf	0.37215	2	2	intracellular ferritin complex	FTH1;FTL
CC	M/L	GO:0009330	0.0345868	Inf	0.37215	2	2	DNA topoisomerase complex (ATP-hydrolyzing)	TOP1;TOP2A
CC	M/L	GO:0032545	0.0345868	Inf	0.37215	2	2	CURI complex	NOL6;RRP7A
CC	M/L	GO:0032591	0.0345868	Inf	0.37215	2	2	dendritic spine membrane	ATP2B1;PALM
CC	M/L	GO:0033010	0.0345868	Inf	0.37215	2	2	paranodal junction	AKR1B1;CNTNAP1
CC	M/L	GO:0034456	0.0345868	Inf	0.37215	2	2	UTP-C complex	NOL6;RRP7A
CC	M/L	GO:0042827	0.0345868	Inf	0.37215	2	2	platelet dense granule	ABCC4;FAM3C
CC	M/L	GO:0043203	0.0345868	Inf	0.37215	2	2	axon hillock	AURKA;TPX2
CC	M/L	GO:0043260	0.0345868	Inf	0.37215	2	2	laminin-11 complex	LAMA5;LAMC1
CC	M/L	GO:0044393	0.0345868	Inf	0.37215	2	2	microspike	EZR;FSCN1
CC	M/L	GO:0048269	0.0345868	Inf	0.37215	2	2	methionine adenosyltransferase complex	MAT2A;MAT2B
CC	M/L	GO:0097149	0.0345868	Inf	0.37215	2	2	centralspindlin complex	KIF23;RACGAP1
CC	M/L	GO:0097225	0.0345868	Inf	0.37215	2	2	sperm midpiece	SLC9A3R1;SQSTM1
CC	M/L	GO:0097418	0.0345868	Inf	0.37215	2	2	neurofibrillary tangle	CLU;PICALM
CC	M/L	GO:0097454	0.0345868	Inf	0.37215	2	2	Schwann cell microvillus	AKR1B1;EZR
CC	M/L	GO:0097457	0.0345868	Inf	0.37215	2	2	hippocampal mossy fiber	MAP1B;MICAL1
CC	M/L	GO:0098575	0.0345868	Inf	0.37215	2	2	lumenal side of lysosomal membrane	CTSA;HSPA8
BP	M/L	GO:1901652	0.0346381	1.46154	27.8141	37	150	response to peptide	AGTRAP;AHCYL1;AKR1B1;AKT1;AKT2;ANXA1;ANXA5;AP3S1;APEX1;APP;APPL1;APRT;ASS1;ATP6AP1;ATP6V0A2;ATP6V1B2;ATP6V1C1;ATP6V1D;ATP6V1E1;ATP6V1F;ATP6V1G1;ATP6V1H;BAIAP2;BAIAP2L1;C2CD5;CACNA2D1;CAD;CAT;CAV1;CAV2;CCNA2;CDC5L;CDK4;CDK5;CHMP5;CREB1;CRK;CSK;CYC1;CYFIP1;DAG1;DENND4C;DNM1;EEF2K;EIF2B1;EIF2B2;EIF2B3;EIF2B4;EIF4EBP1;EIF6;ENPP1;EPRS;ERBIN;FABP3;FBN1;FYN;GCLC;GGH;GNAI1;GOT1;GOT2;GRB10;GRB2;GSK3A;GSK3…
BP	M/L	GO:0044255	0.0347407	1.35684	44.6879	56	241	cellular lipid metabolic process	AACS;ABCD1;ABHD12;ACAA2;ACACA;ACAD9;ACADM;ACAT1;ACAT2;ACBD5;ACOT1;ACOT7;ACOX1;ACOX3;ACSF3;ACSL1;ACSL3;ACSL4;ADH5;AGPS;AGRN;AKR1C3;AKT1;AKT2;ALDH3A2;ALG1;ALG11;ALG2;ALPI;AMBRA1;ANXA1;ARF1;ATM;BAX;BDH2;BPNT1;CAT;CAV1;CBR1;CCDC71L;CD81;CDIPT;CEPT1;CHKA;COL4A3BP;CPNE3;CPT1A;CPT2;CRABP2;CREM;CTSA;DAB2IP;DBI;DEGS1;DGKA;DPM1;DPM3;ECH1;ECHDC1;ECHS1;ECI1;ECI2;EGFR;EIF6;ERG28;ERLIN1;ETFA;ETFB;ETFDH;FABP3;F…
CC	M/L	GO:0097708	0.0350721	1.21698	124.67	142	670	intracellular vesicle	AAK1;ABCB6;ABCC4;ACAP2;ACTG1;ACTN1;ACTN4;ACTR10;ACTR1A;ACTR1B;ACTR2;ADA;ADAM10;AGL;AGTRAP;AHCY;AHNAK2;AKT2;ALAD;ALDOA;ALDOC;AMBRA1;ANKFY1;ANKRD13A;ANP32E;ANPEP;ANTXR1;ANXA1;ANXA2;ANXA3;ANXA6;AP1B1;AP1G2;AP1M1;AP1S1;AP2A1;AP2A2;AP2B1;AP2M1;AP2S1;AP3D1;AP3M1;AP3S1;AP4E1;APOOL;APP;APPL1;APPL2;APRT;ARAP1;ARCN1;ARF1;ARF6;ARFGAP2;ARFGAP3;ARFGEF2;ARHGAP1;ARL8A;ARL8B;ARPC2;ARPC5;ATAD3B;ATG5;ATG7;ATG9A;AT…
BP	M/L	GO:0001942	0.0351311	2.81271	3.33769	7	18	hair follicle development	CD109;CTNNB1;EGFR;FERMT1;GORAB;HDAC1;HDAC2;LAMA5;LDB1;NF1;NOM1;NSDHL;NSUN2;NUMA1;RBPJ;RELA;SMAD4;ZMPSTE24
BP	M/L	GO:0022404	0.0351311	2.81271	3.33769	7	18	molting cycle process	CD109;CTNNB1;EGFR;FERMT1;GORAB;HDAC1;HDAC2;LAMA5;LDB1;NF1;NOM1;NSDHL;NSUN2;NUMA1;RBPJ;RELA;SMAD4;ZMPSTE24
MF	M/L	GO:0046914	0.035151	1.34798	46.5134	58	252	transition metal ion binding	AARS;AARS2;ABCE1;ABL1;ABL2;ADA;ADH5;ADI1;ADNP;AFG3L2;AKAP8;ALAD;ALPI;ANPEP;APEX2;APIP;APP;ARG2;ARIH1;ATAD3A;ATAD3B;B4GALT1;BAZ1B;BLM;BLVRA;BMI1;BRAP;C11orf54;CA12;CA13;CAD;CALR;CCS;CDA;CDIPT;CHD3;CHORDC1;CIZ1;CLIP1;COA6;COX11;COX2;CPD;CPM;CPSF4;CREBBP;CRIP1;CRIP2;CRYZ;CSRP1;CUTA;CUTC;DCTD;DDX58;DNAJC21;DNMT1;DNPEP;DOHH;DPP3;DUSP12;ECE1;EEA1;EGLN1;EHMT1;ENPP1;EP300;EPRS;ERAP1;ETHE1;FBXO30;FDX1;FEC…
MF	M/L	GO:0030554	0.0352433	1.23403	104.84	121	568	adenyl nucleotide binding	AACS;AAK1;AARS;AARS2;ABCB10;ABCB6;ABCC1;ABCC4;ABCD1;ABCE1;ABCF1;ABCF2;ABCF3;ABL1;ABL2;ACACA;ACAD9;ACBD3;ACBD5;ACBD6;ACOT7;ACSF3;ACSL1;ACSL3;ACSL4;ACTB;ACTC1;ACTG1;ACTR1A;ACTR1B;ACTR2;ACTR3;ACTR8;ADK;AFG3L2;AHCY;AK1;AK2;AK3;AK4;AK6;AKT1;AKT2;ALDH18A1;ALDH6A1;APRT;AQR;ARAF;ASCC3;ASNA1;ASS1;ATAD1;ATAD2;ATAD3A;ATAD3B;ATAD5;ATM;ATP11C;ATP13A1;ATP1A1;ATP1B1;ATP2A2;ATP2B1;ATP2B4;ATP2C1;ATP5F1A;ATP5F1B;A…
MF	M/L	GO:0001077	0.0356999	2.05606	7.01393	12	38	proximal promoter DNA-binding transcription activator activity, RNA polymerase II-specific	CEBPB;CEBPZ;CREB1;ERG;FOXK1;FUBP3;GABPA;HLTF;HNRNPK;JUNB;JUND;KLF4;MEF2D;NFIB;NFIC;NFKB2;NFYC;NKRF;NR2C2;NR3C1;NR4A1;NUCKS1;PBX1;RBPJ;RELA;SIRT1;SIX4;SMAD2;SMAD4;SSBP3;STAT3;STAT5B;TBPL1;TCF12;TFAP4;TFCP2;YBX1;ZBED1
BP	M/L	GO:0010469	0.0357095	1.98663	7.78794	13	42	regulation of signaling receptor activity	ADAM17;AIMP1;ANXA3;APP;BUD31;CAPN1;CBL;CDK5;CGA;COPA;CRLF1;DUT;FAM3C;FBN1;FNTA;GPI;GPRC5A;HDGF;ITGB1;MANF;MED1;MIF;MINK1;NAMPT;NCAPG2;NCOA3;NENF;NPTX1;PARK7;PCSK9;PRKCD;PTEN;RABEP1;RABEP2;SECTM1;SNX6;TGFB1;TSG101;TXLNA;TYMP;VPS25;ZGPAT
CC	M/L	GO:0098552	0.0358507	2.05451	7.01815	12	38	side of membrane	ADA;ADAM9;ANPEP;ANTXR1;ANXA1;ANXA5;B4GALT1;BCAP31;CALR;CANX;CD276;CDH13;CLPTM1;CRLF1;CTSA;DAG1;ECE1;ENG;FLOT1;FOLR1;GSR;HSPA8;ICAM1;IL6ST;ITGA1;ITGA2;ITGA5;ITGB1;ITGB6;LAMP1;LDLR;LIFR;MCAM;NUCB1;P4HB;PCSK9;SDC1;TFRC
BP	M/L	GO:0006790	0.0360746	1.57683	18.4184	26	100	sulfur compound metabolic process	ABCD1;ACACA;ACAT1;ACBD6;ACOT1;ACOT13;ACOT7;ACOT9;ACSF3;ACSL1;ACSL3;ACSL4;ADI1;AHCY;AKR1A1;APIP;B4GALT1;B4GALT5;BLMH;BOLA2;BOLA2B;BPNT1;CBS;CBSL;CHPF2;CIAO1;CIAO2A;CIAO2B;CIAPIN1;COMT;CSPG4;CTH;DBI;DLAT;DLST;ENOPH1;ENPP1;ESD;FAR1;FASN;GCDH;GLB1;GLRX3;GPAT4;GSTO1;HACD2;HEXB;HSD17B12;HSD17B4;IMPAD1;KYNU;LUM;MAT2A;MAT2B;MCCC1;MCCC2;MGST3;MICAL1;MMS19;MPST;MRI1;MTAP;MTHFD1;MTR;MTRR;MUT;MVK;NFS1;NFU1;N…
MF	M/L	GO:0030165	0.0364073	2.54107	4.0607	8	22	PDZ domain binding	ACOX1;ADAM17;ARHGEF16;ATP2B1;ATP2B4;BAIAP2;CIT;CRIPT;ERC1;EXOC4;GIPC1;GNG12;GNG5;KIDINS220;KIF14;LIN7C;MAP2K2;MPP6;PTEN;RAPGEF2;SLC9A3R1;SNTB1
MF	M/L	GO:0030170	0.0364073	2.54107	4.0607	8	22	pyridoxal phosphate binding	CBS;CBSL;CTH;GCAT;GOT1;GOT2;KYAT1;KYAT3;KYNU;MARC1;MOCOS;NFS1;OAT;PDXK;PLPBP;PYGB;SDSL;SGPL1;SHMT1;SHMT2;SPTLC1;SPTLC2
BP	M/L	GO:0035239	0.0364747	1.43912	29.6683	39	160	tube morphogenesis	ABL1;ADGRG1;AGO2;AIMP1;AKT1;ANPEP;ANXA1;ANXA2;ANXA3;ARHGAP35;ARID1A;ARID2;ATP5F1B;ATP5IF1;B4GALT1;BAX;BCL10;CAV1;CDC42;CDH13;CEMIP2;CEP290;CFL1;CLIC4;COL3A1;COL4A2;CSPG4;CTNNB1;CTSZ;DAB2IP;DAG1;DDAH1;DLG5;DVL1;EGFR;EGLN1;EMC10;ENG;EPHA2;EPHA7;EPHB4;EPN1;ERAP1;FAM129B;FOLR1;GLMN;GNA13;GPX1;GTF2I;HDAC7;HGS;HK2;HMOX1;HSPB1;HSPG2;HTATIP2;ID1;ILK;ITGA5;ITGB1;JAK1;JUNB;JUP;KLF4;KRAS;LAMA5;LEMD3;LRP1;LU…
MF	M/L	GO:0016538	0.0366653	3.69968	2.03035	5	11	cyclin-dependent protein serine/threonine kinase regulator activity	CASP3;CCNA2;CCNB1;CCNB2;CCNH;CCNT1;CDK4;CDKN2A;CDKN2C;CKS2;HEXIM1
MF	M/L	GO:0050145	0.0366653	3.69968	2.03035	5	11	nucleoside monophosphate kinase activity	AK1;AK2;AK4;AK6;CASK;CMPK1;DTYMK;GUK1;PNKP;RAD50;TJP2
BP	M/L	GO:0000462	0.0367543	2.53567	4.06792	8	22	maturation of SSU-rRNA from tricistronic rRNA transcript (SSU-rRNA, 5.8S rRNA, LSU-rRNA)	BMS1;BYSL;DCAF13;DHX37;HEATR1;MRPS9;NGDN;NOL10;PWP2;RPS14;RPS16;RPS19;RPS8;RRP36;TBL3;TSR1;TSR2;UTP23;UTP25;UTP3;UTP4;UTP6
BP	M/L	GO:0045471	0.0368566	2.0445	7.04623	12	38	response to ethanol	AACS;ACTC1;ACTR2;ALAD;CASP8;CAT;CBL;CDK1;DMAP1;DNMT3A;EEF1B2;EEF2;EPS8;FECH;FYN;G6PD;GGH;GOT2;GSTP1;HDAC2;ICAM1;ITPR2;MGMT;NQO1;OXCT1;PEBP1;PHB;POLB;PRKAA1;PSMD14;PTEN;RHOA;SDF4;SETD7;SOD1;STAT3;TUFM;TYMS
BP	M/L	GO:0050714	0.0369864	2.22816	5.53229	10	30	positive regulation of protein secretion	AACS;ADAM9;ARF1;DNM1L;DYNLL1;EGFR;EXOC1;EZR;GLUL;GOLPH3;GPI;IRS2;KIF5B;MCU;MYO18A;OXCT1;PFKM;PHPT1;PPIA;PPID;PPP3CB;PSMD9;PTPN23;SEC24A;SRI;STX4;TARDBP;TGFB1;TTN;VPS35
BP	M/L	GO:0051017	0.0371327	1.82002	10.1985	16	55	actin filament bundle assembly	ABL1;ACTN1;ACTN4;ADD1;ADD3;ARAP1;ARHGEF10;BAG4;BAIAP2;BAIAP2L1;CARMIL1;CD47;CDC42;CLASP1;CORO1B;CUL3;EPS8;EZR;FHOD1;FLNA;FSCN1;HSP90B1;ID1;MARCKS;MET;MTOR;MYO1B;NF2;PAK1;PAWR;PDXP;PFN1;PHLDB2;PLS1;PLS3;PPFIA1;PXN;RAC1;RDX;RHOA;RHOF;ROCK1;ROCK2;S100A10;SDC4;SH3PXD2B;SMAD3;SORBS3;STMN1;SWAP70;SYNPO;TPM1;TSC1;WASF2;ZYX
MF	M/L	GO:0030515	0.0372212	2.35527	4.799	9	26	snoRNA binding	BMS1;BYSL;DDX21;DKC1;GAR1;HEATR1;IMP3;ISG20;NHP2;NOLC1;NOP10;NOP14;NOP56;NOP58;NUDT1;NUDT16L1;NUDT4;NUDT5;PWP2;RRP9;SNU13;TBL3;TSR1;UTP25;UTP6;WDR3
BP	M/L	GO:0006865	0.0373181	2.52681	4.0794	8	22	amino acid transport	ARL6IP5;GIPC1;GLS;LRRC8A;LRRC8D;NF1;RAB3A;RAB3GAP1;SLC1A4;SLC1A5;SLC25A12;SLC25A13;SLC25A22;SLC38A1;SLC38A2;SLC38A5;SLC6A8;SLC6A9;SLC7A1;SLC7A2;SLC7A5;STXBP1
BP	M/L	GO:0008088	0.0373181	2.52681	4.0794	8	22	axo-dendritic transport	AP3D1;AP3M1;AP3S1;APP;DST;FMR1;HNRNPU;HSPA8;HSPB1;KIF1B;KIF1C;KIF4A;KIF5B;OPA1;PAFAH1B1;PURA;RAB21;SFPQ;SNAPIN;SOD1;SPG7;TERF2
BP	M/L	GO:0031145	0.0373181	2.52681	4.0794	8	22	anaphase-promoting complex-dependent catabolic process	ANAPC1;ANAPC2;ANAPC4;ANAPC5;ANAPC7;AURKA;AURKB;BUB1B;BUB3;CCNB1;CDC16;CDC20;CDC23;CDC27;CDK1;CDK2;CUL3;MAD2L1;PLK1;RPS27A;UBE2C;UBE2S
BP	M/L	GO:0031529	0.0373181	2.52681	4.0794	8	22	ruffle organization	ARF6;ARFIP2;BAG4;CARMIL1;CAV1;CORO1B;CORO1C;CYFIP1;DBNL;EPS8;EPS8L2;FAM98A;ICAM1;INPPL1;MTOR;PFN1;PIP5K1A;RAC1;RCC2;RDX;RHOG;TPM1
BP	M/L	GO:1903555	0.0373181	2.52681	4.0794	8	22	regulation of tumor necrosis factor superfamily cytokine production	AKAP8;ARFGEF2;ARG2;AXL;CACTIN;CD47;CLU;DDT;DDX58;DHX9;FADD;GSTP1;HDAC2;HSPB1;HSPD1;IFIH1;MAPKAPK2;MIF;PTPN11;PTPRJ;RIPK1;TBC1D23
BP	M/L	GO:0000463	0.0373355	3.67894	2.0397	5	11	maturation of LSU-rRNA from tricistronic rRNA transcript (SSU-rRNA, 5.8S rRNA, LSU-rRNA)	BOP1;FTSJ3;GTPBP4;NOL9;RPF2;RPL35;RPL7;RPL7L1;URB1;WDR12;ZNHIT6
BP	M/L	GO:0014003	0.0373355	3.67894	2.0397	5	11	oligodendrocyte development	CLU;CNTNAP1;EIF2B1;EIF2B2;EIF2B3;EIF2B4;GSTP1;LYN;MED12;PTEN;TGFB1
BP	M/L	GO:0045600	0.0373355	3.67894	2.0397	5	11	positive regulation of fat cell differentiation	AAMDC;AKT1;CARM1;CCDC71L;CEBPB;CREB1;HNRNPU;MAPK14;SH3PXD2B;STK4;SYAP1
BP	M/L	GO:0046386	0.0373355	3.67894	2.0397	5	11	deoxyribose phosphate catabolic process	ADA;DCTPP1;DERA;DUT;NT5C;NTHL1;NUDT1;NUDT15;PGM2;SAMHD1;UNG
BP	M/L	GO:0050885	0.0373355	3.67894	2.0397	5	11	neuromuscular process controlling balance	AARS;ABL1;APP;BCR;CNTNAP1;HERC1;HEXB;NBN;PAFAH1B1;RBFOX2;TPP1
BP	M/L	GO:0051926	0.0373355	3.67894	2.0397	5	11	negative regulation of calcium ion transport	BIN1;FMR1;GNAO1;GSTO1;ICAM1;PACSIN3;SLC30A1;SRI;TGFB1;UBQLN1;YWHAE
BP	M/L	GO:2000107	0.0373355	3.67894	2.0397	5	11	negative regulation of leukocyte apoptotic process	ADA;ARG2;AURKB;AXL;BCL10;BLM;FADD;IRS2;MIF;NOC2L;SLC39A10
MF	M/L	GO:0016773	0.0375641	1.39193	35.9134	46	195	phosphotransferase activity, alcohol group as acceptor	AAK1;ABL1;ABL2;ADK;ADPGK;AKT1;AKT2;ARAF;ATM;ATR;AURKA;AURKB;AXL;BAZ1B;BCR;BRD4;BUB1B;CAB39;CAD;CAMK1D;CAMK2D;CAMK2G;CASK;CCNA2;CCNB1;CCNB2;CCNH;CCNT1;CDC37;CDC42;CDC42BPB;CDK1;CDK11B;CDK12;CDK13;CDK2;CDK4;CDK5;CDK6;CDK7;CDK9;CHKA;CHUK;CIT;CLK1;CLK3;COASY;CPNE3;CSK;CSNK1A1;CSNK1E;CSNK1G3;CSNK2A2;CUX1;DAPK3;DCAF1;DGKA;EEF2K;EGFR;EIF2AK2;EPHA2;EPHA7;EPHB4;ERCC3;FAM20B;FASTKD2;FASTKD3;FYN;GAK;GALK1;G…
BP	M/L	GO:0030182	0.0375652	1.31694	53.9593	66	291	neuron differentiation	ABL1;ABL2;ABT1;ACSL4;ACTR2;ADAM10;ADARB1;ADNP;AFG3L2;AGRN;AKT1;ANAPC2;ANKS1A;AP2A1;APP;ARF1;ARF4;ARF6;ARFGEF1;ARHGAP35;ARHGDIA;ARL3;ASPM;ATF1;ATXN10;AURKA;BAG5;BAIAP2;BIN1;C12orf57;CALR;CAMK1D;CAMSAP1;CAMSAP2;CAPRIN1;CARM1;CASP3;CDC20;CDC42;CDK5;CDK5RAP1;CDK5RAP2;CDK5RAP3;CEBPB;CEP290;CFL1;CNP;CNTNAP1;COPS2;CRABP2;CREB1;CRMP1;CSNK1E;CTNNA2;CTNNB1;CTSZ;CTTN;CUL4B;CUX1;CYFIP1;DAB2IP;DAG1;DAPK3;DBN1…
BP	M/L	GO:0002831	0.0377549	2.11764	6.30452	11	34	regulation of response to biotic stimulus	ARG2;C1QBP;CACTIN;CGAS;DDX58;DDX60;DHX9;DTX3L;HERC5;HSPD1;IFIT1;ITCH;LRSAM1;MAPK3;MIF;NECTIN2;NOP53;NPLOC4;OPTN;PARP9;PCBP2;PQBP1;PRKCA;PUM1;PUM2;PVR;SCARB2;SEC14L1;SIN3A;STAT1;TBK1;TIGAR;TKFC;ZMPSTE24
BP	M/L	GO:0031532	0.0377549	2.11764	6.30452	11	34	actin cytoskeleton reorganization	ABL1;ABL2;ANTXR1;ANXA1;ARAP1;ARHGDIA;ATP2C1;BAIAP2;BAIAP2L1;CD2AP;CDC42;CDC42BPB;CDK5;CTTN;DAPK3;EPS8;EZR;FLNA;HAX1;MINK1;MKLN1;MYH9;PAK1;PARVA;PARVB;PHPT1;PIP5K1A;PTK7;PTPN1;RALA;RHOA;RICTOR;SIPA1L1;TGFB1
CC	M/L	GO:0044449	0.0377643	1.71398	12.6531	19	68	contractile fiber part	ACTC1;ACTN1;ACTN4;AHNAK;AHNAK2;ALDOA;ARF1;ATP2B4;BAG3;BIN1;CAPZB;CFL2;CTNNB1;DAG1;DCTN4;DNAJB6;DST;ENO1;FBXO22;FERMT2;FHL2;FHL3;FKBP1A;FLNA;FLNB;FRG1;FXR1;GLRX3;HDAC4;HSPB1;ILK;JUP;LMAN1;MYL9;PAK1;PALLD;PARVA;PARVB;PDLIM1;PDLIM3;PLEC;PPP1R12A;PPP2R5A;PPP3CA;PPP3CB;PYROXD1;SDC4;SLC2A1;SMN1;SMN2;SPTBN1;SQSTM1;SRI;STUB1;SVIL;SYNC;SYNE2;SYNM;SYNPO;TMOD1;TMOD3;TPM1;TPM2;TPM3;TPM4;TRIM32;TTN;VCL
BP	M/L	GO:0003018	0.0382226	2.34205	4.82111	9	26	vascular process in circulatory system	AKT1;ARHGAP35;ATG5;BCR;CAV1;DDAH1;DOCK5;ECE1;EGFR;GCLC;GCLM;GPX1;HMOX1;ICAM1;ITGA1;NPR1;PDE3A;PIK3C2A;PLOD3;PTPRJ;RAP1GDS1;RHOA;SCPEP1;SOD1;TGFB1;YES1
BP	M/L	GO:0015698	0.0382226	2.34205	4.82111	9	26	inorganic anion transport	ABCC1;ABCC4;ANO10;ASNA1;CEBPB;CLCC1;CLIC1;CLIC3;CLIC4;CLNS1A;ENPP1;LRRC8A;LRRC8D;MTOR;PCYOX1;RACGAP1;SLC12A2;SLC12A4;SLC12A7;SLC1A4;SLC25A3;SLC37A4;SLC4A2;VDAC1;VDAC2;VDAC3
BP	M/L	GO:0033138	0.0382226	2.34205	4.82111	9	26	positive regulation of peptidyl-serine phosphorylation	AKT1;APP;ARAF;ATP2B4;BAG4;CAV1;CNOT9;DOCK7;EGFR;HAX1;HSP90AA1;HSP90AB1;MAPKAP1;MIF;PAK1;PARK7;PDCD10;RAF1;RPTOR;SMYD3;STK4;TBK1;TERF2IP;TGFB1;TNKS1BP1;TXN
BP	M/L	GO:0050920	0.0382737	2.21291	5.56281	10	30	regulation of chemotaxis	ADAM10;ADAM17;C1QBP;CALR;CAMK1D;CDH13;CORO1B;DDT;DUSP3;GSTP1;HSPB1;ITGA2;KARS;LYN;MAPK14;MAPK3;MET;MIF;MOSPD2;MYCBP2;OXSR1;PTPN2;RAC1;SMAD3;STX4;SWAP70;TGFB1;USP14;WNK1;ZSWIM8
BP	M/L	GO:2000145	0.038423	1.38967	35.9729	46	194	regulation of cell motility	ABL1;ABL2;ACTN4;ADA;ADAM10;ADAM17;ADAM9;ADARB1;ADGRG1;AGO2;AKT1;AKT2;ANXA1;ANXA3;ANXA5;APEX1;APP;ARF6;ARHGAP18;ARID2;ATM;ATP5F1A;ATP5F1B;BAG4;BCR;C1QBP;CALR;CAMK1D;CAPN7;CARMIL1;CAV1;CAVIN1;CCAR1;CD81;CDH13;CDK5;CDK6;CFAP20;CGA;CLASP1;CLIC4;COL3A1;CORO1B;CORO1C;CPNE3;CRK;CRKL;DAB2;DAB2IP;DAG1;DAPK3;DDRGK1;DDT;DDX58;DLG5;DOCK1;DOCK5;DOCK7;DUSP3;EGFR;ELP1;ELP3;EMC10;ENG;EPHA2;EPPK1;FADD;FLNA;GLIPR2…
MF	M/L	GO:0015318	0.0386648	1.54922	19.3806	27	105	inorganic molecular entity transmembrane transporter activity	ABCC1;ABCC4;ANO10;ANXA2;ANXA5;ANXA6;ASNA1;ATP13A1;ATP1A1;ATP1B1;ATP1B3;ATP2A2;ATP2B1;ATP2B4;ATP2C1;ATP5F1A;ATP5F1B;ATP5F1C;ATP5F1D;ATP5ME;ATP5MG;ATP5PD;ATP5PF;ATP5PO;ATP6AP1;ATP6V0A2;ATP6V1B2;ATP6V1C1;ATP6V1D;ATP6V1E1;ATP6V1F;ATP6V1G1;ATP6V1H;CACNA2D1;CDK5;CLCC1;CLIC1;CLIC3;CLIC4;COX11;COX15;COX2;COX4I1;COX5B;COX6B1;COX6C;COX7A2L;CUL5;CYB5A;ITPR2;ITPR3;KCNAB2;LETM1;LRRC8A;LRRC8D;MAGT1;MCU;MFSD10;…
BP	M/L	GO:0048731	0.0387565	1.20094	145.294	163	797	system development	AACS;AARS;ABCB6;ABCD1;ABL2;ABT1;ACAT1;ACP2;ACSL3;ACSL4;ACTB;ACTL6A;ACTN1;ACTR2;ADA;ADAM10;ADAM17;ADAM9;ADARB1;ADD1;ADNP;AES;AFG3L2;AGRN;AIMP2;AK4;AKR1B1;AKR1C3;AKT2;ALDH3A2;ALPL;AMBRA1;ANAPC2;ANKS1A;ANLN;ANXA6;AP2A1;AP2A2;AP2M1;AP2S1;AP3D1;APP;APRT;ARCN1;ARF1;ARF4;ARF6;ARFGEF1;ARG2;ARHGAP35;ARHGAP5;ARHGDIA;ARHGEF10;ARID4B;ARL3;ARMC6;ARNT;ARPC5;ASH2L;ASPM;ASS1;ATAD5;ATF1;ATIC;ATM;ATP11C;ATP2B1;ATP…
CC	M/L	GO:0032153	0.039123	2.20294	5.58225	10	30	cell division site	ANLN;ARF6;CEP55;CIT;DCTN3;FSD1;ITGB1;KIF20A;MASTL;MEN1;MYH9;NDE1;NF2;PDXP;PKN1;PKN2;RAB21;RACGAP1;RALA;RDX;RHOA;RHOF;SEPT2;SEPT6;SEPT7;STAMBP;SVIL;TUBGCP2;TUBGCP3;TUBGCP4
BP	M/L	GO:0031589	0.0394373	1.59288	16.8739	24	91	cell-substrate adhesion	ABL1;ACTN1;ACTN4;ADAM9;ANTXR1;ARL2;ARPC2;AXL;C1QBP;CALR;CARMIL1;CASK;CDC42;CDH13;CDK5;CDK6;CDKN2A;CLASP1;COL3A1;CORO1C;CRK;CRKL;CTNNB1;CTTN;DAG1;DAPK3;DOCK1;DOCK5;DUSP3;EDIL3;FERMT1;FERMT2;FLNA;GBP1;GSK3B;HSD17B12;ID1;ILK;IQGAP1;ITGA1;ITGA11;ITGA2;ITGA5;ITGB1;ITGB6;JUP;KIF14;LAMA5;LAMB1;LAMC1;LDB1;LGALS1;LIMS1;MEN1;MINK1;MKLN1;NF1;NF2;PARVA;PARVB;PEAK1;PHLDB2;PIP5K1A;PPFIA1;PTEN;PTPRJ;PTPRK;PXN;R…
BP	M/L	GO:0023052	0.0396432	1.17052	225.645	246	1224	signaling	AACS;AAK1;ABCE1;ABL1;ABL2;ACAA2;ACSL1;ACTB;ACTG1;ACTL6A;ACTN4;ACTR2;ACTR3;ADA;ADAM10;ADAM17;ADAM9;ADARB1;ADD1;ADGRG1;ADNP;AES;AFAP1;AGAP3;AGO2;AGRN;AGTRAP;AIFM1;AIMP1;AIP;AKAP1;AKAP12;AKAP8;AKR1B1;AKR1C3;AKT1;AKT2;ANAPC2;ANKS1A;ANXA1;ANXA2;ANXA3;ANXA4;ANXA5;ANXA6;AP2A1;AP2A2;AP2B1;AP2M1;AP2S1;AP3S1;APIP;APP;APPL1;APPL2;ARAF;ARAP1;ARF1;ARF4;ARF6;ARFGAP1;ARFGEF1;ARFGEF2;ARFIP2;ARHGAP1;ARHGAP17;ARHG…
BP	M/L	GO:1901293	0.040638	1.44652	27.2578	36	147	nucleoside phosphate biosynthetic process	ACACA;ACAT1;ACOT7;ACSF3;ACSL1;ACSL3;ACSL4;ADA;ADK;ADPGK;ADSL;ADSS;AK1;AK2;AK3;AK4;AK6;ALDOA;ALDOC;AMPD2;APRT;ARNT;ATIC;ATP5F1A;ATP5F1B;ATP5F1C;ATP5F1D;ATP5ME;ATP5MG;ATP5PD;ATP5PF;ATP5PO;BPGM;CAD;CMPK1;COASY;COX2;COX5B;CTPS1;CTPS2;CYC1;DCTD;DHODH;DLAT;DTYMK;DUT;ECD;EIF6;ENO1;ENO2;ERH;FASN;FLAD1;GALK1;GAPDH;GARS;GART;GCDH;GMPS;GPAT4;GPI;GUK1;HACD2;HDAC4;HDDC2;HK2;HPRT1;HSD17B12;IDH2;KARS;KYNU;LDHA;…
BP	M/L	GO:0002449	0.040955	1.88038	8.71508	14	47	lymphocyte mediated immunity	ATAD5;BCL10;C1QBP;CD46;CLU;CRK;ERCC1;EXOSC3;EXOSC6;FADD;FAM49B;GNL1;HPRT1;HSPD1;ICAM1;KDELR1;LAMP1;LIG4;MLH1;MSH2;MSH6;NBN;NECTIN2;NSD2;PAXIP1;PPP3CB;PRDX1;PRKCD;PVR;RAB27A;RIF1;STAT5B;STAT6;STX7;SUPT6H;SWAP70;TFRC;TGFB1;THOC1;TP53BP1;TRAF2;TSTA3;TUBB4B;ULBP2;UNC13D;UNG;VAMP7
BP	M/L	GO:0048588	0.040955	1.88038	8.71508	14	47	developmental cell growth	ABL1;ADNP;ANAPC2;APP;AURKA;CDK5;CRABP2;CTDP1;CTNNB1;CTTN;CYFIP1;DPYSL2;DVL1;EPHA7;FSTL4;G6PD;GDI1;GOLGA4;GSK3A;GSK3B;HSP90AA1;HSP90AB1;IFRD1;ILK;IQGAP1;IST1;ITGB1;KMT2D;LLPH;MAP1B;MTOR;NEDD4L;PAFAH1B1;PAK1;PDLIM5;PIN1;PLAA;PPP3CB;RAB21;RAPH1;RTN4;SHTN1;SPART;TWF2;USP9X;VCL;WDR36
BP	M/L	GO:0072330	0.041061	1.93394	7.92707	13	43	monocarboxylic acid biosynthetic process	ABCD1;ACACA;ACOT7;ACSF3;ACSL3;AKR1C3;ANXA1;CBR1;CRABP2;CSPG4;DEGS1;ERLIN1;FABP5;FADS1;FADS2;FASN;GPX4;GSTM4;HACD2;HACD3;HSD17B12;HSD17B4;LPGAT1;LTA4H;MCAT;MIF;NDUFAB1;OSBP;OSBPL2;OSBPL3;OSBPL9;OXSM;PARK7;PIBF1;PRKAB1;PTGES2;RDH10;SCD;SCD5;SIRT1;SLC25A12;SLC27A2;TECR
BP	M/L	GO:0071407	0.0415558	1.40814	31.708	41	171	cellular response to organic cyclic compound	AACS;ABL1;ACTB;ACTR2;AIFM1;AKR1C3;AKT1;ALPL;ANXA1;APEX1;APP;ARID1A;ASS1;ATG7;ATP1A1;ATP2B1;ATP2B4;BLM;BUD31;CALR;CARM1;CASP3;CASP6;CASP7;CASP8;CAV1;CBFB;CCNA2;CCNB1;CDC5L;CDK4;CDK7;CEBPB;CGAS;CLU;CNOT1;CNOT2;CNOT9;CTNNB1;DAB2;DAG1;DDRGK1;DDX18;DDX5;DDX54;DDX58;DHX9;DNAJA1;DNM1L;EEF2K;EGFR;EIF4E;EIF4EBP1;EP300;EZH2;EZR;FDX1;FECH;FHL2;FKBP4;FLOT1;FOLR1;GABPA;GCLC;GCLM;GNAI1;GNB1;GSTP1;HCFC1;HDAC1;H…
BP	M/L	GO:0022008	0.0415998	1.27616	67.1246	80	362	neurogenesis	ABL1;ABL2;ABT1;ACSL4;ACTR2;ADAM10;ADARB1;ADGRG1;ADNP;AFG3L2;AGRN;AKT1;AKT2;ANAPC2;ANKS1A;ANXA1;AP2A1;APP;ARF1;ARF4;ARF6;ARFGEF1;ARHGAP35;ARHGDIA;ARHGEF10;ARL3;ASPM;ATF1;ATXN10;AURKA;AXL;BAG5;BAIAP2;BAX;BIN1;C12orf57;CALR;CAMK1D;CAMSAP1;CAMSAP2;CAPRIN1;CARM1;CASP3;CDC20;CDC42;CDK1;CDK5;CDK5RAP1;CDK5RAP2;CDK5RAP3;CDK6;CDKN2C;CEBPB;CEP290;CFL1;CIT;CLU;CNP;CNTNAP1;COL3A1;COPS2;CRABP2;CREB1;CRKL;CRMP1…
BP	M/L	GO:0006811	0.041719	1.32108	49.6945	61	268	ion transport	ABCC1;ABCC4;ABCD1;ABL1;ACACA;ACSL1;ACSL3;ACSL4;ACTN4;ADA;AFG3L2;AHCYL1;AHNAK;AKT1;AKT2;ANO10;ANXA1;ANXA2;ANXA3;ANXA5;ANXA6;APP;ARF1;ARHGAP1;ARL6IP5;ARMC1;ASNA1;ASPH;ATG5;ATP11C;ATP13A1;ATP1A1;ATP1B1;ATP1B3;ATP2A2;ATP2B1;ATP2B4;ATP2C1;ATP5F1A;ATP5F1B;ATP5F1C;ATP5F1D;ATP5ME;ATP5MG;ATP5PD;ATP5PF;ATP5PO;ATP6AP1;ATP6V0A2;ATP6V1B2;ATP6V1C1;ATP6V1D;ATP6V1E1;ATP6V1F;ATP6V1G1;ATP6V1H;ATP9A;BAX;BIN1;CA12;C…
BP	M/L	GO:0098656	0.0419653	1.92659	7.95094	13	43	anion transmembrane transport	ABCC1;ACACA;CLCC1;CLIC1;CLIC3;CLIC4;CPT1A;CPT2;FOLR1;LRRC8A;LRRC8D;PCYOX1;RIPK1;SLC12A2;SLC12A4;SLC12A7;SLC16A1;SLC16A3;SLC16A7;SLC1A4;SLC1A5;SLC25A1;SLC25A12;SLC25A13;SLC25A17;SLC25A20;SLC25A22;SLC25A3;SLC35B2;SLC37A4;SLC38A1;SLC38A2;SLC38A5;SLC4A2;SLC6A8;SLC6A9;SLC7A1;SLC7A2;SLC7A5;TCAF1;VDAC1;VDAC2;VDAC3
BP	M/L	GO:0043903	0.0420947	1.59733	16.1322	23	87	regulation of symbiosis, encompassing mutualism through parasitism	ADARB1;ANXA2;BANF1;CAV1;CAV2;CCNT1;CDK9;CFL1;CHD1;CHMP2A;CHMP2B;CHMP3;CHMP4B;CTDP1;DDB1;DDX3X;DDX5;DHX9;EIF2AK2;EP300;EXOC2;EXOC7;FMR1;GAPDH;GTF2B;HACD3;HDAC1;HSPA8;IFI16;IFIT1;IFIT5;IFITM3;ILF3;ISG15;ISG20;LARP1;LGALS1;MX1;NECTIN2;NUCKS1;OAS1;OAS3;OASL;OSBP;P4HB;PABPC1;PARP10;PC;PDE12;PKN2;PPIA;PPIB;PPID;PPIE;PPIH;PSMC3;RAB7A;RAD23A;RRP1B;RSF1;SMARCB1;SMC3;SNW1;SNX3;SQSTM1;SRPK1;SRPK2;STAT1;STAU…
MF	M/L	GO:0043167	0.0421078	1.22325	112.527	128	639	ion binding	AACS;AAK1;ABCB10;ABCB6;ABCC1;ABCC4;ABCD1;ABCF1;ABCF2;ABCF3;ACAD9;ACADM;ACBD3;ACBD5;ACBD6;ACOT7;ACOX1;ACOX3;ACSF3;ACSL1;ACSL3;ACSL4;ACTB;ACTC1;ACTG1;ACTR1A;ACTR1B;ACTR2;ACTR3;ACTR8;ADGRG1;AGPS;AIFM1;AIFM2;AK1;AK2;AK3;AK4;AK6;AKT1;ALDH18A1;ALDH6A1;AQR;ARF4;ARF5;ARF6;ARFIP1;ARFIP2;ARHGAP35;ARHGAP5;ARL2;ARL8A;ARL8B;ASCC3;ASS1;ATAD1;ATAD2;ATAD5;ATL3;ATM;ATP5F1A;ATP5F1B;ATP5F1D;ATP6AP1;ATP6V1B2;ATR;AUR…
MF	M/L	GO:0072341	0.0422285	2.9745	2.75853	6	15	modified amino acid binding	ANXA2;ANXA6;AXL;CBS;DHFR;FASN;FCHO2;FOLR1;HSPA8;MTHFS;MUT;NDUFAB1;OSBPL10;TLN1;TYMS
BP	M/L	GO:0031331	0.0423043	1.45722	25.5889	34	138	positive regulation of cellular catabolic process	ABCD1;ADAM9;AGO2;AKT1;AKT2;AMBRA1;ARIH1;ARNT;ATG7;ATM;ATP5IF1;AURKA;BAG2;BAX;BCAP31;CAV1;CCDC22;CD81;CDC37;CLU;CNOT1;CPT1A;CSNK1A1;CSNK1E;DAB2;DAB2IP;DDRGK1;DTX3L;DVL1;ENDOG;EZR;FAF1;FBXO22;FBXO7;FMR1;FYCO1;GCLC;GNAI3;GPSM1;GSK3A;GSK3B;GTPBP1;HK2;HMOX1;HNRNPD;HNRNPR;HSP90AA1;HSPBP1;HTT;IKBKG;IRS2;ITCH;KHSRP;LARP1;LDLR;LRP1;LRSAM1;MAPK3;METTL14;METTL16;METTL3;MFN2;MOV10;MSN;MTDH;NNT;NOP53;NRDC;NUB…
MF	M/L	GO:0016628	0.0427299	4.44837	1.47337	4	8	oxidoreductase activity, acting on the CH-CH group of donors, NAD or NADP as acceptor	AKR1C3;BDH2;DHCR7;DPYD;FASN;LBR;TECR;ZADH2
BP	M/L	GO:0007611	0.0428234	1.91982	7.97337	13	43	learning or memory	AAAS;ACTR2;ADNP;APP;ARF4;ATAD1;CASP3;CDK5;CEBPB;COMT;CREB1;DNAH11;EGFR;EIF4A3;FEN1;FYN;GPI;HTT;ITGA5;ITGB1;ITPR3;KRAS;LDLR;MAPK1;MECP2;MTOR;NF1;NPTN;PAFAH1B1;PAIP2;PIAS1;PICALM;POMK;PPP3CB;PPT1;PTEN;RIC8A;RIN1;SYNJ1;SYNPO;TANC1;UBA6;VDAC3
MF	M/L	GO:0015293	0.0429151	2.96105	2.76866	6	15	symporter activity	SLC12A2;SLC12A4;SLC12A7;SLC16A1;SLC16A3;SLC16A7;SLC1A4;SLC1A5;SLC25A22;SLC25A3;SLC2A6;SLC38A1;SLC38A2;SLC6A8;SLC6A9
MF	M/L	GO:0051059	0.0429151	2.96105	2.76866	6	15	NF-kappaB binding	AKAP8;ANXA4;APEX1;BCL10;CDK5RAP3;CDKN2A;FAF1;GSK3B;HDAC1;HDAC2;HDAC3;MTDH;NPM1;RELA;TP53BP2
BP	M/L	GO:0046686	0.0429226	2.96103	2.76882	6	15	response to cadmium ion	ALAD;CAT;CDK1;CYB5A;DTYMK;ERCC1;GCLC;GOT1;GPI;GSS;NPC1;NUDT1;PCNA;SLC30A1;SORD
MF	M/L	GO:0004364	0.0430448	4.43631	1.47662	4	8	glutathione transferase activity	GSTK1;GSTM3;GSTM4;GSTO1;GSTP1;GSTT2B;MGST1;MGST3
MF	M/L	GO:0004602	0.0430448	4.43631	1.47662	4	8	glutathione peroxidase activity	GPX1;GPX4;GPX8;GSTK1;GSTP1;MGST1;MGST3;PRDX6
MF	M/L	GO:0019200	0.0430448	4.43631	1.47662	4	8	carbohydrate kinase activity	GALK1;GNE;HK2;NAGK;PFKL;PFKM;PFKP;POMK
MF	M/L	GO:0046915	0.0430448	4.43631	1.47662	4	8	transition metal ion transmembrane transporter activity	ATP13A1;ATP2C1;MMGT1;SLC30A1;SLC30A5;SLC39A10;SLC39A14;TFRC
MF	M/L	GO:0070006	0.0430448	4.43631	1.47662	4	8	metalloaminopeptidase activity	ANPEP;DNPEP;ERAP1;LNPEP;LTA4H;METAP1;METAP2;NPEPPS
BP	M/L	GO:0009611	0.0431345	2.63506	3.46126	7	19	response to wounding	AIMP1;ARF4;AURKA;BAX;CDK1;CDK5;DHFR;FOLR1;KLF4;LGALS1;MAP2K1;MAX;MTR;PEBP1;PTPRF;RANGAP1;SOD1;STK24;TXN2
MF	M/L	GO:0008237	0.0432283	1.9793	7.19851	12	39	metallopeptidase activity	ACY1;ADAM10;ADAM17;ADAM9;AFG3L2;ANPEP;BRCC3;CNDP2;COPS5;CPD;CPM;DNPEP;DPP3;ECE1;EIF3H;ERAP1;ERMP1;IDE;LAP3;LNPEP;LTA4H;METAP1;METAP2;MIPEP;NLN;NPEPL1;NPEPPS;NRDC;PEPD;PMPCA;PMPCB;PSMD14;RNPEP;SPG7;STAMBP;THOP1;UQCRC1;UQCRC2;ZMPSTE24
BP	M/L	GO:0042113	0.0433888	1.77396	10.3839	16	56	B cell activation	ABL1;ADA;ADAM17;ATAD5;ATM;ATP11C;BAX;CASP3;CASP8;CD81;CTPS1;DCAF1;EP300;ERCC1;EXOSC3;EXOSC6;HDAC4;HSPD1;IGBP1;IRF2BP2;IRS2;ITGB1;LGALS1;LIG4;LRRC8A;LYN;MIF;MLH1;MSH2;MSH6;NBN;NOTCH2;NSD2;PAWR;PAXIP1;PCID2;PKN1;PRKCD;PRKDC;PTPN2;PTPRJ;RBPJ;RIF1;SLC39A10;STAT5B;STAT6;SUPT6H;SWAP70;TFRC;TGFB1;THOC1;TP53BP1;TPD52;TXLNA;UNG;ZBTB7A
BP	M/L	GO:0042273	0.0433888	1.77396	10.3839	16	56	ribosomal large subunit biogenesis	BOP1;BRIX1;DDX28;DHX30;EBNA1BP2;EIF6;FASTKD2;FTSJ3;GTPBP4;HEATR3;LAS1L;MDN1;MRPL11;MRPL20;MRTO4;NHP2;NIP7;NLE1;NOC2L;NOL9;NOP16;NOP2;NOP53;NPM1;NVL;PAK1IP1;RPF1;RPF2;RPL10;RPL10A;RPL11;RPL12;RPL23A;RPL26;RPL3;RPL35;RPL35A;RPL38;RPL5;RPL6;RPL7;RPL7A;RPL7L1;RPLP0;RRS1;RSL1D1;SDAD1;SNU13;SURF6;TRAF7;URB1;WDR12;WDR18;WDR74;ZNF622;ZNHIT6
BP	M/L	GO:0000478	0.0437069	4.41144	1.48342	4	8	endonucleolytic cleavage involved in rRNA processing	ABT1;BOP1;NOL9;NOP14;RCL1;RRS1;UTP20;UTP23
BP	M/L	GO:0001556	0.0437069	4.41144	1.48342	4	8	oocyte maturation	AURKA;CCNB1;PDE3A;TRIP13;TUBB8;TUT7;WASHC5;YTHDF2
BP	M/L	GO:0009395	0.0437069	4.41144	1.48342	4	8	phospholipid catabolic process	ABHD12;IDH1;LDLR;PLA2G4A;PLCG1;PRDX6;PRKCD;SMPD4
BP	M/L	GO:0043403	0.0437069	4.41144	1.48342	4	8	skeletal muscle tissue regeneration	ANXA1;BIN3;DAG1;EZH2;GPX1;IFRD1;MTPN;PKM
BP	M/L	GO:0046320	0.0437069	4.41144	1.48342	4	8	regulation of fatty acid oxidation	ABCD1;AKT1;AKT2;CPT1A;FABP3;IRS2;LONP2;MTOR
BP	M/L	GO:0048261	0.0437069	4.41144	1.48342	4	8	negative regulation of receptor-mediated endocytosis	ARF6;LRPAP1;MTMR2;PCSK9;PICALM;RAC1;SDCBP;UBQLN2
BP	M/L	GO:0050850	0.0437069	4.41144	1.48342	4	8	positive regulation of calcium-mediated signaling	ADA;CDH13;CHERP;GSTO1;HINT1;HTT;PPP3CA;PTBP1
BP	M/L	GO:0050891	0.0437069	4.41144	1.48342	4	8	multicellular organismal water homeostasis	AKR1B1;MET;PRKACA;PRKAR1A;PRKAR2A;SFN;STMN1;WFS1
BP	M/L	GO:0071604	0.0437069	4.41144	1.48342	4	8	transforming growth factor beta production	CD2AP;CD46;CREB1;HSP90AB1;ITGB6;LUM;SMAD3;SMAD4
BP	M/L	GO:0086091	0.0437069	4.41144	1.48342	4	8	regulation of heart rate by cardiac conduction	BIN1;CACNA2D1;CAMK2D;CAV1;DSG2;DSP;JUP;YWHAE
BP	M/L	GO:1903055	0.0437069	4.41144	1.48342	4	8	positive regulation of extracellular matrix organization	CLASP1;COLGALT1;DAG1;FSCN1;PHLDB1;PHLDB2;SMAD3;TGFB1
BP	M/L	GO:1904668	0.0437069	4.41144	1.48342	4	8	positive regulation of ubiquitin protein ligase activity	CDC20;GOLGA2;MASTL;PLK1;PTEN;RAB1A;UBE2C;UBE2S
BP	M/L	GO:2000369	0.0437069	4.41144	1.48342	4	8	regulation of clathrin-dependent endocytosis	AAK1;DAB2;HIP1R;PICALM;SCYL2;SMAP1;UBQLN2;WASL
BP	M/L	GO:2000643	0.0437069	4.41144	1.48342	4	8	positive regulation of early endosome to late endosome transport	DAB2;EZR;MSN;MTMR2;PTPN23;RAB21;RDX;VPS11
BP	M/L	GO:0001657	0.0437868	2.94444	2.78141	6	15	ureteric bud development	ARG2;BASP1;CAT;CRLF1;CTNNB1;ILK;LAMA5;PBX1;SDC1;SDC4;SIX4;SMAD2;SMAD3;SMAD4;TGFB1
BP	M/L	GO:0032760	0.0437868	2.94444	2.78141	6	15	positive regulation of tumor necrosis factor production	ARFGEF2;CLU;DDT;DDX58;DHX9;FADD;HDAC2;HSPB1;HSPD1;IFIH1;MAPKAPK2;MIF;PTPN11;PTPRJ;RIPK1
BP	M/L	GO:0051489	0.0437868	2.94444	2.78141	6	15	regulation of filopodium assembly	AGRN;ARAP1;ARF6;CAPZB;CDC42;FMR1;FNBP1L;FSCN1;MIEN1;MYO10;PALM;PRKCD;RALA;WASL;ZMYND8
BP	M/L	GO:0072163	0.0437868	2.94444	2.78141	6	15	mesonephric epithelium development	ARG2;BASP1;CAT;CRLF1;CTNNB1;ILK;LAMA5;PBX1;SDC1;SDC4;SIX4;SMAD2;SMAD3;SMAD4;TGFB1
CC	M/L	GO:0031527	0.0442213	4.39205	1.4886	4	8	filopodium membrane	ANTXR1;ARF6;MYO10;NF2;PALM;SYNE2;UTRN;VASP
CC	M/L	GO:0048787	0.0442213	4.39205	1.4886	4	8	presynaptic active zone membrane	ATP2B1;ATP2B4;CANX;CNTNAP1;NPTN;PHB;STX4;STXBP1
MF	M/L	GO:0005516	0.0442444	1.80732	9.59801	15	52	calmodulin binding	ADD1;ADD3;ASPM;ATP2B1;ATP2B4;ATP5IF1;CALD1;CAMK1D;CAMK2D;CAMK2G;CAMSAP1;CAMSAP2;CASK;CDK5RAP2;CNN2;CNN3;CTH;DDX5;EDF1;EEA1;EEF2K;EGFR;EPB41;IQGAP1;IQGAP2;IQGAP3;MARCKS;MARCKSL1;MYH9;MYO10;MYO1B;MYO1C;MYO1E;MYO9B;NDUFAF4;PCNT;PHKA2;PHKB;PHKG2;PLCB3;PPP3CA;PPP3CB;SNTB1;SNTB2;SPTAN1;SPTBN1;STRN;STRN3;TJP1;TTN;UBR4;WFS1
BP	M/L	GO:0071466	0.0445923	1.96817	7.23166	12	39	cellular response to xenobiotic stimulus	ACSL1;ACY1;AIP;AKR7A2;ARNT;ASS1;ATG7;BPHL;CBR3;CCNA2;CMBL;CRYZ;EGFR;EIF4E;EIF4EBP1;EPHX1;FECH;GGT1;GSTM3;GSTM4;GSTO1;GSTP1;HSP90AB1;ICAM1;MCM7;MGST1;MGST3;NQO1;NQO2;NR3C1;PCK2;PHGDH;POR;PPP1R9B;SMYD3;STAT5B;TFAP4;TGFB1;USP8
CC	M/L	GO:0098562	0.0446594	1.76581	10.4202	16	56	cytoplasmic side of membrane	ACP1;ATP2A2;ATP2B1;CAV2;CHMP4B;CHUK;DIABLO;DNAJA1;EEF1A1;EEF1A2;EPB41;ESYT1;EXOC1;EZR;FARP1;FERMT2;FKBP1A;FYN;G6PD;GNA11;GNA13;GNAI1;GNAI3;GNAO1;GNAS;GNB1;GNG12;GNG5;HM13;HTRA2;IKBKB;IQGAP1;JUP;KCNAB2;KRAS;LYN;MAP2K2;MIEN1;PALM;PPP3CA;PTEN;PTPN1;RAB21;RACGAP1;RASA3;RHOA;RPL27;RPS26;RPS28;RPS29;S100A6;SNX5;SNX9;SYAP1;TRAF2;YES1
BP	M/L	GO:0051188	0.0448406	2.39886	4.20602	8	23	cofactor biosynthetic process	ABCB6;ALAD;ATP5IF1;BDH2;CHAC2;CNDP2;COX15;COX2;CPOX;FECH;FYN;GCLC;GCLM;GGCT;GGT1;GSS;IREB2;MMAB;PPOX;PSAT1;SOD1;TMEM14C;UROD
BP	M/L	GO:0120032	0.0448932	2.03993	6.46154	11	35	regulation of plasma membrane bounded cell projection assembly	ANLN;ARHGAP35;ARPC2;ATG3;ATG5;BIN3;CAV1;CDC42EP1;CDC42EP4;CORO1C;CYFIP1;DYNLL1;ENTR1;EPHA2;EPS8;EPS8L2;FAM98A;HDAC4;HTT;ICAM1;MTOR;NCKAP1;PFN1;RAC1;RCC2;RDX;RHOG;SEPT7;SEPT9;SSH3;SYNE2;TWF1;TWF2;VDAC3;WASF2
CC	M/L	GO:0044441	0.0452057	1.6962	12.0689	18	65	ciliary part	AK2;AKT1;AMBRA1;APP;ARFGEF2;ARHGAP35;ARL3;ARMC9;ATG16L1;ATG5;ATG7;ATP2B4;CASK;CENPF;CEP131;CEP170;CEP290;CETN2;CFAP20;CLTB;CSNK1A1;DDX6;DLG5;DNAH11;DYNLL1;DYNLRB1;EHD1;ENTR1;EPS15;EZR;GNA11;GNB1;GPI;GSTM3;HSPB11;KIF2A;KIF5B;LYAR;MAP1B;NEDD1;OCRL;ODF2;PCM1;PFKM;PIK3C3;PIK3R4;PRKACA;PRKAR1A;PRKAR2A;PTPN23;PTPRK;RAB27A;RAB8A;RP2;SEPT2;SEPT6;SEPT7;SEPT9;SHOC2;SNAP29;SSNA1;TBCC;TUBG1;UNC119B;WDR11
MF	M/L	GO:0005518	0.0459776	2.59206	3.50697	7	19	collagen binding	ADAM9;ADGRG1;ANTXR1;CTSB;CTSL;HSD17B12;ITGA1;ITGA11;ITGA2;ITGB1;LUM;MRC2;P3H1;PAK1;PCOLCE;PPIB;SERPINH1;SMAD3;SMAD4
BP	M/L	GO:0045446	0.0460734	6.68785	0.918625	3	5	endothelial cell differentiation	ANXA2;EDF1;LAMA5;RBPJ;SMAD4
BP	M/L	GO:0048522	0.0461667	1.16186	235.293	255	1283	positive regulation of cellular process	AACS;AAK1;AAMDC;AATF;ABCC4;ABCD1;ABL1;ABL2;ABT1;ACACA;ACSL1;ACSL3;ACTL6A;ACTN1;ACTN4;ACTR2;ACTR3;ADA;ADAM9;ADD1;ADGRG1;ADRM1;AES;AGO2;AGRN;AIFM1;AIFM2;AIMP1;AIMP2;AIP;AKAP12;AKAP8;AKAP8L;AKR1B1;AKR1C3;AKT2;ALYREF;AMBRA1;ANAPC4;ANAPC5;ANKFY1;ANLN;ANP32B;ANTXR1;ANXA1;ANXA2;ANXA3;ANXA5;AP2A1;AP2B1;AP3D1;APEX1;APP;ARAF;ARAP1;ARF1;ARF4;ARF6;ARFGEF1;ARG2;ARHGAP1;ARHGAP35;ARHGDIA;ARHGEF1;ARHGEF10;ARHGEF…
BP	M/L	GO:0050679	0.0461776	2.02877	6.48995	11	35	positive regulation of epithelial cell proliferation	ADAM17;AKT1;ARNT;B4GALT1;CAV2;CDH13;CTNNB1;EGFR;EMC10;GLUL;HMGB2;HMOX1;ID1;IQGAP3;LAMB1;LAMC1;MED1;MTOR;MYDGF;NF1;NME1;NR4A1;NRAS;PDCD6;PDCL3;PLCG1;PRKCA;RICTOR;RPTOR;RTN4;SIRT1;SRSF6;STAT3;TGFB1;WDR48
BP	M/L	GO:0030031	0.0464453	1.44288	25.7744	34	139	cell projection assembly	ABCC4;ABL1;ACTR1A;ACTR2;ACTR3;AGRN;ANLN;ARAP1;ARF6;ARFIP2;ARHGAP35;ARL3;ARMC9;ARPC2;ATG3;ATG5;ATP6V1D;ATXN10;BAG4;BIN3;CAPZB;CARMIL1;CAV1;CD2AP;CDC42;CDC42EP1;CDC42EP4;CDH13;CDK1;CDK5RAP2;CEP131;CEP290;CETN2;CFAP20;CKAP5;CLASP1;CORO1C;CSNK1E;CTTN;CYFIP1;DBNL;DCTN3;DNAAF5;DYNC1H1;DYNC1I2;DYNLL1;DYNLRB1;EHD1;EMP3;ENTR1;EPHA2;EPS8;EPS8L2;EXOC5;EZR;FAM98A;FLNA;FMR1;FNBP1L;FSCN1;GOLPH3;GORAB;HAUS1;HAU…
BP	M/L	GO:0048812	0.0464453	1.44288	25.7744	34	139	neuron projection morphogenesis	ABL1;ACTR2;ADAM10;ADARB1;ADNP;AFG3L2;ANAPC2;APP;ARHGAP35;ARHGDIA;AURKA;BAIAP2;C12orf57;CAPRIN1;CDC42;CDK5;CFL1;CNP;CNTNAP1;CRABP2;CREB1;CRMP1;CTNNA2;CTNNB1;CTTN;CUX1;CYFIP1;DAB2IP;DAG1;DBNL;DNM1L;DOCK7;DPYSL2;DVL1;EEF2K;EGFR;EPHA7;EZR;FAM129B;FARP1;FLOT1;FMR1;FSTL4;FYN;GDI1;GOLGA4;GPC1;GRB10;GRB2;GSK3B;HPRT1;HSP90AA1;HSP90AB1;ID1;IFRD1;ILK;IQGAP1;IRS2;IST1;ITGA1;ITGB1;KIDINS220;LLGL1;LLPH;LYPLA2;…
MF	M/L	GO:0000900	0.0466516	6.64953	0.922886	3	5	translation repressor activity, mRNA regulatory element binding	CELF1;DHFR;PURA;SHMT1;TYMS
MF	M/L	GO:0003707	0.0466516	6.64953	0.922886	3	5	steroid hormone receptor activity	NR2C2;NR2F1;NR3C1;NR4A1;PGRMC2
MF	M/L	GO:0005388	0.0466516	6.64953	0.922886	3	5	calcium-transporting ATPase activity	ANXA5;ATP2A2;ATP2B1;ATP2B4;ATP2C1
MF	M/L	GO:0005528	0.0466516	6.64953	0.922886	3	5	FK506 binding	FKBP10;FKBP1A;FKBP2;FKBP3;FKBP4
MF	M/L	GO:0016615	0.0466516	6.64953	0.922886	3	5	malate dehydrogenase activity	MDH1;MDH2;ME1;ME2;PHGDH
MF	M/L	GO:0016854	0.0466516	6.64953	0.922886	3	5	racemase and epimerase activity	GALE;GALM;GNE;NAXE;TSTA3
MF	M/L	GO:0042165	0.0466516	6.64953	0.922886	3	5	neurotransmitter binding	CBS;CHKA;GSS;IDE;NIPSNAP1
BP	M/L	GO:0042325	0.046675	1.27003	65.6412	78	354	regulation of phosphorylation	ABCD1;ABL1;ACSL1;ACTB;ADAM17;ADAM9;ADARB1;ADNP;AKAP8;AKAP8L;AKT1;AKT2;AMBRA1;ANXA2;APIP;APP;ARAF;ARL6IP5;ARNT;ATM;ATP2B4;ATP6AP1;AXL;BAG4;BAX;BCCIP;BCL10;BLM;BRAT1;BRD4;CAB39;CACTIN;CASP3;CAV1;CAV2;CAVIN3;CBL;CCNA2;CCNB1;CCNB2;CCNH;CCNT1;CD109;CD81;CDC37;CDC42;CDK1;CDK12;CDK5;CDK5RAP1;CDK5RAP3;CDK7;CDK9;CDKN2A;CDKN2C;CEP85;CHORDC1;CHP1;CKS2;CLU;CNOT9;COPS5;CORO1C;COX11;COX7A2L;CRK;CRKL;CRLF1;CSK;…
BP	M/L	GO:0043616	0.0467342	6.64432	0.923503	3	5	keratinocyte proliferation	CDH13;FERMT1;KRT2;SRSF6;YAP1
BP	M/L	GO:0048246	0.0469501	6.63029	0.925088	3	5	macrophage chemotaxis	KARS;LGALS3;MAPK14;MAPK3;NUP85
BP	M/L	GO:0003206	0.047002	2.57752	3.52312	7	19	cardiac chamber morphogenesis	DNAH11;DSP;EGLN1;ENG;FHL2;FKBP1A;GSK3A;MED1;NOTCH2;NSD2;PARVA;PPP1R13L;RBM15;RBPJ;SMAD4;SMARCD3;TGFB1;TPM1;UBE4B
BP	M/L	GO:0006007	0.047002	2.57752	3.52312	7	19	glucose catabolic process	ADPGK;ALDOA;ALDOC;BPGM;ENO1;ENO2;GAPDH;GPI;HK2;PFKL;PFKM;PFKP;PGAM1;PGK1;PGM2L1;PKM;SLC25A12;TIGAR;TPI1
BP	M/L	GO:0030316	0.047002	2.57752	3.52312	7	19	osteoclast differentiation	ANXA2;ATP6AP1;CD109;CEBPB;CREB1;CTNNB1;EPHA2;FBN1;GLO1;GNAS;IREB2;JUNB;MAPK14;MTOR;NF1;NOTCH2;PAFAH1B1;TFRC;TGFB1
BP	M/L	GO:0098771	0.0471051	1.7486	10.4816	16	57	inorganic ion homeostasis	ABCB6;ACO1;ARF1;ATP1A1;ATP1B3;ATP5F1B;ATP6AP1;ATP6V0A2;ATP6V1G1;ATP6V1H;BDH2;CA12;CAND1;CCDC22;CHP1;CKB;CLIC4;COMT;COX11;CUL1;CUTC;EGLN1;ENPP1;FLVCR1;FTH1;FTL;GLRX3;HMOX1;HMOX2;IREB2;MAPK1;MAPK3;NEDD4L;NEO1;NPR1;NUBP1;PICALM;PPT1;RAB20;RAB7A;SCO1;SCO2;SFXN1;SLC12A2;SLC12A4;SLC12A7;SLC4A2;SLC9A3R1;SMAD4;SNAPIN;SNX5;SOD1;TCIRG1;TFRC;TM9SF4;VPS33A;XIAP
CC	M/L	GO:0044420	0.0471601	6.61636	0.926608	3	5	extracellular matrix component	FBN1;LAMA5;LAMB1;LAMC1;MFAP1
BP	M/L	GO:0000447	0.0472298	6.61224	0.927136	3	5	endonucleolytic cleavage in ITS1 to separate SSU-rRNA from 5.8S rRNA and LSU-rRNA from tricistronic rRNA transcript (SSU-rRNA, 5.8S rRNA, LSU-rRNA)	ABT1;NOP14;RCL1;RRS1;UTP20
BP	M/L	GO:0001708	0.0472298	6.61224	0.927136	3	5	cell fate specification	CTNNB1;FKBP8;HOXC10;ITGB1;RBPJ
BP	M/L	GO:0001774	0.0472298	6.61224	0.927136	3	5	microglial cell activation	APP;ATM;CLU;LDLR;NAMPT
BP	M/L	GO:0001893	0.0472298	6.61224	0.927136	3	5	maternal placenta development	AKT1;CTSB;DAZAP1;JUNB;MEN1
BP	M/L	GO:0002327	0.0472298	6.61224	0.927136	3	5	immature B cell differentiation	ABL1;ATM;ATP11C;IRF2BP2;LRRC8A
BP	M/L	GO:0002467	0.0472298	6.61224	0.927136	3	5	germinal center formation	ADA;ADAM17;NFKB2;PKN1;UNC13D
BP	M/L	GO:0002934	0.0472298	6.61224	0.927136	3	5	desmosome organization	DSG2;DSP;JUP;PKP3;PRKCA
BP	M/L	GO:0003170	0.0472298	6.61224	0.927136	3	5	heart valve development	MTOR;NOTCH2;RBPJ;SMAD4;TGFB1
BP	M/L	GO:0006390	0.0472298	6.61224	0.927136	3	5	mitochondrial transcription	POLRMT;PRKAA1;TEFM;TFAM;TFB2M
BP	M/L	GO:0030214	0.0472298	6.61224	0.927136	3	5	hyaluronan catabolic process	CEMIP2;CHP1;HEXB;HMMR;TGFB1
BP	M/L	GO:0031115	0.0472298	6.61224	0.927136	3	5	negative regulation of microtubule polymerization	EML2;FKBP4;MAPRE1;STMN1;TBCD
BP	M/L	GO:0032429	0.0472298	6.61224	0.927136	3	5	regulation of phospholipase A2 activity	ANXA1;EGFR;LRP1;PLAA;PPT1
BP	M/L	GO:0034698	0.0472298	6.61224	0.927136	3	5	response to gonadotropin	CCNA2;GCLC;GCLM;ICAM1;POR
BP	M/L	GO:0035024	0.0472298	6.61224	0.927136	3	5	negative regulation of Rho protein signal transduction	ARHGAP35;CUL3;ITGB1;MET;STMN1
BP	M/L	GO:0035909	0.0472298	6.61224	0.927136	3	5	aorta morphogenesis	COL3A1;ENG;LRP1;RBPJ;SEC24B
BP	M/L	GO:0043651	0.0472298	6.61224	0.927136	3	5	linoleic acid metabolic process	ABCD1;ACSL1;FADS1;FADS2;GSTP1
BP	M/L	GO:0045109	0.0472298	6.61224	0.927136	3	5	intermediate filament organization	DNAJB6;DSP;EPPK1;KRT2;VIM
BP	M/L	GO:0045198	0.0472298	6.61224	0.927136	3	5	establishment of epithelial cell apical/basal polarity	CDC42;MSN;PTK7;RHOA;SLC9A3R1
BP	M/L	GO:0045907	0.0472298	6.61224	0.927136	3	5	positive regulation of vasoconstriction	AKT1;CAV1;EGFR;ICAM1;RHOA
BP	M/L	GO:0046060	0.0472298	6.61224	0.927136	3	5	dATP metabolic process	ADA;ADK;GUK1;NUDT1;SAMHD1
BP	M/L	GO:0046826	0.0472298	6.61224	0.927136	3	5	negative regulation of protein export from nucleus	CDK5;PARK7;RANGAP1;SP100;TXN
BP	M/L	GO:0051769	0.0472298	6.61224	0.927136	3	5	regulation of nitric-oxide synthase biosynthetic process	FNTB;GSTP1;NAMPT;PGGT1B;STAT1
BP	M/L	GO:0051952	0.0472298	6.61224	0.927136	3	5	regulation of amine transport	ARL6IP5;GRK2;RAB3GAP1;SNCG;STXBP1
BP	M/L	GO:0051968	0.0472298	6.61224	0.927136	3	5	positive regulation of synaptic transmission, glutamatergic	EGFR;GLUL;RAB3GAP1;ROR2;STXBP1
BP	M/L	GO:0055064	0.0472298	6.61224	0.927136	3	5	chloride ion homeostasis	CA12;CKB;SLC12A2;SLC12A4;SLC12A7
BP	M/L	GO:0060045	0.0472298	6.61224	0.927136	3	5	positive regulation of cardiac muscle cell proliferation	CCNB1;CDK1;MAPK14;RBPJ;YAP1
BP	M/L	GO:0060055	0.0472298	6.61224	0.927136	3	5	angiogenesis involved in wound healing	B4GALT1;DAG1;GPX1;MCAM;PRCP
BP	M/L	GO:0060716	0.0472298	6.61224	0.927136	3	5	labyrinthine layer blood vessel development	AKT1;JUNB;MAPK1;NSDHL;RBPJ
BP	M/L	GO:0070723	0.0472298	6.61224	0.927136	3	5	response to cholesterol	AACS;DAG1;PMVK;SMAD2;TGFB1
BP	M/L	GO:0071380	0.0472298	6.61224	0.927136	3	5	cellular response to prostaglandin E stimulus	ACACA;AKAP8;AKT1;GNB1;PRKAA1
BP	M/L	GO:0098911	0.0472298	6.61224	0.927136	3	5	regulation of ventricular cardiac muscle cell action potential	BIN1;CAV1;DSG2;DSP;JUP
BP	M/L	GO:0110096	0.0472298	6.61224	0.927136	3	5	cellular response to aldehyde	ADH5;AIFM1;AKR1B1;ESD;PARK7
BP	M/L	GO:1902004	0.0472298	6.61224	0.927136	3	5	positive regulation of amyloid-beta formation	APP;CLU;GSK3A;PICALM;ROCK2
BP	M/L	GO:1903960	0.0472298	6.61224	0.927136	3	5	negative regulation of anion transmembrane transport	AKT1;AKT2;ARL6IP5;IRS2;MTOR
BP	M/L	GO:1905097	0.0472298	6.61224	0.927136	3	5	regulation of guanyl-nucleotide exchange factor activity	CCPG1;EIF2S1;GPSM1;MET;STMN1
BP	M/L	GO:2000191	0.0472298	6.61224	0.927136	3	5	regulation of fatty acid transport	AKT1;AKT2;IRS2;MIF;NCOR1
BP	M/L	GO:2000826	0.0472298	6.61224	0.927136	3	5	regulation of heart morphogenesis	CTNNB1;ENG;GNG5;RBPJ;SMAD4
BP	M/L	GO:0006757	0.0474549	2.10688	5.74824	10	31	ATP generation from ADP	ADPGK;ALDOA;ALDOC;ARNT;BPGM;ECD;EIF6;ENO1;ENO2;GALK1;GAPDH;GPI;HDAC4;HK2;LDHA;NCOR1;OGDH;OGT;PFKL;PFKM;PFKP;PGAM1;PGK1;PGM1;PGM2L1;PKM;PRKAA1;STAT3;TIGAR;TPI1;ZBTB7A
BP	M/L	GO:0007204	0.0474549	2.10688	5.74824	10	31	positive regulation of cytosolic calcium ion concentration	ABL1;ABL2;ATG5;ATP2B4;BAX;BCAP31;CACNA2D1;CAMK2D;CAV1;CDK5;CHERP;ERO1A;FKBP1A;FYN;GNA13;GNB1;GSTO1;HTT;ITPR2;ITPR3;LETM1;LYN;NPTN;PLCG1;PRKACA;RASA3;SRI;SWAP70;SYNPO;TGFB1;TGM2
BP	M/L	GO:0007626	0.0474549	2.10688	5.74824	10	31	locomotory behavior	ABHD12;APP;ARCN1;CNP;CSTB;EPS8;GNAO1;HEXB;HPRT1;HTRA2;MECP2;NAGLU;NEGR1;NPC1;OXR1;PAFAH1B1;PARK7;PPP3CB;PPT1;PTEN;PUM1;SNCG;SOD1;STRN;TMOD1;TSC1;UBA6;VPS13A;VPS35;ZFHX3;ZMPSTE24
BP	M/L	GO:0032436	0.0474549	2.10688	5.74824	10	31	positive regulation of proteasomal ubiquitin-dependent protein catabolic process	AKT1;ARIH1;AURKA;BCAP31;CAV1;CLU;CSNK1A1;CSNK1E;DAB2;DDRGK1;DVL1;FBXO22;GCLC;GSK3A;GSK3B;HSPBP1;NOP53;NUB1;PIAS1;PLK1;PSMD10;RACK1;RAD23A;RBX1;SGTA;STUB1;UBE2V2;UBQLN1;UBQLN2;USP5;VCP
BP	M/L	GO:0035637	0.0474549	2.10688	5.74824	10	31	multicellular organismal signaling	AHCYL1;ASPH;ATP1A1;ATP1B1;ATP2A2;ATP2B1;ATP2B4;BIN1;CACNA2D1;CAMK2D;CAV1;CNTNAP1;DSG2;DSP;FLNA;FMR1;ITGA2;ITPR2;ITPR3;JUP;NPR1;NUP155;PAFAH1B1;PRKACA;SOD1;SRI;STIM1;TMEM65;TYMP;YWHAE;ZMPSTE24
BP	M/L	GO:0042866	0.0474549	2.10688	5.74824	10	31	pyruvate biosynthetic process	ADPGK;ALDOA;ALDOC;ARNT;BPGM;ECD;EIF6;ENO1;ENO2;GALK1;GAPDH;GPI;HDAC4;HK2;LDHA;NCOR1;OGDH;OGT;PFKL;PFKM;PFKP;PGAM1;PGK1;PGM1;PGM2L1;PKM;PRKAA1;STAT3;TIGAR;TPI1;ZBTB7A
BP	M/L	GO:0070374	0.0474549	2.10688	5.74824	10	31	positive regulation of ERK1 and ERK2 cascade	ABL1;APP;ATP6AP1;AXL;CAVIN3;CRKL;DDT;EGFR;EPHA2;EPHA7;EPHB4;GLIPR2;ICAM1;IGF1R;KARS;MAP2K1;MAPK3;MET;MIF;NELFE;NOTCH2;NPTN;PHB;PHB2;PRKCA;PTEN;PTPN11;RAP1A;RAPGEF2;ROR2;TGFB1
BP	M/L	GO:1901570	0.0474549	2.10688	5.74824	10	31	fatty acid derivative biosynthetic process	AACS;ACACA;ACAT1;ACSF3;ACSL1;ACSL3;ACSL4;AKR1C3;ANXA1;BDH2;CBR1;FABP5;FADS1;FAR1;FASN;GCDH;GGT1;HACD2;HSD17B12;LTA4H;MGST3;MIF;PIBF1;PLA2G4A;PPT1;PTGES2;SCD;SCD5;SIRT1;SLC25A1;TECR
CC	M/L	GO:0016327	0.0476767	6.58333	0.930375	3	5	apicolateral plasma membrane	EPPK1;JUP;MTCL1;NEDD4;PALM
CC	M/L	GO:0044754	0.0476767	6.58333	0.930375	3	5	autolysosome	FTH1;FTL;LAMP1;PIK3C3;SQSTM1
CC	M/L	GO:0051233	0.0478064	2.56605	3.53543	7	19	spindle midzone	APP;ARL8A;ARL8B;AURKA;AURKB;CDC42;CDCA8;CENPV;CTDP1;CTTN;HNRNPU;KIF14;MAPRE1;MAPRE2;NUMA1;PLK1;RACGAP1;RCC2;RIF1
CC	M/L	GO:1904115	0.0478064	2.56605	3.53543	7	19	axon cytoplasm	AP3D1;AP3M1;AP3S1;DST;DYNLL1;FMR1;HSPB1;KIF1B;KIF1C;KIF4A;KIF5B;OPA1;PAFAH1B1;RAB21;RANGAP1;SNAPIN;SOD1;SPG7;TERF2
BP	M/L	GO:0072507	0.0480491	1.65341	12.9799	19	70	divalent inorganic cation homeostasis	ABL1;ABL2;AFG3L2;ANXA2;ANXA5;ANXA6;AP3D1;APP;ATG5;ATP13A1;ATP1B1;ATP2A2;ATP2B1;ATP2B4;ATP2C1;BAX;BCAP31;CACNA2D1;CALR;CAMK2D;CAV1;CCDC47;CDK5;CHERP;EGFR;ERO1A;FKBP1A;FYN;GNA13;GNB1;GOT1;GSTO1;GTF2I;HEXB;HSP90B1;HTT;IMMT;ITPR2;ITPR3;LETM1;LYN;MAIP1;MCU;MICU2;NCS1;NPTN;PLCG1;PRKACA;RAP1GDS1;RASA3;RMDN3;SLC30A1;SLC30A5;SLC30A7;SLC39A10;SLC39A14;SMAD3;SRI;STIM1;STOML2;SWAP70;SYNPO;TGFB1;TGM2;TMEM165;…
BP	M/L	GO:0016477	0.0481009	1.31236	48.2612	59	263	cell migration	ABL1;ACTN4;ADA;ADAM9;ADARB1;ADGRG1;AGO2;AIMP1;AKT1;AKT2;ANKS1A;ANLN;ANXA3;ANXA6;APEX1;APP;ARF4;ARF6;ARHGAP35;ARID2;ARPC5;ARPC5L;ASPM;ATM;ATP1B1;ATP1B3;ATP5F1A;ATP5F1B;AXL;B4GALT1;BAG4;BAX;BCR;BIN3;BRAT1;CAP1;CAPN7;CARMIL1;CAV1;CCAR1;CD2AP;CD47;CDC42BPB;CDH13;CDK1;CDK5;CENPV;CFL1;CGA;CLASP1;CLIC4;COL3A1;COL5A1;CORO1C;CPNE3;CRK;CRKL;CSPG4;CTNNA2;CTNNB1;CTTN;CUL3;DAB2;DAB2IP;DAG1;DAPK3;DDRGK1;DDX58;…
BP	M/L	GO:0015718	0.0482374	2.21125	5.00653	9	27	monocarboxylic acid transport	ABCC4;ABCD1;ACACA;ACSL1;ACSL3;ACSL4;AKT1;AKT2;ANXA1;CPT1A;CPT2;EPRS;FABP3;GOT2;IRS2;MIF;NCOR1;NF1;PLA2G4A;SLC16A1;SLC16A3;SLC16A7;SLC25A17;SLC25A20;SLC27A2;SLC27A4;SLC9A3R1
BP	M/L	GO:0043123	0.0483435	1.8245	8.9005	14	48	positive regulation of I-kappaB kinase/NF-kappaB signaling	ABL1;AKT1;ATP2C1;BCL10;BRD4;CASP8;CC2D1A;CCDC22;CHUK;CTH;CTNNB1;DDRGK1;DDX1;DDX21;FADD;FKBP1A;FLNA;FYN;HMOX1;IFIT5;IKBKB;IKBKG;IRAK1;LGALS1;MTDH;MYD88;NEK6;NUP62;PPM1A;PPP5C;RELA;RHOA;RIPK1;S100A13;S100A4;SECTM1;SLC35B2;TBK1;TERF2IP;TGM2;TMED4;TRAF2;TRIM22;TRIM25;TRIM32;UBE2N;UBE2V1;VAPA
BP	M/L	GO:0048667	0.0483777	1.45412	24.1055	32	130	cell morphogenesis involved in neuron differentiation	ABL1;ACTR2;ADAM10;ADARB1;ADNP;AFG3L2;ANAPC2;APP;ARHGAP35;ARHGDIA;BAIAP2;C12orf57;CAPRIN1;CDC42;CDK5;CFL1;CNP;CRABP2;CREB1;CRMP1;CTNNA2;CTTN;CUX1;CYFIP1;DAG1;DNM1L;DOCK7;DPYSL2;DVL1;EEF2K;EPHA7;EZR;FAM129B;FARP1;FLOT1;FMR1;FSTL4;FYN;GDI1;GOLGA4;GPC1;GRB10;GRB2;GSK3B;HPRT1;HSP90AA1;HSP90AB1;ID1;IFRD1;ILK;IRS2;IST1;ITGB1;KIDINS220;LLGL1;LYPLA2;MAP1B;MAP2K1;MAPK1;MAPK3;MINK1;MYCBP2;NEDD4;NEDD4L;NEO1;…
MF	M/L	GO:0008324	0.0485022	1.58495	15.5045	22	84	cation transmembrane transporter activity	ANO10;ANXA2;ANXA5;ANXA6;ATP13A1;ATP1A1;ATP1B1;ATP1B3;ATP2A2;ATP2B1;ATP2B4;ATP2C1;ATP5F1A;ATP5F1B;ATP5F1C;ATP5F1D;ATP5ME;ATP5MG;ATP5PD;ATP5PF;ATP5PO;ATP6AP1;ATP6V0A2;ATP6V1B2;ATP6V1C1;ATP6V1D;ATP6V1E1;ATP6V1F;ATP6V1G1;ATP6V1H;CACNA2D1;CDK5;COX11;COX15;COX2;COX4I1;COX5B;COX6B1;COX6C;COX7A2L;CUL5;CYB5A;ITPR2;ITPR3;KCNAB2;LETM1;MAGT1;MCU;MMGT1;MTMR6;NCS1;NDUFA4;NNT;PANX1;PIEZO1;RASA3;SLC12A2;SLC12A4;…
BP	M/L	GO:0060548	0.0486076	1.29223	54.701	66	295	negative regulation of cell death	AAMDC;AARS;AATF;ABL1;ACAA2;ACTC1;ADA;ADNP;AKR1B1;AKT1;AKT2;AMBRA1;ANXA1;ANXA4;ANXA5;AP2B1;API5;APIP;ARAF;ARF4;ARG2;ARHGDIA;ATAD3A;ATAD5;ATG5;ATG7;AURKA;AURKB;AVEN;AXL;BABAM2;BAG1;BAG3;BAG4;BAG5;BAX;BCL10;BCL2L12;BID;BIRC6;BLM;BNIP1;BNIP2;CAAP1;CAMK1D;CASP3;CASP8;CAT;CAV1;CBL;CBX4;CCAR2;CDK1;CDK5;CEBPB;CFDP1;CFL1;CHD8;CHMP2A;CHMP4B;CIAPIN1;CLU;COPS5;CREB1;CRLF1;CSNK2A2;CTH;CTNNB1;CTTN;DAB2;DCPS;DD…
MF	M/L	GO:0019900	0.0486849	1.32744	43.7448	54	237	kinase binding	AATF;ABL1;ACSL3;ACTB;ADAM10;ADAM9;AKT1;ANXA5;AP1B1;AP2A1;AP2A2;APPL1;ARHGEF16;ASPM;ATF7;ATP1A1;ATP1B1;ATP2B4;AURKA;AURKB;BAG5;BCL10;C1QBP;CAB39;CAV1;CAV2;CAVIN3;CBL;CCNA2;CCNB1;CCNB2;CCNT1;CDC37;CDC42;CDC5L;CDK12;CDK13;CDK5;CDK5RAP1;CDK5RAP2;CDK5RAP3;CDK9;CDKN2A;CDKN2C;CEBPB;CHP1;CKS2;CLTC;CNOT9;CPNE3;CRK;CSK;CSPG4;CTBP2;CTNNB1;CTNND1;DAB2IP;DNAJC3;DNM1;DSP;DUSP12;DUSP3;DVL1;EEF1A1;EEF1A2;EEF2;EG…
CC	M/L	GO:0016528	0.0491353	2.34709	4.27973	8	23	sarcoplasm	AGL;ASPH;ATP2A2;CACNA2D1;CALR;CALU;CAMK2D;CAMK2G;CHERP;FABP3;FKBP1A;HAX1;HK2;ITPR2;ITPR3;MANF;P3H2;PLEC;SRI;STIM1;SYNE2;TMEM109;TMEM38B
CC	M/L	GO:0031253	0.0492694	1.73595	10.5395	16	57	cell projection membrane	ADAM17;AKT2;ARF4;ARPC2;ATP2B1;B4GALT1;C2CD5;CASK;CFL1;CLTB;CSPG4;DDX58;EEF1A1;EHD1;EPHA2;EPS15;EPS8;EPS8L2;FERMT1;FERMT2;FOLR1;FSCN1;GNA13;GNB1;GPI;HIP1R;HSP90AB1;IFIT5;ITGA5;ITGB1;KIRREL1;MAPRE1;MFSD10;MYO1C;NCKAP1;NME1;PACSIN2;PAK1;PDXP;PIEZO1;PIP5K1A;PLXND1;PPP1R9B;PTPRJ;RAB35;RAC1;RHOA;RPS3;SEPT2;SHOC2;SLC27A4;SNAP29;SPTBN1;THEM4;TLN1;TPM1;TWF1
BP	M/L	GO:0009607	0.049317	1.37934	32.9785	42	179	response to biotic stimulus	ABCF3;ABL1;ADAM17;ADAM9;ADARB1;ADH5;AIMP1;AKAP8;AKT1;ALAD;ALPL;ANXA3;AP1S1;ARF1;ASS1;ATG16L1;ATG5;ATG7;ATP2A2;AXL;BAIAP2;BAIAP2L1;BANF1;BCL10;BCR;CASP3;CASP8;CAV1;CCDC47;CCT5;CD47;CDC73;CDK4;CDK6;CEBPB;CFL1;CHMP5;CHUK;CLU;CNP;COMT;COTL1;CRK;CTR9;DAB2IP;DDX1;DDX21;DDX3X;DDX41;DNAJC3;EEF1G;EIF2AK2;ENO1;EPHA2;ERAP1;ERBIN;EXOC1;EXOSC4;EXOSC5;FADD;FKBP5;FMR1;GAPDH;GBF1;GBP1;GGT1;GNG12;GPX1;GSDME;GSK3B…
BP	M/L	GO:0006875	0.0497197	1.54573	17.2447	24	93	cellular metal ion homeostasis	ABCB6;ABL1;ABL2;ACO1;AFG3L2;ANXA2;ANXA5;ANXA6;AP3D1;APP;ARF1;ATG5;ATP13A1;ATP1A1;ATP1B1;ATP1B3;ATP2A2;ATP2B1;ATP2B4;ATP2C1;ATP6AP1;ATP6V0A2;ATP6V1G1;BAX;BCAP31;CACNA2D1;CALR;CAMK2D;CAND1;CAV1;CCDC22;CDK5;CHERP;CUL1;EGLN1;ERO1A;FKBP1A;FLVCR1;FTH1;FTL;FYN;GLRX3;GNA13;GNB1;GOT1;GSTO1;GTF2I;HEXB;HMOX1;HMOX2;HSP90B1;HTT;IMMT;IREB2;ITPR2;ITPR3;LETM1;LYN;MAIP1;MCU;MICU2;NCS1;NEDD4L;NPTN;NUBP1;PLCG1;PRKA…
MF	M/L	GO:0050839	0.0499619	2.07504	5.78598	10	32	cell adhesion molecule binding	ACTN1;ACTN4;ADAM10;ADAM17;ADAM9;CALR;CD81;COL3A1;COL5A1;DSG2;DSP;DST;EDIL3;FBN1;ICAM1;ILK;ITGA2;ITGA5;ITGB6;LAMA5;LYN;MSN;NECTIN2;NPTN;P4HB;PRKCA;PTPN11;PTPN2;PTPRF;PVR;PXN;UTRN

## Sheet: 24h vs 0h GO Enrichment
Ontology	Comparison	GO ID	Pvalue	OddsRatio	ExpCount	Count	Size	Term	Gene Names
CC	H/L	GO:0005576	4.95378e-12	1.73793	252.618	336	1044	extracellular region	AARS;AASDHPPT;ABCB6;ABCC1;ACAT1;ACAT2;ACO1;ACOT7;ACP1;ACP2;ACSL4;ACTB;ACTC1;ACTG1;ACTN1;ACTN4;ACTR10;ACTR1A;ACTR1B;ACTR2;ACTR3;ACY1;ADA;ADAM10;ADAM9;ADGRG1;ADH5;ADNP;ADPGK;ADSS;AGL;AGO2;AGRN;AHCTF1;AHCY;AHCYL1;AHNAK;AHSA1;AIFM2;AIMP1;AK1;AK2;AKR1A1;AKR1B1;AKR1C3;AKR7A2;ALAD;ALDH2;ALDH7A1;ALDH9A1;ALDOA;ALDOC;ALPI;ALPL;ALYREF;ANKFY1;ANP32B;ANPEP;ANXA1;ANXA2;ANXA3;ANXA4;ANXA5;ANXA6;AP1M1;AP2M1;APOL2…
BP	H/L	GO:0071103	2.36797e-10	3.20517	31.4073	64	129	DNA conformation change	AIFM1;AKAP8;AKAP8L;ANP32B;ANXA1;ASCC3;ASF1A;ASF1B;ATRX;BLM;CCNB1;CDC45;CDK1;CDKN2A;CENPH;CENPV;CHAF1A;CHAF1B;CHD1;CHD1L;CHD2;CHD3;CHD8;DDX1;DDX3X;DHX30;DHX9;ERCC3;ERCC6;G3BP1;GINS1;GINS2;GINS4;GRWD1;H1F0;H1FX;H2AFX;H2AFY;H3F3A;H3F3B;HAT1;HELLS;HIST1H1B;HIST1H1C;HIST1H1D;HIST1H1E;HIST1H2BC;HIST1H2BD;HIST1H2BE;HIST1H2BF;HIST1H2BG;HIST1H2BI;HIST1H4A;HIST1H4B;HIST1H4C;HIST1H4D;HIST1H4E;HIST1H4F;HIST1…
BP	H/L	GO:0043207	1.49724e-09	2.4707	49.9108	88	205	response to external biotic stimulus	ABCF3;ABL1;ADAM17;ADAM9;ADARB1;ADH5;AIMP1;AKAP8;AKT1;ALAD;ALPL;ANXA3;AP1S1;ARF1;ARG2;ASS1;ATG16L1;ATG5;ATG7;ATP2A2;AXL;BAIAP2;BAIAP2L1;BANF1;BCL10;BCR;C1QBP;CACTIN;CASP3;CASP8;CAV1;CCT5;CD47;CDC73;CDK4;CDK6;CEBPB;CFL1;CGAS;CHMP5;CHUK;CLU;CNP;COMT;COTL1;CRK;CTR9;DAB2IP;DDX1;DDX21;DDX3X;DDX41;DDX58;DDX60;DHX9;DNAJC3;DTX3L;EEF1G;EIF2AK2;ENO1;EPHA2;ERAP1;ERBIN;EXOC1;EXOSC4;EXOSC5;FADD;FKBP5;FMR1;GAPD…
CC	H/L	GO:0000786	2.5322e-09	27.5136	4.54297	17	19	nucleosome	GLYR1;H1F0;H1FX;H2AFV;H2AFX;H2AFY;HIST1H1B;HIST1H1C;HIST1H1D;HIST1H2BC;HIST1H2BD;HIST1H2BE;HIST1H2BF;HIST1H2BG;HIST1H2BI;HIST2H2AB;HIST2H2BE;HIST3H2BB;HP1BP3
CC	H/L	GO:0070062	3.5662e-09	1.64755	210.273	277	869	extracellular exosome	AARS;AASDHPPT;ABCB6;ABCC1;ACAT1;ACAT2;ACO1;ACOT7;ACP1;ACP2;ACSL4;ACTB;ACTC1;ACTG1;ACTN1;ACTN4;ACTR1A;ACTR1B;ACTR2;ACTR3;ACY1;ADAM10;ADAM9;ADGRG1;ADH5;ADSS;AGO2;AGRN;AHCTF1;AHCY;AHCYL1;AHNAK;AHSA1;AK1;AK2;AKR1A1;AKR1B1;AKR1C3;AKR7A2;ALAD;ALDH2;ALDH7A1;ALDH9A1;ALDOA;ALDOC;ALPL;ALYREF;ANKFY1;ANP32B;ANPEP;ANXA1;ANXA2;ANXA3;ANXA4;ANXA5;ANXA6;AP1M1;AP2M1;APP;APPL1;APPL2;APRT;ARF1;ARF4;ARF5;ARF6;ARHGAP1…
CC	H/L	GO:0043230	4.68152e-09	1.64069	210.757	277	871	extracellular organelle	AARS;AASDHPPT;ABCB6;ABCC1;ACAT1;ACAT2;ACO1;ACOT7;ACP1;ACP2;ACSL4;ACTB;ACTC1;ACTG1;ACTN1;ACTN4;ACTR1A;ACTR1B;ACTR2;ACTR3;ACY1;ADAM10;ADAM9;ADGRG1;ADH5;ADSS;AGO2;AGRN;AHCTF1;AHCY;AHCYL1;AHNAK;AHSA1;AK1;AK2;AKR1A1;AKR1B1;AKR1C3;AKR7A2;ALAD;ALDH2;ALDH7A1;ALDH9A1;ALDOA;ALDOC;ALPL;ALYREF;ANKFY1;ANP32B;ANPEP;ANXA1;ANXA2;ANXA3;ANXA4;ANXA5;ANXA6;AP1M1;AP2M1;APP;APPL1;APPL2;APRT;ARF1;ARF4;ARF5;ARF6;ARHGAP1…
CC	H/L	GO:0000788	1.15718e-08	25.4583	4.35548	16	18	nuclear nucleosome	H3F3A;H3F3B;HIST1H1E;HIST1H4A;HIST1H4B;HIST1H4C;HIST1H4D;HIST1H4E;HIST1H4F;HIST1H4H;HIST1H4I;HIST1H4J;HIST1H4K;HIST1H4L;HIST2H4A;HIST2H4B;HIST4H4;MPHOSPH8
BP	H/L	GO:0006335	2.09007e-08	14.2287	5.35628	18	22	DNA replication-dependent nucleosome assembly	ASF1A;ASF1B;CHAF1A;CHAF1B;HAT1;HIST1H4A;HIST1H4B;HIST1H4C;HIST1H4D;HIST1H4E;HIST1H4F;HIST1H4H;HIST1H4I;HIST1H4J;HIST1H4K;HIST1H4L;HIST2H4A;HIST2H4B;HIST4H4;IPO4;NASP;RBBP4
BP	H/L	GO:0045653	1.72719e-07	22.0555	3.89548	14	16	negative regulation of megakaryocyte differentiation	GABPA;HIST1H4A;HIST1H4B;HIST1H4C;HIST1H4D;HIST1H4E;HIST1H4F;HIST1H4H;HIST1H4I;HIST1H4J;HIST1H4K;HIST1H4L;HIST2H4A;HIST2H4B;HIST4H4;PRMT1
BP	H/L	GO:0000183	2.43054e-07	10.7357	5.35628	17	22	chromatin silencing at rDNA	BAZ2A;H3F3A;H3F3B;HIST1H4A;HIST1H4B;HIST1H4C;HIST1H4D;HIST1H4E;HIST1H4F;HIST1H4H;HIST1H4I;HIST1H4J;HIST1H4K;HIST1H4L;HIST2H4A;HIST2H4B;HIST4H4;MBD2;PHF2;RRP8;SIRT1;SMARCA5
BP	H/L	GO:0051607	5.53944e-07	4.53884	11.1543	27	46	defense response to virus	ABCF3;ADARB1;AIMP1;ATG7;DDX41;DNAJC3;EIF2AK2;EXOC1;EXOSC4;EXOSC5;FADD;GBP1;IFI16;IFI44L;IFIH1;IFIT2;IFIT3;IFIT5;IFITM3;ILF3;IRF9;ISG15;ISG20;LSM14A;MX1;MX2;NCBP3;NT5C3A;OAS1;OAS2;OAS3;OASL;POLR3B;POLR3C;POLR3D;POLR3E;POLR3F;RELA;SAMHD1;SKP2;TBK1;TRIM22;TRIM25;TRIM56;UNC13D;ZC3HAV1
BP	H/L	GO:0034340	1.34383e-06	5.35749	8.52136	22	35	response to type I interferon	ABCE1;CACTIN;CDC37;FADD;GBP2;HSP90AB1;IFI35;IFIT1;IFIT2;IFIT3;IFITM3;IRAK1;IRF9;ISG15;ISG20;JAK1;LSM14A;MX1;MX2;MYD88;OAS1;OAS2;OAS3;OASL;PSMB8;PTPN1;PTPN11;PTPN2;SAMHD1;SCRIB;SHMT2;SP100;STAT1;TRIM56;UBE2K
BP	H/L	GO:0006334	1.52775e-06	7.81843	5.75684	17	24	nucleosome assembly	ANP32B;GRWD1;H1F0;H1FX;H2AFX;H2AFY;HIST1H1B;HIST1H1C;HIST1H1D;HIST1H1E;HIST1H2BC;HIST1H2BD;HIST1H2BE;HIST1H2BF;HIST1H2BG;HIST1H2BI;HIST2H2BE;HIST3H2BB;HMGB2;HP1BP3;MCM2;SET;SMYD3;TSPYL1
BP	H/L	GO:0060337	1.75641e-06	5.53613	8.03442	21	33	type I interferon signaling pathway	ABCE1;CACTIN;CDC37;FADD;GBP2;HSP90AB1;IFI35;IFIT1;IFIT2;IFIT3;IFITM3;IRAK1;IRF9;ISG15;ISG20;JAK1;LSM14A;MX1;MX2;MYD88;OAS1;OAS2;OAS3;OASL;PSMB8;PTPN1;PTPN11;PTPN2;SAMHD1;SCRIB;SP100;STAT1;UBE2K
CC	H/L	GO:0000784	1.91369e-06	2.98749	19.5997	39	81	nuclear chromosome, telomeric region	ALYREF;APEX1;ATM;ATR;ATRX;CBX1;CBX3;CBX5;CDC73;CDK1;DDB1;ERCC1;FEN1;GAR1;H2AFY;H3F3A;H3F3B;HAT1;HIST1H4A;HIST1H4B;HIST1H4C;HIST1H4D;HIST1H4E;HIST1H4F;HIST1H4H;HIST1H4I;HIST1H4J;HIST1H4K;HIST1H4L;HIST2H4A;HIST2H4B;HIST4H4;KDM1A;LIG4;LRIF1;MCM2;MCM3;MCM4;MCM5;MCM6;MCM7;MEN1;MRE11;MSH2;NAT10;NBN;NHP2;ORC2;ORC3;ORC5;PARP1;PCNA;POLD1;POLR2B;PPP1CA;PPP1CB;PPP1R10;PRKDC;PURA;RAD50;RPA1;RPA2;SMCHD1;SP100…
MF	H/L	GO:0046982	2.81335e-06	2.25875	35.9527	61	149	protein heterodimerization activity	ADD1;ALG2;ARF1;ARNT;ATF1;AURKA;AXL;BAX;BID;BUD23;CAPN2;CAV1;CAV2;CEBPB;CHUK;CLNS1A;CRLF1;CTNNB1;CUL3;DR1;DYNLL1;EGFR;FBXO7;FLOT1;FMR1;FXR1;FXR2;GABPA;GCLC;GCLM;GTF2A1;H2AFV;H2AFX;H2AFY;H3F3A;H3F3B;HEXB;HIP1R;HIST1H2BC;HIST1H2BD;HIST1H2BE;HIST1H2BF;HIST1H2BG;HIST1H2BI;HIST1H4A;HIST1H4B;HIST1H4C;HIST1H4D;HIST1H4E;HIST1H4F;HIST1H4H;HIST1H4I;HIST1H4J;HIST1H4K;HIST1H4L;HIST2H2AB;HIST2H2BE;HIST2H4A;HIS…
BP	H/L	GO:0045814	3.3969e-06	3.53094	13.8776	30	57	negative regulation of gene expression, epigenetic	ARID1A;ASF1A;ATAD2;BAZ2A;BMI1;CDC45;DNMT1;DNMT3A;EED;EZH2;H1F0;H1FX;H2AFY;H3F3A;H3F3B;HAT1;HDAC1;HDAC2;HELLS;HIST1H1B;HIST1H1C;HIST1H1D;HIST1H1E;HIST1H4A;HIST1H4B;HIST1H4C;HIST1H4D;HIST1H4E;HIST1H4F;HIST1H4H;HIST1H4I;HIST1H4J;HIST1H4K;HIST1H4L;HIST2H4A;HIST2H4B;HIST4H4;HMGA1;KMT2D;MBD2;MBD3;MECP2;MORF4L2;PHF2;POLE3;RBBP4;RBBP7;RIF1;RRP8;SIN3A;SIRT1;SMARCA5;SMCHD1;SUZ12;TRIM28;UBR2;ZNFX1
BP	H/L	GO:0060968	3.3969e-06	3.53094	13.8776	30	57	regulation of gene silencing	AGO2;ASF1A;ATAD2;CDC45;CDK2;DDX5;DHX9;DNMT1;EGFR;ELAVL1;FMR1;FXR1;H1F0;H1FX;H3F3A;H3F3B;HIST1H1B;HIST1H1C;HIST1H1D;HIST1H1E;HIST1H4A;HIST1H4B;HIST1H4C;HIST1H4D;HIST1H4E;HIST1H4F;HIST1H4H;HIST1H4I;HIST1H4J;HIST1H4K;HIST1H4L;HIST2H4A;HIST2H4B;HIST4H4;HMGA1;IPO8;MAP2K1;MAP2K2;NCOR1;NCOR2;PHF2;POLR2A;POLR2B;POLR2C;POLR2E;POLR2G;POLR2L;PPP3CA;PUM1;PUM2;SIN3A;SIRT1;STAT3;TGFB1;TRIM28;XPO5;ZMPSTE24
BP	H/L	GO:0060333	3.70747e-06	6.31335	6.57362	18	27	interferon-gamma-mediated signaling pathway	CAMK2D;CAMK2G;CDC37;GBP1;GBP2;HSP90AB1;ICAM1;IFI30;IRF9;JAK1;MED1;MID1;NMI;OAS1;OAS2;OAS3;OASL;PARP14;PARP9;PIAS1;PRKCD;PTPN2;SP100;STAT1;TRIM22;TRIM25;TRIM26
BP	H/L	GO:0034080	5.67384e-06	7.20492	5.59975	16	23	CENP-A containing nucleosome assembly	CENPH;HIST1H4A;HIST1H4B;HIST1H4C;HIST1H4D;HIST1H4E;HIST1H4F;HIST1H4H;HIST1H4I;HIST1H4J;HIST1H4K;HIST1H4L;HIST2H4A;HIST2H4B;HIST4H4;NASP;NPM1;POLE3;RBBP4;RBBP7;RSF1;RUVBL1;SMARCA5
BP	H/L	GO:0000003	6.88738e-06	1.78512	71.5794	104	294	reproduction	AAAS;ACOX1;ACSL4;ACTR1A;ACTR2;ACTR3;ADA;ADAM10;ADGRG1;ADNP;AFF4;AGO2;AKR1B1;AKR1C3;AKT1;ALDOA;ALKBH5;ALPL;ANTXR1;ANXA1;APOL2;APP;ARID1A;ARID4B;ARNT;ASF1B;ASPM;ATM;ATP2B4;ATRX;AURKA;AXL;B4GALT1;BASP1;BAX;BCAP31;BIRC6;BLM;BPTF;BUB1B;BUB3;BYSL;C1QBP;CAD;CALR;CASP3;CASP8;CBL;CCNB1;CCT2;CCT3;CCT4;CCT5;CCT6B;CCT7;CCT8;CD46;CDC20;CDK1;CDK2;CDYL;CEBPB;CELF1;CEP131;CETN2;CIP2A;CKS2;CLIC4;CNOT9;COMT;CREM;C…
BP	H/L	GO:0051704	1.26842e-05	1.49956	161.175	205	662	multi-organism process	AAAS;ABCE1;ABCF3;ABL1;ACOX1;ACSL4;ACTR1A;ADA;ADAM10;ADAM17;ADAM9;ADARB1;ADH5;AFF4;AGO2;AIMP1;AKAP8;AKR1B1;AKT1;ALAD;ALDOA;ALKBH5;ALPL;ALYREF;ANPEP;ANXA2;ANXA3;AP1B1;AP1G2;AP1M1;AP1S1;AP2A1;AP2A2;AP2B1;AP2M1;AP2S1;AP3M1;APOL2;APP;ARF1;ARG2;ARID1A;ARID4B;ASF1B;ASPM;ASS1;ATF7;ATF7IP;ATG16L1;ATG5;ATG7;ATP2A2;ATP2B4;ATP6V1H;ATRX;AURKA;AXL;B4GALT1;BAIAP2;BAIAP2L1;BANF1;BAX;BCAP31;BCL10;BCR;BIN1;BRD4;BY…
BP	H/L	GO:1903707	1.27233e-05	4.42447	8.76482	21	36	negative regulation of hemopoiesis	ANXA1;CBFB;CDC73;CDK6;CTNNB1;CTR9;CUL4A;FBN1;FBXO7;GABPA;HIST1H4A;HIST1H4B;HIST1H4C;HIST1H4D;HIST1H4E;HIST1H4F;HIST1H4H;HIST1H4I;HIST1H4J;HIST1H4K;HIST1H4L;HIST2H4A;HIST2H4B;HIST4H4;LDB1;LYN;NCAPG2;NF1;NME1;PAF1;PRMT1;PTPN2;RBM15;RUNX3;STAT5B;WDR61
BP	H/L	GO:0051290	1.31937e-05	6.3022	5.84322	16	24	protein heterotetramerization	ANXA2;CPSF6;CPSF7;FARSA;FARSB;HIST1H4A;HIST1H4B;HIST1H4C;HIST1H4D;HIST1H4E;HIST1H4F;HIST1H4H;HIST1H4I;HIST1H4J;HIST1H4K;HIST1H4L;HIST2H4A;HIST2H4B;HIST4H4;NUDT21;RCC1;RRM1;S100A10;XRCC6
BP	H/L	GO:0006303	1.4652e-05	3.42344	12.6603	27	52	double-strand break repair via nonhomologous end joining	ATM;BABAM1;BABAM2;BLM;BRCC3;DEK;DTX3L;ERCC1;H2AFX;HERC2;HIST1H4A;HIST1H4B;HIST1H4C;HIST1H4D;HIST1H4E;HIST1H4F;HIST1H4H;HIST1H4I;HIST1H4J;HIST1H4K;HIST1H4L;HIST2H4A;HIST2H4B;HIST4H4;KDM2A;LIG3;LIG4;MDC1;MLH1;MRE11;NBN;NSD2;NUDT16L1;PARP9;PAXIP1;PAXX;POLA1;PRKDC;PRPF19;PSMD14;RAD50;RIF1;SMCHD1;TFIP11;TP53BP1;UBE2N;UBE2V2;WRAP53;XRCC4;XRCC5;XRCC6;ZBTB7A
BP	H/L	GO:0048525	1.63991e-05	5.16203	7.06055	18	29	negative regulation of viral process	BANF1;CHMP3;EIF2AK2;HDAC1;IFI16;IFIT1;IFIT5;IFITM3;ILF3;ISG15;ISG20;MX1;OAS1;OAS3;OASL;PARP10;SNX3;SRPK1;SRPK2;STAT1;TARDBP;TFAP4;TRIM14;TRIM25;TRIM26;TRIM28;TRIM32;VAPA;ZC3HAV1
CC	H/L	GO:0031982	2.16353e-05	1.37885	302.464	355	1250	vesicle	AAK1;AARS;AASDHPPT;ABCB6;ABCC1;ABCC4;ACAP2;ACAT1;ACAT2;ACO1;ACOT7;ACP1;ACP2;ACSL4;ACTB;ACTC1;ACTG1;ACTN1;ACTN4;ACTR10;ACTR1A;ACTR1B;ACTR2;ACTR3;ACY1;ADA;ADAM10;ADAM9;ADGRG1;ADH5;ADSS;AGL;AGO2;AGRN;AGTRAP;AHCTF1;AHCY;AHCYL1;AHNAK;AHNAK2;AHSA1;AK1;AK2;AKR1A1;AKR1B1;AKR1C3;AKR7A2;AKT1;AKT2;ALAD;ALDH2;ALDH7A1;ALDH9A1;ALDOA;ALDOC;ALPL;ALYREF;AMBRA1;ANKFY1;ANKRD13A;ANP32B;ANP32E;ANPEP;ANTXR1;ANXA1;ANXA…
CC	H/L	GO:0043202	2.619e-05	5.64458	6.04928	16	25	lysosomal lumen	ACP2;AGRN;CSPG4;CTSA;CTSB;CTSD;CTSL;GLA;GLB1;GPC1;GYG1;HEXB;HSP90AA1;HSPA8;HSPG2;IFI30;LUM;NAGLU;NPC2;PLBD2;PPT1;SCARB2;SDC1;SDC4;TPP1
MF	H/L	GO:0004298	2.68208e-05	11.65	3.37811	11	14	threonine-type endopeptidase activity	PSMA1;PSMA2;PSMA3;PSMA4;PSMA5;PSMA7;PSMB1;PSMB2;PSMB3;PSMB4;PSMB5;PSMB6;PSMB7;PSMB8
BP	H/L	GO:0060964	2.84144e-05	3.86284	9.73869	22	40	regulation of gene silencing by miRNA	AGO2;DDX5;DHX9;EGFR;ELAVL1;FMR1;FXR1;H3F3A;H3F3B;HIST1H4A;HIST1H4B;HIST1H4C;HIST1H4D;HIST1H4E;HIST1H4F;HIST1H4H;HIST1H4I;HIST1H4J;HIST1H4K;HIST1H4L;HIST2H4A;HIST2H4B;HIST4H4;IPO8;MAP2K1;MAP2K2;NCOR1;NCOR2;POLR2A;POLR2B;POLR2C;POLR2E;POLR2G;POLR2L;PPP3CA;PUM1;PUM2;STAT3;TGFB1;ZMPSTE24
BP	H/L	GO:0016233	3.17474e-05	4.73028	7.30402	18	30	telomere capping	ATM;AURKB;ERCC1;HIST1H4A;HIST1H4B;HIST1H4C;HIST1H4D;HIST1H4E;HIST1H4F;HIST1H4H;HIST1H4I;HIST1H4J;HIST1H4K;HIST1H4L;HIST2H4A;HIST2H4B;HIST4H4;HNRNPD;MAPK1;MAPK3;MRE11;NBN;NEK7;PNKP;PRKDC;RAD50;TERF2;TERF2IP;TFIP11;USP7
BP	H/L	GO:2000026	5.46056e-05	1.55815	104.204	138	428	regulation of multicellular organismal development	ABL1;ABL2;ACTR2;ADA;ADAM10;ADD1;ADGRG1;ADNP;AGO2;AGRN;AKT1;ANAPC2;ANXA1;ANXA2;ANXA3;AP2A1;AP2A2;AP2B1;AP2M1;AP2S1;AP3D1;APP;ARF1;ARF6;ARHGAP35;ARHGDIA;ARNT;ASH2L;ASPM;ATAD5;ATF1;ATP11C;ATP6AP1;AXL;BAG5;BAIAP2;BASP1;BAX;BIN1;C1QBP;CALR;CAMK1D;CAMSAP2;CAPRIN1;CARM1;CASP8;CAV1;CBFB;CCNB1;CD109;CD46;CDC20;CDC42;CDC73;CDK1;CDK5;CDK5RAP1;CDK5RAP2;CDK5RAP3;CDK6;CEBPB;CEMIP2;CENPF;CFL1;CLASP1;CLPTM1;CLTC…
CC	H/L	GO:0000228	5.64525e-05	1.71321	65.3322	93	270	nuclear chromosome	ACTB;ACTL6A;ACTR5;ACTR8;ADD3;ALYREF;ANP32E;APEX1;APPL1;APPL2;APTX;ARID1A;ASF1A;ASF1B;ASH2L;ATM;ATR;ATRX;AURKA;AURKB;BAZ1A;BAZ1B;BCAS2;BLM;BPTF;BRD4;BRD8;BUB1B;BUD31;CBX1;CBX3;CBX5;CBX8;CCAR2;CCNB1;CDC45;CDC5L;CDC73;CDK1;CDK12;CDK13;CDK9;CEBPB;CHAF1A;CHAF1B;CHD3;CHRAC1;CPSF6;CREB1;CREBBP;CTNNB1;DDB1;DFFA;DHX9;DNMT3A;DPF2;EED;EP400;ERCC1;ESCO2;EXOSC9;EZH2;FEN1;FIGNL1;GABPA;GAR1;GATAD2A;GATAD2B;GINS…
BP	H/L	GO:0045071	5.92952e-05	6.8105	4.62588	13	19	negative regulation of viral genome replication	BANF1;EIF2AK2;IFI16;IFIT1;IFIT5;IFITM3;ILF3;ISG15;ISG20;MX1;OAS1;OAS3;OASL;PARP10;SRPK1;SRPK2;TRIM28;VAPA;ZC3HAV1
CC	H/L	GO:0062023	6.22155e-05	3.18815	12.0986	25	50	collagen-containing extracellular matrix	AGRN;ANXA1;ANXA2;ANXA4;ANXA5;ANXA6;CALR;CASK;CDH13;CLU;COL3A1;COL4A2;COL5A1;COL7A1;CSPG4;CSTB;CTSB;CTSD;CTSZ;DAG1;DST;EDIL3;ERBIN;FBN1;GPC1;HDGF;HSPG2;ICAM1;LAMA4;LAMA5;LAMB1;LAMC1;LGALS1;LGALS3;LMAN1;LUM;P3H2;PCOLCE;PLOD3;PXDN;S100A10;S100A6;SERPINB1;SERPINB6;SERPINH1;SMC3;SMOC1;TGFB1;TGFB1I1;TGM2
BP	H/L	GO:0071824	7.72624e-05	2.10111	30.6769	50	126	protein-DNA complex subunit organization	ANP32B;ANP32E;ARID1A;ARID2;ASF1A;ASF1B;ATF7IP;ATRX;BAZ2A;CAND1;CCNH;CDC45;CDK7;CENPF;CENPH;CENPV;CETN2;CHAF1A;CHAF1B;CHD1L;CREB1;CUL4A;CUL4B;DDB1;DDB2;DR1;ERCC3;GRWD1;GTF2B;GTF2E1;GTF2H1;GTF2H4;GTF3C3;GTF3C5;H1F0;H1FX;H2AFX;H2AFY;H3F3A;H3F3B;HAT1;HELLS;HIST1H1B;HIST1H1C;HIST1H1D;HIST1H1E;HIST1H2BC;HIST1H2BD;HIST1H2BE;HIST1H2BF;HIST1H2BG;HIST1H2BI;HIST1H4A;HIST1H4B;HIST1H4C;HIST1H4D;HIST1H4E;HIST1…
BP	H/L	GO:0009617	8.27169e-05	2.26691	24.5902	42	101	response to bacterium	ABL1;ADAM17;ADAM9;ADH5;AKAP8;AKT1;ALAD;ALPL;ANXA3;ARG2;ASS1;ATP2A2;AXL;BAIAP2;BAIAP2L1;BCL10;BCR;CACTIN;CASP3;CASP8;CAV1;CD47;CDC73;CDK4;CEBPB;CHMP5;CHUK;CNP;COMT;CTR9;DAB2IP;EPHA2;ERAP1;ERBIN;FKBP5;GGT1;GNG12;GPX1;GSTP1;HDAC2;HERC6;HIST1H2BC;HIST1H2BE;HIST1H2BF;HIST1H2BG;HIST1H2BI;HIST2H2BE;HMGB2;HNRNPA0;HSPD1;ICAM1;IFI44;IFIT1;IFIT3;IRAK1;ISG15;JUNB;JUND;LYN;MAPK1;MAPK14;MAPK3;MAPKAPK2;MGST1;MI…
BP	H/L	GO:0010499	8.59339e-05	8.63178	3.65201	11	15	proteasomal ubiquitin-independent protein catabolic process	PSMA1;PSMA2;PSMA3;PSMA4;PSMA5;PSMA7;PSMB1;PSMB2;PSMB3;PSMB4;PSMB5;PSMB6;PSMB7;PSMB8;PSME4
BP	H/L	GO:1903900	8.83684e-05	2.78407	15.095	29	62	regulation of viral life cycle	ADARB1;ANXA2;BANF1;CAV2;CHMP2A;CHMP2B;CHMP3;CHMP4B;DDB1;DDX3X;DDX5;EIF2AK2;FMR1;HACD3;HSPA8;IFI16;IFIT1;IFIT5;IFITM3;ILF3;ISG15;ISG20;LARP1;LGALS1;MX1;NECTIN2;NUCKS1;OAS1;OAS3;OASL;P4HB;PABPC1;PARP10;PC;PDE12;PKN2;PPIA;PPIB;PPID;PPIE;PPIH;RAD23A;SMC3;SNX3;SRPK1;SRPK2;STAU1;STOM;TOP2A;TOP2B;TRIM25;TRIM26;TRIM28;TRIM32;TSG101;VAPA;VAPB;VPS37B;VPS4A;VPS4B;YTHDC2;ZC3HAV1
BP	H/L	GO:0032501	0.000105838	1.34317	310.847	358	1293	multicellular organismal process	AAAS;AACS;AARS;AATF;ABCB6;ABHD12;ABL2;ABT1;ACACA;ACAT1;ACO1;ACOT13;ACOX1;ACP2;ACSL1;ACSL3;ACSL4;ACTB;ACTC1;ACTG1;ACTL6A;ACTN1;ACTR1A;ACTR2;ADA;ADAM10;ADAM9;ADARB1;ADD1;ADH5;ADNP;AES;AFF4;AFG3L2;AGO2;AGRN;AGTRAP;AHCYL1;AIMP1;AIMP2;AK3;AK4;AKAP1;AKR1B1;AKR1C3;AKT1;AKT2;ALDH3A2;ALDH7A1;ALDOA;ALG5;ALKBH5;ALPI;ALPL;ALYREF;AMBRA1;AMPD2;ANAPC2;ANKS1A;ANLN;ANP32B;ANPEP;ANTXR1;ANXA2;ANXA3;ANXA5;ANXA6;AP1B…
BP	H/L	GO:0032200	0.00011894	2.29636	22.6425	39	93	telomere organization	APEX1;ATM;ATR;ATRX;AURKB;BLM;CCT2;CCT3;CCT4;CCT5;CCT6A;CCT7;CCT8;CTNNB1;DKC1;ERCC1;EXOSC10;FBXO4;FEN1;GAR1;GNL3;GNL3L;H3F3A;H3F3B;HIST1H4A;HIST1H4B;HIST1H4C;HIST1H4D;HIST1H4E;HIST1H4F;HIST1H4H;HIST1H4I;HIST1H4J;HIST1H4K;HIST1H4L;HIST2H4A;HIST2H4B;HIST4H4;HNRNPA1;HNRNPA2B1;HNRNPD;HNRNPU;HSP90AA1;HSP90AB1;MAPK1;MAPK3;MRE11;NAF1;NAT10;NBN;NEK7;NHP2;NOP10;PARN;PARP1;PCNA;PNKP;POLA1;POLA2;POLD1;POLD2;…
BP	H/L	GO:0006955	0.000121141	1.48725	120.92	155	499	immune response	ABCE1;ABL1;ACTB;ACTG1;ACTR10;ACTR1B;ACTR2;ACTR3;ADA;ADAM10;ADAM17;ADARB1;AGL;AHCY;AKAP8;ALAD;ALDOA;ALDOC;ANPEP;ANXA1;ANXA2;ANXA3;AP1M1;AP2A2;APP;APRT;ARG2;ARL8A;ARPC1A;ARPC1B;ARPC2;ARPC3;ARPC5;ASS1;ATAD3B;ATAD5;ATG5;ATG7;ATP6V0A2;ATP6V1D;AXL;B4GALT1;BAIAP2;BAX;BCL10;BCR;C1orf35;C1QBP;CAB39;CACTIN;CAMK2D;CAMK2G;CAND1;CAP1;CAPN1;CAPZA1;CAPZA2;CASP8;CAT;CAV1;CBFB;CBL;CCT2;CCT8;CD276;CD46;CD47;CD81;C…
BP	H/L	GO:0010033	0.000124769	1.38566	203.539	245	836	response to organic substance	AACS;ABCC4;ABCE1;ABL1;ABL2;ACACA;ACAP2;ACAT1;ACSL1;ACSL3;ACSL4;ACTB;ACTC1;ACTG1;ACTR2;ACTR3;ADA;ADAM10;ADAM17;ADAM9;ADD1;ADH5;ADNP;ADSS;AES;AGL;AGRN;AGTRAP;AHCYL1;AIFM1;AIP;AKAP8;AKR1B1;AKR1C3;AKT1;AKT2;ALAD;ALPL;ANKZF1;ANXA1;ANXA2;ANXA3;ANXA5;AP3S1;APEX1;APP;APPL1;APRT;ARF1;ARFGAP1;ARHGEF18;ARID1A;ARNT;ARPC1B;ARPC3;ASNA1;ASS1;ATF1;ATG7;ATM;ATP1A1;ATP2A2;ATP2B1;ATP2B4;ATP6AP1;ATP6V0A2;ATP6V1B2;AT…
BP	H/L	GO:0035194	0.000175128	2.68522	14.8515	28	61	posttranscriptional gene silencing by RNA	AGO2;CELF1;CNOT1;DDX5;DGCR8;DHX9;EGFR;EIF6;ELAVL1;FMR1;FXR1;H3F3A;H3F3B;HELZ;HIST1H4A;HIST1H4B;HIST1H4C;HIST1H4D;HIST1H4E;HIST1H4F;HIST1H4H;HIST1H4I;HIST1H4J;HIST1H4K;HIST1H4L;HIST2H4A;HIST2H4B;HIST4H4;HNRNPA2B1;IPO8;MAP2K1;MAP2K2;METTL3;MOV10;MRPL44;NCBP1;NCOR1;NCOR2;POLR2A;POLR2B;POLR2C;POLR2E;POLR2G;POLR2L;PPP1R8;PPP3CA;PRKRA;PUM1;PUM2;RBM4;SMAD2;SMAD3;SPOUT1;SRRT;STAT3;TGFB1;TUT7;XPO5;ZC3H7A;…
CC	H/L	GO:0019773	0.000198411	Inf	1.45183	6	6	proteasome core complex, alpha-subunit complex	PSMA1;PSMA2;PSMA3;PSMA4;PSMA5;PSMA7
BP	H/L	GO:0002227	0.000205848	Inf	1.4608	6	6	innate immune response in mucosa	HIST1H2BC;HIST1H2BE;HIST1H2BF;HIST1H2BG;HIST1H2BI;HIST2H2BE
BP	H/L	GO:0002251	0.000205848	Inf	1.4608	6	6	organ or tissue specific immune response	HIST1H2BC;HIST1H2BE;HIST1H2BF;HIST1H2BG;HIST1H2BI;HIST2H2BE
BP	H/L	GO:0019731	0.000205848	Inf	1.4608	6	6	antibacterial humoral response	HIST1H2BC;HIST1H2BE;HIST1H2BF;HIST1H2BG;HIST1H2BI;HIST2H2BE
BP	H/L	GO:0045892	0.00028935	1.5899	72.3098	98	297	negative regulation of transcription, DNA-templated	AES;ARHGAP35;ARID1A;ASF1A;ATAD2;ATF7IP;ATRX;AURKB;BAG3;BASP1;BAZ2A;BCLAF1;BMI1;BPTF;BRD7;BTAF1;C1QBP;CALR;CAV1;CBFB;CBX1;CBX3;CBX4;CBX5;CBX8;CC2D1A;CCAR2;CDC45;CDC73;CDK2;CDK5;CDKN2A;CEBPB;CENPF;CGGBP1;CHCHD3;CHD8;CNOT1;CNOT2;COPS2;CREB1;CREBBP;CREM;CTBP1;CTBP2;CTNNB1;CTR9;CUL3;CUX1;DAB2;DAB2IP;DAP;DCAF1;DDX20;DDX5;DMAP1;DNAJA3;DNAJB1;DNAJB4;DNAJB6;DNAJC17;DNMT1;DNMT3A;DPF2;DR1;EED;EHMT1;ENO1;EP3…
BP	H/L	GO:0030261	0.00032211	12.6134	2.4218	8	10	chromosome condensation	AIFM1;CDK1;H1F0;H1FX;HIST1H1B;HIST1H1C;HIST1H1D;HIST1H1E;NCAPG2;TOP2A
BP	H/L	GO:0034341	0.00032863	2.72319	13.1472	25	54	response to interferon-gamma	ACTG1;ACTR2;ACTR3;ASS1;CAMK2D;CAMK2G;CD47;CDC37;CDC42EP4;DAPK3;EPRS;FLNB;GAPDH;GBP1;GBP2;HSP90AB1;ICAM1;IFI30;IFITM3;IRF9;JAK1;KIF5B;KYNU;MED1;MID1;MYO1C;NMI;NUB1;OAS1;OAS2;OAS3;OASL;PARP14;PARP9;PDE12;PIAS1;PRKCD;PTPN2;RAB12;RAB20;RPL13A;SP100;STAT1;STX4;STXBP1;STXBP3;SYNCRIP;TRIM22;TRIM25;TRIM26;VAMP3;VIM;VPS26B;ZYX
BP	H/L	GO:0031936	0.000335171	12.5245	2.43467	8	10	negative regulation of chromatin silencing	ASF1A;ATAD2;H1F0;H1FX;HIST1H1B;HIST1H1C;HIST1H1D;HIST1H1E;HMGA1;PHF2
BP	H/L	GO:0043171	0.000335171	12.5245	2.43467	8	10	peptide catabolic process	ANPEP;CHAC2;ECE1;ERAP1;GGT1;IDE;LNPEP;LTA4H;NPEPPS;TPP1
MF	H/L	GO:0003677	0.000432484	1.54653	77.3704	103	326	DNA binding	ABL1;ABT1;ADNP;AGO2;AHCTF1;AHDC1;AIFM1;AIFM2;AKAP8L;ANXA1;APEX2;APP;ARID1A;ARID2;ARID4B;ASH2L;ATAD5;ATF7;ATM;ATR;ATRX;BANF1;BASP1;BCLAF1;BLM;BPTF;BRD7;BTAF1;CALR;CARHSP1;CARM1;CBFB;CBX4;CCNT1;CDK12;CDK13;CDK5RAP2;CHCHD2;CHD1;CHD3;CHD8;CHRAC1;CHTF18;CHTOP;CRLF3;CSDE1;CUL4B;DDB1;DDB2;DDX1;DDX20;DDX3X;DDX41;DEK;DENND4A;DNAJB6;DNAJC1;DNAJC2;DNMT1;DR1;DSCC1;DTD1;EDF1;EP400;ERCC1;ERCC3;ERCC6;ERCC6L;ERF…
BP	H/L	GO:0008283	0.000442981	1.55943	73.9425	99	309	cell proliferation	ABL1;ABL2;ADA;ADAM10;ADAM17;AKR1C3;AKT2;ANXA1;ANXA2;APPL1;APPL2;ARHGEF1;ARNT;ASCC3;ASH2L;ASPM;ATAD5;AURKB;BCAT1;BID;BIN1;BIRC6;BLM;BMI1;BOP1;BRAT1;BUB1B;BYSL;CALR;CAPN1;CAPNS1;CARM1;CBX8;CCAR1;CCNA2;CCNB2;CCPG1;CD276;CD46;CD47;CD81;CDC123;CDC16;CDC20;CDC27;CDK11B;CDK13;CDK2;CDK4;CDK5;CDK5RAP3;CDK7;CDK9;CDV3;CENPF;CEP131;CFDP1;CGA;CHTOP;CIAO1;CIP2A;CKS2;CLK1;CLU;CNOT11;COL4A3BP;COPS2;CREB1;CRIP1;C…
CC	H/L	GO:0005887	0.000480951	1.88775	32.6661	50	135	integral component of plasma membrane	ABCC1;ABHD12;ADAM17;ADGRG1;APP;ATP1A1;ATP1B1;ATP1B3;ATP2A2;ATP2B1;ATP2B4;AXL;BCAP31;CANX;CAV1;CAV2;CD46;CD47;CD81;CD99;CEMIP2;CHUK;CLPTM1;CNTNAP1;CSPG4;CTTN;DEGS1;DIABLO;EBP;EGFR;ENPP1;EPHA2;EPHA7;EPHB4;EPS8;FADS2;FAT1;FLVCR1;GOLM1;GPRC5A;HTRA2;ICAM1;IGF1R;IGF2R;IKBKB;IL6ST;IRAK1;ITGA1;ITGA11;ITGA2;ITGA5;ITGB1;ITGB6;ITPR3;KCNAB2;KTN1;LAMP1;LDLR;LIFR;LMAN2;LNPEP;LRP1;LRRC8A;LRRC8D;LYN;M6PR;MAGT1;M…
BP	H/L	GO:0009314	0.000570416	2.63979	12.8044	24	53	response to radiation	ALAD;ANXA1;ATM;BABAM1;BABAM2;BLM;BRAT1;BRCC3;CBL;COL3A1;DNMT3A;FANCD2;FBXO4;FIGNL1;GRB2;H2AFX;HSPA5;ICAM1;IFI16;IKBIP;INIP;INTS3;INTS7;JUNB;KARS;LIG4;LZIC;MAP3K20;MAPK14;MGMT;NAMPT;NIPBL;NUCKS1;PAXIP1;PNKP;POLB;POLE3;PRKDC;RAD1;RRM1;SMC1A;TGFB1;TIGAR;TMEM109;TNKS1BP1;TOPBP1;TP53BP1;TXN;XRCC4;XRCC5;XRCC6;YAP1;ZMPSTE24
BP	H/L	GO:1902679	0.000580368	1.53627	76.2053	101	313	negative regulation of RNA biosynthetic process	AES;APEX1;ARHGAP35;ARID1A;ASF1A;ATAD2;ATF7IP;ATRX;AURKB;BAG3;BASP1;BAZ2A;BCLAF1;BMI1;BPTF;BRD7;BTAF1;C1QBP;CALR;CAV1;CBFB;CBX1;CBX3;CBX4;CBX5;CBX8;CC2D1A;CCAR1;CCAR2;CDC45;CDC73;CDK2;CDK5;CDKN2A;CDYL;CEBPB;CENPF;CGGBP1;CHCHD3;CHD8;CNOT1;CNOT2;COPS2;CREB1;CREBBP;CREM;CTBP1;CTBP2;CTNNB1;CTR9;CUL3;CUX1;DAB2;DAB2IP;DAP;DCAF1;DDX20;DDX5;DDX54;DMAP1;DNAJA3;DNAJB1;DNAJB4;DNAJB6;DNAJC17;DNMT1;DNMT3A;DPF2…
BP	H/L	GO:0006950	0.000597769	1.31486	243.125	282	1006	response to stress	AACS;AATF;ABCD1;ABCE1;ABCF1;ABCF3;ABL1;ACAA2;ACAT1;ACTB;ACTG1;ACTL6A;ACTN4;ACTR2;ACTR3;ACTR5;ACTR8;ADA;ADAM17;ADAM9;ADARB1;ADD1;ADH5;ADPRHL2;ADSL;AGAP3;AGTRAP;AHCY;AIMP1;AK3;AKAP1;AKAP8;AKR1B1;AKR1C3;AKT1;ALAD;ALKBH5;AMBRA1;ANKZF1;ANXA1;ANXA2;ANXA3;ANXA5;AP5Z1;APEX1;APEX2;APOL2;APP;APTX;AQR;ARF4;ARFGAP1;ARFGEF1;ARG2;ARHGAP35;ARL6IP5;ARMT1;ARNT;ASCC1;ASCC3;ASF1A;ASH2L;ASNA1;ASS1;ATAD5;ATG16L1;ATG5…
BP	H/L	GO:0043903	0.000673653	2.13237	21.1817	35	87	regulation of symbiosis, encompassing mutualism through parasitism	ADARB1;ANXA2;BANF1;CAV1;CAV2;CCNT1;CDK9;CFL1;CHD1;CHMP2A;CHMP2B;CHMP3;CHMP4B;CTDP1;DDB1;DDX3X;DDX5;DHX9;EIF2AK2;EP300;EXOC2;EXOC7;FMR1;GAPDH;GTF2B;HACD3;HDAC1;HSPA8;IFI16;IFIT1;IFIT5;IFITM3;ILF3;ISG15;ISG20;LARP1;LGALS1;MX1;NECTIN2;NUCKS1;OAS1;OAS3;OASL;OSBP;P4HB;PABPC1;PARP10;PC;PDE12;PKN2;PPIA;PPIB;PPID;PPIE;PPIH;PSMC3;RAB7A;RAD23A;RRP1B;RSF1;SMARCB1;SMC3;SNW1;SNX3;SQSTM1;SRPK1;SRPK2;STAT1;STAU…
BP	H/L	GO:0050830	0.000786531	7.04766	3.16508	9	13	defense response to Gram-positive bacterium	ADAM17;EPHA2;HIST1H2BC;HIST1H2BE;HIST1H2BF;HIST1H2BG;HIST1H2BI;HIST2H2BE;HMGB2;MYD88;ROMO1;SEH1L;TBK1
MF	H/L	GO:0070530	0.000811568	Inf	1.20647	5	5	K63-linked polyubiquitin modification-dependent protein binding	IKBKG;OPTN;PARP10;PRPF8;SQSTM1
BP	H/L	GO:0018149	0.000848802	Inf	1.21734	5	5	peptide cross-linking	ANXA1;COL3A1;DSP;KRT2;TGM2
MF	H/L	GO:0008233	0.000927784	1.83824	31.8507	48	132	peptidase activity	ACY1;ADAM10;ADAM17;ADAM9;AFG3L2;ANKZF1;ANPEP;ATG4B;BLMH;BRCC3;CAPN1;CAPN2;CAPN7;CAPNS1;CASP3;CASP6;CASP7;CASP8;CLPP;CLPX;CNDP2;COPS4;COPS5;CPD;CPM;CTSA;CTSB;CTSD;CTSL;CTSZ;DDI2;DESI1;DNPEP;DPP3;DPP7;DPP9;ECE1;EIF3H;ERAP1;ERMP1;ESPL1;GGH;GGT1;HM13;HMCES;HTRA2;IDE;LACTB;LAP3;LNPEP;LONP2;LTA4H;METAP1;METAP2;MIPEP;NCSTN;NLN;NPEPL1;NPEPPS;NRDC;NUP98;OTUB1;OTUD6B;OTULIN;PARK7;PCSK9;PEPD;PIGK;PM20D2;PMP…
BP	H/L	GO:0045637	0.00102632	2.1783	18.5035	31	76	regulation of myeloid cell differentiation	ARNT;ASH2L;ATP6AP1;CASP8;CBFB;CDC73;CDK6;CEBPB;CNOT4;CREB1;CREBBP;CTNNB1;CTR9;CUL4A;DPY30;EIF6;EP300;FADD;FBN1;GABPA;GNAS;H3F3A;H3F3B;HAX1;HDAC1;HIST1H4A;HIST1H4B;HIST1H4C;HIST1H4D;HIST1H4E;HIST1H4F;HIST1H4H;HIST1H4I;HIST1H4J;HIST1H4K;HIST1H4L;HIST2H4A;HIST2H4B;HIST4H4;HMGB2;ISG15;KMT2A;KMT2C;KMT2D;LDB1;LGALS3;LYN;MAPK14;MED1;MOV10;MTOR;MYL9;NCAPG2;NF1;NME1;NOTCH2;P4HTM;PAF1;PRKCA;PRMT1;PTPN2;PUR…
BP	H/L	GO:0006336	0.00107246	19.0264	1.68587	6	7	DNA replication-independent nucleosome assembly	ASF1A;ASF1B;ATRX;H3F3A;H3F3B;HAT1;IPO4
MF	H/L	GO:0015175	0.00108434	18.9772	1.68905	6	7	neutral amino acid transmembrane transporter activity	SLC1A4;SLC1A5;SLC38A1;SLC38A2;SLC38A5;SLC6A9;SLC7A5
MF	H/L	GO:0043168	0.0011298	1.30822	213.786	249	886	anion binding	AACS;AAK1;AARS;AARS2;ABCB10;ABCB6;ABCC1;ABCC4;ABCD1;ABCE1;ABCF1;ABCF2;ABCF3;ABL1;ABL2;ACACA;ACAD9;ACADM;ACAP2;ACBD3;ACBD5;ACBD6;ACOT7;ACOX1;ACOX3;ACSF3;ACSL1;ACSL3;ACSL4;ACTB;ACTC1;ACTG1;ACTR1A;ACTR1B;ACTR2;ACTR3;ACTR8;ADGRG1;ADH5;ADK;ADSS;AFG3L2;AGAP3;AGPS;AGRN;AIFM1;AIFM2;AK1;AK2;AK3;AK4;AK6;AKT1;AKT2;ALDH18A1;ALDH6A1;ANKFY1;ANXA1;ANXA2;ANXA3;ANXA4;ANXA5;ANXA6;APP;APRT;AQR;ARAF;ARAP1;ARF1;ARF4;…
BP	H/L	GO:0015804	0.00114164	18.7539	1.70427	6	7	neutral amino acid transport	SLC1A4;SLC1A5;SLC38A1;SLC38A2;SLC38A5;SLC6A9;SLC7A5
BP	H/L	GO:0045596	0.00114181	1.81604	32.1377	48	132	negative regulation of cell differentiation	ACTN4;ADGRG1;ANP32B;ANXA1;APP;ARF6;ARHGDIA;ASPM;BAG5;CALR;CARM1;CAV1;CBFB;CDC73;CDK12;CDK13;CDK5;CDK5RAP2;CDK6;COL3A1;COL5A1;CORO1C;CRMP1;CTDP1;CTNNB1;CTR9;CTSZ;CUL4A;DAB2IP;DDX6;DNMT1;EGFR;EIF4E;ENPP1;EPHA7;EZH2;FBN1;FBXO7;FKBP4;FSTL4;G6PD;GABPA;GAK;GBP1;GDI1;GSK3A;GSK3B;HDAC2;HDAC4;HDAC7;HIST1H4A;HIST1H4B;HIST1H4C;HIST1H4D;HIST1H4E;HIST1H4F;HIST1H4H;HIST1H4I;HIST1H4J;HIST1H4K;HIST1H4L;HIST2H4A;…
BP	H/L	GO:0033002	0.00119475	2.73789	10.4691	20	43	muscle cell proliferation	ABCC4;AKR1B1;AKT1;ARID2;CCNB1;CDH13;CDK1;COMT;CTNNB1;DIPK2A;DNMT1;EGFR;GNAI3;GSTP1;HDAC4;HMOX1;ILK;IRAK1;ITGA2;KLF4;MAPK14;MEF2D;MFN2;MTOR;NAA35;NAMPT;NPR1;NPR3;PAK1;PAXBP1;PRKAR1A;PRKDC;PTEN;RBPJ;SF1;SKP2;STAT1;STAT3;TGM2;TPM1;XRCC5;XRCC6;YAP1
BP	H/L	GO:0043044	0.00119475	2.73789	10.4691	20	43	ATP-dependent chromatin remodeling	ACTB;ACTL6A;ANP32E;ARID1A;CENPH;CHD8;GATAD2B;HDAC1;HDAC2;HIST1H4A;HIST1H4B;HIST1H4C;HIST1H4D;HIST1H4E;HIST1H4F;HIST1H4H;HIST1H4I;HIST1H4J;HIST1H4K;HIST1H4L;HIST2H4A;HIST2H4B;HIST4H4;INO80;MBD2;MBD3;MTA2;NASP;NPM1;PBRM1;POLE3;PSME4;RBBP4;RBBP7;RSF1;RUVBL1;SMARCA5;SMARCAD1;SMARCB1;SMARCC1;SMARCC2;SMARCE1;SRCAP
MF	H/L	GO:0008238	0.00128283	3.18029	7.72139	16	32	exopeptidase activity	ANPEP;BLMH;CNDP2;CPD;CPM;CTSA;CTSZ;DNPEP;DPP3;DPP7;DPP9;ERAP1;GGH;GGT1;LAP3;LNPEP;LTA4H;METAP1;METAP2;NPEPL1;NPEPPS;PEPD;PM20D2;PRCP;PREP;PREPL;RNPEP;SCPEP1;SCRN1;TPP1;TPP2;ZMPSTE24
MF	H/L	GO:0046943	0.00163712	4.36157	4.58458	11	19	carboxylic acid transmembrane transporter activity	SLC16A1;SLC16A3;SLC16A7;SLC1A4;SLC1A5;SLC25A1;SLC25A12;SLC25A13;SLC25A22;SLC27A2;SLC27A4;SLC38A1;SLC38A2;SLC38A5;SLC6A8;SLC6A9;SLC7A1;SLC7A2;SLC7A5
BP	H/L	GO:0046942	0.00171091	2.47496	12.1734	22	50	carboxylic acid transport	ABCC4;ABCD1;ACACA;ACSL1;ACSL3;ACSL4;AKT1;AKT2;ANXA1;ARL6IP5;CPT1A;CPT2;EPRS;FABP3;FOLR1;GIPC1;GLS;GOT2;IRS2;LRRC8A;LRRC8D;MIF;NCOR1;NF1;PLA2G4A;RAB3A;RAB3GAP1;SLC16A1;SLC16A3;SLC16A7;SLC1A4;SLC1A5;SLC25A1;SLC25A12;SLC25A13;SLC25A17;SLC25A20;SLC25A22;SLC27A2;SLC27A4;SLC38A1;SLC38A2;SLC38A5;SLC6A8;SLC6A9;SLC7A1;SLC7A2;SLC7A5;SLC9A3R1;STXBP1
BP	H/L	GO:0061458	0.00173751	1.97738	22.1555	35	91	reproductive system development	ADA;ADGRG1;AKR1C3;AKT1;ANXA1;ARID1A;ARID4B;ARNT;ASPM;ATRX;AXL;BASP1;BAX;BIRC6;BPTF;CASP3;CASP8;CBL;CEBPB;CRIP1;CSDE1;CTNNB1;CTSB;DAZAP1;DNAJB6;EGFR;EGLN1;EIF2B2;EIF2B4;EIF2S2;ERCC1;FKBP4;FLNA;FNDC3A;GRB2;H3F3A;H3F3B;HMGB2;HSD17B4;HSP90AB1;HSPA5;ICAM1;IDH1;JUNB;MAP2K1;MAPK1;MAPK14;MEA1;MED1;MEN1;MGST1;MSH2;NASP;NDUFS6;NIPBL;NSDHL;NUDT1;NUP107;PHB;PLEKHA5;PRDX4;PTEN;PTPN11;RAB13;RBM15;RBPJ;RDH10;RH…
BP	H/L	GO:0007420	0.00174003	1.63269	45.2849	63	186	brain development	AARS;ABCB6;ABL1;ACAT1;ACSL3;ACTB;ADGRG1;AK4;ANP32B;ANXA3;APP;ARCN1;ARF4;ARHGAP35;ARID1A;ARPC5;ASPM;ATIC;ATP2B1;ATP2B4;ATP5PF;ATRX;AXL;BAG3;BAIAP2;BASP1;BAX;BCR;BPTF;C12orf57;CASP3;CDC42;CDK5;CDK5RAP1;CDK5RAP2;CDK5RAP3;CDK6;CENPF;CEP290;CHD8;CKB;CNP;COL3A1;COQ8B;COX6B1;CREB1;CSK;CSNK1E;CSNK2A2;CTNNA2;CTNNB1;CTNND1;DAB2IP;DLG5;DNAJB1;DOCK7;DPYSL2;DYNLL1;EGFR;EIF2B3;EPHA7;EZH2;FANCD2;FLNA;FPGS;FYN;G…
BP	H/L	GO:0048661	0.00177133	4.31015	4.62588	11	19	positive regulation of smooth muscle cell proliferation	ABCC4;AKR1B1;AKT1;CDH13;DNMT1;EGFR;GNAI3;HDAC4;HMOX1;IRAK1;ITGA2;MEF2D;MFN2;MTOR;NAMPT;PAK1;SKP2;STAT1;TGM2
BP	H/L	GO:0006325	0.00179251	1.50306	67.866	89	280	chromatin organization	ACTB;ACTL6A;ACTR6;ACTR8;AKAP8;AKAP8L;ANP32B;ANP32E;ARID1A;ARID2;ARID4B;ASF1A;ASF1B;ASH2L;ATAD2;ATG5;ATM;ATRX;AURKA;AURKB;BABAM1;BABAM2;BAZ1A;BAZ1B;BAZ2A;BMI1;BPTF;BRCC3;BRD3;BRD4;BRD7;BRD8;BUD23;CAMK2D;CARM1;CBX3;CBX4;CBX8;CCNA2;CCNB1;CDC45;CDC73;CDK1;CDK2;CDK9;CENPH;CHAF1A;CHAF1B;CHD1;CHD1L;CHD2;CHD3;CHD8;CHRAC1;CHTOP;CREBBP;CTBP1;CTNNB1;CTR9;CUL4B;DAPK3;DCAF1;DDB1;DDB2;DEK;DMAP1;DNAJC2;DNMT1;DN…
BP	H/L	GO:0071214	0.00180273	1.90994	24.5902	38	101	cellular response to abiotic stimulus	ACTR5;ADSS;AKR1B1;AKT1;AKT2;ATM;ATP1A1;ATR;AURKB;BAG3;BAX;BCL10;BLM;CAB39;CASP3;CASP8;CHP1;CNN2;CREBBP;CRIP1;CUL4B;DAG1;DDB1;DDB2;DDX3X;EGFR;EIF2S1;ENG;EP300;ERCC1;FADD;FBXO4;FIGNL1;FMR1;GCLC;GNA11;GNB1;GOT1;GRB2;H2AFX;HDAC4;HSPA5;IFI16;INO80;INTS7;ITGA2;KDM1A;LRRC8D;MAP3K20;MAPK14;MAPK3;METAP1;METAP2;METTL3;MGMT;MTPN;MYD88;NAMPT;NEDD4;NFKB1;NIPBL;NMT1;NOC2L;NPM1;NSMCE3;NUCKS1;OXSR1;PALM;PARP1;PB…
MF	H/L	GO:0097367	0.00183892	1.31279	179.522	211	744	carbohydrate derivative binding	AACS;AAK1;AARS;AARS2;ABCB10;ABCB6;ABCC1;ABCC4;ABCD1;ABCE1;ABCF1;ABCF2;ABCF3;ABL1;ABL2;ACACA;ACAD9;ACBD3;ACBD5;ACBD6;ACOT7;ACSF3;ACSL1;ACSL3;ACSL4;ACTB;ACTC1;ACTG1;ACTN4;ACTR1A;ACTR1B;ACTR2;ACTR3;ACTR8;ADA;ADGRG1;ADK;ADSS;AFG3L2;AGAP3;AGRN;AK1;AK2;AK3;AK4;AK6;AKT1;AKT2;ALDH18A1;ALDH6A1;ANXA4;ANXA5;ANXA6;APP;APRT;AQR;ARAF;ARF1;ARF4;ARF5;ARF6;ARFIP2;ARHGAP35;ARHGAP5;ARL2;ARL3;ARL8A;ARL8B;ASCC3;ASNA1…
CC	H/L	GO:0005615	0.00191775	2.16265	15.8926	27	72	extracellular space	ADA;ADNP;AIFM2;AIMP1;ATXN10;C1QBP;CBR3;CCS;CD109;CDK13;CGA;CNOT1;COL3A1;COL5A1;COL7A1;CRLF1;DIPK2A;DNAJC9;EGFR;ELOA;ENPP1;ESF1;FBN1;GLE1;GNL1;GNL3;GOLM1;HDGF;HMGB2;HMGN2;HMOX1;IDE;INA;IRF2BPL;KARS;KDSR;MANF;MCAM;MECP2;MOV10;MTCL1;MTHFD2;MUC13;MYDGF;NCOA5;NDUFAF7;NENF;NUDT1;OAS3;PCSK9;PDIA4;PIBF1;PMPCA;POP1;PRSS21;PVR;QSOX2;S100A13;SAAL1;SCARA3;SDF2;SERPINB5;SERPINH1;SIL1;SPTBN2;TIMM8B;TNFAIP2;TST…
BP	H/L	GO:0032502	0.00207602	1.3184	177.732	208	761	developmental process	AACS;AAMDC;AARS;AATF;ABCB6;ABCD1;ABL2;ABT1;ACAT1;ACO1;ACP2;ACSL3;ACSL4;ACTB;ACTL6A;AGRN;AIMP2;AK4;AKR1B1;AKT2;ALDH3A2;ALDH6A1;ALDOC;ALG5;ALKBH5;ALYREF;AMBRA1;ANKS1A;ANLN;ANP32B;ANXA4;AP1B1;AP1M1;AP3D1;APEX1;APOL2;APRT;ARCN1;ARF1;ARF4;ARF6;ARFGEF1;ARG2;ARHGAP5;ARHGEF10;ARL3;ARMC6;ARPC5;ASF1A;ASF1B;ASH2L;ASS1;ATAD5;ATF1;ATG5;ATG7;ATIC;ATM;ATP11C;ATP2A2;ATP2B1;ATP2B4;ATP2C1;ATP5PF;ATP6AP1;ATR;ATXN10…
MF	H/L	GO:0005544	0.0021445	6.33264	2.89552	8	12	calcium-dependent phospholipid binding	ANXA1;ANXA2;ANXA3;ANXA4;ANXA5;ANXA6;C2CD5;CPNE2;CPNE3;CPNE8;ESYT1;PLA2G4A
MF	H/L	GO:0015179	0.0021445	6.33264	2.89552	8	12	L-amino acid transmembrane transporter activity	SLC1A4;SLC1A5;SLC25A12;SLC25A13;SLC25A22;SLC38A1;SLC38A2;SLC38A5;SLC6A9;SLC7A1;SLC7A2;SLC7A5
BP	H/L	GO:0007548	0.00223284	2.29187	13.8776	24	57	sex differentiation	ADGRG1;AKR1C3;ARID4B;ASPM;ATRX;AXL;BASP1;BAX;CASP3;CBL;CEBPB;CNOT9;CSDE1;CTNNB1;EIF2B2;EIF2B4;EIF2S2;ERCC1;FKBP4;FLNA;FNDC3A;H3F3A;H3F3B;HMGB2;HSD17B4;HSPA5;ICAM1;IDH1;MEA1;MGST1;MSH2;NASP;NIPBL;NUDT1;NUP107;PBX1;PHB;PRDX4;PTPN11;RAB13;RDH10;RHOBTB3;ROR2;RRM1;SAFB2;SDC1;SF1;SGPL1;SIRT1;SIX4;SMAD4;SOD1;STAT5B;TMF1;WDR48;YBX3;ZNF830
BP	H/L	GO:0006687	0.00228196	6.25806	2.92161	8	12	glycosphingolipid metabolic process	BAX;CREM;CTSA;GLA;GLB1;HEXB;PRKAA1;PRKCD;SMPD4;SUMF1;SUMF2;UGT8
BP	H/L	GO:0015807	0.00228196	6.25806	2.92161	8	12	L-amino acid transport	ARL6IP5;SLC1A4;SLC1A5;SLC25A12;SLC25A13;SLC25A22;SLC38A1;SLC38A5;SLC6A9;SLC7A1;SLC7A2;SLC7A5
MF	H/L	GO:0098631	0.0023296	3.43905	6.03234	13	25	cell adhesion mediator activity	ANXA1;ANXA2;BAIAP2;BAIAP2L1;CD47;CDC42EP1;CNN3;DSG2;DSP;ITGA1;ITGA11;ITGA2;ITGB1;JUP;KRT18;NPTN;PAK4;PALLD;PDLIM1;PDLIM5;PKP3;PPP1CA;RAB10;S100A11;TMOD3
BP	H/L	GO:0050729	0.00245482	4.4749	4.13894	10	17	positive regulation of inflammatory response	APP;CD47;DDT;DHX9;EGFR;HSPD1;IL6ST;ITGA2;KARS;LDLR;MYD88;PARK7;RPS19;SNX4;STAT5B;TGM2;VAMP7
BP	H/L	GO:0051085	0.00245482	4.4749	4.13894	10	17	chaperone cofactor-dependent protein refolding	BAG1;DNAJB1;DNAJB12;DNAJB4;DNAJC7;ERO1A;GAK;HSPA13;HSPA14;HSPA5;HSPA6;HSPA8;HSPE1;HSPH1;ST13;TOR1B;TOR2A
MF	H/L	GO:0030674	0.00269237	2.29059	13.2711	23	55	protein binding, bridging	ANXA1;AP2A1;AP2A2;AP2B1;AP2M1;AP2S1;ARHGAP1;BAIAP2;BICD2;BIN3;CAV1;CAV2;CBX5;CDYL;CNTNAP1;CRK;CRKL;CUX1;DAB2;DDB1;DDX20;DSP;EPS8;ERG28;FKBP4;FSCN1;GATAD2A;GRB10;GRB2;HCFC1;HIP1R;HSPA8;KHDRBS1;LASP1;MEN1;MMS19;NCK1;NMD3;OPTN;PPP4R2;PSMC6;PTPN11;RAD50;RBM14;RPTOR;SDCBP;SH3BGRL;ST13;STAM;STUB1;TJP2;TP53BP2;TRIM22;VPS11;VPS18
BP	H/L	GO:1903825	0.00281185	3.13822	6.81709	14	28	organic acid transmembrane transport	ACACA;AKT1;AKT2;ARL6IP5;CPT1A;CPT2;FOLR1;IRS2;LRRC8A;LRRC8D;SLC16A1;SLC16A3;SLC16A7;SLC1A4;SLC1A5;SLC25A1;SLC25A12;SLC25A13;SLC25A20;SLC25A22;SLC38A1;SLC38A2;SLC38A5;SLC6A8;SLC6A9;SLC7A1;SLC7A2;SLC7A5
CC	H/L	GO:0000790	0.00286573	1.71515	32.5181	47	136	nuclear chromatin	ACTB;ACTL6A;ACTR5;ACTR8;ANP32E;APPL1;APPL2;APTX;ARID1A;ASF1A;ASF1B;ASH2L;ATRX;BAZ1A;BPTF;BRD8;BUD31;CBX1;CBX3;CBX5;CBX8;CCAR2;CDK12;CDK13;CDK9;CEBPB;CHAF1A;CHAF1B;CHD3;CHRAC1;CPSF6;CREB1;CREBBP;CTNNB1;DFFA;DHX9;DNMT3A;DPF2;EED;EP400;ESCO2;EZH2;GABPA;GATAD2A;GATAD2B;H1F0;H2AFV;H2AFX;H2AFY;HAT1;HDAC1;HDAC2;HIST1H1B;HIST1H1C;HIST1H1D;HIST2H2AB;HMGB2;HNRNPK;INO80;IPO4;JUNB;JUND;KDM1A;KLF4;LDB1;MAX;MB…
BP	H/L	GO:0009653	0.00297599	1.33962	130.678	157	538	anatomical structure morphogenesis	ABL1;ACTC1;ACTG1;ACTN1;ACTN4;ACTR2;ADA;ADAM10;ADAM17;ADAM9;ADARB1;ADD1;ADGRG1;ADNP;AES;AFG3L2;AGO2;AIMP1;AKT1;ALDOA;ALPL;ANAPC2;ANPEP;ANTXR1;ANXA1;ANXA2;ANXA3;ANXA6;AP2A1;AP2A2;AP2B1;AP2M1;AP2S1;APP;ARAP1;ARHGAP18;ARHGAP35;ARHGDIA;ARHGEF18;ARID1A;ARID2;ARPC2;ASPH;ATP5F1B;ATP5IF1;ATRX;AURKA;AXL;B4GALT1;BAIAP2;BASP1;BAX;BCL10;BCR;BIN3;BYSL;C12orf57;C1QBP;C2orf49;CALR;CAMSAP1;CAP1;CAP2;CAPN1;CAPN2;C…
BP	H/L	GO:0032101	0.00305353	1.83156	25.2185	38	104	regulation of response to external stimulus	ABCD1;ADA;ADAM10;ADAM17;ANXA1;ANXA2;ANXA5;APP;ARG2;ATM;BCR;BRD4;CACTIN;CALR;CAMK1D;CASK;CAV1;CD109;CD46;CD47;CD81;CDH13;CHD8;CLASP1;CLU;CORO1B;CRK;CTNNA2;DDT;DUSP3;DVL1;EGFR;EPPK1;FANCD2;GGT1;GPX1;GPX4;GSTP1;HSPB1;HSPD1;IL6ST;ITGA2;KANK2;KARS;KLF4;LDLR;LRSAM1;LYN;MAP2K1;MAPK14;MAPK3;MED1;MET;METAP1;METAP2;MIF;MOSPD2;MTOR;MVK;MYCBP2;MYD88;NENF;NFKB1;NMT1;NT5E;OPTN;OTULIN;OXSR1;PARK7;PBK;PHB;PHLDB2…
MF	H/L	GO:0000166	0.00310426	1.28419	193.517	224	802	nucleotide binding	AACS;AAK1;AARS;AARS2;ABCB10;ABCB6;ABCC1;ABCC4;ABCD1;ABCE1;ABCF1;ABCF2;ABCF3;ABL1;ABL2;ACACA;ACAD9;ACADM;ACBD3;ACBD5;ACBD6;ACOT7;ACOX1;ACOX3;ACSF3;ACSL1;ACSL3;ACSL4;ACTB;ACTC1;ACTG1;ACTR1A;ACTR1B;ACTR2;ACTR3;ACTR8;ADK;ADSS;AFG3L2;AGAP3;AGPS;AHCY;AIFM1;AIFM2;AK1;AK2;AK3;AK4;AK6;AKT1;AKT2;ALDH18A1;ALDH1B1;ALDH2;ALDH6A1;ANXA6;APRT;AQR;ARAF;ARF1;ARF4;ARF5;ARF6;ARFIP2;ARHGAP35;ARHGAP5;ARL2;ARL3;ARL8A;A…
BP	H/L	GO:0032481	0.00315255	2.79165	8.27789	16	34	positive regulation of type I interferon production	CGAS;CHUK;CREBBP;CTNNB1;DDX3X;DDX41;DDX58;DHX33;DHX9;EP300;FLOT1;HMGB2;HSPD1;IFI16;IFIH1;IRAK1;LRRFIP1;MRE11;MYD88;NFKB1;NFKB2;POLR3B;POLR3C;POLR3D;POLR3F;PQBP1;PRKDC;PTPN11;RELA;STAT1;STAT6;TBK1;XRCC5;XRCC6
CC	H/L	GO:0044437	0.00315689	1.60237	42.8289	59	177	vacuolar part	ABCC1;ABCD1;ACP2;ACTR10;ACTR2;AGRN;AHNAK;ANKFY1;ANPEP;ANXA2;ANXA6;AP1B1;AP1M1;AP1S1;AP2A1;AP2A2;AP2B1;AP2M1;AP2S1;AP3D1;AP3M1;ARL8A;ARL8B;ATG16L1;ATP11C;ATP6V0A2;ATP6V1B2;ATP6V1C1;ATP6V1D;ATP6V1E1;ATP6V1F;ATP6V1G1;ATP6V1H;B4GALT1;CAP1;CCT2;CCT8;CCZ1;CCZ1B;CKAP4;CLTA;CLTC;CPNE3;CPPED1;CSPG4;CTSA;CTSB;CTSD;CTSL;CYB5R3;DAB2;DDOST;DNAJC13;DNAJC3;DPP7;DTX3L;DYNC1H1;ECE1;EEF1A1;EEF1A2;ENPP1;FABP5;FAF2;…
BP	H/L	GO:0008406	0.00320223	2.35997	11.9299	21	49	gonad development	ADGRG1;AKR1C3;ARID4B;ASPM;ATRX;BASP1;BAX;CASP3;CBL;CEBPB;CSDE1;EIF2B2;EIF2B4;EIF2S2;ERCC1;FLNA;FNDC3A;H3F3A;H3F3B;HMGB2;HSD17B4;HSPA5;ICAM1;IDH1;MEA1;MGST1;MSH2;NASP;NUDT1;NUP107;PHB;PRDX4;RAB13;RDH10;RHOBTB3;RRM1;SAFB2;SDC1;SF1;SGPL1;SIRT1;SIX4;SMAD4;SOD1;STAT5B;TMF1;WDR48;YBX3;ZNF830
BP	H/L	GO:0030307	0.00325391	2.41955	11.1995	20	46	positive regulation of cell growth	ADAM10;ADAM17;ADNP;AKT1;ANAPC2;BRAT1;CDC42;CDKN2AIP;CRABP2;CYFIP1;DDX3X;DNPH1;EGFR;EIF4G2;EXOSC2;EXOSC4;EXOSC9;GDI1;GOLGA4;H3F3A;H3F3B;HDGFL2;HIST1H1B;ILK;INO80;IST1;MAP1B;MTOR;MTPN;NCBP1;NEDD4L;PAFAH1B1;PAK1;PIN1;PLAA;PSMD10;RHOA;RPS6KA3;RPTOR;SDCBP;SFN;SHTN1;SUPV3L1;TAF9;TRIM32;TWF2
MF	H/L	GO:0098639	0.00337397	Inf	0.965174	4	4	collagen binding involved in cell-matrix adhesion	ITGA1;ITGA11;ITGA2;ITGB1
MF	H/L	GO:0019904	0.00339933	1.48109	62.9776	82	261	protein domain specific binding	AATF;ABL1;ACOX1;ACSL3;ADAM10;ADAM17;ADAM9;AIP;AP2A2;APP;ARF1;ARFIP1;ARFIP2;ARHGAP1;ARHGAP17;ARHGAP5;ARHGEF16;ATP1A1;ATP2B1;ATP2B4;ATRX;BAIAP2;BANF1;BASP1;BAX;BCL10;BMI1;CAPN7;CASP8;CBL;CBX3;CCDC6;CCNA2;CCT6A;CD2AP;CDC42;CDC5L;CDK2;CHAF1A;CHD8;CHMP1B;CHMP2A;CHMP2B;CIT;CLTC;CNOT1;CNOT9;CNTNAP1;CRIPT;CRK;CTBP1;CTNNB1;CTR9;CUL3;DAB2IP;DAG1;DAP;DAPK3;DBNL;DDB1;DDX20;DDX5;DDX6;DFFA;DNAJA1;DNM1;DNM1L;DO…
MF	H/L	GO:0070006	0.00344916	9.48548	1.93035	6	8	metalloaminopeptidase activity	ANPEP;DNPEP;ERAP1;LNPEP;LTA4H;METAP1;METAP2;NPEPPS
BP	H/L	GO:0046597	0.00349724	Inf	0.973869	4	4	negative regulation of viral entry into host cell	IFITM3;SNX3;TRIM25;TRIM26
BP	H/L	GO:0060231	0.00349724	Inf	0.973869	4	4	mesenchymal to epithelial transition	BASP1;CTNNB1;PELO;STAT1
CC	H/L	GO:0000796	0.0035032	9.44954	1.93577	6	8	condensin complex	NCAPD2;NCAPD3;NCAPG;NCAPG2;NCAPH;NCAPH2;SMC2;SMC4
CC	H/L	GO:0042555	0.0035032	9.44954	1.93577	6	8	MCM complex	MCM2;MCM3;MCM4;MCM5;MCM6;MCM7;MCMBP;TONSL
BP	H/L	GO:0050678	0.00352652	2.1011	15.8254	26	65	regulation of epithelial cell proliferation	ADAM17;AIMP1;AKT1;ARNT;ATP5F1A;ATP5IF1;B4GALT1;BAX;CASK;CAV1;CAV2;CD109;CDC73;CDH13;CDK6;CTNNB1;DAB2IP;EGFR;EMC10;EPPK1;GLUL;GPX1;HMGB2;HMGN1;HMOX1;ID1;IQGAP3;LAMB1;LAMC1;MED1;MEN1;MTOR;MYDGF;NF1;NFIB;NME1;NR4A1;NRAS;PDCD10;PDCD6;PDCL3;PHB2;PLCG1;PRKCA;PTEN;PTPRK;RICTOR;RIDA;RPTOR;RTN4;RUNX3;SERPINB5;SFN;SIRT1;SIX4;SMAD3;SRSF6;STAT1;STAT3;STRAP;SYNJ2BP;TGFB1;WDR48;WDR77;YAP1
CC	H/L	GO:0042470	0.003539	2.17677	14.2763	24	59	melanosome	AHCY;ANXA2;ANXA6;ATP1A1;ATP1B3;ATP6V1B2;CALU;CANX;CCT4;CLTC;CNP;CTSB;CTSD;ERP29;FASN;FLOT1;GANAB;GGH;GNA13;HSP90AA1;HSP90AB1;HSP90B1;HSPA5;HSPA8;ITGB1;LAMP1;NCSTN;P4HB;PDCD6IP;PDIA4;PPIB;PRDX1;RAB1A;RAB27A;RAB29;RAB2A;RAB32;RAB35;RAB5B;RAB5C;RAB7A;RAB9A;RAC1;RPN1;SDCBP;SEC22B;SLC1A4;SLC1A5;SLC2A1;SND1;STOM;SYPL1;TFRC;TMED10;TMEM33;TPP1;YWHAB;YWHAE;YWHAZ
MF	H/L	GO:0016818	0.00358291	1.39053	92.6567	115	384	hydrolase activity, acting on acid anhydrides, in phosphorus-containing anhydrides	ABCB10;ABCB6;ABCC1;ABCC4;ABCD1;ABCE1;ABCF1;ABCF2;ABCF3;ACTC1;ACYP1;AGAP3;AK6;ALPL;ANXA1;ANXA5;AQR;ARF1;ARF4;ARF5;ARF6;ARHGAP35;ARHGAP5;ARL2;ARL3;ARL8A;ARL8B;ASCC3;ASNA1;ATAD1;ATAD2;ATAD5;ATF7IP;ATL3;ATP11C;ATP13A1;ATP1A1;ATP1B1;ATP1B3;ATP2A2;ATP2B1;ATP2B4;ATP2C1;ATP5F1A;ATP5F1B;ATP5F1C;ATP5F1D;ATP5ME;ATP5MG;ATP5PD;ATP5PF;ATP5PO;ATP6AP1;ATP6V0A2;ATP6V1B2;ATP6V1C1;ATP6V1D;ATP6V1E1;ATP6V1F;ATP6V1G1;…
BP	H/L	GO:0051091	0.0036899	2.12866	15.095	25	62	positive regulation of DNA-binding transcription factor activity	AKT1;ANXA3;APP;BCL10;BUD31;CAMK1D;CARM1;CAT;CHUK;CLU;COPS5;CRTC3;CTH;CTNNB1;DDRGK1;DDX58;DHX33;DHX9;EIF2AK2;EP300;ERC1;HDAC4;ICAM1;IKBKB;IKBKG;IRAK1;JUP;KDM1A;KRAS;LRRFIP1;MTDH;MTPN;MYD88;NFKB1;NFKB2;NPM1;PARK7;PHB2;PPP3CA;PRKCI;PTEN;RELA;RIPK1;RPS27A;RPS3;RPS6KA4;RPS6KA5;SMAD3;SMARCB1;TAB1;TERF2IP;TGFB1;TP53BP1;TRAF2;TRIM14;TRIM22;TRIM25;TRIM26;TRIM32;UBE2N;UBE2V1;ZBTB7A
MF	H/L	GO:0003950	0.00389411	15.7979	1.44776	5	6	NAD+ ADP-ribosyltransferase activity	PARP1;PARP10;PARP12;PARP14;PARP4;PARP9
MF	H/L	GO:0030235	0.00389411	15.7979	1.44776	5	6	nitric-oxide synthase regulator activity	AKT1;ATP2B4;DYNLL1;EGFR;HSP90AA1;HSP90AB1
MF	H/L	GO:0016787	0.00399646	1.30097	156.749	184	661	hydrolase activity	AARS;ABCB10;ABCB6;ABCC1;ABCC4;ABCD1;ABCE1;ABCF1;ABCF2;ABCF3;ABHD10;ABHD11;ABHD12;ACOT1;ACOT13;ACOT7;ACOT9;ACP1;ACP2;ACTC1;ACYP1;ADA;ADARB1;ADPRHL2;AGAP3;AGL;AGO2;AHCY;AK6;AKR7A2;ALPI;ALPL;AMPD2;ANXA1;ANXA5;APEX1;APEX2;APMAP;APTX;AQR;ARF1;ARF4;ARF5;ARF6;ARG2;ARHGAP35;ARHGAP5;ARID4B;ARL2;ARL3;ARL8A;ARL8B;ASCC3;ASNA1;ATAD1;ATAD2;ATAD5;ATF7IP;ATIC;ATL3;ATP11C;ATP13A1;ATP1A1;ATP1B1;ATP1B3;ATP2A2;ATP2B…
BP	H/L	GO:0032516	0.00406357	15.612	1.4608	5	6	positive regulation of phosphoprotein phosphatase activity	HSP90AB1;ITGA1;MTOR;PPP1R12A;PTPA;SLC39A10
BP	H/L	GO:0036109	0.00406357	15.612	1.4608	5	6	alpha-linolenic acid metabolic process	ABCD1;ACOX1;ACSL1;FADS1;FADS2;HSD17B4
BP	H/L	GO:0071481	0.00406357	15.612	1.4608	5	6	cellular response to X-ray	ATM;NIPBL;NUCKS1;TP53BP1;XRCC5;XRCC6
BP	H/L	GO:0060249	0.00418012	1.67362	33.1116	47	136	anatomical structure homeostasis	ACACA;ACTB;ACTG1;ADD1;AKR1B1;ALDOA;APEX1;ATM;ATP2B1;ATP6AP1;ATR;ATRX;AURKB;BAX;BLM;CCT2;CCT3;CCT4;CCT5;CCT6A;CCT7;CCT8;CDK5;CFL2;CHMP2B;CHMP4B;CSK;CTNNB1;DKC1;EGFR;ERCC1;ERCC6;EXOC5;EXOSC10;FBXO4;FEN1;FH;GAR1;GNAS;GNL3;GNL3L;HIST1H4A;HIST1H4B;HIST1H4C;HIST1H4D;HIST1H4E;HIST1H4F;HIST1H4H;HIST1H4I;HIST1H4J;HIST1H4K;HIST1H4L;HIST2H4A;HIST2H4B;HIST4H4;HNRNPA1;HNRNPA2B1;HNRNPD;HNRNPU;HSP90AA1;HSP90AB1…
CC	H/L	GO:0045111	0.00425976	2.56294	9.1949	17	38	intermediate filament cytoskeleton	CCT8;CLIP1;CLK3;CSNK1A1;DDX60;DSP;DST;EPPK1;EXOSC4;INA;INO80;JUP;KRT18;KRT2;LMNA;LMNB1;LMNB2;MDN1;MICAL1;MRPS23;NCKIPSD;NES;NME1;NOL9;NSFL1C;PHLDB2;PKN2;PLEC;PNN;PSMD10;SAP30BP;SLC1A4;SMARCA2;SMG7;SYNC;SYNE2;SYNM;VIM
MF	H/L	GO:0017111	0.004573	1.3876	87.8308	109	364	nucleoside-triphosphatase activity	ABCB10;ABCB6;ABCC1;ABCC4;ABCD1;ABCE1;ABCF1;ABCF2;ABCF3;ACTC1;AGAP3;AK6;ANXA1;ANXA5;AQR;ARF1;ARF4;ARF5;ARF6;ARHGAP35;ARHGAP5;ARL2;ARL3;ARL8A;ARL8B;ASCC3;ASNA1;ATAD1;ATAD2;ATAD5;ATF7IP;ATL3;ATP11C;ATP13A1;ATP1A1;ATP1B1;ATP1B3;ATP2A2;ATP2B1;ATP2B4;ATP2C1;ATP5F1A;ATP5F1B;ATP5F1C;ATP5F1D;ATP5ME;ATP5MG;ATP5PD;ATP5PF;ATP5PO;ATP6AP1;ATP6V0A2;ATP6V1B2;ATP6V1C1;ATP6V1D;ATP6V1E1;ATP6V1F;ATP6V1G1;ATP6V1H;ATP…
BP	H/L	GO:0002931	0.00467464	5.00479	3.16508	8	13	response to ischemia	ABRAXAS2;AIFM1;CAV1;EEF2;EEF2K;HK2;HSPD1;HYOU1;PANX1;PPIF;SQSTM1;STUB1;TIGAR
BP	H/L	GO:0071480	0.00467464	5.00479	3.16508	8	13	cellular response to gamma radiation	ATM;ATR;H2AFX;HSPA5;KDM1A;MAP3K20;POLE3;RPL26;TMEM109;XRCC5;XRCC6;YAP1;ZMPSTE24
BP	H/L	GO:1904814	0.00467464	5.00479	3.16508	8	13	regulation of protein localization to chromosome, telomeric region	CCT2;CCT3;CCT4;CCT5;CCT6A;CCT7;CCT8;DKC1;GNL3;GNL3L;H2AFY;TCP1;WRAP53
BP	H/L	GO:0007166	0.00469031	1.31865	131.11	156	541	cell surface receptor signaling pathway	AAK1;ABCE1;ACSL1;ACTB;ACTG1;ACTR2;ACTR3;ADA;ADAM17;ADGRG1;AES;AGO2;AIP;AKT1;AKT2;ANKS1A;ANXA1;ANXA2;ANXA3;ANXA4;AP2A1;AP2A2;AP2B1;AP2M1;AP2S1;AP3S1;APP;APPL1;ARAP1;ARF1;ARF4;ARHGDIA;ARHGEF18;ARL3;ARNT;ARPC1A;ARPC1B;ARPC2;ARPC3;ARPC5;ASPM;ATP6AP1;ATP6V0A2;ATP6V1B2;ATP6V1C1;ATP6V1D;ATP6V1E1;ATP6V1F;ATP6V1G1;ATP6V1H;AXL;BAG1;BAG3;BAG4;BAIAP2;BAIAP2L1;BAX;BCL10;BCL7B;BCR;BID;BIRC6;BOLA2;BOLA2B;BRD7;B…
BP	H/L	GO:0021762	0.00506313	3.44582	5.11281	11	21	substantia nigra development	ACTB;ATP5PF;BASP1;CDC42;CKB;CNP;COX6B1;DYNLL1;G6PD;GNB4;HSPA5;INA;MAPKAP1;NDUFS3;RAD1;RHOA;SEC16A;YWHAE;YWHAH;YWHAQ;ZNF148
BP	H/L	GO:0098542	0.00507128	2.82209	7.15308	14	30	defense response to other organism	ADAM17;ANXA3;ARG2;ATG16L1;CEBPB;COTL1;EPHA2;GAPDH;HIST1H2BC;HIST1H2BE;HIST1H2BF;HIST1H2BG;HIST1H2BI;HIST2H2BE;HMGB2;LRSAM1;MAPK3;MYD88;OPTN;PRKCD;RAB14;RAB1A;RBPJ;ROMO1;RPL30;RPS19;SEH1L;TGFB1;TMF1;WIPI2
CC	H/L	GO:0005788	0.00508024	1.90721	19.3577	30	80	endoplasmic reticulum lumen	ADAM10;APP;CALR;CALU;CANX;CKAP4;CNPY3;COL3A1;COL4A2;COL5A1;COL7A1;COLGALT1;CTSZ;DAG1;DBI;DNAJB11;DNAJC10;DNAJC3;EOGT;ERAP1;ERO1A;ERP29;ERP44;ESD;FBN1;FKBP10;FKBP14;GANAB;GBF1;GOLM1;GPX8;HSP90B1;HSPA13;HSPA5;HYOU1;KDELC1;KDELC2;KTN1;LAMB1;LAMC1;LGALS1;LRPAP1;MANF;MEN1;MIA3;MINPP1;MYDGF;NUCB1;P3H1;P3H2;P4HA1;P4HA2;P4HB;PCSK9;PDIA4;PDIA5;PNPLA2;PPIB;PRKCSH;RCN1;RCN2;RCN3;SDF2L1;SELENOF;SERPINH1;SIL1…
CC	H/L	GO:0071944	0.00528877	1.25211	216.322	246	894	cell periphery	AAK1;ABCB6;ABCC1;ABCC4;ABHD12;ACOX1;ACP1;ACSL1;ACTB;ACTG1;ACTL6A;ACTN1;ACTN4;ACTR1A;ACTR2;ADA;ADAM10;ADAM17;ADAM9;ADD1;ADD3;ADGRG1;ADI1;ADRM1;ADSS;AGAP3;AGRN;AGTRAP;AHCYL1;AHNAK;AHNAK2;AIP;AKAP12;AKR1A1;AKT1;AKT2;ALPI;ALPL;ANKRD13A;ANLN;ANO10;ANPEP;ANTXR1;ANXA1;ANXA2;ANXA3;ANXA4;ANXA5;AP1M1;AP2A1;AP2A2;AP2B1;AP2M1;AP2S1;AP3D1;APP;ARAP1;ARF1;ARF4;ARF5;ARF6;ARFGAP2;ARFIP2;ARHGAP17;ARHGAP18;ARHGAP35…
MF	H/L	GO:0031492	0.00550265	2.94581	6.51493	13	27	nucleosomal DNA binding	ACTB;ACTL6A;GATAD2B;H1F0;H1FX;H2AFY;H3F3A;H3F3B;HDAC1;HDAC2;HIST1H1B;HIST1H1C;HIST1H1D;HIST1H1E;HMGN1;HMGN2;HMGN4;HMGN5;MBD2;MBD3;MTA2;RBBP4;RCC1;SMARCB1;SMARCC1;SMARCC2;SMARCE1
BP	H/L	GO:0006458	0.00560138	3.13375	5.84322	12	24	'de novo' protein folding	BAG1;CCT2;CHCHD4;DNAJB1;DNAJB12;DNAJB4;DNAJC2;DNAJC7;ERO1A;FKBP1A;GAK;HSPA13;HSPA14;HSPA5;HSPA6;HSPA8;HSPD1;HSPE1;HSPH1;SELENOF;ST13;TOR1B;TOR2A;UGGT1
MF	H/L	GO:0032555	0.00562793	1.27711	168.182	195	697	purine ribonucleotide binding	AACS;AAK1;AARS;AARS2;ABCB10;ABCB6;ABCC1;ABCC4;ABCD1;ABCE1;ABCF1;ABCF2;ABCF3;ABL1;ABL2;ACACA;ACAD9;ACBD3;ACBD5;ACBD6;ACOT7;ACSF3;ACSL1;ACSL3;ACSL4;ACTB;ACTC1;ACTG1;ACTR1A;ACTR1B;ACTR2;ACTR3;ACTR8;ADK;ADSS;AFG3L2;AGAP3;AK1;AK2;AK3;AK4;AK6;AKT1;AKT2;ALDH18A1;ALDH6A1;ANXA6;APRT;AQR;ARAF;ARF1;ARF4;ARF5;ARF6;ARFIP2;ARHGAP35;ARHGAP5;ARL2;ARL3;ARL8A;ARL8B;ASCC3;ASNA1;ASS1;ATAD1;ATAD2;ATAD3A;ATAD3B;ATAD5;…
BP	H/L	GO:0048534	0.00580016	1.50076	50.8847	67	209	hematopoietic or lymphoid organ development	ABL1;ACTN1;ADA;ADAM17;ADD1;ANLN;ANXA1;ANXA2;AP3D1;APP;ARMC6;ARNT;ASH2L;ATG5;ATM;ATP11C;ATP5IF1;ATP6AP1;AXL;BAX;BCR;BLM;BMI1;BPGM;C12orf29;CASP3;CASP8;CBFB;CCNB2;CD109;CD46;CDC42;CDC73;CDK13;CDK6;CEBPB;CIAPIN1;CLPTM1;CNOT4;CREB1;CREBBP;CRIP2;CRKL;CTNNB1;CTR9;CUL4A;DCAF1;DNAJA3;DPY30;EBP;EEF2;EIF2AK2;EIF6;EP300;EPHA2;ERCC1;ESCO2;FADD;FANCD2;FASN;FBN1;FBXO7;FLVCR1;G6PD;GABPA;GLO1;GLRX5;GNAS;H3F3A;H3…
CC	H/L	GO:0000323	0.00582492	1.50909	49.1201	65	203	lytic vacuole	ABCD1;ACP2;ACTR10;ACTR2;ADA;AGRN;AHNAK;AKR1B1;ANKFY1;ANPEP;ANXA1;ANXA2;ANXA6;AP1B1;AP1M1;AP1S1;AP2A1;AP2A2;AP2B1;AP2M1;AP2S1;AP3D1;AP3M1;ARL8A;ARL8B;ASS1;ATP11C;ATP6V0A2;ATP6V1B2;ATP6V1C1;ATP6V1D;ATP6V1E1;ATP6V1G1;ATP6V1H;B4GALT1;BCL10;CAP1;CAPN1;CAPN2;CAT;CBL;CCT2;CCT8;CCZ1;CCZ1B;CHMP2B;CKAP4;CLTA;CLTC;CPNE3;CPPED1;CSPG4;CTSA;CTSB;CTSD;CTSL;CTSZ;CYB5R3;DAB2;DDOST;DNAJC13;DNAJC3;DPP7;DTX3L;DYNC1H…
CC	H/L	GO:0031225	0.00583962	4.05565	3.87154	9	16	anchored component of membrane	ALPI;ALPL;CD109;CDH13;CPM;FOLR1;GPC1;NEGR1;NT5E;PRSS21;RAB11B;RAB35;RAB3A;RAB4A;RAB5B;ULBP2
BP	H/L	GO:0009888	0.00588316	1.36884	90.3264	111	371	tissue development	AACS;ABL1;ACAT1;ACTC1;ADA;ADAM17;ADAM9;ADARB1;ADD1;AIMP2;AKR1C3;AKT1;AKT2;ALDH3A2;ALDOC;ALPL;AMBRA1;ANXA1;ANXA2;ANXA4;ANXA6;AP2A1;AP2A2;AP2B1;AP2M1;AP2S1;ARG2;ARHGAP35;ARID1A;ARID2;ARID4B;ATG5;ATP2A2;ATP2C1;ATRX;B4GALT1;BASP1;BAX;BCCIP;BCL10;BDH2;BIN3;BIRC6;BPTF;CALR;CAPN1;CAPNS1;CARM1;CASP3;CASP6;CAT;CAV1;CAV2;CBFB;CBR1;CCNB1;CD109;CDC42;CDC73;CDK1;CDK4;CDK5;CDK6;CEBPB;CENPF;CEP290;CFL1;CFL2;CLA…
BP	H/L	GO:0051259	0.00595958	1.54725	43.0937	58	177	protein complex oligomerization	ACACA;ACAT1;ACOT13;ADSL;AHNAK;ALAD;ALDOA;ANXA2;ANXA5;ANXA6;APIP;ATG16L1;ATL3;ATP5IF1;ATXN10;B4GALT1;BAX;BCL10;BID;BLM;CAB39;CAMK2D;CAMK2G;CAT;CAV1;CAV2;CDA;CHMP2A;CHMP3;CHMP4B;CHP1;CLPP;CLU;CPSF6;CPSF7;CPT1A;CRTC3;CRYZ;CTH;CUTC;DCTPP1;DCXR;DNM1L;DUT;DYNC1LI2;EHD1;EHD4;ELAVL1;EP300;FARSA;FARSB;FLOT1;FSD1;GBP1;GLS;GLUL;GNB1;GOLGA2;GRB2;GRHPR;HIST1H4A;HIST1H4B;HIST1H4C;HIST1H4D;HIST1H4E;HIST1H4F;HIS…
BP	H/L	GO:0030260	0.00602903	2.29615	10.956	19	45	entry into host cell	ANPEP;AXL;CAV1;CAV2;CBL;CD46;CD81;CDK1;CTNNB1;CTNND1;CTSB;DAG1;EGFR;EPHA2;EPS15;EXOC2;EXOC7;GRB2;GRK2;ICAM1;IDE;IFITM3;ITCH;ITGA2;ITGA5;ITGB1;ITGB6;KPNA3;LAMP1;LDLR;LGALS1;MET;NECTIN2;NPC1;NUP153;P4HB;PPIA;PVR;SCARB2;SLC1A5;SNX3;TFRC;TRIM25;TRIM26;VPS18
BP	H/L	GO:0051828	0.00602903	2.29615	10.956	19	45	entry into other organism involved in symbiotic interaction	ANPEP;AXL;CAV1;CAV2;CBL;CD46;CD81;CDK1;CTNNB1;CTNND1;CTSB;DAG1;EGFR;EPHA2;EPS15;EXOC2;EXOC7;GRB2;GRK2;ICAM1;IDE;IFITM3;ITCH;ITGA2;ITGA5;ITGB1;ITGB6;KPNA3;LAMP1;LDLR;LGALS1;MET;NECTIN2;NPC1;NUP153;P4HB;PPIA;PVR;SCARB2;SLC1A5;SNX3;TFRC;TRIM25;TRIM26;VPS18
MF	H/L	GO:0004033	0.00606184	5.53531	2.65423	7	11	aldo-keto reductase (NADP) activity	AKR1A1;AKR1B1;AKR1C3;AKR7A2;CYB5A;KCNAB2;RDH10;RDH11;RDH13;RDH14;SPR
BP	H/L	GO:0003333	0.00609942	4.02321	3.89548	9	16	amino acid transmembrane transport	ARL6IP5;LRRC8A;LRRC8D;SLC1A4;SLC1A5;SLC25A12;SLC25A13;SLC25A22;SLC38A1;SLC38A2;SLC38A5;SLC6A8;SLC6A9;SLC7A1;SLC7A2;SLC7A5
BP	H/L	GO:0045766	0.00619845	2.74411	7.30402	14	30	positive regulation of angiogenesis	ABL1;AGO2;ANXA1;ANXA3;DDAH1;EMC10;ENG;ERAP1;HDAC7;HK2;HMOX1;HSPB1;ITGA5;ITGB1;JAK1;JUP;KLF4;MTDH;MYDGF;PAK4;PDCD6;PDCL3;PIK3C2A;PKM;PLCG1;PRKCA;RRAS;SIRT1;STAT3;STIM1
BP	H/L	GO:0045429	0.00639412	5.47011	2.67814	7	11	positive regulation of nitric oxide biosynthetic process	AKT1;ASS1;CLU;DDAH1;DDAH2;HSP90AA1;HSP90AB1;ICAM1;KLF4;MTOR;SMAD3
BP	H/L	GO:0061844	0.00639412	5.47011	2.67814	7	11	antimicrobial humoral immune response mediated by antimicrobial peptide	GAPDH;HIST1H2BC;HIST1H2BE;HIST1H2BF;HIST1H2BG;HIST1H2BI;HIST2H2BE;HMGN2;ROMO1;RPL30;RPS19
BP	H/L	GO:0070828	0.00639412	5.47011	2.67814	7	11	heterochromatin organization	CDKN2A;CENPV;H3F3A;H3F3B;HELLS;HMGA1;HP1BP3;POLE3;SETD7;SMCHD1;TPR
BP	H/L	GO:1900027	0.00639412	5.47011	2.67814	7	11	regulation of ruffle assembly	CAV1;CORO1C;CYFIP1;EPS8;EPS8L2;FAM98A;ICAM1;PFN1;RCC2;RDX;RHOG
BP	H/L	GO:0031347	0.00663744	1.64675	31.2806	44	129	regulation of defense response	ABCD1;ABCE1;ADA;ANXA1;APP;ARG2;ATM;BCL10;BCR;BRD4;CACTIN;CASP8;CAV1;CD46;CD47;CD81;CDC37;CHUK;CLU;CNPY3;CREBBP;CRK;DAB2IP;DDT;EGFR;EP300;ERAP1;ERBIN;FADD;FANCD2;FLOT1;FYN;GGT1;GPX1;GPX4;GSTP1;HEXIM1;HMGB2;HSP90AB1;HSP90B1;HSPD1;IFI16;IFIH1;IKBKB;IKBKG;IL6ST;IRAK1;ITGA2;JAK1;KARS;KLF4;KRAS;LAMP1;LDLR;LRSAM1;LSM14A;LYN;MAPK14;MAPK3;MAPKAPK2;MATR3;MED1;MUC13;MVK;MYD88;NECTIN2;NFKB1;NMI;NONO;NRAS;NT5…
CC	H/L	GO:0005783	0.00687988	1.32306	111.827	134	464	endoplasmic reticulum	ABCB6;ABCD1;ACO1;ACSL1;ACSL3;ACSL4;ADAM10;ADPGK;AGTRAP;AHCYL1;AHSA1;AIMP1;ALDH3A2;ALG1;ALG11;ALG2;ALG5;APEX1;APMAP;APOL2;APP;ARCN1;ARHGAP5;ARL6IP5;ARMC10;ASNA1;ASS1;ATG9A;ATL3;ATP11C;ATP13A1;ATP1A1;ATP6AP1;AUP1;B3GLCT;BAIAP2;BAX;BCAP31;BNIP1;CANX;CAPN2;CAT;CAV1;CAVIN1;CCDC134;CCDC47;CDC42;CDIPT;CDK1;CDKAL1;CEPT1;CHP1;CISD2;CKAP4;CLCC1;CLU;CNIH4;CNPY3;COL3A1;COL4A2;COL4A3BP;COL5A1;COL7A1;COLGALT1;…
BP	H/L	GO:0065008	0.00688844	1.24075	223.228	252	924	regulation of biological quality	AACS;AAK1;AARS;ABCB6;ABCC1;ABCD1;ABL1;ABL2;ACAA2;ACACA;ACO1;ACOT13;ACOX1;ACOX3;ACSL1;ACTB;ACTG1;ACTR2;ACTR3;ADA;ADAM10;ADAM17;ADD1;ADD3;ADNP;AFG3L2;AGRN;AIMP1;AK3;AKAP1;AKR1B1;AKR1C3;AKT1;AKT2;ALDH7A1;ALDH9A1;ALDOA;AMPD2;ANAPC2;ANXA1;ANXA2;ANXA5;ANXA6;AP2B1;AP2M1;AP3D1;APEX1;APP;APRT;APTX;ARAP1;ARF1;ARF4;ARF6;ARFGEF1;ARG2;ARHGAP18;ARHGAP35;ARHGEF18;ARID2;ARL2;ARL6IP5;ARNT;ARPC1A;ARPC1B;ARPC2;ARPC…
MF	H/L	GO:0005509	0.00703331	1.68308	27.99	40	116	calcium ion binding	ACTN1;ACTN4;AGRN;ANXA1;ANXA2;ANXA3;ANXA4;ANXA5;ANXA6;ASPH;ATP2A2;BNIP2;C2CD5;CALR;CALU;CANX;CAPN1;CAPN2;CAPNS1;CBL;CCDC47;CDH13;CEMIP2;CETN2;CGREF1;CHP1;DAG1;DGKA;DSG2;DST;EDIL3;EEF2K;EFHD2;EHD1;EHD2;EHD4;ENPP1;EPS15;EPS15L1;ESYT1;FAT1;FBN1;FKBP10;FKBP14;FKBP9;FSTL4;GPD2;HIST1H1E;HPCAL1;HSP90B1;HSPA5;HSPG2;IQGAP1;ITPR2;ITPR3;LDLR;LETM1;LPCAT1;LPCAT2;LRP1;MAN1B1;MCFD2;MCTP2;MGMT;MICU2;MYL12A;MYL6;…
BP	H/L	GO:0006270	0.00717491	3.47816	4.62588	10	19	DNA replication initiation	CDC34;CDC45;CDK2;LRWD1;MCM2;MCM3;MCM4;MCM5;MCM6;MCM7;NBN;ORC2;ORC3;ORC5;POLA1;POLA2;PURA;WDR18;WRNIP1
BP	H/L	GO:0050880	0.00717491	3.47816	4.62588	10	19	regulation of blood vessel size	AKT1;ATG5;CAV1;DOCK5;ECE1;EGFR;GCLC;GCLM;GPX1;HMOX1;ICAM1;ITGA1;NPR1;PIK3C2A;PLOD3;RAP1GDS1;RHOA;SCPEP1;SOD1
BP	H/L	GO:0040008	0.0081601	1.55408	38.4678	52	158	regulation of growth	ABL1;ACTL6A;ADAM10;ADAM17;ADNP;AES;AFG3L2;AGRN;AKT1;ANAPC2;APP;ARHGEF11;ARMC10;ATAD3A;BASP1;BRAT1;BRD8;CAMK2D;CARM1;CCAR2;CCNB1;CCNB2;CDA;CDC42;CDK1;CDK11B;CDK4;CDK5;CDKN2A;CDKN2AIP;CDKN2C;CRABP2;CREB1;CRLF3;CTDP1;CTTN;CYFIP1;DAB2IP;DCAF1;DDX3X;DMAP1;DNPH1;DPYSL2;EGFR;EI24;EIF4G2;ENO1;ENPP1;EPHA7;EPPK1;EXOSC2;EXOSC4;EXOSC9;EZR;FLVCR1;FSTL4;FTO;G6PD;GDI1;GOLGA4;GPAT4;GSK3A;GSK3B;H3F3A;H3F3B;HDGFL2…
BP	H/L	GO:0007399	0.0081672	1.30722	117.951	140	488	nervous system development	AARS;ABCB6;ABL1;ABL2;ABT1;ACAT1;ACSL3;ACSL4;ACTB;ACTL6A;ACTR2;ADAM10;ADGRG1;ADNP;AGRN;AK4;ALDH3A2;AMBRA1;ANAPC2;ANKS1A;ANP32B;ANXA1;ANXA3;AP2A1;APP;ARCN1;ARF1;ARF4;ARF6;ARFGEF1;ARHGAP35;ARHGDIA;ARID1A;ARL3;ARPC5;ASPM;ATF1;ATIC;ATP2B1;ATP2B4;ATP5PF;ATRX;ATXN10;AURKA;AXL;BAG3;BAG5;BAIAP2;BASP1;BAX;BCL10;BCR;BIN1;BPNT1;BPTF;C12orf57;CALR;CAMK1D;CAMK2G;CAMSAP1;CAMSAP2;CAPRIN1;CARM1;CASP3;CDC20;CDC42;…
MF	H/L	GO:0071889	0.00824008	6.32158	2.17164	6	9	14-3-3 protein binding	AKT1;DAB2IP;HDAC7;IRS2;PI4KB;PPP1R12A;RPTOR;SRPK2;YWHAQ
CC	H/L	GO:0016328	0.0082719	4.20293	3.38759	8	14	lateral plasma membrane	ANXA1;ARL2;CORO1C;CTNNB1;DSG2;DVL1;IQGAP1;IQGAP3;JUP;MTCL1;MYO1C;NUMA1;RAB13;TBCD
BP	H/L	GO:0071345	0.00832095	1.43632	58.7018	75	242	cellular response to cytokine stimulus	ABCE1;ACSL1;ACTG1;ACTR2;ACTR3;ADAM17;AIP;AKT1;ALAD;ANXA1;ANXA2;ARF1;ASS1;AXL;BAG4;BCAT2;BCLAF1;BOLA2;BOLA2B;CACTIN;CAMK2D;CAMK2G;CANX;CAPZA1;CASP3;CASP8;CAV1;CBFB;CBL;CD47;CDC37;CDC42;CDC42EP4;CDC5L;CDK4;CDK9;CEBPB;CFL1;CHUK;CNN2;CNOT9;CREB1;CRK;CRKL;CRLF1;CTBP2;CTH;CTR9;CUL1;DAB2IP;DAPK3;DHX9;EED;EIF4A2;EPRS;EPS8;ERBIN;FADD;FASN;FBXW11;FLNB;FSCN1;FYN;GAPDH;GBP1;GBP2;GCLM;GNPNAT1;GRB2;GSDME;GSK3A…
CC	H/L	GO:0005832	0.0083631	6.29766	2.17774	6	9	chaperonin-containing T-complex	CCT2;CCT3;CCT4;CCT5;CCT6A;CCT6B;CCT7;CCT8;TCP1
BP	H/L	GO:0060416	0.00863581	6.24714	2.19121	6	9	response to growth hormone	AKT1;ASS1;LYN;PNPT1;PTPN1;PXN;STAT3;STAT5B;TRIM16
BP	H/L	GO:1904871	0.00863581	6.24714	2.19121	6	9	positive regulation of protein localization to Cajal body	CCT2;CCT3;CCT4;CCT5;CCT6A;CCT7;CCT8;DKC1;TCP1
CC	H/L	GO:0060205	0.008695	1.61163	31.6982	44	131	cytoplasmic vesicle lumen	ACTN1;ACTN4;ACTR10;ACTR1B;ACTR2;ADA;AGL;ALAD;ALDOA;ALDOC;ANXA2;APOOL;APP;APRT;ARPC5;ATG7;C1orf35;CAB39;CALR;CAND1;CAP1;CAT;CCT2;CCT8;CDA;CEP290;CLU;CNN2;COMMD9;COTL1;CPPED1;CSTB;CTSA;CTSD;CTSZ;CYB5R3;CYFIP1;DBNL;DDX3X;DERA;DNAJC3;DPP7;DYNC1H1;EEF1A1;EEF2;ERP44;FABP5;FAF2;FAM3C;FAM49B;FTL;GGH;GLA;GLB1;GPI;GSTP1;GYG1;HEBP2;HEXB;HSP90AA1;HSP90AB1;HSP90B1;HSPA6;HSPA8;HSPH1;HUWE1;HYOU1;IDH1;ILF2;IST1;…
BP	H/L	GO:0070887	0.00889745	1.25283	177.475	203	734	cellular response to chemical stimulus	AACS;ABCC1;ABCD1;ABCE1;ABL1;ABL2;ACAA2;ACACA;ACAP2;ACSL1;ACTB;ACTG1;ACTR2;ACTR3;ACY1;ADAM10;ADAM17;ADAM9;ADH5;ADPRHL2;AGAP3;AGRN;AGTRAP;AHCYL1;AIP;AKAP8;AKR1B1;AKR7A2;AKT2;ALPL;ANKZF1;ANXA1;ANXA2;AP3S1;APEX1;APPL1;APRT;ARF1;ARFGAP1;ARHGEF16;ARHGEF18;ARID1A;ARL6IP5;ARNT;ARPC3;ASNA1;ASS1;ATG7;ATM;ATP1A1;ATP2A2;ATP2B1;ATP2B4;ATP6AP1;ATP6V0A2;ATP6V1B2;ATP6V1C1;ATP6V1D;ATP6V1E1;ATP6V1F;ATP6V1G1;ATP6V1…
MF	H/L	GO:0005525	0.00891322	1.54305	38.607	52	160	GTP binding	ADSS;AGAP3;AK3;AK4;ANXA6;ARF1;ARF4;ARF5;ARF6;ARFIP2;ARHGAP35;ARHGAP5;ARL2;ARL3;ARL8A;ARL8B;ATL3;BMS1;CDC42;CGAS;DAP3;DNM1;DNM1L;DRG1;DRG2;EEF1A1;EEF1A2;EEF2;EEFSEC;EFL1;EHD1;EHD2;EHD4;EIF2B2;EIF2S3;EIF5;EIF5B;ERAL1;FKBP4;GBP1;GBP2;GFM1;GFM2;GMPPB;GNA11;GNA13;GNAI1;GNAI3;GNAO1;GNAS;GNL1;GNL2;GNL3;GNL3L;GPN1;GSPT1;GTPBP1;GTPBP10;GTPBP3;GTPBP4;GTPBP6;HBS1L;HIST1H1E;HSP90AB1;IFI44L;IRGQ;KRAS;LANCL2;L…
BP	H/L	GO:0044242	0.00897163	2.0341	13.6342	22	56	cellular lipid catabolic process	ABCD1;ABHD12;ACAA2;ACADM;ACAT1;ACAT2;ACBD5;ACOT7;ACOX1;ACOX3;AKR1C3;AKT1;AKT2;ALDH3A2;BDH2;CPT1A;CPT2;ECH1;ECHDC1;ECHS1;ECI1;ECI2;ETFA;ETFB;ETFDH;FABP3;FABP5;GCDH;GLA;HADHA;HADHB;HEXB;HIBCH;HSD17B4;IDH1;IRS2;IVD;LDLR;LONP2;MCAT;MTOR;NUDT19;PCK2;PLA2G4A;PLCG1;PNPLA2;PNPLA4;PPT1;PRDX6;PRKCD;SESN2;SGPL1;SLC25A17;SLC27A2;SLC27A4;SMPD4
BP	H/L	GO:0048514	0.00966855	1.64064	28.4857	40	117	blood vessel morphogenesis	ABL1;ADGRG1;AGO2;AIMP1;AKT1;ANPEP;ANXA1;ANXA2;ANXA3;ARID2;ATP5F1B;ATP5IF1;B4GALT1;BAX;CAV1;CDC42;CDH13;CEMIP2;CLIC4;COL3A1;COL4A2;CSPG4;CTNNB1;DAB2IP;DAG1;DDAH1;EGLN1;EMC10;ENG;EPHA2;EPHB4;EPN1;ERAP1;FAM129B;FOLR1;GLMN;GNA13;GPX1;GTF2I;HDAC7;HGS;HK2;HMOX1;HSPB1;HSPG2;HTATIP2;ID1;ITGA5;ITGB1;JAK1;JUNB;JUP;KLF4;LAMA5;LEMD3;LRP1;MAPK14;MCAM;MECP2;MED1;MIA3;MTDH;MYDGF;MYH9;MYO1E;NAA15;NCL;NEDD4;NF1;N…
BP	H/L	GO:1901698	0.00989656	1.36045	79.8573	98	328	response to nitrogen compound	AACS;ABCC4;ABL1;ACTB;ACTR2;ADA;ADSS;AGRN;AGTRAP;AHCYL1;AIFM1;AKR1B1;AKT1;AKT2;ALAD;ANKZF1;ANXA1;ANXA5;AP3S1;APEX1;APP;APPL1;APRT;ASS1;ATG7;ATP2B4;ATP6AP1;ATP6V0A2;ATP6V1B2;ATP6V1C1;ATP6V1D;ATP6V1E1;ATP6V1F;ATP6V1G1;ATP6V1H;ATRX;AUP1;BAIAP2;BAIAP2L1;BCAP31;BLM;C2CD5;CACNA2D1;CAD;CAPN2;CARM1;CASP3;CASP6;CASP7;CAT;CAV1;CAV2;CCDC47;CCNA2;CD81;CDC5L;CDH13;CDK1;CDK2;CDK4;CDK5;CEBPB;CFL1;CGAS;CHMP5;CHUK…
BP	H/L	GO:0001649	0.0100578	1.93537	15.3384	24	63	osteoblast differentiation	AKT1;ALPL;ALYREF;ASF1A;ATP5F1B;ATP6AP1;CAT;CBFB;CCDC47;CDK6;CEBPB;CLIC1;CLTC;CTNNB1;DDX21;DDX5;DHX9;DNAJC13;EPHA2;FASN;FBL;FHL2;FIGNL1;GNAS;GTPBP4;H3F3A;H3F3B;HDAC4;HDAC7;HNRNPU;HSD17B4;HSPE1;IARS;ID1;IL6ST;ILK;ITGA11;JUNB;JUND;MEF2D;MEN1;MRC2;MYBBP1A;NF1;PDLIM7;PHB;PRKACA;PSMC2;RBMX;RDH14;RIOX1;RPS15;RRAS2;RRBP1;RSL1D1;SH3PXD2B;SMAD3;SMOC1;SND1;SNRNP200;SYNCRIP;TPM4;UFL1
BP	H/L	GO:0035296	0.0101996	3.51914	4.13894	9	17	regulation of tube diameter	AKT1;ATG5;CAV1;DOCK5;ECE1;EGFR;GPX1;HMOX1;ICAM1;ITGA1;NPR1;PIK3C2A;PLOD3;RAP1GDS1;RHOA;SCPEP1;SOD1
CC	H/L	GO:0098687	0.0104197	1.48431	45.0066	59	186	chromosomal region	AHCTF1;ALYREF;APEX1;ATM;ATR;ATRX;AURKA;AURKB;BAZ1B;BLM;BUB1B;BUB3;CBX1;CBX3;CBX5;CCNB1;CDC73;CDCA8;CDK1;CDK2;CEBPB;CENPF;CENPH;CENPV;CFDP1;CHAMP1;CKAP5;CLASP1;CLIP1;CSNK1A1;DCTN3;DCTN4;DCTN5;DDB1;DNMT1;DNMT3A;DSCC1;DYNC1LI1;DYNC1LI2;DYNLL1;ERCC1;ERCC6L;ESCO2;FEN1;FMR1;GAR1;GPATCH11;H2AFX;H2AFY;H3F3A;H3F3B;HAT1;HELLS;HIST1H4A;HIST1H4B;HIST1H4C;HIST1H4D;HIST1H4E;HIST1H4F;HIST1H4H;HIST1H4I;HIST1H4J;…
BP	H/L	GO:0065009	0.0104631	1.24823	173.333	198	717	regulation of molecular function	ABCE1;ABL1;ABL2;ACAP2;ACSL1;ACTB;ACTN4;ADAM9;ADARB1;ADD1;ADNP;ADRM1;AES;AGAP3;AGFG2;AGRN;AHCYL1;AHNAK;AHSA1;AIFM1;AIMP2;AIP;AKT1;AKT2;AMBRA1;ANP32B;ANP32E;ANTXR1;ANXA1;ANXA2;ANXA4;ANXA5;ARAP1;ARF1;ARF4;ARFGAP1;ARFGAP2;ARFGAP3;ARFGEF1;ARHGAP1;ARHGAP17;ARHGAP18;ARHGAP35;ARHGAP5;ARHGDIA;ARHGEF1;ARHGEF10;ARHGEF11;ARHGEF16;ARL2;ARL6IP5;ARPP19;ASPH;ATP1B1;ATP1B3;ATP2B4;ATP5IF1;ATP6V1H;AUP1;AURKA;AURKB;…
MF	H/L	GO:0017046	0.0109185	7.89637	1.68905	5	7	peptide hormone binding	ANXA5;ECE1;HSPD1;IDE;IGF1R;NPR1;NPR3
MF	H/L	GO:0003690	0.0111067	1.44943	50.4303	65	209	double-stranded DNA binding	ACTB;ACTL6A;ACTN4;AFF4;AKAP8;APEX1;APTX;ARHGAP35;ARNT;ATF1;BAZ2A;CC2D1A;CCAR1;CDC45;CDC5L;CDK9;CEBPB;CEBPZ;CGAS;CGGBP1;CHD2;CREB1;CREBBP;CREM;CRIP1;CUX1;DDX58;DDX60;DHX33;DHX9;DNMT3A;DPF2;EED;EGFR;ENO1;EP300;ERG;EZH2;FEN1;FOXK1;FUBP3;GABPA;GATAD2B;GRWD1;GTF2B;GTF2H4;GTF3C1;GTF3C5;H1F0;H1FX;H2AFY;H3F3A;H3F3B;HCFC1;HDAC1;HDAC2;HDAC4;HIST1H1B;HIST1H1C;HIST1H1D;HIST1H1E;HLTF;HMGA1;HMGB2;HNRNPAB;HNRNP…
MF	H/L	GO:0042803	0.0111947	1.41086	59.3582	75	246	protein homodimerization activity	ABCB10;ABCD1;ACAT1;ACOT7;ACTN1;ACTN4;ADAM10;ADD1;ADH5;AIMP1;AKT1;ALDH3A2;ANXA1;ANXA6;ARNT;ATG7;ATIC;ATP5IF1;BANF1;BAX;BLM;CACYBP;CAMK2D;CAMK2G;CARM1;CARS;CAT;CAV2;CBS;CBX1;CBX5;CDA;CDH13;CEBPB;CENPF;CEP131;CHKA;CHMP3;CHMP4B;CHUK;CIP2A;CISD2;CLIP1;CNOT9;COQ9;CPOX;CUL3;DAB2IP;DAPK3;DARS2;DGCR8;DNM1L;DNPH1;DPY30;DPYD;DYNLL1;ECE1;EEA1;ELAVL1;ENG;ENO1;ENPP1;EPRS;ERP29;FASN;FBXO4;FLNA;FMR1;FSD1;FXR1;FX…
BP	H/L	GO:1903509	0.0112702	3.1293	4.86935	10	20	liposaccharide metabolic process	BAX;CREM;CTSA;DPM1;DPM3;GLA;GLB1;GPAA1;HEXB;NDUFAB1;PIGK;PIGS;PIGT;PRKAA1;PRKCD;SCCPDH;SMPD4;SUMF1;SUMF2;UGT8
BP	H/L	GO:0007565	0.0113107	2.22247	9.98216	17	41	female pregnancy	ACSL4;AGO2;AKR1B1;AKT1;APOL2;ARID1A;BYSL;C1QBP;CAD;CALR;COMT;CTSB;DAZAP1;DHODH;DSG2;EPN1;FKBP4;GOT2;H3F3A;H3F3B;ITGA2;ITGA5;JUNB;KRAS;LNPEP;MAGED2;MED1;MEN1;MTOR;NAMPT;PPAT;RPL29;SLC2A1;SLC38A2;SOD1;STAT5B;SYDE1;TGFB1;TRIM28;UBE2Q1;UMPS
BP	H/L	GO:0002230	0.0113684	7.80342	1.70427	5	7	positive regulation of defense response to virus by host	CGAS;DDX58;DTX3L;PARP9;PQBP1;SIN3A;STAT1
BP	H/L	GO:0016446	0.0113684	7.80342	1.70427	5	7	somatic hypermutation of immunoglobulin genes	MLH1;MSH2;MSH6;PMS2;POLB;SAMHD1;UNG
BP	H/L	GO:0055078	0.0113684	7.80342	1.70427	5	7	sodium ion homeostasis	ATP1A1;ATP1B1;ATP1B3;COMT;NEDD4L;NPR1;SNX5
BP	H/L	GO:0071044	0.0113684	7.80342	1.70427	5	7	histone mRNA catabolic process	ATM;EXOSC10;EXOSC4;LSM1;MTPAP;UPF1;XRN1
BP	H/L	GO:0090201	0.0113684	7.80342	1.70427	5	7	negative regulation of release of cytochrome c from mitochondria	AKT1;CLU;GPX1;LMNA;OPA1;PPIF;PSMD10
BP	H/L	GO:0150076	0.0113684	7.80342	1.70427	5	7	neuroinflammatory response	APP;ATM;CLU;EGFR;LDLR;LRP1;NAMPT
BP	H/L	GO:0015893	0.0119223	2.86961	5.59975	11	23	drug transport	ABCC1;ARL6IP5;EBP;FOLR1;MFSD10;PARK7;PTPN11;SLC1A5;SLC25A1;SLC25A12;SLC25A13;SLC25A17;SLC25A22;SLC25A24;SLC25A4;SLC25A5;SLC25A6;SLC38A5;SLC6A8;SLC6A9;SLC7A1;SLC7A2;SNCG
BP	H/L	GO:0008203	0.0120204	2.35142	8.52136	15	35	cholesterol metabolic process	ACAA2;ACACA;ACAT2;APOL2;APP;CAT;CYB5R3;DHCR7;EBP;ERLIN1;FASN;FDFT1;FDX1;G6PD;GGPS1;HDLBP;IDI1;KPNB1;LBR;LDLR;LSS;MSMO1;MVK;NFYA;NFYC;NPC1;NPC2;NSDHL;PCSK9;PMVK;POR;PRKAA1;SCD;SOAT1;SOD1
BP	H/L	GO:0046546	0.0120204	2.35142	8.52136	15	35	development of primary male sexual characteristics	ADGRG1;AKR1C3;ARID4B;ASPM;ATRX;BAX;CBL;CSDE1;EIF2S2;ERCC1;FLNA;FNDC3A;H3F3A;H3F3B;HMGB2;HSD17B4;ICAM1;MEA1;MGST1;MSH2;NASP;NUDT1;PRDX4;RAB13;RHOBTB3;RRM1;SAFB2;SDC1;SF1;SGPL1;SIX4;SMAD4;TMF1;WDR48;YBX3
BP	H/L	GO:0048699	0.0121328	1.34421	81.3181	99	334	generation of neurons	ABL1;ABL2;ABT1;ACSL4;ACTR2;ADAM10;ADARB1;ADGRG1;ADNP;AFG3L2;AGRN;AKT1;ANAPC2;ANKS1A;AP2A1;APP;ARF1;ARF4;ARF6;ARFGEF1;ARHGAP35;ARHGDIA;ARL3;ASPM;ATF1;ATXN10;AURKA;AXL;BAG5;BAIAP2;BAX;BIN1;C12orf57;CALR;CAMK1D;CAMSAP1;CAMSAP2;CAPRIN1;CARM1;CASP3;CDC20;CDC42;CDK1;CDK5;CDK5RAP1;CDK5RAP2;CDK5RAP3;CDK6;CEBPB;CEP290;CFL1;CIT;CNP;CNTNAP1;COL3A1;COPS2;CRABP2;CREB1;CRKL;CRMP1;CSNK1E;CTNNA2;CTNNB1;CTSZ;CTTN…
MF	H/L	GO:0032549	0.0121656	1.50221	40.0547	53	166	ribonucleoside binding	ADSS;AGAP3;AK3;AK4;ANXA6;ARF1;ARF4;ARF5;ARF6;ARFIP2;ARHGAP35;ARHGAP5;ARL2;ARL3;ARL8A;ARL8B;ATL3;BMS1;CDC42;CGAS;DAP3;DNM1;DNM1L;DRG1;DRG2;DYNC1LI1;EEF1A1;EEF1A2;EEF2;EEFSEC;EFL1;EHD1;EHD2;EHD4;EIF2B2;EIF2S3;EIF5;EIF5B;ERAL1;FKBP4;GBP1;GBP2;GFM1;GFM2;GMPPB;GNA11;GNA13;GNAI1;GNAI3;GNAO1;GNAS;GNL1;GNL2;GNL3;GNL3L;GPN1;GSPT1;GTPBP1;GTPBP10;GTPBP3;GTPBP4;GTPBP6;HBS1L;HIST1H1E;HSP90AB1;IFI44L;IRGQ;KRAS…
BP	H/L	GO:0010565	0.0122525	2.68428	6.33015	12	26	regulation of cellular ketone metabolic process	ABCD1;AKR1C3;AKT1;AKT2;ANXA1;ATP2B4;CAV1;COMT;CPT1A;EIF6;ERLIN1;FABP3;FABP5;IRS2;LONP2;LPGAT1;MTOR;NCOR2;NQO1;PARK7;PDK1;PDK3;PDP1;PDPR;PIBF1;SIRT1
BP	H/L	GO:2001237	0.0122525	2.68428	6.33015	12	26	negative regulation of extrinsic apoptotic signaling pathway	AKT1;BIRC6;CASP8;CTTN;FADD;FYN;GCLC;GCLM;GPX1;GSTP1;HMGB2;HMOX1;HTT;ICAM1;LGALS3;LMNA;PARK7;PEA15;PHIP;PSME3;RAF1;RELA;RIPK1;TRAF2;YAP1;ZC3HC1
BP	H/L	GO:0090287	0.0129384	1.90822	14.8167	23	61	regulation of cellular response to growth factor stimulus	ABL1;ADAM17;ARNT;CASK;CAV1;CAV2;CD109;CREBBP;CTDSPL2;CYFIP1;DAB2;DAB2IP;ENG;EP300;FAM129B;FBN1;FERMT1;FKBP8;FOLR1;GIPC1;GLG1;GOT1;GRB10;HGS;HSP90AB1;HSPA5;ILK;ITGA5;LEMD2;LEMD3;MEN1;MYO1C;MYOF;NEDD4;NEO1;NUMA1;PDCD6;PEG10;PELO;PIN1;PPM1A;PTPN1;RBPJ;RPS27A;SDCBP;SIRT1;SMAD2;SMAD3;SMAD4;SNW1;SNX6;SPART;STRAP;STUB1;TGFB1;TGFB1I1;TRIM33;UBE2O;VASN;XIAP;ZBTB7A
MF	H/L	GO:0033218	0.0131087	1.70007	22.199	32	92	amide binding	ACAD9;ACBD3;ACBD5;ACBD6;ACOT7;ADNP;ALDH6A1;ANPEP;ANXA5;AP2B1;AP2M1;BABAM2;BRAP;CALR;CLTA;CLTB;CLU;COL4A3BP;CRIP1;DBI;DHFR;ECE1;ECI2;ERAP1;FASN;FNTB;FOLR1;GCDH;GSS;GSTM3;GSTM4;GSTP1;HADHA;HSP90AB1;HSPD1;IDE;IGF1R;IPO13;IPO4;IPO5;ITGA2;KDELR1;KPNA1;KPNA2;KPNA3;KPNB1;LANCL1;LDLR;LNPEP;LRPAP1;MCCC1;MGST1;MTHFS;NDUFAB1;NLN;NOLC1;NPEPPS;NPR1;NPR3;NQO2;NUP153;NUP214;NUP98;PC;PCCA;PEX5;PGGT1B;PGRMC1;PHB2…
MF	H/L	GO:0019001	0.0131515	1.49981	39.3308	52	163	guanyl nucleotide binding	ADSS;AGAP3;AK3;AK4;ANXA6;ARF1;ARF4;ARF5;ARF6;ARFIP2;ARHGAP35;ARHGAP5;ARL2;ARL3;ARL8A;ARL8B;ATL3;BMS1;CDC42;CGAS;DAP3;DNM1;DNM1L;DRG1;DRG2;DYNC1LI1;EEF1A1;EEF1A2;EEF2;EEFSEC;EFL1;EHD1;EHD2;EHD4;EIF2B2;EIF2S3;EIF5;EIF5B;ERAL1;FKBP4;GBP1;GBP2;GFM1;GFM2;GMPPB;GNA11;GNA13;GNAI1;GNAI3;GNAO1;GNAS;GNL1;GNL2;GNL3;GNL3L;GPN1;GSPT1;GTPBP1;GTPBP10;GTPBP3;GTPBP4;GTPBP6;HBS1L;HIST1H1E;HSP90AB1;IFI44L;IRGQ;KRAS…
BP	H/L	GO:0043161	0.0133708	1.51898	36.7636	49	151	proteasome-mediated ubiquitin-dependent protein catabolic process	AGAP3;AKT1;ANAPC1;ANAPC2;ANAPC4;ANAPC5;ANAPC7;ANKZF1;ARAF;ARIH1;AUP1;AURKA;AURKB;BAG5;BCAP31;BUB1B;BUB3;CAV1;CCAR2;CCDC47;CCNB1;CD2AP;CDC16;CDC20;CDC23;CDC27;CDC34;CDK1;CDK2;CLU;CSNK1A1;CSNK1E;CUL1;CUL3;CUL4A;DAB2;DDB1;DDRGK1;DNAJC10;DVL1;ECPAS;ERLIN1;FAF1;FAF2;FBXL12;FBXO22;FBXO4;FBXW11;GCLC;GIPC1;GLMN;GSK3A;GSK3B;HECTD3;HERC2;HSP90AB1;HSP90B1;HSPA13;HSPA5;HSPBP1;ITCH;KIF14;LTN1;MAD2L1;MAN1B1;NE…
BP	H/L	GO:0098656	0.0134068	2.05655	11.6864	19	48	anion transmembrane transport	ABCC1;ACACA;AKT1;AKT2;ARL6IP5;CLCC1;CLIC1;CLIC3;CLIC4;CPT1A;CPT2;FOLR1;IRS2;LRRC8A;LRRC8D;MTOR;PCYOX1;RIPK1;SLC12A2;SLC12A4;SLC12A7;SLC16A1;SLC16A3;SLC16A7;SLC1A4;SLC1A5;SLC25A1;SLC25A12;SLC25A13;SLC25A17;SLC25A20;SLC25A22;SLC25A3;SLC35B2;SLC37A4;SLC38A1;SLC38A2;SLC38A5;SLC4A2;SLC6A8;SLC6A9;SLC7A1;SLC7A2;SLC7A5;TCAF1;VDAC1;VDAC2;VDAC3
BP	H/L	GO:0023052	0.0134701	1.1936	305.552	334	1255	signaling	AACS;AAK1;ABCE1;ABL1;ABL2;ACAA2;ACSL1;ACTB;ACTG1;ACTL6A;ACTN4;ACTR2;ACTR3;ADA;ADAM10;ADAM17;ADAM9;ADARB1;ADD1;ADGRG1;ADNP;AES;AFAP1;AGAP3;AGO2;AGRN;AGTRAP;AHCYL1;AIFM1;AIMP1;AIP;AKAP1;AKAP12;AKAP8;AKR1B1;AKR1C3;AKT1;AKT2;ANAPC2;ANKS1A;ANXA1;ANXA2;ANXA3;ANXA4;ANXA5;ANXA6;AP2A1;AP2A2;AP2B1;AP2M1;AP2S1;AP3S1;APIP;APP;APPL1;APPL2;ARAF;ARAP1;ARF1;ARF4;ARF6;ARFGAP1;ARFGEF1;ARFGEF2;ARFIP2;ARHGAP1;ARHGAP…
MF	H/L	GO:0052650	0.0136236	12.6253	1.20647	4	5	NADP-retinol dehydrogenase activity	AKR1C3;RDH10;RDH11;RDH13;RDH14
MF	H/L	GO:0071813	0.0136236	12.6253	1.20647	4	5	lipoprotein particle binding	APOL2;CDH13;HSPD1;LDLR;PCSK9
CC	H/L	GO:0002199	0.013769	12.5778	1.20986	4	5	zona pellucida receptor complex	CCT2;CCT3;CCT4;CCT8;TCP1
MF	H/L	GO:0004620	0.013775	3.61509	3.6194	8	15	phospholipase activity	ABHD12;HMOX1;LYPLA1;LYPLAL1;PAFAH1B1;PAFAH1B2;PAFAH1B3;PLA2G4A;PLCB3;PLCB4;PLCG1;PLD3;PRDX6;SEC23IP;SMPD4
MF	H/L	GO:0015293	0.013775	3.61509	3.6194	8	15	symporter activity	SLC12A2;SLC12A4;SLC12A7;SLC16A1;SLC16A3;SLC16A7;SLC1A4;SLC1A5;SLC25A22;SLC25A3;SLC2A6;SLC38A1;SLC38A2;SLC6A8;SLC6A9
MF	H/L	GO:0001730	0.0140158	Inf	0.723881	3	3	2'-5'-oligoadenylate synthetase activity	OAS1;OAS2;OAS3
MF	H/L	GO:0019870	0.0140158	Inf	0.723881	3	3	potassium channel inhibitor activity	CAV1;NEDD4L;WNK1
MF	H/L	GO:0050786	0.0140158	Inf	0.723881	3	3	RAGE receptor binding	HMGB2;S100A13;S100A4
MF	H/L	GO:0061133	0.0140158	Inf	0.723881	3	3	endopeptidase activator activity	ADRM1;PSMD14;PSME3
BP	H/L	GO:0001774	0.014091	12.4767	1.21734	4	5	microglial cell activation	APP;ATM;CLU;LDLR;NAMPT
BP	H/L	GO:0006829	0.014091	12.4767	1.21734	4	5	zinc ion transport	SLC30A1;SLC30A5;SLC30A7;SLC39A10;SLC39A14
BP	H/L	GO:0007021	0.014091	12.4767	1.21734	4	5	tubulin complex assembly	ARL2;TBCC;TBCD;TCP1;VBP1
BP	H/L	GO:0009651	0.014091	12.4767	1.21734	4	5	response to salt stress	AKR1B1;BAX;HSP90AB1;XRCC5;XRCC6
BP	H/L	GO:0015837	0.014091	12.4767	1.21734	4	5	amine transport	ARL6IP5;GRK2;RAB3GAP1;SNCG;STXBP1
BP	H/L	GO:0031953	0.014091	12.4767	1.21734	4	5	negative regulation of protein autophosphorylation	CAV1;CHP1;ENG;ENPP1;MVP
BP	H/L	GO:0032429	0.014091	12.4767	1.21734	4	5	regulation of phospholipase A2 activity	ANXA1;EGFR;LRP1;PLAA;PPT1
BP	H/L	GO:0033151	0.014091	12.4767	1.21734	4	5	V(D)J recombination	DCAF1;HMGB2;LIG4;POLB;PRKDC
BP	H/L	GO:0033234	0.014091	12.4767	1.21734	4	5	negative regulation of protein sumoylation	CTNNB1;GNL3L;HMG20A;PARK7;RELA
BP	H/L	GO:0033540	0.014091	12.4767	1.21734	4	5	fatty acid beta-oxidation using acyl-CoA oxidase	ABCD1;ACOX1;ACOX3;ECI2;HSD17B4
BP	H/L	GO:0035024	0.014091	12.4767	1.21734	4	5	negative regulation of Rho protein signal transduction	ARHGAP35;CUL3;ITGB1;MET;STMN1
BP	H/L	GO:0043097	0.014091	12.4767	1.21734	4	5	pyrimidine nucleoside salvage	CDA;TK1;TYMP;UCK2;UPP1
BP	H/L	GO:0045907	0.014091	12.4767	1.21734	4	5	positive regulation of vasoconstriction	AKT1;CAV1;EGFR;ICAM1;RHOA
BP	H/L	GO:0048483	0.014091	12.4767	1.21734	4	5	autonomic nervous system development	ADARB1;CTNNB1;NF1;PDS5B;PHACTR4
BP	H/L	GO:0048546	0.014091	12.4767	1.21734	4	5	digestive tract morphogenesis	CTNNB1;EGFR;NIPBL;SMAD2;SMAD3
BP	H/L	GO:0060571	0.014091	12.4767	1.21734	4	5	morphogenesis of an epithelial fold	CFL1;CTNNB1;EGFR;LUZP1;RDH10
BP	H/L	GO:1900045	0.014091	12.4767	1.21734	4	5	negative regulation of protein K63-linked ubiquitination	OTUB1;PARP10;PLAA;TRIP12;UBR5
CC	H/L	GO:0005921	0.0141348	Inf	0.725913	3	3	gap junction	DBN1;PANX1;TJP1
CC	H/L	GO:0098576	0.0141348	Inf	0.725913	3	3	lumenal side of membrane	CTSA;HSPA8;NUCB1
BP	H/L	GO:0061684	0.0143077	Inf	0.728873	3	3	chaperone-mediated autophagy	CLU;HSP90AA1;HSPA8
BP	H/L	GO:0002089	0.0143981	Inf	0.730402	3	3	lens morphogenesis in camera-type eye	CTNNB1;EPHA2;TDRD7
BP	H/L	GO:0003338	0.0143981	Inf	0.730402	3	3	metanephros morphogenesis	BASP1;CTNNB1;STAT1
BP	H/L	GO:0016486	0.0143981	Inf	0.730402	3	3	peptide hormone processing	CGA;CTSZ;ECE1
BP	H/L	GO:0021533	0.0143981	Inf	0.730402	3	3	cell differentiation in hindbrain	HERC1;LDB1;MTPN
BP	H/L	GO:0035813	0.0143981	Inf	0.730402	3	3	regulation of renal sodium excretion	COMT;NPR1;SNX5
BP	H/L	GO:0040036	0.0143981	Inf	0.730402	3	3	regulation of fibroblast growth factor receptor signaling pathway	CTNNB1;GPC1;NPTN
BP	H/L	GO:0045647	0.0143981	Inf	0.730402	3	3	negative regulation of erythrocyte differentiation	LDB1;NCAPG2;STAT5B
BP	H/L	GO:0045737	0.0143981	Inf	0.730402	3	3	positive regulation of cyclin-dependent protein serine/threonine kinase activity	CCNB1;CKS2;PSMD10
BP	H/L	GO:0051930	0.0143981	Inf	0.730402	3	3	regulation of sensory perception of pain	COMT;FABP5;MTOR
BP	H/L	GO:0051955	0.0143981	Inf	0.730402	3	3	regulation of amino acid transport	ARL6IP5;RAB3GAP1;STXBP1
BP	H/L	GO:0061635	0.0143981	Inf	0.730402	3	3	regulation of protein complex stability	HSPA8;NCLN;SQSTM1
BP	H/L	GO:0070141	0.0143981	Inf	0.730402	3	3	response to UV-A	AKT1;EGFR;PPID
BP	H/L	GO:0071475	0.0143981	Inf	0.730402	3	3	cellular hyperosmotic salinity response	AKR1B1;XRCC5;XRCC6
BP	H/L	GO:0071578	0.0143981	Inf	0.730402	3	3	zinc ion import across plasma membrane	SLC30A1;SLC39A10;SLC39A14
BP	H/L	GO:0097501	0.0143981	Inf	0.730402	3	3	stress response to metal ion	HSPA5;PARK7;SLC30A1
BP	H/L	GO:0140052	0.0143981	Inf	0.730402	3	3	cellular response to oxidised low-density lipoprotein particle stimulus	AKT1;MIA3;MYD88
BP	H/L	GO:1902949	0.0143981	Inf	0.730402	3	3	positive regulation of tau-protein kinase activity	CLU;HSP90AA1;HSP90AB1
BP	H/L	GO:0010469	0.0148016	2.13286	10.2256	17	42	regulation of signaling receptor activity	ADAM17;AIMP1;ANXA3;APP;BUD31;CAPN1;CBL;CDK5;CGA;COPA;CRLF1;DUT;FAM3C;FBN1;FNTA;GPI;GPRC5A;HDGF;ITGB1;MANF;MED1;MIF;MINK1;NAMPT;NCAPG2;NCOA3;NENF;NPTX1;PARK7;PCSK9;PRKCD;PTEN;RABEP1;RABEP2;SECTM1;SNX6;TGFB1;TSG101;TXLNA;TYMP;VPS25;ZGPAT
BP	H/L	GO:0036503	0.0148016	2.13286	10.2256	17	42	ERAD pathway	ANKZF1;AUP1;BCAP31;CAV1;CCDC47;DNAJB12;DNAJC10;ECPAS;ERLIN1;FAF2;GET4;HM13;HSP90B1;HSPA13;HSPA5;MAN1B1;NPLOC4;PSMC6;RCN3;SDF2;SDF2L1;SEC13;SEC61B;SEL1L;SGTA;SGTB;STT3B;STUB1;TRIM25;UBAC2;UBE2G2;UBE4A;UBE4B;UBQLN1;UBQLN2;UGGT1;UGGT2;USP13;USP14;USP25;VCP;WFS1
MF	H/L	GO:0001883	0.0148889	1.48592	39.5721	52	164	purine nucleoside binding	ADA;ADSS;AGAP3;AK3;AK4;ANXA6;ARF1;ARF4;ARF5;ARF6;ARFIP2;ARHGAP35;ARHGAP5;ARL2;ARL3;ARL8A;ARL8B;ATL3;BMS1;CDC42;CGAS;DAP3;DNM1;DNM1L;DRG1;DRG2;DYNC1LI1;EEF1A1;EEF1A2;EEF2;EEFSEC;EFL1;EHD1;EHD2;EHD4;EIF2B2;EIF2S3;EIF5;EIF5B;ERAL1;FKBP4;GBP1;GBP2;GFM1;GFM2;GMPPB;GNA11;GNA13;GNAI1;GNAI3;GNAO1;GNAS;GNL1;GNL2;GNL3;GNL3L;GPN1;GSPT1;GTPBP1;GTPBP10;GTPBP3;GTPBP4;GTPBP6;HBS1L;HIST1H1E;HSP90AB1;IFI44L;IRGQ;…
BP	H/L	GO:0040017	0.0150895	1.55964	30.9204	42	127	positive regulation of locomotion	ABL1;ACTN4;ADAM10;ADAM17;ADAM9;AGO2;AKT1;AKT2;ANXA1;ANXA3;APP;ARF6;ATM;ATP5F1A;ATP5F1B;BAG4;C1QBP;CALR;CAMK1D;CAPN7;CARMIL1;CAV1;CAV2;CAVIN1;CCAR1;CDH13;CFAP20;CGA;CHMP2A;CHMP2B;CHMP3;CHMP4B;CLASP1;CPNE3;CRK;CRKL;DAB2;DAB2IP;DAPK3;DDB1;DDRGK1;DOCK1;DOCK5;DOCK7;EGFR;ELP1;ELP3;EMC10;FADD;FLNA;GLIPR2;GPI;HDAC4;HDAC7;HMOX1;HSPA5;HSPB1;ICAM1;IGF1R;ILK;IQGAP1;IRS2;ITGA2;ITGA5;KARS;LAMB1;LGALS3;LYN;MAP2…
MF	H/L	GO:0008081	0.0151461	3.16441	4.34328	9	18	phosphoric diester hydrolase activity	APEX1;APEX2;CNP;ENPP1;GNB1;HMOX1;PDE3A;PDE6D;PDE8B;PLCB3;PLCB4;PLCG1;PLD3;PRKAR1A;PRKAR2A;SMPD4;TDP1;TDP2
BP	H/L	GO:1901568	0.01516	2.18728	9.47535	16	39	fatty acid derivative metabolic process	AACS;ABCC1;ACACA;ACOX1;ACSF3;ACSL1;ACSL3;ACSL4;AKR1C3;ANXA1;BDH2;CBR1;FABP5;FADS1;FAR1;FASN;GCDH;GGT1;GPX1;GPX4;HACD2;HSD17B12;HSD17B4;LTA4H;MAPK3;MAPKAPK2;MGST3;MIF;PIBF1;PLA2G4A;PLAA;PPT1;PTGES2;SCD;SCD5;SIRT1;SLC25A1;TECR;ZADH2
CC	H/L	GO:0048471	0.0153921	1.3901	58.315	73	241	perinuclear region of cytoplasm	ABCD1;ABL1;ACSL3;ACTN4;ADAM10;AIFM1;AKR1B1;ALG2;AMBRA1;ANXA2;ANXA4;ANXA6;APEX1;APP;ARF1;ARF5;ARFGEF1;ARFGEF2;ARHGAP1;ATP2A2;ATP9A;ATXN10;AURKA;BAG5;BCAP31;BCL10;BNIP2;BUB1B;BUD23;CALR;CAPN2;CAV1;CAV2;CBL;CCAR1;CD2AP;CDC20;CDC5L;CDH13;CDK4;CDK5RAP2;CDK7;CENPF;CHERP;CKAP4;CLIC1;CLIC4;CLINT1;CLU;CNP;COL4A3BP;COPS5;CORO1B;CTNNB1;CTSB;CYFIP1;DCTN3;DDX6;DNAJA1;DNAJB6;DNM1L;ECE1;EGFR;EHD2;EHD4;EIF2AK2;E…
CC	H/L	GO:1904724	0.0154326	3.15235	4.35548	9	18	tertiary granule lumen	ALDOA;ALDOC;CDA;CNN2;CSTB;CTSD;CYFIP1;DBNL;FTH1;GGH;GOLGA7;IDH1;ILF2;LTA4H;NIT2;PGM1;SPTAN1;YPEL5
MF	H/L	GO:0005080	0.0158802	2.87784	5.06716	10	21	protein kinase C binding	ABL1;ADAM9;AKT1;C1QBP;CAVIN3;DSP;GLRX3;HDAC7;HINT1;HSPB1;MARCKS;PDLIM5;PKN1;PRKCSH;RACK1;SDC4;SQSTM1;TOP2A;TOP2B;TWF2;YWHAG
MF	H/L	GO:0048018	0.0158802	2.87784	5.06716	10	21	receptor ligand activity	AIMP1;CGA;COPA;CRLF1;EPHA7;FAM3C;FBN1;GPI;HDGF;HMGB2;LGALS3;MANF;MIF;NAMPT;NENF;RABEP1;RABEP2;SECTM1;TGFB1;TXLNA;TYMP
BP	H/L	GO:0031644	0.0160683	3.12708	4.38241	9	18	regulation of neurological system process	APP;BAIAP2;COMT;DAG1;DVL1;EIF4A3;FABP5;FMR1;ITGA2;MTMR2;MTOR;NPTX1;PARD3;PTEN;SH3GL1;SLC25A12;TYMP;ZMYND8
BP	H/L	GO:0098739	0.0160683	3.12708	4.38241	9	18	import across plasma membrane	ARL6IP5;ATP1A1;ATP1B1;ATP1B3;ATP2B4;CACNA2D1;FOLR1;FYN;PICALM;SLC12A2;SLC12A4;SLC12A7;SLC1A5;SLC30A1;SLC39A10;SLC39A14;SLC7A1;SLC7A2
BP	H/L	GO:1903506	0.0161702	1.22233	185.522	209	762	regulation of nucleic acid-templated transcription	AAMDC;AATF;ABL1;ABT1;ACTL6A;ACTN1;ACTN4;ACTR2;ACTR3;ADNP;AES;AFF4;AGO2;AGRN;AHCTF1;AIP;AKAP8L;AKT1;ALYREF;ANXA3;ANXA4;APEX1;APP;ARF4;ARHGAP35;ARHGEF11;ARID1A;ARID2;ARID4B;ARMCX3;ARNT;ASCC1;ASF1A;ASH2L;ATAD2;ATF1;ATF7;ATF7IP;ATM;ATP2B4;ATRX;AURKB;BAG3;BASP1;BAZ1A;BAZ1B;BAZ2A;BCL10;BCL2L12;BCLAF1;BLM;BMI1;BOLA2;BOLA2B;BPTF;BRD3;BRD4;BRD7;BRD8;BTAF1;BUD31;C1QBP;CACTIN;CALR;CAMK1D;CAMK2D;CAND1;CARHSP…
CC	H/L	GO:0072562	0.016201	2.86685	5.08139	10	21	blood microparticle	ACTB;ACTC1;ACTG1;ANXA5;CLIC1;CLU;DNPEP;EIF2A;ENG;HSPA6;HSPA8;INTS11;MSN;PFN1;PSMC5;SDCBP;SLC2A1;STOM;TFRC;TGFB1;YWHAZ
MF	H/L	GO:0000979	0.0164289	4.73963	2.41294	6	10	RNA polymerase II core promoter sequence-specific DNA binding	CEBPB;EZH2;GTF2B;H2AFY;H3F3A;H3F3B;MED1;RUVBL2;STAT1;TBPL1
MF	H/L	GO:0003688	0.0164289	4.73963	2.41294	6	10	DNA replication origin binding	CDC45;DHX9;GRWD1;HSPD1;MCM2;MCM5;ORC2;ORC3;ORC5;POLA1
BP	H/L	GO:0030335	0.0164856	1.59777	26.7814	37	110	positive regulation of cell migration	ABL1;ACTN4;ADAM10;ADAM17;ADAM9;AGO2;AKT1;AKT2;ANXA1;ANXA3;APP;ARF6;ATM;ATP5F1A;ATP5F1B;BAG4;C1QBP;CALR;CAMK1D;CAPN7;CARMIL1;CAV1;CCAR1;CDH13;CGA;CLASP1;CPNE3;CRK;CRKL;DAB2;DAB2IP;DAPK3;DDRGK1;DOCK1;DOCK5;DOCK7;EGFR;ELP1;ELP3;EMC10;FADD;FLNA;GLIPR2;GPI;HDAC4;HDAC7;HMOX1;HSPA5;HSPB1;ICAM1;IGF1R;ILK;IQGAP1;IRS2;ITGA2;ITGA5;KARS;LAMB1;LGALS3;LYN;MAP2K3;MAPK1;MAPK14;MAPK3;MAPRE1;MAPRE2;MCAM;MET;MIA3;M…
CC	H/L	GO:0098685	0.0165006	2.66937	5.80731	11	24	Schaffer collateral - CA1 synapse	ACTG1;AKAP12;BAIAP2;BCR;CASK;CDC42;CDK5;CTNNB1;CTNND1;DVL1;EPHA7;FYN;GIPC1;INA;ITGB1;NPTN;PLCG1;PPP3CA;PRKCI;SH3GL1;SLC30A1;STAT3;STXBP5;SYNPO
BP	H/L	GO:0001508	0.016913	2.84387	5.11281	10	21	action potential	ATP1A1;ATP1B1;ATP2A2;BIN1;CACNA2D1;CAMK2D;CAV1;CNTNAP1;DSG2;DSP;FLNA;FMR1;GNA11;GPD1L;JUP;NEDD4L;NUP155;SCARB2;SRI;YWHAE;YWHAH
BP	H/L	GO:0001938	0.016913	2.84387	5.11281	10	21	positive regulation of endothelial cell proliferation	ADAM17;AKT1;ARNT;CAV2;CDH13;EMC10;HMGB2;HMOX1;MTOR;MYDGF;NF1;NR4A1;NRAS;PDCD6;PDCL3;PLCG1;PRKCA;RICTOR;RPTOR;SIRT1;STAT3
BP	H/L	GO:0003006	0.0170959	1.76431	17.5848	26	73	developmental process involved in reproduction	ADA;AFF4;AKT1;ALPL;ANXA1;ARID1A;ARNT;AURKA;B4GALT1;BIRC6;BPTF;CASP8;CCNB1;CDYL;CELF1;CRIP1;CTSB;DAZAP1;DDX20;DDX6;DNAJB6;DYNLL1;EGFR;EGLN1;GRB2;HEXB;HSP90AB1;IRF2BPL;JUNB;KMT2D;MAP2K1;MAPK1;MAPK14;MED1;MEN1;MLH1;MTOR;NECTIN2;NSDHL;NSUN2;ODF2;PAFAH1B1;PDE3A;PEBP1;PHB2;PRKACA;PRKDC;PSME4;PTEN;RBM15;RBPJ;RNF2;RPS6;RTCB;SERPINB5;SLIRP;SMARCA2;SMARCC1;SRPK1;STK4;STRBP;STXBP1;TBPL1;TGFB1;TIAL1;TRIM28;T…
BP	H/L	GO:0019042	0.0171794	4.6838	2.43467	6	10	viral latency	BANF1;HCFC1;HMGA1;LIG4;NUCKS1;PPIA;PSIP1;XRCC4;XRCC5;XRCC6
BP	H/L	GO:0031016	0.0171794	4.6838	2.43467	6	10	pancreas development	AKT1;ANXA1;CDK6;CTNNB1;GSK3A;GSK3B;MEN1;RHEB;SMAD2;WFS1
BP	H/L	GO:0035458	0.0171794	4.6838	2.43467	6	10	cellular response to interferon-beta	CDC34;DDX41;HTRA2;IFIT1;IFIT3;NDUFA13;PNPT1;STAT1;UBE2G2;UBE2K
BP	H/L	GO:0035561	0.0171794	4.6838	2.43467	6	10	regulation of chromatin binding	BTAF1;CTBP2;CTNNB1;DTX3L;KDM1A;MBD2;MEPCE;PARP9;PPP3CA;WAPL
BP	H/L	GO:0070202	0.0171794	4.6838	2.43467	6	10	regulation of establishment of protein localization to chromosome	CCT2;CCT3;CCT4;CCT5;CCT6A;CCT7;CCT8;DKC1;TCP1;WRAP53
BP	H/L	GO:1902914	0.0171794	4.6838	2.43467	6	10	regulation of protein polyubiquitination	FBXO4;NMI;OTUB1;PARP10;PLAA;RNF40;SKP2;TRIP12;UBR5;XIAP
BP	H/L	GO:1903405	0.0171794	4.6838	2.43467	6	10	protein localization to nuclear body	CCT2;CCT3;CCT4;CCT5;CCT6A;CCT7;CCT8;DKC1;TCP1;WRAP53
BP	H/L	GO:1904851	0.0171794	4.6838	2.43467	6	10	positive regulation of establishment of protein localization to telomere	CCT2;CCT3;CCT4;CCT5;CCT6A;CCT7;CCT8;DKC1;TCP1;WRAP53
BP	H/L	GO:2000379	0.0172781	2.50449	6.57362	12	27	positive regulation of reactive oxygen species metabolic process	AKR1C3;AKT1;ASS1;CLU;COX2;DDAH1;DDAH2;EGFR;GNAI3;GRB2;GSTP1;HDAC4;HSP90AA1;HSP90AB1;ICAM1;KLF4;MAPK14;MTOR;NNT;PARK7;PRKCD;RAB27A;RIPK1;ROMO1;SMAD3;SOD1;TGFB1
CC	H/L	GO:0009986	0.0173839	1.71898	19.2585	28	80	cell surface	ADAM10;ADAM17;AIMP1;ANXA2;ANXA4;APMAP;APP;ATP5F1B;ATP5IF1;AXL;C1QBP;CD109;CD46;CD47;CLIC4;CLU;CPM;CSPG4;CTSZ;DSG2;EGFR;ENO1;ENPP1;EPHA2;ERP29;ERP44;FERMT2;GOT2;HM13;HMMR;HNRNPU;HSP90AA1;HSP90AB1;HSPA5;HSPD1;IDE;IGF2R;IQGAP2;LGALS1;LGALS3;LMAN2;LMO7;LRPAP1;LRRC8A;MET;MIF;MPZL1;MSN;MYO18A;NECTIN2;NOTCH2;NPTN;NRDC;NT5E;PDIA4;PEBP1;PHB;PHB2;PICALM;PLXNB2;PROCR;PTGFRN;PTPRJ;PTPRK;PVR;RALA;ROR2;SCARB2;…
BP	H/L	GO:0051716	0.017982	1.22304	192.42	215	823	cellular response to stimulus	AAK1;AATF;ACTL6A;ACTN4;ACTR5;ACTR8;ADA;ADGRG1;ADNP;ADSS;AES;AFAP1;AGO2;AIMP1;AKAP1;AKAP12;ALKBH5;AMBRA1;ANKS1A;ANXA3;ANXA4;ANXA6;AP1M1;AP2A1;AP2A2;AP2B1;AP2M1;AP2S1;AP3D1;AP5Z1;APEX2;APIP;APPL2;APTX;AQR;ARAF;ARAP1;ARF4;ARF6;ARFGEF1;ARFGEF2;ARFIP2;ARG2;ARHGAP1;ARHGAP17;ARHGAP18;ARHGAP35;ARHGAP5;ARHGDIA;ARHGEF1;ARHGEF10;ARHGEF11;ARHGEF17;ARL3;ARMT1;ARPC1A;ARPC1B;ARPC2;ARPC5;ASB6;ASB9;ASCC1;ASCC3;AS…
BP	H/L	GO:0007154	0.0189653	1.18051	308.23	335	1266	cell communication	AACS;AAK1;ABCE1;ABL1;ABL2;ACAA2;ACSL1;ACTB;ACTG1;ACTL6A;ACTN4;ACTR2;ACTR3;ADA;ADAM10;ADAM17;ADAM9;ADARB1;ADD1;ADGRG1;ADNP;AES;AFAP1;AGAP3;AGO2;AGRN;AGTRAP;AHCYL1;AIFM1;AIMP1;AIP;AKAP1;AKAP12;AKAP8;AKR1B1;AKR1C3;AKT1;AKT2;AMBRA1;ANAPC2;ANKS1A;ANXA1;ANXA2;ANXA3;ANXA4;ANXA5;ANXA6;AP2A1;AP2A2;AP2B1;AP2M1;AP2S1;AP3S1;APIP;APP;APPL1;APPL2;ARAF;ARAP1;ARF1;ARF4;ARF6;ARFGAP1;ARFGEF1;ARFGEF2;ARFIP2;ARHGAP1…
BP	H/L	GO:0051674	0.0191535	1.31722	79.8573	96	328	localization of cell	ABCC1;ABL1;ABL2;ACTB;ACTN4;ACTR3;ADA;ADAM10;ADAM17;ADAM9;ADARB1;ADGRG1;AGO2;AIMP1;AKT1;AKT2;ANKS1A;ANLN;ANXA1;ANXA3;ANXA5;ANXA6;APEX1;APP;ARF4;ARF6;ARHGAP18;ARHGAP35;ARHGEF16;ARID2;ARPC2;ARPC3;ARPC5;ARPC5L;ASPM;ATM;ATP1B1;ATP1B3;ATP2B4;ATP5F1A;ATP5F1B;AXL;B4GALT1;BAG4;BAX;BCR;BIN3;BRAT1;C1QBP;CALR;CAMK1D;CAP1;CAPN7;CARMIL1;CAV1;CAVIN1;CCAR1;CD2AP;CD47;CD81;CDC42BPB;CDH13;CDK1;CDK5;CDK6;CENPV;CFAP…
MF	H/L	GO:0019955	0.0198793	3.68778	3.13682	7	13	cytokine binding	CD109;COPS5;CRLF1;ENG;GBP1;HAX1;IL6ST;ITGB1;LIFR;PARK7;PXDN;TRIM16;VASN
BP	H/L	GO:0006986	0.0200877	1.80584	15.3384	23	63	response to unfolded protein	ADD1;ARFGAP1;ASNA1;BAX;CALR;CDK5RAP3;COPS5;CTH;DAB2IP;DNAJA1;DNAJB1;DNAJB11;DNAJB4;DNAJC3;EIF2AK2;EIF2S1;EP300;ERO1A;ERP44;FAF2;FKBP14;GFPT1;GSK3A;HDGF;HSP90AA1;HSP90AB1;HSP90B1;HSPA13;HSPA14;HSPA4;HSPA5;HSPA6;HSPA8;HSPB1;HSPD1;HSPE1;HSPH1;HYOU1;LMNA;MANF;MFN2;MYDGF;NCK1;OPTN;PDIA5;PREB;PTPN1;PTPN2;RACK1;SERPINH1;SRPRA;SRPRB;SSR1;STT3B;STUB1;TLN1;TMEM33;TOR1B;TPP1;VAPB;VCP;WFS1;YIF1A
BP	H/L	GO:0051272	0.0204464	1.55526	27.9987	38	115	positive regulation of cellular component movement	ABL1;ACTN4;ADAM10;ADAM17;ADAM9;AGO2;AKT1;AKT2;ANXA1;ANXA3;APP;ARF6;ATM;ATP5F1A;ATP5F1B;BAG4;C1QBP;CALR;CAMK1D;CAPN7;CARMIL1;CAV1;CAVIN1;CCAR1;CDH13;CFAP20;CGA;CLASP1;CPNE3;CRK;CRKL;DAB2;DAB2IP;DAPK3;DDRGK1;DOCK1;DOCK5;DOCK7;EGFR;ELP1;ELP3;EMC10;FADD;FLNA;GLIPR2;GPI;HDAC4;HDAC7;HMOX1;HSPA5;HSPB1;ICAM1;IGF1R;ILK;IQGAP1;IRS2;ITGA2;ITGA5;KARS;LAMB1;LGALS3;LYN;MAP2K3;MAPK1;MAPK14;MAPK3;MAPRE1;MAPRE2;M…
BP	H/L	GO:0051129	0.0205737	1.38123	54.5367	68	224	negative regulation of cellular component organization	ACAA2;ACTN4;ADD1;ADD3;AKT1;ANTXR1;ARAP1;ARF6;ARFGEF1;ARHGDIA;ASF1A;ATAD2;ATG3;ATG5;ATG7;ATM;ATRX;AURKB;BAG3;BAG4;BAG5;BUB1B;BUB3;CAMSAP1;CAMSAP2;CAPZA1;CAPZA2;CAPZB;CARM1;CARMIL1;CAV1;CCNB1;CD47;CDC20;CDC42;CDK5;CDK5RAP2;CENPF;CHMP2A;CHMP4B;CLASP1;CLU;CORO1B;CORO1C;CRMP1;CSK;CTBP1;CTSZ;DDX3X;DFFA;DNAJB1;DNAJB6;DNM1L;DNMT1;DYNC1LI1;EML2;EP300;EPHA7;EPS8;ERCC1;ESPL1;EXOSC10;FKBP4;FSTL4;FYN;GAK;GBP1…
BP	H/L	GO:0010718	0.0208737	3.64432	3.16508	7	13	positive regulation of epithelial to mesenchymal transition	CTNNB1;DAB2;ENG;EZH2;GLIPR2;HDAC2;MTOR;SDCBP;SMAD2;SMAD3;SMAD4;TGFB1;TGFB1I1
BP	H/L	GO:0030262	0.0208737	3.64432	3.16508	7	13	apoptotic nuclear changes	AIFM1;BAX;CASP3;CDK5RAP3;DFFA;ENDOG;EXOG;FEN1;H1F0;HMGB2;KPNA1;KPNB1;TOP2A
BP	H/L	GO:0046456	0.0208737	3.64432	3.16508	7	13	icosanoid biosynthetic process	AKR1C3;ANXA1;CBR1;FABP5;FADS1;GGT1;LTA4H;MGST3;MIF;PIBF1;PLA2G4A;PTGES2;SIRT1
BP	H/L	GO:0060840	0.0208737	3.64432	3.16508	7	13	artery development	AP2B1;ARID2;COL3A1;DCTN5;ENG;FOLR1;LRP1;LUZP1;NF1;PLXND1;RBPJ;SEC24B;TAB1
BP	H/L	GO:0051402	0.0210407	1.74553	17.0427	25	70	neuron apoptotic process	AARS;ADARB1;ADNP;AIFM1;AKT2;AMBRA1;APP;ATM;AXL;BAX;BID;CASP3;CDC34;CDC42;CDK5;CEBPB;CIT;CRLF1;CTNNB1;CTSZ;DIABLO;EPHA7;FADD;FYN;G6PD;GAPDH;GCLC;GCLM;GPI;GPX1;HDAC4;HMOX1;HSP90AB1;HSPA5;HSPD1;HYOU1;ILK;ITGA1;KIF14;KRAS;LIG4;LRP1;MAX;MECP2;MSH2;NAE1;NF1;NONO;NQO1;OXR1;PARK7;PARP1;PCSK9;PIGT;PIN1;POLB;PPT1;PRKCI;RHOA;ROCK1;SET;SIGMAR1;SIX4;SOD1;SRPK2;STAMBP;STXBP1;UBE2M;UBE2V2;WFS1
BP	H/L	GO:0046677	0.0210919	1.76744	16.2146	24	67	response to antibiotic	ABL1;ADA;ADAM9;AIFM1;ALPL;ANKZF1;ANXA1;APEX1;APTX;AXL;CASP3;CBX8;CHUK;CLU;CRIP1;CRK;EHMT1;ENDOG;EZH2;FDX1;GNAI1;GNAO1;GPX1;HMOX1;HNRNPA1;HNRNPD;HSP90AA1;HSPA5;HSPD1;ID1;JAK1;KDM1A;KLF4;KPNA4;LARP1;LDHA;MET;ND5;NUP93;OPA1;PARK7;PAWR;PCNA;PDCD10;PLA2G4A;PPIF;PPP5C;PRKCD;PYCR1;RACK1;RELA;RIPK1;RPL23;RPS3;RSRC1;SDC1;SETX;SIGMAR1;SIRT1;STAT1;STAT6;STK24;TIMELESS;TRAP1;TXN;UQCRFS1;XRN1
BP	H/L	GO:0048878	0.0213779	1.73962	17.0511	25	71	chemical homeostasis	AACS;ACACA;ACOX1;ACOX3;ADNP;AKT1;COL4A3BP;COMMD9;DDB1;DYNLL1;EHD1;ENDOG;FABP5;GPI;GSTP1;HACD3;HK2;ICAM1;IFIT1;IGF1R;IRS2;KIF5B;LAMTOR1;LDLR;LGALS1;LPCAT1;MEN1;NCOA5;NDUFAF2;NME1;NNT;NPC1;NPC2;NUCKS1;OAS1;OPA1;ORMDL1;OXCT1;PARK7;PCK2;PCSK9;PDK3;PFKM;PHPT1;PIH1D1;PIK3R2;PNPLA2;POLG;PPP3CA;PPP3CB;PRCP;PTPN11;PTPN2;RAB11B;RAB11FIP5;RAF1;RAP1A;RPS6;SEC24A;SESN2;SIN3A;SLC16A1;SLC29A1;SMARCB1;SOAT1;STAT…
BP	H/L	GO:0060491	0.0213874	1.92258	12.1734	19	50	regulation of cell projection assembly	AGRN;ANLN;ARAP1;ARF6;ARHGAP35;ARPC2;ATG3;ATG5;BIN3;CAPZB;CAV1;CDC42;CDC42EP1;CDC42EP4;CORO1C;CYFIP1;DYNLL1;ENTR1;EPHA2;EPS8;EPS8L2;FAM98A;FMR1;FNBP1L;FSCN1;HDAC4;HTT;ICAM1;MIEN1;MTOR;MYO10;NCKAP1;PALM;PFN1;PRKCD;RAC1;RALA;RCC2;RDX;RHOG;SEPT7;SEPT9;SSH3;SYNE2;TWF1;TWF2;VDAC3;WASF2;WASL;ZMYND8
BP	H/L	GO:0051100	0.0215517	1.81754	14.608	22	60	negative regulation of binding	ACTB;ADNP;AES;AKT1;AURKA;AURKB;BAG2;BAX;BTAF1;CARM1;CAV1;CRMP1;CSNK1E;CTSZ;DAB2;DVL1;EIF2S1;EIF4A3;FAM192A;GNL3L;GOLGA2;GPSM1;GSK3B;GTF2F1;GTPBP4;HDAC2;HMOX1;HSPA5;ID1;IFI16;IFIT1;IFIT2;KDM1A;LRPAP1;MAPK3;MEPCE;MET;MITD1;NES;PARK7;PCSK9;PEX14;PIN1;PPP1CA;PPP3CA;PRKCD;PTPRF;RALB;ROCK1;RSF1;RUVBL2;SIN3A;SP100;SRI;STMN1;STUB1;SYMPK;TFAP4;TFIP11;WAPL
BP	H/L	GO:0031497	0.0216624	5.38739	1.89651	5	8	chromatin assembly	CDKN2A;CENPV;HELLS;HMGA1;NOC2L;PARP10;SMCHD1;TPR
BP	H/L	GO:0044257	0.0216759	1.33005	70.1186	85	288	cellular protein catabolic process	ADRM1;AGAP3;AKT1;ALAD;ANAPC1;ANAPC2;ANAPC4;ANAPC5;ANAPC7;ANKZF1;ANXA2;AP2A1;AP2A2;AP2B1;AP2M1;AP2S1;ARAF;ARIH1;ATE1;ATP5IF1;AUP1;AURKA;AURKB;BAG2;BAG5;BCAP31;BIRC6;BUB1B;BUB3;CAPN2;CASP8;CAV1;CBL;CCAR2;CCDC22;CCDC47;CCNB1;CD2AP;CD81;CDC16;CDC20;CDC23;CDC27;CDC34;CDK1;CDK2;CDK5RAP3;CHMP4B;CLPP;CLPX;CLTA;CLTC;CLU;CNOT4;COPS3;CSNK1A1;CSNK1E;CSNK2A2;CTSA;CTSB;CTSL;CTSZ;CUL1;CUL2;CUL3;CUL4A;CUL4B;CUL5…
CC	H/L	GO:0005874	0.0220672	1.47788	35.0858	46	145	microtubule	ABRAXAS2;ARFGEF2;ARL3;ASPM;AURKA;AURKB;BAG2;BAIAP2;BCL10;CAMSAP1;CAMSAP2;CCT2;CCT3;CCT4;CCT5;CCT6A;CCT7;CCT8;CDC16;CDC27;CDK1;CDK5;CDK5RAP2;CDK5RAP3;CEP170;CFAP20;CKAP5;CLASP1;CLIP1;CLTC;CUL3;DCTN3;DCXR;DNAH11;DNM1;DNM1L;DPYSL2;DST;DVL1;DYNC1H1;DYNC1I2;DYNC1LI1;DYNC1LI2;DYNLL1;DYNLRB1;EIF3A;EMD;EML2;EML3;EML4;FKBP4;FSD1;GOLGA2;HAUS1;HAUS4;HAUS5;HAUS7;HNRNPU;HOOK3;HSPH1;INCENP;INO80;IQGAP1;KATNB1;…
BP	H/L	GO:0032355	0.0220888	2.19236	8.27789	14	34	response to estradiol	AIFM1;ANXA1;ARPC1B;ASS1;CALR;CASP3;CASP8;CAT;CCNA2;CTNNB1;DDX18;DNMT3A;EEF2;EGFR;ENDOG;EZH2;GGT1;GPI;GPX4;GSTP1;HNRNPD;ITGA2;MBD2;MBD3;NCOA3;NQO1;PCNA;PTEN;RUVBL2;STAT3;STAT5B;STRN3;STXBP1;TGFB1
BP	H/L	GO:0048639	0.0220888	2.19236	8.27789	14	34	positive regulation of developmental growth	ADNP;AGRN;AKT1;ANAPC2;BASP1;CCNB1;CDK1;CRABP2;CREB1;CYFIP1;EZR;GDI1;GOLGA4;ILK;IST1;MAP1B;MAPK14;MTOR;NEDD4L;NIPBL;PAFAH1B1;PAK1;PIN1;PLAA;PLS1;PPIB;PRKDC;RBPJ;SH3PXD2B;SHTN1;STAT5B;TWF2;YAP1;YBX3
BP	H/L	GO:0007186	0.0221052	1.6581	20.4513	29	84	G protein-coupled receptor signaling pathway	ADA;ADGRG1;AGRN;AGTRAP;AHCYL1;AKAP12;AKR1C3;AKT1;ANXA1;APP;ARHGEF1;ARHGEF11;ARHGEF16;ARHGEF17;ARHGEF18;ATP2B4;CAV1;CAV2;CGA;DGKA;EZR;FLNA;GIPC1;GIT1;GIT2;GNA11;GNA13;GNAI1;GNAI3;GNAO1;GNAS;GNB1;GNB2;GNG12;GNG5;GPR180;GPRC5A;GRK2;GSK3A;GSK3B;HEBP1;HOMER3;IGF2R;IQGAP2;ITPR3;LRP1;MET;METAP1;METAP2;NMT1;NPR1;NPR3;OGFR;PALM;PARD3;PDCL;PDE3A;PDE8B;PHB;PLCB3;PLCB4;PPP1R9B;PRKCA;PRMT5;RAC1;RAPGEF2;RDH11;…
BP	H/L	GO:0045934	0.0222988	1.27597	98.8477	116	406	negative regulation of nucleobase-containing compound metabolic process	ABCE1;AES;APEX1;ARHGAP35;ARID1A;ASF1A;ATAD2;ATF7IP;ATG7;ATM;ATR;ATRX;AURKB;BAG3;BASP1;BAZ2A;BCLAF1;BLM;BMI1;BPTF;BRD7;BTAF1;C1QBP;CALR;CAV1;CBFB;CBX1;CBX3;CBX4;CBX5;CBX8;CC2D1A;CCAR1;CCAR2;CCNT1;CDA;CDC45;CDC73;CDK2;CDK5;CDK9;CDKN2A;CDYL;CEBPB;CENPF;CGGBP1;CHCHD3;CHD8;CIRBP;CNOT1;CNOT2;COPS2;CREB1;CREBBP;CREM;CTBP1;CTBP2;CTNNB1;CTR9;CUL3;CUX1;DAB2;DAB2IP;DAP;DCAF1;DDX20;DDX5;DDX54;DFFA;DHX34;DHX9…
BP	H/L	GO:0045765	0.0224712	2.3693	6.76962	12	28	regulation of angiogenesis	CEMIP2;COL4A2;CTNNB1;DAB2IP;EGLN1;EPHA2;EPN1;FAM129B;GTF2I;HGS;HSPG2;HTATIP2;ID1;MECP2;NF1;NPR1;PDCD10;PGK1;PLXND1;RHOA;RNH1;ROCK1;ROCK2;SARS;SP100;STAT1;SYNJ2BP;WARS
BP	H/L	GO:0048588	0.0227865	1.94626	11.443	18	47	developmental cell growth	ABL1;ADNP;ANAPC2;APP;AURKA;CDK5;CRABP2;CTDP1;CTNNB1;CTTN;CYFIP1;DPYSL2;DVL1;EPHA7;FSTL4;G6PD;GDI1;GOLGA4;GSK3A;GSK3B;HSP90AA1;HSP90AB1;IFRD1;ILK;IQGAP1;IST1;ITGB1;KMT2D;LLPH;MAP1B;MTOR;NEDD4L;PAFAH1B1;PAK1;PDLIM5;PIN1;PLAA;PPP3CB;RAB21;RAPH1;RTN4;SHTN1;SPART;TWF2;USP9X;VCL;WDR36
BP	H/L	GO:0032206	0.0229689	2.2611	7.54749	13	31	positive regulation of telomere maintenance	ATM;ATR;ATRX;AURKB;CCT2;CCT3;CCT4;CCT5;CCT6A;CCT7;CCT8;CTNNB1;DKC1;ERCC1;FBXO4;GNL3;HNRNPA1;HNRNPA2B1;HNRNPD;MAPK1;MAPK3;MRE11;NAF1;NBN;NEK7;PARN;PNKP;PPP1R10;RAD50;TCP1;XRCC5
BP	H/L	GO:0032507	0.0229689	2.2611	7.54749	13	31	maintenance of protein location in cell	AKT1;ARL2;CAV1;CDK5;DAG1;DBN1;EZR;FLNB;GOLPH3;GPAA1;HK2;HNRNPU;HSPA5;JUP;KDELR1;MORC3;PARK7;RANGAP1;SP100;SUN2;SYNE2;TAF8;TLN1;TLN2;TMSB10;TWF1;TWF2;TXN;VPS13A;VPS13C;VPS13D
BP	H/L	GO:1904356	0.0229689	2.2611	7.54749	13	31	regulation of telomere maintenance via telomere lengthening	ATM;ATR;AURKB;CCT2;CCT3;CCT4;CCT5;CCT6A;CCT7;CCT8;CTNNB1;DKC1;EXOSC10;FBXO4;GNL3L;HNRNPA1;HNRNPA2B1;HNRNPU;MAPK1;MAPK3;NAF1;NAT10;NEK7;PARN;PARP1;PNKP;SMG5;TCP1;TERF2;XRCC5;XRN1
BP	H/L	GO:0043627	0.0230121	3.12487	3.89548	8	16	response to estrogen	ARPC1B;ASH2L;CAV1;COMT;DTYMK;EP300;GSTM3;HMOX1;HSPD1;KMT2D;LDHA;MAPK1;PELP1;RBBP5;TRIM24;TRIM25
BP	H/L	GO:0045910	0.0230121	3.12487	3.89548	8	16	negative regulation of DNA recombination	BLM;H1F0;H1FX;HIST1H1B;HIST1H1C;HIST1H1D;HIST1H1E;MLH1;MSH2;MSH6;RIF1;SMCHD1;TERF2;TERF2IP;THOC1;TP53BP1
MF	H/L	GO:0005504	0.0233675	5.26252	1.93035	5	8	fatty acid binding	ACOX1;ACOX3;ADH5;DBT;FABP3;FABP5;NDUFAB1;RIDA
BP	H/L	GO:0030154	0.0234661	1.21928	160.417	181	677	cell differentiation	AACS;AAMDC;ABL1;ABL2;ABT1;ACSL4;ACTC1;ACTG1;ACTN1;ACTR2;ADA;ADAM10;ADAM17;ADAM9;ADARB1;ADD1;ADNP;AFF4;AFG3L2;AGRN;AIMP2;AKR1C3;AKT2;ALDH6A1;ALDOC;ALKBH5;AMBRA1;ANAPC2;ANKS1A;ANLN;ANPEP;ANTXR1;ANXA2;ANXA4;ANXA6;AP1M1;AP2A1;AP3D1;ARF1;ARF4;ARFGEF1;ARHGAP35;ARHGEF10;ARID1A;ARID4B;ARL3;ARMC6;ARNT;ARPC2;ASF1B;ASH2L;ATF1;ATG5;ATM;ATP11C;ATP2A2;ATP5IF1;ATRX;ATXN10;AURKA;AXL;B4GALT1;BAIAP2;BASP1;BAX;BCCI…
CC	H/L	GO:0019774	0.0236505	5.2427	1.93577	5	8	proteasome core complex, beta-subunit complex	PSMB1;PSMB2;PSMB3;PSMB4;PSMB5;PSMB6;PSMB7;PSMB8
BP	H/L	GO:0002200	0.0237056	2.34718	6.81709	12	28	somatic diversification of immune receptors	ATAD5;CTNNBL1;DCAF1;ERCC1;EXOSC3;EXOSC6;HMGB2;HSPD1;LIG4;MLH1;MSH2;MSH6;NBN;NSD2;PAXIP1;PMS2;POLB;PRKDC;RIF1;SAMHD1;STAT6;SUPT6H;SWAP70;TFRC;TGFB1;THOC1;TP53BP1;UNG
BP	H/L	GO:0051897	0.0237056	2.34718	6.81709	12	28	positive regulation of protein kinase B signaling	AKR1C3;ARFGEF1;AXL;BAG4;C1QBP;EGFR;ENG;FYN;GPX1;GRB2;HAX1;HSP90AA1;HSP90AB1;ILK;IRS2;ITGB1;MET;MTDH;MTOR;MYDGF;PARK7;PIK3R2;PTPN11;PTPRJ;RICTOR;RTN4;TGFB1;TXN
BP	H/L	GO:0032768	0.0240723	2.81344	4.62588	9	19	regulation of monooxygenase activity	AKT1;ATP2B4;CAV1;DDAH1;DDAH2;DHFR;EGFR;GLA;HSP90AA1;KRAS;LYPLA1;NFKB1;NOSIP;NPR3;PARK7;POR;SPR;TERF2;WASL
BP	H/L	GO:0002040	0.0242192	2.45802	6.08668	11	25	sprouting angiogenesis	ABL1;AKT1;ANXA1;CDC42;CDH13;CEMIP2;EPHA2;EPHB4;EPN1;HDAC7;HMOX1;ITGA5;ITGB1;JAK1;KLF4;MIA3;NR4A1;OTULIN;PARVA;PDCD10;PIK3C2A;PKM;RHOA;RNF213;SYNJ2BP
BP	H/L	GO:0006278	0.0242406	1.97354	10.7126	17	44	RNA-dependent DNA biosynthetic process	ATM;ATR;AURKB;CCT2;CCT3;CCT4;CCT5;CCT6A;CCT7;CCT8;CTNNB1;DKC1;EXOSC10;FBXO4;GAR1;GNL3L;HNRNPA1;HNRNPU;HSP90AA1;HSP90AB1;MAPK1;MAPK3;MRE11;NAF1;NAT10;NEK7;NHP2;NOP10;PARN;PNKP;PPIA;RAD50;RFC1;RPA1;RPA2;SMG5;SMG7;TCP1;TERF2;TERF2IP;TNKS1BP1;WRAP53;XRCC5;XRN1
CC	H/L	GO:0030141	0.0242514	1.34171	62.1866	76	257	secretory granule	ABCC4;ACTN1;ACTN4;ACTR10;ACTR1B;ACTR2;ADAM10;AGL;ALAD;ALDOA;ALDOC;ANPEP;ANXA2;ANXA3;AP1M1;AP2A2;APOOL;APP;APRT;ARL8A;ARPC5;ATAD3B;ATG7;ATP6V0A2;ATP6V1D;B4GALT1;BAIAP2;C1orf35;CAB39;CALR;CAND1;CAP1;CAPN1;CAT;CAV1;CAV2;CCT2;CCT8;CD109;CD46;CD47;CDA;CDC42;CDK13;CEP131;CEP290;CKAP4;CLK3;CLU;CNN2;COMMD3;COMMD9;COPB1;COTL1;CPNE3;CPPED1;CSNK2A2;CSTB;CTSA;CTSB;CTSD;CTSZ;CYB5R1;CYB5R3;CYFIP1;DBNL;DDOST;DD…
BP	H/L	GO:0006268	0.0242773	5.20055	1.94774	5	8	DNA unwinding involved in DNA replication	HMGA1;MCM2;MCM4;MCM6;MCM7;PURA;RPA1;RPA2
BP	H/L	GO:0006584	0.0242773	5.20055	1.94774	5	8	catecholamine metabolic process	AKR1B1;COMT;HPRT1;MTPN;NPR1;PARK7;PNKD;VPS35
BP	H/L	GO:0007588	0.0242773	5.20055	1.94774	5	8	excretion	COMT;GRHPR;HMOX1;KIRREL1;NEDD4L;NPR1;SLC9A3R1;SNX5
BP	H/L	GO:0008299	0.0242773	5.20055	1.94774	5	8	isoprenoid biosynthetic process	AKR1C3;CRABP2;FDFT1;GGPS1;IDI1;MVK;PMVK;RDH10
BP	H/L	GO:0030850	0.0242773	5.20055	1.94774	5	8	prostate gland development	ANXA1;CRIP1;CTNNB1;FKBP4;PTEN;SERPINB5;SMARCC1;WDR77
BP	H/L	GO:0032647	0.0242773	5.20055	1.94774	5	8	regulation of interferon-alpha production	CHUK;DDX58;DHX9;HSPD1;IFIH1;NMI;STAT1;TBK1
BP	H/L	GO:0034389	0.0242773	5.20055	1.94774	5	8	lipid droplet organization	FAF2;PNPLA2;PPIA;PPID;PTGFRN;RAB18;RAB3GAP1;SPART
BP	H/L	GO:0035455	0.0242773	5.20055	1.94774	5	8	response to interferon-alpha	AXL;EIF2AK2;IFIT2;IFIT3;IFITM3;MX2;PDE12;TPR
BP	H/L	GO:0045123	0.0242773	5.20055	1.94774	5	8	cellular extravasation	BCR;CD47;FADD;GOLPH3;ICAM1;ITGA1;ITGB1;ROCK1
BP	H/L	GO:0051095	0.0242773	5.20055	1.94774	5	8	regulation of helicase activity	CHTOP;IFIT1;MCM2;MSH2;MSH6;RPA2;SIRT1;SSBP1
BP	H/L	GO:0075713	0.0242773	5.20055	1.94774	5	8	establishment of integrated proviral latency	BANF1;HMGA1;LIG4;PPIA;PSIP1;XRCC4;XRCC5;XRCC6
BP	H/L	GO:0032879	0.0242926	1.22181	151.924	172	624	regulation of localization	AAAS;AACS;AAK1;ABL1;ABL2;ACAA2;ACSL3;ACTB;ACTN1;ACTN4;ADA;ADAM10;ADAM17;ADAM9;ADARB1;ADGRG1;AGO2;AHCYL1;AHNAK;AIMP1;AKAP8L;AKT1;AKT2;ANKFY1;ANP32B;ANXA1;ANXA2;ANXA3;ANXA4;ANXA5;ANXA6;AP2A1;AP2B1;AP2M1;AP2S1;AP3D1;APEX1;APP;APPL1;ARAP1;ARF1;ARF6;ARFGAP1;ARFIP1;ARG2;ARHGAP1;ARHGAP18;ARHGEF16;ARID2;ARL2;ARL6IP5;ARPP19;ATAD1;ATG3;ATG5;ATM;ATP1A1;ATP1B1;ATP1B3;ATP2A2;ATP2B4;ATP5F1A;ATP5F1B;ATP5IF1;ATP…
BP	H/L	GO:0032212	0.0243959	2.60601	5.35628	10	22	positive regulation of telomere maintenance via telomerase	ATM;ATR;AURKB;CCT2;CCT3;CCT4;CCT5;CCT6A;CCT7;CCT8;CTNNB1;DKC1;FBXO4;HNRNPA1;MAPK1;MAPK3;NAF1;NEK7;PARN;PNKP;TCP1;XRCC5
BP	H/L	GO:0033273	0.0243959	2.60601	5.35628	10	22	response to vitamin	ADA;ALAD;ALPL;ATP2B1;CAT;DNMT3A;EEF2;EGFR;FOLR1;GSTP1;ITGA2;KANK2;KYNU;MED1;MGMT;NNT;RELA;SNW1;TGFB1;TRIM24;TRIM25;TYMS
BP	H/L	GO:0046209	0.0243959	2.60601	5.35628	10	22	nitric oxide metabolic process	AKT1;ARG2;ASS1;ATP2B4;CAV1;CD47;CLU;DDAH1;DDAH2;GLA;HSP90AA1;HSP90AB1;ICAM1;KHSRP;KLF4;MTOR;NQO1;POR;RAC1;SLC7A2;SMAD3;SPR
CC	H/L	GO:0044297	0.0245727	1.48535	32.6661	43	135	cell body	ABL1;ACSL4;ACTC1;ADA;ADAM10;ADNP;ANXA3;ASS1;ATP2B1;ATXN10;AURKA;BAIAP2;CAD;CANX;CASP3;CASP8;CCT2;CCT3;CCT4;CCT5;CCT7;CCT8;CDC42;CDK5;CIT;CKB;CNN3;COMT;CRIPT;CYFIP1;DAB2IP;DHODH;DNAJB1;DVL1;EEF1A2;EIF4A3;ENDOG;ENO2;EPHA7;EZR;FADD;FKBP4;FLNA;FMR1;FXR1;FXR2;FYN;G3BP1;GDI1;GLRX5;GLUL;GNAO1;GNB1;GNB2;GOT2;GSK3A;HCFC1;HDAC1;HIP1R;HSP90AA1;HSP90AB1;IL6ST;ILK;ITGA1;ITPR3;KATNB1;KLC1;LAMP1;LRP1;LSM1;MAGOH…
CC	H/L	GO:0098590	0.0252208	1.37459	51.4066	64	213	plasma membrane region	ABCC1;ABCC4;ADAM10;ADAM17;ADAM9;ADD1;ADD3;AHCYL1;AKR1A1;AKT2;ANTXR1;ANXA1;ANXA2;AP2A1;ARF1;ARF4;ARF6;ARHGEF18;ARPC2;ASPM;ATAD1;ATP1A1;ATP1B1;ATP1B3;ATP2B1;ATP2B4;ATP6V1E1;B4GALT1;BAIAP2;BCR;C2CD5;CANX;CASK;CAV1;CAV2;CAVIN1;CAVIN3;CBL;CD81;CDH13;CDK5;CEP55;CFL1;CIT;CLTA;CLTB;CNTNAP1;COMT;CORO1C;CRKL;CSPG4;CTNNA2;CTNNB1;DAG1;DBN1;DCTN3;DDX58;DLG5;DNAJA3;DNM1;DNM1L;DSG2;DSP;EEF1A1;EHD1;EHD2;ENPP1;EP…
MF	H/L	GO:0043169	0.0260463	1.19188	206.789	229	857	cation binding	AARS;AARS2;AASDHPPT;ABCE1;ABL1;ABL2;ACACA;ACAP2;ACAT1;ACO1;ACTN1;ACTN4;ACY1;ADA;ADAM10;ADAM17;ADAM9;ADARB1;ADH5;ADI1;ADK;ADNP;ADPGK;ADPRHL2;ADSS;AFG3L2;AGAP3;AGFG2;AGO2;AGRN;AKAP8;AKAP8L;AKT2;ALAD;ALKBH4;ALKBH5;ALPI;ALPL;AMPD2;ANKFY1;ANKZF1;ANPEP;ANTXR1;ANXA1;ANXA2;ANXA3;ANXA4;ANXA5;ANXA6;APEX1;APEX2;APIP;APP;APRT;APTX;ARAF;ARAP1;ARF1;ARFGAP1;ARFGAP2;ARFGAP3;ARG2;ARID2;ARIH1;ARL3;ARMC1;ASH2L;ASNA…
MF	H/L	GO:0003725	0.02608	1.90336	11.5821	18	48	double-stranded RNA binding	ACTN1;ADARB1;AGO2;APTX;CLTC;DDX1;DDX21;DDX3X;DDX58;DDX60;DGCR8;DHX30;DHX33;DHX9;EIF2AK2;EIF4A1;EIF4B;EIF4H;ELAVL1;FMR1;FXR1;HNRNPU;HSP90AB1;HSPD1;IFIH1;ILF2;ILF3;LRRFIP1;LSM14A;MBNL1;MRPL44;MSN;MTDH;OAS1;OAS2;OAS3;OASL;PRKRA;STAU1;STAU2;STRBP;SUPV3L1;TFRC;TUBA1B;TUBB4B;VIM;YRDC;ZFR
BP	H/L	GO:0071241	0.0265422	1.86187	12.4168	19	51	cellular response to inorganic substance	ADD1;AIFM1;AKR1C3;AKT1;ALAD;ANXA5;APP;ATRX;BLM;CALR;CAMK2D;CCNA2;CCNB1;CDK2;CHUK;CLIC4;CPNE2;CPNE3;CPNE8;CREB1;CRK;EEF2K;EGFR;EIF2S1;EIF4A3;ENDOG;FMR1;HMOX1;HNRNPD;HSPA5;IQGAP1;IREB2;JUNB;JUND;LIG4;MAPK1;MAPK3;MTR;NQO1;NSMCE3;PARP1;PPIF;PPP5C;PRKAA1;SLC25A24;SOD1;TIGAR;TIMELESS;TRAF2;WNK1;XRCC4
MF	H/L	GO:0004888	0.0267608	2.11227	8.44527	14	35	transmembrane signaling receptor activity	ADGRG1;AGTRAP;ANTXR1;AXL;CRLF1;EBP;EGFR;ENG;EPHA2;EPHA7;EPHB4;GPRC5A;ICAM1;IGF1R;IGF2R;IL6ST;INTS6;ITGA11;ITGA2;LANCL1;LIFR;M6PR;MET;MRC2;NPC1;NPR1;NPR3;OGFR;PLXNB2;PLXND1;PTPRF;PTPRK;ROR2;SCARB2;SIGMAR1
BP	H/L	GO:0045471	0.0272675	2.04266	9.25176	15	38	response to ethanol	AACS;ACTC1;ACTR2;ALAD;CASP8;CAT;CBL;CDK1;DMAP1;DNMT3A;EEF1B2;EEF2;EPS8;FECH;FYN;G6PD;GGH;GOT2;GSTP1;HDAC2;ICAM1;ITPR2;MGMT;NQO1;OXCT1;PEBP1;PHB;POLB;PRKAA1;PSMD14;PTEN;RHOA;SDF4;SETD7;SOD1;STAT3;TUFM;TYMS
CC	H/L	GO:0031224	0.0275392	1.22533	136.241	155	566	intrinsic component of membrane	ABCB10;ABCB6;ABCC1;ABCC4;ABCD1;ABHD12;ACBD5;ACP2;ACSL1;ACSL3;ACSL4;ADAM10;ADAM17;ADAM9;ADGRG1;AFG3L2;AGRN;AGTRAP;AIFM2;AKAP1;ALDH3A2;ALG1;ALG11;ALG2;ALG5;ANO10;ANPEP;ANTXR1;APMAP;APOOL;APP;ARL6IP5;ARMC10;ARMCX3;ASPH;ATAD3A;ATG9A;ATL3;ATP11C;ATP13A1;ATP1A1;ATP1B1;ATP1B3;ATP2A2;ATP2B1;ATP2B4;ATP2C1;ATP5MD;ATP6AP1;ATP6V0A2;ATP6V1B2;ATP9A;AUP1;AXL;B3GAT3;B3GLCT;B4GALT1;B4GALT5;BAX;BCAP31;BCL2L13;BCS1…
CC	H/L	GO:1904813	0.0281784	1.64423	19.1157	27	79	ficolin-1-rich granule lumen	ACTR10;ACTR1B;ACTR2;AGL;ALAD;ALDOA;ALDOC;ARPC5;ATG7;C1orf35;CAB39;CAND1;CAPN1;CAT;CCT8;CDA;CDK13;COMMD3;COMMD9;COTL1;CSTB;CTSB;CTSD;CTSZ;DBNL;DDX3X;DERA;EEF1A1;EEF2;FTH1;GLB1;GPI;GSTP1;GYG1;HSP90AA1;HSP90AB1;HSPA6;HSPA8;HUWE1;IDH1;ILF2;JUP;KPNB1;LTA4H;MAPK1;MAPK14;MIF;MVP;OSTF1;PAFAH1B2;PDAP1;PFKL;PGAM1;PGM1;PGM2;PKM;PLEKHO2;PNP;PPIA;PPIE;PRDX4;PSMA2;PSMA5;PSMB1;PSMB7;PSMC2;PSMC3;PSMD11;PSMD12;PS…
BP	H/L	GO:0035295	0.0283695	1.37825	48.1056	60	198	tube development	ABL1;ACAT1;ADA;AGO2;AIMP1;AIMP2;AKR1B1;AKT1;AMBRA1;ANPEP;ANXA1;ANXA2;ANXA3;ARG2;ARHGAP35;ARID1A;ARID2;ASS1;ATP5F1B;ATP5IF1;B4GALT1;BASP1;BAX;BCL10;CAT;CAV1;CCNB1;CDC42;CDH13;CEMIP2;CEP290;CFL1;CHD8;CLIC4;COL3A1;COL4A2;CREB1;CRLF1;CSPG4;CTNNB1;CTSZ;DAB2IP;DAG1;DDAH1;DHCR7;DLG5;DVL1;EGFR;EGLN1;EIF4E;EMC10;ENG;EP300;EPHA2;EPHA7;EPHB4;EPN1;ERAP1;FAM129B;FKBP8;FOLR1;GLMN;GNA13;GORAB;GPX1;GTF2I;HDAC7;H…
BP	H/L	GO:0050801	0.0283912	1.46007	33.842	44	139	ion homeostasis	ABCB6;ABCD1;ABL1;ABL2;ACO1;AFG3L2;ANXA2;ANXA5;ANXA6;AP3D1;APP;ARF1;ATG5;ATP13A1;ATP1A1;ATP1B1;ATP1B3;ATP2A2;ATP2B1;ATP2B4;ATP2C1;ATP5F1B;ATP6AP1;ATP6V0A2;ATP6V1G1;ATP6V1H;BAX;BCAP31;BDH2;CA12;CACNA2D1;CALR;CAMK2D;CAND1;CAV1;CCDC22;CCDC47;CDK5;CHERP;CHP1;CKB;CLIC4;COMT;COX11;CUL1;CUTC;EGFR;EGLN1;ENPP1;ERO1A;FABP3;FKBP1A;FLVCR1;FTH1;FTL;FYN;GCLC;GCLM;GLRX3;GNA13;GNB1;GOT1;GPD1L;GSTO1;GTF2I;HEXB;HMO…
CC	H/L	GO:0098858	0.0284952	1.80647	13.3084	20	55	actin-based cell projection	ACTC1;AKR1B1;ANTXR1;AP2A1;APP;ARF6;ATP6V1B2;ATP6V1E1;B4GALT1;BAIAP2;CDC42;CDK5;CLIC4;CNP;CTNNB1;CYFIP1;DAG1;DCXR;DYNC1H1;EPS8;EPS8L2;EXOC4;EZR;FARP1;FAT1;FMR1;FSCN1;IGF2BP1;INPPL1;IQGAP2;ITGB1;MSN;MYO10;MYO1B;MYO1C;NF2;NGDN;OSBPL3;PAFAH1B1;PALM;PPP1R9B;RAPH1;RDX;SHTN1;SLC27A4;SLC9A3R1;SYNE2;TGFB1;TPRN;TWF1;TWF2;UBE2K;UBE2Q1;UTRN;VASP
BP	H/L	GO:0050896	0.028546	1.49519	29.4534	39	137	response to stimulus	ABCC4;ABHD12;ACO1;ACSL3;ACSL4;ACTC1;AFG3L2;AK4;ALG2;AP1S1;ATF1;ATIC;ATP5F1D;BANF1;BCKDHB;BLMH;CCT5;CENPF;CHKA;CNP;COX4I1;CRMP1;CTDP1;CTNNA2;CTPS1;CUTA;CYB5A;CYC1;DSG2;DYNLRB1;EBP;EEF1A2;EEF1B2;EEF1G;EHMT1;EIF6;FABP3;FKBP5;GART;GDAP2;GLRX3;GOT2;GTF2IRD1;HADHA;HAT1;HERC6;HNRNPUL1;IKBIP;LONP2;LUM;LYPLA2;LZIC;MARC1;MBD3;ME1;MFSD10;MIEN1;MPST;MYCBP2;NASP;NDUFA9;NEDD4L;NFIB;NNMT;NUCB1;OCIAD2;OVCA2;PALL…
BP	H/L	GO:2000145	0.0286604	1.38123	47.2327	59	194	regulation of cell motility	ABL1;ABL2;ACTN4;ADA;ADAM10;ADAM17;ADAM9;ADARB1;ADGRG1;AGO2;AKT1;AKT2;ANXA1;ANXA3;ANXA5;APEX1;APP;ARF6;ARHGAP18;ARID2;ATM;ATP5F1A;ATP5F1B;BAG4;BCR;C1QBP;CALR;CAMK1D;CAPN7;CARMIL1;CAV1;CAVIN1;CCAR1;CD81;CDH13;CDK5;CDK6;CFAP20;CGA;CLASP1;CLIC4;COL3A1;CORO1B;CORO1C;CPNE3;CRK;CRKL;DAB2;DAB2IP;DAG1;DAPK3;DDRGK1;DDT;DDX58;DLG5;DOCK1;DOCK5;DOCK7;DUSP3;EGFR;ELP1;ELP3;EMC10;ENG;EPHA2;EPPK1;FADD;FLNA;GLIPR2…
MF	H/L	GO:0050840	0.0288694	3.79046	2.65423	6	11	extracellular matrix binding	ADAM9;ADGRG1;AGRN;ANXA2;DAG1;GPC1;ITGA2;ITGB1;LGALS1;LGALS3;SMOC1
BP	H/L	GO:0006631	0.0291502	1.57824	22.5767	31	93	fatty acid metabolic process	AACS;ACAA2;ACACA;ACAD9;ACADM;ACAT1;ACAT2;ACBD5;ACOT7;ACOX3;ACSF3;ACSL1;ACSL3;ACSL4;AKR1C3;AKT1;AKT2;ALDH3A2;ANXA1;BDH2;CAV1;CBR1;CPT1A;CPT2;CREM;DEGS1;ECH1;ECHDC1;ECHS1;ECI1;ECI2;EIF6;ERLIN1;ETFA;ETFB;ETFDH;FABP3;FABP5;FADS1;FADS2;FASN;GCDH;GGT1;GNPAT;GPAT4;GPX1;GPX4;GSTM4;GSTP1;HADHA;HADHB;HIBCH;HSD17B12;IRS2;IVD;LONP2;LPGAT1;LTA4H;LYPLA1;LYPLA2;MAPK14;MAPK3;MCAT;MIF;MORC2;MSMO1;MTOR;NDUFAB1;NDU…
CC	H/L	GO:0031258	0.0292589	3.77615	2.66168	6	11	lamellipodium membrane	ANTXR1;CFL1;CSPG4;EPHA2;FERMT2;NCKAP1;PDXP;PIEZO1;PLXND1;SYNE2;VASP
MF	H/L	GO:0061134	0.0297014	2.2348	6.99751	12	29	peptidase regulator activity	ADRM1;APP;BCL2L13;BIRC6;CASP3;CAV1;CD109;CLPX;COL7A1;CSTB;GAPDH;PCOLCE;PEBP1;PRDX5;PSMD14;PSME3;PSME4;PSMF1;RACK1;RPS6KA3;SERPINB1;SERPINB5;SERPINB6;SERPINH1;TNFAIP8;UCHL5;USP14;VCP;XIAP
BP	H/L	GO:0000737	0.0301217	3.74579	2.67814	6	11	DNA catabolic process, endonucleolytic	AIFM1;BAX;CASP3;DFFA;ENDOG;EXOG;FEN1;H1F0;HMGB2;KPNA1;KPNB1
BP	H/L	GO:0006471	0.0301217	3.74579	2.67814	6	11	protein ADP-ribosylation	ADNP;ARF4;HPF1;PARP1;PARP10;PARP14;PARP4;PARP9;PNKP;PUM3;WARS
BP	H/L	GO:0007076	0.0301217	3.74579	2.67814	6	11	mitotic chromosome condensation	AKAP8;AKAP8L;NCAPD2;NCAPD3;NCAPG;NCAPH;NIPBL;NUSAP1;SMC2;SMC4;TTN
BP	H/L	GO:0021799	0.0301217	3.74579	2.67814	6	11	cerebral cortex radially oriented cell migration	ADGRG1;CDK5;CTNNB1;DAB2IP;LAMB1;MBOAT7;PAFAH1B1;RTN4;SRGAP2;SUN2;SYNE2
BP	H/L	GO:0022030	0.0301217	3.74579	2.67814	6	11	telencephalon glial cell migration	ADGRG1;CDK5;CTNNB1;DAB2IP;LAMB1;MBOAT7;PAFAH1B1;RTN4;SRGAP2;SUN2;SYNE2
BP	H/L	GO:0032675	0.0301217	3.74579	2.67814	6	11	regulation of interleukin-6 production	CD47;CEBPB;CSK;DDX58;DHX9;HSPD1;IFIH1;MAPKAPK2;MYD88;PTPN11;TBC1D23
BP	H/L	GO:0050885	0.0301217	3.74579	2.67814	6	11	neuromuscular process controlling balance	AARS;ABL1;APP;BCR;CNTNAP1;HERC1;HEXB;NBN;PAFAH1B1;RBFOX2;TPP1
BP	H/L	GO:0086002	0.0301217	3.74579	2.67814	6	11	cardiac muscle cell action potential involved in contraction	ATP1A1;BIN1;CACNA2D1;CAV1;DSG2;DSP;FLNA;GPD1L;JUP;NEDD4L;NUP155
BP	H/L	GO:1903427	0.0301217	3.74579	2.67814	6	11	negative regulation of reactive oxygen species biosynthetic process	ABCD1;ATP2B4;CAV1;FYN;GLA;HSPD1;KHSRP;PARK7;RHOA;STAT3;TRAP1
BP	H/L	GO:2000179	0.0301217	3.74579	2.67814	6	11	positive regulation of neural precursor cell proliferation	ADGRG1;ASPM;CIP2A;CTNNB1;CTSZ;FLNA;GNG5;KDM1A;LYN;NES;SMARCD3
BP	H/L	GO:0048666	0.0316744	1.32384	61.1103	74	251	neuron development	ABL1;ABL2;ACSL4;ACTR2;ADAM10;ADARB1;ADNP;AFG3L2;AGRN;AKT1;ANAPC2;ANKS1A;AP2A1;APP;ARF1;ARF4;ARF6;ARFGEF1;ARHGAP35;ARHGDIA;ARL3;ATF1;ATXN10;AURKA;BAG5;BAIAP2;C12orf57;CAMK1D;CAMSAP1;CAMSAP2;CAPRIN1;CARM1;CASP3;CDC20;CDC42;CDK5;CEP290;CFL1;CNP;CNTNAP1;CRABP2;CREB1;CRMP1;CTNNA2;CTNNB1;CTSZ;CTTN;CUL4B;CUX1;CYFIP1;DAB2IP;DAG1;DBN1;DBNL;DHFR;DLG5;DNM1L;DOCK7;DPYSL2;DVL1;EEF2K;EGFR;EHD1;EP300;EPHA7;EZH2…
BP	H/L	GO:0032874	0.0317286	2.20837	7.06055	12	29	positive regulation of stress-activated MAPK cascade	APP;ARL6IP5;CDC42;DAB2IP;DBNL;EIF2AK2;EMC10;ERCC6;HACD3;KARS;MAP3K20;MID1;MINK1;MLKL;PAK1;PDCD10;PKN1;PRMT1;PTPN1;RIPK1;ROR2;RPS3;SDCBP;SPAG9;TAOK1;TAOK2;TAOK3;TRAF2;ZNF622
MF	H/L	GO:0019838	0.0320621	2.43349	5.54975	10	23	growth factor binding	API5;CD109;COL3A1;COL5A1;EGFR;ENG;FIBP;FSTL4;GLG1;GPC1;HAX1;IGF1R;IGF2R;IL6ST;LIFR;NRDC;PXDN;RPS19;RPS2;S100A13;SEC61B;TRIM16;VASN
BP	H/L	GO:0071479	0.0320677	3.14916	3.38698	7	14	cellular response to ionizing radiation	BLM;FBXO4;FIGNL1;GRB2;IFI16;INO80;INTS7;MAPK14;MGMT;NAMPT;RAD1;SIRT1;TGFB1;TNKS1BP1
MF	H/L	GO:0008237	0.0321454	1.98037	9.41045	15	39	metallopeptidase activity	ACY1;ADAM10;ADAM17;ADAM9;AFG3L2;ANPEP;BRCC3;CNDP2;COPS5;CPD;CPM;DNPEP;DPP3;ECE1;EIF3H;ERAP1;ERMP1;IDE;LAP3;LNPEP;LTA4H;METAP1;METAP2;MIPEP;NLN;NPEPL1;NPEPPS;NRDC;PEPD;PMPCA;PMPCB;PSMD14;RNPEP;SPG7;STAMBP;THOP1;UQCRC1;UQCRC2;ZMPSTE24
BP	H/L	GO:2001251	0.0323584	1.67393	16.7992	24	69	negative regulation of chromosome organization	ASF1A;ATAD2;ATG5;ATM;ATRX;AURKB;BUB1B;BUB3;CCNB1;CDC20;CDK5RAP2;CENPF;CTBP1;DNMT1;DYNC1LI1;ERCC1;ESPL1;EXOSC10;GNL3L;H1F0;H1FX;H2AFY;H3F3A;H3F3B;HIST1H1B;HIST1H1C;HIST1H1D;HIST1H1E;HMGA1;HNRNPA1;HNRNPU;IK;KDM4A;MAD1L1;MAD2L1;MCM2;MECP2;NAA10;NAT10;NBN;NDC80;NOC2L;OTUB1;PARP1;PCID2;PHF2;PIH1D1;PLK1;PSMG2;RAD21;RAD50;SET;SIN3A;SIRT1;SMARCB1;SPDL1;SUPT6H;TERF2;TERF2IP;TOP2A;TPR;TRIP12;TRIP13;TTK;UBR…
BP	H/L	GO:0022612	0.0326466	3.1348	3.39864	7	14	gland morphogenesis	BAX;CAPN1;CAV1;CEBPB;CRIP1;CUL3;EPHA2;MED1;MSN;PHB2;SCRIB;SERPINB5;SLC9A3R1;STAT6
MF	H/L	GO:0008236	0.0327129	2.58736	4.82587	9	20	serine-type peptidase activity	CLPP;CPD;CTSA;CTSB;CTSD;CTSL;DPP7;DPP9;HTRA2;LONP2;NUP98;PCSK9;PRCP;PREP;PREPL;PRSS21;RHBDD2;SCPEP1;TPP1;TPP2
BP	H/L	GO:0032480	0.0331445	3.12266	3.40854	7	14	negative regulation of type I interferon production	CACTIN;DDX58;HERC5;IFIH1;ISG15;ITCH;NMI;NPLOC4;PCBP2;PIN1;TBK1;TRIM25;UBA7;YY1
BP	H/L	GO:0060415	0.0331445	3.12266	3.40854	7	14	muscle tissue morphogenesis	ACTC1;ADARB1;COL3A1;DSP;EGLN1;ENG;FKBP1A;MED1;RBPJ;SMAD4;TGFB1;TPM1;TTN;UBE4B
CC	H/L	GO:0005782	0.0332311	2.79923	4.11351	8	17	peroxisomal matrix	ACOX1;ACOX3;AGPS;CAT;ECH1;ECI2;FAR1;GNPAT;GRHPR;GSTK1;HSD17B4;HSPD1;IDE;IDH1;LONP2;NUDT19;PRDX5
CC	H/L	GO:0001533	0.0334135	6.28688	1.45183	4	6	cornified envelope	ANXA1;DSG2;DSP;JUP;KRT2;PKP3
CC	H/L	GO:0009925	0.0334135	6.28688	1.45183	4	6	basal plasma membrane	DST;EGFR;EPS15;ERBIN;MET;MYO1C
CC	H/L	GO:0070419	0.0334135	6.28688	1.45183	4	6	nonhomologous end joining complex	LIG4;PAXX;PRKDC;XRCC4;XRCC5;XRCC6
CC	H/L	GO:0099523	0.0334135	6.28688	1.45183	4	6	presynaptic cytosol	BAIAP2;CTBP2;HSPA8;HTT;NCS1;STXBP5
BP	H/L	GO:1903426	0.0337379	2.78953	4.12472	8	17	regulation of reactive oxygen species biosynthetic process	AKT1;ARG2;ASS1;CD47;CLU;COX2;DDAH1;DDAH2;HDAC4;HSP90AA1;HSP90AB1;ICAM1;KLF4;MTOR;RAB27A;RAC1;SMAD3
BP	H/L	GO:0007338	0.033991	2.40475	5.59975	10	23	single fertilization	ALDOA;B4GALT1;CCT2;CCT3;CCT4;CCT5;CCT7;CCT8;CD46;CDK1;GNPDA1;H3F3A;H3F3B;HEXB;PARK7;SLIRP;SMAD4;SNU13;TCP1;TUBGCP3;UBAP2L;VDAC2;WDR48
BP	H/L	GO:0008217	0.033991	2.40475	5.59975	10	23	regulation of blood pressure	ADH5;AGTRAP;ATP1A1;CTSZ;DDAH1;ECE1;ERAP1;GSK3A;HMOX1;MECP2;NAMPT;NPR1;NPR3;PLCB3;PRCP;RHOA;RNPEP;SCPEP1;SMAD3;SNX5;SOD1;TPM1;WNK1
BP	H/L	GO:0042059	0.033991	2.40475	5.59975	10	23	negative regulation of epidermal growth factor receptor signaling pathway	CBL;CDC42;DAB2IP;DUSP3;EGFR;EPN1;EPS15;EPS15L1;GPRC5A;GRB2;HGS;ITGA1;NUP62;PTPN2;PTPRJ;RAB7A;SH3KBP1;SNX5;SNX6;STAM;TSG101;VPS25;ZGPAT
BP	H/L	GO:0022412	0.034045	1.73309	14.3646	21	59	cellular process involved in reproduction in multicellular organism	AFF4;AKT1;ASPM;AURKA;BAX;CCNB1;CDYL;CELF1;CTNNB1;DDX20;DDX6;DNMT3A;DYNLL1;ERCC1;FIGNL1;FNDC3A;H3F3A;H3F3B;HEXB;HMGB2;ITGB1;KMT2D;MASTL;MLH1;MSH2;MTOR;NCAPH;NCAPH2;NECTIN2;NSUN2;ODF2;PAFAH1B1;PDE3A;PEBP1;PLK1;PRKACA;PRKAR1A;PRMT7;PSME4;RNF2;RPS6;SLIRP;SMARCA2;SRPK1;STRBP;TBPL1;TGFB1;TIAL1;TMF1;TOP2A;TRIP13;TTK;TUBB8;TUT7;UBR2;WASHC5;YTHDC2;YTHDF2;ZNF830
BP	H/L	GO:0000022	0.0341458	6.23627	1.4608	4	6	mitotic spindle elongation	AURKB;KIF23;KIF4A;NUMA1;PRC1;RACGAP1
BP	H/L	GO:0006882	0.0341458	6.23627	1.4608	4	6	cellular zinc ion homeostasis	AP3D1;SLC30A1;SLC30A5;SLC30A7;SLC39A10;SLC39A14
BP	H/L	GO:0010032	0.0341458	6.23627	1.4608	4	6	meiotic chromosome condensation	NCAPD2;NCAPD3;NCAPH;NCAPH2;SMC2;SMC4
BP	H/L	GO:0010039	0.0341458	6.23627	1.4608	4	6	response to iron ion	ACO1;ALAD;CCNB1;G6PD;HMOX1;IREB2
BP	H/L	GO:0030149	0.0341458	6.23627	1.4608	4	6	sphingolipid catabolic process	GLA;HEXB;PPT1;PRKCD;SGPL1;SMPD4
BP	H/L	GO:0030574	0.0341458	6.23627	1.4608	4	6	collagen catabolic process	CTSB;CTSD;CTSL;ITGB1;MRC2;PEPD
BP	H/L	GO:0043367	0.0341458	6.23627	1.4608	4	6	CD4-positive, alpha-beta T cell differentiation	ANXA1;CBFB;MTOR;RUNX3;STAT3;STAT6
BP	H/L	GO:0048169	0.0341458	6.23627	1.4608	4	6	regulation of long-term neuronal synaptic plasticity	APP;KRAS;NF1;NPTN;RAB8A;SYNPO
BP	H/L	GO:0090557	0.0341458	6.23627	1.4608	4	6	establishment of endothelial intestinal barrier	FASN;ICAM1;RAP2C;RAPGEF2;TJP1;TJP2
BP	H/L	GO:1903793	0.0341458	6.23627	1.4608	4	6	positive regulation of anion transport	CEBPB;MIF;PRKCD;RAB3GAP1;STXBP1;TCAF1
BP	H/L	GO:1904424	0.0341458	6.23627	1.4608	4	6	regulation of GTP binding	CCPG1;CSNK1A1;EIF2S1;GPSM1;MET;STMN1
BP	H/L	GO:0001775	0.0343815	1.26151	89.109	104	366	cell activation	ABL1;ACTB;ACTG1;ACTR10;ACTR1B;ACTR2;ADA;ADAM10;ADAM17;ADAM9;AGL;AKT1;ALAD;ALDOA;ALDOC;ANPEP;ANXA1;ANXA2;ANXA3;AP1M1;AP2A2;AP3D1;APP;APRT;ARG2;ARL8A;ARPC5;ATAD3B;ATAD5;ATG5;ATG7;ATM;ATP11C;ATP6V1D;AXL;B4GALT1;BAX;BCL10;BCR;BLM;C1orf35;CAB39;CAND1;CAP1;CAPN1;CASP3;CASP8;CAT;CAV1;CBFB;CBL;CCT2;CCT8;CD276;CD46;CD47;CD81;CDA;CDC42;CDK13;CEBPB;CEP290;CKAP4;CLIC1;CLPTM1;CLU;CNN2;COL3A1;COMMD3;COMMD9;COP…
BP	H/L	GO:0008306	0.0344011	2.77674	4.13894	8	17	associative learning	ACTR2;APP;CDK5;CREB1;EIF4A3;ITGB1;KRAS;MECP2;MTOR;NF1;NPTN;PIAS1;PPT1;RIC8A;RIN1;SYNPO;TANC1
BP	H/L	GO:0071277	0.0344011	2.77674	4.13894	8	17	cellular response to calcium ion	ADD1;AKR1C3;CAMK2D;CLIC4;CPNE2;CPNE3;CPNE8;EEF2K;ENDOG;HSPA5;IQGAP1;JUNB;JUND;PPIF;PRKAA1;SLC25A24;WNK1
BP	H/L	GO:0001944	0.0344579	1.44101	33.355	43	137	vasculature development	ABL1;ADGRG1;AGO2;AIMP1;AKT1;ANP32B;ANPEP;ANTXR1;ANXA1;ANXA2;ANXA3;AP2B1;ARID1A;ARID2;ATP5F1B;ATP5IF1;B4GALT1;BAX;CAV1;CDC42;CDH13;CEMIP2;CLIC4;COL3A1;COL4A2;COL5A1;CRKL;CSPG4;CTH;CTNNB1;DAB2IP;DAG1;DCTN5;DDAH1;DHCR7;DNMT1;EGLN1;EMC10;ENG;EPHA2;EPHB4;EPN1;ERAP1;FAM129B;FLVCR1;FOLR1;GLMN;GNA13;GPX1;GTF2I;HDAC7;HGS;HK2;HMOX1;HSPB1;HSPG2;HTATIP2;ID1;ITGA5;ITGB1;JAK1;JUNB;JUP;KLF4;LAMA5;LEMD3;LRP1;LUZ…
BP	H/L	GO:0006638	0.0345468	2.55682	4.86935	9	20	neutral lipid metabolic process	ABHD12;ACSL1;ACSL4;CAT;CAV1;CPT1A;DGKA;FABP3;FABP5;GPAT4;GPX1;LDLR;PCK2;PCSK9;PNPLA2;PNPLA4;PTPN11;SEL1L;SIRT1;TBL1XR1
BP	H/L	GO:0140013	0.034643	1.95689	9.49523	15	39	meiotic nuclear division	ACTR2;ACTR3;ASPM;ATM;AURKA;BLM;BUB1B;CALR;CDC20;CKS2;ESPL1;FANCD2;FIGNL1;GOLGA2;MASTL;MLH1;MRE11;NCAPH;NCAPH2;NUF2;P3H4;PDE3A;PLK1;PRKAR1A;PSMD13;RAD1;RAD21;RAD50;RPA2;SMC2;SMC4;TOP2A;TOP2B;TRIP13;TTK;TUBB8;UBR2;WAPL;WASHC5
BP	H/L	GO:0051321	0.0349415	1.67816	16.0688	23	66	meiotic cell cycle	ACTR2;ACTR3;ASPM;ATM;ATRX;AURKA;BLM;BUB1B;BUB3;CALR;CDC20;CDK2;CKS2;ERCC1;ESPL1;FANCD2;FIGNL1;GOLGA2;H2AFX;MASTL;METTL3;MLH1;MRE11;MSH6;MYH9;NBN;NCAPD2;NCAPD3;NCAPH;NCAPH2;NSUN2;NUF2;NUMA1;P3H4;PDE3A;PLK1;PPP2CA;PRKAR1A;PSMD13;RAD1;RAD21;RAD50;RPA1;RPA2;SMC1A;SMC2;SMC3;SMC4;SPIN1;SUN2;TOP2A;TOP2B;TOP3A;TRIP13;TTK;TUBB8;TUBG1;TUBGCP2;TUBGCP3;TUBGCP4;UBR2;WAPL;WASHC5;YTHDC2;YTHDF2;ZW10
CC	H/L	GO:0035578	0.0351475	2.00785	8.71096	14	36	azurophil granule lumen	ACTR10;ACTR2;ANXA2;CAP1;CCT2;CCT8;CPPED1;CTSA;CYB5R3;DNAJC3;DPP7;DYNC1H1;FABP5;FAF2;FTL;GGH;GLA;GLB1;HEBP2;HEXB;IST1;MAPK1;NAPRT;NPC2;PA2G4;PRDX6;PRKCD;PSMD1;PTGES2;PYGB;SDCBP;TOLLIP;TUBB4B;UNC13D;VAT1;VCP
BP	H/L	GO:0043066	0.0359183	1.30759	63.3015	76	260	negative regulation of apoptotic process	AAMDC;AARS;AATF;ABL1;ACAA2;ACTC1;ADA;ADNP;AKR1B1;AKT1;AKT2;AMBRA1;ANXA1;ANXA4;ANXA5;API5;APIP;ARAF;ARF4;ARG2;ARHGDIA;ATAD3A;ATAD5;ATG5;AURKA;AURKB;AVEN;AXL;BABAM2;BAG1;BAG3;BAG4;BAG5;BAX;BCL10;BCL2L12;BID;BIRC6;BLM;BNIP1;BNIP2;CAAP1;CAMK1D;CASP3;CASP8;CAT;CAV1;CBL;CBX4;CCAR2;CDK1;CEBPB;CFDP1;CFL1;CHD8;CIAPIN1;CLU;COPS5;CRLF1;CSNK2A2;CTH;CTNNB1;CTTN;DAB2;DDAH2;DDB1;DDRGK1;DDX3X;DFFA;DIPK2A;DNAJA1;…
BP	H/L	GO:0010038	0.0360246	1.58084	20.3495	28	84	response to metal ion	ADAM9;ADD1;AHCYL1;AKR1C3;AKT1;ALG2;ANXA5;APP;ASS1;ATF1;ATP5F1D;CALR;CAMK2D;CASP3;CASP8;CAT;CAV1;CDK1;CDK4;CHUK;CLIC4;CPNE2;CPNE3;CPNE8;CREB1;CRIP1;CUTA;CYB5A;DNMT3A;DTYMK;EEF2K;EGFR;EIF2S1;ENDOG;ERCC1;FECH;GCLC;GDI1;GGH;GOT1;GPI;GSS;HNRNPD;ICAM1;IQGAP1;ITPR3;JUNB;JUND;LIG4;MAPK1;MAPK3;NDRG1;NEDD4;NEDD4L;NPC1;NQO1;NUDT1;PARP1;PCNA;PDCD6;PEBP1;PEF1;PPIF;PPP1CA;PPP2CA;PPP3CA;PPP5C;PRKAA1;PTEN;QDPR;S…
BP	H/L	GO:0050794	0.0361426	1.15598	475.66	499	2031	regulation of cellular process	AACS;AAK1;AAMDC;AARS;AATF;ABCC4;ABCE1;ABL2;ABRACL;ABT1;ACAA2;ACACA;ACO1;ACSL1;ACSL3;ACTB;ACTC1;ACTG1;ACTL6A;ACTN1;ACTN4;ACTR1A;ACTR3;ADA;ADAM10;ADAM9;ADARB1;ADD1;ADD3;ADGRG1;ADNP;ADRM1;AES;AFAP1;AFF4;AGAP3;AGRN;AGTRAP;AHCTF1;AHCYL1;AHNAK;AHNAK2;AIFM1;AIFM2;AIMP1;AIMP2;AIP;AKAP1;AKAP12;AKAP8;AKAP8L;AKR1B1;AKR1C3;AKT2;ALAD;ALDOA;ALYREF;AMBRA1;ANAPC1;ANAPC2;ANAPC4;ANAPC5;ANKFY1;ANKS1A;ANLN;ANP32B;AN…
BP	H/L	GO:0014074	0.0368947	1.99172	8.76482	14	36	response to purine-containing compound	AACS;ADSS;APEX1;APP;ASS1;CAD;CARM1;DHODH;EEF2K;EZR;FDX1;HDAC2;HSP90B1;HSPA5;HSPD1;ITPR2;JUNB;JUND;KDM1A;LDHA;NDUFS4;NME1;PANX1;PDE3A;PDXP;PEBP1;PNPT1;PRKAA1;PTEN;RAP1A;RAPGEF2;RELA;SDC1;SOD1;STAT1;XRN1
BP	H/L	GO:0017015	0.0368947	1.99172	8.76482	14	36	regulation of transforming growth factor beta receptor signaling pathway	ADAM17;CAV1;CAV2;CD109;CREBBP;DAB2;ENG;EP300;FBN1;FERMT1;FOLR1;GIPC1;GLG1;GOT1;HSP90AB1;HSPA5;LEMD3;MEN1;PEG10;PIN1;PPM1A;RPS27A;SDCBP;SIRT1;SMAD2;SMAD3;SMAD4;SNW1;SNX6;STRAP;STUB1;TGFB1;TGFB1I1;TRIM33;VASN;ZBTB7A
BP	H/L	GO:0031960	0.0368947	1.99172	8.76482	14	36	response to corticosteroid	ADAM9;AGL;AIFM1;AKR1C3;ALAD;ALPL;ANXA1;ANXA3;ASS1;ATP2B1;CAD;CASP3;EGFR;EIF4E;EIF4EBP1;ENG;FECH;GLB1;GOT1;GSTP1;HNRNPU;HSPD1;ICAM1;KRAS;NR3C1;PARP1;PCK2;PCNA;PEBP1;RHOA;SDC1;SMYD3;TFAP4;TGFB1;TYMS;USP8
BP	H/L	GO:1903829	0.0371258	1.43753	32.6246	42	134	positive regulation of cellular protein localization	ACSL3;AKT1;AKT2;ANP32B;AP2B1;ARF6;ARHGEF16;B3GAT3;BAG3;BCAP31;BID;C2CD5;CASP8;CCT2;CCT3;CCT4;CCT5;CCT6A;CCT7;CCT8;CD2AP;CDC42;CDK1;CDK5;CDK5RAP3;CEP131;CEP290;CHP1;CSNK2A2;CTDSPL2;DDRGK1;DKC1;DMAP1;DTX3L;EGFR;EMD;ENTR1;EPB41;EPB41L2;EPHA2;EZR;FLNA;FYN;GNAI1;GNL3;GNL3L;GPD1L;GSK3A;GSK3B;HDAC3;HSP90AB1;HTRA2;HUWE1;IPO5;IQGAP1;ITGB1;JUP;KIF5B;LGALS3;LRP1;MAPK1;MAPK14;MED1;MESD;MFF;MSN;MTCL1;MYO1C;ND…
BP	H/L	GO:0001816	0.0373638	1.41769	35.3028	45	145	cytokine production	ABCD1;ABL1;ADAM17;ADGRG1;AKAP8;ANXA1;ANXA4;APP;ARFGEF2;ARG2;ARNT;ATG5;AXL;BCL10;C1QBP;CACTIN;CD276;CD2AP;CD46;CD47;CEBPB;CGAS;CHUK;CLU;CREB1;CREBBP;CSK;CTNNB1;DDT;DDX1;DDX21;DDX3X;DDX41;DDX58;DDX60;DHX33;DHX9;EIF2AK2;EP300;EPHA2;ERBIN;EZR;FADD;FAM49B;FERMT1;FLOT1;GAPDH;GBP1;GLMN;GSTP1;HDAC2;HDAC7;HERC5;HMGB2;HMOX1;HOMER3;HSP90AB1;HSPB1;HSPD1;IFI16;IFIH1;IGF2BP1;IGF2BP3;IL6ST;IQGAP1;IRAK1;ISG15;IT…
CC	H/L	GO:0009897	0.0374382	2.0501	7.98505	13	33	external side of plasma membrane	ADA;ADAM9;ANPEP;ANTXR1;ANXA1;ANXA5;B4GALT1;CALR;CD276;CDH13;CLPTM1;CRLF1;DAG1;ECE1;ENG;FLOT1;FOLR1;GSR;ICAM1;IL6ST;ITGA1;ITGA2;ITGA5;ITGB1;ITGB6;LAMP1;LDLR;LIFR;MCAM;P4HB;PCSK9;SDC1;TFRC
BP	H/L	GO:2000278	0.0376272	1.83621	11.1995	17	46	regulation of DNA biosynthetic process	ATM;ATR;AURKB;CCT2;CCT3;CCT4;CCT5;CCT6A;CCT7;CCT8;CHTF18;CTNNB1;DKC1;DNAJC2;DSCC1;EXOSC10;FAM129B;FBXO4;GNL3L;HNRNPA1;HNRNPA2B1;HNRNPD;HNRNPU;HSP90AA1;HSP90AB1;KLF4;MAPK1;MAPK3;MEN1;NAF1;NAT10;NEK7;NVL;PARN;PARP4;PNKP;RFC2;RFC3;RFC4;RFC5;SMG5;TCP1;TERF2;WRAP53;XRCC5;XRN1
BP	H/L	GO:0031669	0.0377397	1.68285	15.3384	22	63	cellular response to nutrient levels	AIFM1;AKR1C3;AMBRA1;ATG5;ATG7;ATP2B1;BAIAP2;CBL;COMT;DAP;DNM1L;EIF2AK2;EIF2S1;FADS1;FBXO22;FOLR1;FYN;GABARAPL2;GCN1;GLUL;HMOX1;HNRNPA1;HNRNPL;HSP90B1;HSPA5;HSPA8;ICAM1;IFI16;IREB2;KANK2;MAPK1;MAPK3;MARS;MAX;MED1;MIOS;MTOR;MYBBP1A;NAMPT;OPA1;PCSK9;PDXP;PIK3C3;PIK3R4;PRKAA1;RALB;RPTOR;RRAGA;RRAGC;RRP8;SEH1L;SESN2;SH3GLB1;SIRT1;SLC2A1;SLC38A2;SNW1;SOD1;STK24;TRIM24;TSC1;TXN2;UPP1
BP	H/L	GO:0000082	0.0378402	1.54507	22.1555	30	91	G1/S transition of mitotic cell cycle	ANXA1;APEX1;ATM;AURKA;BAX;BCAT1;BID;BRD4;BRD7;CARM1;CCNB1;CDC34;CDC45;CDC73;CDK1;CDK2;CDK4;CDK6;CDKN2A;CDKN2C;CNOT1;CNOT10;CNOT11;CNOT2;CNOT3;CNOT4;CNOT9;CRLF3;CUL1;CUL2;CUL3;CUL4A;CUL4B;CUL5;DDX3X;DHFR;ECD;EIF4E;EIF4EBP1;EP300;EZH2;FBXO7;GSPT1;INO80;IQGAP3;ITGB1;KANK2;KIF14;KLF4;MAX;MCM2;MCM3;MCM4;MCM5;MCM6;MCM7;MEPCE;NASP;ORC2;ORC3;ORC5;PCNA;PIAS1;POLA1;POLA2;POLE;POLE3;POLE4;PPAT;PPP3CA;PPP6C;…
BP	H/L	GO:0008630	0.0392012	2.03363	8.03442	13	33	intrinsic apoptotic signaling pathway in response to DNA damage	ABL1;ATAD5;ATM;BAX;BCL2L12;BID;CCAR2;CLU;CRIP1;EP300;EPHA2;ERCC6;HMOX1;HNRNPK;HTRA2;IFI16;KDM1A;MIF;MLH1;MSH2;MSH6;POLB;PRKDC;RPL26;RPS3;SFN;SIRT1;SNW1;TAF9;TMEM109;TPT1;TRIM32;USP28
BP	H/L	GO:1901184	0.0392012	2.03363	8.03442	13	33	regulation of ERBB signaling pathway	ADAM17;AKT1;APP;ARAP1;CBL;CDC42;CDH13;CNOT9;DAB2IP;DUSP3;EGFR;EPN1;EPS15;EPS15L1;GPRC5A;GRB2;HGS;HIP1R;ITGA1;NUP62;PTPN12;PTPN2;PTPRJ;RAB7A;RBPJ;RTN4;SH3KBP1;SNX5;SNX6;STAM;TSG101;VPS25;ZGPAT
MF	H/L	GO:0005126	0.0403305	1.90052	9.65174	15	40	cytokine receptor binding	ADAM17;BABAM2;BID;CASP3;CASP8;CD2AP;CNIH4;CRLF1;DAB2IP;DDT;ENG;ERAP1;FADD;FKBP1A;GRB2;IL6ST;ITCH;ITGA5;JAK1;LIFR;MIF;MYD88;PDCL3;PIBF1;PLCG1;PXDN;RIPK1;SDCBP;SMAD2;SMAD3;STAT1;STAT3;TGFB1;TIMM50;TOLLIP;TRAF2;TRAP1;TRIP6;USP15;YARS
BP	H/L	GO:0009612	0.0404071	1.85551	10.4691	16	43	response to mechanical stimulus	ABHD12;AKT1;ATP1A1;BAG3;BCL10;CASP8;CCNB1;CNN2;COL3A1;DAG1;EGFR;ENDOG;ENG;FADD;FYN;GCLC;GOT1;GPI;HDAC4;HTT;ITGA2;JUNB;JUND;JUP;MAPK14;MAPK3;MBD2;MTPN;MYD88;NFKB1;PIEZO1;PTPN11;RAC1;RAF1;RELA;RHOA;SLC2A1;SLC38A2;STAT1;STRBP;TGFB1;TTN;XPC
MF	H/L	GO:0005524	0.0410824	1.20758	130.299	147	540	ATP binding	AACS;AAK1;AARS;AARS2;ABCB10;ABCB6;ABCC1;ABCC4;ABCD1;ABCE1;ABCF1;ABCF2;ABCF3;ABL1;ABL2;ACACA;ACSF3;ACSL1;ACSL3;ACSL4;ACTB;ACTC1;ACTG1;ACTR1A;ACTR1B;ACTR2;ACTR3;ACTR8;ADK;AFG3L2;AK1;AK2;AK3;AK4;AK6;AKT1;AKT2;ALDH18A1;AQR;ARAF;ASCC3;ASNA1;ASS1;ATAD1;ATAD2;ATAD3A;ATAD3B;ATAD5;ATM;ATP11C;ATP13A1;ATP1A1;ATP1B1;ATP2A2;ATP2B1;ATP2B4;ATP2C1;ATP5F1A;ATP5F1B;ATP5F1D;ATP6AP1;ATP6V1B2;ATP9A;ATR;ATRX;AURKA;AUR…
CC	H/L	GO:0099512	0.0411664	1.29239	64.6063	77	267	supramolecular fiber	ABRAXAS2;ACTC1;ACTG1;ACTN1;ACTN4;AHNAK;AHNAK2;ALDOA;ANXA1;ARF1;ARFGEF2;ARL3;ARPC3;ASPM;ATP2B4;AURKA;AURKB;BAG2;BAG3;BAIAP2;BCL10;BIN1;BIN3;CALD1;CAMSAP1;CAMSAP2;CAPZB;CARMIL1;CCT2;CCT3;CCT4;CCT5;CCT6A;CCT7;CCT8;CD2AP;CDC16;CDC27;CDK1;CDK5;CDK5RAP2;CDK5RAP3;CEP170;CFAP20;CFL2;CKAP5;CLASP1;CLIP1;CLTC;COL3A1;COL5A1;CORO1B;CSNK1A1;CTNNB1;CTTN;CUL3;DAG1;DAPK3;DCTN3;DCTN4;DCXR;DDX6;DEK;DNAH11;DNAJA3;DN…
BP	H/L	GO:0007272	0.0415235	2.08499	7.30402	12	30	ensheathment of neurons	ABCD1;AFG3L2;AKT1;AKT2;ARHGEF10;CLU;CNTNAP1;CTNNB1;DAG1;EIF2B2;EIF2B4;GNPAT;GPC1;HEXB;ILK;KIF14;MPP5;MTMR2;MTOR;NAB1;NDRG1;NF1;PARD3;PTEN;SLC25A12;SOD1;TGFB1;TSC1;TYMP;UGT8
BP	H/L	GO:0042552	0.0415235	2.08499	7.30402	12	30	myelination	ABCD1;AFG3L2;AKT1;AKT2;ARHGEF10;CLU;CNTNAP1;CTNNB1;DAG1;EIF2B2;EIF2B4;GNPAT;GPC1;HEXB;ILK;KIF14;MPP5;MTMR2;MTOR;NAB1;NDRG1;NF1;PARD3;PTEN;SLC25A12;SOD1;TGFB1;TSC1;TYMP;UGT8
BP	H/L	GO:1901216	0.0415235	2.08499	7.30402	12	30	positive regulation of neuron death	ABL1;AIFM1;AIMP2;ATM;BAX;CASP3;CASP8;CDC34;CDC42;CDK5;CLU;CTNNB1;CTSZ;EIF2S1;EPHA7;FYN;GSK3B;HDAC4;ITGA1;MTOR;NF1;NQO1;PARP1;PCSK9;PICALM;PIN1;RHOA;SRPK2;TP53BP2;UBE2M
BP	H/L	GO:0031667	0.041666	1.65807	15.4731	22	64	response to nutrient levels	AACS;ACAT1;ACSL1;ACSL3;ACSL4;ADA;ADSL;AGL;AHCY;AKT1;ALAD;ALPL;ASS1;BCKDHB;BCL10;CAD;CAT;COX4I1;CREB1;DHODH;DNMT3A;EEF2;EGFR;EIF2A;ERCC1;G6PD;GCLC;GCLM;GNPAT;GSS;GSTP1;HAT1;HSPD1;ITGA2;KDM4A;KYNU;LARP1;LDHA;LDLR;MBD2;MBD3;MGMT;NENF;NNT;NQO1;OGT;OXCT1;PANX1;PCK2;PCNA;PKM;POR;PTEN;RELA;SLC16A1;SLC27A4;SORD;STAT1;TBC1D5;TBL1XR1;TGFB1;TRIM25;TYMS;UFL1
BP	H/L	GO:0080135	0.0423032	1.31488	55.5106	67	228	regulation of cellular response to stress	ABCD1;ABL1;ACTR2;AKT1;APP;ARG2;ARL6IP5;ARMT1;ATAD5;ATG7;ATM;ATR;BABAM1;BABAM2;BAG1;BAG2;BAG3;BAG4;BAG5;BAX;BCAP31;BCL2L12;BCLAF1;BID;BLM;BRCC3;CAV1;CBX8;CCAR2;CDC42;CDK6;CDK9;CDKN2A;CGAS;CHCHD2;CHORDC1;CLU;COPS5;CREBBP;CTNNB1;CUL4A;DAB2IP;DBNL;DDAH1;DDX5;DEK;DHFR;DHX9;DNAJA1;DNAJB1;DNAJB6;DNAJC2;DNAJC3;DNAJC7;DTX3L;DUSP3;EEF1E1;EGFR;EIF2AK2;EMC10;ENDOG;ENO1;EP300;ERCC1;ERCC6;ERP29;EZR;FBXO4;FBXO7…
BP	H/L	GO:0008285	0.0432212	1.39305	36.5201	46	150	negative regulation of cell proliferation	ADARB1;ADGRG1;AIMP1;AIMP2;AMBRA1;APP;ARG2;ARID2;ASPH;ATM;ATP5F1A;ATP5IF1;B4GALT1;BAX;BRD7;CASK;CASP3;CAV1;CAV2;CD109;CDC73;CDH13;CDK6;CDKN2A;CDKN2C;CEBPB;CGREF1;CHERP;COMT;CSK;CTBP1;CTBP2;CTNNB1;CUL1;CUL2;CUL4A;CUL5;DAB2IP;DDAH1;DDX20;DLG5;DNAJA3;EEF1E1;EIF2AK2;EMD;EMP3;EPPK1;FABP3;FAM129B;FBXO4;FERMT1;FNTB;FTH1;GLMN;GSDME;GSTP1;GTPBP4;HDAC4;HGS;HMGA1;HMOX1;IDH2;IFIT3;ILK;INPPL1;ITCH;ITGA1;KANK2;…
BP	H/L	GO:0048812	0.0432932	1.41002	33.842	43	139	neuron projection morphogenesis	ABL1;ACTR2;ADAM10;ADARB1;ADNP;AFG3L2;ANAPC2;APP;ARHGAP35;ARHGDIA;AURKA;BAIAP2;C12orf57;CAPRIN1;CDC42;CDK5;CFL1;CNP;CNTNAP1;CRABP2;CREB1;CRMP1;CTNNA2;CTNNB1;CTTN;CUX1;CYFIP1;DAB2IP;DAG1;DBNL;DNM1L;DOCK7;DPYSL2;DVL1;EEF2K;EGFR;EPHA7;EZR;FAM129B;FARP1;FLOT1;FMR1;FSTL4;FYN;GDI1;GOLGA4;GPC1;GRB10;GRB2;GSK3B;HPRT1;HSP90AA1;HSP90AB1;ID1;IFRD1;ILK;IQGAP1;IRS2;IST1;ITGA1;ITGB1;KIDINS220;LLGL1;LLPH;LYPLA2;…
BP	H/L	GO:0072359	0.0433436	1.321	52.8324	64	217	circulatory system development	ABL1;ACTC1;ADGRG1;AGO2;AIMP1;AKT1;ANP32B;ANPEP;ANTXR1;ANXA1;ANXA2;ANXA3;AP1B1;AP2B1;ARID1A;ARID2;ATG5;ATP5F1B;ATP5IF1;B4GALT1;BASP1;BAX;CACYBP;CAD;CALR;CASP3;CAV1;CCNB1;CDC42;CDH13;CDK1;CEMIP2;CLIC4;COL3A1;COL4A2;COL4A3BP;COL5A1;CREB1;CRIP1;CRKL;CSPG4;CTDP1;CTH;CTNNB1;DAB2IP;DAG1;DCTN5;DDAH1;DHCR7;DIPK2A;DNAH11;DNMT1;DSG2;DSP;DVL1;ECE1;EGFR;EGLN1;EMC10;ENG;EP300;EPHA2;EPHB4;EPN1;ERAP1;FAM129B;FBN…
BP	H/L	GO:0048731	0.0436069	1.26975	74.1083	87	320	system development	AACS;ACP2;ACTN1;ADAM17;ADAM9;ADD1;AES;AIMP2;AKR1B1;ALPL;ANLN;ANXA6;AP2A2;AP2M1;AP2S1;AP3D1;APRT;ARG2;ARHGAP5;ARMC6;ASH2L;ASS1;ATAD5;ATM;ATP11C;ATP6AP1;BIN3;BLM;BMI1;BPGM;C12orf29;CAPN1;CAPNS1;CAT;CAV2;CBFB;CCNA2;CCNB2;CD109;CD46;CDC73;CDK13;CDK4;CEP55;CFL2;CHD2;CIAPIN1;CLASP1;CLPTM1;CLTC;CNOT4;COL7A1;CORO1C;COX2;CREBBP;CRIP2;CRLF1;CTNNBL1;CTR9;CTSL;CUL1;CUL3;CUL4A;DAB2;DCAF1;DDRGK1;DDX5;DHODH;DNA…
BP	H/L	GO:0007229	0.0438001	2.14933	6.57362	11	27	integrin-mediated signaling pathway	ABL1;ADAM10;ADAM9;CD47;CDC42;COL3A1;CUL3;DOCK1;DST;ERBIN;FERMT1;FERMT2;FLNA;ILK;ITGA1;ITGA11;ITGA2;ITGA5;ITGB1;ITGB6;LAMA5;MYH9;PHACTR4;PTPN11;RCC2;TLN1;ZYX
BP	H/L	GO:0000038	0.0438292	3.89912	2.19121	5	9	very long-chain fatty acid metabolic process	ABCD1;ACOT1;ACOX1;HACD2;HACD3;HSD17B4;SLC27A2;SLC27A4;TECR
BP	H/L	GO:0007223	0.0438292	3.89912	2.19121	5	9	Wnt signaling pathway, calcium modulating pathway	AGO2;CTNNB1;GNAO1;GNB1;MOV10;PLCB3;PPP3CA;PPP3CB;ROR2
BP	H/L	GO:0007435	0.0438292	3.89912	2.19121	5	9	salivary gland morphogenesis	CDC42;DAG1;EGFR;LAMA5;NFIB;PLXND1;POLB;TGFB1;TGM2
BP	H/L	GO:0010592	0.0438292	3.89912	2.19121	5	9	positive regulation of lamellipodium assembly	ARPC2;CDC42;FSCN1;HDAC4;MTOR;NCKAP1;RAC1;TWF2;WASF2
BP	H/L	GO:0016584	0.0438292	3.89912	2.19121	5	9	nucleosome positioning	H1F0;H1FX;HIST1H1B;HIST1H1C;HIST1H1D;HIST1H1E;PAF1;RSF1;SMARCA5
BP	H/L	GO:0030104	0.0438292	3.89912	2.19121	5	9	water homeostasis	AKR1B1;MET;NEDD4L;PRKACA;PRKAR1A;PRKAR2A;SFN;STMN1;WFS1
BP	H/L	GO:0035272	0.0438292	3.89912	2.19121	5	9	exocrine system development	CDC42;DAG1;EGFR;LAMA5;NFIB;PLXND1;POLB;TGFB1;TGM2
BP	H/L	GO:0042220	0.0438292	3.89912	2.19121	5	9	response to cocaine	CCNA2;CDK5;DNMT3A;FADD;HDAC2;HSP90AB1;HSPA5;HSPD1;MTOR
BP	H/L	GO:0051131	0.0438292	3.89912	2.19121	5	9	chaperone-mediated protein complex assembly	CCT2;CCT6B;CLU;HSP90AA1;HSP90AB1;HSPA4;HSPD1;PFDN6;STUB1
BP	H/L	GO:0071360	0.0438292	3.89912	2.19121	5	9	cellular response to exogenous dsRNA	CAV1;CGAS;DDX58;DHX9;FLOT1;IFIH1;IFIT1;PQBP1;RALB
BP	H/L	GO:0097756	0.0438292	3.89912	2.19121	5	9	negative regulation of blood vessel diameter	AKT1;CAV1;DOCK5;ECE1;EGFR;ICAM1;PIK3C2A;RAP1GDS1;RHOA
BP	H/L	GO:0080090	0.0440338	1.14193	356.193	379	1463	regulation of primary metabolic process	AAMDC;AARS;AATF;ABCD1;ABCE1;ABL1;ABT1;ACACA;ACADM;ACO1;ACOX1;ACSL1;ACSL3;ACTB;ACTL6A;ACTN1;ACTN4;ACTR2;ACTR3;ADAM17;ADAM9;ADARB1;ADNP;ADRM1;AES;AFF4;AGO2;AGRN;AHCTF1;AHCYL1;AHNAK;AHNAK2;AIFM1;AIMP2;AIP;AKAP8;AKAP8L;AKR1C3;AKT1;AKT2;ALAD;ALYREF;AMBRA1;ANP32B;ANTXR1;ANXA1;ANXA2;ANXA3;ANXA4;AP2A1;APEX1;APIP;APP;ARAF;ARF1;ARF4;ARFGEF1;ARHGAP35;ARHGEF11;ARID1A;ARID2;ARID4B;ARIH1;ARL6IP5;ARMCX3;ARNT;AR…
BP	H/L	GO:0003013	0.0442433	1.54207	20.6947	28	85	circulatory system process	ACTC1;ADA;ADH5;AGTRAP;AHCYL1;AKT1;ARHGAP35;ASPH;ATG5;ATP1A1;ATP1B1;ATP2A2;ATP2B1;ATP2B4;BCR;BIN1;CACNA2D1;CAMK2D;CAV1;CTSZ;CYB5R3;DDAH1;DNM1L;DOCK5;DSG2;DSP;ECE1;EGFR;ERAP1;FLNA;FYN;GCLC;GCLM;GLRX3;GNAO1;GPD1L;GPX1;GRK2;GSK3A;GSTO1;HDAC4;HMOX1;ICAM1;ITGA1;ITPR2;ITPR3;JUP;MAP2K3;MECP2;MTOR;MYOF;NAMPT;NEDD4L;NPR1;NPR3;NUP155;PDE3A;PEBP1;PIK3C2A;PLCB3;PLOD3;PPP1R13L;PRCP;PRKACA;PTPRJ;RAP1GDS1;RHOA;R…
BP	H/L	GO:0009416	0.0442433	1.54207	20.6947	28	85	response to light stimulus	ACTR5;AKT1;AKT2;APP;ATR;AURKB;BAX;CASP3;CAT;CCAR2;CDK5;CIRBP;COPS3;CREB1;CREBBP;CRIP1;CUL4B;DDB1;DDB2;DYNLRB1;EGFR;EIF2S1;EP300;ERCC1;ERCC3;ERCC6;FECH;FEN1;FMR1;GNA11;GNB1;GPX1;HMGN1;INO80;ITGB1;JUND;KDM1A;KRAS;MECP2;MEN1;METAP1;METAP2;METTL3;MSH2;MSH6;MTOR;NEDD4;NF1;NMT1;NOC2L;NPM1;NPTN;NSMCE3;PARP1;PBK;PCLAF;PCNA;PIAS1;POLD1;POLG;PPID;PPP1CA;PPP1CB;PRKAA1;PTPRK;RAD18;RBM4;RDH11;RDH13;RELA;RIC8A…
MF	H/L	GO:0140030	0.0443866	1.66517	14.7189	21	61	modification-dependent protein binding	ABRAXAS2;AGAP3;AGL;ATRX;BABAM2;BAZ2A;BPTF;BRCC3;BRD3;BRD4;BRD7;CARM1;CBX4;CBX5;CBX8;CDYL;CHD1;CHD8;DNAJC2;EPS15;FMR1;GLYR1;HSPD1;IDE;IKBKG;KDM4A;KDM4B;KDM5C;KMT2A;LRWD1;LYN;MPHOSPH8;MSH6;NCAPD3;NCAPG2;OPTN;PARP10;PHF2;PHIP;PRPF8;PSMD4;PSME4;PWP1;RAD18;RAD23A;RAD23B;RBBP5;RRP8;SGF29;SPIN1;SQSTM1;SUZ12;TDRD3;TP53BP1;TRIM24;UBQLN1;UBQLN4;USP15;VCP;WDR5;ZMYND8
BP	H/L	GO:0007276	0.0448711	1.41768	32.1377	41	132	gamete generation	ACOX1;ACTR1A;ADAM10;AFF4;AKT1;ALKBH5;ARID4B;ASF1B;ASPM;ATP2B4;ATRX;AURKA;AXL;BAX;BCAP31;CALR;CCNB1;CCT6B;CDYL;CELF1;CEP131;CETN2;CIP2A;CREM;CSNK2A2;CTNNB1;DAZAP1;DDX20;DDX6;DNAJA1;DNMT3A;DYNLL1;EIF2S2;ERCC1;FAM50A;FANCD2;FIGNL1;FNDC3A;GGT1;GOLGA3;GPX4;H2AFX;H3F3A;H3F3B;HERC2;HERC4;HEXB;HMGB2;HSPB11;IGF2R;INPP5B;ITGB1;KHDRBS1;KIFC1;KMT2D;MASTL;MEA1;METTL14;METTL3;MLH1;MSH2;MTOR;MYCBP;NCAPH;NCAPH2;…
CC	H/L	GO:0044459	0.0450428	1.39107	35.6895	45	151	plasma membrane part	AAK1;ABCB6;ABHD12;ACP1;ADGRG1;AHNAK;AHNAK2;AP2A2;AP2B1;AP2M1;AP2S1;APP;ATP2A2;AXL;BCAP31;BCL10;BIN1;CACNA2D1;CASP3;CASP8;CD46;CD47;CD99;CEMIP2;CHMP4B;CHUK;CLTC;CTNND1;CTTN;DAB2IP;DEGS1;DIABLO;DUSP3;EBP;EEA1;EPB41;EPHB4;EPS15L1;ESYT1;EXOC4;EXOC7;FADD;FADS2;FAF1;FARP1;FKBP1A;FLVCR1;FYN;G6PD;GNA11;GNAI1;GNAI3;GNAO1;GNG12;GNG5;GOLM1;GOT2;GPC1;GPRC5A;GRB2;HSPG2;HTRA2;IGF1R;IGF2R;IKBKB;IRAK1;ITGA11;ITP…
BP	H/L	GO:0006259	0.0456511	1.23657	92.9109	107	385	DNA metabolic process	ABL1;ACTL6A;ACTR2;ACTR5;ACTR8;AIFM1;AKT1;ALKBH5;ALYREF;ANXA3;AP5Z1;APEX1;APEX2;AQR;ASCC1;ASCC3;ASF1A;ATAD5;ATF1;ATF7IP;ATG7;ATM;ATR;ATRX;AURKB;BABAM1;BABAM2;BANF1;BAX;BAZ1A;BAZ2A;BCCIP;BLM;BOD1L1;BRCC3;CASP3;CBS;CBX8;CCNA2;CCNH;CCT2;CCT3;CCT4;CCT5;CCT6A;CCT7;CCT8;CDC42;CDC5L;CDK1;CDK7;CDK9;CENPF;CETN2;CHAF1A;CHAF1B;CHD1L;CHRAC1;CHTF18;COPS2;COPS3;COPS4;COPS5;COPS7A;COPS7B;CSNK1E;CTNNB1;CUL4A;CUL4…
BP	H/L	GO:0043928	0.045934	2.23224	5.84322	10	24	exonucleolytic nuclear-transcribed mRNA catabolic process involved in deadenylation-dependent decay	DCP1A;DCPS;DDX6;DIS3;EDC3;EDC4;EXOSC2;EXOSC3;EXOSC4;EXOSC5;EXOSC6;EXOSC7;EXOSC8;EXOSC9;HBS1L;LSM1;LSM2;LSM3;LSM4;LSM6;PATL1;SKIV2L;TTC37;WDR61
MF	H/L	GO:0004032	0.0459412	9.45915	0.965174	3	4	alditol:NADP+ 1-oxidoreductase activity	AKR1A1;AKR1B1;AKR1C3;AKR7A2
MF	H/L	GO:0004185	0.0459412	9.45915	0.965174	3	4	serine-type carboxypeptidase activity	CPD;CTSA;PRCP;SCPEP1
MF	H/L	GO:0005324	0.0459412	9.45915	0.965174	3	4	long-chain fatty acid transporter activity	ABCD1;FABP3;SLC27A2;SLC27A4
MF	H/L	GO:0005385	0.0459412	9.45915	0.965174	3	4	zinc ion transmembrane transporter activity	SLC30A1;SLC30A5;SLC39A10;SLC39A14
MF	H/L	GO:0005416	0.0459412	9.45915	0.965174	3	4	amino acid:cation symporter activity	SLC25A22;SLC38A1;SLC6A8;SLC6A9
MF	H/L	GO:0008301	0.0459412	9.45915	0.965174	3	4	DNA binding, bending	CRIP1;HMGB2;TFAM;TOP2A
MF	H/L	GO:0030620	0.0459412	9.45915	0.965174	3	4	U2 snRNA binding	ISG20;PRPF8;SNRPA1;TROVE2
MF	H/L	GO:0086080	0.0459412	9.45915	0.965174	3	4	protein binding involved in heterotypic cell-cell adhesion	CD47;DSG2;DSP;JUP
MF	H/L	GO:0097153	0.0459412	9.45915	0.965174	3	4	cysteine-type endopeptidase activity involved in apoptotic process	CASP3;CASP6;CASP7;CASP8
CC	H/L	GO:0016529	0.0460942	2.36196	5.08139	9	21	sarcoplasmic reticulum	AGL;ASPH;ATP2A2;CACNA2D1;CALR;CALU;CAMK2D;CAMK2G;CHERP;FKBP1A;HAX1;HK2;ITPR2;ITPR3;MANF;P3H2;SRI;STIM1;SYNE2;TMEM109;TMEM38B
CC	H/L	GO:0001891	0.0463021	9.42378	0.967884	3	4	phagocytic cup	ANXA1;RACK1;SNX5;TRIP10
CC	H/L	GO:0016342	0.0463021	9.42378	0.967884	3	4	catenin complex	CDH13;CTNNB1;CTNND1;JUP
CC	H/L	GO:0030905	0.0463021	9.42378	0.967884	3	4	retromer, tubulation complex	SNX1;SNX2;SNX5;SNX6
CC	H/L	GO:0031313	0.0463021	9.42378	0.967884	3	4	extrinsic component of endosome membrane	ANXA1;SNX5;USP8;WDR91
CC	H/L	GO:0034358	0.0463021	9.42378	0.967884	3	4	plasma lipoprotein particle	CLU;HDLBP;LDLR;PCYOX1
CC	H/L	GO:0044294	0.0463021	9.42378	0.967884	3	4	dendritic growth cone	CYFIP1;HSP90AA1;HSP90AB1;TAOK2
CC	H/L	GO:0061827	0.0463021	9.42378	0.967884	3	4	sperm head	ALDOA;DDX6;DNAJB1;HSP90AB1
CC	H/L	GO:0097449	0.0463021	9.42378	0.967884	3	4	astrocyte projection	ADGRG1;APP;EIF2S1;EZR
BP	H/L	GO:0002683	0.0464755	1.67763	13.9412	20	58	negative regulation of immune system process	ADA;AKT1;ARG2;ATM;AXL;BCL10;BCR;C1QBP;CACTIN;CASP3;CD47;CEBPB;COL3A1;CRK;DAB2IP;DDT;DLG5;DUSP3;ERBIN;EZR;FADD;GBP1;GLMN;GPX1;HMOX1;IFI16;IFIT1;ITCH;LDLR;LGALS3;MAD1L1;MIA3;MIF;NMI;NPLOC4;PARP14;PAWR;PCBP2;PHPT1;PIBF1;PKN1;PPP3CB;PRKAR1A;PRKDC;PSMB4;PTPRJ;RPS19;SAMHD1;SCRIB;SDC4;SEC14L1;STAT6;TGFB1;THOC1;TKFC;TRAFD1;UBQLN1;WASL
BP	H/L	GO:0030048	0.0464955	1.90448	9.00829	14	37	actin filament-based movement	ACTC1;ACTN4;ATP1A1;BIN1;CACNA2D1;CAMK2D;CAV1;DSG2;DSP;FLNA;FNBP1L;GPD1L;JUP;MYH9;MYL6;MYO1B;MYO1C;MYO1E;MYO9B;NEDD4L;NUP155;PARVA;ROCK1;SHTN1;SRI;SUN2;SYNE2;TMOD1;TPM1;TPM2;TPM3;TPM4;TTN;VIM;WASF2;WASL;WIPF1
BP	H/L	GO:0000290	0.0471005	9.34783	0.973869	3	4	deadenylation-dependent decapping of nuclear-transcribed mRNA	DCP1A;DCPS;LSM1;PATL1
BP	H/L	GO:0000578	0.0471005	9.34783	0.973869	3	4	embryonic axis specification	BASP1;CTNNB1;SMAD2;SMAD4
BP	H/L	GO:0002293	0.0471005	9.34783	0.973869	3	4	alpha-beta T cell differentiation involved in immune response	ANXA1;MTOR;STAT3;STAT6
BP	H/L	GO:0003400	0.0471005	9.34783	0.973869	3	4	regulation of COPII vesicle coating	PREB;SAR1A;SAR1B;SEC23B
BP	H/L	GO:0006953	0.0471005	9.34783	0.973869	3	4	acute-phase response	APOL2;ASS1;CEBPB;STAT3
BP	H/L	GO:0008207	0.0471005	9.34783	0.973869	3	4	C21-steroid hormone metabolic process	AKR1B1;AKR1C3;FDX1;STAT5B
BP	H/L	GO:0008340	0.0471005	9.34783	0.973869	3	4	determination of adult lifespan	IDE;MSH2;MSH6;ZMPSTE24
BP	H/L	GO:0015813	0.0471005	9.34783	0.973869	3	4	L-glutamate transmembrane transport	ARL6IP5;SLC25A12;SLC25A13;SLC25A22
BP	H/L	GO:0021814	0.0471005	9.34783	0.973869	3	4	cell motility involved in cerebral cortex radial glia guided migration	DAB2IP;SRGAP2;SUN2;SYNE2
BP	H/L	GO:0030318	0.0471005	9.34783	0.973869	3	4	melanocyte differentiation	GNA11;HPS6;RAB27A;USP13
BP	H/L	GO:0031508	0.0471005	9.34783	0.973869	3	4	pericentric heterochromatin assembly	CENPV;H3F3A;H3F3B;HELLS
BP	H/L	GO:0032309	0.0471005	9.34783	0.973869	3	4	icosanoid secretion	ABCC4;ANXA1;MIF;PLA2G4A
BP	H/L	GO:0035115	0.0471005	9.34783	0.973869	3	4	embryonic forelimb morphogenesis	CRABP2;CTNNB1;NIPBL;RDH10
BP	H/L	GO:0035723	0.0471005	9.34783	0.973869	3	4	interleukin-15-mediated signaling pathway	GRB2;JAK1;STAT3;STAT5B
BP	H/L	GO:0038113	0.0471005	9.34783	0.973869	3	4	interleukin-9-mediated signaling pathway	JAK1;STAT1;STAT3;STAT5B
BP	H/L	GO:0042093	0.0471005	9.34783	0.973869	3	4	T-helper cell differentiation	ANXA1;MTOR;STAT3;STAT6
BP	H/L	GO:0042573	0.0471005	9.34783	0.973869	3	4	retinoic acid metabolic process	AKR1C3;CRABP2;RDH10;SCPEP1
BP	H/L	GO:0042759	0.0471005	9.34783	0.973869	3	4	long-chain fatty acid biosynthetic process	ACOT7;GPX4;GSTM4;LTA4H
BP	H/L	GO:0045780	0.0471005	9.34783	0.973869	3	4	positive regulation of bone resorption	ATP6AP1;EGFR;PRKCA;TFRC
BP	H/L	GO:0045945	0.0471005	9.34783	0.973869	3	4	positive regulation of transcription by RNA polymerase III	CHD8;ELL;MTOR;RPTOR
BP	H/L	GO:0046085	0.0471005	9.34783	0.973869	3	4	adenosine metabolic process	ADA;NT5C2;NT5C3A;NT5E
BP	H/L	GO:0050701	0.0471005	9.34783	0.973869	3	4	interleukin-1 secretion	ARG2;PANX1;S100A13;TRIM16
BP	H/L	GO:0051001	0.0471005	9.34783	0.973869	3	4	negative regulation of nitric-oxide synthase activity	ATP2B4;CAV1;GLA;NOSIP
BP	H/L	GO:0060397	0.0471005	9.34783	0.973869	3	4	JAK-STAT cascade involved in growth hormone signaling pathway	LYN;PTPN1;STAT3;STAT5B
BP	H/L	GO:0060623	0.0471005	9.34783	0.973869	3	4	regulation of chromosome condensation	CCNB1;H3F3A;H3F3B;WAPL
BP	H/L	GO:0060644	0.0471005	9.34783	0.973869	3	4	mammary gland epithelial cell differentiation	AKT1;AKT2;CEBPB;MGMT
BP	H/L	GO:0070365	0.0471005	9.34783	0.973869	3	4	hepatocyte differentiation	ANXA1;ITGA2;PCK2;TAF10
BP	H/L	GO:0070459	0.0471005	9.34783	0.973869	3	4	prolactin secretion	ANXA1;ANXA5;EGFR;UBE2Q1
BP	H/L	GO:0071104	0.0471005	9.34783	0.973869	3	4	response to interleukin-9	JAK1;STAT1;STAT3;STAT5B
BP	H/L	GO:0071287	0.0471005	9.34783	0.973869	3	4	cellular response to manganese ion	APP;EIF2S1;HSPA5;IREB2
BP	H/L	GO:0071500	0.0471005	9.34783	0.973869	3	4	cellular response to nitrosative stress	ATG5;ATM;DNAJA1;PARK7
BP	H/L	GO:0072215	0.0471005	9.34783	0.973869	3	4	regulation of metanephros development	BASP1;CTNNB1;STAT1;YAP1
BP	H/L	GO:0072520	0.0471005	9.34783	0.973869	3	4	seminiferous tubule development	ADGRG1;ATRX;SMAD4;WDR48
BP	H/L	GO:0086069	0.0471005	9.34783	0.973869	3	4	bundle of His cell to Purkinje myocyte communication	CACNA2D1;DSG2;DSP;JUP
BP	H/L	GO:0097484	0.0471005	9.34783	0.973869	3	4	dendrite extension	CYFIP1;LLPH;NEDD4L;PLAA
BP	H/L	GO:1901569	0.0471005	9.34783	0.973869	3	4	fatty acid derivative catabolic process	ABCD1;ACAT1;ACOT7;OXCT1
BP	H/L	GO:1901571	0.0471005	9.34783	0.973869	3	4	fatty acid derivative transport	ABCC4;ANXA1;MIF;PLA2G4A
BP	H/L	GO:1902510	0.0471005	9.34783	0.973869	3	4	regulation of apoptotic DNA fragmentation	AIFM1;BAX;DFFA;ENDOG
BP	H/L	GO:1904469	0.0471005	9.34783	0.973869	3	4	positive regulation of tumor necrosis factor secretion	DDX58;DHX9;HSPD1;IFIH1
BP	H/L	GO:1904714	0.0471005	9.34783	0.973869	3	4	regulation of chaperone-mediated autophagy	CTSA;EEF1A1;EEF1A2;SNRNP70
BP	H/L	GO:1905098	0.0471005	9.34783	0.973869	3	4	negative regulation of guanyl-nucleotide exchange factor activity	EIF2S1;GPSM1;MET;STMN1
BP	H/L	GO:2000646	0.0471005	9.34783	0.973869	3	4	positive regulation of receptor catabolic process	DTX3L;ITCH;PCSK9;PTPN1
BP	H/L	GO:2000778	0.0471005	9.34783	0.973869	3	4	positive regulation of interleukin-6 secretion	DDX58;DHX9;HSPD1;IFIH1
BP	H/L	GO:2001223	0.0471005	9.34783	0.973869	3	4	negative regulation of neuron migration	ADGRG1;COL3A1;SRGAP2;STAT3
MF	H/L	GO:0005201	0.047264	2.76402	3.6194	7	15	extracellular matrix structural constituent	AGRN;COL3A1;COL4A2;COL5A1;COL7A1;EDIL3;FBN1;HSPG2;LAMA4;LAMA5;LAMB1;LAMC1;LUM;PCOLCE;PXDN
BP	H/L	GO:0016042	0.047297	2.7637	3.62003	7	15	lipid catabolic process	CDK4;CRTC3;HINT2;NCEH1;PAFAH1B1;PAFAH1B2;PAFAH1B3;PLBD2;PLCB3;PLCB4;PLD3;PRKAA1;RAB7A;TBL1XR1;YWHAH
BP	H/L	GO:0002274	0.0473097	1.31196	53.0759	64	218	myeloid leukocyte activation	ACTR10;ACTR1B;ACTR2;ADAM10;ADAM9;AGL;ALAD;ALDOA;ALDOC;ANPEP;ANXA2;ANXA3;AP1M1;AP2A2;APP;APRT;ARL8A;ARPC5;ATAD3B;ATG7;ATM;ATP6V1D;B4GALT1;BCR;C1orf35;CAB39;CAND1;CAP1;CAPN1;CAT;CBL;CCT2;CCT8;CD47;CDA;CDK13;CEP290;CKAP4;CLU;CNN2;COMMD3;COMMD9;COPB1;COTL1;CPNE3;CPPED1;CRTC3;CSTB;CTSA;CTSB;CTSD;CTSZ;CYB5R3;CYFIP1;DBNL;DDOST;DDX3X;DEGS1;DERA;DNAJC13;DNAJC3;DPP7;DSP;DYNC1H1;DYNC1LI1;DYNLL1;EEF1A1;EEF2;…
BP	H/L	GO:0019941	0.0473097	1.31196	53.0759	64	218	modification-dependent protein catabolic process	ADRM1;AGAP3;AKT1;ANAPC1;ANAPC2;ANAPC4;ANAPC5;ANAPC7;ANKZF1;ARAF;ARIH1;ATE1;AUP1;AURKA;AURKB;BAG5;BCAP31;BIRC6;BUB1B;BUB3;CAV1;CBL;CCAR2;CCDC22;CCDC47;CCNB1;CD2AP;CDC16;CDC20;CDC23;CDC27;CDC34;CDK1;CDK2;CLU;CNOT4;COPS3;CSNK1A1;CSNK1E;CSNK2A2;CUL1;CUL2;CUL3;CUL4A;CUL4B;CUL5;DAB2;DDB1;DDRGK1;DNAJC10;DTX3L;DVL1;ECPAS;ERLIN1;FAF1;FAF2;FBXL12;FBXO21;FBXO22;FBXO4;FBXO7;FBXW11;GCLC;GIPC1;GLMN;GSK3A;GSK3B…
MF	H/L	GO:0005102	0.0476366	1.29432	58.5803	70	246	signaling receptor binding	AAK1;ABL1;ACOX1;ACOX3;ACTN1;ACTN4;ADAM10;ADAM9;AIP;ANKS1A;ANXA1;ANXA5;AP2A1;AP2M1;APOL2;APP;ARAP1;ARF4;ARFGEF2;ARHGEF1;ARHGEF11;ARHGEF16;ARID1A;ARNT;ARPP19;ATP2A2;ATP5F1A;ATP5F1B;BAZ2A;BCAP31;BUD31;C1QBP;CALR;CANX;CASK;CAT;CAV1;CBL;CCNB1;CD276;CD81;CDC42;CDK5;CDK7;CEBPB;CFL1;CLTC;CLU;CNOT1;CNOT9;CNPY3;COL3A1;COL5A1;CPNE3;CRK;CTBP2;CTNNB1;CTNND1;CUL3;DBI;DCAF1;DCAF13;DDX5;DDX54;DNAJA1;DNM1;DST;DUS…
BP	H/L	GO:0019076	0.0477721	2.34297	5.11281	9	21	viral release from host cell	CAV2;CHMP2A;CHMP2B;CHMP3;CHMP4B;DDB1;IST1;PC;PPIA;PPID;RAB7A;SMC3;TRIM25;TRIM26;TRIM28;TRIM32;TSG101;VAPA;VPS37B;VPS4A;VPS4B
BP	H/L	GO:0035890	0.0477721	2.34297	5.11281	9	21	exit from host	CAV2;CHMP2A;CHMP2B;CHMP3;CHMP4B;DDB1;IST1;PC;PPIA;PPID;RAB7A;SMC3;TRIM25;TRIM26;TRIM28;TRIM32;TSG101;VAPA;VPS37B;VPS4A;VPS4B
BP	H/L	GO:0050688	0.0477721	2.34297	5.11281	9	21	regulation of defense response to virus	C1QBP;CGAS;DDX58;DDX60;DHX9;DTX3L;HERC5;IFIT1;ITCH;NOP53;NPLOC4;PARP9;PCBP2;PQBP1;PUM1;PUM2;SEC14L1;SIN3A;STAT1;TKFC;ZMPSTE24
BP	H/L	GO:0052192	0.0477721	2.34297	5.11281	9	21	movement in environment of other organism involved in symbiotic interaction	CAV2;CHMP2A;CHMP2B;CHMP3;CHMP4B;DDB1;IST1;PC;PPIA;PPID;RAB7A;SMC3;TRIM25;TRIM26;TRIM28;TRIM32;TSG101;VAPA;VPS37B;VPS4A;VPS4B
BP	H/L	GO:0006266	0.0480922	3.12046	2.92161	6	12	DNA ligation	APTX;HMGB2;LIG1;LIG3;LIG4;MGMT;PAXX;POLB;TFIP11;TOP2A;XRCC4;XRCC6
BP	H/L	GO:0018958	0.0480922	3.12046	2.92161	6	12	phenol-containing compound metabolic process	AKR1B1;COMT;DDT;FAH;HPRT1;MED1;MTPN;NPR1;PARK7;PNKD;RAPGEF2;VPS35
BP	H/L	GO:0043248	0.0480922	3.12046	2.92161	6	12	proteasome assembly	ADRM1;ECPAS;OTUD6B;POMP;PSMD10;PSMD11;PSMD13;PSMD4;PSMD9;PSMG1;PSMG2;PSMG4
CC	H/L	GO:0099080	0.0481954	1.27804	65.0902	77	269	supramolecular complex	ABRAXAS2;ACTC1;ACTG1;ACTN1;ACTN4;AHNAK;AHNAK2;ALDOA;ANXA1;ARF1;ARFGEF2;ARL3;ARPC3;ASPM;ATP2B4;AURKA;AURKB;BAG2;BAG3;BAIAP2;BCL10;BIN1;BIN3;CALD1;CAMSAP1;CAMSAP2;CAPZB;CARMIL1;CCT2;CCT3;CCT4;CCT5;CCT6A;CCT7;CCT8;CD2AP;CDC16;CDC27;CDK1;CDK5;CDK5RAP2;CDK5RAP3;CEP170;CFAP20;CFL2;CKAP5;CLASP1;CLIP1;CLTC;COL3A1;COL4A2;COL5A1;COL7A1;CORO1B;CSNK1A1;CTNNB1;CTTN;CUL3;DAG1;DAPK3;DCTN3;DCTN4;DCXR;DDX6;DEK;DN…
BP	H/L	GO:0006641	0.0490673	2.49823	4.38241	8	18	triglyceride metabolic process	ACSL1;ACSL4;CAT;CAV1;CPT1A;FABP3;FABP5;GPAT4;GPX1;LDLR;PCK2;PCSK9;PNPLA2;PNPLA4;PTPN11;SEL1L;SIRT1;TBL1XR1
BP	H/L	GO:0016101	0.0490673	2.49823	4.38241	8	18	diterpenoid metabolic process	ADH5;AGRN;AKR1C3;ALDH3A2;CRABP2;EGFR;GPC1;HSPG2;LRP1;PNPLA4;RDH10;RDH11;RDH13;RDH14;RETSAT;SCPEP1;SDC1;SDC4
BP	H/L	GO:1901998	0.0490673	2.49823	4.38241	8	18	toxin transport	ANTXR1;ARID1A;CCT2;CCT3;CCT4;CCT5;CCT6B;CCT7;CCT8;DNAJA1;DNAJC17;DNM1;HSPA5;MTMR12;RAB29;SCFD1;TCP1;TRIP4
BP	H/L	GO:0021885	0.0494097	2.73142	3.65201	7	15	forebrain cell migration	ADGRG1;AXL;CDK5;CTNNB1;DAB2IP;EGFR;LAMB1;MBOAT7;OGDH;PAFAH1B1;RHOA;RTN4;SRGAP2;SUN2;SYNE2
BP	H/L	GO:0032069	0.0494097	2.73142	3.65201	7	15	regulation of nuclease activity	ABCE1;AKT1;DFFA;HMGB2;NPM1;OAS1;OAS2;OAS3;OASL;PCNA;PRKCD;RPS3;SIRT1;TCEA1;TERF2

## Sheet: 24h vs 4h GO Enrichment
Ontology	Comparison	GO ID	Pvalue	OddsRatio	ExpCount	Count	Size	Term	Gene Names
CC	H/M	GO:0005576	4.23691e-14	1.95414	183.001	265	1044	extracellular region	AARS;AASDHPPT;ABCB6;ABCC1;ACAT1;ACAT2;ACO1;ACOT7;ACP1;ACP2;ACSL4;ACTB;ACTC1;ACTG1;ACTN1;ACTN4;ACTR10;ACTR1A;ACTR1B;ACTR2;ACTR3;ACY1;ADA;ADAM10;ADAM9;ADGRG1;ADH5;ADNP;ADPGK;ADSS;AGL;AGO2;AGRN;AHCTF1;AHCY;AHCYL1;AHNAK;AHSA1;AIFM2;AIMP1;AK1;AK2;AKR1A1;AKR1B1;AKR1C3;AKR7A2;ALAD;ALDH2;ALDH7A1;ALDH9A1;ALDOA;ALDOC;ALPI;ALPL;ALYREF;ANKFY1;ANP32B;ANPEP;ANXA1;ANXA2;ANXA3;ANXA4;ANXA5;ANXA6;AP1M1;AP2M1;APOL2…
BP	H/M	GO:0009607	3.06247e-11	3.45764	24.3539	57	141	response to biotic stimulus	ABCF3;ADAM17;ADARB1;ADH5;AIMP1;ALAD;ALPL;ANXA3;AP1S1;ARF1;ATG16L1;ATG5;ATG7;ATP2A2;BAIAP2;BAIAP2L1;BANF1;CASP3;CASP8;CAV1;CCT5;CD47;CDK6;CFL1;CHUK;CLU;CNP;COMT;COTL1;CRK;DDX1;DDX21;DDX3X;DDX41;DNAJC3;EEF1G;EIF2AK2;ENO1;EPHA2;ERAP1;ERBIN;EXOC1;EXOSC4;EXOSC5;FADD;FKBP5;FMR1;GAPDH;GBF1;GBP1;GGT1;GNG12;GPX1;GSDME;GTF2F1;HDAC2;HERC6;HIST1H2BC;HIST1H2BE;HIST1H2BF;HIST1H2BG;HIST1H2BI;HIST2H2BE;HMGA1;HMG…
CC	H/M	GO:0070062	6.1091e-11	1.84357	152.325	219	869	extracellular exosome	AARS;AASDHPPT;ABCB6;ABCC1;ACAT1;ACAT2;ACO1;ACOT7;ACP1;ACP2;ACSL4;ACTB;ACTC1;ACTG1;ACTN1;ACTN4;ACTR1A;ACTR1B;ACTR2;ACTR3;ACY1;ADAM10;ADAM9;ADGRG1;ADH5;ADSS;AGO2;AGRN;AHCTF1;AHCY;AHCYL1;AHNAK;AHSA1;AK1;AK2;AKR1A1;AKR1B1;AKR1C3;AKR7A2;ALAD;ALDH2;ALDH7A1;ALDH9A1;ALDOA;ALDOC;ALPL;ALYREF;ANKFY1;ANP32B;ANPEP;ANXA1;ANXA2;ANXA3;ANXA4;ANXA5;ANXA6;AP1M1;AP2M1;APP;APPL1;APPL2;APRT;ARF1;ARF4;ARF5;ARF6;ARHGAP1…
CC	H/M	GO:0000788	7.4252e-11	38.4778	3.15519	16	18	nuclear nucleosome	H3F3A;H3F3B;HIST1H1E;HIST1H4A;HIST1H4B;HIST1H4C;HIST1H4D;HIST1H4E;HIST1H4F;HIST1H4H;HIST1H4I;HIST1H4J;HIST1H4K;HIST1H4L;HIST2H4A;HIST2H4B;HIST4H4;MPHOSPH8
CC	H/M	GO:0043230	7.8297e-11	1.83656	152.676	219	871	extracellular organelle	AARS;AASDHPPT;ABCB6;ABCC1;ACAT1;ACAT2;ACO1;ACOT7;ACP1;ACP2;ACSL4;ACTB;ACTC1;ACTG1;ACTN1;ACTN4;ACTR1A;ACTR1B;ACTR2;ACTR3;ACY1;ADAM10;ADAM9;ADGRG1;ADH5;ADSS;AGO2;AGRN;AHCTF1;AHCY;AHCYL1;AHNAK;AHSA1;AK1;AK2;AKR1A1;AKR1B1;AKR1C3;AKR7A2;ALAD;ALDH2;ALDH7A1;ALDH9A1;ALDOA;ALDOC;ALPL;ALYREF;ANKFY1;ANP32B;ANPEP;ANXA1;ANXA2;ANXA3;ANXA4;ANXA5;ANXA6;AP1M1;AP2M1;APP;APPL1;APPL2;APRT;ARF1;ARF4;ARF5;ARF6;ARHGAP1…
CC	H/M	GO:0000786	2.96611e-10	26.2294	3.27038	16	19	nucleosome	GLYR1;H1F0;H1FX;H2AFV;H2AFX;H2AFY;HIST1H1B;HIST1H1C;HIST1H1D;HIST1H2BC;HIST1H2BD;HIST1H2BE;HIST1H2BF;HIST1H2BG;HIST1H2BI;HIST2H2AB;HIST2H2BE;HIST3H2BB;HP1BP3
BP	H/M	GO:0009605	6.77958e-10	2.0553	80.4917	130	457	response to external stimulus	AACS;ABCC1;ABCD1;ABCF3;ABHD12;ABL1;ACAT1;ACSL1;ACSL3;ACSL4;ADA;ADAM10;ADAM17;ADAM9;ADARB1;ADH5;ADNP;ADSL;AES;AFG3L2;AGL;AHCY;AIFM1;AIMP1;AKAP8;AKR1C3;AKT1;ALAD;ALPL;AMBRA1;ANXA1;ANXA2;ANXA3;ANXA5;AP1M1;AP1S1;AP3D1;APP;ARF1;ARG2;ARHGAP35;ARHGEF16;ASS1;ATG16L1;ATG5;ATG7;ATM;ATP1A1;ATP2A2;ATP2B1;AXL;BAG3;BAIAP2;BAIAP2L1;BANF1;BCKDHB;BCL10;BCR;BRD4;C1QBP;CACTIN;CAD;CALR;CAMK1D;CASK;CASP3;CASP8;CAT;CA…
BP	H/M	GO:0045653	2.09386e-09	33.3901	2.81809	14	16	negative regulation of megakaryocyte differentiation	GABPA;HIST1H4A;HIST1H4B;HIST1H4C;HIST1H4D;HIST1H4E;HIST1H4F;HIST1H4H;HIST1H4I;HIST1H4J;HIST1H4K;HIST1H4L;HIST2H4A;HIST2H4B;HIST4H4;PRMT1
BP	H/M	GO:0051607	2.10906e-09	6.34947	8.0288	26	46	defense response to virus	ABCF3;ADARB1;AIMP1;ATG7;DDX41;DNAJC3;EIF2AK2;EXOC1;EXOSC4;EXOSC5;FADD;GBP1;IFI16;IFI44L;IFIH1;IFIT2;IFIT3;IFIT5;IFITM3;ILF3;IRF9;ISG15;ISG20;LSM14A;MX1;MX2;NCBP3;NT5C3A;OAS1;OAS2;OAS3;OASL;POLR3B;POLR3C;POLR3D;POLR3E;POLR3F;RELA;SAMHD1;SKP2;TBK1;TRIM22;TRIM25;TRIM56;UNC13D;ZC3HAV1
BP	H/M	GO:0071103	4.51101e-09	3.24411	21.2329	48	121	DNA conformation change	AIFM1;AKAP8;AKAP8L;ANP32B;ANXA1;ASCC3;ASF1A;ASF1B;ATRX;BLM;CCNB1;CDC45;CDK1;CDKN2A;CENPH;CENPV;CHAF1A;CHAF1B;CHD1;CHD1L;CHD2;CHD3;CHD8;DDX1;DDX3X;DHX30;DHX9;ERCC6;G3BP1;GINS1;GINS2;GINS4;GRWD1;H1F0;H1FX;H2AFX;H2AFY;H3F3A;H3F3B;HAT1;HELLS;HIST1H1B;HIST1H1C;HIST1H1D;HIST1H1E;HIST1H2BC;HIST1H2BD;HIST1H2BE;HIST1H2BF;HIST1H2BG;HIST1H2BI;HIST1H4A;HIST1H4B;HIST1H4C;HIST1H4D;HIST1H4E;HIST1H4F;HIST1H4H;HI…
BP	H/M	GO:0048525	1.28737e-08	9.10718	5.10779	19	29	negative regulation of viral process	BANF1;CHMP3;EIF2AK2;HDAC1;IFI16;IFIT1;IFIT5;IFITM3;ILF3;ISG15;ISG20;MX1;OAS1;OAS3;OASL;PARP10;SNX3;SRPK1;SRPK2;STAT1;TARDBP;TFAP4;TRIM14;TRIM25;TRIM26;TRIM28;TRIM32;VAPA;ZC3HAV1
MF	H/M	GO:0046982	1.68167e-08	2.83244	25.9823	54	149	protein heterodimerization activity	ADD1;ALG2;ARF1;ARNT;ATF1;AURKA;AXL;BAX;BID;BUD23;CAPN2;CAV1;CAV2;CEBPB;CHUK;CLNS1A;CRLF1;CTNNB1;CUL3;DR1;DYNLL1;EGFR;FBXO7;FLOT1;FMR1;FXR1;FXR2;GABPA;GCLC;GCLM;GTF2A1;H2AFV;H2AFX;H2AFY;H3F3A;H3F3B;HEXB;HIP1R;HIST1H2BC;HIST1H2BD;HIST1H2BE;HIST1H2BF;HIST1H2BG;HIST1H2BI;HIST1H4A;HIST1H4B;HIST1H4C;HIST1H4D;HIST1H4E;HIST1H4F;HIST1H4H;HIST1H4I;HIST1H4J;HIST1H4K;HIST1H4L;HIST2H2AB;HIST2H2BE;HIST2H4A;HIS…
BP	H/M	GO:0000183	1.91619e-08	12.7416	3.87487	16	22	chromatin silencing at rDNA	BAZ2A;H3F3A;H3F3B;HIST1H4A;HIST1H4B;HIST1H4C;HIST1H4D;HIST1H4E;HIST1H4F;HIST1H4H;HIST1H4I;HIST1H4J;HIST1H4K;HIST1H4L;HIST2H4A;HIST2H4B;HIST4H4;MBD2;PHF2;RRP8;SIRT1;SMARCA5
BP	H/M	GO:0051707	1.02339e-07	3.18044	17.6953	40	104	response to other organism	ABCF3;ADARB1;AIMP1;AP1S1;ARF1;ATG16L1;ATG5;ATG7;BANF1;C1QBP;CCT5;CDK6;CFL1;CGAS;CLU;COTL1;CRK;DDX1;DDX21;DDX3X;DDX41;DDX58;DDX60;DHX9;DNAJC3;DTX3L;EEF1G;EIF2AK2;ENO1;EXOC1;EXOSC4;EXOSC5;FADD;FMR1;GAPDH;GBF1;GBP1;GSDME;GTF2F1;HERC5;HMGA1;HMGN2;HNRNPUL1;HSPB1;IFI16;IFI44L;IFIH1;IFIT2;IFIT5;IFITM3;IKBKB;IKBKG;ILF3;IRF9;ISG20;ITCH;IVNS1ABP;LAMTOR5;LRSAM1;LSM14A;MX1;MX2;NCBP3;NCK1;NOP53;NPC2;NPLOC4;NT…
BP	H/M	GO:0034340	1.46967e-07	6.3906	6.16457	20	35	response to type I interferon	ABCE1;CACTIN;CDC37;FADD;GBP2;HSP90AB1;IFI35;IFIT1;IFIT2;IFIT3;IFITM3;IRAK1;IRF9;ISG15;ISG20;JAK1;LSM14A;MX1;MX2;MYD88;OAS1;OAS2;OAS3;OASL;PSMB8;PTPN1;PTPN11;PTPN2;SAMHD1;SCRIB;SHMT2;SP100;STAT1;TRIM56;UBE2K
BP	H/M	GO:0016233	2.26879e-07	7.17496	5.28392	18	30	telomere capping	ATM;AURKB;ERCC1;HIST1H4A;HIST1H4B;HIST1H4C;HIST1H4D;HIST1H4E;HIST1H4F;HIST1H4H;HIST1H4I;HIST1H4J;HIST1H4K;HIST1H4L;HIST2H4A;HIST2H4B;HIST4H4;HNRNPD;MAPK1;MAPK3;MRE11;NBN;NEK7;PNKP;PRKDC;RAD50;TERF2;TERF2IP;TFIP11;USP7
BP	H/M	GO:0060337	2.58288e-07	6.49717	5.81231	19	33	type I interferon signaling pathway	ABCE1;CACTIN;CDC37;FADD;GBP2;HSP90AB1;IFI35;IFIT1;IFIT2;IFIT3;IFITM3;IRAK1;IRF9;ISG15;ISG20;JAK1;LSM14A;MX1;MX2;MYD88;OAS1;OAS2;OAS3;OASL;PSMB8;PTPN1;PTPN11;PTPN2;SAMHD1;SCRIB;SP100;STAT1;UBE2K
BP	H/M	GO:0006334	3.85906e-07	6.17405	5.90147	19	34	nucleosome assembly	ANP32B;ATRX;CENPH;GRWD1;H1F0;H1FX;H2AFX;H2AFY;H3F3A;H3F3B;HIST1H1B;HIST1H1C;HIST1H1D;HIST1H1E;HIST1H2BC;HIST1H2BD;HIST1H2BE;HIST1H2BF;HIST1H2BG;HIST1H2BI;HIST2H2BE;HIST3H2BB;HMGB2;HP1BP3;MCM2;NPM1;POLE3;RBBP7;RSF1;RUVBL1;SET;SMARCA5;SMYD3;TSPYL1
BP	H/M	GO:0060964	4.98568e-07	5.29876	7.04523	21	40	regulation of gene silencing by miRNA	AGO2;DDX5;DHX9;EGFR;ELAVL1;FMR1;FXR1;H3F3A;H3F3B;HIST1H4A;HIST1H4B;HIST1H4C;HIST1H4D;HIST1H4E;HIST1H4F;HIST1H4H;HIST1H4I;HIST1H4J;HIST1H4K;HIST1H4L;HIST2H4A;HIST2H4B;HIST4H4;IPO8;MAP2K1;MAP2K2;NCOR1;NCOR2;POLR2A;POLR2B;POLR2C;POLR2E;POLR2G;POLR2L;PPP3CA;PUM1;PUM2;STAT3;TGFB1;ZMPSTE24
BP	H/M	GO:0060968	7.86006e-07	4.03575	10.0394	26	57	regulation of gene silencing	AGO2;ASF1A;ATAD2;CDC45;CDK2;DDX5;DHX9;DNMT1;EGFR;ELAVL1;FMR1;FXR1;H1F0;H1FX;H3F3A;H3F3B;HIST1H1B;HIST1H1C;HIST1H1D;HIST1H1E;HIST1H4A;HIST1H4B;HIST1H4C;HIST1H4D;HIST1H4E;HIST1H4F;HIST1H4H;HIST1H4I;HIST1H4J;HIST1H4K;HIST1H4L;HIST2H4A;HIST2H4B;HIST4H4;HMGA1;IPO8;MAP2K1;MAP2K2;NCOR1;NCOR2;PHF2;POLR2A;POLR2B;POLR2C;POLR2E;POLR2G;POLR2L;PPP3CA;PUM1;PUM2;SIN3A;SIRT1;STAT3;TGFB1;TRIM28;XPO5;ZMPSTE24
BP	H/M	GO:0051290	1.14789e-06	7.94461	4.22714	15	24	protein heterotetramerization	ANXA2;CPSF6;CPSF7;FARSA;FARSB;HIST1H4A;HIST1H4B;HIST1H4C;HIST1H4D;HIST1H4E;HIST1H4F;HIST1H4H;HIST1H4I;HIST1H4J;HIST1H4K;HIST1H4L;HIST2H4A;HIST2H4B;HIST4H4;NUDT21;RCC1;RRM1;S100A10;XRCC6
BP	H/M	GO:0045071	1.35725e-06	10.3074	3.34648	13	19	negative regulation of viral genome replication	BANF1;EIF2AK2;IFI16;IFIT1;IFIT5;IFITM3;ILF3;ISG15;ISG20;MX1;OAS1;OAS3;OASL;PARP10;SRPK1;SRPK2;TRIM28;VAPA;ZC3HAV1
BP	H/M	GO:0006335	1.94353e-06	8.33224	3.87487	14	22	DNA replication-dependent nucleosome assembly	ASF1A;ASF1B;CHAF1A;CHAF1B;HAT1;HIST1H4A;HIST1H4B;HIST1H4C;HIST1H4D;HIST1H4E;HIST1H4F;HIST1H4H;HIST1H4I;HIST1H4J;HIST1H4K;HIST1H4L;HIST2H4A;HIST2H4B;HIST4H4;IPO4;NASP;RBBP4
BP	H/M	GO:0034724	2.84434e-06	5.79626	5.46005	17	31	DNA replication-independent nucleosome organization	ASF1A;ASF1B;ATRX;CENPH;H3F3A;H3F3B;HAT1;HIST1H4A;HIST1H4B;HIST1H4C;HIST1H4D;HIST1H4E;HIST1H4F;HIST1H4H;HIST1H4I;HIST1H4J;HIST1H4K;HIST1H4L;HIST2H4A;HIST2H4B;HIST4H4;IPO4;NASP;NPM1;POLE3;RBBP4;RBBP7;RSF1;RUVBL1;SMARCA5;SUPT16H
BP	H/M	GO:0045814	3.13716e-06	3.75254	10.0394	25	57	negative regulation of gene expression, epigenetic	ARID1A;ASF1A;ATAD2;BAZ2A;BMI1;CDC45;DNMT1;DNMT3A;EED;EZH2;H1F0;H1FX;H2AFY;H3F3A;H3F3B;HAT1;HDAC1;HDAC2;HELLS;HIST1H1B;HIST1H1C;HIST1H1D;HIST1H1E;HIST1H4A;HIST1H4B;HIST1H4C;HIST1H4D;HIST1H4E;HIST1H4F;HIST1H4H;HIST1H4I;HIST1H4J;HIST1H4K;HIST1H4L;HIST2H4A;HIST2H4B;HIST4H4;HMGA1;KMT2D;MBD2;MBD3;MECP2;MORF4L2;PHF2;POLE3;RBBP4;RBBP7;RIF1;RRP8;SIN3A;SIRT1;SMARCA5;SMCHD1;SUZ12;TRIM28;UBR2;ZNFX1
BP	H/M	GO:0034080	4.16828e-06	7.40417	4.05101	14	23	CENP-A containing nucleosome assembly	CENPH;HIST1H4A;HIST1H4B;HIST1H4C;HIST1H4D;HIST1H4E;HIST1H4F;HIST1H4H;HIST1H4I;HIST1H4J;HIST1H4K;HIST1H4L;HIST2H4A;HIST2H4B;HIST4H4;NASP;NPM1;POLE3;RBBP4;RBBP7;RSF1;RUVBL1;SMARCA5
BP	H/M	GO:0002376	4.33894e-06	1.76679	71.7835	106	425	immune system process	ABCF3;ACTN1;ACTR10;ACTR1A;ACTR1B;ADAM9;ADARB1;ADD1;ADSS;AGL;AHCY;AIMP1;AKAP8;ALAD;ALDOA;ALDOC;ANLN;ANPEP;ANXA2;ANXA3;AP1B1;AP1M1;AP1S1;AP2A1;AP2A2;AP2B1;AP2M1;AP2S1;APRT;ARF1;ARL8A;ARMC6;ASS1;ATAD3B;ATG7;ATP1B1;ATP1B3;ATP5IF1;ATP6V0A2;ATP6V1D;B4GALT1;BCAP31;BMI1;BPGM;C12orf29;C1orf35;CAB39;CAMK2D;CAMK2G;CAND1;CANX;CAP1;CAPN1;CAPZA1;CAPZA2;CAPZB;CAT;CBL;CCNB2;CCT2;CCT8;CD109;CDA;CDC42EP4;CDK13;CEP…
BP	H/M	GO:0050830	4.65085e-06	15.8032	2.2897	10	13	defense response to Gram-positive bacterium	ADAM17;EPHA2;HIST1H2BC;HIST1H2BE;HIST1H2BF;HIST1H2BG;HIST1H2BI;HIST2H2BE;HMGB2;MYD88;ROMO1;SEH1L;TBK1
CC	H/M	GO:0031982	6.73489e-06	1.46512	219.11	269	1250	vesicle	AAK1;AARS;AASDHPPT;ABCB6;ABCC1;ABCC4;ACAP2;ACAT1;ACAT2;ACO1;ACOT7;ACP1;ACP2;ACSL4;ACTB;ACTC1;ACTG1;ACTN1;ACTN4;ACTR10;ACTR1A;ACTR1B;ACTR2;ACTR3;ACY1;ADA;ADAM10;ADAM9;ADGRG1;ADH5;ADSS;AGL;AGO2;AGRN;AGTRAP;AHCTF1;AHCY;AHCYL1;AHNAK;AHNAK2;AHSA1;AK1;AK2;AKR1A1;AKR1B1;AKR1C3;AKR7A2;AKT1;AKT2;ALAD;ALDH2;ALDH7A1;ALDH9A1;ALDOA;ALDOC;ALPL;ALYREF;AMBRA1;ANKFY1;ANKRD13A;ANP32B;ANP32E;ANPEP;ANTXR1;ANXA1;ANXA…
BP	H/M	GO:0060333	9.00628e-06	5.95299	4.75553	15	27	interferon-gamma-mediated signaling pathway	CAMK2D;CAMK2G;CDC37;GBP1;GBP2;HSP90AB1;ICAM1;IFI30;IRF9;JAK1;MED1;MID1;NMI;OAS1;OAS2;OAS3;OASL;PARP14;PARP9;PIAS1;PRKCD;PTPN2;SP100;STAT1;TRIM22;TRIM25;TRIM26
BP	H/M	GO:0071824	1.0971e-05	2.42413	22.1925	42	126	protein-DNA complex subunit organization	ANP32B;ANP32E;ARID1A;ARID2;ASF1A;ASF1B;ATF7IP;ATRX;BAZ2A;CAND1;CCNH;CDC45;CDK7;CENPF;CENPH;CENPV;CETN2;CHAF1A;CHAF1B;CHD1L;CREB1;CUL4A;CUL4B;DDB1;DDB2;DR1;ERCC3;GRWD1;GTF2B;GTF2E1;GTF2H1;GTF2H4;GTF3C3;GTF3C5;H1F0;H1FX;H2AFX;H2AFY;H3F3A;H3F3B;HAT1;HELLS;HIST1H1B;HIST1H1C;HIST1H1D;HIST1H1E;HIST1H2BC;HIST1H2BD;HIST1H2BE;HIST1H2BF;HIST1H2BG;HIST1H2BI;HIST1H4A;HIST1H4B;HIST1H4C;HIST1H4D;HIST1H4E;HIST1…
BP	H/M	GO:0035194	1.36017e-05	3.33148	10.744	25	61	posttranscriptional gene silencing by RNA	AGO2;CELF1;CNOT1;DDX5;DGCR8;DHX9;EGFR;EIF6;ELAVL1;FMR1;FXR1;H3F3A;H3F3B;HELZ;HIST1H4A;HIST1H4B;HIST1H4C;HIST1H4D;HIST1H4E;HIST1H4F;HIST1H4H;HIST1H4I;HIST1H4J;HIST1H4K;HIST1H4L;HIST2H4A;HIST2H4B;HIST4H4;HNRNPA2B1;IPO8;MAP2K1;MAP2K2;METTL3;MOV10;MRPL44;NCBP1;NCOR1;NCOR2;POLR2A;POLR2B;POLR2C;POLR2E;POLR2G;POLR2L;PPP1R8;PPP3CA;PRKRA;PUM1;PUM2;RBM4;SMAD2;SMAD3;SPOUT1;SRRT;STAT3;TGFB1;TUT7;XPO5;ZC3H7A;…
BP	H/M	GO:1903900	1.90656e-05	3.24044	10.9201	25	62	regulation of viral life cycle	ADARB1;ANXA2;BANF1;CAV2;CHMP2A;CHMP2B;CHMP3;CHMP4B;DDB1;DDX3X;DDX5;EIF2AK2;FMR1;HACD3;HSPA8;IFI16;IFIT1;IFIT5;IFITM3;ILF3;ISG15;ISG20;LARP1;LGALS1;MX1;NECTIN2;NUCKS1;OAS1;OAS3;OASL;P4HB;PABPC1;PARP10;PC;PDE12;PKN2;PPIA;PPIB;PPID;PPIE;PPIH;RAD23A;SMC3;SNX3;SRPK1;SRPK2;STAU1;STOM;TOP2A;TOP2B;TRIM25;TRIM26;TRIM28;TRIM32;TSG101;VAPA;VAPB;VPS37B;VPS4A;VPS4B;YTHDC2;ZC3HAV1
BP	H/M	GO:0009084	2.87959e-05	18.9149	1.76131	8	10	glutamine family amino acid biosynthetic process	ALDH18A1;ASS1;CAD;GLS;GLUL;OAT;PYCR1;PYCR2;PYCR3;SLC25A12
BP	H/M	GO:0002227	2.93312e-05	Inf	1.05678	6	6	innate immune response in mucosa	HIST1H2BC;HIST1H2BE;HIST1H2BF;HIST1H2BG;HIST1H2BI;HIST2H2BE
BP	H/M	GO:0002251	2.93312e-05	Inf	1.05678	6	6	organ or tissue specific immune response	HIST1H2BC;HIST1H2BE;HIST1H2BF;HIST1H2BG;HIST1H2BI;HIST2H2BE
BP	H/M	GO:0019731	2.93312e-05	Inf	1.05678	6	6	antibacterial humoral response	HIST1H2BC;HIST1H2BE;HIST1H2BF;HIST1H2BG;HIST1H2BI;HIST2H2BE
BP	H/M	GO:0043903	3.71252e-05	2.66293	15.3234	31	87	regulation of symbiosis, encompassing mutualism through parasitism	ADARB1;ANXA2;BANF1;CAV1;CAV2;CCNT1;CDK9;CFL1;CHD1;CHMP2A;CHMP2B;CHMP3;CHMP4B;CTDP1;DDB1;DDX3X;DDX5;DHX9;EIF2AK2;EP300;EXOC2;EXOC7;FMR1;GAPDH;GTF2B;HACD3;HDAC1;HSPA8;IFI16;IFIT1;IFIT5;IFITM3;ILF3;ISG15;ISG20;LARP1;LGALS1;MX1;NECTIN2;NUCKS1;OAS1;OAS3;OASL;OSBP;P4HB;PABPC1;PARP10;PC;PDE12;PKN2;PPIA;PPIB;PPID;PPIE;PPIH;PSMC3;RAB7A;RAD23A;RRP1B;RSF1;SMARCB1;SMC3;SNW1;SNX3;SQSTM1;SRPK1;SRPK2;STAT1;STAU…
BP	H/M	GO:0006950	4.5856e-05	1.5329	114.22	150	668	response to stress	AACS;AATF;ABCF1;ABCF3;ABRAXAS2;ACAA2;ACAT1;ACTB;ACTG1;ACTL6A;ACTN4;ACTR3;ACTR5;ACTR8;ADAM17;ADAM9;ADARB1;ADD1;ADH5;ADPRHL2;ADSL;AGAP3;AGTRAP;AHCY;AIFM1;AIMP1;AK3;AKAP1;AKAP8;AKR1B1;AKR1C3;ALAD;ALKBH5;AMBRA1;ANKZF1;ANXA3;AP5Z1;APEX1;APEX2;APOL2;APTX;AQR;ARF4;ARFGAP1;ARHGAP35;ARNT;ASCC1;ASCC3;ASF1A;ASH2L;ASNA1;ASS1;ATG16L1;ATG5;ATP1B1;ATP2A2;ATP2B1;ATP5F1A;ATP5IF1;ATRX;AUP1;AURKA;AXL;B4GALT1;BAZ1B;…
CC	H/M	GO:0009986	5.16555e-05	2.36097	19.8076	37	113	cell surface	ADA;ADAM10;ADAM17;ADAM9;AIMP1;ANPEP;ANTXR1;ANXA1;ANXA2;ANXA4;ANXA5;APMAP;APP;ATP5F1B;ATP5IF1;AXL;B4GALT1;C1QBP;CALR;CD109;CD276;CD46;CD47;CDH13;CLIC4;CLPTM1;CLU;CPM;CRLF1;CSPG4;CTSZ;DAG1;DSG2;ECE1;EGFR;ENG;ENO1;ENPP1;EPHA2;ERP29;ERP44;FERMT2;FLOT1;FOLR1;GOT2;GSR;HM13;HMMR;HNRNPU;HSP90AA1;HSP90AB1;HSPA5;HSPD1;ICAM1;IDE;IGF2R;IL6ST;IQGAP2;ITGA1;ITGA2;ITGA5;ITGB1;ITGB6;LAMP1;LDLR;LGALS1;LGALS3;LIFR;…
BP	H/M	GO:0002682	8.38813e-05	1.70094	57.5947	84	327	regulation of immune system process	ABCE1;ABL1;ACTB;ACTG1;ACTR2;ACTR3;ADA;ADAM10;ADAM17;AKT1;ANXA1;AP3D1;APP;ARG2;ARNT;ARPC1A;ARPC1B;ARPC2;ARPC3;ARPC5;ASH2L;ATAD5;ATG5;ATM;ATP11C;ATP6AP1;AXL;BAIAP2;BAX;BCL10;BCR;BLM;C1QBP;CACTIN;CALR;CAMK1D;CASP3;CASP8;CAV1;CBFB;CD276;CD46;CD47;CD81;CD99;CDC37;CDC42;CDC73;CDK6;CEBPB;CGAS;CHUK;CLPTM1;CLU;CNOT4;CNPY3;COL3A1;CREB1;CREBBP;CRK;CSK;CTNNB1;CTR9;CUL4A;CYFIP1;DAB2IP;DDT;DDX1;DDX21;DDX58;DDX…
BP	H/M	GO:0048519	9.73993e-05	1.3821	242.532	286	1377	negative regulation of biological process	AAMDC;AARS;AATF;ABCD1;ABCE1;ABL1;ACAA2;ACOT13;ACTC1;ACTN1;ACTN4;ADA;ADAM10;ADAM17;ADARB1;ADD1;ADD3;ADGRG1;ADNP;AES;AGO2;AIMP1;AIMP2;AKAP8;AKR1B1;AKR1C3;AKT1;AKT2;ALAD;AMBRA1;ANP32B;ANTXR1;ANXA1;ANXA2;ANXA4;ANXA5;ANXA6;AP2A1;AP2B1;AP2M1;APEX1;API5;APIP;APP;ARAF;ARAP1;ARF1;ARF4;ARF6;ARFGEF1;ARG2;ARHGAP1;ARHGAP35;ARHGDIA;ARID1A;ARID2;ARL2;ARL6IP5;ARPP19;ASF1A;ASPH;ASPM;ASS1;ATAD1;ATAD2;ATAD3A;ATAD5;…
BP	H/M	GO:0045892	0.000122546	1.71579	52.3108	77	297	negative regulation of transcription, DNA-templated	AES;ARHGAP35;ARID1A;ASF1A;ATAD2;ATF7IP;ATRX;AURKB;BAG3;BASP1;BAZ2A;BCLAF1;BMI1;BPTF;BRD7;BTAF1;C1QBP;CALR;CAV1;CBFB;CBX1;CBX3;CBX4;CBX5;CBX8;CC2D1A;CCAR2;CDC45;CDC73;CDK2;CDK5;CDKN2A;CEBPB;CENPF;CGGBP1;CHCHD3;CHD8;CNOT1;CNOT2;COPS2;CREB1;CREBBP;CREM;CTBP1;CTBP2;CTNNB1;CTR9;CUL3;CUX1;DAB2;DAB2IP;DAP;DCAF1;DDX20;DDX5;DMAP1;DNAJA3;DNAJB1;DNAJB4;DNAJB6;DNAJC17;DNMT1;DNMT3A;DPF2;DR1;EED;EHMT1;ENO1;EP3…
CC	H/M	GO:0000784	0.000148751	2.54615	14.1983	28	81	nuclear chromosome, telomeric region	ALYREF;APEX1;ATM;ATR;ATRX;CBX1;CBX3;CBX5;CDC73;CDK1;DDB1;ERCC1;FEN1;GAR1;H2AFY;H3F3A;H3F3B;HAT1;HIST1H4A;HIST1H4B;HIST1H4C;HIST1H4D;HIST1H4E;HIST1H4F;HIST1H4H;HIST1H4I;HIST1H4J;HIST1H4K;HIST1H4L;HIST2H4A;HIST2H4B;HIST4H4;KDM1A;LIG4;LRIF1;MCM2;MCM3;MCM4;MCM5;MCM6;MCM7;MEN1;MRE11;MSH2;NAT10;NBN;NHP2;ORC2;ORC3;ORC5;PARP1;PCNA;POLD1;POLR2B;PPP1CA;PPP1CB;PPP1R10;PRKDC;PURA;RAD50;RPA1;RPA2;SMCHD1;SP100…
BP	H/M	GO:1903707	0.000159259	3.80613	6.3407	16	36	negative regulation of hemopoiesis	ANXA1;CBFB;CDC73;CDK6;CTNNB1;CTR9;CUL4A;FBN1;FBXO7;GABPA;HIST1H4A;HIST1H4B;HIST1H4C;HIST1H4D;HIST1H4E;HIST1H4F;HIST1H4H;HIST1H4I;HIST1H4J;HIST1H4K;HIST1H4L;HIST2H4A;HIST2H4B;HIST4H4;LDB1;LYN;NCAPG2;NF1;NME1;PAF1;PRMT1;PTPN2;RBM15;RUNX3;STAT5B;WDR61
BP	H/M	GO:0006560	0.000167517	Inf	0.880653	5	5	proline metabolic process	ALDH18A1;OAT;PYCR1;PYCR2;PYCR3
BP	H/M	GO:0055129	0.000167517	Inf	0.880653	5	5	L-proline biosynthetic process	ALDH18A1;OAT;PYCR1;PYCR2;PYCR3
BP	H/M	GO:0051239	0.000262394	1.90559	30.5266	49	180	regulation of multicellular organismal process	ABCD1;ADAM9;AFG3L2;AHCYL1;AKAP8;ANXA4;ANXA5;ANXA6;ARFGEF2;ARG2;ASPH;ATG5;ATP1A1;ATP1B1;ATP2A2;ATP2B1;ATP2B4;ATP5F1A;ATP5F1B;AURKA;BCL10;BCR;C12orf57;CACNA2D1;CACTIN;CAMK2D;CAMK2G;CAPN7;CD276;CD2AP;CD47;CDK4;CDK9;CGAS;CHUK;CLIC1;CLU;CNOT1;CNOT2;COMT;CORO1C;CSK;DDT;DDX1;DDX21;DDX3X;DDX41;DDX58;DDX60;DHX33;DHX9;DOCK1;DOCK5;DSG2;DSP;ECE1;EIF4A3;ELAVL1;ENO1;EPPK1;ERBIN;EZR;FAM49B;FLVCR1;FTO;GAPDH;GBP1…
BP	H/M	GO:1902679	0.00043538	1.62175	55.1289	78	313	negative regulation of RNA biosynthetic process	AES;APEX1;ARHGAP35;ARID1A;ASF1A;ATAD2;ATF7IP;ATRX;AURKB;BAG3;BASP1;BAZ2A;BCLAF1;BMI1;BPTF;BRD7;BTAF1;C1QBP;CALR;CAV1;CBFB;CBX1;CBX3;CBX4;CBX5;CBX8;CC2D1A;CCAR1;CCAR2;CDC45;CDC73;CDK2;CDK5;CDKN2A;CDYL;CEBPB;CENPF;CGGBP1;CHCHD3;CHD8;CNOT1;CNOT2;COPS2;CREB1;CREBBP;CREM;CTBP1;CTBP2;CTNNB1;CTR9;CUL3;CUX1;DAB2;DAB2IP;DAP;DCAF1;DDX20;DDX5;DDX54;DMAP1;DNAJA3;DNAJB1;DNAJB4;DNAJB6;DNAJC17;DNMT1;DNMT3A;DPF2…
BP	H/M	GO:0045934	0.000439249	1.54359	71.509	97	406	negative regulation of nucleobase-containing compound metabolic process	ABCE1;AES;APEX1;ARHGAP35;ARID1A;ASF1A;ATAD2;ATF7IP;ATG7;ATM;ATR;ATRX;AURKB;BAG3;BASP1;BAZ2A;BCLAF1;BLM;BMI1;BPTF;BRD7;BTAF1;C1QBP;CALR;CAV1;CBFB;CBX1;CBX3;CBX4;CBX5;CBX8;CC2D1A;CCAR1;CCAR2;CCNT1;CDA;CDC45;CDC73;CDK2;CDK5;CDK9;CDKN2A;CDYL;CEBPB;CENPF;CGGBP1;CHCHD3;CHD8;CIRBP;CNOT1;CNOT2;COPS2;CREB1;CREBBP;CREM;CTBP1;CTBP2;CTNNB1;CTR9;CUL3;CUX1;DAB2;DAB2IP;DAP;DCAF1;DDX20;DDX5;DDX54;DFFA;DHX34;DHX9…
BP	H/M	GO:0034341	0.000500187	2.80297	9.51106	20	54	response to interferon-gamma	ACTG1;ACTR2;ACTR3;ASS1;CAMK2D;CAMK2G;CD47;CDC37;CDC42EP4;DAPK3;EPRS;FLNB;GAPDH;GBP1;GBP2;HSP90AB1;ICAM1;IFI30;IFITM3;IRF9;JAK1;KIF5B;KYNU;MED1;MID1;MYO1C;NMI;NUB1;OAS1;OAS2;OAS3;OASL;PARP14;PARP9;PDE12;PIAS1;PRKCD;PTPN2;RAB12;RAB20;RPL13A;SP100;STAT1;STX4;STXBP1;STXBP3;SYNCRIP;TRIM22;TRIM25;TRIM26;VAMP3;VIM;VPS26B;ZYX
CC	H/M	GO:0042555	0.000578158	14.2257	1.4023	6	8	MCM complex	MCM2;MCM3;MCM4;MCM5;MCM6;MCM7;MCMBP;TONSL
BP	H/M	GO:0009617	0.000647281	2.39082	13.1631	25	76	response to bacterium	ABL1;ADAM9;ADH5;AKAP8;AKT1;ALAD;ALPL;ASS1;ATP2A2;AXL;BAIAP2;BAIAP2L1;BCL10;BCR;CACTIN;CASP3;CASP8;CAV1;CD47;CDC73;CDK4;CHMP5;CHUK;CNP;COMT;CTR9;DAB2IP;ERAP1;ERBIN;FKBP5;GGT1;GNG12;GPX1;GSTP1;HDAC2;HERC6;HNRNPA0;HSPD1;ICAM1;IFI44;IFIT1;IFIT3;IRAK1;JUNB;JUND;LYN;MAPK1;MAPK14;MAPK3;MAPKAPK2;MGST1;MIF;MLH1;MTDH;NFIB;NFKB1;NFKB2;OAS2;OCIAD2;PABPN1;PAF1;PLAA;PRKCA;PRPF8;RAB29;RELA;RHOA;RPS6KA3;SCARB2;S…
MF	H/M	GO:0003950	0.000817945	23.8362	1.04627	5	6	NAD+ ADP-ribosyltransferase activity	PARP1;PARP10;PARP12;PARP14;PARP4;PARP9
BP	H/M	GO:0045637	0.000838006	2.34076	13.3859	25	76	regulation of myeloid cell differentiation	ARNT;ASH2L;ATP6AP1;CASP8;CBFB;CDC73;CDK6;CEBPB;CNOT4;CREB1;CREBBP;CTNNB1;CTR9;CUL4A;DPY30;EIF6;EP300;FADD;FBN1;GABPA;GNAS;H3F3A;H3F3B;HAX1;HDAC1;HIST1H4A;HIST1H4B;HIST1H4C;HIST1H4D;HIST1H4E;HIST1H4F;HIST1H4H;HIST1H4I;HIST1H4J;HIST1H4K;HIST1H4L;HIST2H4A;HIST2H4B;HIST4H4;HMGB2;ISG15;KMT2A;KMT2C;KMT2D;LDB1;LGALS3;LYN;MAPK14;MED1;MOV10;MTOR;MYL9;NCAPG2;NF1;NME1;NOTCH2;P4HTM;PAF1;PRKCA;PRMT1;PTPN2;PUR…
MF	H/M	GO:0005524	0.000870307	1.44391	94.1642	121	540	ATP binding	AACS;AAK1;AARS;AARS2;ABCB10;ABCB6;ABCC1;ABCC4;ABCD1;ABCE1;ABCF1;ABCF2;ABCF3;ABL1;ABL2;ACACA;ACSF3;ACSL1;ACSL3;ACSL4;ACTB;ACTC1;ACTG1;ACTR1A;ACTR1B;ACTR2;ACTR3;ACTR8;ADK;AFG3L2;AK1;AK2;AK3;AK4;AK6;AKT1;AKT2;ALDH18A1;AQR;ARAF;ASCC3;ASNA1;ASS1;ATAD1;ATAD2;ATAD3A;ATAD3B;ATAD5;ATM;ATP11C;ATP13A1;ATP1A1;ATP1B1;ATP2A2;ATP2B1;ATP2B4;ATP2C1;ATP5F1A;ATP5F1B;ATP5F1D;ATP6AP1;ATP6V1B2;ATP9A;ATR;ATRX;AURKA;AUR…
BP	H/M	GO:0022612	0.000951836	6.33527	2.45379	8	14	gland morphogenesis	CDC42;CEBPB;CRIP1;CUL3;DAG1;EGFR;LAMA5;MSN;NFIB;PLXND1;POLB;SERPINB5;SLC9A3R1;TGM2
BP	H/M	GO:0046597	0.000955589	Inf	0.704523	4	4	negative regulation of viral entry into host cell	IFITM3;SNX3;TRIM25;TRIM26
BP	H/M	GO:1904417	0.000955589	Inf	0.704523	4	4	positive regulation of xenophagy	LRSAM1;MAPK3;OPTN;TBK1
BP	H/M	GO:0032480	0.000984798	6.29726	2.46583	8	14	negative regulation of type I interferon production	CACTIN;DDX58;HERC5;IFIH1;ISG15;ITCH;NMI;NPLOC4;PCBP2;PIN1;TBK1;TRIM25;UBA7;YY1
MF	H/M	GO:0030554	0.00102334	1.42633	99.0468	126	568	adenyl nucleotide binding	AACS;AAK1;AARS;AARS2;ABCB10;ABCB6;ABCC1;ABCC4;ABCD1;ABCE1;ABCF1;ABCF2;ABCF3;ABL1;ABL2;ACACA;ACAD9;ACBD3;ACBD5;ACBD6;ACOT7;ACSF3;ACSL1;ACSL3;ACSL4;ACTB;ACTC1;ACTG1;ACTR1A;ACTR1B;ACTR2;ACTR3;ACTR8;ADK;AFG3L2;AHCY;AK1;AK2;AK3;AK4;AK6;AKT1;AKT2;ALDH18A1;ALDH6A1;APRT;AQR;ARAF;ASCC3;ASNA1;ASS1;ATAD1;ATAD2;ATAD3A;ATAD3B;ATAD5;ATM;ATP11C;ATP13A1;ATP1A1;ATP1B1;ATP2A2;ATP2B1;ATP2B4;ATP2C1;ATP5F1A;ATP5F1B;A…
CC	H/M	GO:0031012	0.00104724	2.51455	10.6926	21	61	extracellular matrix	AGRN;ALPL;ANXA1;ANXA2;ANXA4;ANXA5;ANXA6;CALR;CASK;CDH13;CLU;COL3A1;COL4A2;COL5A1;COL7A1;CSPG4;CSTB;CTSB;CTSD;CTSZ;DAG1;DST;EDIL3;ERBIN;FBN1;GLG1;GPC1;HDGF;HNRNPM;HSD17B12;HSP90B1;HSPG2;ICAM1;LAMA4;LAMA5;LAMB1;LAMC1;LGALS1;LGALS3;LMAN1;LUM;MFAP1;P3H2;PCOLCE;PKM;PLOD3;PXDN;S100A10;S100A6;SCARA3;SERPINB1;SERPINB6;SERPINH1;SMC3;SMOC1;SOD1;TFIP11;TGFB1;TGFB1I1;TGM2;VASN
BP	H/M	GO:0031331	0.00111749	1.9084	23.5241	38	134	positive regulation of cellular catabolic process	ADAM9;AGO2;AKT1;AMBRA1;ARIH1;ARNT;ATG7;ATM;ATP5IF1;AURKA;BAG2;BAX;BCAP31;CAV1;CCDC22;CD81;CDC37;CLU;CNOT1;CSNK1A1;CSNK1E;DAB2;DAB2IP;DDRGK1;DTX3L;DVL1;ENDOG;EZR;FAF1;FBXO22;FBXO7;FMR1;FYCO1;GCLC;GNAI3;GPSM1;GSK3A;GSK3B;GTPBP1;HK2;HMOX1;HNRNPD;HNRNPR;HSP90AA1;HSPBP1;HTT;IKBKG;ITCH;KHSRP;LARP1;LDLR;LRP1;LRSAM1;MAPK3;METTL14;METTL16;METTL3;MFN2;MOV10;MSN;MTDH;NNT;NOP53;NRDC;NUB1;OPTN;PABPC1;PACSIN3;…
BP	H/M	GO:0000819	0.00122638	2.07996	17.4369	30	99	sister chromatid segregation	AKAP8;AKAP8L;ANAPC1;ANAPC4;ANAPC5;ATM;ATRX;AURKB;BUB1B;BUB3;CCNB1;CDC20;CDC23;CDC27;CDCA8;CDK5RAP2;CENPF;CHAMP1;CHMP1B;CHMP2A;CHMP2B;CHMP4B;CHMP5;CHMP7;CTNNB1;CUL3;DSCC1;DYNC1LI1;ESCO2;ESPL1;FEN1;H2AFY;HNRNPU;IK;INCENP;INO80;KATNB1;KIF14;KIF23;KIF2C;KIF4A;KIFC1;KNSTRN;KPNB1;MAD1L1;MAD2L1;MAU2;MCMBP;MIS12;MRE11;MSTO1;NAA10;NAA50;NCAPD2;NCAPD3;NCAPG;NCAPH;NCAPH2;NDC80;NEK6;NIPBL;NUF2;NUMA1;NUP62;NU…
CC	H/M	GO:0005615	0.00122723	2.37746	11.429	22	74	extracellular space	ADA;ADNP;AIFM2;AIMP1;ATXN10;C1QBP;CBR3;CCS;CD109;CDK13;CGA;CNOT1;COL3A1;COL5A1;COL7A1;CRLF1;DIPK2A;DNAJC9;EGFR;ELOA;ENPP1;ESF1;FBN1;GLE1;GNL1;GNL3;GOLM1;HDGF;HDLBP;HMGB2;HMGN2;HMOX1;IDE;INA;IRF2BPL;KARS;KDSR;LDLR;MANF;MCAM;MECP2;MOV10;MTCL1;MTHFD2;MUC13;MYDGF;NCOA5;NDUFAF7;NENF;NUDT1;OAS3;PCSK9;PDIA4;PIBF1;PMPCA;POP1;PRSS21;PVR;QSOX2;S100A13;SAAL1;SCARA3;SDF2;SERPINB5;SERPINH1;SIL1;SPTBN2;TIMM8B;…
CC	H/M	GO:0098687	0.00135583	1.73301	32.6036	49	186	chromosomal region	AHCTF1;ALYREF;APEX1;ATM;ATR;ATRX;AURKA;AURKB;BAZ1B;BLM;BUB1B;BUB3;CBX1;CBX3;CBX5;CCNB1;CDC73;CDCA8;CDK1;CDK2;CEBPB;CENPF;CENPH;CENPV;CFDP1;CHAMP1;CKAP5;CLASP1;CLIP1;CSNK1A1;DCTN3;DCTN4;DCTN5;DDB1;DNMT1;DNMT3A;DSCC1;DYNC1LI1;DYNC1LI2;DYNLL1;ERCC1;ERCC6L;ESCO2;FEN1;FMR1;GAR1;GPATCH11;H2AFX;H2AFY;H3F3A;H3F3B;HAT1;HELLS;HIST1H4A;HIST1H4B;HIST1H4C;HIST1H4D;HIST1H4E;HIST1H4F;HIST1H4H;HIST1H4I;HIST1H4J;…
MF	H/M	GO:0008233	0.00144033	1.89106	23.0179	37	132	peptidase activity	ACY1;ADAM10;ADAM17;ADAM9;AFG3L2;ANKZF1;ANPEP;ATG4B;BLMH;BRCC3;CAPN1;CAPN2;CAPN7;CAPNS1;CASP3;CASP6;CASP7;CASP8;CLPP;CLPX;CNDP2;COPS4;COPS5;CPD;CPM;CTSA;CTSB;CTSD;CTSL;CTSZ;DDI2;DESI1;DNPEP;DPP3;DPP7;DPP9;ECE1;EIF3H;ERAP1;ERMP1;ESPL1;GGH;GGT1;HM13;HMCES;HTRA2;IDE;LACTB;LAP3;LNPEP;LONP2;LTA4H;METAP1;METAP2;MIPEP;NCSTN;NLN;NPEPL1;NPEPPS;NRDC;NUP98;OTUB1;OTUD6B;OTULIN;PARK7;PCSK9;PEPD;PIGK;PM20D2;PMP…
MF	H/M	GO:0042802	0.00155386	1.55406	53.0631	73	310	identical protein binding	ACACA;ACADM;ACTB;ACTG1;ACY1;AHCY;AHCYL1;ALAD;ALDH18A1;ALDOA;ANXA2;ANXA4;APIP;APP;APPL1;ARFIP2;ASS1;ATF1;ATG16L1;ATL3;ATXN10;BAG2;BAIAP2;BCAT1;BCL10;BIN1;BLMH;BRAP;C1orf50;CAD;CAP2;CASP6;CASP8;CAV1;CAVIN1;CBX3;CCT7;CDC42;CEP290;CGGBP1;CHAF1A;CHMP1B;CISD1;CLK3;CLPP;COIL;CORO1B;CPT1A;CREB1;CRKL;CRLF3;CSK;CTH;CTNNA2;CTPS1;CTPS2;DCP1A;DCTD;DCTPP1;DCXR;DDI2;DDX21;DDX39A;DDX58;DESI1;DHPS;DHX8;DLAT;DNM1;…
BP	H/M	GO:0030261	0.00169648	6.66939	2.09682	7	12	chromosome condensation	AIFM1;CCNB1;CDK1;H1F0;H1FX;HIST1H1B;HIST1H1C;HIST1H1D;HIST1H1E;NCAPG2;TOP2A;WAPL
BP	H/M	GO:0043044	0.00170092	2.8133	7.57362	16	43	ATP-dependent chromatin remodeling	ACTB;ACTL6A;ANP32E;ARID1A;CENPH;CHD8;GATAD2B;HDAC1;HDAC2;HIST1H4A;HIST1H4B;HIST1H4C;HIST1H4D;HIST1H4E;HIST1H4F;HIST1H4H;HIST1H4I;HIST1H4J;HIST1H4K;HIST1H4L;HIST2H4A;HIST2H4B;HIST4H4;INO80;MBD2;MBD3;MTA2;NASP;NPM1;PBRM1;POLE3;PSME4;RBBP4;RBBP7;RSF1;RUVBL1;SMARCA5;SMARCAD1;SMARCB1;SMARCC1;SMARCC2;SMARCE1;SRCAP
BP	H/M	GO:0046717	0.00178743	5.396	2.64196	8	15	acid secretion	ABCC4;ANXA1;GIPC1;GLS;HIP1R;MIF;NF1;PLA2G4A;RAB3A;RAB3GAP1;SLC1A5;SLC38A2;SLC6A9;SLC9A3R1;STXBP1
CC	H/M	GO:0048471	0.00185815	1.6109	42.2444	60	241	perinuclear region of cytoplasm	ABCD1;ABL1;ACSL3;ACTN4;ADAM10;AIFM1;AKR1B1;ALG2;AMBRA1;ANXA2;ANXA4;ANXA6;APEX1;APP;ARF1;ARF5;ARFGEF1;ARFGEF2;ARHGAP1;ATP2A2;ATP9A;ATXN10;AURKA;BAG5;BCAP31;BCL10;BNIP2;BUB1B;BUD23;CALR;CAPN2;CAV1;CAV2;CBL;CCAR1;CD2AP;CDC20;CDC5L;CDH13;CDK4;CDK5RAP2;CDK7;CENPF;CHERP;CKAP4;CLIC1;CLIC4;CLINT1;CLU;CNP;COL4A3BP;COPS5;CORO1B;CTNNB1;CTSB;CYFIP1;DCTN3;DDX6;DNAJA1;DNAJB6;DNM1L;ECE1;EGFR;EHD2;EHD4;EIF2AK2;E…
BP	H/M	GO:2000026	0.0019087	1.45234	75.3839	98	428	regulation of multicellular organismal development	ABL1;ABL2;ACTR2;ADA;ADAM10;ADD1;ADGRG1;ADNP;AGO2;AGRN;AKT1;ANAPC2;ANXA1;ANXA2;ANXA3;AP2A1;AP2A2;AP2B1;AP2M1;AP2S1;AP3D1;APP;ARF1;ARF6;ARHGAP35;ARHGDIA;ARNT;ASH2L;ASPM;ATAD5;ATF1;ATP11C;ATP6AP1;AXL;BAG5;BAIAP2;BASP1;BAX;BIN1;C1QBP;CALR;CAMK1D;CAMSAP2;CAPRIN1;CARM1;CASP8;CAV1;CBFB;CCNB1;CD109;CD46;CDC20;CDC42;CDC73;CDK1;CDK5;CDK5RAP1;CDK5RAP2;CDK5RAP3;CDK6;CEBPB;CEMIP2;CENPF;CFL1;CLASP1;CLPTM1;CLTC…
CC	H/M	GO:0005829	0.00208124	1.27077	346.72	382	1978	cytosol	AAAS;AACS;AAK1;AARS;AASDHPPT;ABCB6;ABCD1;ABCE1;ABCF1;ABHD10;ABL1;ABL2;ABRAXAS2;ACACA;ACAT2;ACBD6;ACO1;ACOT1;ACOT13;ACOT7;ACOX1;ACOX3;ACTB;ACTC1;ACTG1;ACTN1;ACTN4;ACTR10;ACTR1A;ACTR1B;ACTR2;ACTR3;ACY1;ADA;ADAM17;ADARB1;ADD1;ADD3;ADH5;ADI1;ADK;ADRM1;ADSL;ADSS;AFAP1;AGL;AGO2;AGPS;AGRN;AGTRAP;AHCTF1;AHCY;AHCYL1;AHNAK;AHNAK2;AHSA1;AIFM1;AIFM2;AIMP1;AIMP2;AIP;AK1;AK6;AKAP1;AKAP12;AKR1A1;AKR1B1;AKR1C3;A…
MF	H/M	GO:0004857	0.00211747	2.18455	13.4271	24	77	enzyme inhibitor activity	ABCE1;ANP32E;ANXA1;ANXA2;ANXA3;ANXA4;ANXA5;APP;ARL2;ARPP19;ATP2B4;ATP5IF1;BIRC6;CASP3;CCAR2;CD109;CDKN2A;CDKN2C;CHP1;COL7A1;CSTB;DFFA;DNAJC3;DTX3L;FAF2;GAPDH;GLMN;GPS1;H2AFY;HEXIM1;HSPB1;HSPBP1;IPO5;IQGAP1;IQGAP2;LGALS3;NCK1;NPM1;PARP9;PDE6D;PEBP1;PPME1;PPP1R10;PPP1R12A;PPP1R14B;PPP1R8;PPP1R9B;PRDX5;PRKAR1A;PRKAR2A;PRPSAP1;PRPSAP2;PSMF1;QARS;RACK1;RNH1;RPL11;RPL23;RPL5;RPS6KA3;RPS7;RPTOR;SERPINB1…
BP	H/M	GO:0071345	0.00214409	1.60548	41.647	59	238	cellular response to cytokine stimulus	ABCE1;ACSL1;ACTG1;ACTR2;ACTR3;ADAM17;AIP;AKT1;ALAD;ANXA1;ANXA2;ARF1;ASS1;BAG4;BCAT2;BCLAF1;BOLA2;BOLA2B;CACTIN;CAMK2D;CAMK2G;CANX;CAPZA1;CASP3;CASP8;CAV1;CBFB;CBL;CD47;CDC37;CDC42;CDC42EP4;CDC5L;CDK4;CDK9;CEBPB;CFL1;CHUK;CNN2;CNOT9;CREB1;CRK;CRKL;CRLF1;CTBP2;CTH;CTR9;CUL1;DAB2IP;DAPK3;DHX9;EED;EIF4A2;EPRS;EPS8;ERBIN;FADD;FASN;FBXW11;FLNB;FSCN1;FYN;GAPDH;GBP1;GBP2;GCLM;GNPNAT1;GRB2;GSDME;GSK3A;GSK…
BP	H/M	GO:0000079	0.0022565	3.34193	5.10779	12	29	regulation of cyclin-dependent protein serine/threonine kinase activity	ACTB;BCCIP;BLM;CASP3;CCNA2;CCNB1;CCNB2;CCNH;CCNT1;CDC37;CDK5RAP1;CDK5RAP3;CDK7;CDKN2A;CDKN2C;CKS2;FBXO7;GTF2H1;GTPBP4;HERC5;HEXIM1;IPO5;IPO7;MEN1;PLK1;PSMD10;PTEN;SFN;TFAP4
MF	H/M	GO:0003677	0.00225917	1.42279	82.9064	106	482	DNA binding	ABL1;ABT1;ACTB;ACTL6A;ACTN4;ADNP;AFF4;AGO2;AHCTF1;AHDC1;AIFM1;AIFM2;AKAP8;AKAP8L;APEX1;APEX2;APP;ARHGAP35;ARID1A;ARID2;ARID4B;ARNT;ASH2L;ATAD5;ATF1;ATF7;ATM;ATR;ATRX;BANF1;BASP1;BAZ2A;BCLAF1;BPTF;BRD7;BTAF1;CALR;CARHSP1;CARM1;CBFB;CBX4;CC2D1A;CCAR1;CCNT1;CDC5L;CDK12;CDK13;CDK5RAP2;CDK9;CEBPB;CEBPZ;CGAS;CGGBP1;CHCHD2;CHD1;CHD2;CHD3;CHD8;CHRAC1;CHTF18;CHTOP;CREB1;CREBBP;CREM;CRLF3;CSDE1;CUL4B;CUX1;…
BP	H/M	GO:0033559	0.00227117	3.93994	3.87487	10	22	unsaturated fatty acid metabolic process	ABCD1;ACOX1;ACSL1;AKR1C3;ANXA1;CBR1;DEGS1;FABP5;FADS1;FADS2;GSTP1;HSD17B4;MAPK3;MIF;PIBF1;PLA2G4A;PLAA;PTGES2;SCD;SCD5;SIRT1;ZADH2
BP	H/M	GO:0048534	0.00244884	1.63738	36.8113	53	209	hematopoietic or lymphoid organ development	ABL1;ACTN1;ADA;ADAM17;ADD1;ANLN;ANXA1;ANXA2;AP3D1;APP;ARMC6;ARNT;ASH2L;ATG5;ATM;ATP11C;ATP5IF1;ATP6AP1;AXL;BAX;BCR;BLM;BMI1;BPGM;C12orf29;CASP3;CASP8;CBFB;CCNB2;CD109;CD46;CDC42;CDC73;CDK13;CDK6;CEBPB;CIAPIN1;CLPTM1;CNOT4;CREB1;CREBBP;CRIP2;CRKL;CTNNB1;CTR9;CUL4A;DCAF1;DNAJA3;DPY30;EBP;EEF2;EIF2AK2;EIF6;EP300;EPHA2;ERCC1;ESCO2;FADD;FANCD2;FASN;FBN1;FBXO7;FLVCR1;G6PD;GABPA;GLO1;GLRX5;GNAS;H3F3A;H3…
BP	H/M	GO:0010033	0.00258263	1.37432	106.073	131	612	response to organic substance	ABCC4;ABCE1;ACAP2;ACAT1;ACSL3;ACSL4;ACTB;ACTC1;ACTG1;ACTR2;ACTR3;ADA;ADAM10;ADD1;ADNP;ADSS;AES;AGRN;AGTRAP;AHCYL1;AIP;AKR1B1;AKT2;ANKZF1;ANXA2;ANXA5;AP3S1;APEX1;APP;APPL1;APRT;ARF1;ARFGAP1;ARHGEF18;ARNT;ARPC3;ASNA1;ATF1;ATG7;ATP2B4;ATP6AP1;ATP6V0A2;ATP6V1B2;ATP6V1C1;ATP6V1D;ATP6V1E1;ATP6V1F;ATP6V1G1;ATP6V1H;ATRX;AUP1;BAG4;BAIAP2;BAIAP2L1;BAX;BCAP31;BCAT2;BCLAF1;BLM;BOLA2;BOLA2B;C2CD5;CACNA2D1;CAM…
BP	H/M	GO:0070887	0.00259819	1.43109	77.9603	100	457	cellular response to chemical stimulus	ABCC1;ABCD1;ABCE1;ACAP2;ACSL1;ACTG1;ACTR3;ACY1;ADAM10;ADAM17;ADD1;AIP;AKR7A2;ALAD;ALPL;ANXA2;ARF1;ARFGAP1;ARHGEF16;ARHGEF18;ARID1A;ARL6IP5;ARPC3;ASNA1;ATP1A1;ATP2A2;ATRX;BAG4;BAG5;BAX;BCAT2;BCLAF1;BOLA2;BOLA2B;BPHL;BUD31;C1QBP;CAD;CALR;CAMK1D;CAMK2D;CAMK2G;CANX;CAPZA1;CARM1;CASK;CASP3;CASP6;CASP7;CASP8;CAT;CBFB;CBR3;CD109;CD47;CDC34;CDC37;CDC42;CDC42EP4;CDK5RAP3;CDK7;CDK9;CFL1;CGAS;CLIC4;CMBL;CNN…
BP	H/M	GO:1902533	0.00282374	1.59403	40.4148	57	230	positive regulation of intracellular signal transduction	ABL1;ACTN4;ADA;ADAM9;ADGRG1;AKR1B1;AKR1C3;AKT1;APP;ARFGEF1;ARL6IP5;ATM;ATP2C1;ATP6AP1;ATR;AXL;BAG4;BAX;BCAP31;BCL10;BCLAF1;BID;BRD4;C1QBP;CALR;CASP8;CAT;CAV1;CAV2;CAVIN3;CBL;CC2D1A;CCDC22;CD81;CDC42;CDH13;CDK1;CDK5RAP3;CGAS;CHERP;CHUK;COL3A1;CRK;CRKL;CRLF1;CRLF3;CSK;CSPG4;CTH;CTNNB1;DAB2IP;DBNL;DDRGK1;DDT;DDX1;DDX21;DDX5;DDX60;DHX33;DLG5;DNM1L;EEF1E1;EGFR;EIF2AK2;EMC10;ENG;EPHA2;EPHA7;EPHB4;ERCC6…
BP	H/M	GO:0044281	0.00284606	1.35493	114.485	140	650	small molecule metabolic process	AACS;AARS;AARS2;AASDHPPT;ABCC1;ABCD1;ABHD10;ACAA2;ACACA;ACAD9;ACADM;ACAT1;ACAT2;ACBD5;ACBD6;ACO1;ACOT1;ACOT13;ACOT7;ACOT9;ACOX1;ACOX3;ACSF3;ACSL1;ACSL3;ACSL4;ACY1;ADA;ADH5;ADI1;ADK;ADPGK;ADSL;ADSS;AGPS;AHCY;AHCYL1;AIMP1;AIMP2;AK1;AK2;AK3;AK4;AK6;AKR1A1;AKR1B1;AKR1C3;AKR7A2;AKT1;AKT2;ALDH18A1;ALDH1B1;ALDH2;ALDH3A2;ALDH6A1;ALDH7A1;ALDOA;ALDOC;AMPD2;ANXA1;AP2A1;APIP;APOL2;APP;APRT;ARG2;ARNT;ARPP19;A…
BP	H/M	GO:0002831	0.00310522	5.56384	2.26901	7	13	regulation of response to biotic stimulus	ARG2;CACTIN;HSPD1;LRSAM1;MAPK3;MIF;NECTIN2;OPTN;PRKCA;PVR;SCARB2;TBK1;TIGAR
BP	H/M	GO:0080090	0.00314836	1.26682	257.679	290	1463	regulation of primary metabolic process	AAMDC;AARS;AATF;ABCD1;ABCE1;ABL1;ABT1;ACACA;ACADM;ACO1;ACOX1;ACSL1;ACSL3;ACTB;ACTL6A;ACTN1;ACTN4;ACTR2;ACTR3;ADAM17;ADAM9;ADARB1;ADNP;ADRM1;AES;AFF4;AGO2;AGRN;AHCTF1;AHCYL1;AHNAK;AHNAK2;AIFM1;AIMP2;AIP;AKAP8;AKAP8L;AKR1C3;AKT1;AKT2;ALAD;ALYREF;AMBRA1;ANP32B;ANTXR1;ANXA1;ANXA2;ANXA3;ANXA4;AP2A1;APEX1;APIP;APP;ARAF;ARF1;ARF4;ARFGEF1;ARHGAP35;ARHGEF11;ARID1A;ARID2;ARID4B;ARIH1;ARL6IP5;ARMCX3;ARNT;AR…
CC	H/M	GO:0000780	0.00314851	7.1086	1.75288	6	10	condensed nuclear chromosome, centromeric region	ATRX;AURKA;AURKB;BUB1B;CCNB1;MIS12;NDC80;NUF2;PLK1;PMF1
BP	H/M	GO:0033598	0.00322886	7.06835	1.76131	6	10	mammary gland epithelial cell proliferation	BAX;CEBPB;EPHA2;GPX1;IQGAP3;MAPK1;MED1;PHB2;RTN4;STAT6
BP	H/M	GO:0045596	0.00332249	1.79492	23.2492	36	132	negative regulation of cell differentiation	ACTN4;ADGRG1;ANP32B;ANXA1;APP;ARF6;ARHGDIA;ASPM;BAG5;CALR;CARM1;CAV1;CBFB;CDC73;CDK12;CDK13;CDK5;CDK5RAP2;CDK6;COL3A1;COL5A1;CORO1C;CRMP1;CTDP1;CTNNB1;CTR9;CTSZ;CUL4A;DAB2IP;DDX6;DNMT1;EGFR;EIF4E;ENPP1;EPHA7;EZH2;FBN1;FBXO7;FKBP4;FSTL4;G6PD;GABPA;GAK;GBP1;GDI1;GSK3A;GSK3B;HDAC2;HDAC4;HDAC7;HIST1H4A;HIST1H4B;HIST1H4C;HIST1H4D;HIST1H4E;HIST1H4F;HIST1H4H;HIST1H4I;HIST1H4J;HIST1H4K;HIST1H4L;HIST2H4A;…
BP	H/M	GO:0051187	0.00339459	3.63576	4.05101	10	23	cofactor catabolic process	ABCD1;ACAT1;ACOT7;AHCY;BLVRA;BLVRB;CAT;CBR3;CHAC2;GGT1;GPX1;HMOX1;HMOX2;MTHFS;NNT;PDXP;PRDX1;PRDX2;PRDX4;PRDX5;PRDX6;PXDN;VCP
BP	H/M	GO:0072359	0.00347296	1.59551	38.2204	54	217	circulatory system development	ABL1;ACTC1;ADGRG1;AGO2;AIMP1;AKT1;ANP32B;ANPEP;ANTXR1;ANXA1;ANXA2;ANXA3;AP1B1;AP2B1;ARID1A;ARID2;ATG5;ATP5F1B;ATP5IF1;B4GALT1;BASP1;BAX;CACYBP;CAD;CALR;CASP3;CAV1;CCNB1;CDC42;CDH13;CDK1;CEMIP2;CLIC4;COL3A1;COL4A2;COL4A3BP;COL5A1;CREB1;CRIP1;CRKL;CSPG4;CTDP1;CTH;CTNNB1;DAB2IP;DAG1;DCTN5;DDAH1;DHCR7;DIPK2A;DNAH11;DNMT1;DSG2;DSP;DVL1;ECE1;EGFR;EGLN1;EMC10;ENG;EP300;EPHA2;EPHB4;EPN1;ERAP1;FAM129B;FBN…
BP	H/M	GO:0051259	0.00369451	2.06738	13.948	24	80	protein complex oligomerization	ADSL;AHNAK;ANXA2;CAB39;CAMK2D;CAMK2G;CAV2;CHMP3;CHP1;CPSF6;CPSF7;CUTC;EP300;FARSA;FARSB;GNB1;GRB2;GRHPR;HIST1H4A;HIST1H4B;HIST1H4C;HIST1H4D;HIST1H4E;HIST1H4F;HIST1H4H;HIST1H4I;HIST1H4J;HIST1H4K;HIST1H4L;HIST2H4A;HIST2H4B;HIST4H4;IGF1R;ILK;IRAK1;JUP;KHDRBS1;KHDRBS3;LIMS1;LRRC8A;MAT2A;MCCC1;MCCC2;MCU;ME1;MTMR2;NPM1;NUDT21;NUP62;OAT;OPA1;OXA1L;PANX1;PFKM;PFKP;PPP5C;PRKAA1;PRKAB1;RCC1;RPS19;RRM1;S100…
MF	H/M	GO:0070530	0.00395316	19.0416	0.871891	4	5	K63-linked polyubiquitin modification-dependent protein binding	IKBKG;OPTN;PARP10;PRPF8;SQSTM1
BP	H/M	GO:0001503	0.0039917	2.01835	14.795	25	84	ossification	AKT1;ALPL;ALYREF;ASF1A;ATP5F1B;ATP6AP1;CAT;CBFB;CCDC47;CDK6;CEBPB;CLIC1;CLTC;CTNNB1;DDX21;DDX5;DHX9;DNAJC13;EGFR;ENPP1;EPHA2;FASN;FBL;FHL2;FIGNL1;GNAS;GTPBP4;H3F3A;H3F3B;HDAC4;HDAC7;HNRNPU;HSD17B4;HSPE1;IARS;ID1;IL6ST;ILK;IMPAD1;INPPL1;ISG15;ITGA11;JUNB;JUND;MAPK1;MAPK14;MAPK3;MEF2D;MEN1;MINPP1;MRC2;MYBBP1A;NAB1;NF1;NIPBL;OSTF1;PBX1;PDLIM7;PHB;PRKACA;PSMC2;RBMX;RBPJ;RDH14;RHOA;RIOX1;ROR2;RPL38;RP…
BP	H/M	GO:0006959	0.00409616	3.8639	3.52261	9	20	humoral immune response	C1QBP;CD46;CD81;CLU;GAPDH;GPI;HIST1H2BC;HIST1H2BE;HIST1H2BF;HIST1H2BG;HIST1H2BI;HIST2H2BE;HMGN2;PHB;RBPJ;ROMO1;RPL30;RPS19;SCARA3;YTHDF2
BP	H/M	GO:0035767	0.00410788	18.8121	0.880653	4	5	endothelial cell chemotaxis	CORO1B;HSPB1;MET;NR4A1;RAB13
BP	H/M	GO:0055064	0.00410788	18.8121	0.880653	4	5	chloride ion homeostasis	CA12;CKB;SLC12A2;SLC12A4;SLC12A7
CC	H/M	GO:0005886	0.00414974	1.30096	150.047	177	856	plasma membrane	AAK1;ABCB6;ABCC1;ABCC4;ABHD12;ACOX1;ACP1;ACSL1;ACTB;ACTG1;ACTL6A;ACTN1;ADA;ADAM10;ADAM17;ADAM9;ADD1;ADD3;ADGRG1;ADI1;ADRM1;ADSS;AGRN;AGTRAP;AHCYL1;AHNAK;AHNAK2;AIP;AKAP12;AKR1A1;AKT1;AKT2;ALPI;ALPL;ANKRD13A;ANO10;ANPEP;ANTXR1;ANXA1;ANXA2;ANXA3;ANXA4;ANXA5;AP1M1;AP2A1;AP2A2;AP2B1;AP2M1;AP2S1;AP3D1;APP;ARAP1;ARF1;ARF4;ARF5;ARF6;ARFGAP2;ARFIP2;ARHGAP17;ARHGAP18;ARHGAP35;ARHGAP5;ARHGEF1;ARHGEF18;ARID…
BP	H/M	GO:0009890	0.00419129	1.41041	74.5033	95	423	negative regulation of biosynthetic process	AATF;ABCD1;AES;AGO2;AKR1C3;AP2A1;APEX1;ARHGAP35;ARID1A;ASF1A;ATAD2;ATF7IP;ATG7;ATP1A1;ATP2B4;ATR;ATRX;AURKB;BAG3;BASP1;BAZ2A;BCLAF1;BLM;BMI1;BPTF;BRD7;BTAF1;C1QBP;CALR;CAPRIN1;CAV1;CBFB;CBX1;CBX3;CBX4;CBX5;CBX8;CC2D1A;CCAR1;CCAR2;CDC45;CDC73;CDK2;CDK5;CDKN2A;CDYL;CEBPB;CELF1;CENPF;CGGBP1;CHCHD3;CHD8;CIRBP;CLTC;CNOT1;CNOT10;CNOT2;CNOT3;CNOT9;COPS2;CREB1;CREBBP;CREM;CTBP1;CTBP2;CTNNB1;CTR9;CUL3;CUX…
BP	H/M	GO:0007166	0.00438116	1.35524	100.042	123	568	cell surface receptor signaling pathway	AAK1;ABCE1;ABL1;ACSL1;ACTB;ACTG1;ACTR2;ACTR3;ADA;ADAM10;ADAM17;ADAM9;ADGRG1;AES;AGO2;AIP;AKT1;AKT2;ANKS1A;ANXA1;ANXA2;ANXA3;ANXA4;AP2A1;AP2A2;AP2B1;AP2M1;AP2S1;AP3S1;APP;APPL1;ARAP1;ARF1;ARF4;ARHGDIA;ARHGEF18;ARL3;ARNT;ARPC1A;ARPC1B;ARPC2;ARPC3;ARPC5;ASPM;ATP6AP1;ATP6V0A2;ATP6V1B2;ATP6V1C1;ATP6V1D;ATP6V1E1;ATP6V1F;ATP6V1G1;ATP6V1H;AXL;BAG1;BAG3;BAG4;BAIAP2;BAIAP2L1;BAX;BCL10;BCL7B;BCR;BID;BIRC6;B…
BP	H/M	GO:0006303	0.00466519	2.45653	8.25308	16	47	double-strand break repair via nonhomologous end joining	ATM;BABAM1;BABAM2;BLM;BRCC3;DEK;ERCC1;H2AFX;HERC2;HIST1H4A;HIST1H4B;HIST1H4C;HIST1H4D;HIST1H4E;HIST1H4F;HIST1H4H;HIST1H4I;HIST1H4J;HIST1H4K;HIST1H4L;HIST2H4A;HIST2H4B;HIST4H4;KDM2A;LIG3;LIG4;MDC1;MLH1;MRE11;NBN;NSD2;NUDT16L1;PAXIP1;PAXX;POLA1;PRKDC;PRPF19;PSMD14;RAD50;TFIP11;TP53BP1;UBE2N;UBE2V2;XRCC4;XRCC5;XRCC6;ZBTB7A
BP	H/M	GO:0007601	0.00485116	4.19432	2.99422	8	17	visual perception	CHM;CRYZ;EML2;LUM;NOB1;OAT;OPA1;PDCL;PDE6D;PITPNA;PPT1;RABGGTA;RABGGTB;RDH10;RP2;WDR36;WFS1
MF	H/M	GO:0043168	0.00500998	1.2906	154.499	181	886	anion binding	AACS;AAK1;AARS;AARS2;ABCB10;ABCB6;ABCC1;ABCC4;ABCD1;ABCE1;ABCF1;ABCF2;ABCF3;ABL1;ABL2;ACACA;ACAD9;ACADM;ACAP2;ACBD3;ACBD5;ACBD6;ACOT7;ACOX1;ACOX3;ACSF3;ACSL1;ACSL3;ACSL4;ACTB;ACTC1;ACTG1;ACTR1A;ACTR1B;ACTR2;ACTR3;ACTR8;ADGRG1;ADH5;ADK;ADSS;AFG3L2;AGAP3;AGPS;AGRN;AIFM1;AIFM2;AK1;AK2;AK3;AK4;AK6;AKT1;AKT2;ALDH18A1;ALDH6A1;ANKFY1;ANXA1;ANXA2;ANXA3;ANXA4;ANXA5;ANXA6;APP;APRT;AQR;ARAF;ARAP1;ARF1;ARF4;…
BP	H/M	GO:0016053	0.00512083	1.76582	22.1925	34	126	organic acid biosynthetic process	AASDHPPT;ABCD1;ACACA;ACOT7;ACSF3;ACSL3;ADI1;ADPGK;AKR1A1;AKR1C3;ALDH18A1;ALDOA;ALDOC;ANXA1;AP2A1;APIP;ARNT;ASS1;ATIC;ATP2B4;BCAT1;BCAT2;BPGM;CAD;CBR1;CBS;CBSL;CLTC;CRABP2;CSPG4;CTH;DEGS1;DHFR;DPYD;ECD;EIF6;ENO1;ENO2;ENOPH1;ERLIN1;FABP5;FADS1;FADS2;FASN;FPGS;GALK1;GAPDH;GART;GGT1;GLS;GLUL;GOT1;GOT2;GPI;GPX4;GSTM4;HACD2;HACD3;HDAC4;HK2;HSD17B12;HSD17B4;KYAT1;KYNU;LDHA;LPGAT1;LTA4H;MCAT;MGST3;MIF;MR…
BP	H/M	GO:0001818	0.00516674	3.08918	4.89259	11	28	negative regulation of cytokine production	ABCD1;AKAP8;ANXA1;ANXA4;ARG2;AXL;C1QBP;CD2AP;CSK;EPHA2;ERBIN;EZR;GBP1;GSTP1;HDAC7;HMOX1;HOMER3;HSP90AB1;KLF4;NFKB1;NUTF2;PIBF1;RAC1;RPS6KA4;RPS6KA5;SARS;TGFB1;TIA1
MF	H/M	GO:0004298	0.00525903	4.77233	2.44129	7	14	threonine-type endopeptidase activity	PSMA1;PSMA2;PSMA3;PSMA4;PSMA5;PSMA7;PSMB1;PSMB2;PSMB3;PSMB4;PSMB5;PSMB6;PSMB7;PSMB8
MF	H/M	GO:0001730	0.00528371	Inf	0.523134	3	3	2'-5'-oligoadenylate synthetase activity	OAS1;OAS2;OAS3
MF	H/M	GO:0004735	0.00528371	Inf	0.523134	3	3	pyrroline-5-carboxylate reductase activity	PYCR1;PYCR2;PYCR3
MF	H/M	GO:0008426	0.00528371	Inf	0.523134	3	3	protein kinase C inhibitor activity	HSPB1;SFN;YWHAG
MF	H/M	GO:0050431	0.00528371	Inf	0.523134	3	3	transforming growth factor beta binding	CD109;ENG;VASN
MF	H/M	GO:0003697	0.00533308	2.332	9.06766	17	52	single-stranded DNA binding	ANXA1;APTX;BLM;CDC45;DHX9;ERCC1;HMGB2;HNRNPA1;HNRNPA2B1;HNRNPK;HNRNPU;HSPD1;IGHMBP2;LRPPRC;MCM4;MCM6;MCM7;MLH1;MSH2;NME1;NUCKS1;NUP35;PCBP1;PMS2;POLR2G;POLR3C;PRIM1;PRIM2;PURA;PURB;RAD23A;RAD23B;RAD50;RBMS1;RPA1;RPA2;RPA3;RTF1;SAMHD1;SMC2;SMC4;SSBP1;SSBP3;SUB1;TDP1;TDP2;TERF2;TERF2IP;TOP1;TSNAX;XPC;YBX1
CC	H/M	GO:0000942	0.00536725	Inf	0.525864	3	3	condensed nuclear chromosome outer kinetochore	CCNB1;NDC80;PLK1
BP	H/M	GO:0035455	0.00539528	Inf	0.526792	3	3	response to interferon-alpha	EIF2AK2;IFITM3;MX2
BP	H/M	GO:0030951	0.00544467	Inf	0.528392	3	3	establishment or maintenance of microtubule cytoskeleton polarity	CKAP5;KIF2C;LMNA
BP	H/M	GO:0090084	0.00544467	Inf	0.528392	3	3	negative regulation of inclusion body assembly	DNAJB1;DNAJB6;SACS
BP	H/M	GO:0099509	0.00544467	Inf	0.528392	3	3	regulation of presynaptic cytosolic calcium ion concentration	ATP2B1;CDK5;NCS1
BP	H/M	GO:0060415	0.00557157	4.7147	2.46583	7	14	muscle tissue morphogenesis	ACTC1;ADARB1;COL3A1;DSP;EGLN1;ENG;FKBP1A;MED1;RBPJ;SMAD4;TGFB1;TPM1;TTN;UBE4B
BP	H/M	GO:0060249	0.0056554	1.72096	23.9538	36	136	anatomical structure homeostasis	ACACA;ACTB;ACTG1;ADD1;AKR1B1;ALDOA;APEX1;ATM;ATP2B1;ATP6AP1;ATR;ATRX;AURKB;BAX;BLM;CCT2;CCT3;CCT4;CCT5;CCT6A;CCT7;CCT8;CDK5;CFL2;CHMP2B;CHMP4B;CSK;CTNNB1;DKC1;EGFR;ERCC1;ERCC6;EXOC5;EXOSC10;FBXO4;FEN1;FH;GAR1;GNAS;GNL3;GNL3L;HIST1H4A;HIST1H4B;HIST1H4C;HIST1H4D;HIST1H4E;HIST1H4F;HIST1H4H;HIST1H4I;HIST1H4J;HIST1H4K;HIST1H4L;HIST2H4A;HIST2H4B;HIST4H4;HNRNPA1;HNRNPA2B1;HNRNPD;HNRNPU;HSP90AA1;HSP90AB1…
MF	H/M	GO:0005080	0.00566682	3.58418	3.66194	9	21	protein kinase C binding	ABL1;ADAM9;AKT1;C1QBP;CAVIN3;DSP;GLRX3;HDAC7;HINT1;HSPB1;MARCKS;PDLIM5;PKN1;PRKCSH;RACK1;SDC4;SQSTM1;TOP2A;TOP2B;TWF2;YWHAG
MF	H/M	GO:0016645	0.00575079	5.72201	1.91816	6	11	oxidoreductase activity, acting on the CH-NH group of donors	AIFM2;BLVRB;DHFR;ETFDH;MTHFD1;MTHFD1L;MTHFD2;PYCR1;PYCR2;PYCR3;QDPR
BP	H/M	GO:0034356	0.00585875	7.84483	1.40905	5	8	NAD biosynthesis via nicotinamide riboside salvage pathway	NAMPT;NAPRT;NAXD;NAXE;NNMT;PARP10;PARP9;PNP
BP	H/M	GO:0043403	0.00585875	7.84483	1.40905	5	8	skeletal muscle tissue regeneration	ANXA1;BIN3;DAG1;EZH2;GPX1;IFRD1;MTPN;PKM
BP	H/M	GO:0070268	0.00585875	7.84483	1.40905	5	8	cornification	CAPN1;CAPNS1;DSG2;DSP;JUP;KRT18;KRT2;PKP3
CC	H/M	GO:0072562	0.00587497	3.56091	3.68105	9	21	blood microparticle	ACTB;ACTC1;ACTG1;ANXA5;CLIC1;CLU;DNPEP;EIF2A;ENG;HSPA6;HSPA8;INTS11;MSN;PFN1;PSMC5;SDCBP;SLC2A1;STOM;TFRC;TGFB1;YWHAZ
BP	H/M	GO:0006693	0.00605417	5.65295	1.93744	6	11	prostaglandin metabolic process	ACOX1;AKR1C3;ANXA1;CBR1;FABP5;MIF;PIBF1;PLAA;PTGES2;SIRT1;ZADH2
BP	H/M	GO:0007076	0.00605417	5.65295	1.93744	6	11	mitotic chromosome condensation	AKAP8;AKAP8L;NCAPD2;NCAPD3;NCAPG;NCAPH;NIPBL;NUSAP1;SMC2;SMC4;TTN
BP	H/M	GO:0061844	0.00605417	5.65295	1.93744	6	11	antimicrobial humoral immune response mediated by antimicrobial peptide	GAPDH;HIST1H2BC;HIST1H2BE;HIST1H2BF;HIST1H2BG;HIST1H2BI;HIST2H2BE;HMGN2;ROMO1;RPL30;RPS19
BP	H/M	GO:0006954	0.00629642	1.873	16.8417	27	96	inflammatory response	ABCD1;ABCF1;ADA;AHCY;AIMP1;AKT1;ANXA1;APOL2;ASS1;AXL;B4GALT1;BCR;BRD4;C1QBP;CAMK1D;CD46;CD47;CD81;CEBPB;CHUK;DAB2IP;DDT;DHX9;EPHA2;FANCD2;GGT1;GPX1;GPX4;GSTP1;HDAC4;HMGB2;HMOX1;HNRNPA0;HSPD1;HSPG2;ICAM1;IFI16;IKBKB;IKBKG;IL6ST;ITCH;ITGA2;ITGB6;KARS;KLF4;LYN;MAP2K3;MAPK14;MAPKAPK2;MIF;MVK;MYD88;NFKB1;NMI;NT5E;OTULIN;PARK7;PARP4;PBK;PHB;PLAA;POLB;PRCP;PRDX5;PRKCD;PSMB4;PTPN2;RAC1;RBPJ;RELA;RICTOR;R…
MF	H/M	GO:0032555	0.00651529	1.30726	121.542	145	697	purine ribonucleotide binding	AACS;AAK1;AARS;AARS2;ABCB10;ABCB6;ABCC1;ABCC4;ABCD1;ABCE1;ABCF1;ABCF2;ABCF3;ABL1;ABL2;ACACA;ACAD9;ACBD3;ACBD5;ACBD6;ACOT7;ACSF3;ACSL1;ACSL3;ACSL4;ACTB;ACTC1;ACTG1;ACTR1A;ACTR1B;ACTR2;ACTR3;ACTR8;ADK;ADSS;AFG3L2;AGAP3;AK1;AK2;AK3;AK4;AK6;AKT1;AKT2;ALDH18A1;ALDH6A1;ANXA6;APRT;AQR;ARAF;ARF1;ARF4;ARF5;ARF6;ARFIP2;ARHGAP35;ARHGAP5;ARL2;ARL3;ARL8A;ARL8B;ASCC3;ASNA1;ASS1;ATAD1;ATAD2;ATAD3A;ATAD3B;ATAD5;…
BP	H/M	GO:0007154	0.00684066	1.28523	152.199	177	883	cell communication	ABCE1;ABL2;ACAA2;ACSL1;ACTB;ACTG1;ACTL6A;ACTR2;ACTR3;ADAM10;ADARB1;ADD1;ADNP;AES;AFAP1;AGAP3;AGO2;AGRN;AGTRAP;AHCYL1;AIFM1;AIP;AKAP1;AKAP8;AKT2;AMBRA1;ANAPC2;ANKS1A;ANXA1;ANXA2;ANXA3;ANXA4;ANXA5;ANXA6;AP2A1;AP2A2;AP2B1;AP2M1;AP2S1;AP3S1;APIP;APPL1;APPL2;ARAF;ARF1;ARF4;ARF6;ARFGAP1;ARFGEF2;ARFIP2;ARHGAP17;ARHGAP18;ARHGAP35;ARHGAP5;ARHGDIA;ARHGEF1;ARHGEF10;ARHGEF11;ARHGEF16;ARHGEF17;ARHGEF18;ARID1A…
BP	H/M	GO:0090066	0.00697337	1.70581	23.4254	35	133	regulation of anatomical structure size	ABL1;ACTR2;ACTR3;ADD1;ADD3;ADNP;AKT1;ANAPC2;AP2M1;ARF1;ARF6;ARFGEF1;ARHGAP18;ARHGAP35;ARPC1A;ARPC1B;ARPC2;ARPC3;ARPC5;ARPC5L;ATG5;BAG4;BAIAP2;BAIAP2L1;BIN1;CAPZA1;CAPZA2;CAPZB;CARMIL1;CAV1;CDC42EP1;CDC42EP4;CDK4;CDK5;CFL1;CFL2;CIT;CLNS1A;CORO1B;CRABP2;CREB1;CTTN;CYFIP1;DOCK5;DPYSL2;DSTN;ECE1;EGFR;EPHA7;EPS8;EZR;FSTL4;GCLC;GCLM;GDI1;GOLGA4;GPX1;GRB2;GSK3B;HAX1;HIP1R;HMOX1;HP1BP3;HSP90AB1;ICAM1;IFR…
CC	H/M	GO:0005604	0.0071916	3.79519	3.15519	8	18	basement membrane	AGRN;ANXA2;CASK;COL4A2;COL5A1;COL7A1;DAG1;DST;ERBIN;FBN1;HSPG2;LAMA4;LAMA5;LAMB1;LAMC1;P3H2;SMC3;SMOC1
BP	H/M	GO:0006508	0.00727919	1.35832	83.1337	103	472	proteolysis	ABRAXAS2;ACTB;ACTL6A;ACTR5;ACTR8;ACY1;ADAM10;ADAM17;ADAM9;ADRM1;AFG3L2;AGAP3;AIFM1;AKT1;ALAD;ANAPC1;ANAPC2;ANAPC4;ANAPC5;ANAPC7;ANKZF1;ANP32B;ANPEP;ANTXR1;ANXA2;APP;ARAF;ARIH1;ARL6IP5;ASPH;ATE1;ATG4B;ATP5IF1;AUP1;AURKA;AURKB;BABAM1;BABAM2;BAG2;BAG5;BAX;BCAP31;BCL10;BCL2L12;BCL2L13;BID;BIN1;BIRC6;BLMH;BRCC3;BUB1B;BUB3;C1QBP;CAAP1;CAPN1;CAPN2;CAPN7;CAPNS1;CASP3;CASP6;CASP7;CASP8;CAV1;CBL;CCAR2;CCDC…
BP	H/M	GO:0001892	0.0074067	3.77374	3.17035	8	18	embryonic placenta development	AKT1;ARNT;BIRC6;BPTF;CASP8;CEBPB;DNAJB6;EGFR;EGLN1;GRB2;JUNB;MAP2K1;MAPK1;MED1;NSDHL;RBPJ;STK4;TRIM28
BP	H/M	GO:0017001	0.0074067	3.77374	3.17035	8	18	antibiotic catabolic process	ADH5;AKR1C3;ALDH1B1;ALDH2;CAT;ESD;GNPDA1;GNPDA2;GPX1;NAGK;NNT;PCK2;PRDX1;PRDX2;PRDX4;PRDX5;PRDX6;PXDN
BP	H/M	GO:0051248	0.00741483	1.43318	56.1857	73	319	negative regulation of protein metabolic process	AATF;ABL1;ADARB1;AGO2;AKT1;ALAD;ANXA2;APP;ARPP19;ATG5;ATP2B4;BAG2;BAG5;BAX;BCL2L12;BIN1;BIRC6;CAAP1;CACTIN;CALR;CAPRIN1;CASP3;CAV1;CBL;CCAR2;CCNB1;CD109;CDK5;CDK5RAP1;CDK5RAP3;CDKN2A;CDKN2C;CDYL;CELF1;CEP85;CHORDC1;CHP1;CIRBP;CLU;CNOT1;CNOT10;CNOT2;CNOT3;CNOT9;COL7A1;CORO1C;CRKL;CSK;CSNK2A2;CSTB;CTBP1;CTNNB1;CTSA;CTSZ;DAB2IP;DAG1;DAPK3;DDRGK1;DDX3X;DHFR;DNAJA1;DNAJB6;DNAJC1;DNAJC10;DNAJC3;DNMT1;D…
BP	H/M	GO:0030855	0.00753994	1.66801	25.1867	37	143	epithelial cell differentiation	ABL1;ADAM9;ADD1;AIMP2;AKR1C3;AKT1;AKT2;ALDOC;ANXA1;ANXA2;ANXA4;ARID4B;ATRX;B4GALT1;BASP1;BCCIP;BDH2;CAPN1;CAPNS1;CASP3;CASP6;CAV1;CBFB;CBR1;CD109;CDC42;CDK1;CDK6;CEBPB;CLIC4;CNN3;CPT1A;CREB1;CTNNB1;CTSB;CTSL;DAB2;DLG5;DNPH1;DSG2;DSP;EDF1;ENG;EPHA2;ERCC3;EZH2;EZR;FASN;FAT1;FLNA;FLNB;FNDC3A;GPAT4;GPX1;GSK3A;GSK3B;GSTK1;GSTM3;H2AFY;HDAC1;HDAC2;HNRNPH3;HSD17B4;ICAM1;ID1;IKBKB;IQGAP1;ITGA2;JUP;KLF4;KR…
BP	H/M	GO:0045087	0.00754274	1.75412	20.2404	31	119	innate immune response	ADARB1;AKAP8;ANXA1;APP;ARG2;AXL;BCL10;C1QBP;CAPZA1;CAPZA2;CASP8;CAV1;CD46;CGAS;CHUK;CLU;CNPY3;CREBBP;CRK;DAB2IP;DDX3X;DDX58;DDX60;DHX9;DTX3L;ECSIT;EIF2AK2;EP300;ERAP1;ERBIN;FLOT1;FYN;HERC5;HEXIM1;HMGB2;HSP90B1;HSPD1;IFI16;IFIH1;IFIT5;IKBKB;IKBKG;IPO7;ITCH;KRAS;LAMP1;LGALS3;LYN;MAPKAPK2;MATR3;MIF;MUC13;NECTIN2;NFKB1;NONO;NOP53;NPLOC4;NRAS;OPTN;OTULIN;PAK1;PAK2;PCBP2;PIK3C3;PIK3R4;POLR3B;POLR3C;POL…
BP	H/M	GO:0030260	0.00778256	2.36808	7.92588	15	45	entry into host cell	ANPEP;AXL;CAV1;CAV2;CBL;CD46;CD81;CDK1;CTNNB1;CTNND1;CTSB;DAG1;EGFR;EPHA2;EPS15;EXOC2;EXOC7;GRB2;GRK2;ICAM1;IDE;IFITM3;ITCH;ITGA2;ITGA5;ITGB1;ITGB6;KPNA3;LAMP1;LDLR;LGALS1;MET;NECTIN2;NPC1;NUP153;P4HB;PPIA;PVR;SCARB2;SLC1A5;SNX3;TFRC;TRIM25;TRIM26;VPS18
BP	H/M	GO:0051828	0.00778256	2.36808	7.92588	15	45	entry into other organism involved in symbiotic interaction	ANPEP;AXL;CAV1;CAV2;CBL;CD46;CD81;CDK1;CTNNB1;CTNND1;CTSB;DAG1;EGFR;EPHA2;EPS15;EXOC2;EXOC7;GRB2;GRK2;ICAM1;IDE;IFITM3;ITCH;ITGA2;ITGA5;ITGB1;ITGB6;KPNA3;LAMP1;LDLR;LGALS1;MET;NECTIN2;NPC1;NUP153;P4HB;PPIA;PVR;SCARB2;SLC1A5;SNX3;TFRC;TRIM25;TRIM26;VPS18
BP	H/M	GO:0051129	0.00781606	1.52162	38.7875	53	221	negative regulation of cellular component organization	ACAA2;ACTN4;ADD1;ADD3;AKT1;ANTXR1;ARAP1;ARF6;ARFGEF1;ARHGDIA;ASF1A;ATAD2;ATG3;ATG5;ATG7;ATM;ATRX;AURKB;BAG3;BAG4;BAG5;BUB1B;BUB3;CAMSAP1;CAMSAP2;CAPZA1;CAPZA2;CAPZB;CARM1;CARMIL1;CAV1;CCNB1;CD47;CDC20;CDC42;CDK5;CDK5RAP2;CENPF;CHMP2A;CHMP4B;CLASP1;CLU;CORO1B;CORO1C;CRMP1;CSK;CTBP1;CTSZ;DDX3X;DFFA;DNM1L;DNMT1;DYNC1LI1;EML2;EP300;EPHA7;EPS8;ERCC1;ESPL1;EXOSC10;FKBP4;FSTL4;FYN;GAK;GBP1;GDI1;GNL3L;GP…
MF	H/M	GO:0008235	0.00839873	4.17453	2.61567	7	15	metalloexopeptidase activity	ANPEP;CPD;CPM;DNPEP;ERAP1;LAP3;LNPEP;LTA4H;METAP1;METAP2;NPEPL1;NPEPPS;PEPD;RNPEP;ZMPSTE24
BP	H/M	GO:0031400	0.00846849	1.56297	32.9364	46	187	negative regulation of protein modification process	ABL1;ADARB1;AKT1;ARPP19;ATG5;ATP2B4;BAG2;BAG5;BAX;CACTIN;CASP3;CAV1;CBL;CCNB1;CD109;CDK5;CDK5RAP1;CDK5RAP3;CDKN2A;CDKN2C;CDYL;CEP85;CHORDC1;CHP1;CORO1C;CRKL;CSK;CTBP1;CTNNB1;DAB2IP;DAG1;DNAJA1;DNAJC10;DNAJC3;DNMT1;DTX3L;DUSP3;DVL1;EIF3A;ENG;ENPP1;EZR;FAM129A;FBXO7;FKBP1A;FKBP8;FYN;G6PD;GBP1;GCLC;GLMN;GNL3L;GPD1L;GPRC5A;GPS1;GSK3B;GSTP1;GTPBP4;H2AFY;HDAC2;HDAC3;HEXIM1;HINT2;HMG20A;HSPB1;IGBP1;IGF1…
CC	H/M	GO:0099512	0.00866228	1.4631	46.8019	62	267	supramolecular fiber	ABRAXAS2;ACTC1;ACTG1;ACTN1;ACTN4;AHNAK;AHNAK2;ALDOA;ANXA1;ARF1;ARFGEF2;ARL3;ARPC3;ASPM;ATP2B4;AURKA;AURKB;BAG2;BAG3;BAIAP2;BCL10;BIN1;BIN3;CALD1;CAMSAP1;CAMSAP2;CAPZB;CARMIL1;CCT2;CCT3;CCT4;CCT5;CCT6A;CCT7;CCT8;CD2AP;CDC16;CDC27;CDK1;CDK5;CDK5RAP2;CDK5RAP3;CEP170;CFAP20;CFL2;CKAP5;CLASP1;CLIP1;CLTC;COL3A1;COL5A1;CORO1B;CSNK1A1;CTNNB1;CTTN;CUL3;DAG1;DAPK3;DCTN3;DCTN4;DCXR;DDX6;DEK;DNAH11;DNAJA3;DN…
MF	H/M	GO:0008092	0.00871134	1.42659	54.7547	71	314	cytoskeletal protein binding	AATF;ABL1;ABL2;ABRAXAS2;ACTB;ACTC1;ACTN1;ACTN4;ACTR2;ACTR3;ADD1;ADD3;ADNP;AFAP1;ALDOA;ALDOC;ALKBH4;ANLN;ANTXR1;ANXA2;ANXA6;ARFGEF1;ARFGEF2;ARHGEF10;ARL3;ARL8A;ARL8B;ARPC1A;ARPC1B;ARPC2;ARPC3;ARPC5;ARPC5L;ATP1A1;AXL;BAG2;BAIAP2;BAIAP2L1;BCCIP;BCL7B;BICD2;BIN1;BIN3;CACYBP;CALD1;CAMK2D;CAMSAP1;CAMSAP2;CAP1;CAP2;CAPN2;CAPZA1;CAPZA2;CAPZB;CCT5;CDH13;CDK5RAP2;CEP350;CETN2;CFL1;CFL2;CHP1;CKAP5;CLASP1;CL…
BP	H/M	GO:0010499	0.0088827	4.1241	2.64196	7	15	proteasomal ubiquitin-independent protein catabolic process	PSMA1;PSMA2;PSMA3;PSMA4;PSMA5;PSMA7;PSMB1;PSMB2;PSMB3;PSMB4;PSMB5;PSMB6;PSMB7;PSMB8;PSME4
BP	H/M	GO:0019320	0.00952343	2.95134	4.5794	10	26	hexose catabolic process	ADPGK;ALDOA;ALDOC;BPGM;ENO1;ENO2;GALE;GALK1;GALM;GAPDH;GLB1;GPI;HK2;PFKL;PFKM;PFKP;PGAM1;PGK1;PGM1;PGM2;PGM2L1;PKM;SLC25A12;TIGAR;TKFC;TPI1
BP	H/M	GO:0042742	0.00977082	4.77372	2.09024	6	12	defense response to bacterium	ANXA3;ARG2;CEBPB;ISG15;OPTN;PRKCD;RAB14;RAB1A;RBPJ;RPL30;RPS19;TMF1
MF	H/M	GO:0030674	0.00991099	2.14593	9.5908	17	55	protein binding, bridging	ANXA1;AP2A1;AP2A2;AP2B1;AP2M1;AP2S1;ARHGAP1;BAIAP2;BICD2;BIN3;CAV1;CAV2;CBX5;CDYL;CNTNAP1;CRK;CRKL;CUX1;DAB2;DDB1;DDX20;DSP;EPS8;ERG28;FKBP4;FSCN1;GATAD2A;GRB10;GRB2;HCFC1;HIP1R;HSPA8;KHDRBS1;LASP1;MEN1;MMS19;NCK1;NMD3;OPTN;PPP4R2;PSMC6;PTPN11;RAD50;RBM14;RPTOR;SDCBP;SH3BGRL;ST13;STAM;STUB1;TJP2;TP53BP2;TRIM22;VPS11;VPS18
BP	H/M	GO:0008652	0.0101569	2.45942	6.69296	13	38	cellular amino acid biosynthetic process	AASDHPPT;ADI1;ALDH18A1;APIP;ASS1;ATP2B4;BCAT1;BCAT2;CAD;CBS;CBSL;CTH;DPYD;ENOPH1;GGT1;GLS;GLUL;GOT1;GOT2;KYAT1;MRI1;MTAP;MTHFD1;MTR;MTRR;OAT;PARK7;PHGDH;PLOD1;PLOD3;PSAT1;PYCR1;PYCR2;PYCR3;SEPHS1;SHMT1;SHMT2;SLC25A12
BP	H/M	GO:0030216	0.0101736	2.57844	5.98844	12	34	keratinocyte differentiation	ADAM9;AKR1C3;ANXA1;CAPN1;CAPNS1;CASP3;CBFB;CD109;CLIC4;CTSL;DSG2;DSP;EPHA2;FLNB;H2AFY;JUP;KRT18;KRT2;MAP2K1;MED1;NCOA3;NUMA1;PALLD;PIP5K1A;PKP3;RBPJ;ROCK1;ROCK2;SFN;SRSF6;STK4;TRIM16;TSG101;YAP1
BP	H/M	GO:0031348	0.0101736	2.57844	5.98844	12	34	negative regulation of defense response	ABCD1;ADA;ARG2;BCR;C1QBP;CACTIN;CRK;GPX1;GSTP1;IFI16;IFIT1;ITCH;KLF4;LDLR;MVK;NFKB1;NMI;NPLOC4;NT5E;OTULIN;PARP14;PBK;PCBP2;PRKCD;PSMB4;PTPN2;RPS19;SAMHD1;SCRIB;SEC14L1;SMAD3;TKFC;TRAFD1;VPS35
BP	H/M	GO:0015711	0.0102339	1.95467	12.6814	21	72	organic anion transport	ABCC1;ABCC4;ABCD1;ACACA;ACSL1;ACSL3;ACSL4;AKT1;AKT2;ANXA1;ARL6IP5;ATP11C;ATP9A;CA12;CA13;COL4A3BP;CPT1A;CPT2;CYB5R1;EPRS;FABP3;FOLR1;GIPC1;GLS;GOT2;IRS2;LDLR;LRRC8A;LRRC8D;MFSD10;MIF;NCOR1;NF1;NPC2;OSBPL10;PITPNA;PITPNB;PLA2G4A;PRKCD;RAB3A;RAB3GAP1;SLC16A1;SLC16A3;SLC16A7;SLC1A4;SLC1A5;SLC25A1;SLC25A12;SLC25A13;SLC25A17;SLC25A20;SLC25A22;SLC25A24;SLC25A4;SLC25A5;SLC25A6;SLC27A2;SLC27A4;SLC2A1;SLC…
BP	H/M	GO:0046685	0.0103269	4.70935	2.11357	6	12	response to arsenic-containing substance	ALAD;DDX3X;FECH;GCLC;GSTO1;HMOX1;HNRNPA1;PPIF;PTEN;RBM4;SRRT;VCP
BP	H/M	GO:1903320	0.0104349	1.82863	15.8518	25	90	regulation of protein modification by small protein conjugation or removal	ABL1;AIMP2;AKT1;ARNT;ATG5;BAG2;BAG5;BCL10;BMI1;CAV1;CDC20;CDK5;CDK5RAP3;CDK9;CHP1;CTNNB1;CTR9;CUL3;DCUN1D5;DNAJA1;DTX3L;FANCI;FBXO4;FKBP1A;FYN;GCLC;GLMN;GNL3;GNL3L;GOLGA2;GSK3A;GTPBP4;HDAC4;HMG20A;HSP90AA1;HSP90AB1;HSPA5;HSPBP1;ISG15;ITCH;IVNS1ABP;KDM1A;MAD2L1;MASTL;MTOR;NMI;NOP53;NSMCE3;NXN;OGT;OTUB1;PARK7;PARP10;PAXIP1;PDCD6;PEF1;PIAS1;PIN1;PLAA;PLK1;PSMD10;PTEN;RAB1A;RELA;RNF20;RNF40;RPL11;RPL…
BP	H/M	GO:0006471	0.0104889	9.43804	1.05358	4	6	protein ADP-ribosylation	ARF4;PARP1;PARP10;PARP14;PARP4;PARP9
CC	H/M	GO:0036064	0.0105502	3.44914	3.33047	8	19	ciliary basal body	AKT1;ARHGAP35;ARMC9;CENPF;CEP290;CETN2;CFAP20;CSNK1A1;DLG5;ENTR1;EZR;NEDD1;PCM1;PTPN23;RAB8A;RP2;SSNA1;TUBG1;WDR11
BP	H/M	GO:0010032	0.0106068	9.40316	1.05678	4	6	meiotic chromosome condensation	NCAPD2;NCAPD3;NCAPH;NCAPH2;SMC2;SMC4
BP	H/M	GO:0032732	0.0106068	9.40316	1.05678	4	6	positive regulation of interleukin-1 production	HDAC2;HSPB1;IFI16;PANX1;SMAD3;TRIM16
BP	H/M	GO:0045923	0.0106068	9.40316	1.05678	4	6	positive regulation of fatty acid metabolic process	ABCD1;AKT2;ANXA1;CPT1A;IRS2;LPGAT1
BP	H/M	GO:0090148	0.0106068	9.40316	1.05678	4	6	membrane fission	CHMP4B;DNM1L;MX1;MX2;OPA1;SH3GLB1
BP	H/M	GO:1903793	0.0106068	9.40316	1.05678	4	6	positive regulation of anion transport	CEBPB;MIF;PRKCD;RAB3GAP1;STXBP1;TCAF1
MF	H/M	GO:0097367	0.0107335	1.27537	129.737	152	744	carbohydrate derivative binding	AACS;AAK1;AARS;AARS2;ABCB10;ABCB6;ABCC1;ABCC4;ABCD1;ABCE1;ABCF1;ABCF2;ABCF3;ABL1;ABL2;ACACA;ACAD9;ACBD3;ACBD5;ACBD6;ACOT7;ACSF3;ACSL1;ACSL3;ACSL4;ACTB;ACTC1;ACTG1;ACTN4;ACTR1A;ACTR1B;ACTR2;ACTR3;ACTR8;ADA;ADGRG1;ADK;ADSS;AFG3L2;AGAP3;AGRN;AK1;AK2;AK3;AK4;AK6;AKT1;AKT2;ALDH18A1;ALDH6A1;ANXA4;ANXA5;ANXA6;APP;APRT;AQR;ARAF;ARF1;ARF4;ARF5;ARF6;ARFIP2;ARHGAP35;ARHGAP5;ARL2;ARL3;ARL8A;ARL8B;ASCC3;ASNA1…
BP	H/M	GO:0045667	0.0108571	3.42962	3.34648	8	19	regulation of osteoblast differentiation	ATP6AP1;CDK6;CEBPB;CLIC1;CTNNB1;DDX5;GNAS;HDAC4;HDAC7;ID1;IL6ST;ILK;JUND;MEN1;PDLIM7;PRKACA;RIOX1;SMAD3;SMOC1
BP	H/M	GO:0016584	0.0112867	5.88182	1.58518	5	9	nucleosome positioning	H1F0;H1FX;HIST1H1B;HIST1H1C;HIST1H1D;HIST1H1E;PAF1;RSF1;SMARCA5
BP	H/M	GO:0055010	0.0112867	5.88182	1.58518	5	9	ventricular cardiac muscle tissue morphogenesis	DSP;ENG;FKBP1A;MED1;RBPJ;SMAD4;TGFB1;TPM1;UBE4B
BP	H/M	GO:0060443	0.0112867	5.88182	1.58518	5	9	mammary gland morphogenesis	BAX;CAPN1;CAV1;EPHA2;MED1;PHB2;SCRIB;STAT6;TGFB1
BP	H/M	GO:0001944	0.0113027	1.63686	24.1299	35	137	vasculature development	ABL1;ADGRG1;AGO2;AIMP1;AKT1;ANP32B;ANPEP;ANTXR1;ANXA1;ANXA2;ANXA3;AP2B1;ARID1A;ARID2;ATP5F1B;ATP5IF1;B4GALT1;BAX;CAV1;CDC42;CDH13;CEMIP2;CLIC4;COL3A1;COL4A2;COL5A1;CRKL;CSPG4;CTH;CTNNB1;DAB2IP;DAG1;DCTN5;DDAH1;DHCR7;DNMT1;EGLN1;EMC10;ENG;EPHA2;EPHB4;EPN1;ERAP1;FAM129B;FLVCR1;FOLR1;GLMN;GNA13;GPX1;GTF2I;HDAC7;HGS;HK2;HMOX1;HSPB1;HSPG2;HTATIP2;ID1;ITGA5;ITGB1;JAK1;JUNB;JUP;KLF4;LAMA5;LEMD3;LRP1;LUZ…
BP	H/M	GO:0048584	0.011619	1.32354	87.1847	106	495	positive regulation of response to stimulus	AAK1;ABL1;ACTB;ACTG1;ACTN4;ACTR2;ACTR3;ADA;ADAM10;ADAM17;ADAM9;ADGRG1;AKAP12;AKR1B1;AKR1C3;AKT1;ANXA1;APP;ARAP1;ARFGEF1;ARG2;ARHGAP1;ARL6IP5;ARNT;ARPC1A;ARPC1B;ARPC2;ARPC3;ARPC5;ASPM;ATAD5;ATM;ATP2C1;ATP5IF1;ATP6AP1;ATR;AXL;BABAM1;BABAM2;BAG4;BAIAP2;BAX;BCAP31;BCL10;BCLAF1;BID;BLM;BRCC3;BRD4;BUD31;C1QBP;CACTIN;CALR;CAMK1D;CASP8;CAT;CAV1;CAV2;CAVIN3;CBFB;CBL;CBX8;CC2D1A;CCAR2;CCDC22;CD276;CD46;CD4…
BP	H/M	GO:0023052	0.0119609	1.26122	149.408	172	867	signaling	ABCE1;ABL2;ACAA2;ACSL1;ACTB;ACTG1;ACTL6A;ACTR2;ACTR3;ADAM10;ADARB1;ADD1;ADNP;AES;AFAP1;AGAP3;AGO2;AGRN;AGTRAP;AHCYL1;AIFM1;AIP;AKAP1;AKAP8;AKT2;ANAPC2;ANKS1A;ANXA1;ANXA3;ANXA4;ANXA5;ANXA6;AP2A1;AP2A2;AP2B1;AP2M1;AP2S1;AP3S1;APIP;APPL1;APPL2;ARAF;ARF1;ARF4;ARF6;ARFGAP1;ARFGEF2;ARFIP2;ARHGAP17;ARHGAP18;ARHGAP35;ARHGAP5;ARHGDIA;ARHGEF1;ARHGEF10;ARHGEF11;ARHGEF16;ARHGEF17;ARHGEF18;ARID1A;ARL2;ARL3;AR…
BP	H/M	GO:0061458	0.0120645	1.80036	16.0279	25	91	reproductive system development	ADA;ADGRG1;AKR1C3;AKT1;ANXA1;ARID1A;ARID4B;ARNT;ASPM;ATRX;AXL;BASP1;BAX;BIRC6;BPTF;CASP3;CASP8;CBL;CEBPB;CRIP1;CSDE1;CTNNB1;CTSB;DAZAP1;DNAJB6;EGFR;EGLN1;EIF2B2;EIF2B4;EIF2S2;ERCC1;FKBP4;FLNA;FNDC3A;GRB2;H3F3A;H3F3B;HMGB2;HSD17B4;HSP90AB1;HSPA5;ICAM1;IDH1;JUNB;MAP2K1;MAPK1;MAPK14;MEA1;MED1;MEN1;MGST1;MSH2;NASP;NDUFS6;NIPBL;NSDHL;NUDT1;NUP107;PHB;PLEKHA5;PRDX4;PTEN;PTPN11;RAB13;RBM15;RBPJ;RDH10;RH…
BP	H/M	GO:0050707	0.0121052	3.03313	4.05101	9	23	regulation of cytokine secretion	ABL1;ANXA1;ANXA4;ARG2;ATG5;CHUK;DDX58;DHX9;EZR;FERMT1;GAPDH;GBP1;GLMN;HSPD1;IFIH1;KARS;LYN;MAPK14;MAPK3;MIF;PANX1;SPTBN1;TRIM16
BP	H/M	GO:0009653	0.0122144	1.30862	94.7112	114	539	anatomical structure morphogenesis	ABL1;ACTC1;ACTG1;ACTN1;ACTN4;ACTR2;ADA;ADAM10;ADAM17;ADAM9;ADARB1;ADD1;ADGRG1;ADNP;AES;AFG3L2;AGO2;AIMP1;AKT1;ALDOA;ALPL;ANAPC2;ANPEP;ANTXR1;ANXA1;ANXA2;ANXA3;ANXA6;AP2A1;AP2A2;AP2B1;AP2M1;AP2S1;APP;ARAP1;ARHGAP18;ARHGAP35;ARHGDIA;ARHGEF18;ARID1A;ARID2;ARPC2;ASPH;ATP5F1B;ATP5IF1;ATRX;AURKA;AXL;B4GALT1;BAIAP2;BASP1;BAX;BCL10;BCR;BIN3;BYSL;C12orf57;C1QBP;C2orf49;CALR;CAMSAP1;CAP1;CAP2;CAPN1;CAPN2;C…
BP	H/M	GO:0072525	0.0122331	2.29046	7.55581	14	43	pyridine-containing compound biosynthetic process	ADPGK;ALDOA;ALDOC;ARNT;BPGM;ECD;EIF6;ENO1;ENO2;GALK1;GAPDH;GPI;HDAC4;HK2;IDH2;KYNU;LDHA;ME1;NADK2;NAMPT;NAPRT;NAXD;NAXE;NCOR1;NNMT;OGDH;OGT;PARP10;PARP9;PFKL;PFKM;PFKP;PGAM1;PGK1;PGM1;PGM2L1;PKM;PNP;PRKAA1;STAT3;TIGAR;TPI1;ZBTB7A
BP	H/M	GO:0019359	0.0124846	2.28379	7.57362	14	43	nicotinamide nucleotide biosynthetic process	ADPGK;ALDOA;ALDOC;ARNT;BPGM;ECD;EIF6;ENO1;ENO2;GALK1;GAPDH;GPI;HDAC4;HK2;IDH2;KYNU;LDHA;ME1;NADK2;NAMPT;NAPRT;NAXD;NAXE;NCOR1;NNMT;OGDH;OGT;PARP10;PARP9;PFKL;PFKM;PFKP;PGAM1;PGK1;PGM1;PGM2L1;PKM;PNP;PRKAA1;STAT3;TIGAR;TPI1;ZBTB7A
BP	H/M	GO:0009888	0.0128188	1.40548	52.9844	68	304	tissue development	AACS;ABL1;ACAT1;ACTC1;ADA;ADAM17;ADARB1;ADD1;AIMP2;AKT1;AKT2;ALDOC;ALPL;AMBRA1;ANXA2;ANXA4;ANXA6;AP2A1;AP2A2;AP2B1;AP2M1;AP2S1;ARG2;ARHGAP35;ARID1A;ARID2;ARID4B;ATG5;ATRX;B4GALT1;BASP1;BAX;BCCIP;BCL10;BDH2;BIN3;BIRC6;BPTF;CALR;CARM1;CASP6;CAT;CAV1;CAV2;CBR1;CCNB1;CDC42;CDC73;CDK1;CDK4;CDK5;CDK6;CEBPB;CENPF;CEP290;CFL1;CFL2;CLASP1;CLTC;CNN3;COL3A1;COL4A2;COL5A1;COPS2;CORO1C;CPT1A;CREB1;CRIP1;CRLF1…
BP	H/M	GO:0008203	0.0130688	2.46558	6.16457	12	35	cholesterol metabolic process	ACAA2;ACACA;ACAT2;APOL2;APP;CAT;CYB5R3;DHCR7;EBP;ERLIN1;FASN;FDFT1;FDX1;G6PD;GGPS1;HDLBP;IDI1;KPNB1;LBR;LDLR;LSS;MSMO1;MVK;NFYA;NFYC;NPC1;NPC2;NSDHL;PCSK9;PMVK;POR;PRKAA1;SCD;SOAT1;SOD1
BP	H/M	GO:0007600	0.0139797	2.10414	9.15879	16	52	sensory perception	ALDH7A1;CASP3;CCDC50;CDK5;CHM;COMT;CRYZ;EML2;EPS8L2;FABP5;FYN;GNB1;GPX1;GSDME;HEXB;ICAM1;ITGA2;ITPR3;LUM;MAPK1;MAPK3;MECP2;MTOR;NDUFB9;NIPBL;NIPSNAP1;NOB1;OAT;OPA1;PDCL;PDE6D;PITPNA;POMK;PPT1;RAB3A;RABGGTA;RABGGTB;RDH10;RP2;RPL38;SERPINB6;SLC9A3R1;SOD1;TIMM10;TIMM13;TIMM8B;TIMM9;TPRN;TRIOBP;WDR1;WDR36;WFS1
BP	H/M	GO:0035295	0.014062	1.49162	35.5784	48	202	tube development	ABL1;ACAT1;ADA;ADGRG1;AGO2;AIMP1;AIMP2;AKR1B1;AKT1;AMBRA1;ANPEP;ANXA1;ANXA2;ANXA3;ARG2;ARHGAP35;ARID1A;ARID2;ASS1;ATP5F1B;ATP5IF1;ATRX;B4GALT1;BASP1;BAX;BCL10;CAT;CAV1;CCNB1;CDC42;CDH13;CEMIP2;CEP290;CFL1;CHD8;CLIC4;COL3A1;COL4A2;CREB1;CRLF1;CSPG4;CTNNB1;CTSZ;DAB2IP;DAG1;DDAH1;DHCR7;DLG5;DVL1;EGFR;EGLN1;EIF4E;EMC10;ENG;EP300;EPHA2;EPHA7;EPHB4;EPN1;ERAP1;FAM129B;FKBP8;FOLR1;GLMN;GNA13;GORAB;GPX1;G…
CC	H/M	GO:0044297	0.0144446	1.61297	23.6639	34	135	cell body	ABL1;ACSL4;ACTC1;ADA;ADAM10;ADNP;ANXA3;ASS1;ATP2B1;ATXN10;AURKA;BAIAP2;CAD;CANX;CASP3;CASP8;CCT2;CCT3;CCT4;CCT5;CCT7;CCT8;CDC42;CDK5;CIT;CKB;CNN3;COMT;CRIPT;CYFIP1;DAB2IP;DHODH;DNAJB1;DVL1;EEF1A2;EIF4A3;ENDOG;ENO2;EPHA7;EZR;FADD;FKBP4;FLNA;FMR1;FXR1;FXR2;FYN;G3BP1;GDI1;GLRX5;GLUL;GNAO1;GNB1;GNB2;GOT2;GSK3A;HCFC1;HDAC1;HIP1R;HSP90AA1;HSP90AB1;IL6ST;ILK;ITGA1;ITPR3;KATNB1;KLC1;LAMP1;LRP1;LSM1;MAGOH…
CC	H/M	GO:0099080	0.0144854	1.42458	46.1384	60	264	supramolecular complex	ABRAXAS2;ACTC1;ACTG1;ACTN1;ACTN4;AHNAK;AHNAK2;ALDOA;ANXA1;ARF1;ARFGEF2;ARL3;ARPC3;ASPM;ATP2B4;AURKA;AURKB;BAG2;BAG3;BAIAP2;BCL10;BIN1;BIN3;CALD1;CAMSAP1;CAMSAP2;CAPZB;CARMIL1;CCT2;CCT3;CCT4;CCT5;CCT6A;CCT7;CCT8;CD2AP;CDC16;CDC27;CDK1;CDK5;CDK5RAP2;CDK5RAP3;CEP170;CFAP20;CFL2;CKAP5;CLASP1;CLIP1;CLTC;CORO1B;CSNK1A1;CTNNB1;CTTN;CUL3;DAG1;DAPK3;DCTN3;DCTN4;DCXR;DDX6;DEK;DNAH11;DNAJA3;DNAJB6;DNM1;DNM1…
MF	H/M	GO:0005126	0.0148196	2.30383	6.97512	13	40	cytokine receptor binding	ADAM17;BABAM2;BID;CASP3;CASP8;CD2AP;CNIH4;CRLF1;DAB2IP;DDT;ENG;ERAP1;FADD;FKBP1A;GRB2;IL6ST;ITCH;ITGA5;JAK1;LIFR;MIF;MYD88;PDCL3;PIBF1;PLCG1;PXDN;RIPK1;SDCBP;SMAD2;SMAD3;STAT1;STAT3;TGFB1;TIMM50;TOLLIP;TRAF2;TRAP1;TRIP6;USP15;YARS
BP	H/M	GO:0006869	0.0148394	1.98332	10.744	18	61	lipid transport	ABCC1;ABCC4;ABCD1;ACACA;ACSL1;ACSL3;ACSL4;AKT1;AKT2;ANXA1;ANXA2;APOL2;ATP11C;ATP9A;CAV1;CHKA;CLU;COL4A3BP;CPT1A;CPT2;EPRS;ESYT1;FABP3;GOT2;HDLBP;HNRNPK;IRS2;LAMTOR1;LDLR;LRP1;MIF;NCOR1;NFKB1;NPC1;NPC2;OSBP;OSBPL10;OSBPL11;OSBPL2;OSBPL3;OSBPL9;PCSK9;PITPNA;PITPNB;PLA2G4A;PRKCD;PTPN11;SELENOM;SIGMAR1;SIRT1;SLC25A17;SLC25A20;SLC27A2;SLC27A4;SOAT1;SPNS1;TMF1;VAMP7;VPS4A;VPS4B;VPS51
CC	H/M	GO:0043204	0.0149419	3.16077	3.50576	8	20	perikaryon	ASS1;CDK5;ENDOG;ENO2;FMR1;G3BP1;GLUL;GOT2;ITGA1;MAPK1;PI4K2A;PPP1CA;PPP5C;RACK1;SHTN1;SMN1;SMN2;SYAP1;SYNPO;TOP1
CC	H/M	GO:0030175	0.0154622	2.28875	7.01152	13	40	filopodium	ACTC1;ANTXR1;AP2A1;APP;ARF6;B4GALT1;BAIAP2;CDC42;CDK5;CYFIP1;DAG1;DYNC1H1;EZR;FARP1;FAT1;FMR1;FSCN1;IGF2BP1;INPPL1;IQGAP2;ITGB1;MSN;MYO10;MYO1B;NF2;NGDN;OSBPL3;PALM;PPP1R9B;RAPH1;RDX;SHTN1;SLC9A3R1;SYNE2;TWF1;TWF2;UBE2K;UBE2Q1;UTRN;VASP
BP	H/M	GO:0043122	0.015838	2.01254	10.0394	17	57	regulation of I-kappaB kinase/NF-kappaB signaling	ABL1;AKT1;ATP2C1;BCL10;BRD4;CASP8;CC2D1A;CCDC22;CHUK;CTH;CTNNB1;DAB2IP;DDRGK1;DDX1;DDX21;FADD;FKBP1A;FLNA;FYN;GSTP1;HDAC1;HMOX1;HSPB1;IFIT5;IKBKB;IKBKG;IRAK1;LGALS1;MTDH;MYD88;NEK6;NUP62;OPTN;PPM1A;PPP5C;RELA;RHOA;RIPK1;S100A13;S100A4;SECTM1;SIRT1;SLC35B2;SQSTM1;STAT1;TBK1;TERF2IP;TGM2;TMED4;TRAF2;TRIM22;TRIM25;TRIM32;UBE2N;UBE2V1;USP10;VAPA
BP	H/M	GO:0050688	0.0160786	4.05375	2.28122	6	13	regulation of defense response to virus	CGAS;DDX58;DHX9;DTX3L;HERC5;IFIT1;ITCH;PARP9;PCBP2;PQBP1;SIN3A;STAT1;ZMPSTE24
BP	H/M	GO:0006536	0.0163686	4.03535	2.2897	6	13	glutamate metabolic process	ALDH18A1;CPOX;FPGS;GCLC;GCLM;GGT1;GLS;GLUL;GOT1;GOT2;MTHFS;OAT;SLC25A12
BP	H/M	GO:0032467	0.0163686	4.03535	2.2897	6	13	positive regulation of cytokinesis	AURKB;CDC42;CENPV;CIT;CUL3;GIPC1;KIF14;KIF23;NUP62;PKN2;RACGAP1;RHOA;SVIL
BP	H/M	GO:0031397	0.0165537	2.36212	6.3407	12	36	negative regulation of protein ubiquitination	ABL1;AKT1;ATG5;BAG2;BAG5;CAV1;CDK5;CHP1;DNAJA1;DTX3L;FYN;GCLC;GLMN;GNL3L;GTPBP4;ISG15;IVNS1ABP;MAD2L1;MTOR;NXN;OGT;OTUB1;PARK7;PARP10;PLAA;RPL11;RPL23;RPL5;RPS3;RPS7;TRIP12;U2AF2;UBR5;UFL1;USP4;VPS28
MF	H/M	GO:0000166	0.0167867	1.24562	139.851	161	802	nucleotide binding	AACS;AAK1;AARS;AARS2;ABCB10;ABCB6;ABCC1;ABCC4;ABCD1;ABCE1;ABCF1;ABCF2;ABCF3;ABL1;ABL2;ACACA;ACAD9;ACADM;ACBD3;ACBD5;ACBD6;ACOT7;ACOX1;ACOX3;ACSF3;ACSL1;ACSL3;ACSL4;ACTB;ACTC1;ACTG1;ACTR1A;ACTR1B;ACTR2;ACTR3;ACTR8;ADK;ADSS;AFG3L2;AGAP3;AGPS;AHCY;AIFM1;AIFM2;AK1;AK2;AK3;AK4;AK6;AKT1;AKT2;ALDH18A1;ALDH1B1;ALDH2;ALDH6A1;ANXA6;APRT;AQR;ARAF;ARF1;ARF4;ARF5;ARF6;ARFIP2;ARHGAP35;ARHGAP5;ARL2;ARL3;ARL8A;A…
BP	H/M	GO:0007009	0.0168498	2.6218	4.93166	10	28	plasma membrane organization	ABCD1;AKT1;AKT2;ATP2A2;BAIAP2;BAIAP2L1;BIN1;CAV1;CAV2;CLU;COL5A1;EHD2;FCHO2;FLOT1;FNBP1L;MPP5;MYOF;NDRG1;PACSIN2;PACSIN3;PRKCD;PTEN;SH3GLB1;SNX33;SNX9;SOD1;SPTBN1;WASL
BP	H/M	GO:0006094	0.0168498	2.47329	5.63618	11	32	gluconeogenesis	ALDOA;ALDOC;ARPP19;ENO1;ENO2;FAM3C;GAPDH;GOT1;GOT2;GPD2;GPI;MDH1;MDH2;NLN;OGT;PC;PCK2;PGAM1;PGK1;PGM1;PGP;PPP4R3B;PTPN2;RANBP2;SESN2;SLC25A1;SLC25A12;SLC25A13;SLC37A4;SOGA1;TPI1;WDR5
BP	H/M	GO:1903506	0.0169057	1.24965	134.212	155	762	regulation of nucleic acid-templated transcription	AAMDC;AATF;ABL1;ABT1;ACTL6A;ACTN1;ACTN4;ACTR2;ACTR3;ADNP;AES;AFF4;AGO2;AGRN;AHCTF1;AIP;AKAP8L;AKT1;ALYREF;ANXA3;ANXA4;APEX1;APP;ARF4;ARHGAP35;ARHGEF11;ARID1A;ARID2;ARID4B;ARMCX3;ARNT;ASCC1;ASF1A;ASH2L;ATAD2;ATF1;ATF7;ATF7IP;ATM;ATP2B4;ATRX;AURKB;BAG3;BASP1;BAZ1A;BAZ1B;BAZ2A;BCL10;BCL2L12;BCLAF1;BLM;BMI1;BOLA2;BOLA2B;BPTF;BRD3;BRD4;BRD7;BRD8;BTAF1;BUD31;C1QBP;CACTIN;CALR;CAMK1D;CAMK2D;CAND1;CARHSP…
BP	H/M	GO:0042493	0.0170069	1.42306	43.8565	57	249	response to drug	AACS;ABCC1;ABCC4;ABL1;ACSL1;ACTB;ACTC1;ACTR2;ADA;ADAM10;ADAM17;ADAM9;AGRN;AIFM1;AK4;ALAD;ANKZF1;ANXA1;APEX1;APTX;ARL6IP5;ASS1;ATG5;ATG7;ATP1A1;ATR;ATRX;AXL;BAIAP2;BLM;BLMH;CAD;CALR;CASP3;CASP8;CAT;CAV1;CBL;CBX8;CCNA2;CCNB1;CDK1;CDK2;CDK4;CDK5;CDK9;CENPF;CHKA;CHMP5;CHUK;COMT;CPT1A;CREB1;CRK;CTNNB1;CTPS1;DCPS;DHFR;DHODH;DMAP1;DNMT3A;DSG2;EBP;EEF1B2;EEF2;EGFR;EGLN1;EIF4E;EIF4EBP1;ENDOG;ENG;EPS8;ERBI…
BP	H/M	GO:0050793	0.0172056	1.57547	24.7855	35	146	regulation of developmental process	AAMDC;ACTN4;ADAM9;AFG3L2;ALDOA;ANP32B;ARAP1;ARG2;ARHGAP18;ARHGEF18;ARPC2;AURKA;BCL2L12;BCR;BNIP2;CAMSAP1;CAPZB;CARMIL1;CCDC71L;CDC42EP1;CDC42EP4;CDK12;CDK13;CDK4;CDK9;CDKN2A;CFDP1;CGAS;CLIC1;CNOT1;CNOT2;CNOT3;CORO1B;CORO1C;CRK;CTNNA2;DAPK3;DHODH;DOCK1;DOCK5;EEF1E1;EHD1;EHD2;ELAVL1;EPB41;EPPK1;EPS8;EZR;FADS1;FERMT2;FLVCR1;FMNL1;FMNL2;FTO;GBP1;GNA11;GNA13;GPAT4;HEXB;HMGA1;HMGN1;HNRNPU;HSP90AB1;HTRA…
BP	H/M	GO:0048514	0.0173105	1.64037	20.6073	30	117	blood vessel morphogenesis	ABL1;ADGRG1;AGO2;AIMP1;AKT1;ANPEP;ANXA1;ANXA2;ANXA3;ARID2;ATP5F1B;ATP5IF1;B4GALT1;BAX;CAV1;CDC42;CDH13;CEMIP2;CLIC4;COL3A1;COL4A2;CSPG4;CTNNB1;DAB2IP;DAG1;DDAH1;EGLN1;EMC10;ENG;EPHA2;EPHB4;EPN1;ERAP1;FAM129B;FOLR1;GLMN;GNA13;GPX1;GTF2I;HDAC7;HGS;HK2;HMOX1;HSPB1;HSPG2;HTATIP2;ID1;ITGA5;ITGB1;JAK1;JUNB;JUP;KLF4;LAMA5;LEMD3;LRP1;MAPK14;MCAM;MECP2;MED1;MIA3;MTDH;MYDGF;MYH9;MYO1E;NAA15;NCL;NEDD4;NF1;N…
BP	H/M	GO:0007517	0.0176798	1.79935	14.0905	22	80	muscle organ development	ACTC1;ADARB1;ASS1;BASP1;BIN3;CAV1;CAV2;CCNB1;CDK1;CDK5;CENPF;CFL2;CHD2;COL3A1;COPS2;CREB1;CTDP1;CTNNB1;DDX5;DSP;EEF2;EGLN1;EMD;ENG;EP300;FAM129B;FBXO22;FHL3;FKBP1A;FLNB;FLOT1;FOXK1;FRG1;FXR1;G6PD;GPC1;GPX1;GSK3A;GTF3C5;HDAC4;ITGA11;LAMA5;LEMD2;LUC7L;MAPK14;MED1;MED20;MEF2D;MTOR;MTPN;MYL6;NF1;NLN;PAK1;PAXBP1;PIN1;PPP3CA;PRKAA1;PTEN;RBPJ;RHOA;SAP30;SIRT1;SIX4;SMAD3;SMAD4;SRI;SVIL;TAGLN;TCF12;TGFB1;…
BP	H/M	GO:0000280	0.0182834	1.54704	26.5957	37	151	nuclear division	ABRAXAS2;ACTR2;ACTR3;AKAP8;AKAP8L;ANAPC1;ANAPC4;ANAPC5;ANLN;ARHGEF10;ASPM;ATM;ATRX;AURKA;AURKB;BCCIP;BLM;BUB1B;BUB3;CALR;CAV2;CCNA2;CCNB1;CCNB2;CDC16;CDC20;CDC23;CDC27;CDCA8;CDK13;CDK5RAP2;CENPF;CEP85;CHAMP1;CHMP1B;CHMP2A;CHMP2B;CHMP4B;CHMP5;CHMP7;CKS2;CLASP1;CTDP1;CUL3;DSCC1;DYNC1LI1;EPS8;ESPL1;FANCD2;FIGNL1;FLNA;GOLGA2;H2AFY;HNRNPU;IK;INCENP;INO80;KATNB1;KIF11;KIF14;KIF23;KIF2A;KIF2C;KIF4A;KIFC…
MF	H/M	GO:0008301	0.0183805	14.2607	0.697512	3	4	DNA binding, bending	CRIP1;HMGB2;TFAM;TOP2A
MF	H/M	GO:0016805	0.0183805	14.2607	0.697512	3	4	dipeptidase activity	CNDP2;PEPD;PM20D2;SCRN1
MF	H/M	GO:0030020	0.0183805	14.2607	0.697512	3	4	extracellular matrix structural constituent conferring tensile strength	COL3A1;COL4A2;COL5A1;COL7A1
MF	H/M	GO:0086080	0.0183805	14.2607	0.697512	3	4	protein binding involved in heterotypic cell-cell adhesion	CD47;DSG2;DSP;JUP
CC	H/M	GO:0000940	0.0184726	14.2299	0.698724	3	4	condensed chromosome outer kinetochore	BUB1B;CENPF;NUP133;SPDL1
MF	H/M	GO:0000979	0.0185541	4.76149	1.74378	5	10	RNA polymerase II core promoter sequence-specific DNA binding	CEBPB;EZH2;GTF2B;H2AFY;H3F3A;H3F3B;MED1;RUVBL2;STAT1;TBPL1
CC	H/M	GO:0031528	0.0186563	14.1699	0.701152	3	4	microvillus membrane	CTNNB1;EZR;MSN;SLC9A3R1
CC	H/M	GO:0033391	0.0186563	14.1699	0.701152	3	4	chromatoid body	DDX6;EIF4E;NSUN2;TDRD7
CC	H/M	GO:0061827	0.0186563	14.1699	0.701152	3	4	sperm head	ALDOA;DDX6;DNAJB1;HSP90AB1
BP	H/M	GO:0006953	0.0189119	14.0888	0.704523	3	4	acute-phase response	APOL2;ASS1;CEBPB;STAT3
BP	H/M	GO:0017085	0.0189119	14.0888	0.704523	3	4	response to insecticide	CCNB1;FECH;HNRNPA1;KIF1B
BP	H/M	GO:0031508	0.0189119	14.0888	0.704523	3	4	pericentric heterochromatin assembly	CENPV;H3F3A;H3F3B;HELLS
BP	H/M	GO:0032000	0.0189119	14.0888	0.704523	3	4	positive regulation of fatty acid beta-oxidation	ABCD1;AKT2;CPT1A;IRS2
BP	H/M	GO:0033015	0.0189119	14.0888	0.704523	3	4	tetrapyrrole catabolic process	BLVRA;BLVRB;HMOX1;HMOX2
BP	H/M	GO:0040016	0.0189119	14.0888	0.704523	3	4	embryonic cleavage	AATF;CUL3;TOP1;TOP2A
BP	H/M	GO:0042167	0.0189119	14.0888	0.704523	3	4	heme catabolic process	BLVRA;BLVRB;HMOX1;HMOX2
BP	H/M	GO:0044062	0.0189119	14.0888	0.704523	3	4	regulation of excretion	COMT;NPR1;SLC9A3R1;SNX5
BP	H/M	GO:0048549	0.0189119	14.0888	0.704523	3	4	positive regulation of pinocytosis	ACTN4;ANKFY1;AXL;PPT1
BP	H/M	GO:0048671	0.0189119	14.0888	0.704523	3	4	negative regulation of collateral sprouting	EPHA7;FSTL4;IFRD1;SPART
BP	H/M	GO:0051256	0.0189119	14.0888	0.704523	3	4	mitotic spindle midzone assembly	AURKB;KIF23;KIF4A;RACGAP1
BP	H/M	GO:0071715	0.0189119	14.0888	0.704523	3	4	icosanoid transport	ABCC4;ANXA1;MIF;PLA2G4A
MF	H/M	GO:0019904	0.0189579	1.4252	41.4275	54	239	protein domain specific binding	AATF;ABL1;ACSL3;ADAM10;ADAM9;AIP;AP2A2;APP;ARF1;ARFIP1;ARFIP2;ARHGAP1;ARHGAP17;ARHGAP5;ATP1A1;ATRX;BANF1;BASP1;BAX;BCL10;BMI1;CAPN7;CASP8;CBL;CBX3;CCDC6;CCNA2;CCT6A;CD2AP;CDC42;CDC5L;CDK2;CHAF1A;CHD8;CHMP1B;CHMP2A;CHMP2B;CLTC;CNOT1;CNOT9;CNTNAP1;CRK;CTBP1;CTNNB1;CTR9;CUL3;DAB2IP;DAG1;DAP;DAPK3;DBNL;DDB1;DDX20;DDX5;DDX6;DFFA;DNAJA1;DNM1;DNM1L;DOCK1;DYNLL1;EHD2;EHMT1;EPB41L2;EPS15;ERCC1;EZR;FADD;FA…
CC	H/M	GO:0099699	0.0189643	4.73099	1.75288	5	10	integral component of synaptic membrane	ATP2B1;ATP2B4;CANX;EPHA7;ITGB1;NCSTN;NPTN;SLC16A3;SLC30A1;SLC6A9
BP	H/M	GO:0014706	0.0191457	1.81027	13.3859	21	76	striated muscle tissue development	ACTC1;ARID1A;ARID2;ATG5;BIN3;CALR;CAV1;CAV2;CCNB1;CDK1;CDK5;CENPF;CFL2;COPS2;CREB1;CTDP1;CTNNB1;DDX5;DIPK2A;DSG2;DSP;EEF2;EGLN1;EMD;ENG;EP300;FAM129B;FBXO22;FHL2;FKBP1A;FLNB;FLOT1;G6PD;GPC1;GPX1;GSK3A;GTF3C5;HDAC4;HNRNPU;IFRD1;ITGB1;LEMD2;LMNA;LUC7L;MAPK14;MED1;MED20;MEF2D;MTOR;MTPN;MYL6;NF1;NLN;PAK1;PDLIM5;PIN1;PPP1R13L;PPP3CA;PRKAA1;PRKAR1A;PTEN;RBPJ;RHOA;SAP30;SIX4;SMAD3;SMAD4;SVIL;TGFB1;TPM1;…
BP	H/M	GO:0008544	0.019214	1.87527	11.8008	19	67	epidermis development	ADAM9;AKR1C3;ALDH3A2;ANXA1;ATP2A2;ATP2C1;CAPN1;CAPNS1;CASP3;CBFB;CD109;CLIC4;COL7A1;CRABP2;CTNNB1;CTSL;DSG2;DSP;EGFR;EPHA2;ERCC3;EZH2;FABP5;FERMT1;FLNB;GORAB;H2AFY;HDAC1;HDAC2;JUP;KLF4;KRT18;KRT2;LAMA5;LDB1;MAP2K1;MED1;NAB1;NCOA3;NF1;NOM1;NSDHL;NSUN2;NUMA1;PAFAH1B1;PALLD;PIP5K1A;PKP3;PLOD1;PLOD3;RBPJ;RELA;ROCK1;ROCK2;SCRIB;SEC24B;SFN;SLC9A3R1;SMAD4;SOD1;SRSF6;STK4;TRIM16;TRIOBP;TSG101;YAP1;ZMPSTE…
BP	H/M	GO:0009410	0.019214	1.87527	11.8008	19	67	response to xenobiotic stimulus	ACSL1;ACY1;ADA;AIP;AKR7A2;ARNT;ASS1;ATG7;BPHL;CAD;CBR3;CCNA2;CDK5;CMBL;CRYZ;DHODH;DNMT3A;EGFR;EIF4E;EIF4EBP1;EPHX1;FADD;FECH;GCLC;GGT1;GNAO1;GOT2;GPI;GPX1;GSS;GSTM3;GSTM4;GSTO1;GSTP1;HDAC2;HPRT1;HSP90AB1;HSPA5;HSPD1;ICAM1;MCM7;MGST1;MGST3;MTOR;NQO1;NQO2;NR3C1;PCK2;PCNA;PEA15;PHGDH;POR;PPP1R9B;PPP2R2A;PPP3CA;PPP5C;PRKAA1;RANBP2;RELA;RGS10;SMYD3;SOD1;STAT5B;TFAP4;TGFB1;TIGAR;USP8
BP	H/M	GO:0065008	0.019315	1.24354	135.771	156	789	regulation of biological quality	AACS;AAK1;AARS;ABCB6;ABCC1;ABCD1;ABL2;ACAA2;ACACA;ACO1;ACOX1;ACOX3;ACTB;ACTG1;ADA;ADAM10;ADH5;AFG3L2;AGRN;AGTRAP;AIMP1;AK3;AKAP1;AKR1B1;AKR1C3;AKT2;ALDH7A1;ALDH9A1;ALDOA;AMPD2;ANXA1;ANXA2;ANXA5;ANXA6;AP2B1;AP3D1;APEX1;APP;APRT;APTX;ARAP1;ARF4;ARG2;ARHGEF18;ARID2;ARL2;ARL6IP5;ARNT;ASPH;ASPM;ASS1;ATAD1;ATM;ATP11C;ATP13A1;ATP1A1;ATP1B1;ATP1B3;ATP2A2;ATP2B1;ATP2B4;ATP2C1;ATP5F1B;ATP5IF1;ATP6AP1;ATP6V…
BP	H/M	GO:0031936	0.0193445	4.70402	1.76131	5	10	negative regulation of chromatin silencing	ASF1A;ATAD2;H1F0;H1FX;HIST1H1B;HIST1H1C;HIST1H1D;HIST1H1E;HMGA1;PHF2
BP	H/M	GO:0035458	0.0193445	4.70402	1.76131	5	10	cellular response to interferon-beta	CDC34;DDX41;HTRA2;IFIT1;IFIT3;NDUFA13;PNPT1;STAT1;UBE2G2;UBE2K
BP	H/M	GO:0048645	0.0193445	4.70402	1.76131	5	10	animal organ formation	CTNNB1;FOLR1;GNG5;LEMD2;MAP2K1;MAPK1;MAPK3;RBPJ;RDH10;SMARCD3
BP	H/M	GO:0090344	0.0193445	4.70402	1.76131	5	10	negative regulation of cell aging	ABL1;BCL2L12;CDK6;MARCH5;MIF;NAMPT;PRKDC;PTEN;SIRT1;TERF2
BP	H/M	GO:0097746	0.0194443	3.29726	2.99422	7	17	regulation of blood vessel diameter	AKT1;ATG5;CAV1;DOCK5;ECE1;EGFR;GPX1;HMOX1;ICAM1;ITGA1;NPR1;PIK3C2A;PLOD3;RAP1GDS1;RHOA;SCPEP1;SOD1
BP	H/M	GO:0001932	0.0196166	1.35956	56.7141	71	322	regulation of protein phosphorylation	ABL1;ACSL1;ACTB;ADAM17;ADAM9;ADARB1;ADNP;AKAP8;AKAP8L;AKT1;AKT2;ANXA2;APIP;APP;ARAF;ARL6IP5;ATM;ATP2B4;ATP6AP1;AXL;BAG4;BAX;BCCIP;BLM;BRAT1;BRD4;CAB39;CACTIN;CASP3;CAV1;CAV2;CAVIN3;CBL;CCNA2;CCNB1;CCNB2;CCNH;CCNT1;CD109;CD81;CDC37;CDC42;CDK1;CDK12;CDK5;CDK5RAP1;CDK5RAP3;CDK7;CDK9;CDKN2A;CDKN2C;CEP85;CHORDC1;CHP1;CKS2;CLU;CNOT9;COPS5;CORO1C;CRK;CRKL;CRLF1;CSK;CSPG4;CTNNB1;DAB2;DAB2IP;DAG1;DBNL;DDR…
MF	H/M	GO:0008017	0.0199293	1.79945	13.4271	21	77	microtubule binding	ABRAXAS2;ARL3;CAMSAP1;CAMSAP2;CDK5RAP2;CEP350;CETN2;CHP1;CKAP5;CLASP1;CLIP1;CNN3;CRIPT;DNM1;DNM1L;DPYSL2;DST;EML2;EML3;EML4;EZR;FAM83D;FCHO2;FMR1;FNTA;FSD1;GABARAPL2;GAPDH;GOLGA2;HOOK3;KATNB1;KIF11;KIF13A;KIF14;KIF15;KIF1B;KIF1C;KIF20A;KIF23;KIF2A;KIF2C;KIF4A;KIF5B;KIFC1;LRPPRC;MAP1B;MAPRE1;MAPRE2;MID1;MTCL1;MX1;MX2;NDE1;NDRG1;NUMA1;NUSAP1;OPA1;PAFAH1B1;PEX14;PLK1;POLB;PPP5C;PRC1;RACGAP1;RAE1;RCC…
MF	H/M	GO:0097110	0.0204565	2.68488	4.35945	9	25	scaffold protein binding	ATP2B4;BAIAP2;CASP8;CAV2;CDC37;CHUK;CIT;CRIPT;CRK;DSP;DYNLL1;HSP90AA1;IKBKB;ITPR2;KIF1B;KRT18;MAP2K1;MAP2K2;MAPK3;PANX1;PARK7;TCOF1;UBTF;VIM;YWHAE
MF	H/M	GO:0098631	0.0204565	2.68488	4.35945	9	25	cell adhesion mediator activity	ANXA1;ANXA2;BAIAP2;BAIAP2L1;CD47;CDC42EP1;CNN3;DSG2;DSP;ITGA1;ITGA11;ITGA2;ITGB1;JUP;KRT18;NPTN;PAK4;PALLD;PDLIM1;PDLIM5;PKP3;PPP1CA;RAB10;S100A11;TMOD3
BP	H/M	GO:0019674	0.0206952	2.26694	6.51683	12	37	NAD metabolic process	ADPGK;ALDOA;ALDOC;BPGM;ENO1;ENO2;GAPDH;GPD1L;GPD2;GPI;HK2;KYNU;LDHA;MDH1;MDH2;NADK2;NAMPT;NAPRT;NAXD;NAXE;NNMT;NT5E;OGDH;PARP10;PARP9;PFKL;PFKM;PFKP;PGAM1;PGK1;PGM2L1;PKM;PNP;SLC25A12;TIGAR;TPI1;VCP
BP	H/M	GO:0050777	0.0208029	2.90861	3.69005	8	21	negative regulation of immune response	ANXA1;ARG2;BCR;CACTIN;COL3A1;CRK;HMOX1;IFI16;LGALS3;LYN;NMI;PARP14;PPP3CB;PTPN2;RPS19;SAMHD1;SCRIB;STAT6;TGFB1;THOC1;TRAFD1
BP	H/M	GO:0031401	0.020962	1.38274	48.7882	62	277	positive regulation of protein modification process	ABL1;ACSL1;ADAM17;ADAM9;ADNP;AIMP2;AKAP8;AKAP8L;AKT1;AKT2;ANXA2;APP;ARAF;ARFGEF1;ARL6IP5;ARNT;ATG7;ATM;ATP2B4;ATP6AP1;AXL;BAG4;BCL10;BMI1;BRAT1;BRD4;BRD7;CAB39;CAV1;CAV2;CAVIN3;CCNB1;CD81;CDC20;CDC42;CDCA2;CDK1;CDK5;CDK5RAP3;CDK9;CHP1;CHTOP;CKS2;CLU;CNOT9;CRK;CRKL;CRLF1;CSK;CSPG4;CTBP1;CTNNB1;CTR9;CUL3;DAB2;DAB2IP;DAG1;DBNL;DCUN1D5;DDRGK1;DDT;DDX3X;DHX33;DNMT1;DOCK7;DVL1;EED;EGFR;EHD4;EIF2AK2;EMC…
CC	H/M	GO:0032059	0.0209698	6.30286	1.22702	4	7	bleb	ANLN;FHOD1;FMNL1;PANX1;ROCK1;SDF4;TPM1
BP	H/M	GO:0006690	0.0210851	2.90021	3.69874	8	21	icosanoid metabolic process	ABCC1;ACOX1;AKR1C3;ANXA1;CBR1;FABP5;FADS1;GGT1;GPX1;GPX4;LTA4H;MAPK3;MAPKAPK2;MGST3;MIF;PIBF1;PLA2G4A;PLAA;PTGES2;SIRT1;ZADH2
BP	H/M	GO:0061912	0.0210851	2.90021	3.69874	8	21	selective autophagy	AMBRA1;ATG16L1;ATG5;CDC37;HTRA2;HTT;LRSAM1;MAPK3;MFN2;OPTN;RAB7A;SESN2;SPTLC1;SPTLC2;SQSTM1;TBK1;TIGAR;TSC2;UBQLN1;VPS13C;WIPI2
BP	H/M	GO:0002230	0.0213248	6.26686	1.23291	4	7	positive regulation of defense response to virus by host	CGAS;DDX58;DTX3L;PARP9;PQBP1;SIN3A;STAT1
BP	H/M	GO:0002903	0.0213248	6.26686	1.23291	4	7	negative regulation of B cell apoptotic process	ADA;AURKB;BCL10;IRS2;MIF;NOC2L;SLC39A10
BP	H/M	GO:0006750	0.0213248	6.26686	1.23291	4	7	glutathione biosynthetic process	CHAC2;CNDP2;GCLC;GCLM;GGCT;GGT1;GSS
BP	H/M	GO:0030890	0.0213248	6.26686	1.23291	4	7	positive regulation of B cell proliferation	ADA;ATAD5;CD81;IRS2;MIF;SLC39A10;TFRC
BP	H/M	GO:0032651	0.0213248	6.26686	1.23291	4	7	regulation of interleukin-1 beta production	ARG2;GSTP1;HSPB1;IFI16;PANX1;SMAD3;TRIM16
BP	H/M	GO:0033129	0.0213248	6.26686	1.23291	4	7	positive regulation of histone phosphorylation	ATM;CCNB1;CDK9;FMR1;MAPK3;RPS6KA4;RPS6KA5
BP	H/M	GO:0046135	0.0213248	6.26686	1.23291	4	7	pyrimidine nucleoside catabolic process	CDA;DPYD;NT5C;NT5C3A;NT5E;TYMP;UPP1
BP	H/M	GO:0060700	0.0213248	6.26686	1.23291	4	7	regulation of ribonuclease activity	ABCE1;NPM1;OAS1;OAS2;OAS3;OASL;TCEA1
BP	H/M	GO:0150076	0.0213248	6.26686	1.23291	4	7	neuroinflammatory response	APP;ATM;CLU;EGFR;LDLR;LRP1;NAMPT
BP	H/M	GO:0008630	0.0213743	2.36014	5.81231	11	33	intrinsic apoptotic signaling pathway in response to DNA damage	ABL1;ATAD5;ATM;BAX;BCL2L12;BID;CCAR2;CLU;CRIP1;EP300;EPHA2;ERCC6;HMOX1;HNRNPK;HTRA2;IFI16;KDM1A;MIF;MLH1;MSH2;MSH6;POLB;PRKDC;RPL26;RPS3;SFN;SIRT1;SNW1;TAF9;TMEM109;TPT1;TRIM32;USP28
BP	H/M	GO:0015849	0.0215276	2.02666	8.80653	15	50	organic acid transport	ABCC4;ABCD1;ACACA;ACSL1;ACSL3;ACSL4;AKT1;AKT2;ANXA1;ARL6IP5;CPT1A;CPT2;EPRS;FABP3;FOLR1;GIPC1;GLS;GOT2;IRS2;LRRC8A;LRRC8D;MIF;NCOR1;NF1;PLA2G4A;RAB3A;RAB3GAP1;SLC16A1;SLC16A3;SLC16A7;SLC1A4;SLC1A5;SLC25A1;SLC25A12;SLC25A13;SLC25A17;SLC25A20;SLC25A22;SLC27A2;SLC27A4;SLC38A1;SLC38A2;SLC38A5;SLC6A8;SLC6A9;SLC7A1;SLC7A2;SLC7A5;SLC9A3R1;STXBP1
BP	H/M	GO:0070661	0.0215276	2.02666	8.80653	15	50	leukocyte proliferation	ABL1;ADA;ANXA1;ARG2;ATAD5;ATM;BAX;BLM;CASP3;CD276;CD46;CD81;CEBPB;CLU;CTNNB1;CTPS1;DLG5;DNAJA3;FADD;FYN;GLMN;GSTP1;HELLS;HPRT1;HSPD1;IL6ST;IRS2;ITCH;LGALS3;LYN;MAD1L1;MIF;MSN;NCK1;NCSTN;NPR3;PAWR;PKN1;PNP;PPP3CB;PRKAR1A;PRKCD;RPS3;RPS6;SDC4;SLC39A10;STAT5B;TBK1;TFRC;TGFB1
BP	H/M	GO:0007568	0.0215988	1.66827	17.6131	26	100	aging	ABL1;ADA;AKT1;APEX1;APP;ARG2;ASS1;ATG7;ATM;ATP2B1;ATR;AURKB;BCL2L12;CALR;CANX;CARM1;CAT;CDK1;CDK6;CDKN2A;CGAS;CISD2;CNP;COL4A2;CREB1;DAG1;DNAJA3;DNMT3A;EEF1E1;EEF2;EIF2S1;ENDOG;ENG;ERCC1;ERO1A;FBXO4;GCLC;GCLM;GNAO1;GPX4;GRB2;GSS;H2AFX;HMGA1;HTRA2;ICAM1;IDE;ILK;IRAK1;IREB2;JUND;KRAS;KYNU;LIMS1;LMNA;LRP1;MAP2K1;MAPK14;MARCH5;MBD2;MBD3;MIF;MORC3;MSH2;MSH6;MTOR;NAMPT;NDUFS6;NEK6;NFKB2;NPM1;NQO1;NUDT1…
BP	H/M	GO:0051252	0.021699	1.22357	156.136	177	890	regulation of RNA metabolic process	AAMDC;AATF;ABL1;ABT1;ACTL6A;ACTN1;ACTN4;ACTR2;ACTR3;ADNP;AES;AFF4;AGO2;AGRN;AHCTF1;AHCYL1;AHNAK;AHNAK2;AIP;AKAP8L;AKT1;ALYREF;ANXA3;ANXA4;APEX1;APP;ARF4;ARHGAP35;ARHGEF11;ARID1A;ARID2;ARID4B;ARMCX3;ARNT;ASCC1;ASF1A;ASH2L;ATAD2;ATF1;ATF7;ATF7IP;ATM;ATP2B4;ATRX;AURKB;BAG3;BASP1;BAZ1A;BAZ1B;BAZ2A;BCL10;BCL2L12;BCLAF1;BLM;BMI1;BOLA2;BOLA2B;BPTF;BRD3;BRD4;BRD7;BRD8;BTAF1;BUD23;BUD31;C1QBP;C9orf78;CACT…
BP	H/M	GO:1901701	0.0219036	1.36507	52.4869	66	298	cellular response to oxygen-containing compound	AACS;ABL1;ABL2;ACACA;ACTB;ACTR2;ADAM9;ADH5;ADPRHL2;AGAP3;AGRN;AGTRAP;AHCYL1;AIFM1;AKAP8;AKR1B1;AKR1C3;AKT1;AKT2;ANKZF1;ANXA1;ANXA5;AP3S1;APEX1;APP;APPL1;APRT;ASS1;ATM;ATP2B1;ATP2B4;ATP6AP1;ATP6V0A2;ATP6V1B2;ATP6V1C1;ATP6V1D;ATP6V1E1;ATP6V1F;ATP6V1G1;ATP6V1H;AXL;BAIAP2;BAIAP2L1;BCL10;BCR;BLM;C2CD5;CACNA2D1;CACTIN;CAPN2;CAV1;CAV2;CBX8;CCNA2;CCNB1;CCS;CDC5L;CDC73;CDK1;CDK2;CDK4;CDK5;CEBPB;CHMP5;CHUK…
BP	H/M	GO:0051171	0.0226281	1.1919	251.338	275	1427	regulation of nitrogen compound metabolic process	AAMDC;AARS;AATF;ABCD1;ABCE1;ABL1;ABT1;ACO1;ACSL1;ACSL3;ACTB;ACTL6A;ACTN1;ACTN4;ACTR2;ACTR3;ADAM17;ADAM9;ADARB1;ADNP;ADRM1;AES;AFF4;AGO2;AGRN;AHCTF1;AHCYL1;AHNAK;AHNAK2;AIFM1;AIMP2;AIP;AKAP8;AKAP8L;AKT1;AKT2;ALAD;ALYREF;ANP32B;ANTXR1;ANXA2;ANXA3;ANXA4;AP2A1;APEX1;APIP;APP;ARAF;ARF4;ARFGEF1;ARHGAP35;ARHGEF11;ARID1A;ARID2;ARID4B;ARIH1;ARL6IP5;ARMCX3;ARNT;ARPP19;ASB9;ASCC1;ASF1A;ASH2L;ASPH;ASS1;ATAD2…
CC	H/M	GO:0000228	0.0230233	1.38423	46.3132	59	265	nuclear chromosome	ACTB;ACTL6A;ACTR5;ACTR8;ADD3;ALYREF;ANP32E;APEX1;APPL1;APPL2;APTX;ARID1A;ASF1A;ASF1B;ASH2L;ATM;ATR;ATRX;AURKA;AURKB;BAZ1A;BAZ1B;BCAS2;BLM;BPTF;BRD4;BRD8;BUB1B;BUD31;CBX1;CBX3;CBX5;CBX8;CCAR2;CCNB1;CDC45;CDC5L;CDC73;CDK1;CDK12;CDK13;CDK9;CEBPB;CHAF1A;CHAF1B;CHD3;CHRAC1;CPSF6;CREB1;CREBBP;CTNNB1;DDB1;DFFA;DHX9;DNMT3A;DPF2;EED;EP400;ERCC1;ESCO2;EXOSC9;EZH2;FEN1;FIGNL1;GABPA;GAR1;GATAD2A;GATAD2B;GINS…
MF	H/M	GO:0005547	0.0233564	3.57302	2.44129	6	14	phosphatidylinositol-3,4,5-trisphosphate binding	AKT1;ARAP1;FERMT2;GBF1;HIP1R;IQGAP1;IQGAP2;MAPKAP1;MYO10;MYO1B;OGT;PARD3;RACGAP1;ZFYVE16
BP	H/M	GO:0009894	0.0237793	1.32545	63.5832	78	361	regulation of catabolic process	ABCD1;ABL1;ABL2;ADAM9;AGO2;AIFM1;AKT1;AKT2;ALAD;AMBRA1;ANXA2;APEX1;ARAF;ARIH1;ARNT;ASB9;ATG4B;ATG7;ATM;ATP2B4;ATP5IF1;ATP6V0A2;ATP6V1B2;ATP6V1C1;ATP6V1D;ATP6V1E1;ATP6V1G1;ATP6V1H;AURKA;BAG2;BAG5;BAX;BCAP31;CAPN1;CAPNS1;CARHSP1;CASP3;CAV1;CCAR2;CCDC22;CD81;CDC37;CDK4;CDK5;CDK5RAP3;CHMP4B;CIRBP;CISD2;CLU;CNOT1;CPT1A;CRTC3;CSNK1A1;CSNK1E;CSNK2A2;CTSA;CTTN;CUL4B;DAB2;DAB2IP;DAP;DAPK3;DCP1A;DDB1;DDRGK…
[truncated: 246 more rows]
