# Supplementary material for: Dynamic rewiring of the human interactome by interferon signaling
Source: Genome Biol. 2020 Jun 15;21:140. doi: 10.1186/s13059-020-02050-y (PMC7294662; doi:10.1186/s13059-020-02050-y)
Supplement: Supplementary file 4 — Additional file 4. SEC-PCP-SILAC interactomes of unstimulated and IFN-stimulated HeLa cells at 70% precision. [file 13059_2020_2050_MOESM4_ESM.xlsx]

## Sheet: Legend
Table S3: PCP–SILAC interactomes of IFN-stimulated HeLa cells at 70% precision.
Column	Description
Protein A	UniProt accession of the first protein involved in the interaction
Protein B	UniProt accession of the second protein involved in the interaction
Gene A	Gene name of the first protein involved in the interaction
Gene B	Gene name of the second protein involved in the interaction
Condition	Condition in which the interaction was detected (-/+ IFN)
Precision	The minimum precision level at which the interaction was detected
DE Category	Differentially expressed category from shotgun dataset (Fig. 1)
adjusted p-value A	Adjusted p-value of protein A from shotung dataset in Fig. 1
adjusted p-value B	Adjusted p-value of protein B from shotung dataset in Fig. 1
logFC A	LogFC of protein A from the Shotgun dataset in Fig 1
logFC B	LogFC of protein B from the Shotgun dataset in Fig 1
1 - Pearson correlation, raw, replicate N	One minus the Pearson correlation between raw chromatograms in each replicate, used as a feature by PrInCE to identify interactions
1 - Pearson correlation, smoothed, replicate N	One minus the Pearson correlation between smoothed chromatograms in each replicate, used as a feature by PrInCE to identify interactions
Pearson correlation p-value, replicate N	The P-value of the Pearson correlation between raw chromatograms in each replicate, used as a feature by PrInCE to identify interactions
Euclidean distance, replicate N	The Euclidean distance between chromatograms in each replicate, used as a feature by PrInCE to identify interactions
Co-peak score, replicate N	The distance, in fractions, between the single largest value in each chromatogram in each replicate, used as a feature by PrInCE to identify interactions
Co-apex score, replicate N	The minimum Euclidean distance between any pair of fitted Gaussians in each replicate, used as a feature by PrInCE to identify interactions

## Sheet: PrInCE networks
Protein A	Protein B	Gene A	Gene B	Condition	Precision	DE category	adjusted p-value A	adjusted p-value B	logFC A	logFC B	1 - Pearson correlation, raw, replicate #1	1 - Pearson correlation, smoothed, replicate #1	Pearson correlation p-value, replicate #1	Euclidean distance, replicate #1	Co-peak score, replicate #1	Co-apex score, replicate #1	1 - Pearson correlation, raw, replicate #2	1 - Pearson correlation, smoothed, replicate #2	Pearson correlation p-value, replicate #2	Euclidean distance, replicate #2	Co-peak score, replicate #2	Co-apex score, replicate #2	1 - Pearson correlation, raw, replicate #3	1 - Pearson correlation, smoothed, replicate #3	Pearson correlation p-value, replicate #3	Euclidean distance, replicate #3	Co-peak score, replicate #3	Co-apex score, replicate #3
P25786	P25789	PSMA1	PSMA4	Unstimulated	1	q < 0.05	0.025838	0.019851	0.213556	0.300826	0.00187896	0.00452877	0.00174447	0.00274863	0.00431534	0.00181664	0.0410191	0.0738054	0.0827934	0	1	0	1.68637	2.36852	0.795927	0	0	0
P25789	P49721	PSMA4	PSMB2	Unstimulated	1	q < 0.05	0.019851	0.0323231	0.300826	0.368593	0.00568356	0.00281503	0.00211734	0.00673868	0.00265919	0.00221549	0.136615	0.0656244	0.0193107	0	0	0	2.23028	2.09557	0.890811	0	0	0
O14818	P25786	PSMA7	PSMA1	Unstimulated	1	q < 0.05	0.0213447	0.025838	0.250851	0.213556	0.0105552	0.00384228	0.0022266	0.010298	0.00367556	0.00257905	0.13142	0.0757652	0.0823859	0	1	0	2.48431	1.66555	1.02457	0	0	0
P25786	P49721	PSMA1	PSMB2	Unstimulated	1	q < 0.05	0.025838	0.0323231	0.213556	0.368593	0.00647448	0.00903839	0.00315818	0.00621489	0.00855699	0.00312225	0.133561	0.0273127	0.0963413	0	1	0	1.90727	2.20702	1.16156	0	0	0
P25789	P49720	PSMA4	PSMB3	Unstimulated	1	q < 0.05	0.019851	0.0234387	0.300826	0.226248	0.00319916	0.0106969	0.00343304	0.00507933	0.0125663	0.00416575	0.0519919	0.0852887	0.117043	0	0	0	1.88992	2.53628	1.3068	0	0	0
O14818	P28066	PSMA7	PSMA5	Unstimulated	1	q < 0.05	0.0213447	0.0189521	0.250851	0.283089	0.00738059	0.00296712	0.0035855	0.0144368	0.00280129	0.00377111	0.0484978	0.0941126	0.0136533	1	0	0	2.876	1.38513	2.01723	0	0	0
P25786	P28066	PSMA1	PSMA5	Unstimulated	1	q < 0.05	0.025838	0.0189521	0.213556	0.283089	0.00849941	0.00310184	0.00473439	0.00859024	0.00298131	0.00484067	0.160186	0.0702681	0.0870161	1	1	0	2.37563	1.36088	2.45956	0	0	0
P12956	P13010	XRCC6	XRCC5	Unstimulated	1	q < 0.05	0.0401058	0.0355591	-0.16532	-0.181212	0.00897822	0.00760941	0.0274189	0.0213053	0.00619758	0.0281035	0.031088	0.0777354	0.174669	0	0	0	1.90995	0.81914	1.5058	0	0	0
O14818	P25789	PSMA7	PSMA4	Unstimulated	1	q < 0.05	0.0213447	0.019851	0.250851	0.300826	0.00436324	0.00836014	0.00145246	0.0104659	0.00787495	0.00146282	0.0763904	0.140238	0.011854	0	0	0	2.76348	3.29211	0.714428	0	0	0
P25786	P25787	PSMA1	PSMA2	Unstimulated	1	q < 0.05	0.025838	0.025205	0.213556	0.247395	0.00227616	0.00708186	0.0170372	0.00402743	0.00669549	0.0167534	0.0865146	0.141536	0.112302	0	1	1	1.58543	1.95771	2.29258	0	0	0
P28066	P49721	PSMA5	PSMB2	Unstimulated	1	q < 0.05	0.0189521	0.0323231	0.283089	0.368593	0.011848	0.00882514	0.00361631	0.011594	0.00831109	0.00376528	0.043168	0.0701058	0.0162857	1	0	0	2.62498	2.19789	1.85972	0	0	0
P25787	P28066	PSMA2	PSMA5	Unstimulated	1	q < 0.05	0.025205	0.0189521	0.247395	0.283089	0.00160517	0.00247255	0.0170894	0.00714283	0.00238366	0.020073	0.0761029	0.12451	0.150648	1	0	1	2.26428	1.29645	3.03688	0	0	0
G3V5Z7	P25787	PSMA6	PSMA2	Unstimulated	1	q < 0.05	0.0256744	0.025205	0.227272	0.247395	0.00385291	0.00579489	0.0208205	0.0042551	0.0054764	0.0224007	0.0160569	0.171348	0.0463044	1	0	1	1.62078	1.73624	2.92779	0	0	0
O14818	P49721	PSMA7	PSMB2	Unstimulated	1	q < 0.05	0.0213447	0.0323231	0.250851	0.368593	0.00730892	0.0132422	0.00246091	0.0138869	0.0124698	0.00338605	0.0723599	0.101684	0.0298908	0	0	0	2.81105	2.82374	1.09238	0	0	0
O14818	P25787	PSMA7	PSMA2	Unstimulated	1	q < 0.05	0.0213447	0.025205	0.250851	0.247395	0.00193826	0.00575066	0.0168646	0.00881004	0.00550568	0.0170295	0.0463484	0.162006	0.162304	0	0	1	2.38073	2.07013	2.25653	0	0	0
P10412	P16403	HIST1H1E	HIST1H1C	Unstimulated	1	q < 0.05	0.294113	0.0110779	-0.12672	-0.393657	0.0336691	0.0123663	0.00600288	0.0193298	0.0139249	0.0104736	0.5614	0.25173	0.17779	1	1	0	2.48293	1.34656	0.78705	3.2202e-07	0	0
P49720	P49721	PSMB3	PSMB2	Unstimulated	1	q < 0.05	0.0234387	0.0323231	0.226248	0.368593	0.00407317	0.011218	0.00462335	0.0072436	0.0128092	0.00516213	0.112312	0.148824	0.0977601	0	0	0	2.11404	3.67674	1.31989	0	0	0
P25789	P28066	PSMA4	PSMA5	Unstimulated	1	q < 0.05	0.019851	0.0189521	0.300826	0.283089	0.00536586	0.0060632	0.00345386	0.0108541	0.00571936	0.00345137	0.127851	0.135623	0.0042807	1	0	0	2.9468	2.69613	2.09075	0	0	0
G3V5Z7	P25786	PSMA6	PSMA1	Unstimulated	1	q < 0.05	0.0256744	0.025838	0.227272	0.213556	0.00552304	0.00166608	0.0322734	0.00618819	0.00157507	0.0317102	0.100679	0.0306656	0.158492	1	1	2	1.97534	0.985407	3.12398	0	0	0
P28066	P28074	PSMA5	PSMB5	Unstimulated	1	q < 0.05	0.0189521	0.0543493	0.283089	-0.188246	0.00541533	0.00202681	0.00336662	0.00555342	0.00191416	0.00362508	0.0780722	0.0925518	0.0706699	0	0	0	4.74845	2.8589	1.89271	0	0	0
P07900	P08238	HSP90AA1	HSP90AB1	Unstimulated	1	q < 0.05	0.031484	0.0242689	0.220162	0.230045	0.0040269	0.00569268	0.0049824	0.00404358	0.00571993	0.00498022	0.215109	0.400917	0.264905	0	0	1	2.83016	3.40581	2.68466	0	0	0
P28072	P28074	PSMB6	PSMB5	Unstimulated	1	n.s.	0.521145	0.0543493	-0.0304589	-0.188246	0.00756464	0.00423672	0.0102133	0.0114765	0.00403859	0.0122344	0.188697	0.0699896	0.206146	1	0	0	3.33322	2.36667	2.61565	0	0	0
O43707	P12814	ACTN4	ACTN1	Unstimulated	1	n.s.	0.243797	0.0880997	0.0608318	0.128508	0.003008	0.00821718	0.00649115	0.0033411	0.00797513	0.00663785	0.0444798	0.209546	0.15656	0	0	0	2.77143	3.60976	2.82941	0	0	0
P15880	P62701	RPS2	RPS4X	Unstimulated	1	n.s.	0.188053	0.354539	0.0715943	0.0421883	0.0284131	0.00663132	0.0126102	0.0278486	0.00621176	0.015472	0.596484	0.138665	0.189412	0	0	0	3.36488	1.29591	2.32906	0	0	0
P25787	P49721	PSMA2	PSMB2	Unstimulated	1	q < 0.05	0.025205	0.0323231	0.247395	0.368593	0.00481722	0.0145926	0.0203824	0.00636956	0.0137279	0.0202495	0.0873826	0.193869	0.13842	0	0	1	2.02446	2.76988	2.50972	0	0	0
P25787	P25789	PSMA2	PSMA4	Unstimulated	1	q < 0.05	0.025205	0.019851	0.247395	0.300826	0.00337481	0.0130324	0.0205071	0.00382255	0.01231	0.0203864	0.0627234	0.258547	0.102923	0	0	1	2.09841	2.93481	2.48293	0	0	0
O14818	P28072	PSMA7	PSMB6	Unstimulated	1	q < 0.05	0.0213447	0.521145	0.250851	-0.0304589	0.00745371	0.00686716	0.00648775	0.0135822	0.00652754	0.00650182	0.0645371	0.133448	0.132448	0	0	0	4.53893	2.08912	2.37975	0	0	0
P28066	P28072	PSMA5	PSMB6	Unstimulated	1	q < 0.05	0.0189521	0.521145	0.283089	-0.0304589	0.0128336	0.00344583	0.00578249	0.0181381	0.00330175	0.00854118	0.116013	0.0393455	0.0316383	1	0	0	4.84896	1.74623	1.82779	0	0	0
G3V5Z7	O14818	PSMA6	PSMA7	Unstimulated	1	q < 0.05	0.0256744	0.0213447	0.227272	0.250851	0.00805882	0.0035899	0.0277663	0.00798624	0.00348925	0.0285846	0.0376129	0.0922885	0.124905	1	0	2	2.24983	1.76471	3.12219	0	0	0
P25788-2	P25789	PSMA3	PSMA4	Unstimulated	1	q < 0.05	0.0233889	0.019851	0.288654	0.300826	0.0284481	0.00531094	0.00606273	0.0290873	0.00501672	0.00768846	0.183615	0.123698	0.0619732	0	0	0	3.98013	1.94867	2.04282	0	0	0
G3V5Z7	P28066	PSMA6	PSMA5	Unstimulated	1	q < 0.05	0.0256744	0.0189521	0.227272	0.283089	0.00548328	0.00148375	0.0276495	0.00933788	0.00145082	0.0305393	0.0603938	0.0476314	0.350553	0	0	2	2.47491	1.06956	4.36872	0	0	0
G3V5Z7	P25789	PSMA6	PSMA4	Unstimulated	1	q < 0.05	0.0256744	0.019851	0.227272	0.300826	0.00562503	0.00256293	0.0298863	0.00550024	0.00243731	0.0299424	0.0727824	0.0879927	0.0580132	1	0	2	2.41623	1.90474	3.17336	0	0	0
P25786	P49720	PSMA1	PSMB3	Unstimulated	1	q < 0.05	0.025838	0.0234387	0.213556	0.226248	0.00265644	0.0244595	0.00755083	0.00584204	0.0238568	0.00735545	0.0925685	0.149152	0.18363	0	1	0	1.86367	4.40269	1.77459	0	0	0
P25788-2	P49721	PSMA3	PSMB2	Unstimulated	1	q < 0.05	0.0233889	0.0323231	0.288654	0.368593	0.0319828	0.00808683	0.00544213	0.0324256	0.00762328	0.00659464	0.0145498	0.0652135	0.0572915	0	0	0	4.2778	2.11698	1.77886	0	0	0
P25786	P28072	PSMA1	PSMB6	Unstimulated	1	q < 0.05	0.025838	0.521145	0.213556	-0.0304589	0.0083442	0.00787805	0.00503521	0.012663	0.00745583	0.005412	0.0818861	0.0998344	0.0848162	0	1	0	4.45762	2.44971	2.61946	0	0	0
P25788-2	P28066	PSMA3	PSMA5	Unstimulated	1	q < 0.05	0.0233889	0.0189521	0.288654	0.283089	0.0283876	0.0062571	0.00572042	0.0363184	0.00589317	0.00703223	0.0576132	0.0493623	0.0633885	1	0	0	4.54215	2.02128	1.66984	0	0	0
G3V5Z7	P49721	PSMA6	PSMB2	Unstimulated	1	q < 0.05	0.0256744	0.0323231	0.227272	0.368593	0.0102623	0.00604842	0.0326857	0.00986198	0.00568163	0.0319484	0.0858715	0.0225509	0.334907	1	0	2	2.47856	1.78879	3.45868	0	0	0
P25786	P25788-2	PSMA1	PSMA3	Unstimulated	1	q < 0.05	0.025838	0.0233889	0.213556	0.288654	0.0301914	0.0063905	0.00660388	0.0312553	0.00612269	0.00754814	0.212915	0.0828931	0.0775569	0	1	0	4.30976	1.98171	2.24138	0	0	0
P20618	P25786	PSMB1	PSMA1	Unstimulated	1	q < 0.05	0.0227197	0.025838	0.25447	0.213556	0.0296173	0.00565766	0.0143296	0.029347	0.00556966	0.0140989	0.131883	0.198548	0.164979	0	0	0	4.32578	1.88989	2.94717	0	0	0
O14818	P25788-2	PSMA7	PSMA3	Unstimulated	1	q < 0.05	0.0213447	0.0233889	0.250851	0.288654	0.0350868	0.00841575	0.00522504	0.0349401	0.00792429	0.00687983	0.0849804	0.135033	0.0721834	0	0	0	4.44719	2.5548	1.89842	0	0	0
E7EPK6	P62280	RPS24	RPS11	Unstimulated	1	n.s.	0.201472	0.139708	0.0745904	0.101279	0.0166881	0.0246036	0.0138814	0.0121466	0.0227707	0.017769	0.103063	0.122305	0.581738	0	0	0	1.91186	2.65064	4.60614	5.06262e-14	0	0
P25786	Q99436	PSMA1	PSMB7	Unstimulated	1	q < 0.05	0.025838	0.0564947	0.213556	0.162685	0.00761106	0.0243676	0.0134394	0.0079537	0.0245853	0.0134864	0.070074	0.200584	0.162953	0	0	1	2.21398	4.07565	2.6962	0	0	0
O14818	P28074	PSMA7	PSMB5	Unstimulated	1	q < 0.05	0.0213447	0.0543493	0.250851	-0.188246	0.010444	0.00559043	0.00548678	0.0102151	0.00526823	0.00588199	0.092785	0.161703	0.0843221	1	0	0	5.15065	2.84064	3.45172	0	0	0
P20618	P28072	PSMB1	PSMB6	Unstimulated	1	q < 0.05	0.0227197	0.521145	0.25447	-0.0304589	0.0233649	0.00633316	0.0120948	0.0223946	0.00623908	0.0122866	0.109744	0.131943	0.22442	0	1	0	4.84607	2.5909	2.19232	0	0	0
P20618	P28066	PSMB1	PSMA5	Unstimulated	1	q < 0.05	0.0227197	0.0189521	0.25447	0.283089	0.0352529	0.00676722	0.0113008	0.0349861	0.00647423	0.0112619	0.0288968	0.180898	0.0814471	1	1	0	4.56521	2.02676	2.04558	0	0	0
O14818	P49720	PSMA7	PSMB3	Unstimulated	1	q < 0.05	0.0213447	0.0234387	0.250851	0.226248	0.00291465	0.0302112	0.00476425	0.0110883	0.0311686	0.00563458	0.088677	0.195878	0.126743	0	0	0	2.65735	5.31498	1.45649	0	0	0
P20618	P25789	PSMB1	PSMA4	Unstimulated	1	q < 0.05	0.0227197	0.019851	0.25447	0.300826	0.0257123	0.00930598	0.00891422	0.0293993	0.00891451	0.00878905	0.119009	0.059568	0.0856044	0	1	0	4.61156	2.54524	2.41259	0	0	0
P28066	P49720	PSMA5	PSMB3	Unstimulated	1	q < 0.05	0.0189521	0.0234387	0.283089	0.226248	0.00595898	0.0281003	0.00334178	0.0107673	0.027077	0.00686491	0.0882119	0.217199	0.113677	1	0	0	2.74845	4.74693	1.9378	0	0	0
P28072	P49721	PSMB6	PSMB2	Unstimulated	1	q < 0.05	0.521145	0.0323231	-0.0304589	0.368593	0.0113992	0.016755	0.00785078	0.0160763	0.0158325	0.00848544	0.131416	0.0896499	0.111569	0	0	0	4.79492	3.35466	2.35144	0	0	0
O14818	P20618	PSMA7	PSMB1	Unstimulated	1	q < 0.05	0.0213447	0.0227197	0.250851	0.25447	0.0228057	0.0101358	0.0114623	0.030419	0.00968519	0.0117563	0.0328459	0.270812	0.0919733	0	1	0	4.29416	2.64894	2.52391	0	0	0
P25787	P25788-2	PSMA2	PSMA3	Unstimulated	1	q < 0.05	0.025205	0.0233889	0.247395	0.288654	0.0269673	0.00882838	0.0153352	0.0279877	0.0106685	0.0169711	0.126497	0.159206	0.0947334	0	0	1	4.27974	2.44152	2.58337	0	0	0
E7EPK6	P61247	RPS24	RPS3A	Unstimulated	1	n.s.	0.201472	0.0770063	0.0745904	0.114591	0.0164952	0.0166607	0.0280526	0.0156322	0.0155899	0.04671	0.222801	0.352163	0.673781	1	1	0	2.7998	1.61133	3.18726	0	0	0
P28074	P49721	PSMB5	PSMB2	Unstimulated	1	q < 0.05	0.0543493	0.0323231	-0.188246	0.368593	0.0102794	0.00614317	0.00548701	0.0107531	0.0057864	0.00545568	0.120247	0.0657708	0.0545559	1	0	0	5.30587	3.53805	3.24396	0	0	0
P25786	P28074	PSMA1	PSMB5	Unstimulated	1	q < 0.05	0.025838	0.0543493	0.213556	-0.188246	0.0069225	0.00368854	0.00637021	0.00792725	0.00352324	0.00647916	0.118551	0.0924163	0.13205	1	1	0	5.03485	3.25554	3.86856	0	0	0
P25787	P28072	PSMA2	PSMB6	Unstimulated	1	q < 0.05	0.025205	0.521145	0.247395	-0.0304589	0.0118277	0.00700777	0.0304178	0.0128473	0.00662079	0.0301157	0.0444745	0.126515	0.247131	0	0	1	4.2249	2.49063	3.65486	0	0	0
P20618	P49721	PSMB1	PSMB2	Unstimulated	1	q < 0.05	0.0227197	0.0323231	0.25447	0.368593	0.0302725	0.0126059	0.0105166	0.0351805	0.0120466	0.0105393	0.0942667	0.17124	0.0689389	0	1	0	4.64862	2.60661	2.34888	0	0	0
P25789	P28072	PSMA4	PSMB6	Unstimulated	1	q < 0.05	0.019851	0.521145	0.300826	-0.0304589	0.0131453	0.0131791	0.00508596	0.013292	0.0124576	0.00503292	0.112776	0.1529	0.139763	0	0	0	5.35436	4.01629	2.34022	0	0	0
P25788-2	P49720	PSMA3	PSMB3	Unstimulated	1	q < 0.05	0.0233889	0.0234387	0.288654	0.226248	0.00371243	0.0170169	0.0101321	0.0354402	0.0176913	0.0104544	0.145822	0.208986	0.112074	0	0	0	4.56734	3.57556	2.00087	0	0	0
P25787	P28074	PSMA2	PSMB5	Unstimulated	1	q < 0.05	0.025205	0.0543493	0.247395	-0.188246	0.00551607	0.00724846	0.012126	0.00676903	0.00684013	0.0132304	0.0718516	0.182046	0.0980762	1	0	1	4.64592	3.79285	3.74441	0	0	0
P25787	Q99436	PSMA2	PSMB7	Unstimulated	1	q < 0.05	0.025205	0.0564947	0.247395	0.162685	0.00803412	0.0313384	0.0187144	0.00845019	0.0298334	0.0180761	0.154895	0.33005	0.157567	0	1	0	2.38048	4.23356	3.23887	0	0	0
G3V5Z7	P49720	PSMA6	PSMB3	Unstimulated	1	q < 0.05	0.0256744	0.0234387	0.227272	0.226248	0.0068435	0.0197039	0.020374	0.00815601	0.0198639	0.0262341	0.0531219	0.170265	0.254608	1	0	2	2.33493	3.96973	3.41632	0	0	0
P25789	Q99436	PSMA4	PSMB7	Unstimulated	1	q < 0.05	0.019851	0.0564947	0.300826	0.162685	0.00475592	0.0425124	0.0186937	0.00558468	0.0400182	0.0188106	0.152645	0.157516	0.221112	0	1	1	1.87051	4.2976	3.1312	0	0	0
P25787	P49720	PSMA2	PSMB3	Unstimulated	1	q < 0.05	0.025205	0.0234387	0.247395	0.226248	0.00189842	0.042066	0.0259481	0.00486178	0.0390826	0.024438	0.0559321	0.336419	0.11771	0	0	1	1.79526	4.9951	2.80922	0	0	0
O15143	P61158	ARPC1B	ACTR3	Unstimulated	1	n.s.	0.0795909	0.109956	-0.136604	-0.107093	0.0156639	0.00363216	0.0133039	0.0153844	0.00350572	0.0137752	0.137401	0.087614	0.229806	0	0	0	5.49606	3.93537	3.7424	0	0	0
P26373	Q5JR95	RPL13	RPS8	Unstimulated	1	n.s.	0.398907	0.0841089	0.0453959	0.109782	0.0376732	0.00700424	0.0371984	0.0313013	0.00663879	0.0459143	0.579074	0.219139	0.46971	0	0	0	3.73753	2.18008	3.55704	1.66533e-14	0	0
G3V5Z7	P25788-2	PSMA6	PSMA3	Unstimulated	1	q < 0.05	0.0256744	0.0233889	0.227272	0.288654	0.0321031	0.00362136	0.0277605	0.0317826	0.00346506	0.0332494	0.112425	0.0523087	0.309232	1	0	2	4.51734	1.44425	4.08049	0	0	0
P26373	P61247	RPL13	RPS3A	Unstimulated	1	n.s.	0.398907	0.0770063	0.0453959	0.114591	0.0407532	0.00687891	0.0236311	0.0358036	0.00665906	0.0353608	0.663539	0.0172927	0.781923	4	1	0	3.63545	1.19205	3.53479	8.88178e-16	0	0
P61247	P62280	RPS3A	RPS11	Unstimulated	1	n.s.	0.0770063	0.139708	0.114591	0.101279	0.0206543	0.0318219	0.0104782	0.0180884	0.0290762	0.0248051	0.139943	0.233554	0.152516	1	1	0	2.94731	2.79961	4.50922	1.19904e-14	0	0
G3V5Z7	P28074	PSMA6	PSMB5	Unstimulated	1	q < 0.05	0.0256744	0.0543493	0.227272	-0.188246	0.00333026	0.00166978	0.0255951	0.00486831	0.00159689	0.0270422	0.0634962	0.0600576	0.202548	0	0	2	4.36852	3.32174	5.48189	0	0	0
O14818	Q99436	PSMA7	PSMB7	Unstimulated	1	q < 0.05	0.0213447	0.0564947	0.250851	0.162685	0.0106652	0.0266378	0.0160265	0.0167284	0.0252324	0.0166575	0.181054	0.276181	0.227453	0	1	1	3.25916	4.51073	3.09687	0	0	0
P20618	P49720	PSMB1	PSMB3	Unstimulated	1	q < 0.05	0.0227197	0.0234387	0.25447	0.226248	0.0214658	0.023631	0.00447693	0.0309324	0.0223364	0.0125398	0.112054	0.233727	0.0522634	0	1	0	4.53257	4.04061	2.35042	0	0	0
G3V5Z7	P28072	PSMA6	PSMB6	Unstimulated	1	q < 0.05	0.0256744	0.521145	0.227272	-0.0304589	0.00515017	0.00564354	0.0423234	0.0100752	0.00546654	0.0450613	0.0615203	0.070719	0.410238	1	0	2	3.90751	2.35156	4.98682	0	0	0
G3V5Z7	P20618	PSMA6	PSMB1	Unstimulated	1	q < 0.05	0.0256744	0.0227197	0.227272	0.25447	0.020074	0.0056522	0.0351694	0.0236213	0.00558271	0.0414954	0.0590736	0.0880363	0.306849	1	1	2	3.87195	1.80798	4.63857	0	0	0
P25789	P28074	PSMA4	PSMB5	Unstimulated	1	q < 0.05	0.019851	0.0543493	0.300826	-0.188246	0.00855126	0.00415959	0.00574798	0.00961232	0.00392351	0.00603804	0.077817	0.0997351	0.0730619	1	0	0	6.14283	4.94587	3.56428	0	0	0
P06753-2	P67936	TPM3	TPM4	Unstimulated	1	n.s.	0.507182	0.829308	0.0373199	0.0118978	0.0108535	0.0333561	0.0175393	0.019097	0.0312272	0.0186411	0.823587	0.0332413	1.00034	0	1	1	2.50921	5.5644	1.63382	0	0	0
P62280	P62701	RPS11	RPS4X	Unstimulated	1	n.s.	0.139708	0.354539	0.101279	0.0421883	0.0267445	0.0235249	0.0315241	0.0225752	0.0215724	0.0316835	0.653264	0.163893	1.05077	0	0	4	3.46643	2.28061	3.48272	6.66134e-15	0	0
P10412	P62899	HIST1H1E	RPL31	Unstimulated	1	n.s.	0.294113	0.321995	-0.12672	0.0518824	0.0237742	0.00682683	0.0597771	0.0415205	0.00654688	0.0575766	0.617252	0.231496	0.12392	0	0	0	2.39147	3.5195	3.34065	0	0	0
E7EPK6	P62701	RPS24	RPS4X	Unstimulated	1	n.s.	0.201472	0.354539	0.0745904	0.0421883	0.0216437	0.00565009	0.0458858	0.021789	0.00528098	0.0526822	0.550354	0.168674	0.952905	0	0	4	3.41879	1.21393	5.34464	0	0	0
P20618	P28074	PSMB1	PSMB5	Unstimulated	1	q < 0.05	0.0227197	0.0543493	0.25447	-0.188246	0.0236461	0.00398466	0.0115496	0.0318151	0.00385184	0.0144796	0.12107	0.109579	0.0570178	1	1	0	6.09005	3.67497	2.87297	0	0	0
P28072	P49720	PSMB6	PSMB3	Unstimulated	1	q < 0.05	0.521145	0.0234387	-0.0304589	0.226248	0.00987856	0.0343841	0.0095318	0.0109187	0.0315467	0.0109085	0.163477	0.237719	0.255106	0	0	0	4.49052	5.69112	2.35864	0	0	0
P20618	P25787	PSMB1	PSMA2	Unstimulated	1	q < 0.05	0.0227197	0.025205	0.25447	0.247395	0.0207584	0.0131544	0.0365091	0.0279303	0.0123844	0.0383126	0.0591884	0.296798	0.151912	0	1	1	4.24578	2.64046	3.86543	0	0	0
E7EPK6	P62263	RPS24	RPS14	Unstimulated	1	n.s.	0.201472	0.277367	0.0745904	0.0603903	0.00300815	0.0213002	0.0254603	0.0150759	0.0200593	0.0308693	0.118761	0.456131	0.700814	0	1	0	4.51187	2.18051	5.69246	0	0	0
E7EPK6	P26373	RPS24	RPL13	Unstimulated	1	n.s.	0.201472	0.398907	0.0745904	0.0453959	0.0453285	0.0113709	0.0341757	0.0337382	0.0108776	0.0401066	0.799478	0.362183	0.56596	5	0	0	3.74345	1.36196	4.07727	5.47895e-12	0	0
P39687	Q92688-2	ANP32A	ANP32B	Unstimulated	1	n.s.	0.156091	0.849956	-0.130168	-0.0102076	0.0358032	0.00842052	0.0028003	0.0312386	0.00856412	0.00287623	0.453718	0.0716021	0.137634	0	1	0	6.69112	3.04698	3.86338	3.61933e-14	0	0
P25788-2	P28072	PSMA3	PSMB6	Unstimulated	1	q < 0.05	0.0233889	0.521145	0.288654	-0.0304589	0.0418436	0.010805	0.00977543	0.0425353	0.0102685	0.0126321	0.22805	0.0339418	0.15948	0	0	0	6.898	3.11335	2.26916	0	0	0
O15145	P61158	ARPC3	ACTR3	Unstimulated	1	n.s.	0.405234	0.109956	-0.0390617	-0.107093	0.0388333	0.00303559	0.00795983	0.041736	0.0029953	0.00835601	0.357325	0.0662317	0.0599985	0	0	0	7.67703	2.55361	3.54822	0	0	0
O15143	O15145	ARPC1B	ARPC3	Unstimulated	1	n.s.	0.0795909	0.405234	-0.136604	-0.0390617	0.0231933	0.00453881	0.00648771	0.0244712	0.00443841	0.00643471	0.220196	0.0841346	0.247982	0	0	0	6.17743	5.13159	3.53869	0	0	0
P61247	Q5JR95	RPS3A	RPS8	Unstimulated	1	n.s.	0.0770063	0.0841089	0.114591	0.109782	0.0483153	0.0115752	0.0162323	0.0445188	0.0111872	0.0346605	0.17726	0.214651	0.315506	4	1	0	4.34654	1.97294	3.36093	0	0	0
P61247	P62263	RPS3A	RPS14	Unstimulated	1	n.s.	0.0770063	0.277367	0.114591	0.0603903	0.0188918	0.00812116	0.0354695	0.0233623	0.00798035	0.0522739	0.340885	0.146701	0.664733	1	2	0	3.82055	1.54601	5.91278	0	0	0
G3V5Z7	Q99436	PSMA6	PSMB7	Unstimulated	1	q < 0.05	0.0256744	0.0564947	0.227272	0.162685	0.014165	0.0319144	0.0350512	0.0143431	0.0301912	0.0375058	0.11894	0.188266	0.338389	1	1	1	3.08437	4.24354	2.95588	0	0	0
P10412	Q9H6F5	HIST1H1E	CCDC86	Unstimulated	1	n.s.	0.294113	0.244274	-0.12672	-0.0759459	0.0972894	0.0392628	0.0264474	0.0325384	0.0305848	0.0182361	1.46259	0.571074	0.424441	1	1	0	2.77089	3.19256	2.97018	5.81869e-05	6.76459e-11	2.26309e-10
P62263	P62280	RPS14	RPS11	Unstimulated	1	n.s.	0.277367	0.139708	0.0603903	0.101279	0.0209932	0.0372586	0.0251613	0.0258838	0.0341439	0.0256654	0.211476	0.350676	0.519485	0	1	0	4.95528	2.74201	3.28407	2.66454e-15	0	0
P62263	P62266	RPS14	RPS23	Unstimulated	1	n.s.	0.277367	0.271533	0.0603903	0.0517015	0.0161383	0.022495	0.0206774	0.0404043	0.0211899	0.0427057	0.301807	0.386736	0.68115	0	0	0	4.6286	2.34053	4.21411	0	0	0
O60506	P15880	SYNCRIP	RPS2	Unstimulated	1	n.s.	0.850315	0.188053	0.00835527	0.0715943	0.0384288	0.0155865	0.031367	0.0420361	0.015549	0.0325785	1.00042	0.128706	0.581571	0	0	0	4.86726	2.74888	3.64751	0	0	0
P28066	Q99436	PSMA5	PSMB7	Unstimulated	1	q < 0.05	0.0189521	0.0564947	0.283089	0.162685	0.0117823	0.0289211	0.0199591	0.0171284	0.0272991	0.0200141	0.227011	0.218647	0.051176	1	1	1	3.41533	4.30609	4.66136	0	0	0
P49721	Q99436	PSMB2	PSMB7	Unstimulated	1	q < 0.05	0.0323231	0.0564947	0.368593	0.162685	0.00775902	0.0512706	0.0190624	0.0108166	0.0481244	0.019183	0.128509	0.142913	0.0972436	0	1	1	2.59668	5.24051	3.42376	0	0	0
P28074	P49720	PSMB5	PSMB3	Unstimulated	1	q < 0.05	0.0543493	0.0234387	-0.188246	0.226248	0.0061497	0.0187036	0.00611196	0.00872613	0.0182147	0.00824252	0.0260266	0.181821	0.0518708	1	0	0	5.30648	6.50528	3.15105	0	0	0
E7EPK6	P62266	RPS24	RPS23	Unstimulated	1	n.s.	0.201472	0.271533	0.0745904	0.0517015	0.00805826	0.0361325	0.0293918	0.0316703	0.0333807	0.0319732	0.386574	0.341493	0.256665	0	1	0	3.66087	2.30268	5.35804	0	0	0
P20618	P25788-2	PSMB1	PSMA3	Unstimulated	1	q < 0.05	0.0227197	0.0233889	0.25447	0.288654	0.063362	0.00791062	0.0133719	0.0646891	0.0100407	0.0197251	0.104281	0.148919	0.10913	0	1	0	6.2114	2.31332	2.68887	0	0	0
P40227	P78371	CCT6A	CCT2	Unstimulated	1	q < 0.05	0.0366208	0.035736	0.167295	0.185899	0.0281814	0.00767071	0.0250175	0.0281931	0.00708702	0.0243008	0.664594	0.853604	0.0778012	1	0	0	5.28641	2.27036	6.45958	0	0	0
P25788-2	P28074	PSMA3	PSMB5	Unstimulated	1	q < 0.05	0.0233889	0.0543493	0.288654	-0.188246	0.0360742	0.00539601	0.00616415	0.0383614	0.0050851	0.00870819	0.134172	0.0482287	0.0608829	1	0	0	7.48634	3.98061	2.68918	0	0	0
P09651	P10412	HNRNPA1	HIST1H1E	Unstimulated	1	n.s.	0.580484	0.294113	0.0247302	-0.12672	0.0151838	0.0367957	0.01714	0.0290333	0.05808	0.0199287	0.748082	0.687286	0.21185	0	1	0	3.83147	3.96056	2.37937	0	0	0
E7EPK6	Q5JR95	RPS24	RPS8	Unstimulated	1	n.s.	0.201472	0.0841089	0.0745904	0.109782	0.0502462	0.00584175	0.0176613	0.0388156	0.00560085	0.0521892	0.220491	0.1714	0.470334	5	0	0	4.70755	1.79684	4.27891	4.30767e-13	0	0
P61247	P62701	RPS3A	RPS4X	Unstimulated	1	n.s.	0.0770063	0.354539	0.114591	0.0421883	0.032426	0.0170971	0.0335492	0.0362888	0.0162713	0.0362735	0.75903	0.290127	0.976772	1	1	4	3.71621	1.80165	4.52735	0	0	0
P39023	P62701	RPL3	RPS4X	Unstimulated	1	n.s.	0.208444	0.354539	0.0619703	0.0421883	0.0501825	0.0118351	0.0236515	0.0557194	0.0112509	0.025115	0.141732	0.197628	0.676043	1	0	1	5.23863	3.28221	2.94886	1.11022e-15	0	0
G5E9B2	P48643	CCT8	CCT5	Unstimulated	1	q < 0.05	0.0393921	0.0509791	0.169069	0.140218	0.0514245	0.00426	0.0231952	0.0511111	0.00398063	0.0228233	0.040785	0.184984	0.0630625	1	0	0	6.78237	2.13453	4.56753	0	0	0
P16403	Q9H6F5	HIST1H1C	CCDC86	Unstimulated	1	q < 0.05	0.0110779	0.244274	-0.393657	-0.0759459	0.163542	0.030876	0.0204452	0.0460201	0.0238551	0.0228147	1.21695	0.475304	0.601646	2	0	0	2.05228	3.9366	3.10477	0.00132992	9.02789e-12	1.95397e-10
O14818	P28070	PSMA7	PSMB4	Unstimulated	1	q < 0.05	0.0213447	0.0289872	0.250851	0.284989	0.0482047	0.006032	0.033365	0.0527975	0.0058542	0.033122	0.0865932	0.10461	0.0935626	1	1	0	5.74562	2.83559	3.69418	0	0	0
P50991	Q99832	CCT4	CCT7	Unstimulated	1	q < 0.05	0.0898573	0.0435461	0.104528	0.153655	0.00366019	0.00852624	0.0257471	0.0306786	0.00822755	0.0240053	0.185784	0.098813	0.153764	0	0	0	7.07534	2.65799	6.15254	0	0	0
D3YTB1	E7EPK6	RPL32	RPS24	Unstimulated	1	n.s.	0.199145	0.201472	0.0640528	0.0745904	0.0802126	0.0179134	0.0261892	0.0732543	0.0175721	0.0298175	1.04206	0.340008	0.466391	1	0	0	4.84464	2.68355	2.40706	1.75649e-07	0	0
P26373	P62280	RPL13	RPS11	Unstimulated	1	n.s.	0.398907	0.139708	0.0453959	0.101279	0.0602518	0.0241449	0.0151183	0.0458994	0.0222223	0.0278975	0.702251	0.242233	0.803188	5	0	0	4.25649	2.87612	3.5561	7.97754e-10	0	0
P28066	P28070	PSMA5	PSMB4	Unstimulated	1	q < 0.05	0.0189521	0.0289872	0.283089	0.284989	0.0592893	0.00550952	0.0337394	0.0564083	0.00536305	0.0335857	0.106162	0.0328893	0.0862646	0	1	0	5.92316	3.14739	3.5326	0	0	0
O15144	P61158	ARPC2	ACTR3	Unstimulated	1	n.s.	0.171697	0.109956	-0.0947421	-0.107093	0.00922497	0.00681407	0.0462289	0.010716	0.00745522	0.0470565	0.107616	0.12349	0.234987	0	0	0	4.71802	4.08631	7.00025	0	0	0
P18077	Q02878	RPL35A	RPL6	Unstimulated	1	n.s.	0.0924129	0.276332	0.102811	0.0504958	0.0232104	0.0200952	0.0341873	0.04524	0.0243825	0.0363525	2.73713	0.0762822	3.09623	0	0	0	5.73901	2.061	3.06497	4.42717e-10	0	4.44089e-16
P28070	P28072	PSMB4	PSMB6	Unstimulated	1	q < 0.05	0.0289872	0.521145	0.284989	-0.0304589	0.0512144	0.0063514	0.0375489	0.0508363	0.00604682	0.0366833	0.123739	0.0462924	0.161618	1	1	0	6.47164	2.54904	3.75182	0	0	0
O60506	P62701	SYNCRIP	RPS4X	Unstimulated	1	n.s.	0.850315	0.354539	0.00835527	0.0421883	0.0491714	0.0113409	0.0389499	0.051113	0.0114849	0.0470904	1.38541	0.241324	0.770676	0	0	0	4.98231	3.05701	4.13869	0	0	0
P62263	Q5JR95	RPS14	RPS8	Unstimulated	1	n.s.	0.277367	0.0841089	0.0603903	0.109782	0.018486	0.0166084	0.0207754	0.0534261	0.0157363	0.0386325	0.304918	0.348421	0.791649	5	1	0	4.96797	1.85346	4.58348	0	0	0
P62280	Q5JR95	RPS11	RPS8	Unstimulated	1	n.s.	0.139708	0.0841089	0.101279	0.109782	0.0309255	0.0243293	0.0102318	0.050221	0.0228595	0.0422923	0.128028	0.0632123	0.340974	5	0	0	5.1256	2.23403	4.25544	5.28022e-13	0	0
P15880	P62280	RPS2	RPS11	Unstimulated	1	n.s.	0.188053	0.139708	0.0715943	0.101279	0.048218	0.027541	0.0475085	0.0351494	0.0248721	0.0440272	0.876404	0.200019	1.18434	0	0	4	4.34318	2.32861	4.0802	3.00893e-12	0	0
P62266	P62280	RPS23	RPS11	Unstimulated	1	n.s.	0.271533	0.139708	0.0517015	0.101279	0.0169194	0.0654721	0.00617531	0.0421039	0.0571023	0.0297383	0.428003	0.242663	0.376173	0	1	0	4.10378	3.75898	3.47541	1.02141e-14	6.66134e-16	0
P25786	P28070	PSMA1	PSMB4	Unstimulated	1	q < 0.05	0.025838	0.0289872	0.213556	0.284989	0.0526226	0.0077543	0.033969	0.0487076	0.00737736	0.0331645	0.0564755	0.100467	0.0768719	1	2	0	5.57974	3.49022	3.90356	0	0	0
P10412	Q9NR30	HIST1H1E	DDX21	Unstimulated	1	n.s.	0.294113	0.082289	-0.12672	0.110383	0.0457922	0.0275412	0.0633241	0.0301092	0.0247359	0.0583773	0.422447	0.480814	0.928926	0	0	0	2.33677	5.11495	4.17895	2.44594e-10	0	0
E7EPK6	P15880	RPS24	RPS2	Unstimulated	1	n.s.	0.201472	0.188053	0.0745904	0.0715943	0.0404473	0.00670626	0.0651582	0.0321491	0.00631069	0.0639918	0.800218	0.106869	1.13662	0	0	4	4.21206	1.77868	5.72312	1.35447e-13	0	0
P28070	P28074	PSMB4	PSMB5	Unstimulated	1	q < 0.05	0.0289872	0.0543493	0.284989	-0.188246	0.0575724	0.00974783	0.0325328	0.0510119	0.00934685	0.0328396	0.0652146	0.119801	0.0803885	0	1	0	7.01085	2.71333	3.93859	0	0	0
P62899	Q9H6F5	RPL31	CCDC86	Unstimulated	1	n.s.	0.321995	0.244274	0.0518824	-0.0759459	0.136833	0.0228983	0.0316795	0.0665041	0.0207913	0.0681784	0.865571	0.378976	0.465914	1	1	0	2.92619	1.97	3.04093	0.000620783	7.30971e-13	7.89651e-10
Q08211	Q12906	DHX9	ILF3	Unstimulated	0.986111	n.s.	0.526304	0.0862392	-0.0315667	-0.17232	0.0513674	0.0384967	0.0384859	0.0620924	0.0378611	0.0405519	1.24893	0.102935	0.829407	0	0	1	3.54411	3.17826	3.07095	0	0	0
A8MUB1	P68363	TUBA4A	TUBA1B	Unstimulated	0.986111	n.s.	0.600185	0.0586112	-0.023609	0.158261	0.0133385	0.0540629	0.00871363	0.0134049	0.0538773	0.0157222	0.360798	0.923034	0.163691	0	0	0	9.06713	0.833599	4.9207	0	0	0
P67809	Q99729-3	YBX1	HNRNPAB	Unstimulated	0.986111	n.s.	0.690332	0.193709	0.0214493	-0.0665729	0.0346583	0.0455871	0.0322567	0.0737106	0.0462325	0.0328381	0.147774	0.308897	0.354826	1	1	0	3.90897	3.37886	1.80489	0	0	0
P10412	P47914	HIST1H1E	RPL29	Unstimulated	0.986111	n.s.	0.294113	0.458719	-0.12672	0.0463896	0.0602209	0.013976	0.0180596	0.107598	0.0130635	0.0205968	0.815301	0.279916	0.103335	1	1	1	4.01472	2.34165	4.14634	3.2907e-12	0	0
P20618	Q99436	PSMB1	PSMB7	Unstimulated	0.986301	q < 0.05	0.0227197	0.0564947	0.25447	0.162685	0.0362564	0.0258978	0.037455	0.0348152	0.0242738	0.0389772	0.15855	0.0557069	0.273857	0	0	1	4.84927	3.7161	5.09937	0	0	0
P61247	P62266	RPS3A	RPS23	Unstimulated	0.986486	n.s.	0.0770063	0.271533	0.114591	0.0517015	0.0245032	0.0295938	0.0184969	0.0477909	0.0282353	0.0519551	0.565574	0.242917	0.435283	1	2	0	4.14524	2.15747	5.44474	0	0	0
P25788-2	Q99436	PSMA3	PSMB7	Unstimulated	0.986486	q < 0.05	0.0233889	0.0564947	0.288654	0.162685	0.035727	0.0421545	0.0188068	0.0355211	0.0394084	0.0198411	0.232465	0.173037	0.167464	0	1	1	4.56019	4.52505	4.21201	0	0	0
O60506	P39023	SYNCRIP	RPL3	Unstimulated	0.986486	n.s.	0.850315	0.208444	0.00835527	0.0619703	0.0800861	0.0108195	0.012926	0.0887697	0.0114616	0.0163994	1.39531	0.267094	0.570257	1	0	1	6.83376	2.07789	2.80924	9.90319e-14	0	0
P28072	Q99436	PSMB6	PSMB7	Unstimulated	0.986667	n.s.	0.521145	0.0564947	-0.0304589	0.162685	0.0198065	0.0300109	0.0245831	0.018752	0.0286944	0.0247302	0.0371685	0.20385	0.0809172	0	1	1	5.20263	5.06108	4.96286	0	0	0
P62899	Q9NR30	RPL31	DDX21	Unstimulated	0.986667	n.s.	0.321995	0.082289	0.0518824	0.110383	0.0338532	0.0185873	0.0759247	0.0439722	0.0211339	0.113554	0.253307	0.249548	0.960968	0	0	0	2.89108	2.39977	3.9347	3.11838e-10	0	2.44249e-15
P26373	P62701	RPL13	RPS4X	Unstimulated	0.986842	n.s.	0.398907	0.354539	0.0453959	0.0421883	0.0786778	0.0131686	0.0138196	0.0672262	0.0123561	0.0249643	1.32693	0.305594	0.394988	5	0	4	5.06973	1.84269	3.08481	9.4309e-12	0	0
O15143	P59998	ARPC1B	ARPC4	Unstimulated	0.986842	n.s.	0.0795909	0.887396	-0.136604	-0.00639439	0.0103161	0.0452804	0.0118108	0.0100212	0.0428953	0.011639	0.203614	0.165297	0.143943	0	0	0	4.03907	7.93016	4.13079	0	8.88178e-16	0
P16403	P62899	HIST1H1C	RPL31	Unstimulated	0.986842	q < 0.05	0.0110779	0.321995	-0.393657	0.0518824	0.0694631	0.0125809	0.0180087	0.0639418	0.0129789	0.0657337	0.429506	0.120823	0.205263	1	1	0	2.88295	4.55588	3.52074	3.24746e-05	0	0
P10412	Q13151	HIST1H1E	HNRNPA0	Unstimulated	0.986842	n.s.	0.294113	0.41239	-0.12672	-0.0377708	0.131226	0.00923401	0.0244675	0.066329	0.0101709	0.0364483	0.377294	0.417015	0.227163	1	0	0	4.18244	4.46602	3.1135	0.00236517	0	0
P15880	P39023	RPS2	RPL3	Unstimulated	0.987013	n.s.	0.188053	0.208444	0.0715943	0.0619703	0.0616232	0.00951537	0.021087	0.0933083	0.00927441	0.0214586	0.697139	0.151137	0.552881	1	0	1	6.55974	2.66458	2.7515	5.61773e-14	0	0
D3YTB1	P61247	RPL32	RPS3A	Unstimulated	0.987013	n.s.	0.199145	0.0770063	0.0640528	0.114591	0.0746708	0.00939416	0.0260796	0.0727233	0.0101533	0.0455541	1.25393	0.163096	0.607246	0	1	0	5.88469	2.64545	3.16492	1.92695e-09	0	0
P25787	P28070	PSMA2	PSMB4	Unstimulated	0.987179	q < 0.05	0.025205	0.0289872	0.247395	0.284989	0.0364904	0.00520435	0.0428056	0.0543235	0.00500785	0.0421639	0.0409732	0.0917718	0.0857034	1	1	1	5.8893	3.49503	4.0585	0	0	0
Q99878	Q99879	HIST1H2AJ	HIST1H2BM	Unstimulated	0.987179	q < 0.05	0.0144965	0.00899928	-0.326175	-0.47388	0.037536	0.0349655	0.00529562	0.087591	0.0325748	0.0364183	0.444631	0.202942	0.162606	4	0	0	4.95709	2.87127	2.04915	0	0	0
P40227	Q99832	CCT6A	CCT7	Unstimulated	0.987179	q < 0.05	0.0366208	0.0435461	0.167295	0.153655	0.00292873	0.00360952	0.00591893	0.0271641	0.00337762	0.008235	0.703229	0.0423584	0.178187	0	0	0	9.85134	2.82341	6.80577	0	0	0
P26641	P29692	EEF1G	EEF1D	Unstimulated	0.987179		0.0269936		0.223617		0.0373599	0.0437074	0.0102388	0.0430631	0.0381722	0.0103709	0.658362	0.312036	2.38282	0	0	0	3.70181	4.67283	5.943	0	0	0
P49720	Q99436	PSMB3	PSMB7	Unstimulated	0.987342	q < 0.05	0.0234387	0.0564947	0.226248	0.162685	0.00868022	0.0806982	0.0256692	0.0106595	0.0756269	0.0267618	0.192507	0.198076	0.260189	0	1	1	2.46191	5.82357	3.92122	0	6.43929e-15	0
P04075	P63104	ALDOA	YWHAZ	Unstimulated	0.987342	n.s.	0.84038	0.244584	0.00967454	0.0734116	0.036046	0.0730852	0.0184904	0.0359954	0.0779484	0.0184904	0.305763	0.223428	0.239414	1	0	0	8.04324	0.271293	3.4607	0	0	0
P40429	Q02543	RPL13A	RPL18A	Unstimulated	0.9875	q < 0.05	0.40146	0.0366208	0.0410906	0.171544	0.112111	0.0485479	0.00546617	0.0670513	0.0489143	0.00805778	2.28771	1.6757	0.832679	1	0	0	4.79209	3.02995	2.18841	0.000262798	7.99361e-15	0
P16403	P47914	HIST1H1C	RPL29	Unstimulated	0.9875	q < 0.05	0.0110779	0.458719	-0.393657	0.0463896	0.125622	0.00552662	0.00773619	0.104373	0.00701325	0.029531	0.338993	0.155211	0.276942	0	0	1	4.25163	3.15937	4.34592	0.00042974	0	0
D3YTB1	P10412	RPL32	HIST1H1E	Unstimulated	0.9875	n.s.	0.199145	0.294113	0.0640528	-0.12672	0.0485683	0.028496	0.055008	0.051972	0.0263143	0.0494777	0.415916	0.31966	0.76392	0	1	4	3.7846	1.95314	4.88153	1.19675e-10	0	3.9968e-15
P05388	P62424	RPLP0	RPL7A	Unstimulated	0.987654	n.s.	0.196748	0.320319	0.0649849	0.0548915	0.0758953	0.0461186	0.014423	0.0597653	0.0472974	0.0216061	0.589314	0.551298	0.222134	0	1	0	5.65876	2.22574	4.04758	3.17667e-07	1.64091e-13	0
P62701	Q5JR95	RPS4X	RPS8	Unstimulated	0.987654	n.s.	0.354539	0.0841089	0.0421883	0.109782	0.0569923	0.0118263	0.0472848	0.0530311	0.0112112	0.0477719	0.758352	0.223479	0.717618	5	0	4	4.69795	1.66608	4.12845	0	0	0
P10412	P62750	HIST1H1E	RPL23A	Unstimulated	0.987654	n.s.	0.294113	0.1201	-0.12672	0.0918379	0.0331873	0.106407	0.0335223	0.0336217	0.100841	0.0370031	0.958106	0.198989	0.28317	0	0	1	2.4098	3.3087	2.62573	0	0	0
P18621	P26373	RPL17	RPL13	Unstimulated	0.987805	n.s.	0.335904	0.398907	0.0464599	0.0453959	0.0178966	0.0157953	0.077523	0.0678871	0.015688	0.0776257	0.409438	0.259844	0.639001	0	0	0	5.00504	1.6869	4.7271	0	0	0
P23526	P30837	AHCY	ALDH1B1	Unstimulated	0.987805	n.s.	0.844869	0.104155	-0.00897616	-0.155263	0.0157127	0.00376083	0.0338521	0.0173764	0.00417902	0.0343786	0.116991	0.0324385	0.30457	0	0	0	8.03319	2.02803	8.90192	0	0	0
P17987	Q99832	TCP1	CCT7	Unstimulated	0.987805	q < 0.05	0.0366208	0.0435461	0.181909	0.153655	0.00810093	0.00890106	0.0281838	0.01413	0.00873495	0.0308096	0.190962	0.287118	0.57888	0	0	2	5.69836	4.35258	8.14037	0	0	0
P47914	Q9H6F5	RPL29	CCDC86	Unstimulated	0.987805	n.s.	0.458719	0.244274	0.0463896	-0.0759459	0.117433	0.0149891	0.0386808	0.133887	0.0133853	0.0236576	1.44813	0.328419	0.325726	2	0	1	4.65272	1.45819	2.38766	0.000321216	1.22125e-13	3.13588e-09
O15511	P61158	ARPC5	ACTR3	Unstimulated	0.987805	n.s.	0.63673	0.109956	-0.023342	-0.107093	0.0238998	0.0058078	0.00956886	0.0339718	0.0057349	0.011277	0.0143408	0.149481	0.176418	1	0	0	11.2215	3.42807	3.49283	0	0	0
P31939	P62258	ATIC	YWHAE	Unstimulated	0.987805	n.s.	0.750626	0.44133	-0.015115	0.0364978	0.0373452	0.0728752	0.00477611	0.0373488	0.0693874	0.0047738	0.536001	1.3603	0.252741	1	0	0	7.05872	0.712422	6.05561	0	0	0
P62263	P62701	RPS14	RPS4X	Unstimulated	0.987952	n.s.	0.277367	0.354539	0.0603903	0.0421883	0.0265616	0.0214583	0.078236	0.0272813	0.0202915	0.0750801	0.45379	0.34461	1.49824	0	1	4	3.84728	2.00885	5.49181	0	0	0
P12004	P23526	PCNA	AHCY	Unstimulated	0.987952	n.s.	0.0648759	0.844869	-0.131036	-0.00897616	0.037003	0.00267723	0.020379	0.0373167	0.00271834	0.021647	0.434697	0.0733068	0.196326	1	1	1	9.93169	1.91948	5.16164	0	0	0
B1AKJ5	P39687	NRD1	ANP32A	Unstimulated	0.987952	n.s.	0.917569	0.156091	-0.00499692	-0.130168	0.0307015	0.0297202	0.0166912	0.0318378	0.0308984	0.017865	0.641349	0.175365	0.372224	0	0	0	6.20785	6.35771	3.68837	0	0	0
P59998	P61158	ARPC4	ACTR3	Unstimulated	0.987952	n.s.	0.887396	0.109956	-0.00639439	-0.107093	0.0125219	0.0471748	0.00708237	0.0125341	0.0454662	0.00741307	0.101617	0.240207	0.1322	0	0	0	5.60451	8.38625	3.28748	0	1.77636e-15	0
D3YTB1	P62701	RPL32	RPS4X	Unstimulated	0.987952	n.s.	0.199145	0.354539	0.0640528	0.0421883	0.0307661	0.0184428	0.0298047	0.0424067	0.0186866	0.0364186	0.495171	0.358161	0.50095	1	0	4	5.47417	3.37911	5.26519	5.03153e-13	0	0
P09651	P16403	HNRNPA1	HIST1H1C	Unstimulated	0.987952	q < 0.05	0.580484	0.0110779	0.0247302	-0.393657	0.032699	0.0354676	0.0155283	0.0411422	0.0665281	0.0276993	0.448525	0.937705	0.13429	1	0	0	5.4903	4.60366	2.58868	2.78682e-07	0	0
P20618	P28070	PSMB1	PSMB4	Unstimulated	0.988095	q < 0.05	0.0227197	0.0289872	0.25447	0.284989	0.050779	0.0120595	0.028659	0.067148	0.0117717	0.0278612	0.0988741	0.219719	0.132167	1	2	0	6.48705	4.24511	3.20193	0	0	0
P16403	Q16778	HIST1H1C	HIST2H2BE	Unstimulated	0.988095	q < 0.05	0.0110779	0.0158364	-0.393657	-0.309837	0.0280239	0.0630856	0.05548	0.137718	0.0373997	0.0308106	1.63386	0.0408276	0.283178	0	0	0	3.65178	3.09221	1.55596	0.00560779	7.07426e-06	3.73344e-07
P62701	P84098	RPS4X	RPL19	Unstimulated	0.988235	n.s.	0.354539	0.10922	0.0421883	0.0948534	0.0956542	0.022298	0.0306059	0.0809695	0.0213144	0.0461788	0.329196	0.271232	0.380645	1	0	0	5.63307	1.99251	4.88912	9.87186e-11	0	0
P62899	Q13151	RPL31	HNRNPA0	Unstimulated	0.988235	n.s.	0.321995	0.41239	0.0518824	-0.0377708	0.155074	0.00704727	0.0971463	0.0632451	0.0141246	0.0884706	0.446913	0.192848	0.350685	1	0	0	4.38518	1.8073	3.14521	0.00414064	0	2.81812e-10
P26373	P62263	RPL13	RPS14	Unstimulated	0.988372	n.s.	0.398907	0.277367	0.0453959	0.0603903	0.0450365	0.00963701	0.0648722	0.0470356	0.00916941	0.0665013	0.875585	0.153068	1.17343	5	1	0	4.94787	1.94016	5.41653	4.32321e-13	0	0
G3V5Z7	P28070	PSMA6	PSMB4	Unstimulated	0.988372	q < 0.05	0.0256744	0.0289872	0.227272	0.284989	0.0390244	0.00923587	0.053097	0.0486136	0.00875794	0.0561486	0.050322	0.0803506	0.305437	0	1	2	5.55239	3.83175	5.10999	0	0	0
P17987	P40227	TCP1	CCT6A	Unstimulated	0.988372	q < 0.05	0.0366208	0.0366208	0.181909	0.167295	0.016373	0.00631965	0.0432148	0.0346708	0.00602345	0.0499869	0.840164	0.257196	0.524418	0	0	2	7.42398	2.31099	7.16068	0	0	0
O60506	P67809	SYNCRIP	YBX1	Unstimulated	0.988372	n.s.	0.850315	0.690332	0.00835527	0.0214493	0.0407373	0.0339043	0.0395029	0.0677999	0.0325018	0.0559732	1.06191	0.289522	0.345215	0	0	0	4.30678	3.02605	5.82395	0	0	0
P04075	P61981	ALDOA	YWHAG	Unstimulated	0.988372	n.s.	0.84038	0.138849	0.00967454	0.09267	0.00673316	0.182277	0.0146857	0.00673316	0.182662	0.0146857	0.174792	2.63057	0.354553	0	0	0	3.12385	0.665389	3.69224	0	2.29994e-12	0
P15880	P61247	RPS2	RPS3A	Unstimulated	0.988506	n.s.	0.188053	0.0770063	0.0715943	0.114591	0.0498923	0.0247252	0.0544857	0.0487336	0.0232665	0.0526303	0.893135	0.401441	1.09338	1	1	4	4.43058	2.43828	5.09262	0	0	0
P61981	P63104	YWHAG	YWHAZ	Unstimulated	0.988506	n.s.	0.138849	0.244584	0.09267	0.0734116	0.0200824	0.109258	0.0254453	0.0200992	0.104648	0.0254453	0.16415	2.45989	0.39169	1	0	0	6.09529	0.518281	4.97596	0	0	0
P28070	P49721	PSMB4	PSMB2	Unstimulated	0.988636	q < 0.05	0.0289872	0.0323231	0.284989	0.368593	0.0634576	0.0217682	0.0347641	0.0602213	0.0206864	0.03438	0.146999	0.102883	0.0815666	1	1	0	6.14228	4.62987	3.72615	0	0	0
P47914	P62899	RPL29	RPL31	Unstimulated	0.988764	n.s.	0.458719	0.321995	0.0463896	0.0518824	0.0459735	0.00699432	0.0864756	0.112965	0.00902835	0.0771936	0.752195	0.0529938	0.19389	1	1	1	4.09403	1.77912	3.46163	1.8423e-12	0	2.22045e-16
P61247	P62277	RPS3A	RPS13	Unstimulated	0.988889	n.s.	0.0770063	0.238618	0.114591	0.0626917	0.018301	0.0914905	0.0130751	0.0141102	0.0789404	0.0665188	0.71714	0.102271	0.302919	0	1	0	2.75543	4.48803	5.10072	5.973e-13	2.77778e-13	0
P25789	P28070	PSMA4	PSMB4	Unstimulated	0.989011	q < 0.05	0.019851	0.0289872	0.300826	0.284989	0.0605109	0.0179343	0.0326847	0.0550867	0.0170655	0.0321238	0.0224656	0.168258	0.0843316	1	1	0	6.1052	5.5489	3.71925	4.44089e-16	0	0
Q12906	Q9NR30	ILF3	DDX21	Unstimulated	0.989011	n.s.	0.0862392	0.082289	-0.17232	0.110383	0.0134594	0.0177871	0.0634665	0.0546461	0.0363618	0.0757756	0.371091	0.222631	1.32495	0	0	0	5.23639	3.47059	4.10977	1.33227e-15	0	0
P10412	P62701	HIST1H1E	RPS4X	Unstimulated	0.989011	n.s.	0.294113	0.354539	-0.12672	0.0421883	0.0181899	0.017759	0.0160577	0.0199922	0.0168263	0.0155135	0.408842	0.12776	0.281936	1	1	0	6.58321	4.49353	8.77985	0	0	0
P40227	P50991	CCT6A	CCT4	Unstimulated	0.989011	q < 0.05	0.0366208	0.0898573	0.167295	0.104528	0.0121658	0.00951486	0.0376522	0.0295645	0.00902157	0.0395607	0.877925	0.115153	0.22376	0	0	0	7.70937	3.26474	8.09175	0	0	0
P26373	P62266	RPL13	RPS23	Unstimulated	0.98913	n.s.	0.398907	0.271533	0.0453959	0.0517015	0.0634385	0.03567	0.0289955	0.0729044	0.0335626	0.0411578	0.880484	0.233978	0.492891	5	1	0	5.17985	2.25532	4.12476	5.89306e-12	0	0
P67809	Q12906	YBX1	ILF3	Unstimulated	0.98913	n.s.	0.690332	0.0862392	0.0214493	-0.17232	0.0394723	0.0470069	0.0315653	0.0836963	0.0485518	0.0465521	0.960406	0.117484	0.572999	1	1	0	4.08836	3.35465	3.73835	0	0	0
P62266	P62701	RPS23	RPS4X	Unstimulated	0.989247	n.s.	0.271533	0.354539	0.0517015	0.0421883	0.0340664	0.0477451	0.0328104	0.0491714	0.0439353	0.0576117	0.552154	0.396047	0.829602	0	1	4	4.31398	2.90288	4.59474	0	0	0
P62701	P62899	RPS4X	RPL31	Unstimulated	0.989362	n.s.	0.354539	0.321995	0.0421883	0.0518824	0.0280979	0.0135894	0.0199935	0.0483425	0.0128914	0.0596014	0.472488	0.10589	0.170645	1	1	0	7.63524	1.71656	7.03322	0	0	0
P18077	P46778	RPL35A	RPL21	Unstimulated	0.989474	n.s.	0.0924129	0.510354	0.102811	0.0373262	0.0122464	0.0322836	0.034686	0.0342852	0.030845	0.0644301	2.26203	1.47641	1.87017	0	0	0	6.92714	2.94307	4.38165	9.69635e-08	0	3.94351e-13
Q9H6F5	Q9NR30	CCDC86	DDX21	Unstimulated	0.989474	n.s.	0.244274	0.082289	-0.0759459	0.110383	0.156466	0.0256521	0.0941361	0.0529023	0.0310435	0.0645531	1.04456	0.243453	0.504515	1	1	0	3.6386	3.1997	3.14535	0.000564422	3.98739e-11	1.36532e-06
P15880	P23396	RPS2	RPS3	Unstimulated	0.989583	n.s.	0.188053	0.190609	0.0715943	0.0668564	0.019923	0.0449971	0.013764	0.0210675	0.0593163	0.0249395	1.30564	0.873674	2.33611	0	1	0	6.31519	4.87509	4.07536	0	0	0
B0V043	P29692	VARS	EEF1D	Unstimulated	0.989583		0.0327697		-0.182452		0.0317022	0.0465796	0.0167967	0.0485494	0.0406067	0.0165171	0.28194	2.35911	2.35794	0	1	1	4.43867	6.75266	2.76369	0	0	0
P28074	Q99436	PSMB5	PSMB7	Unstimulated	0.989691	n.s.	0.0543493	0.0564947	-0.188246	0.162685	0.0181114	0.0333301	0.018926	0.0181662	0.0314711	0.0185589	0.117483	0.126157	0.218681	1	1	1	6.08691	6.39943	5.96349	0	0	0
P23396	P25398	RPS3	RPS12	Unstimulated	0.989796	n.s.	0.190609	0.0951105	0.0668564	0.0980947	0.00967983	0.0308918	0.0660017	0.0158924	0.0478826	0.064573	0.887352	0.664191	3.43879	0	1	0	3.68617	5.66737	4.0459	0	0	0
P62701	Q13151	RPS4X	HNRNPA0	Unstimulated	0.989796	n.s.	0.354539	0.41239	0.0421883	-0.0377708	0.0969796	0.0129592	0.0390531	0.0552734	0.0191966	0.0582586	0.584214	0.289451	0.505276	0	1	0	5.93686	1.89846	6.97614	0.000849655	0	6.66134e-15
E7EPK6	P10412	RPS24	HIST1H1E	Unstimulated	0.989796	n.s.	0.201472	0.294113	0.0745904	-0.12672	0.0235573	0.0189978	0.0728207	0.0191898	0.0178423	0.0736079	0.820714	0.0454321	1.22554	1	1	4	4.68465	3.78682	5.58936	0	0	0
O15144	O15511	ARPC2	ARPC5	Unstimulated	0.989796	n.s.	0.171697	0.63673	-0.0947421	-0.023342	0.0282267	0.0144779	0.0257202	0.03858	0.0150233	0.0268928	0.0938777	0.248731	0.0857101	1	0	0	8.45786	4.63911	5.87926	0	0	0
O60506	P47914	SYNCRIP	RPL29	Unstimulated	0.989796	n.s.	0.850315	0.458719	0.00835527	0.0463896	0.0513658	0.0071592	0.0345722	0.0753524	0.0108623	0.0354009	1.07851	0.398468	0.491352	0	0	1	6.3162	5.01039	4.47594	5.30687e-14	0	0
D3YTB1	P62280	RPL32	RPS11	Unstimulated	0.989796	n.s.	0.199145	0.139708	0.0640528	0.101279	0.0976116	0.0133023	0.0155009	0.0769026	0.0342077	0.0257242	1.14424	0.224752	0.625626	1	0	0	4.92859	4.48569	5.22875	1.74313e-06	0	0
P47914	P62701	RPL29	RPS4X	Unstimulated	0.989899	n.s.	0.458719	0.354539	0.0463896	0.0421883	0.0400503	0.00480547	0.0363022	0.101635	0.00650183	0.0358602	0.422859	0.157153	0.311846	0	0	1	7.64185	2.43821	5.56365	2.66454e-15	0	0
P26373	P27635	RPL13	RPL10	Unstimulated	0.99	q < 0.05	0.398907	0.0431016	0.0453959	0.155707	0.0127195	0.0186865	0.0473577	0.118396	0.0179872	0.0568325	2.09721	0.43422	1.28697	0	0	0	6.61738	1.64604	4.14397	1.39666e-12	0	0
P30050	P62906	RPL12	RPL10A	Unstimulated	0.990099	n.s.	0.297133	0.118812	0.055333	0.0869421	0.00914791	0.0264014	0.00139141	0.0257948	0.0742008	0.00703076	0.793538	0.339401	0.495823	0	1	0	8.72031	3.13969	6.05983	1.90073e-06	5.77316e-15	0
P30050	P62424	RPL12	RPL7A	Unstimulated	0.990196	n.s.	0.297133	0.320319	0.055333	0.0548915	0.0201888	0.0275491	0.0157529	0.0637197	0.0715391	0.0164583	1.68631	0.421981	1.82253	0	0	0	6.00301	3.14708	5.70531	1.34218e-07	4.04121e-14	5.32907e-15
P15880	P47914	RPS2	RPL29	Unstimulated	0.990291	n.s.	0.188053	0.458719	0.0715943	0.0463896	0.0375619	0.0121342	0.0421052	0.0718628	0.0117012	0.0418399	0.174994	0.28867	0.143743	0	0	1	7.56919	3.20219	5.81489	2.2915e-13	0	0
P35573	Q9H6F5	AGL	CCDC86	Unstimulated	0.990291	q < 0.05	0.042123	0.244274	-0.548644	-0.0759459	0.0973577	0.056154	0.118665	0.0240152	0.0659376	0.0729669	0.73058	0.110793	0.817	2	0	2	2.22646	3.55072	3.52852	0.000142368	1.26387e-06	6.84543e-05
P39023	P84098	RPL3	RPL19	Unstimulated	0.990385	n.s.	0.208444	0.10922	0.0619703	0.0948534	0.0974663	0.0176345	0.0449746	0.0751582	0.0169626	0.0416098	0.326288	0.12201	0.33027	0	0	1	6.62913	3.5004	4.78731	5.26828e-08	0	0
P46778	P62424	RPL21	RPL7A	Unstimulated	0.990476	n.s.	0.510354	0.320319	0.0373262	0.0548915	0.00706757	0.0633665	0.0374767	0.0159752	0.110469	0.0666484	2.18299	0.282216	2.81307	0	1	0	3.625	3.42355	3.37908	1.37239e-10	0	0
P67809	Q9NR30	YBX1	DDX21	Unstimulated	0.990476	n.s.	0.690332	0.082289	0.0214493	0.110383	0.0388285	0.0260013	0.0504695	0.0645891	0.04489	0.0734296	0.600525	0.321489	0.875254	1	1	0	4.97001	3.57979	3.46717	1.65463e-11	0	0
P47914	P67809	RPL29	YBX1	Unstimulated	0.990476	n.s.	0.458719	0.690332	0.0463896	0.0214493	0.0413607	0.0176461	0.039938	0.0815296	0.0292853	0.0655027	0.327614	0.160728	0.151051	0	0	1	5.19584	4.80956	3.41937	3.77476e-15	0	0
D3YTB1	P62899	RPL32	RPL31	Unstimulated	0.990476	n.s.	0.199145	0.321995	0.0640528	0.0518824	0.0774607	0.024794	0.0545029	0.0596383	0.0234212	0.0893928	0.915971	0.393991	0.640193	0	1	4	4.26309	2.72299	4.03268	1.36294e-07	0	3.55271e-15
P46778	Q02878	RPL21	RPL6	Unstimulated	0.990566	n.s.	0.510354	0.276332	0.0373262	0.0504958	0.0184309	0.0417144	0.0789266	0.0139259	0.050098	0.072793	0.581187	1.55233	1.57774	0	0	0	6.63294	3.07335	4.69079	4.93774e-07	0	3.06422e-14
P09651	P62899	HNRNPA1	RPL31	Unstimulated	0.990566	n.s.	0.580484	0.321995	0.0247302	0.0518824	0.0195687	0.0394939	0.0604823	0.0586738	0.0586921	0.0746384	0.14742	0.906393	0.2978	0	1	0	4.71926	3.86945	3.22004	0	0	0
Q15019	Q16181	SEPT2	SEPT7	Unstimulated	0.990654	n.s.	0.328169	0.602919	-0.0450584	-0.0225187	0.0340075	0.0437431	0.0292001	0.0525625	0.0501352	0.0316995	2.19731	1.49002	1.01476	1	0	0	4.82384	5.73068	3.56062	0	0	0
B1AKJ5	P61158	NRD1	ACTR3	Unstimulated	0.990654	n.s.	0.917569	0.109956	-0.00499692	-0.107093	0.0167046	0.0242958	0.00409002	0.0172559	0.0262903	0.00479403	0.394079	0.159598	0.135721	0	0	0	4.67512	10.1246	7.13922	0	0	0
P10412	P67809	HIST1H1E	YBX1	Unstimulated	0.990654	n.s.	0.294113	0.690332	-0.12672	0.0214493	0.0387888	0.0411967	0.0320521	0.0573858	0.0424337	0.0394081	0.722767	0.210442	0.190046	1	1	0	4.66285	6.57015	3.29896	0	0	0
P16403	P62750	HIST1H1C	RPL23A	Unstimulated	0.990654	q < 0.05	0.0110779	0.1201	-0.393657	0.0918379	0.0257876	0.121387	0.0219798	0.0439858	0.110809	0.0357696	0.42855	0.258089	0.106501	1	1	1	3.73354	3.82345	2.71612	8.60089e-08	8.80629e-13	0
P61158	Q92688-2	ACTR3	ANP32B	Unstimulated	0.990654	n.s.	0.109956	0.849956	-0.107093	-0.0102076	0.0240608	0.0212362	0.0210482	0.0352072	0.0185342	0.0205989	0.450945	0.197131	0.43973	0	1	0	7.00604	7.51449	5.09247	0	7.72715e-14	0
D3YTB1	P16403	RPL32	HIST1H1C	Unstimulated	0.990654	q < 0.05	0.199145	0.0110779	0.0640528	-0.393657	0.0528068	0.0256836	0.0737668	0.0583337	0.0245483	0.0689809	0.646197	0.491922	0.7741	1	0	4	4.94097	2.64874	5.15718	9.69071e-06	0	1.72256e-09
P09651	Q08211	HNRNPA1	DHX9	Unstimulated	0.990654	n.s.	0.580484	0.526304	0.0247302	-0.0315667	0.0535156	0.0373592	0.0311806	0.100894	0.0329405	0.0417116	0.805731	0.839054	0.625152	0	1	1	4.05736	3.95032	4.90305	0	0	0
P15880	P25398	RPS2	RPS12	Unstimulated	0.990741	n.s.	0.188053	0.0951105	0.0715943	0.0980947	0.0347616	0.017375	0.0471567	0.0334864	0.0210599	0.0596603	0.504425	0.307982	1.25614	0	0	0	5.47295	6.68222	5.1045	0	0	0
P62277	P62701	RPS13	RPS4X	Unstimulated	0.990826	n.s.	0.238618	0.354539	0.0626917	0.0421883	0.0242032	0.0916123	0.021909	0.0204035	0.0841049	0.0592822	0.166851	0.341596	1.08411	1	0	4	3.07603	4.49987	4.49719	1.16573e-12	2.83329e-13	0
O60506	P09651	SYNCRIP	HNRNPA1	Unstimulated	0.990826	n.s.	0.850315	0.580484	0.00835527	0.0247302	0.034621	0.0378216	0.026062	0.0477693	0.0496269	0.0287868	1.22849	0.62854	0.338106	1	0	0	4.09102	5.68498	6.69664	0	0	0
P10412	Q12906	HIST1H1E	ILF3	Unstimulated	0.990826	n.s.	0.294113	0.0862392	-0.12672	-0.17232	0.0309858	0.0405001	0.0153081	0.0553889	0.0417965	0.0221045	0.479053	0.260844	0.420959	0	0	0	5.14306	6.88191	5.5731	0	0	0
P62266	Q5JR95	RPS23	RPS8	Unstimulated	0.990826	n.s.	0.271533	0.0841089	0.0517015	0.109782	0.0609827	0.029326	0.0278739	0.0771727	0.0275276	0.0551432	0.436226	0.179631	0.218481	5	1	0	5.59688	2.82563	4.70949	5.55112e-15	0	0
P50991	P78371	CCT4	CCT2	Unstimulated	0.990909	q < 0.05	0.0898573	0.035736	0.104528	0.185899	0.0199384	0.0212882	0.0299552	0.050727	0.0195869	0.0313772	0.216417	0.953215	0.152945	1	0	0	8.19311	4.14482	6.54809	0	0	0
O15511	P61160	ARPC5	ACTR2	Unstimulated	0.990909	q < 0.05	0.63673	0.032956	-0.023342	-0.194225	0.0889977	0.00770232	0.0176396	0.0962237	0.00761123	0.0194114	0.65372	0.153423	0.2784	0	1	0	8.8951	3.30317	4.56861	2.76046e-12	0	0
O60506	Q12906	SYNCRIP	ILF3	Unstimulated	0.990909	n.s.	0.850315	0.0862392	0.00835527	-0.17232	0.0547524	0.0531951	0.044795	0.0736723	0.0493727	0.054239	1.96565	0.371572	0.713374	1	1	0	4.32634	3.629	4.07533	0	0	0
P62277	P62280	RPS13	RPS11	Unstimulated	0.990991	n.s.	0.238618	0.139708	0.0626917	0.101279	0.0417686	0.100526	0.015685	0.0239576	0.103605	0.0471337	0.592951	0.323571	0.433604	1	0	0	3.86027	4.93234	4.17234	1.92863e-08	3.28932e-11	0
E9PR30	P16403	FAU	HIST1H1C	Unstimulated	0.990991	q < 0.05	0.925171	0.0110779	-0.00532085	-0.393657	0.107462	0.0609015	0.064273	0.082639	0.0637754	0.0907786	0.24495	0.66275	0.492386	1	1	1	2.86063	1.95834	2.70726	0.000511519	6.45498e-07	6.90553e-05
E7EPK6	P62277	RPS24	RPS13	Unstimulated	0.990991	n.s.	0.201472	0.238618	0.0745904	0.0626917	0.0330734	0.0732612	0.0297205	0.0208398	0.0841032	0.0653094	0.495452	0.435703	0.973712	1	0	0	3.69762	4.67274	5.36562	2.62429e-10	7.37188e-14	0
P10412	P61247	HIST1H1E	RPS3A	Unstimulated	0.990991	n.s.	0.294113	0.0770063	-0.12672	0.114591	0.0299817	0.0179196	0.0700525	0.0276388	0.0172813	0.0667351	1.04339	0.314903	1.15257	0	0	4	6.25439	3.93357	6.01005	0	0	0
P09651	Q9H6F5	HNRNPA1	CCDC86	Unstimulated	0.990991	n.s.	0.580484	0.244274	0.0247302	-0.0759459	0.0768929	0.0480254	0.0450005	0.0466891	0.0774725	0.0363192	0.778329	1.14838	0.59413	1	0	0	5.54499	4.21315	3.45471	1.85865e-05	3.63832e-10	8.8938e-09
P16403	P62701	HIST1H1C	RPS4X	Unstimulated	0.990991	q < 0.05	0.0110779	0.354539	-0.393657	0.0421883	0.0356538	0.00454279	0.0225701	0.022354	0.00849814	0.0233629	0.164982	0.140846	0.366862	0	0	0	8.38607	5.36109	8.94301	4.27359e-07	0	0
D3YTB1	P61254	RPL32	RPL26	Unstimulated	0.990991	n.s.	0.199145	0.064155	0.0640528	0.173095	0.0884881	0.0255836	0.0428519	0.0948858	0.0245155	0.0771695	0.0780857	0.270322	0.435091	0	0	3	6.48972	1.6052	3.99419	5.70489e-08	0	0
P09651	P62701	HNRNPA1	RPS4X	Unstimulated	0.990991	n.s.	0.580484	0.354539	0.0247302	0.0421883	0.0260742	0.0242567	0.0230589	0.0439583	0.0496454	0.0252681	0.536871	0.811538	0.468334	1	0	0	6.0656	4.1794	8.10089	0	0	0
P09651	P67809	HNRNPA1	YBX1	Unstimulated	0.990991	n.s.	0.580484	0.690332	0.0247302	0.0214493	0.0474474	0.079423	0.0521263	0.0668574	0.0805915	0.0516543	0.408204	0.896094	0.225434	1	0	0	3.46197	5.20061	2.42974	0	0	0
O60506	P10412	SYNCRIP	HIST1H1E	Unstimulated	0.990991	n.s.	0.850315	0.294113	0.00835527	-0.12672	0.02916	0.0139738	0.0209313	0.0342909	0.0142655	0.0227135	1.78449	0.132475	0.488884	1	1	0	5.70341	6.95282	7.65411	0	0	0
P62899	Q12906	RPL31	ILF3	Unstimulated	0.982143	n.s.	0.321995	0.0862392	0.0518824	-0.17232	0.0186817	0.0334158	0.0261845	0.0674376	0.0353992	0.0932856	0.610989	0.0333967	0.363992	0	0	0	5.78213	4.15844	4.59134	0	0	0
P25788-2	P28070	PSMA3	PSMB4	Unstimulated	0.982143	q < 0.05	0.0233889	0.0289872	0.288654	0.284989	0.0939825	0.0158131	0.0369778	0.0846297	0.0151499	0.0375037	0.161419	0.0724919	0.0245823	1	1	0	7.248	4.62023	3.70044	7.19425e-14	0	0
O15145	P59998	ARPC3	ARPC4	Unstimulated	0.982143	n.s.	0.405234	0.887396	-0.0390617	-0.00639439	0.0284306	0.0483295	0.00878924	0.0301751	0.0469041	0.00891761	0.416002	0.249026	0.180222	0	0	0	7.1367	9.01532	3.24479	0	2.22045e-16	0
P61247	P62899	RPS3A	RPL31	Unstimulated	0.982301	n.s.	0.0770063	0.321995	0.114591	0.0518824	0.0369037	0.0153769	0.0553261	0.0622806	0.0149028	0.0956584	0.461866	0.282645	1.04246	0	0	4	7.37578	1.58325	4.73277	0	0	0
P16403	P67809	HIST1H1C	YBX1	Unstimulated	0.982301	q < 0.05	0.0110779	0.690332	-0.393657	0.0214493	0.0649368	0.0172742	0.0176298	0.0650674	0.0301857	0.0406113	0.168985	0.0416315	0.295957	0	0	0	6.19305	7.37029	3.42922	8.14915e-06	0	0
E7EPK6	P62899	RPS24	RPL31	Unstimulated	0.982301	n.s.	0.201472	0.321995	0.0745904	0.0518824	0.0437952	0.017444	0.0624745	0.0617436	0.016276	0.104219	0.261059	0.273941	1.10261	1	1	4	5.99636	1.61495	4.62374	1.36888e-11	0	0
P62263	P62277	RPS14	RPS13	Unstimulated	0.982456	n.s.	0.277367	0.238618	0.0603903	0.0626917	0.0215749	0.085995	0.0694578	0.0230497	0.0761138	0.0677456	0.381615	0.0523646	0.879469	1	1	0	3.72383	4.27956	5.24502	4.42757e-13	1.10578e-13	3.5083e-14
O60506	Q9NR30	SYNCRIP	DDX21	Unstimulated	0.982456	n.s.	0.850315	0.082289	0.00835527	0.110383	0.0670799	0.0298188	0.0627897	0.0521316	0.0259163	0.0664984	1.59528	0.594165	1.128	1	1	0	5.91024	3.20461	5.42924	2.04411e-09	0	0
E7EPK6	P27635	RPS24	RPL10	Unstimulated	0.982456	q < 0.05	0.201472	0.0431016	0.0745904	0.155707	0.0805218	0.0194686	0.0238885	0.147009	0.0208929	0.0244415	1.30436	0.417622	0.799418	5	0	0	6.58089	1.90987	3.45079	4.74698e-07	0	0
E7EWF1	Q02878	RPL4	RPL6	Unstimulated	0.982456	n.s.	0.798305	0.276332	0.0119536	0.0504958	0.0311368	0.0250192	0.113784	0.041461	0.0235559	0.113518	1.86239	0.125281	1.4802	0	0	0	5.81429	2.38609	5.18141	3.28626e-14	0	2.22045e-16
O60506	P25398	SYNCRIP	RPS12	Unstimulated	0.982456	n.s.	0.850315	0.0951105	0.00835527	0.0980947	0.0555139	0.0243416	0.0293317	0.0609015	0.0299776	0.0410533	1.44952	0.289375	1.18669	0	0	0	7.81446	5.34508	3.39969	0	0	0
P09651	Q13151	HNRNPA1	HNRNPA0	Unstimulated	0.982456	n.s.	0.580484	0.41239	0.0247302	-0.0377708	0.116116	0.0301761	0.0184387	0.0869978	0.0550983	0.0370586	0.593521	1.09861	0.191154	1	1	0	5.63419	4.21281	2.77204	0.00156525	0	0
O15143	O15144	ARPC1B	ARPC2	Unstimulated	0.982456	n.s.	0.0795909	0.171697	-0.136604	-0.0947421	0.0217902	0.00853597	0.0719473	0.022256	0.00843627	0.07152	0.244704	0.0665665	0.276021	0	0	0	8.18567	3.53585	8.193	0	0	0
P05388	P30050	RPLP0	RPL12	Unstimulated	0.982609	n.s.	0.196748	0.297133	0.0649849	0.055333	0.0520403	0.0049042	0.0168276	0.118434	0.0491362	0.026581	1.14273	0.155249	1.61233	0	1	0	7.16612	2.64725	4.04179	9.08376e-06	1.88738e-14	3.06644e-13
P46976-3	Q9H6F5	GYG1	CCDC86	Unstimulated	0.982609	n.s.	0.289805	0.244274	0.112511	-0.0759459	0.0585175	0.0721092	0.130511	0.0281988	0.0392784	0.0994109	0.393073	0.581489	0.445558	2	3	3	3.49561	2.48609	3.50915	4.77852e-05	4.84767e-06	0.00108113
E9PR30	P10412	FAU	HIST1H1E	Unstimulated	0.982609	n.s.	0.925171	0.294113	-0.00532085	-0.12672	0.041886	0.0513115	0.174395	0.0671685	0.0595657	0.0913885	0.330954	0.426705	0.521744	0	0	1	3.69725	2.72346	2.80089	4.44089e-16	2.05584e-09	0.000940439
P18621	Q5JR95	RPL17	RPS8	Unstimulated	0.982609	n.s.	0.335904	0.0841089	0.0464599	0.109782	0.0851529	0.0119595	0.0835189	0.0892414	0.0119923	0.0860658	0.979765	0.0516806	0.459704	0	0	0	6.05344	2.942	4.77615	2.40252e-13	0	0
E7EPK6	P16403	RPS24	HIST1H1C	Unstimulated	0.982609	q < 0.05	0.201472	0.0110779	0.0745904	-0.393657	0.0355518	0.00954038	0.0970515	0.0157172	0.0102377	0.0852201	0.429491	0.282328	1.24013	0	0	4	6.31249	4.63854	5.77292	4.21358e-07	0	1.57341e-09
P27797	P28838-2	CALR	LAP3	Unstimulated	0.982609	q < 0.05, logFC ≥ 1	0.112266	0.000424133	0.147325	2.06611	0.0192636	0.00793656	0.0329236	0.0198698	0.00779888	0.0340414	0.125459	0.13407	0.344856	1	0	2	9.57534	5.11874	6.96399	0	0	0
P16403	Q9NR30	HIST1H1C	DDX21	Unstimulated	0.982609	q < 0.05	0.0110779	0.082289	-0.393657	0.110383	0.134698	0.0237119	0.0727221	0.0533414	0.0240723	0.0652266	0.511061	0.292867	1.10614	1	1	0	3.62981	6.03253	4.33325	0.000277321	0	7.38587e-11
B1AKJ5	O15143	NRD1	ARPC1B	Unstimulated	0.982609	n.s.	0.917569	0.0795909	-0.00499692	-0.136604	0.0300035	0.0264408	0.0107182	0.0290665	0.027941	0.0112077	0.53136	0.157321	0.245051	0	0	0	7.60422	7.57875	6.97536	0	0	0
B1AKJ5	Q92688-2	NRD1	ANP32B	Unstimulated	0.982609	n.s.	0.917569	0.849956	-0.00499692	-0.0102076	0.0283371	0.00941455	0.023878	0.0376975	0.0292911	0.0242764	0.638247	0.181278	0.490799	0	1	0	7.50093	6.38386	6.68683	5.37348e-14	4.44089e-16	0
P28070	P49720	PSMB4	PSMB3	Unstimulated	0.982759	q < 0.05	0.0289872	0.0234387	0.284989	0.226248	0.0566647	0.049942	0.00620655	0.0498183	0.0453828	0.0375758	0.0397383	0.248943	0.129295	1	1	0	5.70562	7.45221	3.7973	1.9984e-15	0	0
E7EPK6	P09651	RPS24	HNRNPA1	Unstimulated	0.982759	n.s.	0.201472	0.580484	0.0745904	0.0247302	0.0145651	0.0183994	0.0842147	0.0341501	0.0446518	0.088485	0.125236	0.65568	1.37054	1	0	4	4.76559	3.69457	5.4178	0	0	0
D3YTB1	P62263	RPL32	RPS14	Unstimulated	0.982759	n.s.	0.199145	0.277367	0.0640528	0.0603903	0.0616756	0.0231455	0.0281659	0.0639593	0.0217445	0.0402139	0.938209	0.305342	1.01272	1	1	0	7.4964	3.73856	6.29277	3.2988e-10	0	0
P62701	P67809	RPS4X	YBX1	Unstimulated	0.982759	n.s.	0.354539	0.690332	0.0421883	0.0214493	0.0384011	0.0301562	0.0571057	0.0685615	0.0312161	0.0626123	0.33396	0.105084	0.455851	0	0	0	6.11734	3.39054	7.26741	0	0	0
B1AKJ5	O15144	NRD1	ARPC2	Unstimulated	0.982759	n.s.	0.917569	0.171697	-0.00499692	-0.0947421	0.0170201	0.028119	0.0523373	0.019659	0.0286828	0.0526943	0.286672	0.105293	0.101515	0	0	0	4.79005	8.14769	7.41778	0	0	0
P17987	P50991	TCP1	CCT4	Unstimulated	0.982906	q < 0.05	0.0366208	0.0898573	0.181909	0.104528	0.0308473	0.0133103	0.0513782	0.0370264	0.01207	0.0540789	0.220694	0.25222	0.438623	0	0	2	6.81168	4.34356	8.8079	0	0	0
B0V043	P26641	VARS	EEF1G	Unstimulated	0.982906	q < 0.05	0.0327697	0.0269936	-0.182452	0.223617	0.0243914	0.0920428	0.0106618	0.065115	0.0800575	0.00997258	0.629011	2.48044	0.0269906	0	1	1	4.38201	5.7843	4.57496	0	0	0
P78371	Q99832	CCT2	CCT7	Unstimulated	0.982906	q < 0.05	0.035736	0.0435461	0.185899	0.153655	0.00243646	0.0126125	0.0115583	0.0831513	0.011519	0.0150868	0.0446729	0.892126	0.158926	1	0	0	11.7516	3.49431	5.24056	0	0	0
D3YTB1	P26373	RPL32	RPL13	Unstimulated	0.982906	n.s.	0.199145	0.398907	0.0640528	0.0453959	0.153867	0.0079685	0.0176562	0.123031	0.00839923	0.04407	1.79537	0.153062	0.177661	4	0	0	7.04215	2.09072	4.41994	9.63348e-06	0	0
P15880	P62266	RPS2	RPS23	Unstimulated	0.983051	n.s.	0.188053	0.271533	0.0715943	0.0517015	0.0459074	0.0423617	0.0701116	0.0637547	0.0397836	0.0669431	1.03886	0.437994	0.998203	0	1	4	5.03035	3.15068	4.95756	0	0	0
P07237	P62714	P4HB	PPP2CB	Unstimulated	0.983051		0.278341		-0.0541465		0.0174054	0.0305803	0.0331661	0.0653414	0.03047	0.0458714	0.885772	0.799719	0.384788	0	0	0	8.49123	5.11671	4.27216	0	0	0
Q5JR95	Q99878	RPS8	HIST1H2AJ	Unstimulated	0.983051	q < 0.05	0.0841089	0.0144965	0.109782	-0.326175	0.0749424	0.0193509	0.0745293	0.0853901	0.0185914	0.0723533	0.358736	0.166137	0.857856	0	0	4	5.97539	2.09117	5.8785	1.9984e-15	0	0
G5E9B2	P40227	CCT8	CCT6A	Unstimulated	0.983051	q < 0.05	0.0393921	0.0366208	0.169069	0.167295	0.0741544	0.00158562	0.067007	0.0712809	0.00146597	0.0658586	0.713352	0.120514	0.129044	1	0	0	7.84976	2.26073	7.91423	0	0	0
P47914	Q9NR30	RPL29	DDX21	Unstimulated	0.983051	n.s.	0.458719	0.082289	0.0463896	0.110383	0.138416	0.0162943	0.0934029	0.103031	0.0172929	0.083952	0.848994	0.201821	0.829812	1	1	1	4.08888	3.23332	3.56834	3.66171e-05	0	1.13243e-14
P09651	P61247	HNRNPA1	RPS3A	Unstimulated	0.983051	n.s.	0.580484	0.0770063	0.0247302	0.114591	0.0218028	0.0298264	0.0750658	0.0359043	0.0467955	0.075705	0.314457	0.796038	1.19681	0	1	4	5.465	3.65571	5.44493	0	0	0
P15880	P67809	RPS2	YBX1	Unstimulated	0.983051	n.s.	0.188053	0.690332	0.0715943	0.0214493	0.0469369	0.0301398	0.035151	0.0743033	0.0356306	0.0590473	0.471818	0.162161	0.272216	0	0	0	6.53322	3.3118	7.36065	0	0	0
P10412	P15880	HIST1H1E	RPS2	Unstimulated	0.983051	n.s.	0.294113	0.188053	-0.12672	0.0715943	0.0517582	0.0170119	0.0171282	0.0460993	0.0161714	0.0172905	0.981803	0.106496	0.0926904	1	1	0	7.46212	5.13805	8.93418	0	0	0
O60506	P62899	SYNCRIP	RPL31	Unstimulated	0.983051	n.s.	0.850315	0.321995	0.00835527	0.0518824	0.026109	0.0133325	0.0573023	0.0779728	0.0137684	0.0657271	1.36051	0.346702	0.60547	1	1	0	6.87026	3.81734	5.9453	0	0	0
O60506	P84098	SYNCRIP	RPL19	Unstimulated	0.983051	n.s.	0.850315	0.10922	0.00835527	0.0948534	0.0962626	0.025022	0.0397627	0.0845666	0.0246444	0.0689563	1.07029	0.388704	0.684679	1	0	0	5.50568	3.51309	6.14166	4.47362e-11	0	0
Q12905	Q9NR30	ILF2	DDX21	Unstimulated	0.983051	n.s.	0.120668	0.082289	-0.0961326	0.110383	0.0131619	0.024295	0.152892	0.0471187	0.0323951	0.133649	0.664778	0.242626	1.06204	0	0	3	3.63807	2.60936	5.42527	6.66134e-15	1.25639e-10	5.54268e-12
P62701	Q99878	RPS4X	HIST1H2AJ	Unstimulated	0.983051	q < 0.05	0.354539	0.0144965	0.0421883	-0.326175	0.120598	0.0155553	0.0211215	0.121127	0.0149602	0.0229448	1.03583	0.074808	0.18502	5	0	0	6.71365	2.09959	6.5759	7.90701e-13	0	0
P09651	Q12906	HNRNPA1	ILF3	Unstimulated	0.983051	n.s.	0.580484	0.0862392	0.0247302	-0.17232	0.0323205	0.0902452	0.0284877	0.0616971	0.0872514	0.0410586	0.754097	0.938817	0.393908	0	1	0	3.59221	5.58459	4.70447	0	0	0
P26373	Q9H6F5	RPL13	CCDC86	Unstimulated	0.983051	n.s.	0.398907	0.244274	0.0453959	-0.0759459	0.0961812	0.0156327	0.0841316	0.042622	0.0132368	0.0633897	0.0278811	0.360225	0.77601	3	0	4	8.2526	1.51573	5.9745	5.50529e-05	2.93099e-14	6.38974e-07
O75821	Q13347	EIF3G	EIF3I	Unstimulated	0.983193	n.s.	0.123165	0.297453	-0.105611	0.066952	0.0553815	0.020586	0.0415787	0.0549475	0.0197111	0.0362686	0.241656	0.2536	0.263324	0	1	1	6.75918	6.95623	5.35211	0	0	0
E7EPK6	P18621	RPS24	RPL17	Unstimulated	0.983193	n.s.	0.201472	0.335904	0.0745904	0.0464599	0.106226	0.016509	0.0606415	0.109938	0.0158396	0.0809115	1.1997	0.17581	0.104434	5	0	0	5.95855	1.89861	4.2369	9.27212e-09	0	4.44089e-16
O60506	Q08211	SYNCRIP	DHX9	Unstimulated	0.983193	n.s.	0.850315	0.526304	0.00835527	-0.0315667	0.0802374	0.0196659	0.0382949	0.129747	0.0249681	0.0512581	0.66135	0.272281	0.756985	1	1	1	5.70551	3.31511	4.23276	1.5099e-14	0	0
P32119	Q06830	PRDX2	PRDX1	Unstimulated	0.983193	n.s.	0.343117	0.156103	-0.0546299	-0.0737838	0.0271735	0.0275277	0.0583165	0.0270948	0.0269671	0.0587901	0.59657	0.863817	0.717739	0	0	2	6.35235	5.05995	7.70083	0	0	0
P09651	Q99729-3	HNRNPA1	HNRNPAB	Unstimulated	0.983193	n.s.	0.580484	0.193709	0.0247302	-0.0665729	0.0604242	0.109914	0.0695241	0.0707894	0.093173	0.0700174	0.489375	0.590697	0.572377	0	1	0	3.37214	4.17641	2.30342	0	0	0
P15880	P62263	RPS2	RPS14	Unstimulated	0.983333	n.s.	0.188053	0.277367	0.0715943	0.0603903	0.0465104	0.0267634	0.105513	0.0463518	0.0251429	0.102878	0.788309	0.477713	1.65409	0	1	4	4.69504	2.30167	6.38693	0	0	3.10862e-15
P09651	P47914	HNRNPA1	RPL29	Unstimulated	0.983333	n.s.	0.580484	0.458719	0.0247302	0.0463896	0.0476526	0.0335561	0.0375563	0.116341	0.0610734	0.040698	0.733851	0.945948	0.278729	1	0	1	5.48179	3.76024	3.85081	2.13163e-14	0	0
P62899	P67809	RPL31	YBX1	Unstimulated	0.983333	n.s.	0.321995	0.690332	0.0518824	0.0214493	0.0253166	0.0322142	0.0526468	0.0837829	0.0334405	0.114436	0.446435	0.115797	0.312636	1	1	0	5.46082	3.86751	3.57917	0	0	0
P61981	Q04917	YWHAG	YWHAH	Unstimulated	0.983333	n.s.	0.138849	0.492111	0.09267	0.0411332	0.0244474	0.0795118	0.023504	0.0258494	0.0826551	0.0727825	0.433682	1.03625	0.194231	0	0	1	6.74512	0.586463	8.92285	0	0	0
P10412	Q16778	HIST1H1E	HIST2H2BE	Unstimulated	0.983333	q < 0.05	0.294113	0.0158364	-0.12672	-0.309837	0.128438	0.0755472	0.0524077	0.158735	0.0394988	0.0357103	1.22655	0.215609	0.452045	1	1	0	4.98747	2.46371	1.64165	0.0541785	6.22097e-06	2.5335e-08
P15880	P16403	RPS2	HIST1H1C	Unstimulated	0.983333	q < 0.05	0.188053	0.0110779	0.0715943	-0.393657	0.0633997	0.0046628	0.0220388	0.0275631	0.00691588	0.0239503	0.510973	0.201429	0.222456	0	0	0	8.91236	6.01239	9.08705	7.24829e-06	0	0
P12004	Q15293	PCNA	RCN1	Unstimulated	0.983333	n.s.	0.0648759	0.223783	-0.131036	0.0748399	0.0484858	0.0117182	0.0229466	0.0555203	0.0130055	0.0329438	0.617398	0.0782019	0.392017	0	1	0	8.00107	2.80269	10.8364	0	0	0
P18077	Q02543	RPL35A	RPL18A	Unstimulated	0.983471	q < 0.05	0.0924129	0.0366208	0.102811	0.171544	0.0665098	0.0676872	0.0127687	0.0754981	0.0602064	0.0200737	2.08078	1.52126	1.42168	0	1	0	8.39458	3.38955	3.59079	3.14205e-06	5.42011e-13	0
P43686	P62195	PSMC4	PSMC5	Unstimulated	0.983607	n.s.	0.106877	0.187526	0.0921261	0.070483	0.107889	0.0229345	0.0638451	0.0848114	0.0230895	0.0564247	0.147462	0.393714	0.272217	0	1	7	6.34716	2.5958	4.34422	2.4541e-08	0	0
O15144	Q92688-2	ARPC2	ANP32B	Unstimulated	0.983607	n.s.	0.171697	0.849956	-0.0947421	-0.0102076	0.0244866	0.0172821	0.0512315	0.0372249	0.0164594	0.0514934	0.483033	0.252196	0.567816	0	1	0	7.89223	5.75597	7.10699	2.66454e-15	2.22045e-15	0
P28070	Q99436	PSMB4	PSMB7	Unstimulated	0.98374	q < 0.05	0.0289872	0.0564947	0.284989	0.162685	0.0691241	0.0216145	0.046302	0.0629268	0.0213752	0.0451082	0.155829	0.245464	0.143042	1	2	1	6.40537	5.88223	5.30834	4.21885e-15	0	0
D3YTB1	P15880	RPL32	RPS2	Unstimulated	0.98374	n.s.	0.199145	0.188053	0.0640528	0.0715943	0.0533633	0.0284373	0.0489837	0.0705876	0.0276366	0.0463828	0.844513	0.424635	0.677394	1	0	4	6.56129	4.15595	5.61434	8.75017e-10	0	2.66454e-15
P67809	Q99878	YBX1	HIST1H2AJ	Unstimulated	0.98374	q < 0.05	0.690332	0.0144965	0.0214493	-0.326175	0.100711	0.018325	0.039869	0.160978	0.0182308	0.0534481	0.757547	0.168001	0.277884	5	0	0	6.56921	2.30555	2.54348	7.54952e-15	0	0
P10412	P35573	HIST1H1E	AGL	Unstimulated	0.98374	q < 0.05	0.294113	0.042123	-0.12672	-0.548644	0.224815	0.0483753	0.0858097	0.0683428	0.0631606	0.0768829	2.1928	0.61667	0.396863	3	1	2	3.10892	2.21097	2.17122	0.00305719	1.03679e-11	4.43439e-08
P15880	P62899	RPS2	RPL31	Unstimulated	0.983871	n.s.	0.188053	0.321995	0.0715943	0.0518824	0.0499971	0.0172209	0.0198788	0.0796045	0.0189267	0.06251	0.912225	0.235677	0.0524284	1	1	0	8.49563	2.40299	7.20733	1.15463e-14	0	0
P62701	Q12906	RPS4X	ILF3	Unstimulated	0.976	n.s.	0.354539	0.0862392	0.0421883	-0.17232	0.0517853	0.0537114	0.0228768	0.0886853	0.0535493	0.0430775	0.755052	0.133515	0.440491	1	1	0	6.3912	4.19027	4.93988	0	0	0
P26373	Q99878	RPL13	HIST1H2AJ	Unstimulated	0.976	q < 0.05	0.398907	0.0144965	0.0453959	-0.326175	0.0280708	0.0260188	0.0360096	0.116072	0.0247521	0.0527253	0.51723	0.300533	0.578804	0	0	4	6.50747	3.10181	5.80114	0	0	0
P09651	P15880	HNRNPA1	RPS2	Unstimulated	0.976	n.s.	0.580484	0.188053	0.0247302	0.0715943	0.0428517	0.0338795	0.0206875	0.0552134	0.0535431	0.0244188	0.878799	0.750202	0.29296	1	0	0	6.61541	4.64704	8.2369	0	0	0
E7EQS0	P12268	IMPDH1	IMPDH2	Unstimulated	0.976	n.s.	0.263079	0.934965	-0.0772948	-0.00394275	0.0741703	0.0495386	0.0182308	0.0653253	0.0450588	0.0301077	4.72504	2.19415	1.20724	5	0	1	6.23828	4.15934	3.27714	0	0	0
D3YTB1	Q5JR95	RPL32	RPS8	Unstimulated	0.976	n.s.	0.199145	0.0841089	0.0640528	0.109782	0.0899508	0.0123714	0.0103716	0.108187	0.0120603	0.0527968	1.24209	0.168609	0.293114	4	0	0	7.62235	3.94448	4.47983	1.62012e-07	0	0
P10412	P61254	HIST1H1E	RPL26	Unstimulated	0.976	n.s.	0.294113	0.064155	-0.12672	0.173095	0.109423	0.0287466	0.0537254	0.116587	0.0277349	0.0610792	0.338429	0.30918	0.330655	0	1	1	7.78855	2.26032	3.40529	1.75504e-12	0	0
O60506	P16403	SYNCRIP	HIST1H1C	Unstimulated	0.976	q < 0.05	0.850315	0.0110779	0.00835527	-0.393657	0.0526214	0.00874654	0.0217173	0.0359053	0.0116854	0.0263715	1.22463	0.329596	0.472393	0	0	0	7.48152	7.90508	7.79626	2.90796e-06	0	0
P15880	P26373	RPS2	RPL13	Unstimulated	0.97619	n.s.	0.188053	0.398907	0.0715943	0.0453959	0.135844	0.0192757	0.033553	0.104945	0.0180846	0.0439264	1.55661	0.414601	0.583571	5	0	4	6.46271	2.55534	3.99621	1.28082e-08	0	0
P62701	Q9H6F5	RPS4X	CCDC86	Unstimulated	0.97619	n.s.	0.354539	0.244274	0.0421883	-0.0759459	0.148801	0.0221077	0.0570686	0.0575617	0.02098	0.0375115	1.31513	0.470368	0.475672	2	0	0	8.79535	2.49192	6.68111	0.000445053	5.43565e-13	4.54254e-08
P61978-3	Q9H6F5	HNRNPK	CCDC86	Unstimulated	0.97619	n.s.	0.0772206	0.244274	-0.158625	-0.0759459	0.0991937	0.0457933	0.0812952	0.0849818	0.0599471	0.0932893	2.40028	0.444111	1.8574	1	0	0	2.97027	3.68192	3.81721	6.38977e-05	5.15586e-06	3.49137e-06
E7EPK6	Q9H6F5	RPS24	CCDC86	Unstimulated	0.97619	n.s.	0.201472	0.244274	0.0745904	-0.0759459	0.0647077	0.0369089	0.168066	0.0223137	0.0269924	0.100793	0.791855	0.616407	1.33118	2	0	4	6.42562	2.24346	4.56143	8.00953e-06	1.54218e-10	0.000119931
D3YTB1	P62266	RPL32	RPS23	Unstimulated	0.97619	n.s.	0.199145	0.271533	0.0640528	0.0517015	0.0963131	0.0450744	0.0145999	0.103686	0.0409468	0.0443575	0.947952	0.0817567	0.333402	1	1	0	6.61697	2.97785	5.99229	4.75365e-08	0	0
E7EWF1	P18077	RPL4	RPL35A	Unstimulated	0.97619	n.s.	0.798305	0.0924129	0.0119536	0.102811	0.0902889	0.0149503	0.0158093	0.0971649	0.0176756	0.0947736	1.205	0.0534216	1.90697	0	0	0	8.05398	2.57155	4.78899	4.14083e-07	0	0
P30050	P61313	RPL12	RPL15	Unstimulated	0.976378	n.s.	0.297133	0.464289	0.055333	0.037312	0.161305	0.00985973	0.0207091	0.132365	0.0124313	0.0257443	0.4729	0.069351	1.91662	0	1	0	7.50989	1.43222	6.55979	0.0758592	0	6.17284e-14
H0YG33	P11142	HSPA1B	HSPA8	Unstimulated	0.976378	q < 0.05	0.0185769	0.0366208	0.33576	0.185685	0.109557	0.0097149	0.132219	0.106863	0.00748687	0.132219	0.645474	3.12916	1.5868	1	0	3	3.80069	1.80388	2.58032	0	0	0
P09651	P61978-3	HNRNPA1	HNRNPK	Unstimulated	0.976378	n.s.	0.580484	0.0772206	0.0247302	-0.158625	0.0287111	0.0775963	0.0334572	0.0799945	0.0703953	0.0607199	2.83709	1.56405	1.2828	0	0	0	5.61714	4.42582	3.23829	0	3.6928e-07	0
P23396	P62701	RPS3	RPS4X	Unstimulated	0.976562	n.s.	0.190609	0.354539	0.0668564	0.0421883	0.0444806	0.0568264	0.0205094	0.0455104	0.075253	0.0247584	1.21277	1.0046	2.38018	0	1	0	7.58361	5.46641	3.98132	0	0	0
P46778	Q02543	RPL21	RPL18A	Unstimulated	0.976744	q < 0.05	0.510354	0.0366208	0.0373262	0.171544	0.115715	0.0489611	0.0347422	0.0717667	0.054225	0.0597138	1.1336	1.04262	0.490146	0	1	0	5.24121	3.4056	6.4249	0.000301378	8.88178e-16	0
P39023	Q13151	RPL3	HNRNPA0	Unstimulated	0.976744	n.s.	0.208444	0.41239	0.0619703	-0.0377708	0.0917096	0.0113504	0.0272622	0.089501	0.0144207	0.0416216	0.474567	0.319623	0.417951	1	1	1	8.26545	3.35939	6.60392	0.000702452	0	0
P15880	Q13151	RPS2	HNRNPA0	Unstimulated	0.976744	n.s.	0.188053	0.41239	0.0715943	-0.0377708	0.167143	0.0161986	0.0376583	0.0964694	0.0198297	0.0498172	1.17103	0.392235	0.316982	0	1	0	7.25341	2.07804	6.99046	0.00531597	0	1.66533e-14
P18077	P62424	RPL35A	RPL7A	Unstimulated	0.976923	n.s.	0.0924129	0.320319	0.102811	0.0548915	0.0124114	0.0706655	0.0484857	0.0416819	0.11225	0.0497069	0.329767	1.75861	1.14932	0	1	0	5.84311	4.50352	3.80766	7.76756e-12	0	2.62013e-14
G5E9B2	P78371	CCT8	CCT2	Unstimulated	0.976923	q < 0.05	0.0393921	0.035736	0.169069	0.185899	0.0457218	0.00839776	0.0834192	0.0436899	0.00773109	0.0833608	0.145694	0.965699	0.119452	0	0	0	6.36931	3.36137	10.4579	0	0	0
P05388	Q02543	RPLP0	RPL18A	Unstimulated	0.977099	q < 0.05	0.196748	0.0366208	0.0649849	0.171544	0.0556113	0.0742224	0.0449225	0.0766492	0.0703912	0.0475543	2.71012	0.2223	3.23912	0	1	0	5.21394	3.76807	4.18363	3.81401e-06	4.94857e-09	0
E7EPK6	P47914	RPS24	RPL29	Unstimulated	0.977099	n.s.	0.201472	0.458719	0.0745904	0.0463896	0.0384491	0.0124975	0.107101	0.117234	0.0121036	0.103239	0.669686	0.323437	1.26454	0	0	3	6.2892	1.98046	4.38175	2.12846e-10	0	4.92939e-14
P16403	Q13151	HIST1H1C	HNRNPA0	Unstimulated	0.977099	q < 0.05	0.0110779	0.41239	-0.393657	-0.0377708	0.325853	0.0141959	0.0238377	0.0812897	0.0185655	0.0395291	0.6676	0.1964	0.289888	0	1	0	5.25307	5.50709	3.24694	0.0667361	0	2.31228e-11
P18621	P27635	RPL17	RPL10	Unstimulated	0.977273	q < 0.05	0.335904	0.0431016	0.0464599	0.155707	0.0597753	0.0224324	0.0527663	0.127663	0.0241672	0.0913302	2.50229	0.269142	0.696684	0	0	0	6.46942	1.826	5.24838	2.46884e-10	0	8.88178e-16
E7ES43	Q92598-2	HSPA4L	HSPH1	Unstimulated	0.977273	q < 0.05	0.868809	0.0333531	0.00743206	0.220578	0.0449518	0.0364484	0.0331256	0.0451191	0.033501	0.0599027	0.612231	0.968941	0.751259	0	1	0	4.27603	4.64561	10.7037	0	0	0
P47914	Q13151	RPL29	HNRNPA0	Unstimulated	0.977273	n.s.	0.458719	0.41239	0.0463896	-0.0377708	0.195233	0.0162501	0.0401698	0.16976	0.0176732	0.0437718	0.996078	0.16219	0.212997	0	1	1	5.92268	2.81989	2.74461	0.0159861	0	2.66454e-15
P15880	P84098	RPS2	RPL19	Unstimulated	0.977444	n.s.	0.188053	0.10922	0.0715943	0.0948534	0.180649	0.0223661	0.0503758	0.130818	0.0215105	0.0463802	0.4846	0.268375	0.328873	1	0	0	7.21023	2.17442	4.85449	5.53203e-06	0	0
E7EPK6	Q13151	RPS24	HNRNPA0	Unstimulated	0.977444	n.s.	0.201472	0.41239	0.0745904	-0.0377708	0.142129	0.0167485	0.12039	0.0631664	0.0183799	0.121517	0.706168	0.455973	1.45266	0	1	4	4.66355	1.95991	4.87521	0.00309267	0	7.00932e-09
P15880	Q5JR95	RPS2	RPS8	Unstimulated	0.977444	n.s.	0.188053	0.0841089	0.0715943	0.109782	0.10636	0.0138284	0.072271	0.0897418	0.0134111	0.0805848	1.00401	0.260175	0.864101	5	0	4	6.10778	1.68669	5.26933	1.32268e-11	0	0
P39023	Q12906	RPL3	ILF3	Unstimulated	0.970149	n.s.	0.208444	0.0862392	0.0619703	-0.17232	0.0761902	0.0346019	0.0242354	0.10029	0.0368652	0.0462752	0.652829	0.238458	0.932814	0	1	1	7.64766	3.65234	4.95929	9.03499e-13	0	0
P61254	P62701	RPL26	RPS4X	Unstimulated	0.97037	n.s.	0.064155	0.354539	0.173095	0.0421883	0.120527	0.0165369	0.0167839	0.12225	0.0158406	0.0479415	0.444542	0.238795	0.0818968	1	0	1	6.80667	3.05866	7.03575	8.12683e-14	0	0
O60506	P23396	SYNCRIP	RPS3	Unstimulated	0.97037	n.s.	0.850315	0.190609	0.00835527	0.0668564	0.0377708	0.0621091	0.0291262	0.0413639	0.0660851	0.0466037	2.30307	0.765387	2.25706	0	1	0	8.49785	4.45458	3.68284	0	0	0
Q14103-3	Q99729-3	HNRNPD	HNRNPAB	Unstimulated	0.97037	n.s.	0.72259	0.193709	-0.0151822	-0.0665729	0.0122147	0.0516374	0.180932	0.026377	0.0547889	0.174036	1.10122	0.573996	1.66652	0	1	0	2.2968	4.11603	3.61209	0	0	6.88338e-15
E7EPK6	Q99878	RPS24	HIST1H2AJ	Unstimulated	0.97037	q < 0.05	0.201472	0.0144965	0.0745904	-0.326175	0.100396	0.0184762	0.0691875	0.100268	0.0172334	0.0755444	0.497469	0.0990098	1.13128	5	0	4	5.88378	2.59114	4.17725	4.11092e-10	0	0
P62269	P62701	RPS18	RPS4X	Unstimulated	0.970588	n.s.	0.303657	0.354539	0.0508488	0.0421883	0.0228629	0.070728	0.0097089	0.0228653	0.0719341	0.0130455	0.434973	0.706863	0.398958	1	0	4	8.60188	6.91017	3.81609	0	0	0
P61158	P61160	ACTR3	ACTR2	Unstimulated	0.970588	q < 0.05	0.109956	0.032956	-0.107093	-0.194225	0.127624	0.00864906	0.00508499	0.123556	0.00836461	0.00532487	0.666109	0.0807969	0.132991	1	1	0	12.1073	3.91361	2.42168	4.44089e-16	0	0
P15880	P62269	RPS2	RPS18	Unstimulated	0.970803	n.s.	0.188053	0.303657	0.0715943	0.0508488	0.0236921	0.0718844	0.0186202	0.0235518	0.071881	0.0197778	0.421462	0.685745	0.535893	1	0	4	8.22565	6.52483	4.07764	0	0	0
P46777	Q15393	RPL5	SF3B3	Unstimulated	0.963768	n.s.	0.123357	0.056972	0.109192	-0.144568	0.0633535	0.0156546	0.021325	0.061251	0.0149642	0.0225726	0.796494	0.354605	0.539687	1	0	0	7.15866	7.14833	8.19114	0	0	0
P15880	P62851	RPS2	RPS25	Unstimulated	0.964029	n.s.	0.188053	0.60394	0.0715943	-0.0246693	0.0208225	0.0457658	0.0679892	0.0240771	0.0279173	0.177668	0.493717	0.167259	0.951773	0	1	1	4.49698	2.76486	7.75573	0	1.2016e-07	5.73319e-13
P39023	P67809	RPL3	YBX1	Unstimulated	0.964029	n.s.	0.208444	0.690332	0.0619703	0.0214493	0.0635689	0.0277034	0.025342	0.0914575	0.0303714	0.0504431	0.335858	0.12268	0.377987	1	0	1	7.7475	3.4858	7.01461	3.55271e-15	0	0
P62266	P62277	RPS23	RPS13	Unstimulated	0.964286	n.s.	0.271533	0.238618	0.0517015	0.0626917	0.0384001	0.0789698	0.0608662	0.0429701	0.102965	0.0610508	0.401288	0.337026	0.727631	1	1	0	4.39863	5.11962	4.74536	7.91921e-10	1.44129e-12	5.32907e-15
P62750	P67809	RPL23A	YBX1	Unstimulated	0.964286	n.s.	0.1201	0.690332	0.0918379	0.0214493	0.0497012	0.109269	0.0369871	0.0766628	0.0991614	0.0432612	0.263561	0.235179	0.375243	1	1	1	4.36274	5.90295	2.12056	0	0	0
E7EPK6	P46776	RPS24	RPL27A	Unstimulated	0.964286	n.s.	0.201472	0.308813	0.0745904	0.0464274	0.14955	0.00877395	0.0885745	0.128875	0.00887186	0.0845212	1.86968	0.0586577	0.596366	2	0	0	6.16016	1.47734	5.36628	2.99246e-05	0	6.9722e-14
O15144	P39687	ARPC2	ANP32A	Unstimulated	0.964286	n.s.	0.171697	0.156091	-0.0947421	-0.130168	0.0619099	0.0212453	0.045584	0.0615139	0.0208602	0.0456575	0.689102	0.216602	0.439933	0	0	0	8.06238	5.97133	6.71279	0	0	0
P49368	Q99832	CCT3	CCT7	Unstimulated	0.964286	q < 0.05	0.0490941	0.0435461	0.142882	0.153655	0.106023	0.0385346	0.00125179	0.0919302	0.0351396	0.00216763	0.340754	0.337949	0.0477895	0	0	0	11.6865	5.46621	2.3596	1.08624e-12	0	0
P47914	Q12906	RPL29	ILF3	Unstimulated	0.957447	n.s.	0.458719	0.0862392	0.0463896	-0.17232	0.0694286	0.0252528	0.0257	0.121281	0.0417951	0.0462731	1.1721	0.0446398	0.523418	1	1	1	6.24508	5.29827	3.24082	2.07834e-12	0	0
P61313	P62424	RPL15	RPL7A	Unstimulated	0.957746	n.s.	0.464289	0.320319	0.037312	0.0548915	0.0585775	0.0773751	0.00968421	0.140216	0.074022	0.0145066	1.21954	0.195899	0.0940911	0	1	0	8.95613	2.91542	1.72794	4.79778e-05	2.22045e-16	0
P10412	P62805	HIST1H1E	HIST1H4A	Unstimulated	0.957746	q < 0.05	0.294113	0.0299134	-0.12672	-0.209665	0.0407611	0.101217	0.0737739	0.0540906	0.091263	0.070929	1.22268	0.155745	0.101736	0	1	0	4.72239	5.63243	2.57267	0	2.3137e-13	0
P62701	Q9NR30	RPS4X	DDX21	Unstimulated	0.957746	n.s.	0.354539	0.082289	0.0421883	0.110383	0.0831208	0.0288528	0.0967299	0.0593141	0.0278601	0.092016	0.466026	0.355153	0.929912	1	1	0	6.79591	2.39783	6.87714	1.32638e-08	0	3.55271e-15
P39687	P61158	ANP32A	ACTR3	Unstimulated	0.957746	n.s.	0.156091	0.109956	-0.130168	-0.107093	0.0658063	0.0172598	0.0185806	0.0646195	0.0166521	0.018495	0.728653	0.135005	0.349191	0	0	0	8.89821	7.18364	6.6888	0	0	0
P61247	Q13151	RPS3A	HNRNPA0	Unstimulated	0.957746	n.s.	0.0770063	0.41239	0.114591	-0.0377708	0.127114	0.0272236	0.0948975	0.0608821	0.0270748	0.108468	0.906835	0.42674	1.35135	1	0	4	5.73079	2.26967	4.91785	0.00212462	0	2.15315e-10
P61254	P84098	RPL26	RPL19	Unstimulated	0.958042	n.s.	0.064155	0.10922	0.173095	0.0948534	0.0559339	0.0482312	0.0295112	0.0596018	0.0456813	0.0771046	0.764921	0.458133	0.462527	0	0	1	4.77212	3.64667	9.55125	1.43796e-12	0	0
D3YTB1	P09651	RPL32	HNRNPA1	Unstimulated	0.958042	n.s.	0.199145	0.580484	0.0640528	0.0247302	0.0648383	0.0212874	0.0746754	0.0875596	0.0478796	0.0832018	1.01224	0.642935	0.904159	0	0	4	5.36941	3.30137	4.91214	5.23911e-10	0	6.95444e-13
B4DDF7	P07237	PPP2R1A	P4HB	Unstimulated	0.958042	n.s.	0.257049	0.278341	0.054201	-0.0541465	0.109333	0.0221742	0.0184596	0.107043	0.0220388	0.0196987	2.14781	0.809496	1.44578	1	0	0	9.73052	3.84056	4.41812	0	0	0
P14866	P15880	HNRNPL	RPS2	Unstimulated	0.958042	n.s.	0.588486	0.188053	0.0241812	0.0715943	0.0749172	0.1334	0.025875	0.0477502	0.0802172	0.0293267	1.19342	1.08603	0.916229	1	1	0	4.41287	7.38896	3.52209	3.93715e-08	1.40645e-05	4.49418e-13
P15880	Q12906	RPS2	ILF3	Unstimulated	0.951389	n.s.	0.188053	0.0862392	0.0715943	-0.17232	0.0847096	0.0395094	0.0258799	0.11024	0.0543312	0.031909	1.34707	0.255517	0.410993	1	1	0	7.09452	4.01156	4.77478	5.62661e-13	0	0
O15143	O15511	ARPC1B	ARPC5	Unstimulated	0.951389	n.s.	0.0795909	0.63673	-0.136604	-0.023342	0.0582816	0.00710299	0.0233848	0.056229	0.00683045	0.0241188	0.151556	0.185727	0.291012	1	0	0	14.7157	3.32649	5.09008	2.47802e-13	0	0
P62424	P62906	RPL7A	RPL10A	Unstimulated	0.951724	n.s.	0.320319	0.118812	0.0548915	0.0869421	0.0355455	0.15007	0.0199322	0.0361856	0.13532	0.0220411	0.894542	0.130255	2.3179	0	1	0	7.96197	3.74798	2.03493	4.20988e-07	2.80522e-09	0
P10412	Q99878	HIST1H1E	HIST1H2AJ	Unstimulated	0.951724	q < 0.05	0.294113	0.0144965	-0.12672	-0.326175	0.130007	0.0269767	0.0265063	0.115334	0.0261015	0.0264389	1.31436	0.054856	0.0969154	4	1	0	7.03382	5.64532	2.87737	5.60307e-12	0	0
P09651	Q9NR30	HNRNPA1	DDX21	Unstimulated	0.951724	n.s.	0.580484	0.082289	0.0247302	0.110383	0.0528555	0.0697055	0.0794636	0.0555802	0.0854245	0.0757692	0.400712	1.14426	1.091	0	1	0	4.62893	4.95783	4.07951	2.52228e-10	1.77636e-15	0
P48556	P62195	PSMD8	PSMC5	Unstimulated	0.952055	n.s.	0.46961	0.187526	0.0345954	0.070483	0.0535774	0.109846	0.0983135	0.0379063	0.070351	0.052185	0.702165	2.928	1.37631	0	1	1	4.07482	5.63366	4.46271	2.81726e-11	1.9939e-05	5.67697e-08
Q12905	Q12906	ILF2	ILF3	Unstimulated	0.952381	n.s.	0.120668	0.0862392	-0.0961326	-0.17232	0.0251037	0.0394085	0.143729	0.0428914	0.0534335	0.127238	0.462935	0.326717	1.59539	0	0	3	3.44009	4.28379	5.13847	0	2.5845e-10	1.86295e-12
P17987	P78371	TCP1	CCT2	Unstimulated	0.952703	q < 0.05	0.0366208	0.035736	0.181909	0.185899	0.04802	0.0114936	0.0280568	0.0882662	0.0110017	0.0383525	0.233405	0.81843	0.4634	1	0	2	9.9804	3.19139	7.25295	0	0	0
P27635	P62266	RPL10	RPS23	Unstimulated	0.95302	q < 0.05	0.0431016	0.271533	0.155707	0.0517015	0.0809618	0.0371399	0.0172213	0.175109	0.0338203	0.0176942	1.42703	0.201123	0.40686	5	1	0	7.84377	2.26053	3.19329	4.05269e-09	0	0
P43686	P48556	PSMC4	PSMD8	Unstimulated	0.953333	n.s.	0.106877	0.46961	0.0921261	0.0345954	0.114339	0.0325521	0.0528544	0.0810371	0.049937	0.0322952	0.624877	2.96572	2.57101	0	0	6	5.43484	4.51765	3.52569	1.81738e-09	1.60132e-08	2.52182e-10
P10412	P26373	HIST1H1E	RPL13	Unstimulated	0.953333	n.s.	0.294113	0.398907	-0.12672	0.0453959	0.0705233	0.0283461	0.0348447	0.0568046	0.0267949	0.0372683	1.48077	0.326005	0.675362	4	1	4	6.84883	3.52678	7.71167	2.51221e-12	0	0
P27635	Q5JR95	RPL10	RPS8	Unstimulated	0.953333	q < 0.05	0.0431016	0.0841089	0.155707	0.109782	0.084699	0.0146882	0.0281287	0.162681	0.015385	0.0584091	1.52301	0.312751	0.909205	0	0	0	8.29434	2.73839	4.18772	6.12997e-09	0	0
Q99878	Q9H6F5	HIST1H2AJ	CCDC86	Unstimulated	0.953333	q < 0.05	0.0144965	0.244274	-0.326175	-0.0759459	0.0783598	0.0277428	0.0441231	0.123926	0.0346386	0.0507519	0.527559	0.520754	0.422073	3	0	0	8.46682	3.75755	2.67966	2.03768e-05	3.67439e-12	7.76687e-09
P27635	P46776	RPL10	RPL27A	Unstimulated	0.953642	q < 0.05	0.0431016	0.308813	0.155707	0.0464274	0.109928	0.0230941	0.0783533	0.138837	0.0235061	0.0829206	0.367285	0.397163	0.665891	3	0	0	6.04332	1.81294	5.01227	8.79419e-06	0	1.55431e-15
Q08211	Q9NR30	DHX9	DDX21	Unstimulated	0.953642	n.s.	0.526304	0.082289	-0.0315667	0.110383	0.032938	0.0178273	0.0704143	0.135121	0.0303252	0.0815206	1.20622	0.324104	0.495554	0	0	1	6.01164	3.61949	4.94038	1.55307e-11	0	0
C9IZE4	P48556	PSMD6	PSMD8	Unstimulated	0.953642	n.s.	0.623186	0.46961	0.0265248	0.0345954	0.0217019	0.0394316	0.0635347	0.104468	0.062291	0.0499004	1.88223	0.355918	0.593187	0	0	0	6.50958	4.9527	4.24285	0	4.98399e-08	1.27049e-09
P61247	Q9H6F5	RPS3A	CCDC86	Unstimulated	0.953642	n.s.	0.0770063	0.244274	0.114591	-0.0759459	0.113153	0.0170746	0.143174	0.0376569	0.0151395	0.0954496	0.662709	0.352896	1.45148	1	1	4	8.12185	1.94742	4.87542	0.000120465	6.15064e-14	2.24537e-05
Q02543	Q02878	RPL18A	RPL6	Unstimulated	0.953947	q < 0.05	0.0366208	0.276332	0.171544	0.0504958	0.0835541	0.061496	0.0420828	0.0565454	0.0675101	0.0462894	1.12846	1.44728	2.01077	0	1	0	8.28989	3.45399	4.50805	4.09486e-06	1.86517e-14	0
P14866	P62701	HNRNPL	RPS4X	Unstimulated	0.953947	n.s.	0.588486	0.354539	0.0241812	0.0421883	0.0477897	0.146543	0.0202195	0.0438757	0.0873486	0.0312264	1.00789	1.21534	0.793878	1	1	0	4.1828	7.93297	3.65169	1.17707e-09	2.61773e-05	9.76996e-15
P10412	P39023	HIST1H1E	RPL3	Unstimulated	0.953947	n.s.	0.294113	0.208444	-0.12672	0.0619703	0.0523476	0.00866881	0.0121008	0.0527471	0.00826056	0.0128115	0.39568	0.247371	0.513959	0	1	1	8.85003	7.2005	8.60273	6.66134e-15	0	0
O60506	Q13151	SYNCRIP	HNRNPA0	Unstimulated	0.953947	n.s.	0.850315	0.41239	0.00835527	-0.0377708	0.206256	0.00925281	0.0252944	0.140979	0.0110958	0.0361913	1.79076	0.517073	0.278504	0	1	0	7.31681	2.96679	5.47453	0.0106537	0	0
E7EWF1	Q02543	RPL4	RPL18A	Unstimulated	0.953947	q < 0.05	0.798305	0.0366208	0.0119536	0.171544	0.0947668	0.0496489	0.0107908	0.0772111	0.0454893	0.0883166	0.933562	1.57249	0.561942	0	1	0	6.90451	3.10774	5.82355	8.50274e-06	4.44089e-16	0
D3YTB1	Q16778	RPL32	HIST2H2BE	Unstimulated	0.953947	q < 0.05	0.199145	0.0158364	0.0640528	-0.309837	0.0686817	0.125765	0.0614983	0.0799606	0.0633014	0.0557654	0.989436	0.473098	0.760547	1	0	4	5.56849	2.62216	4.55976	0.0213831	9.29054e-05	2.27241e-07
O15144	O15145	ARPC2	ARPC3	Unstimulated	0.953947	n.s.	0.171697	0.405234	-0.0947421	-0.0390617	0.048045	0.00377778	0.0639898	0.0507318	0.00410003	0.0636258	0.463996	0.145947	0.184035	0	0	0	9.23104	4.48164	8.98933	2.22045e-16	0	0
P27635	P62280	RPL10	RPS11	Unstimulated	0.954248	q < 0.05	0.0431016	0.139708	0.155707	0.101279	0.0955229	0.0397954	0.0116089	0.164695	0.0363977	0.0249798	1.3966	0.367854	0.631802	5	0	0	6.95237	3.46365	3.29709	8.90301e-06	0	0
P62277	Q5JR95	RPS13	RPS8	Unstimulated	0.954248	n.s.	0.238618	0.0841089	0.0626917	0.109782	0.0447715	0.0979422	0.0131769	0.0516521	0.0844708	0.0842729	0.678874	0.313387	0.564357	4	0	0	4.88652	4.44994	5.18248	8.58703e-09	7.62945e-13	0
P16403	P62805	HIST1H1C	HIST1H4A	Unstimulated	0.954248	q < 0.05	0.0110779	0.0299134	-0.393657	-0.209665	0.04971	0.0696084	0.0278475	0.060408	0.0714508	0.0845465	0.718632	0.368171	0.279143	1	0	0	6.31829	6.2148	2.80178	2.19858e-06	9.99201e-14	0
P62750	Q9H6F5	RPL23A	CCDC86	Unstimulated	0.954248	n.s.	0.1201	0.244274	0.0918379	-0.0759459	0.126518	0.0405034	0.0447695	0.0709776	0.118757	0.0638923	0.969881	0.380308	0.705293	1	1	1	4.13227	4.0092	3.1479	0.000205671	3.20687e-10	8.5844e-09
D3YTB1	P62277	RPL32	RPS13	Unstimulated	0.954248	n.s.	0.199145	0.238618	0.0640528	0.0626917	0.048432	0.100816	0.013395	0.0493737	0.0851787	0.0570701	0.570038	0.255348	0.828871	0	0	0	5.97913	5.77882	5.43217	1.67795e-07	6.31362e-12	0
D3YTB1	P47914	RPL32	RPL29	Unstimulated	0.954248	n.s.	0.199145	0.458719	0.0640528	0.0463896	0.14222	0.0160357	0.0834991	0.16299	0.0163129	0.0811909	0.722052	0.405897	0.811303	1	0	3	5.76804	1.57918	3.71512	1.06948e-05	0	7.58082e-12
P62753	Q9H6F5	RPS6	CCDC86	Unstimulated	0.954248	n.s.	0.0854373	0.244274	0.103916	-0.0759459	0.0699037	0.0527021	0.0429676	0.0802389	0.0411012	0.102166	0.332931	0.400769	0.427969	3	1	0	5.54947	3.58304	5.45821	1.16807e-05	2.53498e-09	2.31142e-08
P62280	P62899	RPS11	RPL31	Unstimulated	0.954545	n.s.	0.139708	0.321995	0.101279	0.0518824	0.0347951	0.0424681	0.0559072	0.0451573	0.041719	0.0915291	0.321965	0.244731	1.13509	1	1	4	5.70997	3.30003	7.76781	6.25766e-12	0	2.22045e-16
E7EWF1	P46778	RPL4	RPL21	Unstimulated	0.954545	n.s.	0.798305	0.510354	0.0119536	0.0373262	0.0988174	0.0493585	0.0188951	0.0720557	0.0491061	0.123304	1.57887	1.4337	0.103	0	0	0	6.82405	2.36461	5.38807	0.000151899	0	0
P15880	Q99878	RPS2	HIST1H2AJ	Unstimulated	0.954545	q < 0.05	0.188053	0.0144965	0.0715943	-0.326175	0.105177	0.0170767	0.0177095	0.154661	0.0180742	0.0287951	1.10336	0.114084	0.00634912	5	0	0	7.67631	2.06795	6.79975	9.61453e-13	0	0
C9IZE4	O00232	PSMD6	PSMD12	Unstimulated	0.954545	n.s.	0.623186	0.244471	0.0265248	0.0663234	0.0967225	0.0440732	0.0117934	0.151798	0.0399919	0.0150294	0.967299	0.0835534	1.42915	5	0	1	8.23701	3.16834	2.848	2.68009e-10	0	0
O60506	P14866	SYNCRIP	HNRNPL	Unstimulated	0.954545	n.s.	0.850315	0.588486	0.00835527	0.0241812	0.0782147	0.125787	0.0365261	0.0495687	0.0709319	0.036967	2.19229	0.974967	1.40643	1	1	0	5.09678	6.24746	4.45495	5.4984e-08	9.52022e-06	2.51132e-12
P25398	P39023	RPS12	RPL3	Unstimulated	0.954839	n.s.	0.0951105	0.208444	0.0980947	0.0619703	0.0879084	0.0198739	0.024906	0.119929	0.0229232	0.0385528	0.953047	0.307473	0.71631	1	0	1	8.32435	5.08657	4.3718	2.22111e-10	0	0
P26373	Q02878	RPL13	RPL6	Unstimulated	0.955128	n.s.	0.398907	0.276332	0.0453959	0.0504958	0.106498	0.0488748	0.0351531	0.0899159	0.0461568	0.0419925	3.25708	0.552264	0.70891	0	3	0	8.90573	2.76192	3.53665	1.13063e-07	0	0
E7EPK6	O60506	RPS24	SYNCRIP	Unstimulated	0.955128	n.s.	0.201472	0.850315	0.0745904	0.00835527	0.0572814	0.0133071	0.136166	0.0503235	0.0137822	0.136711	1.10395	0.0890918	1.70204	0	0	4	4.73207	3.72478	6.33037	6.57252e-14	0	1.7697e-13
P62750	P62899	RPL23A	RPL31	Unstimulated	0.955414	n.s.	0.1201	0.321995	0.0918379	0.0518824	0.0468594	0.106977	0.0479007	0.0896571	0.100954	0.0984433	0.521323	0.150904	0.304383	0	0	1	3.81199	4.0331	3.22587	4.44089e-16	0	0
D3YTB1	Q13151	RPL32	HNRNPA0	Unstimulated	0.955414	n.s.	0.199145	0.41239	0.0640528	-0.0377708	0.15588	0.0401723	0.104486	0.065649	0.0332728	0.107602	0.790019	0.56581	0.990877	1	1	4	3.85206	3.69811	4.32291	0.00421292	1.25677e-13	1.80725e-08
P26373	P62277	RPL13	RPS13	Unstimulated	0.955696	n.s.	0.398907	0.238618	0.0453959	0.0626917	0.108611	0.0862774	0.0502653	0.057847	0.0748045	0.0642449	1.22534	0.105345	0.988414	4	0	0	4.94696	4.63763	4.54876	1.86833e-05	2.90434e-13	0
P39023	Q9NR30	RPL3	DDX21	Unstimulated	0.955696	n.s.	0.208444	0.082289	0.0619703	0.110383	0.0580419	0.0244853	0.0723334	0.0764904	0.0244729	0.0673467	0.333433	0.422689	0.559839	0	1	1	8.7803	3.38592	6.33492	1.6569e-08	0	0
P10412	Q08211	HIST1H1E	DHX9	Unstimulated	0.955696	n.s.	0.294113	0.526304	-0.12672	-0.0315667	0.0355565	0.0164851	0.0303221	0.1257	0.02871	0.044646	1.52263	0.157913	0.441462	0	0	1	5.55643	6.40799	6.44103	0	0	0
P61247	Q12906	RPS3A	ILF3	Unstimulated	0.949686	n.s.	0.0770063	0.0862392	0.114591	-0.17232	0.0582711	0.0523446	0.060818	0.0836289	0.0516517	0.081836	1.06259	0.307403	0.810419	0	0	4	5.93933	4.30759	4.06763	0	0	0
P26373	P62753	RPL13	RPS6	Unstimulated	0.95	n.s.	0.398907	0.0854373	0.0453959	0.103916	0.0192568	0.0300251	0.0151528	0.0746341	0.0304456	0.146748	0.336047	0.125035	1.13754	0	1	4	5.7994	2.94972	6.23521	0	0	0
P16403	P61247	HIST1H1C	RPS3A	Unstimulated	0.95	q < 0.05	0.0110779	0.0770063	-0.393657	0.114591	0.0708896	0.018984	0.0854587	0.0285612	0.0193045	0.0714561	0.621212	0.398256	1.06859	1	1	4	7.99618	4.88324	6.14489	1.25068e-05	0	6.43796e-11
P62750	P62805	RPL23A	HIST1H4A	Unstimulated	0.95	q < 0.05	0.1201	0.0299134	0.0918379	-0.209665	0.0311378	0.116831	0.0601278	0.0376985	0.161062	0.059344	0.294568	0.178569	0.38373	0	1	1	3.71752	5.53082	2.38868	0	4.73754e-12	0
P46778	Q07020	RPL21	RPL18	Unstimulated	0.950311	n.s.	0.510354	0.437799	0.0373262	0.0340258	0.0212562	0.0480133	0.150812	0.021108	0.0637177	0.17859	1.27924	0.128387	2.57568	0	0	3	2.97827	2.64459	5.70006	4.51571e-06	0	1.11146e-08
D3YTB1	P62750	RPL32	RPL23A	Unstimulated	0.950311	n.s.	0.199145	0.1201	0.0640528	0.0918379	0.0316758	0.123316	0.0621281	0.0656592	0.111163	0.0743414	1.07075	0.243689	0.817341	0	1	3	4.06392	3.30809	4.12747	6.61249e-13	1.22125e-13	1.83631e-13
P10412	P62280	HIST1H1E	RPS11	Unstimulated	0.950311	n.s.	0.294113	0.139708	-0.12672	0.101279	0.0350725	0.0465135	0.0610757	0.024525	0.0419536	0.0550699	0.911603	0.0951418	1.25051	1	1	4	4.77617	5.65509	9.33435	1.71729e-12	0	0
P39023	P61247	RPL3	RPS3A	Unstimulated	0.950617	n.s.	0.208444	0.0770063	0.0619703	0.114591	0.0713572	0.0244501	0.0889625	0.0711041	0.0247629	0.0820987	0.674925	0.487198	1.64217	0	1	5	5.89801	4.17889	5.62423	5.10703e-14	0	0
P62750	Q13151	RPL23A	HNRNPA0	Unstimulated	0.950617	n.s.	0.1201	0.41239	0.0918379	-0.0377708	0.0869602	0.0285651	0.0370783	0.0808414	0.113019	0.0816295	0.939074	0.326418	0.352518	1	0	1	4.54328	4.80582	2.99694	0.000585946	0	3.55271e-15
P67809	Q9H6F5	YBX1	CCDC86	Unstimulated	0.950617	n.s.	0.690332	0.244274	0.0214493	-0.0759459	0.19031	0.0371905	0.0280719	0.100464	0.0513354	0.0521691	1.13062	0.488144	0.392674	2	0	0	6.55162	4.87662	3.20542	0.00141448	4.29683e-11	3.42024e-10
P09651	P62805	HNRNPA1	HIST1H4A	Unstimulated	0.950617	q < 0.05	0.580484	0.0299134	0.0247302	-0.209665	0.0497688	0.101928	0.0714578	0.0912317	0.108885	0.0706498	0.553524	0.62199	0.292462	0	0	0	4.47117	4.77928	2.71742	0	2.5846e-13	0
P16403	Q99878	HIST1H1C	HIST1H2AJ	Unstimulated	0.950617	q < 0.05	0.0110779	0.0144965	-0.393657	-0.326175	0.0648642	0.0117974	0.0233119	0.123145	0.017471	0.0327273	0.894197	0.20787	0.221463	5	0	0	8.45294	6.50541	3.06153	8.10472e-06	0	0
G8JLB3	P62714	PUS1	PPP2CB	Unstimulated	0.950617		0.0780563		0.133271		0.0611409	0.0784187	0.0383969	0.0549433	0.0693749	0.0544437	2.61713	0.445546	0.771745	0	2	1	6.11014	5.10525	5.1495	7.27929e-08	2.79776e-14	0
P61254	P62899	RPL26	RPL31	Unstimulated	0.95092	n.s.	0.064155	0.321995	0.173095	0.0518824	0.130381	0.0200059	0.0595562	0.1438	0.0192102	0.0794523	0.847603	0.194383	0.20841	0	1	1	8.55838	2.40436	2.96557	2.15925e-10	0	0
C9JIF9	Q01105	APEH	SET	Unstimulated	0.95092	n.s.	0.0588645	0.0804713	-0.163553	-0.140891	0.0251459	0.0266471	0.025273	0.0307921	0.0259193	0.147963	0.259828	0.491007	0.779518	0	0	1	6.23716	5.06091	8.17353	0	0	0
O60506	Q9H6F5	SYNCRIP	CCDC86	Unstimulated	0.95092	n.s.	0.850315	0.244274	0.00835527	-0.0759459	0.223732	0.0341813	0.0364423	0.0708966	0.0309329	0.0278098	1.40641	0.701873	0.70244	2	0	0	7.84032	4.93087	5.5499	0.00299016	2.11902e-11	2.07837e-09
P46976-3	P62753	GYG1	RPS6	Unstimulated	0.95092	n.s.	0.289805	0.0854373	0.112511	0.103916	0.0546705	0.0911259	0.0319211	0.0918556	0.0705382	0.0623067	0.545913	0.616628	0.294705	1	2	3	4.60817	3.94611	5.39102	1.07524e-07	1.79058e-07	1.19378e-11
P15880	P62277	RPS2	RPS13	Unstimulated	0.95122	n.s.	0.188053	0.238618	0.0715943	0.0626917	0.0704626	0.109386	0.0431636	0.0438231	0.0942345	0.0709264	0.746515	0.468581	1.15651	1	0	4	4.42277	4.68844	4.95375	6.8398e-08	8.71081e-12	0
P10412	P84098	HIST1H1E	RPL19	Unstimulated	0.95122	n.s.	0.294113	0.10922	-0.12672	0.0948534	0.069614	0.0383265	0.0484039	0.0579365	0.0363963	0.0457528	0.714836	0.354192	0.34754	0	1	0	5.33961	4.71136	11.3295	5.97278e-12	0	0
O60506	P62280	SYNCRIP	RPS11	Unstimulated	0.95122	n.s.	0.850315	0.139708	0.00835527	0.101279	0.0696106	0.0427847	0.118012	0.0565185	0.0388837	0.108977	1.08063	0.207263	1.64481	0	0	4	4.90148	3.55498	6.34929	1.29262e-10	0	1.18949e-12
C9IZE4	O00231	PSMD6	PSMD11	Unstimulated	0.95122	n.s.	0.623186	0.0985205	0.0265248	0.120217	0.0618892	0.0608635	0.0256446	0.137281	0.0551101	0.0228094	0.583306	1.42603	0.150047	0	1	6	7.21841	3.86935	3.01026	2.22045e-15	0	0
P09651	P62280	HNRNPA1	RPS11	Unstimulated	0.95122	n.s.	0.580484	0.139708	0.0247302	0.101279	0.0238835	0.0382291	0.0687371	0.0371675	0.0609694	0.0658934	0.174593	0.663831	1.31285	1	0	4	4.81231	4.95637	8.87044	2.22045e-15	0	0
P39023	P62280	RPL3	RPS11	Unstimulated	0.951515	n.s.	0.208444	0.139708	0.0619703	0.101279	0.0382041	0.0384378	0.0966783	0.0696182	0.0352528	0.0868975	0.555506	0.330577	1.72479	1	0	5	6.48373	3.58928	5.62697	1.43325e-11	0	1.9984e-14
P35573	P46976-3	AGL	GYG1	Unstimulated	0.951515	q < 0.05	0.042123	0.289805	-0.548644	0.112511	0.0670641	0.169018	0.031911	0.0468453	0.0903474	0.117376	0.993252	0.478999	1.23579	0	3	1	3.03141	4.21379	3.49241	0.000240764	0.0002314	1.03557e-06
P26373	P46776	RPL13	RPL27A	Unstimulated	0.951807	n.s.	0.398907	0.308813	0.0453959	0.0464274	0.184226	0.0159179	0.0504828	0.153468	0.0148395	0.0643245	2.66132	0.404472	0.235608	3	0	0	7.68381	1.53944	4.34292	0.000208983	0	0
P14866	P39023	HNRNPL	RPL3	Unstimulated	0.951807	n.s.	0.588486	0.208444	0.0241812	0.0619703	0.0519926	0.123321	0.0293831	0.0818271	0.0746184	0.0296004	1.11552	1.16152	0.970154	0	1	1	6.18584	6.21702	3.62485	2.54834e-07	8.34492e-06	3.2685e-13
P23396	P62269	RPS3	RPS18	Unstimulated	0.952096	n.s.	0.190609	0.303657	0.0668564	0.0508488	0.0168473	0.123748	0.0218078	0.0182338	0.112166	0.0306907	0.924445	0.866602	2.16518	1	1	4	4.52369	6.16383	6.05546	0	6.17284e-14	0
P61247	Q99878	RPS3A	HIST1H2AJ	Unstimulated	0.952096	q < 0.05	0.0770063	0.0144965	0.114591	-0.326175	0.0733375	0.0262332	0.0617326	0.117155	0.0297245	0.0737786	0.277554	0.287498	1.08704	4	1	4	6.39499	2.89188	4.4125	2.22045e-16	0	0
P09651	P62750	HNRNPA1	RPL23A	Unstimulated	0.952096	n.s.	0.580484	0.1201	0.0247302	0.0918379	0.0469456	0.160922	0.0574627	0.0605168	0.155605	0.057143	0.409805	0.800533	0.164284	0	1	1	3.75631	4.30808	2.35433	0	1.76748e-13	0
P10412	Q99729-3	HIST1H1E	HNRNPAB	Unstimulated	0.952096	n.s.	0.294113	0.193709	-0.12672	-0.0665729	0.0648296	0.093183	0.0613237	0.081401	0.0994403	0.0684681	0.867696	0.114698	0.513317	0	0	0	4.3293	6.20413	3.1751	0	0	0
P62995	Q12906	TRA2B	ILF3	Unstimulated	0.952096	n.s.	0.881528	0.0862392	0.00684129	-0.17232	0.159821	0.0406524	0.0211875	0.123895	0.0430636	0.0436959	1.02577	0.245719	0.613829	1	0	4	5.33746	3.80477	5.78569	2.80274e-07	3.30097e-10	0
O60506	P61247	SYNCRIP	RPS3A	Unstimulated	0.952096	n.s.	0.850315	0.0770063	0.00835527	0.114591	0.063595	0.0246098	0.100684	0.0661707	0.0241008	0.117999	0.964688	0.439814	1.52363	1	1	4	5.1816	3.8483	5.65218	0	0	0
P09651	Q99878	HNRNPA1	HIST1H2AJ	Unstimulated	0.952096	q < 0.05	0.580484	0.0144965	0.0247302	-0.326175	0.127227	0.0501679	0.0431962	0.122009	0.0616026	0.0476503	0.570647	0.736927	0.29478	4	0	0	6.0144	4.76148	2.79979	1.02807e-13	0	0
P62244	Q9H6F5	RPS15A	CCDC86	Unstimulated	0.952096	n.s.	0.194335	0.244274	0.071826	-0.0759459	0.100983	0.047473	0.0506561	0.0320229	0.133689	0.0651228	0.657106	0.333398	0.459009	2	0	0	6.58174	4.35562	3.64804	6.96556e-05	1.28476e-08	7.24818e-07
P62701	P62851	RPS4X	RPS25	Unstimulated	0.952381	n.s.	0.354539	0.60394	0.0421883	-0.0246693	0.0316822	0.050081	0.0655628	0.0361427	0.0306038	0.177924	0.526302	0.305463	1.08036	0	1	1	5.34026	3.07864	7.65888	0	2.0439e-07	3.62377e-13
B1AKJ5	P59998	NRD1	ARPC4	Unstimulated	0.952381	n.s.	0.917569	0.887396	-0.00499692	-0.00639439	0.0134987	0.0632965	0.00868268	0.0142156	0.0557907	0.00981424	0.36609	0.176346	0.225981	0	0	0	6.74236	10.462	8.97758	0	7.99361e-14	0
Q99729-3	Q9NR30	HNRNPAB	DDX21	Unstimulated	0.952381	n.s.	0.193709	0.082289	-0.0665729	0.110383	0.0330266	0.0635656	0.04996	0.0817032	0.110142	0.0856788	0.738487	0.594937	0.635937	0	0	0	4.91272	5.06255	3.83966	3.93841e-12	4.44089e-16	0
P62280	Q13151	RPS11	HNRNPA0	Unstimulated	0.952381	n.s.	0.139708	0.41239	0.101279	-0.0377708	0.110626	0.031311	0.103252	0.0530372	0.0479782	0.0913078	0.767051	0.437546	1.4581	0	1	4	4.35943	3.23892	7.72663	0.00132857	8.43769e-15	6.97497e-09
P04040	Q9NSE4	CAT	IARS2	Unstimulated	0.952381	q < 0.05	0.00840478	0.191635	-0.490149	-0.0679928	0.0495299	0.049779	0.0174772	0.0595471	0.0483923	0.0238096	0.479225	0.353306	0.294628	0	0	0	10.6251	7.08717	4.56047	0	0	0
B8ZZQ6	P31939	PTMA	ATIC	Unstimulated	0.952381	q < 0.05	0.0287341	0.750626	-0.245991	-0.015115	0.0265662	0.213865	0.0126723	0.0265229	0.202904	0.0156574	0.3274	2.0395	0.324598	0	0	0	6.96586	1.26501	5.20454	0	2.56721e-10	0
P10412	P61978-3	HIST1H1E	HNRNPK	Unstimulated	0.952381	n.s.	0.294113	0.0772206	-0.12672	-0.158625	0.0458914	0.0986197	0.0470205	0.0835731	0.0756987	0.0802861	3.56273	1.01496	1.49045	0	1	0	3.87102	5.34777	4.21355	1.33227e-14	1.86796e-06	4.44089e-16
P62805	Q99878	HIST1H4A	HIST1H2AJ	Unstimulated	0.952381	q < 0.05	0.0299134	0.0144965	-0.209665	-0.326175	0.112794	0.0737761	0.0261111	0.118069	0.0679347	0.0820459	0.302538	0.169306	0.131327	4	0	0	5.72001	3.76201	3.01182	6.12155e-12	1.55431e-15	0
P39023	P62899	RPL3	RPL31	Unstimulated	0.952663	n.s.	0.208444	0.321995	0.0619703	0.0518824	0.0291471	0.0115137	0.0695705	0.08402	0.0111643	0.0670092	0.336679	0.238408	0.605137	0	1	1	9.83244	4.01729	7.00927	3.9968e-15	0	0
C9J9K3	P63220	RPSA	RPS21	Unstimulated	0.952663	n.s.	0.262419	0.113983	0.0572663	0.0939667	0.0891375	0.101772	0.0100815	0.0978743	0.100088	0.0106788	0.20934	4.88749	0.370572	1	0	0	6.47818	0.723561	8.05609	0	0	0
P07951-2	P09493-3	TPM2	TPM1	Unstimulated	0.952663	q < 0.05	0.0339252	0.0593236	0.236558	0.230621	0.0266091	0.0417985	0.0729576	0.0259878	0.036107	0.0718834	0.0621372	9.0585	10.0653	0	0	0	3.43312	4.09924	2.12823	0	0	0
P25398	P62701	RPS12	RPS4X	Unstimulated	0.952941	n.s.	0.0951105	0.354539	0.0980947	0.0421883	0.0642473	0.0216298	0.0691642	0.0649504	0.0241141	0.0810176	0.813622	0.441665	1.34463	0	0	0	6.96237	7.33006	5.54084	3.37508e-14	0	0
P18621	P61247	RPL17	RPS3A	Unstimulated	0.953216	n.s.	0.335904	0.0770063	0.0464599	0.114591	0.128844	0.0256	0.0712784	0.127279	0.0269244	0.0920699	1.07293	0.257529	0.616669	4	1	0	6.58741	2.31444	4.30012	2.07354e-11	0	4.44089e-16
P46776	P62266	RPL27A	RPS23	Unstimulated	0.953488	n.s.	0.308813	0.271533	0.0464274	0.0517015	0.151617	0.0635381	0.0329555	0.127412	0.0564699	0.0430997	1.85343	0.350806	0.308865	2	1	0	7.1515	2.92058	4.12589	6.10109e-07	4.44089e-16	0
O15145	O15511	ARPC3	ARPC5	Unstimulated	0.953488	n.s.	0.405234	0.63673	-0.0390617	-0.023342	0.104951	0.00530962	0.0148197	0.0951792	0.00514596	0.0156636	0.371566	0.102784	0.117818	1	0	0	14.6243	4.11858	4.37564	6.83448e-10	0	0
P16403	Q12906	HIST1H1C	ILF3	Unstimulated	0.953488	q < 0.05	0.0110779	0.0862392	-0.393657	-0.17232	0.0893839	0.0388241	0.0110381	0.0826426	0.0406879	0.0347928	0.847176	0.110645	0.278782	1	1	0	6.95538	7.76815	5.8033	3.86122e-05	0	0
P09651	P35573	HNRNPA1	AGL	Unstimulated	0.953488	q < 0.05	0.580484	0.042123	0.0247302	-0.548644	0.187655	0.0445004	0.0761471	0.0766186	0.0759352	0.0794934	1.4893	1.13962	0.330586	3	0	2	5.17507	3.57696	2.92675	0.00132484	4.57234e-12	4.46725e-08
P62424	Q02543	RPL7A	RPL18A	Unstimulated	0.953757	q < 0.05	0.320319	0.0366208	0.0548915	0.171544	0.105042	0.0989808	0.0303135	0.0850608	0.0846829	0.0323255	2.17303	0.765978	2.43968	0	0	0	6.57364	4.01009	5.44283	6.62398e-06	2.69371e-11	0
P18621	Q99878	RPL17	HIST1H2AJ	Unstimulated	0.953757	q < 0.05	0.335904	0.0144965	0.0464599	-0.326175	0.0679088	0.0140591	0.117298	0.11303	0.0131395	0.120146	0.909595	0.197376	1.18965	0	0	4	5.80822	3.20623	5.12008	1.11022e-15	0	2.30926e-14
F5H816	H0YGP4	PYGL	CPS1	Unstimulated	0.953757	q < 0.05	0.621691	0.00947371	0.0208931	-0.518673	0.0257546	0.222024	0.0425472	0.0269962	0.189878	0.042728	0.470778	0.197303	0.418582	0	0	1	6.28747	1.62001	4.48227	0	1.24004e-10	0
Q71DI3	Q99878	HIST2H3A	HIST1H2AJ	Unstimulated	0.953757			0.0144965		-0.326175	0.160612	0.0248644	0.0269372	0.18233	0.0251888	0.0499328	0.711955	0.214555	0.143941	4	0	4	7.35946	2.32836	2.34188	2.51707e-05	0	0
P09651	P22626	HNRNPA1	HNRNPA2B1	Unstimulated	0.953757	n.s.	0.580484	0.176293	0.0247302	-0.0703011	0.0491682	0.0412775	0.0395542	0.0748645	0.0551457	0.0807768	1.64454	0.262479	2.63348	0	1	1	5.32396	6.04238	5.47314	0	0	0
P47914	P62280	RPL29	RPS11	Unstimulated	0.954023	n.s.	0.458719	0.139708	0.0463896	0.101279	0.0333661	0.0337802	0.0899697	0.109861	0.0299982	0.0801107	0.755843	0.282133	1.32808	0	0	3	6.14299	3.82972	6.7037	2.80118e-10	0	3.59712e-14
P30566	P39687	ADSL	ANP32A	Unstimulated	0.954023	n.s.	0.124012	0.156091	0.0909604	-0.130168	0.0263496	0.0245748	0.0323034	0.0229084	0.0232802	0.0322384	0.184257	0.129883	0.437879	0	1	0	9.46521	10.9224	5.50735	2.62013e-14	0	0
Q9BYD3	Q9P015	MRPL4	MRPL15	Unstimulated	0.954286	q < 0.05	0.0308134	0.0584466	0.242208	0.149489	0.24282	0.0433671	0.133992	0.0876665	0.0344375	0.0812158	0.593957	0.848192	0.904879	0	0	0	3.78691	3.99236	6.05615	0.0295907	4.04993e-06	0.000129492
P47914	Q9BRP8-2	RPL29	WIBG	Unstimulated	0.954286		0.458719		0.0463896		0.0274031	0.0834768	0.145033	0.0509612	0.0826248	0.149032	0.344869	0.308412	0.396203	0	1	2	2.95964	3.14473	5.57975	6.50981e-11	1.803e-13	2.38801e-10
P62899	Q16778	RPL31	HIST2H2BE	Unstimulated	0.954286	q < 0.05	0.321995	0.0158364	0.0518824	-0.309837	0.183999	0.0935176	0.0442589	0.144748	0.0509233	0.0710593	1.83819	0.128818	0.424625	1	1	0	4.37033	3.20307	3.31133	0.0476689	1.94184e-05	7.93291e-09
P27635	P61247	RPL10	RPS3A	Unstimulated	0.954545	q < 0.05	0.0431016	0.0770063	0.155707	0.114591	0.0756803	0.0321961	0.0323386	0.175901	0.0310088	0.0500418	1.44335	0.442061	0.773939	4	1	0	7.84601	2.3204	4.07474	3.02624e-10	0	0
P62995	Q9H6F5	TRA2B	CCDC86	Unstimulated	0.954545	n.s.	0.881528	0.244274	0.00684129	-0.0759459	0.0499051	0.0560715	0.0778143	0.121954	0.0380718	0.0607049	0.236608	0.198477	0.749837	2	1	4	5.54339	5.21868	3.71311	7.54642e-06	1.2539e-06	3.7638e-07
B1AKJ5	O15511	NRD1	ARPC5	Unstimulated	0.954545	n.s.	0.917569	0.63673	-0.00499692	-0.023342	0.0148641	0.0360645	0.00906775	0.0277451	0.0368671	0.0109931	0.380091	0.308392	0.0501364	1	0	0	9.79427	9.24284	8.05064	0	0	0
P10412	P62753	HIST1H1E	RPS6	Unstimulated	0.954545	n.s.	0.294113	0.0854373	-0.12672	0.103916	0.0388622	0.0360675	0.0371798	0.0870566	0.0386587	0.107868	1.21021	0.205969	0.839081	4	0	0	4.51302	5.3603	6.97905	0	0	0
O00232	O43242	PSMD12	PSMD3	Unstimulated	0.954802	n.s.	0.244471	0.341267	0.0663234	0.0517954	0.0886735	0.0365238	0.10204	0.0797513	0.040469	0.0780285	0.619443	1.40035	2.62198	4	0	0	6.11173	3.89511	5.52556	1.06382e-12	0	1.14131e-13
Q12906	Q9H6F5	ILF3	CCDC86	Unstimulated	0.954802	n.s.	0.0862392	0.244274	-0.17232	-0.0759459	0.126094	0.0635513	0.0393377	0.0853833	0.0672644	0.044935	1.25189	0.370669	0.827951	1	1	0	6.9811	5.40575	4.14878	0.000202393	3.73079e-09	3.52204e-09
P15880	P60866	RPS2	RPS20	Unstimulated	0.955056	n.s.	0.188053	0.723222	0.0715943	-0.0334904	0.0291015	0.110584	0.0599421	0.0272756	0.127247	0.0420095	0.423819	0.821068	0.729399	0	1	0	7.38415	5.20555	4.74785	0	0.000571377	1.93099e-07
P62899	Q99878	RPL31	HIST1H2AJ	Unstimulated	0.955056	q < 0.05	0.321995	0.0144965	0.0518824	-0.326175	0.0891652	0.0243342	0.0318325	0.174903	0.023321	0.0733039	0.713899	0.176853	0.0463535	4	1	0	8.16331	2.86599	2.83396	1.05081e-10	0	0
E7EPK6	Q12906	RPS24	ILF3	Unstimulated	0.955056	n.s.	0.201472	0.0862392	0.0745904	-0.17232	0.0637595	0.0642346	0.0637102	0.084734	0.0630569	0.0743495	0.872048	0.302175	1.09099	1	1	4	5.6268	4.70432	4.13769	6.23523e-12	0	0
P46776	P61247	RPL27A	RPS3A	Unstimulated	0.955307	n.s.	0.308813	0.0770063	0.0464274	0.114591	0.173178	0.0280425	0.0155709	0.144591	0.0281056	0.0766176	2.05374	0.395991	0.585313	1	1	0	7.4502	2.32813	4.92477	6.34482e-07	0	0
P09651	P26373	HNRNPA1	RPL13	Unstimulated	0.955307	n.s.	0.580484	0.398907	0.0247302	0.0453959	0.070206	0.0274903	0.053054	0.0771537	0.0485843	0.0581669	0.790078	0.790304	0.844868	4	0	4	6.51067	3.6254	7.10474	8.58869e-13	0	0
P61247	P61254	RPS3A	RPL26	Unstimulated	0.955556	n.s.	0.0770063	0.064155	0.114591	0.173095	0.144351	0.0201502	0.04304	0.146114	0.0191096	0.0801695	1.19957	0.114463	0.894947	0	1	3	7.30072	2.5914	4.56581	5.79767e-11	0	0
P67809	Q13151	YBX1	HNRNPA0	Unstimulated	0.955556	n.s.	0.690332	0.41239	0.0214493	-0.0377708	0.242427	0.0329267	0.0348475	0.1361	0.0410062	0.0769886	0.778882	0.231171	0.0702706	0	1	0	6.46852	3.59463	3.03695	0.0180517	8.88178e-16	1.77636e-15
P18621	P83731	RPL17	RPL24	Unstimulated	0.955801	n.s.	0.335904	0.362709	0.0464599	0.043275	0.123756	0.0265917	0.10669	0.128409	0.0250097	0.120752	0.0580968	0.192491	0.635028	0	0	0	6.01356	2.41334	5.83098	5.02314e-11	0	2.34479e-13
P62750	Q99878	RPL23A	HIST1H2AJ	Unstimulated	0.955801	q < 0.05	0.1201	0.0144965	0.0918379	-0.326175	0.0880267	0.113194	0.0223403	0.087264	0.104403	0.035632	0.526873	0.157754	0.32561	4	1	1	6.02216	5.41188	2.02393	1.02141e-14	0	0
P62899	P84098	RPL31	RPL19	Unstimulated	0.956044	n.s.	0.321995	0.10922	0.0518824	0.0948534	0.0786122	0.0334521	0.025767	0.116652	0.031661	0.0807672	0.433067	0.263985	0.375896	0	1	0	6.68941	2.47285	9.48444	4.4516e-10	0	0
P67809	Q08211	YBX1	DHX9	Unstimulated	0.956044	n.s.	0.690332	0.526304	0.0214493	-0.0315667	0.0914471	0.0473467	0.0577974	0.163255	0.0466674	0.0732301	0.880638	0.0972153	0.435924	1	1	1	5.38037	3.33573	4.43941	1.13465e-13	0	0
P14866	P23396	HNRNPL	RPS3	Unstimulated	0.956044	n.s.	0.588486	0.190609	0.0241812	0.0668564	0.108135	0.0844816	0.0166732	0.0652539	0.0704247	0.0216382	0.249029	0.214467	3.13967	1	0	0	8.04429	6.4255	4.57344	6.66221e-07	6.5719e-07	1.55431e-15
P62753	Q9NR30	RPS6	DDX21	Unstimulated	0.956044	n.s.	0.0854373	0.082289	0.103916	0.110383	0.117835	0.0654498	0.0341192	0.127557	0.0621888	0.0777666	0.813633	0.392255	0.187528	4	0	0	5.30303	3.56922	4.54032	2.69225e-07	1.5099e-14	0
E7EPK6	P62805	RPS24	HIST1H4A	Unstimulated	0.956044	q < 0.05	0.201472	0.0299134	0.0745904	-0.209665	0.0318121	0.0772787	0.123743	0.053939	0.0727002	0.118161	0.435954	0.172258	1.2397	1	0	4	4.38523	3.76696	5.28938	2.44249e-15	2.24265e-14	1.29896e-13
P16403	Q99879	HIST1H1C	HIST1H2BM	Unstimulated	0.956044	q < 0.05	0.0110779	0.00899928	-0.393657	-0.47388	0.031773	0.0209966	0.0168031	0.151214	0.0607179	0.0549382	0.547578	0.410479	0.369241	1	0	0	8.30503	5.48872	2.69435	2.41772e-07	0	0
P61247	P84098	RPS3A	RPL19	Unstimulated	0.956284	n.s.	0.0770063	0.10922	0.114591	0.0948534	0.127227	0.0474952	0.0534019	0.101554	0.0449471	0.0622335	0.489933	0.542453	1.3569	0	1	4	5.97697	2.86145	7.10954	1.27762e-08	0	0
P62280	Q12906	RPS11	ILF3	Unstimulated	0.951087	n.s.	0.139708	0.0862392	0.101279	-0.17232	0.0536562	0.0624657	0.0504631	0.0773812	0.0736686	0.0649591	0.924196	0.27787	0.93488	1	1	4	5.44625	4.52003	5.89998	9.06555e-11	0	0
E9PR30	P09651	FAU	HNRNPA1	Unstimulated	0.951087	n.s.	0.925171	0.580484	-0.00532085	0.0247302	0.0499314	0.0591167	0.141042	0.0683395	0.0797991	0.0738623	0.471911	0.399039	0.358832	0	1	1	5.72179	5.28339	4.10579	0	6.22529e-09	0.000345196
P10412	Q99879	HIST1H1E	HIST1H2BM	Unstimulated	0.951087	q < 0.05	0.294113	0.00899928	-0.12672	-0.47388	0.132821	0.0625145	0.0405895	0.148467	0.0602477	0.0451362	1.07261	0.16937	0.256199	0	1	0	7.08363	4.70122	2.47884	9.34364e-13	0	0
O15511	P39687	ARPC5	ANP32A	Unstimulated	0.951087	n.s.	0.63673	0.156091	-0.023342	-0.130168	0.0516001	0.0361012	0.0127946	0.0628073	0.0344009	0.0143322	0.719308	0.240221	0.357141	1	0	0	10.3501	7.41854	7.0101	5.59552e-14	0	0
P14314-2	Q14697-2	PRKCSH	GANAB	Unstimulated	0.951087	q < 0.05	0.504286	0.0260198	-0.0330375	-0.225041	0.00955642	0.0107247	0.00275592	0.208118	0.010306	0.0028388	0.881925	0.16308	0.187893	2	0	0	13.3509	4.35697	1.4227	0	0	0
P61313	P62888	RPL15	RPL30	Unstimulated	0.951351	n.s.	0.464289	0.079168	0.037312	0.133059	0.00191736	0.0153114	0.121129	0.140541	0.0266029	0.117752	0.698987	0.422872	0.632327	0	1	1	5.90064	2.69041	5.66714	0.0394291	1.44082e-06	3.40762e-07
E7EPK6	P39023	RPS24	RPL3	Unstimulated	0.951351	n.s.	0.201472	0.208444	0.0745904	0.0619703	0.0377811	0.0135486	0.120279	0.0704374	0.0131287	0.116406	0.455499	0.257336	1.58326	1	0	5	6.50105	3.97484	6.60849	3.44458e-12	0	7.5695e-13
P18621	P62280	RPL17	RPS11	Unstimulated	0.951613	n.s.	0.335904	0.139708	0.0464599	0.101279	0.114116	0.0338938	0.0455726	0.128011	0.0334499	0.0696718	1.10569	0.0987216	0.508806	5	0	0	6.39037	3.62989	5.82698	4.53099e-07	0	4.44089e-16
O00231	O00232	PSMD11	PSMD12	Unstimulated	0.951872	n.s.	0.0985205	0.244471	0.120217	0.0663234	0.0937474	0.0607297	0.0100937	0.112505	0.0500726	0.0361724	1.40232	1.71667	0.621478	5	1	5	7.61315	3.47019	3.26055	5.54756e-12	0	0
P16403	Q99729-3	HIST1H1C	HNRNPAB	Unstimulated	0.951872	q < 0.05	0.0110779	0.193709	-0.393657	-0.0665729	0.0685186	0.0323104	0.04356	0.0890336	0.0989193	0.0676533	0.307718	0.350379	0.649852	1	1	0	5.26955	6.89863	3.2681	1.05935e-05	0	0
P62701	P62805	RPS4X	HIST1H4A	Unstimulated	0.951872	q < 0.05	0.354539	0.0299134	0.0421883	-0.209665	0.0449763	0.0848431	0.0707243	0.0693617	0.0814454	0.0692362	0.878538	0.227326	0.287271	1	0	0	5.64394	3.97687	8.12593	0	3.59712e-14	0
P62263	P62269	RPS14	RPS18	Unstimulated	0.952128	n.s.	0.277367	0.303657	0.0603903	0.0508488	0.0464253	0.0709018	0.0469703	0.0450069	0.071095	0.0470292	0.838489	0.759543	1.11963	1	1	0	8.10232	6.7501	5.14403	0	0	0
P47914	P61247	RPL29	RPS3A	Unstimulated	0.952381	n.s.	0.458719	0.0770063	0.0463896	0.114591	0.063576	0.0127017	0.0952788	0.155181	0.0127655	0.0877194	0.795148	0.27716	1.23635	1	1	3	8.06666	2.15938	4.19436	2.07523e-12	0	2.66454e-15
P23396	P62851	RPS3	RPS25	Unstimulated	0.952632	n.s.	0.190609	0.60394	0.0668564	-0.0246693	0.0114096	0.0455435	0.0680465	0.0175183	0.0612475	0.189661	0.826279	0.712847	1.55517	0	0	1	4.39315	5.06877	6.94052	0	4.07758e-07	2.06279e-13
P10412	P46976-3	HIST1H1E	GYG1	Unstimulated	0.952632	n.s.	0.294113	0.289805	-0.12672	0.112511	0.0978216	0.115662	0.0432174	0.0689206	0.0732864	0.113266	1.31715	0.809147	0.857978	3	2	3	3.50316	4.22367	3.50656	4.245e-06	5.05263e-07	1.50884e-10
P84098	Q9NR30	RPL19	DDX21	Unstimulated	0.952632	n.s.	0.10922	0.082289	0.0948534	0.110383	0.144343	0.0290698	0.0813515	0.0752746	0.0352887	0.112676	0.58775	0.371163	0.586619	0	1	0	5.34289	2.68254	9.24267	9.49745e-05	0	4.44089e-16
P25398	P67809	RPS12	YBX1	Unstimulated	0.952632	n.s.	0.0951105	0.690332	0.0980947	0.0214493	0.0601777	0.0334622	0.0281249	0.0912071	0.0332428	0.0681287	0.880846	0.416404	1.09069	0	0	0	9.67055	5.97529	4.75462	1.55431e-15	0	0
P62269	P62280	RPS18	RPS11	Unstimulated	0.95288	n.s.	0.303657	0.139708	0.0508488	0.101279	0.0678697	0.0856718	0.0104752	0.049292	0.0802763	0.0122599	1.00488	0.544415	0.653174	1	0	0	11.0449	6.61191	3.77937	2.82298e-10	2.66454e-15	0
P62805	P67809	HIST1H4A	YBX1	Unstimulated	0.95288	q < 0.05	0.0299134	0.690332	-0.209665	0.0214493	0.0891264	0.0902305	0.0755897	0.124387	0.08408	0.0815234	0.55716	0.331361	0.176519	1	0	0	5.12988	4.41097	3.12423	1.88294e-13	3.77476e-14	0
P39023	P47914	RPL3	RPL29	Unstimulated	0.953125	n.s.	0.208444	0.458719	0.0619703	0.0463896	0.115964	0.0104188	0.0244907	0.144251	0.00970247	0.0244437	0.522432	0.282541	0.415637	1	0	2	9.88266	5.23351	5.19083	2.22783e-08	0	0
P39023	Q99878	RPL3	HIST1H2AJ	Unstimulated	0.953125	q < 0.05	0.208444	0.0144965	0.0619703	-0.326175	0.115617	0.02017	0.0291613	0.151649	0.0197975	0.0420568	0.95195	0.228721	0.559115	4	0	1	8.18876	2.97171	6.72019	9.08973e-11	0	0
D3YTB1	Q12906	RPL32	ILF3	Unstimulated	0.953125	n.s.	0.199145	0.0862392	0.0640528	-0.17232	0.085141	0.0601393	0.0488479	0.106994	0.0578706	0.0560107	0.89153	0.42476	0.646391	0	1	4	6.02114	5.96923	3.637	6.42933e-09	0	2.66454e-15
P62244	P62701	RPS15A	RPS4X	Unstimulated	0.953368	n.s.	0.194335	0.354539	0.071826	0.0421883	0.0310295	0.164786	0.0693191	0.0306712	0.152444	0.0661082	0.945672	0.620243	0.490803	0	0	0	3.78438	5.15489	5.84798	0	1.74728e-08	2.1535e-08
P62280	Q99878	RPS11	HIST1H2AJ	Unstimulated	0.953368	q < 0.05	0.139708	0.0144965	0.101279	-0.326175	0.027411	0.0338129	0.0486985	0.122637	0.0381939	0.0612417	0.402776	0.103004	1.17801	5	0	4	6.4127	2.95203	7.42288	3.86358e-14	0	0
P12956	Q12906	XRCC6	ILF3	Unstimulated	0.953608	q < 0.05	0.0401058	0.0862392	-0.16532	-0.17232	0.0750161	0.0998104	0.092888	0.0561707	0.0992835	0.0900319	0.593784	0.866647	1.72852	2	0	1	3.36358	5.57929	4.57758	0	0	0
Q13151	Q99878	HNRNPA0	HIST1H2AJ	Unstimulated	0.953608	q < 0.05	0.41239	0.0144965	-0.0377708	-0.326175	0.164615	0.0291491	0.032517	0.159244	0.0250163	0.0816457	1.14555	0.364067	0.322031	5	1	0	7.56601	2.4861	3.00795	0.00505301	0	3.10862e-15
P27635	P62263	RPL10	RPS14	Unstimulated	0.953846	q < 0.05	0.0431016	0.277367	0.155707	0.0603903	0.0750307	0.0366706	0.0136652	0.174697	0.0349974	0.0296266	1.25435	0.587259	0.117561	5	1	0	9.17306	3.01033	4.01897	7.46832e-10	0	0
D3YTB1	Q99878	RPL32	HIST1H2AJ	Unstimulated	0.953846	q < 0.05	0.199145	0.0144965	0.0640528	-0.326175	0.0802136	0.0209222	0.0351661	0.164844	0.0250606	0.0441458	1.53094	0.319944	0.671761	4	0	4	7.47059	4.47566	3.19483	3.7216e-09	0	0
D3YTB1	Q99879	RPL32	HIST1H2BM	Unstimulated	0.953846	q < 0.05	0.199145	0.00899928	0.0640528	-0.47388	0.0381264	0.0176161	0.0351202	0.16798	0.0578916	0.0561565	1.18919	0.206241	0.553286	0	0	4	7.39099	3.78842	3.83503	1.40763e-11	0	1.77636e-15
D3YTB1	P62805	RPL32	HIST1H4A	Unstimulated	0.953846	q < 0.05	0.199145	0.0299134	0.0640528	-0.209665	0.0612418	0.0738685	0.0554916	0.0851488	0.0692383	0.105826	1.36363	0.167877	0.787292	0	0	4	5.11874	4.50835	4.72303	9.20416e-10	1.15463e-14	4.39648e-14
Q96QK1	Q9UBQ0	VPS35	VPS29	Unstimulated	0.953846	n.s.	0.577685	0.220829	-0.0246732	0.0974407	0.00834517	0.0250413	0.0132649	0.0117193	0.137411	0.0493418	0.203938	0.561007	0.170662	0	0	0	5.59527	10.5005	5.3648	0	8.88178e-16	0
Q13151	Q9H6F5	HNRNPA0	CCDC86	Unstimulated	0.953846	n.s.	0.41239	0.244274	-0.0377708	-0.0759459	0.43476	0.0542409	0.0730508	0.0832171	0.0336949	0.055862	1.17247	0.342126	0.459563	2	1	0	5.29982	2.92882	2.77618	0.144278	1.0484e-06	6.7632e-07
O60506	P61978-3	SYNCRIP	HNRNPK	Unstimulated	0.953846	n.s.	0.850315	0.0772206	0.00835527	-0.158625	0.042233	0.0707149	0.0360341	0.0786762	0.0666057	0.0703015	1.99462	1.14522	1.20069	1	0	0	7.96981	4.52733	5.51147	0	1.96396e-07	0
D3YTB1	Q71DI3	RPL32	HIST2H3A	Unstimulated	0.953846		0.199145		0.0640528		0.0884691	0.0286068	0.0239559	0.226396	0.0296282	0.0483403	0.831387	0.242929	0.542537	0	0	0	6.99018	4.55999	3.49102	3.67343e-05	0	0
P35998	P62191	PSMC2	PSMC1	Unstimulated	0.954082	n.s.	0.079481	0.0795909	0.108917	0.131894	0.116367	0.0227249	0.0326074	0.122849	0.0198465	0.0811454	0.163538	0.260218	0.230546	1	0	0	10.3441	2.92377	5.59032	9.90426e-11	0	0
P26373	P62899	RPL13	RPL31	Unstimulated	0.954315	n.s.	0.398907	0.321995	0.0453959	0.0518824	0.12047	0.0238353	0.0638979	0.109656	0.0224883	0.071169	0.880784	0.299846	0.556753	4	1	4	8.1038	1.88083	6.0189	3.25682e-08	0	0
P61247	Q71DI3	RPS3A	HIST2H3A	Unstimulated	0.954315		0.0770063		0.114591		0.174927	0.0241493	0.0373741	0.181347	0.0285778	0.0567264	0.435863	0.10917	1.00772	0	1	0	7.90273	2.86404	4.42644	4.5696e-05	0	0
P62753	P62899	RPS6	RPL31	Unstimulated	0.954545	n.s.	0.0854373	0.321995	0.103916	0.0518824	0.110627	0.0305614	0.0539842	0.122425	0.0319229	0.13509	0.59363	0.202058	0.892963	4	0	0	5.36336	2.84679	5.80409	2.27438e-11	0	0
P26373	P46976-3	RPL13	GYG1	Unstimulated	0.954545	n.s.	0.398907	0.289805	0.0453959	0.112511	0.0911067	0.0437615	0.019964	0.06476	0.0300702	0.158017	0.420457	0.491873	0.963332	1	3	1	6.3339	2.13632	7.76496	2.71863e-06	1.67503e-10	2.30038e-13
P09651	P39023	HNRNPA1	RPL3	Unstimulated	0.954545	n.s.	0.580484	0.208444	0.0247302	0.0619703	0.0589332	0.0403992	0.018813	0.0772507	0.0621304	0.0230735	0.418721	0.895518	0.60238	0	0	1	7.95843	6.52353	7.97564	1.11022e-15	0	0
O43242	P48556	PSMD3	PSMD8	Unstimulated	0.954774	n.s.	0.341267	0.46961	0.0517954	0.0345954	0.0325595	0.0357613	0.0809921	0.0516285	0.0495631	0.115588	0.600205	0.491766	1.42211	1	0	1	5.60319	5.77115	7.27582	2.22045e-16	2.79547e-08	1.05855e-08
P10412	P62266	HIST1H1E	RPS23	Unstimulated	0.954774	n.s.	0.294113	0.271533	-0.12672	0.0517015	0.0255967	0.0330529	0.0743005	0.0509795	0.0307252	0.0784526	0.601303	0.331614	1.08042	1	2	4	6.66851	3.72101	9.87775	0	0	0
O15144	P59998	ARPC2	ARPC4	Unstimulated	0.954774	n.s.	0.171697	0.887396	-0.0947421	-0.00639439	0.0161068	0.0565959	0.0494458	0.0200703	0.0526107	0.049066	0.119818	0.118088	0.30346	0	0	0	8.60925	8.50708	8.01841	0	5.9952e-15	0
O60506	Q99729-3	SYNCRIP	HNRNPAB	Unstimulated	0.954774	n.s.	0.850315	0.193709	0.00835527	-0.0665729	0.0693062	0.0890351	0.0471809	0.0769672	0.0872553	0.0664394	0.9171	0.0635346	0.501726	1	1	0	5.43883	5.05864	6.47015	0	0	0
P62805	Q9H6F5	HIST1H4A	CCDC86	Unstimulated	0.954774	q < 0.05	0.0299134	0.244274	-0.209665	-0.0759459	0.121202	0.0366523	0.0720533	0.0781937	0.0917687	0.0979507	0.820059	0.54448	0.322715	1	0	0	6.52154	4.46157	3.55875	0.000167491	1.45966e-10	2.2313e-07
P47914	P62750	RPL29	RPL23A	Unstimulated	0.955	n.s.	0.458719	0.1201	0.0463896	0.0918379	0.0912052	0.113836	0.038066	0.141755	0.108842	0.0617277	0.504892	0.164434	0.379646	1	1	0	4.80822	3.56529	3.45527	5.57916e-11	2.90878e-14	0
P27635	Q02878	RPL10	RPL6	Unstimulated	0.955224	q < 0.05	0.0431016	0.276332	0.155707	0.0504958	0.0806299	0.0454292	0.0157588	0.106666	0.0585426	0.0381571	4.69931	0.819153	0.732251	0	3	0	10.4143	3.07046	3.39	8.81157e-06	0	0
P40227	P49368	CCT6A	CCT3	Unstimulated	0.955224	q < 0.05	0.0366208	0.0490941	0.167295	0.142882	0.100929	0.0344696	0.00733011	0.112757	0.0315665	0.0107058	0.36249	0.312391	0.200579	0	0	0	12.4697	4.71044	5.83336	0	0	0
P46776	P62280	RPL27A	RPS11	Unstimulated	0.955446	n.s.	0.308813	0.139708	0.0464274	0.101279	0.207443	0.026749	0.0298069	0.160936	0.0233981	0.068826	1.97167	0.162437	0.638436	2	0	0	6.7541	3.27102	5.02055	0.000425738	0	0
P67809	Q99879	YBX1	HIST1H2BM	Unstimulated	0.955446	q < 0.05	0.690332	0.00899928	0.0214493	-0.47388	0.0836393	0.0612746	0.0424797	0.205546	0.055289	0.0547823	0.382115	0.370931	0.416587	1	0	0	6.74244	3.89593	2.58698	0	0	0
P16403	P62280	HIST1H1C	RPS11	Unstimulated	0.955446	q < 0.05	0.0110779	0.139708	-0.393657	0.101279	0.0719481	0.0112041	0.0899281	0.03076	0.0302593	0.0680991	0.531325	0.304393	1.18172	0	0	4	6.48692	6.43701	9.52067	1.34445e-05	0	1.06062e-08
P26373	P39023	RPL13	RPL3	Unstimulated	0.955665	n.s.	0.398907	0.208444	0.0453959	0.0619703	0.095054	0.0287935	0.0510639	0.113255	0.0272925	0.0590171	1.20556	0.502915	1.02095	4	0	5	7.26847	4.66676	4.45251	7.30525e-09	0	0
C9IZE4	O43242	PSMD6	PSMD3	Unstimulated	0.955665	n.s.	0.623186	0.341267	0.0265248	0.0517954	0.0274782	0.0232643	0.10321	0.11596	0.033064	0.0814339	2.64227	1.81078	0.849422	1	0	1	7.14815	3.4912	6.35021	0	0	2.62013e-14
O15511	Q92688-2	ARPC5	ANP32B	Unstimulated	0.955665	n.s.	0.63673	0.849956	-0.023342	-0.0102076	0.0244053	0.0457418	0.0198971	0.0447842	0.0371973	0.0205027	0.450018	0.311775	0.483001	1	1	0	12.205	7.74944	5.43123	6.11761e-10	8.34552e-10	0
P16403	P61978-3	HIST1H1C	HNRNPK	Unstimulated	0.955665	q < 0.05	0.0110779	0.0772206	-0.393657	-0.158625	0.0949725	0.0937896	0.0445273	0.0949529	0.0844419	0.0868	3.05911	0.891695	1.33691	1	0	0	3.12566	6.17934	4.37164	5.17878e-05	3.26133e-06	1.93606e-10
P09651	Q99879	HNRNPA1	HIST1H2BM	Unstimulated	0.955665	q < 0.05	0.580484	0.00899928	0.0247302	-0.47388	0.114156	0.0711251	0.0615461	0.167519	0.0768297	0.0660893	0.47306	0.553278	0.456627	0	0	0	6.11632	3.86591	2.69399	1.33227e-15	0	0
P61247	P62750	RPS3A	RPL23A	Unstimulated	0.955882	n.s.	0.0770063	0.1201	0.114591	0.0918379	0.0424304	0.113248	0.0798991	0.0497409	0.107676	0.0854071	0.307277	0.144531	1.04876	0	0	3	6.09159	4.26327	4.92597	0	2.22045e-16	0
P05388	P62906	RPLP0	RPL10A	Unstimulated	0.956098	n.s.	0.196748	0.118812	0.0649849	0.0869421	0.0267854	0.100627	0.0179751	0.0739278	0.111029	0.0268679	0.403531	0.448028	2.10662	0	0	0	10.9342	3.38603	4.72647	2.18044e-06	6.9385e-08	0
B0V043	P24534	VARS	EEF1B2	Unstimulated	0.956098	q < 0.05	0.0327697	0.248782	-0.182452	0.0659764	0.102687	0.0356765	0.00568762	0.262693	0.0311408	0.0135831	0.156212	2.6977	0.116828	1	0	1	6.89901	2.86031	4.73422	8.88178e-16	0	0
P62424	Q02878	RPL7A	RPL6	Unstimulated	0.956311	n.s.	0.320319	0.276332	0.0548915	0.0504958	0.0221699	0.106783	0.10148	0.0192415	0.114297	0.10371	2.69805	1.83454	2.6629	0	1	0	4.98769	4.27144	5.22019	1.13243e-13	2.08722e-14	0
A8MUB1	Q5JP53	TUBA4A	TUBB	Unstimulated	0.956311	q < 0.05	0.600185	0.0331348	-0.023609	0.181057	0.0830939	0.159592	0.0311423	0.0835298	0.105752	0.0360783	1.37147	0.784668	1.28285	1	0	0	9.92243	0.893066	5.12896	0	1.4877e-13	0
P62701	P62753	RPS4X	RPS6	Unstimulated	0.956522	n.s.	0.354539	0.0854373	0.0421883	0.103916	0.0916657	0.0317912	0.0160958	0.0924567	0.0330896	0.139308	1.00989	0.183888	0.895253	5	1	0	6.44855	2.65944	6.78311	3.55271e-15	0	0
E7EPK6	P67809	RPS24	YBX1	Unstimulated	0.956522	n.s.	0.201472	0.690332	0.0745904	0.0214493	0.0592437	0.0427186	0.127791	0.0807446	0.041951	0.131746	0.343728	0.240698	1.4078	0	0	4	5.4953	4.00955	5.24457	9.09939e-13	0	5.37348e-14
P62280	Q9H6F5	RPS11	CCDC86	Unstimulated	0.956522	n.s.	0.139708	0.244274	0.101279	-0.0759459	0.0783554	0.0374439	0.161499	0.0296956	0.0445442	0.0889461	0.695929	0.52943	1.51929	2	0	4	6.49881	3.79001	7.6359	2.03712e-05	6.57286e-10	4.95676e-05
P15880	P62805	RPS2	HIST1H4A	Unstimulated	0.956522	q < 0.05	0.188053	0.0299134	0.0715943	-0.209665	0.0713337	0.0514622	0.00700034	0.0996758	0.0801451	0.0644634	0.823277	0.262207	0.124989	1	0	0	6.65602	4.06371	8.21367	1.04983e-12	0	0
E7EPK6	P62750	RPS24	RPL23A	Unstimulated	0.956522	n.s.	0.201472	0.1201	0.0745904	0.0918379	0.0261712	0.06879	0.0979683	0.040777	0.119546	0.104258	0.289536	0.242734	1.27934	1	1	3	4.7315	4.37537	4.95342	0	0	1.77636e-15
P62701	Q99879	RPS4X	HIST1H2BM	Unstimulated	0.956522	q < 0.05	0.354539	0.00899928	0.0421883	-0.47388	0.134911	0.0464663	0.0377429	0.146234	0.0475845	0.0427928	0.710429	0.272184	0.0612061	1	0	0	7.46735	3.02322	7.53277	3.00204e-13	0	0
E7EPK6	Q71DI3	RPS24	HIST2H3A	Unstimulated	0.956522		0.201472		0.0745904		0.183619	0.0379271	0.0605922	0.177267	0.0372465	0.0610671	0.214696	0.299231	0.995419	1	0	0	6.98458	3.24332	4.12622	0.000662443	0	0
P62995	Q08211	TRA2B	DHX9	Unstimulated	0.956522	n.s.	0.881528	0.526304	0.00684129	-0.0315667	0.137775	0.0388426	0.0503903	0.132754	0.0545236	0.047951	0.870079	0.28148	0.703205	1	0	3	5.07715	4.80993	6.36115	6.10047e-08	2.3062e-10	0
E9PR30	P62899	FAU	RPL31	Unstimulated	0.956522	n.s.	0.925171	0.321995	-0.00532085	0.0518824	0.0313608	0.0453581	0.0861804	0.0921187	0.0635545	0.144383	0.37635	0.592803	0.635745	0	0	1	3.4879	5.97279	5.4061	8.43769e-15	7.81113e-10	8.36149e-05
O15143	Q92688-2	ARPC1B	ANP32B	Unstimulated	0.956522	n.s.	0.0795909	0.849956	-0.136604	-0.0102076	0.0639175	0.0325308	0.0554181	0.0624112	0.0274345	0.0537986	0.459606	0.26435	0.669207	0	1	0	9.82821	6.13154	7.46483	1.33917e-09	3.44347e-12	0
P62805	Q99879	HIST1H4A	HIST1H2BM	Unstimulated	0.956522	q < 0.05	0.0299134	0.00899928	-0.209665	-0.47388	0.121216	0.0833673	0.0495271	0.155998	0.107222	0.0493163	0.180535	0.0743735	0.242607	0	0	0	6.13782	4.34002	2.0835	8.26716e-12	6.9722e-14	0
P62899	Q08211	RPL31	DHX9	Unstimulated	0.951923	n.s.	0.321995	0.526304	0.0518824	-0.0315667	0.0735718	0.0165673	0.0468501	0.151452	0.0275191	0.124747	0.953095	0.0747633	0.465417	0	0	1	6.12045	4.03795	5.53814	4.19265e-12	0	0
P46976-3	P61247	GYG1	RPS3A	Unstimulated	0.951923	n.s.	0.289805	0.0770063	0.112511	0.114591	0.0643716	0.0483169	0.0105059	0.0494499	0.032522	0.205592	0.830958	0.506657	1.72935	3	2	1	5.95467	2.34204	6.6499	3.03626e-07	3.82654e-10	7.10543e-15
P18621	P62263	RPL17	RPS14	Unstimulated	0.952153	n.s.	0.335904	0.277367	0.0464599	0.0603903	0.120065	0.0283732	0.0704759	0.111525	0.0277395	0.0769276	1.26598	0.395872	0.596802	5	1	0	7.22342	3.04309	6.57826	7.00062e-11	0	0
O15511	Q92747	ARPC5	ARPC1A	Unstimulated	0.952153	n.s.	0.63673	0.544079	-0.023342	0.0678909	0.09433	0.0176221	0.0899782	0.0765762	0.0217655	0.0674962	0.235741	0.0873061	0.583209	1	1	1	6.47177	5.92709	8.72503	2.81166e-09	1.35076e-11	2.51405e-06
P61247	P62753	RPS3A	RPS6	Unstimulated	0.952381	n.s.	0.0770063	0.0854373	0.114591	0.103916	0.0123889	0.0265516	0.0263455	0.0711503	0.0275427	0.204405	0.33105	0.11152	1.86204	4	0	4	5.58793	2.55222	6.6444	0	0	0
O60506	P62753	SYNCRIP	RPS6	Unstimulated	0.952381	n.s.	0.850315	0.0854373	0.00835527	0.103916	0.0923015	0.0364108	0.0321511	0.146709	0.0367118	0.0886284	1.17401	0.334579	0.972001	5	1	0	6.41401	3.47248	4.92506	1.55431e-15	0	0
P84098	Q12906	RPL19	ILF3	Unstimulated	0.947867	n.s.	0.10922	0.0862392	0.0948534	-0.17232	0.115121	0.0377376	0.0474773	0.126457	0.0394464	0.0795049	0.948207	0.248206	0.739512	0	1	0	6.31255	3.81769	7.57379	4.30353e-09	0	0
Q12906	Q13151	ILF3	HNRNPA0	Unstimulated	0.947867	n.s.	0.0862392	0.41239	-0.17232	-0.0377708	0.239225	0.0504675	0.0294854	0.128961	0.0652768	0.0556493	0.181533	0.159948	0.56817	1	0	0	6.64911	4.40692	3.96467	0.0172896	1.39e-13	8.88178e-16
E7EPK6	P62995	RPS24	TRA2B	Unstimulated	0.947867	n.s.	0.201472	0.881528	0.0745904	0.00684129	0.0789169	0.0799603	0.0287236	0.141532	0.0538388	0.0624983	0.700534	0.429825	0.604196	0	1	0	6.42089	4.9222	5.63525	5.8926e-08	1.71676e-07	0
P62280	P84098	RPS11	RPL19	Unstimulated	0.948113	n.s.	0.139708	0.10922	0.101279	0.0948534	0.172213	0.0446195	0.0596168	0.103294	0.0475401	0.0869868	0.425872	0.426409	1.42623	1	0	4	5.53542	3.23812	6.46822	4.09794e-05	0	0
P16403	P35573	HIST1H1C	AGL	Unstimulated	0.948113	q < 0.05	0.0110779	0.042123	-0.393657	-0.548644	0.443923	0.044569	0.0732849	0.091015	0.070175	0.0662724	1.90758	0.559333	0.233157	4	0	2	3.50277	2.56076	2.0336	0.0950756	1.61182e-11	1.90713e-06
P23396	P39023	RPS3	RPL3	Unstimulated	0.948357	n.s.	0.190609	0.208444	0.0668564	0.0619703	0.104172	0.048441	0.0310134	0.101224	0.0616335	0.0371906	1.3303	0.947064	2.75686	1	1	1	8.53767	4.85146	4.44987	9.9285e-12	0	0
P15880	Q9NR30	RPS2	DDX21	Unstimulated	0.948357	n.s.	0.188053	0.082289	0.0715943	0.110383	0.150802	0.03757	0.0904595	0.0974378	0.0345502	0.0829098	1.02196	0.475666	0.915226	1	1	0	7.8819	2.68121	6.85107	2.18641e-06	0	1.11022e-15
P62701	P62750	RPS4X	RPL23A	Unstimulated	0.948598	n.s.	0.354539	0.1201	0.0421883	0.0918379	0.034804	0.127497	0.0419001	0.0435152	0.118445	0.0427712	0.591535	0.14628	0.455686	1	1	1	6.42561	4.86496	7.42011	0	5.77316e-15	0
E7EPK6	P84098	RPS24	RPL19	Unstimulated	0.948598	n.s.	0.201472	0.10922	0.0745904	0.0948534	0.159592	0.0305973	0.075155	0.106993	0.0290855	0.0962574	0.333635	0.371484	1.25364	1	0	4	5.6404	2.35734	8.20817	3.51945e-06	0	0
P84098	Q5JR95	RPL19	RPS8	Unstimulated	0.948598	n.s.	0.10922	0.0841089	0.0948534	0.109782	0.150428	0.038068	0.0515752	0.116352	0.0360247	0.0659713	0.551802	0.489074	1.08877	4	0	4	7.01891	2.78122	6.1508	2.08166e-08	0	0
P16403	P39023	HIST1H1C	RPL3	Unstimulated	0.948598	q < 0.05	0.0110779	0.208444	-0.393657	0.0619703	0.0592084	0.0047475	0.0186557	0.065948	0.00636243	0.0199745	0.195744	0.133612	0.665214	1	0	1	10.6643	8.17019	8.75968	1.60661e-05	0	0
Q08211	Q13151	DHX9	HNRNPA0	Unstimulated	0.948598	n.s.	0.526304	0.41239	-0.0315667	-0.0377708	0.162915	0.0144192	0.0270379	0.194114	0.0316765	0.0508708	1.39676	0.260382	0.504784	1	0	1	7.30755	3.73286	4.58554	0.00488126	0	0
P26373	Q71DI3	RPL13	HIST2H3A	Unstimulated	0.948598		0.398907		0.0453959		0.0740042	0.0294815	0.030108	0.198469	0.0294301	0.0324537	0.981579	0.126444	0.437395	4	0	0	8.29313	3.24773	5.89944	1.54241e-05	0	0
P62899	Q99729-3	RPL31	HNRNPAB	Unstimulated	0.948598	n.s.	0.321995	0.193709	0.0518824	-0.0665729	0.0379796	0.0806883	0.121557	0.0919562	0.0925802	0.12938	0.559603	0.345404	0.615842	0	0	0	4.6119	4.73531	3.73331	0	0	2.22045e-15
O60506	Q99878	SYNCRIP	HIST1H2AJ	Unstimulated	0.948598	q < 0.05	0.850315	0.0144965	0.00835527	-0.326175	0.18704	0.021338	0.0535416	0.174568	0.0198076	0.0577783	0.901715	0.181167	0.585732	5	0	0	6.96928	2.62321	5.88375	6.15779e-11	0	0
P16403	P61254	HIST1H1C	RPL26	Unstimulated	0.948598	q < 0.05	0.0110779	0.064155	-0.393657	0.173095	0.24081	0.025754	0.0526593	0.145643	0.0259832	0.0615282	0.60218	0.315148	0.378617	1	0	1	9.36162	2.9969	3.51146	0.00418676	0	2.22045e-16
D3YTB1	Q9H6F5	RPL32	CCDC86	Unstimulated	0.948598	n.s.	0.199145	0.244274	0.0640528	-0.0759459	0.304538	0.0254767	0.119168	0.126699	0.0212514	0.0836578	1.78095	0.512588	0.929556	1	0	4	5.85888	2.1536	3.94899	0.017494	1.79456e-12	6.64135e-06
F5H4R6	Q99733	NAP1L1	NAP1L4	Unstimulated	0.948598	n.s.	0.108415	0.189132	0.100396	-0.0674461	0.0492993	0.035255	0.0408659	0.0471224	0.0333654	0.0420085	1.06905	0.863174	0.585884	3	1	0	9.57897	7.26928	7.13335	0	0	0
P16403	P26373	HIST1H1C	RPL13	Unstimulated	0.948598	q < 0.05	0.0110779	0.398907	-0.393657	0.0453959	0.160242	0.0181958	0.0497181	0.065755	0.0175735	0.0457563	1.22607	0.415183	0.724606	5	0	4	8.48498	4.30679	7.88179	0.000631645	0	0
P10412	P62995	HIST1H1E	TRA2B	Unstimulated	0.948598	n.s.	0.294113	0.881528	-0.12672	0.00684129	0.155623	0.0575836	0.0282279	0.158148	0.0441896	0.0438127	1.27264	0.385358	0.629577	1	0	4	5.28665	7.48518	1.62152	7.78118e-07	5.06981e-09	0
P07900	Q58FF6	HSP90AA1	HSP90AB4P	Unstimulated	0.948598		0.031484		0.220162		0.00395588	0.0518817	0.0332677	0.0419348	0.0394033	0.0240252	0.246221	0.539515	0.335689	0	0	0	11.8273	9.17009	5.88638	0	8.96187e-06	6.79607e-11
O00232	Q9UNM6	PSMD12	PSMD13	Unstimulated	0.948837	n.s.	0.244471	0.432058	0.0663234	0.0368575	0.2038	0.0437849	0.008938	0.155624	0.0602046	0.00982431	2.10105	0.291737	0.978909	0	0	5	9.11649	4.08305	1.77676	3.26583e-06	3.18856e-13	0
O00231	P43686	PSMD11	PSMC4	Unstimulated	0.949074	n.s.	0.0985205	0.106877	0.120217	0.0921261	0.0802346	0.0976869	0.0273435	0.148592	0.0812421	0.0504401	2.38928	0.270698	3.03549	0	1	0	6.06097	4.11164	3.89733	3.93019e-14	0	0
P35573	P61978-3	AGL	HNRNPK	Unstimulated	0.949074	q < 0.05	0.042123	0.0772206	-0.548644	-0.158625	0.14474	0.0721738	0.0859752	0.0904491	0.0805766	0.0832401	1.95038	0.425286	1.2466	3	0	2	3.87423	5.07888	4.04822	0.000390339	4.87099e-06	2.90536e-07
P61247	P62244	RPS3A	RPS15A	Unstimulated	0.949309	n.s.	0.0770063	0.194335	0.114591	0.071826	0.0190236	0.158726	0.12342	0.0179277	0.143279	0.105526	0.216441	0.35181	1.28761	1	1	4	2.85716	4.65765	4.56256	0	1.09431e-08	1.82524e-06
P10412	Q12905	HIST1H1E	ILF2	Unstimulated	0.949309	n.s.	0.294113	0.120668	-0.12672	-0.0961326	0.0537331	0.0491125	0.161344	0.0659036	0.0363134	0.145952	0.377662	0.509874	1.41675	0	0	3	3.85339	4.76775	7.11645	3.10862e-15	1.45827e-09	4.12492e-12
P47914	Q99729-3	RPL29	HNRNPAB	Unstimulated	0.949309	n.s.	0.458719	0.193709	0.0463896	-0.0665729	0.0703018	0.0439114	0.0581282	0.11623	0.0949933	0.0860954	0.318628	0.394473	0.422198	1	1	1	5.20041	5.24863	3.99157	2.41807e-12	0	0
P61247	P62269	RPS3A	RPS18	Unstimulated	0.949541	n.s.	0.0770063	0.303657	0.114591	0.0508488	0.051115	0.057038	0.0266485	0.0473459	0.0684627	0.027845	1.07575	0.616617	0.579311	0	1	0	9.74685	7.14036	6.97352	0	0	0
P61247	P62805	RPS3A	HIST1H4A	Unstimulated	0.949541	q < 0.05	0.0770063	0.0299134	0.114591	-0.209665	0.0468822	0.0830311	0.117264	0.0699013	0.0753902	0.110676	0.268005	0.21747	1.21835	0	1	4	5.31419	3.76081	5.55466	0	2.57572e-14	1.06581e-14
P62750	Q71DI3	RPL23A	HIST2H3A	Unstimulated	0.949541		0.1201		0.0918379		0.145681	0.114954	0.0421419	0.116222	0.0986978	0.062261	0.382889	0.0570404	0.429405	0	1	3	4.68888	5.33988	2.53411	1.26738e-05	7.54952e-14	0
D3YTB1	P84098	RPL32	RPL19	Unstimulated	0.949541	n.s.	0.199145	0.10922	0.0640528	0.0948534	0.10656	0.047137	0.0431873	0.113629	0.0441643	0.0774369	0.805957	0.629144	0.84203	0	0	4	5.76738	3.82977	8.16208	3.14291e-06	0	4.44089e-16
O60506	P62851	SYNCRIP	RPS25	Unstimulated	0.949541	n.s.	0.850315	0.60394	0.00835527	-0.0246693	0.0351797	0.0595022	0.0703104	0.042987	0.035363	0.188759	1.49284	0.118099	0.704917	0	1	1	7.01793	3.4502	6.93944	0	5.63196e-07	8.753e-13
P15880	Q9H6F5	RPS2	CCDC86	Unstimulated	0.949541	n.s.	0.188053	0.244274	0.0715943	-0.0759459	0.259882	0.040307	0.0642289	0.0823605	0.0318122	0.0381037	1.55516	0.608723	0.417085	2	0	0	9.51004	3.30393	6.82079	0.00591773	3.08648e-10	1.01922e-07
P62899	Q12905	RPL31	ILF2	Unstimulated	0.945205	n.s.	0.321995	0.120668	0.0518824	-0.0961326	0.0560688	0.0336923	0.154609	0.0897085	0.0301855	0.187463	0.909068	0.330317	1.34539	0	0	3	4.56165	2.4712	6.33565	4.5719e-12	7.5117e-11	2.42704e-11
P61978-3	P62899	HNRNPK	RPL31	Unstimulated	0.945205	n.s.	0.0772206	0.321995	-0.158625	0.0518824	0.0396413	0.0676629	0.0511276	0.135597	0.0728286	0.143735	2.98282	0.812601	1.54157	0	1	0	3.98371	3.7051	4.16409	1.46816e-12	1.45407e-07	5.24025e-13
P47914	Q08211	RPL29	DHX9	Unstimulated	0.940909	n.s.	0.458719	0.526304	0.0463896	-0.0315667	0.113914	0.0135113	0.040149	0.205013	0.0300582	0.0557317	1.0921	0.12621	0.349131	1	1	0	6.80046	5.01377	4.2361	1.86474e-08	0	0
B0V043	P61163	VARS	ACTR1A	Unstimulated	0.940909	q < 0.05	0.0327697	0.396945	-0.182452	-0.0449339	0.100926	0.0630005	0.064053	0.100749	0.0623767	0.060378	0.184795	0.841394	0.487541	1	1	0	7.47825	5.0297	5.73247	9.24842e-07	3.01985e-08	4.68091e-10
P09651	P62753	HNRNPA1	RPS6	Unstimulated	0.940909	n.s.	0.580484	0.0854373	0.0247302	0.103916	0.0363091	0.0410019	0.0476959	0.114632	0.0585933	0.116144	0.479061	0.76256	0.976589	4	1	0	4.92859	4.39138	6.41361	0	0	0
O15144	P61160	ARPC2	ACTR2	Unstimulated	0.940909	q < 0.05	0.171697	0.032956	-0.0947421	-0.194225	0.136885	0.0074979	0.0522161	0.128245	0.00795049	0.0521043	0.562505	0.100052	0.307092	1	1	0	10.4776	3.34532	7.60295	9.72555e-14	0	0
P25398	P60866	RPS12	RPS20	Unstimulated	0.941176	n.s.	0.0951105	0.723222	0.0980947	-0.0334904	0.0102191	0.137391	0.0312555	0.016261	0.112985	0.0588172	0.103485	0.622112	0.539854	0	1	0	4.345	9.86775	6.91639	0	0.00131627	2.22907e-07
P62277	P62899	RPS13	RPL31	Unstimulated	0.941441	n.s.	0.238618	0.321995	0.0626917	0.0518824	0.0344113	0.102729	0.0477589	0.0514314	0.0890709	0.0488377	0.34707	0.30152	1.10411	0	1	4	8.147	4.81026	6.56088	5.57201e-09	1.54499e-12	1.9984e-15
P49368	P50991	CCT3	CCT4	Unstimulated	0.941704	q < 0.05	0.0490941	0.0898573	0.142882	0.104528	0.0294012	0.0356785	0.0241611	0.125952	0.0326137	0.0235088	0.517133	0.287469	0.113237	0	0	0	12.8506	5.10565	5.72744	0	0	0
O00231	P48556	PSMD11	PSMD8	Unstimulated	0.941964	n.s.	0.0985205	0.46961	0.120217	0.0345954	0.0420364	0.0462985	0.0464024	0.102857	0.0735641	0.0559228	2.46529	3.16882	0.464733	0	1	6	6.02906	4.82454	4.75597	1.33227e-15	1.2865e-07	8.00111e-11
P39023	Q08211	RPL3	DHX9	Unstimulated	0.937778	n.s.	0.208444	0.526304	0.0619703	-0.0315667	0.0821534	0.0160062	0.0342716	0.163975	0.0289732	0.0480487	1.13867	0.205029	0.330324	0	1	2	9.20223	4.2393	5.55406	4.08076e-11	0	0
O14744	Q9BQA1	PRMT5	WDR77	Unstimulated	0.937778	n.s.	0.721108	0.300746	0.0186206	0.0818922	0.08988	0.0311602	0.0856235	0.0862339	0.0269563	0.0772634	0.931723	0.509904	0.605573	2	0	0	8.80367	6.0057	5.64024	4.26708e-09	0	6.53255e-13
P62266	P62899	RPS23	RPL31	Unstimulated	0.938053	n.s.	0.271533	0.321995	0.0517015	0.0518824	0.0307734	0.0409172	0.0832023	0.0768259	0.038342	0.110381	0.13874	0.448169	0.956788	1	2	4	7.59199	2.44345	8.26173	0	0	0
P62805	Q12906	HIST1H4A	ILF3	Unstimulated	0.938053	q < 0.05	0.0299134	0.0862392	-0.209665	-0.17232	0.0945924	0.0931738	0.0273886	0.112458	0.0888823	0.0973077	1.30706	0.332165	0.516347	0	1	0	5.00287	4.69189	5.30088	2.61124e-12	1.5099e-13	0
P62750	Q99879	RPL23A	HIST1H2BM	Unstimulated	0.938053	q < 0.05	0.1201	0.00899928	0.0918379	-0.47388	0.089372	0.149129	0.0261658	0.133627	0.134203	0.0337981	0.119028	0.249746	0.465759	0	1	1	6.31484	4.70461	1.81269	2.22045e-15	1.34559e-13	0
P17987	P49368	TCP1	CCT3	Unstimulated	0.938326	q < 0.05	0.0366208	0.0490941	0.181909	0.142882	0.00585381	0.0304747	0.0243788	0.119377	0.0278908	0.0302099	0.487825	0.066824	0.547907	0	0	2	12.3451	4.66224	7.09612	0	0	0
G5E9Y2	Q5T4U5	XPNPEP1	ACADM	Unstimulated	0.938326	n.s.	0.27974	0.0700886	0.0579617	-0.219143	0.0949045	0.0427309	0.0840496	0.107946	0.084184	0.0923395	0.92875	0.101406	3.92853	0	0	0	8.0242	2.54691	4.11697	6.21725e-15	1.55431e-15	0
P61247	P62995	RPS3A	TRA2B	Unstimulated	0.938326	n.s.	0.0770063	0.881528	0.114591	0.00684129	0.179737	0.0386249	0.0214263	0.163028	0.0339192	0.053449	0.637367	0.164824	0.774925	1	0	0	7.63908	4.35136	5.98725	9.24494e-07	8.26804e-10	0
P62753	Q13151	RPS6	HNRNPA0	Unstimulated	0.938326	n.s.	0.0854373	0.41239	0.103916	-0.0377708	0.154791	0.0434193	0.0421272	0.113815	0.0447649	0.136456	0.975333	0.376829	0.805368	5	0	0	5.33178	3.02026	5.81027	0.00411541	2.91323e-13	5.90639e-14
P39023	P62753	RPL3	RPS6	Unstimulated	0.938596	n.s.	0.208444	0.0854373	0.0619703	0.103916	0.0732772	0.0436458	0.0352318	0.100527	0.0454087	0.0944127	0.897464	0.381399	0.402796	4	1	1	7.97825	4.08779	5.71415	2.00506e-13	0	0
P61254	P62841	RPL26	RPS15	Unstimulated	0.938865	n.s.	0.064155	0.818055	0.173095	0.014672	0.0686877	0.0836876	0.114884	0.0932144	0.0784825	0.112976	0.424405	0.458794	0.796111	0	1	3	7.18307	2.76666	3.43646	5.67828e-08	0	0
P62805	P62899	HIST1H4A	RPL31	Unstimulated	0.938865	q < 0.05	0.0299134	0.321995	-0.209665	0.0518824	0.0755863	0.0825898	0.0849334	0.117832	0.0775026	0.121539	0.696492	0.29877	0.176562	0	1	0	6.11339	3.88828	3.61787	1.11443e-10	9.32587e-15	0
P62701	Q08211	RPS4X	DHX9	Unstimulated	0.934783	n.s.	0.354539	0.526304	0.0421883	-0.0315667	0.0793616	0.0235023	0.0472193	0.158096	0.0368132	0.0676505	1.19695	0.0311273	0.451254	1	1	1	7.9842	3.96536	5.94857	3.33067e-14	0	0
O60506	P26373	SYNCRIP	RPL13	Unstimulated	0.934783	n.s.	0.850315	0.398907	0.00835527	0.0453959	0.140809	0.0262721	0.0682675	0.115258	0.0257571	0.0823314	1.38996	0.449205	1.16219	5	0	4	6.64544	4.36356	4.79512	2.42854e-09	0	0
P39023	Q5JR95	RPL3	RPS8	Unstimulated	0.934783	n.s.	0.208444	0.0841089	0.0619703	0.109782	0.114395	0.0205155	0.106333	0.101137	0.0195024	0.108353	0.648628	0.393692	1.39362	4	0	5	6.78542	3.07121	5.92362	1.82761e-09	0	0
P13010	Q12906	XRCC5	ILF3	Unstimulated	0.935065	q < 0.05	0.0355591	0.0862392	-0.181212	-0.17232	0.0785951	0.115753	0.0981784	0.0662377	0.112249	0.0842482	0.624174	0.921132	1.83489	2	0	1	3.64555	5.90508	4.43881	0	4.44089e-16	0
Q08211	Q9H6F5	DHX9	CCDC86	Unstimulated	0.935065	n.s.	0.526304	0.244274	-0.0315667	-0.0759459	0.120546	0.030702	0.039635	0.149347	0.0522378	0.0581191	0.747407	0.442735	0.0663428	1	1	1	6.81085	5.13932	5.31959	0.000163194	8.60956e-12	3.7097e-09
P62701	Q16778	RPS4X	HIST2H2BE	Unstimulated	0.935065	q < 0.05	0.354539	0.0158364	0.0421883	-0.309837	0.0552918	0.0791484	0.0295043	0.125736	0.0440761	0.02972	1.47714	0.115599	0.529666	0	0	0	9.89045	3.70497	8.42122	0.00450126	7.98034e-06	2.07422e-09
O15143	P39687	ARPC1B	ANP32A	Unstimulated	0.935065	n.s.	0.0795909	0.156091	-0.136604	-0.130168	0.0864009	0.0241165	0.0444981	0.0825047	0.0229913	0.0442411	0.808765	0.212818	0.576249	0	0	0	11.4569	5.5915	7.73324	0	0	0
P39023	Q9H6F5	RPL3	CCDC86	Unstimulated	0.935065	n.s.	0.208444	0.244274	0.0619703	-0.0759459	0.138741	0.0471362	0.0436196	0.0871108	0.0360063	0.0262131	1.19234	0.607779	0.265563	1	0	1	10.8874	5.23149	6.33679	0.000319239	3.11343e-10	7.17691e-09
D3YTB1	P62854	RPL32	RPS26	Unstimulated	0.935065	n.s.	0.199145	0.385351	0.0640528	0.0647113	0.0736152	0.0543686	0.143088	0.14381	0.0467994	0.0950921	0.314955	0.395723	1.09414	0	1	3	5.55868	3.83169	4.2398	1.5033e-05	1.11022e-15	0.000182462
P18124	P40429	RPL7	RPL13A	Unstimulated	0.935345	n.s.	0.220914	0.40146	0.0835355	0.0410906	0.0317681	0.0563239	0.116895	0.119844	0.0574761	0.111422	1.22702	1.20185	0.349391	0	4	0	5.73942	2.90089	5.79989	2.41586e-07	0	1.01252e-13
P62424	Q07020	RPL7A	RPL18	Unstimulated	0.935622	n.s.	0.320319	0.437799	0.0548915	0.0340258	0.00877558	0.0670474	0.199467	0.0178868	0.077408	0.191775	1.18248	0.351711	1.33692	0	1	3	4.51547	2.89444	6.04983	3.21137e-09	0	4.59949e-09
Q12906	Q99729-3	ILF3	HNRNPAB	Unstimulated	0.935622	n.s.	0.0862392	0.193709	-0.17232	-0.0665729	0.0538213	0.0939458	0.0491082	0.103886	0.113409	0.0982403	1.10286	0.373813	0.924159	0	0	0	4.82427	5.08279	4.8752	0	0	0
P10412	P62244	HIST1H1E	RPS15A	Unstimulated	0.935622	n.s.	0.294113	0.194335	-0.12672	0.071826	0.0433023	0.194352	0.0672514	0.0352163	0.168413	0.0521567	1.25344	0.665776	0.67345	1	1	0	5.0019	4.70535	4.97251	2.30926e-14	7.83286e-08	1.7014e-08
P61978-3	Q08211	HNRNPK	DHX9	Unstimulated	0.935622	n.s.	0.0772206	0.526304	-0.158625	-0.0315667	0.0911129	0.0815486	0.0706281	0.12546	0.0733287	0.066104	2.04024	0.881227	1.89831	0	1	1	6.28656	4.54068	4.18546	1.34794e-10	5.17284e-07	1.2168e-13
B8ZZQ6	P62258	PTMA	YWHAE	Unstimulated	0.935622	q < 0.05	0.0287341	0.44133	-0.245991	0.0364978	0.070238	0.187138	0.00787941	0.0689509	0.177199	0.0105696	0.539199	0.679222	0.174496	1	0	0	10.9745	0.947446	4.29781	0	2.05995e-11	0
P12956	Q08211	XRCC6	DHX9	Unstimulated	0.935897	q < 0.05	0.0401058	0.526304	-0.16532	-0.0315667	0.130256	0.0994206	0.0777472	0.120475	0.084487	0.0814518	1.99232	0.958165	1.03295	2	0	0	4.50687	4.5321	4.24841	5.02576e-11	0	0
P62280	Q71DI3	RPS11	HIST2H3A	Unstimulated	0.935897		0.139708		0.101279		0.0764384	0.0246561	0.0331897	0.192967	0.0487408	0.0499616	0.314428	0.200216	1.08522	1	0	0	7.24055	3.32616	7.61825	1.80577e-05	0	0
P15880	P62244	RPS2	RPS15A	Unstimulated	0.93617	n.s.	0.188053	0.194335	0.0715943	0.071826	0.0379774	0.192665	0.0694606	0.0319254	0.169133	0.0582236	0.969652	0.745859	0.601901	0	0	0	4.14296	5.7774	5.79925	4.88498e-15	1.20879e-07	2.18793e-08
D3YTB1	P39023	RPL32	RPL3	Unstimulated	0.93617	n.s.	0.199145	0.208444	0.0640528	0.0619703	0.0717274	0.0337834	0.0845905	0.0736101	0.0314158	0.0823028	0.593708	0.547261	1.16274	0	0	5	7.80195	6.27343	6.12613	7.78699e-08	0	3.52474e-12
P09651	P46976-3	HNRNPA1	GYG1	Unstimulated	0.93617	n.s.	0.580484	0.289805	0.0247302	0.112511	0.0597907	0.0881948	0.0427781	0.0703225	0.0832732	0.127455	0.790502	1.02045	1.03888	3	3	3	4.86826	4.23954	4.1497	1.90021e-07	5.55185e-08	1.38539e-10
E7EWF1	P62424	RPL4	RPL7A	Unstimulated	0.93617	n.s.	0.798305	0.320319	0.0119536	0.0548915	0.0776192	0.105346	0.0984928	0.0711671	0.0963739	0.0984148	1.37097	1.71578	2.82033	0	1	0	6.25221	3.26789	4.89779	1.03698e-09	1.64313e-14	0
P10412	Q5SSJ5	HIST1H1E	HP1BP3	Unstimulated	0.93617	q < 0.05	0.294113	0.00830922	-0.12672	-0.485731	0.162665	0.00798759	0.139685	0.207673	0.0105224	0.0842064	1.10605	0.451733	0.892461	1	0	0	5.2357	4.53283	4.05991	0.00250475	0	0.000160937
E7EPK6	Q99879	RPS24	HIST1H2BM	Unstimulated	0.93617	q < 0.05	0.201472	0.00899928	0.0745904	-0.47388	0.103107	0.0539605	0.0829606	0.14609	0.051085	0.0863419	0.347828	0.165735	0.998845	1	0	4	6.97829	3.00555	4.70856	2.41934e-10	0	2.22045e-16
P30566	Q92688-2	ADSL	ANP32B	Unstimulated	0.93617	n.s.	0.124012	0.849956	0.0909604	-0.0102076	0.0966406	0.0156024	0.0287283	0.0616941	0.0168783	0.0286201	0.634765	0.199593	0.43006	0	0	0	10.9707	10.6933	5.5665	2.31204e-05	1.6831e-13	0
P16403	P62244	HIST1H1C	RPS15A	Unstimulated	0.93617	q < 0.05	0.0110779	0.194335	-0.393657	0.071826	0.0958391	0.19366	0.0174818	0.0347847	0.162309	0.0469204	0.79554	0.692508	0.822826	0	0	0	6.59328	5.05622	5.00916	5.41127e-05	3.81791e-07	1.27773e-11
P62701	P62854	RPS4X	RPS26	Unstimulated	0.936441	n.s.	0.354539	0.385351	0.0421883	0.0647113	0.0176371	0.06281	0.071526	0.144202	0.0580217	0.0622368	0.186415	0.676838	0.840262	1	1	1	8.71	3.27431	5.89205	2.66454e-15	8.88178e-16	2.74765e-08
E7EPK6	P62269	RPS24	RPS18	Unstimulated	0.936441	n.s.	0.201472	0.303657	0.0745904	0.0508488	0.0524445	0.0650814	0.0235553	0.0416461	0.0641956	0.0259751	0.905888	0.579908	0.67837	1	0	0	10.8485	7.24387	7.4452	2.18492e-13	0	0
D3YTB1	P67809	RPL32	YBX1	Unstimulated	0.936441	n.s.	0.199145	0.690332	0.0640528	0.0214493	0.0680204	0.0511687	0.0981537	0.101455	0.0527342	0.107607	0.807189	0.461626	0.949609	1	0	4	5.63643	5.60244	4.55602	8.15567e-10	0	2.41731e-11
P23396	P60866	RPS3	RPS20	Unstimulated	0.936709	n.s.	0.190609	0.723222	0.0668564	-0.0334904	0.0082696	0.193807	0.0845416	0.0117862	0.137533	0.0634379	0.915823	1.09185	2.91664	0	0	0	3.60326	7.26517	6.81437	0	0.00868025	2.57205e-07
E7EPK6	P62244	RPS24	RPS15A	Unstimulated	0.936709	n.s.	0.201472	0.194335	0.0745904	0.071826	0.0164988	0.181196	0.152531	0.0137092	0.161862	0.114724	0.434414	0.703903	0.97715	0	0	4	2.05646	4.91233	4.63967	7.99361e-15	1.78664e-07	3.40734e-05
P62269	P62277	RPS18	RPS13	Unstimulated	0.936975	n.s.	0.303657	0.238618	0.0508488	0.0626917	0.0345636	0.134725	0.0119864	0.0243648	0.128162	0.0504807	0.597324	0.708926	0.72095	0	0	0	8.3929	7.22309	5.66026	9.18865e-11	1.66344e-10	0
O15511	P59998	ARPC5	ARPC4	Unstimulated	0.936975	n.s.	0.63673	0.887396	-0.023342	-0.00639439	0.0393616	0.0468961	0.0136631	0.0415312	0.0459827	0.014506	0.0939648	0.348389	0.275553	1	0	0	15.0083	8.16892	4.15005	4.44089e-16	1.55431e-15	0
P19388	P24928	POLR2E	POLR2A	Unstimulated	0.936975	n.s.	0.62094	0.273534	0.0441019	-0.0929202	0.170906	0.0930335	0.0640579	0.07629	0.0530698	0.0867225	1.42029	0.764192	1.4878	0	0	1	7.01427	6.18982	4.07346	0.00572442	1.44622e-08	5.53548e-11
P09651	P62244	HNRNPA1	RPS15A	Unstimulated	0.936975	n.s.	0.580484	0.194335	0.0247302	0.071826	0.026146	0.205335	0.0725853	0.0384569	0.183152	0.0638574	0.530851	1.04764	0.885163	1	0	0	4.62943	4.64155	4.65169	0	1.57202e-07	3.08012e-08
P10412	Q5JR95	HIST1H1E	RPS8	Unstimulated	0.936975	n.s.	0.294113	0.0841089	-0.12672	0.109782	0.0591208	0.0222051	0.0909239	0.0523711	0.0210994	0.0889425	0.978964	0.153787	0.937609	4	1	4	7.83589	5.2586	7.91046	0	0	0
P62753	Q99878	RPS6	HIST1H2AJ	Unstimulated	0.936975	q < 0.05	0.0854373	0.0144965	0.103916	-0.326175	0.0618463	0.0316924	0.0407407	0.15781	0.0393605	0.148561	0.276975	0.176	0.848388	0	1	0	6.75303	2.88824	6.01087	0	0	0
P09651	Q5JR95	HNRNPA1	RPS8	Unstimulated	0.936975	n.s.	0.580484	0.0841089	0.0247302	0.109782	0.061434	0.0242604	0.096163	0.0696444	0.0451608	0.0953329	0.233558	0.626435	1.02855	4	0	4	7.00963	4.5717	7.18917	0	0	0
P09651	P61254	HNRNPA1	RPL26	Unstimulated	0.936975	n.s.	0.580484	0.064155	0.0247302	0.173095	0.138516	0.0498127	0.0586523	0.16591	0.0616629	0.0855948	0.948781	0.881115	0.494759	0	0	1	7.91834	3.27706	2.99044	3.8558e-12	0	0
P16403	Q08211	HIST1H1C	DHX9	Unstimulated	0.936975	q < 0.05	0.0110779	0.526304	-0.393657	-0.0315667	0.0618618	0.0170099	0.0165722	0.146275	0.0369057	0.0523721	1.03966	0.126565	0.619082	1	1	1	6.79257	7.3345	6.62498	6.42766e-06	0	0
P62280	Q99879	RPS11	HIST1H2BM	Unstimulated	0.936975	q < 0.05	0.139708	0.00899928	0.101279	-0.47388	0.0454939	0.0221188	0.0460826	0.166911	0.0285594	0.0777311	0.347358	0.112194	1.11123	1	0	4	7.3548	2.81472	8.2243	5.67812e-12	0	0
O60506	P22626	SYNCRIP	HNRNPA2B1	Unstimulated	0.936975	n.s.	0.850315	0.176293	0.00835527	-0.0703011	0.0496278	0.085839	0.0442323	0.0698814	0.114525	0.0811615	0.882086	0.495076	2.63809	1	1	1	4.53712	6.55032	5.23958	0	0	0
P39023	P62851	RPL3	RPS25	Unstimulated	0.937238	n.s.	0.208444	0.60394	0.0619703	-0.0246693	0.0827	0.0486725	0.0697373	0.0814	0.0289932	0.173681	0.66794	0.244914	1.23855	1	1	0	6.76249	3.13708	7.5124	1.72018e-11	1.72766e-07	2.19313e-12
P47914	P61978-3	RPL29	HNRNPK	Unstimulated	0.937238	n.s.	0.458719	0.0772206	0.0463896	-0.158625	0.0830005	0.0562311	0.0559806	0.169287	0.0678629	0.0943558	3.02115	0.759947	1.56013	1	0	1	5.25611	4.03907	3.73525	1.3098e-08	1.28619e-07	1.59872e-14
P26373	P61254	RPL13	RPL26	Unstimulated	0.9375	n.s.	0.398907	0.064155	0.0453959	0.173095	0.227033	0.0205161	0.0245509	0.196109	0.0195947	0.0301985	1.72811	0.130298	0.350603	4	0	3	8.52677	2.19237	5.53851	3.68114e-06	0	0
E7EPK6	Q9NR30	RPS24	DDX21	Unstimulated	0.9375	n.s.	0.201472	0.082289	0.0745904	0.110383	0.111187	0.0462333	0.171467	0.0652618	0.0407362	0.161932	0.510317	0.523489	1.59421	1	1	4	5.21079	3.01003	5.40239	8.2418e-07	0	8.02143e-10
P62899	Q5JR95	RPL31	RPS8	Unstimulated	0.9375	n.s.	0.321995	0.0841089	0.0518824	0.109782	0.0578233	0.022683	0.0666244	0.108633	0.021475	0.10707	0.364589	0.294405	0.8174	4	1	4	9.13053	2.5429	6.31933	7.41629e-14	0	0
P46976-3	Q9NR30	GYG1	DDX21	Unstimulated	0.9375	n.s.	0.289805	0.082289	0.112511	0.110383	0.136171	0.13522	0.100053	0.0821821	0.0867754	0.0946828	0.900902	0.794177	0.160679	3	2	3	3.77965	4.23939	3.90289	6.81995e-05	1.53864e-05	1.55655e-07
P30050	P46778	RPL12	RPL21	Unstimulated	0.937759	n.s.	0.297133	0.510354	0.055333	0.0373262	0.0274589	0.0983175	0.0716546	0.0792297	0.0895763	0.0916501	3.80366	0.704096	1.83579	0	1	0	5.79035	3.50862	7.68931	0.00112064	7.6336e-10	1.00617e-08
Q99729-3	Q99879	HNRNPAB	HIST1H2BM	Unstimulated	0.937759	q < 0.05	0.193709	0.00899928	-0.0665729	-0.47388	0.137075	0.0519693	0.0704637	0.178896	0.0695474	0.0878512	0.288712	0.155773	0.648732	0	1	0	6.50775	3.79214	2.93768	9.99201e-14	0	0
P16403	P62753	HIST1H1C	RPS6	Unstimulated	0.937759	q < 0.05	0.0110779	0.0854373	-0.393657	0.103916	0.0943207	0.0424627	0.0453992	0.0911456	0.0399379	0.0956154	0.898378	0.305822	1.01137	5	1	0	5.67495	6.25356	6.96654	5.00912e-05	0	1.15463e-14
P26373	P84098	RPL13	RPL19	Unstimulated	0.938017	n.s.	0.398907	0.10922	0.0453959	0.0948534	0.208897	0.0411749	0.0506256	0.13928	0.0387698	0.0598901	1.12787	0.559321	0.693431	4	0	4	6.99155	2.78085	5.86856	3.27577e-05	0	0
C9IZE4	O00487	PSMD6	PSMD14	Unstimulated	0.938017	q < 0.05	0.623186	0.0347437	0.0265248	0.204214	0.22387	0.0179916	0.0177728	0.167051	0.0206763	0.0626714	4.0501	0.835466	2.24488	4	0	1	8.28241	2.30742	4.62396	5.12251e-06	0	0
P67809	P84098	YBX1	RPL19	Unstimulated	0.938017	n.s.	0.690332	0.10922	0.0214493	0.0948534	0.115222	0.0296771	0.080763	0.124115	0.031695	0.100944	0.0134165	0.167889	0.352746	1	0	0	6.18553	3.40041	9.82018	1.9839e-09	0	0
Q01105	Q13162	SET	PRDX4	Unstimulated	0.938017	n.s.	0.0804713	0.124012	-0.140891	-0.085142	0.0608432	0.013013	0.0210803	0.065495	0.0125062	0.0217985	0.745046	0.197263	0.192484	1	1	0	10.6895	13.5722	3.10474	0	0	0
O15143	P61160	ARPC1B	ACTR2	Unstimulated	0.938017	q < 0.05	0.0795909	0.032956	-0.136604	-0.194225	0.14334	0.00984627	0.0221289	0.132982	0.00955805	0.0220113	0.79646	0.033658	0.147616	1	1	0	14.6181	3.89841	4.86177	1.77591e-12	0	0
Q08211	Q12905	DHX9	ILF2	Unstimulated	0.934156	n.s.	0.526304	0.120668	-0.0315667	-0.0961326	0.0440848	0.0274943	0.164833	0.108813	0.0456076	0.149972	1.85422	0.389029	1.11888	0	0	2	4.50908	4.33508	5.87487	8.21565e-15	1.50631e-11	6.11555e-12
P62805	Q71DI3	HIST1H4A	HIST2H3A	Unstimulated	0.934156		0.0299134		-0.209665		0.241778	0.0637495	0.0632717	0.150836	0.0657585	0.0802205	0.615864	0.217092	0.245076	0	0	4	5.92771	3.70094	2.77748	0.000419953	3.55271e-15	0
Q71DI3	Q99879	HIST2H3A	HIST1H2BM	Unstimulated	0.934156			0.00899928		-0.47388	0.189926	0.0213611	0.0638422	0.196234	0.056053	0.0613347	0.483521	0.290957	0.043985	0	0	4	7.27219	3.54685	2.43474	8.08467e-05	0	0
P23526	Q15293	AHCY	RCN1	Unstimulated	0.934156	n.s.	0.844869	0.223783	-0.00897616	0.0748399	0.0665105	0.00898399	0.0434151	0.0688883	0.0114912	0.0478171	0.683292	0.120383	0.58525	1	0	1	13.9607	2.97946	9.88826	0	0	0
P84098	Q13151	RPL19	HNRNPA0	Unstimulated	0.934156	n.s.	0.10922	0.41239	0.0948534	-0.0377708	0.167908	0.0334083	0.0465154	0.125311	0.0392513	0.0942913	0.766698	0.260801	0.422694	1	1	0	6.11921	2.70572	9.61058	0.00539734	2.22045e-16	5.32907e-14
E7EPK6	P62753	RPS24	RPS6	Unstimulated	0.934156	n.s.	0.201472	0.0854373	0.0745904	0.103916	0.0208161	0.0261072	0.0291436	0.0704438	0.0279795	0.236411	0.4691	0.24574	1.65633	5	1	4	4.73835	2.67284	7.19392	0	0	0
P68363	Q5JP53	TUBA1B	TUBB	Unstimulated	0.934156	q < 0.05	0.0586112	0.0331348	0.158261	0.181057	0.0867299	0.0739795	0.0203783	0.0873344	0.0646298	0.0203783	1.57989	0.462085	1.25511	1	0	0	16.5468	0.938552	4.78749	0	0	0
P33991	Q14566	MCM4	MCM6	Unstimulated	0.934426	q < 0.05	0.0229481	0.0154513	-0.295246	-0.305787	0.0628294	0.0303913	0.0300408	0.107988	0.0270148	0.0420235	1.5202	0.919111	0.819347	0	2	1	11.2352	4.84382	7.10676	0	0	0
P32119	Q8TEA8	PRDX2	DTD1	Unstimulated	0.934426	n.s.	0.343117	0.570925	-0.0546299	0.0286024	0.0522485	0.00484861	0.0200866	0.0560826	0.0697112	0.0234631	0.316614	1.37652	0.256858	1	0	0	11.9415	8.08879	5.96384	2.04281e-14	0	0
P05388	P46778	RPLP0	RPL21	Unstimulated	0.934694	n.s.	0.196748	0.510354	0.0649849	0.0373262	0.0696757	0.095523	0.0805051	0.0791373	0.105869	0.105569	2.77174	0.831585	2.82786	0	0	0	5.53405	3.36819	6.164	9.47372e-05	5.5569e-10	2.17826e-10
E9PR30	Q9H6F5	FAU	CCDC86	Unstimulated	0.934694	n.s.	0.925171	0.244274	-0.00532085	-0.0759459	0.20549	0.091878	0.106475	0.102952	0.0660211	0.0957523	1.23936	0.76509	0.74693	1	1	1	3.08708	5.29096	5.24148	0.00348381	0.000278688	0.000493601
P46776	P62701	RPL27A	RPS4X	Unstimulated	0.934959	n.s.	0.308813	0.354539	0.0464274	0.0421883	0.207192	0.0124866	0.016109	0.203416	0.0133144	0.0643083	1.33605	0.226646	0.420522	2	0	4	8.78938	2.2205	4.65552	3.84988e-06	0	0
P18621	P62266	RPL17	RPS23	Unstimulated	0.935223	n.s.	0.335904	0.271533	0.0464599	0.0517015	0.135767	0.0434982	0.0682784	0.144378	0.0401842	0.0914177	1.21944	0.1663	0.242224	5	1	0	6.96431	2.52004	6.36221	4.54787e-11	0	0
P62750	Q12906	RPL23A	ILF3	Unstimulated	0.931452	n.s.	0.1201	0.0862392	0.0918379	-0.17232	0.0865545	0.140643	0.0402762	0.0937286	0.129948	0.0558955	1.11563	0.18111	0.238702	0	0	1	5.10353	6.56026	4.30068	3.10862e-15	4.17444e-14	0
B4DDF7	P62714	PPP2R1A	PPP2CB	Unstimulated	0.931452		0.257049		0.054201		0.0628769	0.0171974	0.0185135	0.20958	0.0161633	0.0403178	2.84757	0.0360632	1.817	1	0	0	9.89026	4.97354	4.66	0	0	0
P39023	P62277	RPL3	RPS13	Unstimulated	0.931727	n.s.	0.208444	0.238618	0.0619703	0.0626917	0.0189498	0.118114	0.111617	0.0502246	0.103786	0.0966977	0.0592612	0.530262	1.70693	0	0	5	5.19435	5.46607	5.71276	2.23808e-11	1.20366e-11	2.37232e-12
O75436	Q9UBQ0	VPS26A	VPS29	Unstimulated	0.931727	n.s.	0.533706	0.220829	0.0306054	0.0974407	0.028109	0.120286	0.0120111	0.0294105	0.157508	0.0164044	0.0726432	1.11466	0.203369	0	1	0	6.33494	11.457	3.36918	2.66454e-15	1.49167e-08	0
P61254	Q13151	RPL26	HNRNPA0	Unstimulated	0.931727	n.s.	0.064155	0.41239	0.173095	-0.0377708	0.238502	0.0181719	0.0376291	0.145265	0.0298831	0.120176	0.711963	0.314727	0.557755	1	1	1	7.63386	3.38988	3.64259	0.0171205	0	1.33227e-15
P39023	P62805	RPL3	HIST1H4A	Unstimulated	0.931727	q < 0.05	0.208444	0.0299134	0.0619703	-0.209665	0.049745	0.0955961	0.0227409	0.0770371	0.0897211	0.0775395	0.831174	0.396544	0.429263	0	0	1	7.00647	5.35561	8.07468	3.59712e-14	9.41469e-14	0
P10412	P62854	HIST1H1E	RPS26	Unstimulated	0.931727	n.s.	0.294113	0.385351	-0.12672	0.0647113	0.0112426	0.0899254	0.0512779	0.191511	0.0782786	0.0506516	0.372435	0.576586	0.930551	0	2	1	5.24065	5.14496	5.09867	2.22045e-16	2.14939e-13	6.2801e-10
P47914	P62995	RPL29	TRA2B	Unstimulated	0.931727	n.s.	0.458719	0.881528	0.0463896	0.00684129	0.0643456	0.0410979	0.0534874	0.203432	0.0348675	0.0595904	1.37014	0.202252	0.661324	0	1	3	6.09909	5.61644	4.65499	3.52433e-08	1.30742e-09	0
P26373	Q13151	RPL13	HNRNPA0	Unstimulated	0.931727	n.s.	0.398907	0.41239	0.0453959	-0.0377708	0.247603	0.0350646	0.062777	0.0925003	0.0315488	0.0931282	1.19423	0.443451	0.900178	5	1	4	6.49972	2.59736	6.30698	0.0193301	4.44089e-16	6.12177e-13
P24534	P26641	EEF1B2	EEF1G	Unstimulated	0.931727	q < 0.05	0.248782	0.0269936	0.0659764	0.223617	0.114296	0.0449142	0.0142241	0.180474	0.0392322	0.0145827	0.523018	0.221821	0.13405	1	1	0	7.10518	5.53411	8.59879	0	0	0
P61247	Q12905	RPS3A	ILF2	Unstimulated	0.928	n.s.	0.0770063	0.120668	0.114591	-0.0961326	0.112102	0.0254316	0.165242	0.118672	0.0202097	0.164518	1.3648	0.284768	1.64063	0	0	1	6.86891	2.04764	5.8928	6.03377e-11	8.12417e-12	6.40066e-12
P62280	P62995	RPS11	TRA2B	Unstimulated	0.928	n.s.	0.139708	0.881528	0.101279	0.00684129	0.0877168	0.0574287	0.0271259	0.149879	0.0610408	0.0415023	0.621196	0.333933	0.805776	0	1	0	6.55067	4.37838	9.40621	8.47451e-07	1.53279e-08	0
P13667	P31939	PDIA4	ATIC	Unstimulated	0.928	q < 0.05	0.0240371	0.750626	0.279547	-0.015115	0.0115237	0.279492	0.0129202	0.01193	0.268051	0.0129202	0.163434	1.79782	0.335586	0	0	0	7.33791	1.53297	5.92849	0	1.12898e-08	0
P47914	P84098	RPL29	RPL19	Unstimulated	0.928287	n.s.	0.458719	0.10922	0.0463896	0.0948534	0.207921	0.0135285	0.076137	0.171719	0.0182947	0.0697769	0.339015	0.29076	0.256012	1	0	1	7.07656	2.7618	8.29608	5.30276e-05	0	0
O60506	P62805	SYNCRIP	HIST1H4A	Unstimulated	0.928287	q < 0.05	0.850315	0.0299134	0.00835527	-0.209665	0.08431	0.100379	0.0896984	0.0950534	0.0885481	0.0892599	0.696788	0.247045	0.515728	1	0	0	5.01232	4.95139	7.13788	5.10703e-15	2.02949e-13	0
P15880	Q08211	RPS2	DHX9	Unstimulated	0.924603	n.s.	0.188053	0.526304	0.0715943	-0.0315667	0.118857	0.029159	0.0441751	0.17191	0.0386311	0.0562065	1.12017	0.166149	0.419999	1	1	1	8.48494	3.89769	5.83237	2.82158e-10	0	0
P09651	P62266	HNRNPA1	RPS23	Unstimulated	0.924603	n.s.	0.580484	0.271533	0.0247302	0.0517015	0.0208474	0.0443332	0.100336	0.0695761	0.0642892	0.0989653	0.262943	0.561925	1.19791	1	1	4	6.07899	3.86912	9.30139	0	0	0
P62899	Q99879	RPL31	HIST1H2BM	Unstimulated	0.924603	q < 0.05	0.321995	0.00899928	0.0518824	-0.47388	0.0754107	0.0625225	0.0982102	0.175241	0.0598474	0.0996728	0.600909	0.356925	0.164241	0	1	0	7.72894	3.22944	3.26137	2.95763e-13	0	4.88498e-15
P62280	P62805	RPS11	HIST1H4A	Unstimulated	0.924603	q < 0.05	0.139708	0.0299134	0.101279	-0.209665	0.0549187	0.0360934	0.0540617	0.0717563	0.0964756	0.102393	0.391008	0.0663052	1.30843	1	0	4	4.86799	4.53133	8.74479	3.5332e-10	0	0
P41250	P48163	GARS	ME1	Unstimulated	0.924603	q < 0.05	0.032956	0.0300029	0.199905	-0.237124	0.10654	0.0134902	0.0469925	0.103103	0.0129917	0.0475979	0.873464	0.336009	0.485089	1	0	0	13.6972	4.67134	6.0937	0	0	0
P04040	P32119	CAT	PRDX2	Unstimulated	0.924603	q < 0.05	0.00840478	0.343117	-0.490149	-0.0546299	0.106664	0.0641478	0.012329	0.100703	0.0617215	0.0122479	0.941663	1.13293	0.35246	1	0	0	11.6864	7.60912	3.33174	1.03473e-13	0	0
P15880	P46776	RPS2	RPL27A	Unstimulated	0.924901	n.s.	0.188053	0.308813	0.0715943	0.0464274	0.203016	0.0132501	0.0651683	0.187217	0.0130753	0.0574454	1.31254	0.141816	0.5787	2	0	4	8.8762	2.77803	4.46806	7.50331e-05	0	0
D3YTB1	O60506	RPL32	SYNCRIP	Unstimulated	0.924901	n.s.	0.199145	0.850315	0.0640528	0.00835527	0.0628832	0.0254776	0.126465	0.0964188	0.0239712	0.113369	1.79536	0.413288	1.23609	1	0	4	6.28703	5.84625	5.97548	3.94721e-10	0	6.22226e-10
P39023	P61254	RPL3	RPL26	Unstimulated	0.925197	n.s.	0.208444	0.064155	0.0619703	0.173095	0.112002	0.0344775	0.044737	0.122273	0.0331795	0.074128	0.531866	0.423583	0.755267	0	0	2	7.47528	6.02378	7.2629	6.47654e-10	0	0
P39023	P62269	RPL3	RPS18	Unstimulated	0.92549	n.s.	0.208444	0.303657	0.0619703	0.0508488	0.0703453	0.0823095	0.0503144	0.0641983	0.0816247	0.04822	0.576385	0.836861	1.07162	0	0	5	8.78122	6.05789	5.49004	1.5099e-14	0	0
P37108	P49458	SRP14	SRP9	Unstimulated	0.92549	n.s.	0.15379	0.231622	-0.0877647	-0.0947346	0.0222553	0.0188071	0.0828957	0.286174	0.0187559	0.146602	0.229672	0.111147	0.598391	0	0	0	6.42111	1.89353	3.44115	0	0	0
Q5SSJ5	Q9H6F5	HP1BP3	CCDC86	Unstimulated	0.92549	q < 0.05	0.00830922	0.244274	-0.485731	-0.0759459	0.318543	0.0323082	0.163351	0.171506	0.0223415	0.100553	1.41416	0.271939	0.621823	0	1	0	4.1548	2.58615	3.66341	0.0918196	1.53148e-08	0.00492489
P49736	Q14566	MCM2	MCM6	Unstimulated	0.925781	q < 0.05	0.0273063	0.0154513	-0.229213	-0.305787	0.027894	0.0246002	0.0144213	0.188022	0.0217982	0.0171737	1.05401	0.196057	0.470735	4	1	0	12.4528	4.39506	4.56959	0	0	0
E7EPK6	P61254	RPS24	RPL26	Unstimulated	0.925781	n.s.	0.201472	0.064155	0.0745904	0.173095	0.203004	0.0263699	0.0629954	0.175214	0.0244249	0.0901826	0.984575	0.353057	0.894907	1	0	3	7.84147	2.62253	4.57448	1.85779e-06	0	0
P10412	Q9BRP8-2	HIST1H1E	WIBG	Unstimulated	0.925781		0.294113		-0.12672		0.12954	0.0565714	0.150251	0.100094	0.0587715	0.136653	1.13701	0.243663	0.474168	1	2	1	3.94686	2.79518	7.11115	3.22331e-08	0	5.57185e-11
P46778	P61313	RPL21	RPL15	Unstimulated	0.92607	n.s.	0.510354	0.464289	0.0373262	0.037312	0.0832853	0.0793251	0.0452576	0.149981	0.0818973	0.0826823	3.33221	0.641867	3.02853	0	0	0	7.46535	3.09041	3.52173	0.0284895	0	4.44089e-16
O76021	P10412	RSL1D1	HIST1H1E	Unstimulated	0.92607	n.s.	0.138762	0.294113	0.0882433	-0.12672	0.0167105	0.0902931	0.105367	0.288963	0.0367506	0.0274563	1.38323	0.713508	0.60128	0	0	2	6.70297	3.03689	3.59854	0.0167105	0.00171799	0.000474015
P62805	Q13151	HIST1H4A	HNRNPA0	Unstimulated	0.92607	q < 0.05	0.0299134	0.41239	-0.209665	-0.0377708	0.13494	0.078821	0.121325	0.103518	0.0974235	0.101116	1.1421	0.489988	0.237638	1	1	0	5.71923	4.30597	3.36933	0.00259797	4.57309e-10	7.6254e-09
P27635	Q02543	RPL10	RPL18A	Unstimulated	0.926357	q < 0.05	0.0431016	0.0366208	0.155707	0.171544	0.101445	0.142674	0.0238258	0.105701	0.123322	0.0355666	4.14137	0.631242	1.39333	0	4	0	5.93603	4.50597	3.70145	2.9906e-05	7.34215e-10	0
P09651	P62995	HNRNPA1	TRA2B	Unstimulated	0.926357	n.s.	0.580484	0.881528	0.0247302	0.00684129	0.132513	0.0863241	0.0428729	0.133507	0.0881997	0.0553876	0.652068	0.953416	0.796039	1	1	4	4.9828	6.74764	2.49971	4.07798e-08	1.17936e-07	0
O60506	P62277	SYNCRIP	RPS13	Unstimulated	0.926357	n.s.	0.850315	0.238618	0.00835527	0.0626917	0.0662271	0.100315	0.122805	0.0534517	0.0841045	0.103492	1.45406	0.5247	1.48467	1	0	4	5.80497	4.73122	5.75494	5.24856e-09	1.08735e-12	1.00633e-11
P61247	P67809	RPS3A	YBX1	Unstimulated	0.926357	n.s.	0.0770063	0.690332	0.114591	0.0214493	0.0816073	0.0443953	0.139801	0.087455	0.0470488	0.13414	0.495831	0.378476	1.337	1	1	4	6.14704	3.97215	5.35675	0	0	1.86517e-14
P62244	P62280	RPS15A	RPS11	Unstimulated	0.926641	n.s.	0.194335	0.139708	0.071826	0.101279	0.00899063	0.176988	0.136688	0.00820528	0.172346	0.0933959	0.356269	0.584959	1.31153	0	0	4	1.6042	5.98961	6.651	0	1.36466e-07	8.07697e-06
P62750	Q9NR30	RPL23A	DDX21	Unstimulated	0.926641	n.s.	0.1201	0.082289	0.0918379	0.110383	0.0925524	0.0711725	0.108042	0.0895748	0.129762	0.11119	0.744583	0.347341	1.20944	0	0	1	4.00781	5.39469	4.0189	3.36874e-08	6.66134e-15	2.53131e-14
P39687	P40855	ANP32A	PEX19	Unstimulated	0.926641	n.s.	0.156091	0.673925	-0.130168	-0.0388876	0.0342655	0.0214716	0.0433871	0.104533	0.0219538	0.0342098	0.287894	0.230076	0.0912696	2	0	0	12.2065	6.16512	7.78682	2.26485e-14	3.55271e-15	1.55904e-10
P18621	Q02878	RPL17	RPL6	Unstimulated	0.926923	n.s.	0.335904	0.276332	0.0464599	0.0504958	0.0757467	0.0634451	0.0700103	0.102429	0.0652782	0.081955	2.84765	0.783522	0.503062	0	3	0	9.88402	3.24981	4.4136	1.59052e-08	0	0
P61247	Q99879	RPS3A	HIST1H2BM	Unstimulated	0.926923	q < 0.05	0.0770063	0.00899928	0.114591	-0.47388	0.080204	0.0517651	0.0803807	0.155487	0.0568986	0.0864095	0.280289	0.288022	1.03795	0	1	4	7.37779	3.10103	5.03819	4.44089e-16	0	0
P26373	P62805	RPL13	HIST1H4A	Unstimulated	0.926923	q < 0.05	0.398907	0.0299134	0.0453959	-0.209665	0.0507386	0.0751386	0.0895231	0.0819155	0.07274	0.100369	0.812617	0.221682	0.678199	4	0	4	5.78819	3.84639	7.24075	5.0806e-12	2.22045e-15	0
P61978-3	Q9NR30	HNRNPK	DDX21	Unstimulated	0.926923	n.s.	0.0772206	0.082289	-0.158625	0.110383	0.0972081	0.0740727	0.0777812	0.108443	0.0976874	0.11477	3.23293	0.607264	2.32216	0	1	0	4.8892	4.39562	4.0369	1.23022e-07	7.38374e-07	1.18305e-12
P47914	Q99878	RPL29	HIST1H2AJ	Unstimulated	0.926923	q < 0.05	0.458719	0.0144965	0.0463896	-0.326175	0.0804289	0.01383	0.042084	0.249137	0.017923	0.0563666	1.03176	0.225062	0.150078	5	0	1	8.78812	3.76715	3.06949	3.19242e-11	0	0
P14866	Q13151	HNRNPL	HNRNPA0	Unstimulated	0.926923	n.s.	0.588486	0.41239	0.0241812	-0.0377708	0.123784	0.122858	0.0196256	0.0845031	0.0545396	0.0229927	1.26706	1.47155	1.13577	1	2	0	6.88364	7.25564	7.69142	0.00431236	3.79092e-05	1.0405e-12
P62854	P62899	RPS26	RPL31	Unstimulated	0.927203	n.s.	0.385351	0.321995	0.0647113	0.0518824	0.0315633	0.0955986	0.0743254	0.166937	0.0838377	0.103997	0.64535	0.748717	0.923039	0	2	1	4.73206	3.85148	4.56643	1.85649e-10	5.32907e-13	2.75598e-07
P30566	P61158	ADSL	ACTR3	Unstimulated	0.927203	n.s.	0.124012	0.109956	0.0909604	-0.107093	0.135702	0.0188586	0.0139019	0.110506	0.0181579	0.0139525	0.900604	0.0468279	0.314685	0	1	0	14.0511	6.78512	4.76004	1.06017e-07	0	0
P62191	Q13200	PSMC1	PSMD2	Unstimulated	0.927481	n.s.	0.0795909	0.274254	0.131894	0.0557641	0.0965258	0.0728289	0.0153522	0.151687	0.0638236	0.0677311	0.276743	0.14004	0.148031	1	0	0	8.62596	5.53482	4.47113	3.45723e-12	0	0
P10412	Q71DI3	HIST1H1E	HIST2H3A	Unstimulated	0.927481		0.294113		-0.12672		0.285226	0.0382596	0.0468897	0.18616	0.0362775	0.0459424	0.612377	0.255818	0.240714	0	1	4	5.89933	5.76562	2.72125	0.00126183	0	0
O43242	Q99460	PSMD3	PSMD1	Unstimulated	0.927757	n.s.	0.341267	0.455964	0.0517954	0.0337716	0.0346594	0.0512933	0.188847	0.046162	0.0496948	0.141859	0.347629	0.527995	1.94741	0	5	0	4.99788	4.1615	7.98056	0	0	1.98127e-09
P59998	Q92688-2	ARPC4	ANP32B	Unstimulated	0.927757	n.s.	0.887396	0.849956	-0.00639439	-0.0102076	0.0393452	0.0652046	0.0274221	0.0456489	0.073396	0.0273764	0.367719	0.352967	0.548672	0	1	0	8.93992	10.6512	6.58723	1.86013e-11	1.33742e-08	0
P31946	P63104	YWHAB	YWHAZ	Unstimulated	0.927757	n.s.	0.369758	0.244584	-0.0480493	0.0734116	0.0293255	0.198426	0.0781122	0.0294813	0.188504	0.0882014	0.410539	0.484753	1.39486	0	0	0	6.97311	0.463207	7.87284	0	3.70188e-11	0
P62244	Q13151	RPS15A	HNRNPA0	Unstimulated	0.927757	n.s.	0.194335	0.41239	0.071826	-0.0377708	0.116887	0.104153	0.107218	0.0662924	0.182553	0.050502	1.12247	0.629259	0.828044	0	1	0	4.81469	5.56819	3.26189	0.00160068	9.33511e-08	3.27556e-06
Q12906	Q99878	ILF3	HIST1H2AJ	Unstimulated	0.927757	q < 0.05	0.0862392	0.0144965	-0.17232	-0.326175	0.127959	0.0563181	0.0228383	0.209389	0.0601272	0.043883	1.28676	0.206685	0.406185	4	1	0	7.39735	3.92216	3.8012	1.86935e-11	0	0
Q99879	Q9H6F5	HIST1H2BM	CCDC86	Unstimulated	0.927757	q < 0.05	0.00899928	0.244274	-0.47388	-0.0759459	0.14811	0.0348262	0.0420377	0.181135	0.0741436	0.0680337	0.924955	0.618845	0.414546	1	0	0	8.56429	3.77911	3.04939	0.00043535	9.7542e-11	7.27573e-08
P14866	P62280	HNRNPL	RPS11	Unstimulated	0.927757	n.s.	0.588486	0.139708	0.0241812	0.101279	0.0588593	0.164643	0.0728233	0.0379339	0.108496	0.0579401	1.66103	1.14853	1.45744	1	1	4	4.36271	7.85702	4.95092	1.71977e-07	5.62297e-05	1.14985e-08
B1AKJ5	O15145	NRD1	ARPC3	Unstimulated	0.927757	n.s.	0.917569	0.405234	-0.00499692	-0.0390617	0.0615241	0.0279377	0.0047122	0.067322	0.0296997	0.00534126	0.750503	0.212938	0.0825255	0	0	0	9.78265	11.4454	8.97121	2.22045e-16	0	0
P35573	P62899	AGL	RPL31	Unstimulated	0.927757	q < 0.05	0.042123	0.321995	-0.548644	0.0518824	0.260686	0.0423909	0.0926565	0.109105	0.0694885	0.120284	1.58988	0.452118	0.3654	3	1	2	3.72402	4.08526	3.89028	0.00932111	2.83817e-12	2.03571e-07
P26373	P62244	RPL13	RPS15A	Unstimulated	0.92803	n.s.	0.398907	0.194335	0.0453959	0.071826	0.0636229	0.150692	0.0809169	0.0471103	0.134518	0.0903211	0.648859	0.342787	0.508737	5	0	4	4.26358	4.36359	5.3815	4.39818e-10	2.96067e-09	7.15269e-08
P47914	P62266	RPL29	RPS23	Unstimulated	0.928302	n.s.	0.458719	0.271533	0.0463896	0.0517015	0.0295784	0.0556833	0.102943	0.119342	0.0500192	0.105232	0.874324	0.466942	1.13638	0	1	3	7.54041	2.88915	7.36181	4.44089e-15	0	2.22045e-15
P61254	Q9NR30	RPL26	DDX21	Unstimulated	0.928302	n.s.	0.064155	0.082289	0.173095	0.110383	0.154284	0.0296076	0.0895664	0.127697	0.0272476	0.143954	0.716653	0.299222	1.00673	0	1	1	7.69438	3.76602	4.43545	5.0994e-06	0	4.44089e-16
P39023	P62266	RPL3	RPS23	Unstimulated	0.928571	n.s.	0.208444	0.271533	0.0619703	0.0517015	0.0705134	0.0520101	0.109243	0.0813373	0.04877	0.109465	0.410463	0.573238	1.49597	1	1	5	6.21502	5.03152	6.31271	9.07718e-13	0	6.21725e-15
D3YTB1	P18621	RPL32	RPL17	Unstimulated	0.928571	n.s.	0.199145	0.335904	0.0640528	0.0464599	0.235899	0.0199862	0.0353997	0.198942	0.0214005	0.0957579	2.16065	0.179617	0.518105	4	0	0	7.86743	1.96276	4.49836	0.000139862	0	3.19744e-14
P62269	Q5JR95	RPS18	RPS8	Unstimulated	0.928571	n.s.	0.303657	0.0841089	0.0508488	0.109782	0.0964562	0.0552084	0.0370433	0.0868778	0.0559398	0.0443933	1.12622	0.491686	0.328419	4	0	0	10.1035	6.14847	6.05974	1.93179e-14	0	0
P35268	P62081	RPL22	RPS7	Unstimulated	0.928839	n.s.	0.932821	0.104829	0.00428202	0.100164	0.0925483	0.117675	0.133979	0.0982498	0.101534	0.147377	0.191446	0.579939	0.776617	1	0	3	4.8586	2.24946	3.8841	0	1.15463e-14	0
P17844	P61247	DDX5	RPS3A	Unstimulated	0.928839	q < 0.05	0.0445855	0.0770063	0.187853	0.114591	0.126104	0.181796	0.0785398	0.0868535	0.0970402	0.0620367	0.0899838	0.378324	1.09803	2	1	0	6.65455	5.12359	3.79493	4.8037e-07	0.000347945	2.85621e-06
P62266	P62269	RPS23	RPS18	Unstimulated	0.929104	n.s.	0.271533	0.303657	0.0517015	0.0508488	0.0629846	0.0781594	0.0344122	0.0752001	0.0780244	0.0340985	0.985958	0.373701	0.485557	1	1	0	10.5001	7.62498	4.52733	0	0	0
P05386	P05387	RPLP1	RPLP2	Unstimulated	0.929368	n.s.	0.668105	0.716876	-0.025037	0.0218213	0.0082554	0.0100346	0.00584758	0.201041	0.0773289	0.0532251	0.107605	0.402297	0.939987	1	0	0	13.2085	0.68239	5.05039	0	0	0
P26373	P47914	RPL13	RPL29	Unstimulated	0.92963	n.s.	0.398907	0.458719	0.0453959	0.0463896	0.0577116	0.012841	0.0549974	0.244834	0.0119943	0.0571473	1.45216	0.294397	0.703444	5	0	3	9.38371	1.66854	4.90431	1.67768e-09	0	0
P62750	Q99729-3	RPL23A	HNRNPAB	Unstimulated	0.92963	n.s.	0.1201	0.193709	0.0918379	-0.0665729	0.0746275	0.158624	0.0814559	0.101188	0.148335	0.0873003	0.186505	0.302481	0.729039	0	0	1	4.21261	5.63727	2.74243	0	2.45581e-13	0
P09651	P84098	HNRNPA1	RPL19	Unstimulated	0.92963	n.s.	0.580484	0.10922	0.0247302	0.0948534	0.0941326	0.0630363	0.0621952	0.0986064	0.0789766	0.0627111	0.395984	1.01672	0.53332	0	0	0	5.86795	4.5791	10.611	1.96181e-10	0	0
P18621	P62701	RPL17	RPS4X	Unstimulated	0.929889	n.s.	0.335904	0.354539	0.0464599	0.0421883	0.154707	0.0203898	0.0948549	0.141496	0.0197871	0.0967119	1.70974	0.262417	1.01574	5	0	4	7.15051	2.55605	6.04175	1.67703e-10	0	6.21725e-15
Q99878	Q9NR30	HIST1H2AJ	DDX21	Unstimulated	0.929889	q < 0.05	0.0144965	0.082289	-0.326175	0.110383	0.115119	0.0321891	0.0864174	0.169284	0.0430425	0.10244	0.962249	0.426021	0.919655	4	1	0	7.765	3.07756	3.75692	2.20502e-07	0	4.44089e-16
P15880	Q9BRP8-2	RPS2	WIBG	Unstimulated	0.929889		0.188053		0.0715943		0.0471348	0.0791498	0.13628	0.0465027	0.0763766	0.136843	0.252967	0.343516	0.539428	0	1	1	6.749	4.7256	6.83353	7.06546e-13	6.66134e-16	3.94218e-10
P15880	P62753	RPS2	RPS6	Unstimulated	0.930147	n.s.	0.188053	0.0854373	0.0715943	0.103916	0.0855462	0.0453631	0.0290959	0.128977	0.0453637	0.122233	1.22239	0.289921	0.843154	5	1	0	7.52115	3.09591	6.5102	1.02141e-13	0	0
P26373	P62854	RPL13	RPS26	Unstimulated	0.930403	n.s.	0.398907	0.385351	0.0453959	0.0647113	0.054227	0.0362925	0.0621783	0.189449	0.0338852	0.0611129	1.51067	0.54827	0.916713	4	1	3	8.97291	2.60954	4.96822	3.2642e-07	0	3.11334e-09
P18077	P27635	RPL35A	RPL10	Unstimulated	0.930657	q < 0.05	0.0924129	0.0431016	0.102811	0.155707	0.130675	0.0592082	0.033548	0.145546	0.0548213	0.0423425	2.06088	0.892106	2.65793	0	3	0	10.7638	3.1946	3.61597	5.39287e-05	0	4.44089e-15
P61978-3	Q13151	HNRNPK	HNRNPA0	Unstimulated	0.930657	n.s.	0.0772206	0.41239	-0.158625	-0.0377708	0.217547	0.0860014	0.0219024	0.179071	0.0627003	0.0656132	3.41573	0.717119	1.39853	1	1	0	6.85964	3.43564	2.90098	0.0126871	1.89249e-06	1.01696e-13
O15511	Q9BPX5	ARPC5	ARPC5L	Unstimulated	0.930657	n.s.	0.63673	0.347509	-0.023342	0.0471331	0.116179	0.0515882	0.0406315	0.100109	0.0469887	0.0392418	0.841136	0.595123	0.33701	3	0	0	7.14753	8.10456	7.74671	4.96492e-08	5.32907e-15	0
P12956	Q9H6F5	XRCC6	CCDC86	Unstimulated	0.930657	q < 0.05	0.0401058	0.244274	-0.16532	-0.0759459	0.107529	0.0419515	0.0633981	0.0982476	0.0914149	0.114479	1.502	0.542023	1.08282	1	1	1	6.58742	4.47139	4.81423	9.42789e-05	1.17699e-10	9.32524e-08
P61247	Q9NR30	RPS3A	DDX21	Unstimulated	0.930657	n.s.	0.0770063	0.082289	0.114591	0.110383	0.108301	0.0333006	0.183714	0.0717066	0.0324605	0.178772	0.715111	0.413123	1.86694	0	0	4	6.61674	2.6874	5.84597	1.30613e-07	0	2.39438e-10
P08238	Q58FF6	HSP90AB1	HSP90AB4P	Unstimulated	0.930657		0.0242689		0.230045		0.00341398	0.0500157	0.0285293	0.0581189	0.0493408	0.0225239	0.413328	0.829061	0.596494	0	0	1	13.354	8.71819	5.77901	0	7.62072e-06	2.0179e-11
P33991	P33993	MCM4	MCM7	Unstimulated	0.930909	q < 0.05	0.0229481	0.0294331	-0.295246	-0.195927	0.103947	0.0308664	0.0204487	0.107912	0.0272194	0.0375225	1.07327	1.25465	0.475427	1	1	1	12.3399	4.65872	7.2264	1.28786e-14	0	0
O15145	Q92688-2	ARPC3	ANP32B	Unstimulated	0.930909	n.s.	0.405234	0.849956	-0.0390617	-0.0102076	0.0915852	0.0246113	0.0313234	0.0916289	0.0211718	0.0303202	0.564211	0.261166	0.436668	0	1	0	11.2719	8.6856	6.89966	3.07595e-08	1.33227e-14	0
P62280	P67809	RPS11	YBX1	Unstimulated	0.930909	n.s.	0.139708	0.690332	0.101279	0.0214493	0.057539	0.0535982	0.114065	0.0818043	0.0611908	0.126451	0.434798	0.26663	1.4383	0	0	4	5.50032	4.07611	8.42396	1.84652e-11	0	3.14859e-13
O00231	O43242	PSMD11	PSMD3	Unstimulated	0.931159	n.s.	0.0985205	0.341267	0.120217	0.0517954	0.054004	0.047369	0.0822926	0.108952	0.0436686	0.0907784	2.14706	1.25284	1.03561	1	1	5	7.34008	4.64254	5.95604	0	0	0
P16403	P62995	HIST1H1C	TRA2B	Unstimulated	0.931159	q < 0.05	0.0110779	0.881528	-0.393657	0.00684129	0.227398	0.0476768	0.0394594	0.154328	0.041532	0.0513867	1.10055	0.355616	0.674915	0	1	4	5.90246	8.36401	1.76069	0.00322173	1.32314e-08	1.4031e-12
P83731	Q71DI3	RPL24	HIST2H3A	Unstimulated	0.931159		0.362709		0.043275		0.0976924	0.0347125	0.0725451	0.190532	0.0314412	0.0886186	1.38489	0.440318	0.905202	4	0	0	6.74012	2.82897	7.06012	3.05854e-07	0	0
P47914	P62244	RPL29	RPS15A	Unstimulated	0.931408	n.s.	0.458719	0.194335	0.0463896	0.071826	0.0219817	0.165882	0.0677702	0.113083	0.14904	0.0705432	0.90565	0.54028	0.623671	0	0	1	6.21752	4.39085	3.44621	1.26577e-11	1.89774e-08	5.14747e-08
P46976-3	P62899	GYG1	RPL31	Unstimulated	0.931408	n.s.	0.289805	0.321995	0.112511	0.0518824	0.0949891	0.110535	0.0496764	0.107522	0.0711068	0.159286	0.811719	0.772566	0.871278	3	2	3	4.34012	3.33489	4.37237	2.1098e-05	3.49923e-07	1.59488e-09
D3YTB1	Q9NR30	RPL32	DDX21	Unstimulated	0.931408	n.s.	0.199145	0.082289	0.0640528	0.110383	0.141651	0.0459932	0.169821	0.0969121	0.0423923	0.149027	0.7926	0.567784	1.28593	0	1	4	4.55358	4.28393	4.95487	2.09232e-05	0	4.64151e-08
P62701	Q99729-3	RPS4X	HNRNPAB	Unstimulated	0.931408	n.s.	0.354539	0.193709	0.0421883	-0.0665729	0.059143	0.0747356	0.0807318	0.0811928	0.0803228	0.0854815	0.470323	0.240303	0.705347	1	1	0	7.6288	4.50758	8.0437	0	0	0
P05388	P61313	RPLP0	RPL15	Unstimulated	0.931655	n.s.	0.196748	0.464289	0.0649849	0.037312	0.210972	0.0242451	0.0129056	0.234396	0.0525223	0.0267439	0.705177	0.196546	0.313205	0	0	0	8.93768	2.46082	4.637	0.112571	0	0
E7EPK6	P14866	RPS24	HNRNPL	Unstimulated	0.931655	n.s.	0.201472	0.588486	0.0745904	0.0241812	0.0696634	0.11786	0.0822932	0.0425365	0.0672579	0.0815912	1.5582	1.05755	1.01291	1	1	4	4.5364	8.07792	7.01959	6.29379e-08	6.16965e-06	8.14968e-08
P09651	P11940	HNRNPA1	PABPC1	Unstimulated	0.931655	n.s.	0.580484	0.0920994	0.0247302	0.112678	0.0714384	0.112983	0.0837025	0.102927	0.0907077	0.10867	3.08719	1.77244	2.51639	4	1	3	3.94692	4.73198	2.49524	0	0	0
O00232	P43686	PSMD12	PSMC4	Unstimulated	0.9319	n.s.	0.244471	0.106877	0.0663234	0.0921261	0.103714	0.0820517	0.0308815	0.101694	0.0915756	0.0427808	1.13537	2.94426	0.66374	5	0	5	7.80563	4.55483	3.66983	5.96711e-10	0	0
P15880	P62750	RPS2	RPL23A	Unstimulated	0.932143	n.s.	0.188053	0.1201	0.0715943	0.0918379	0.0517121	0.121285	0.034151	0.0682962	0.116176	0.0534257	0.587813	0.267585	0.32709	1	1	1	7.27462	5.32785	7.68198	0	2.22045e-15	0
D3YTB1	P62269	RPL32	RPS18	Unstimulated	0.932143	n.s.	0.199145	0.303657	0.0640528	0.0508488	0.00782645	0.0692908	0.0180559	0.0301943	0.0683771	0.0224762	0.440035	0.454365	0.23551	0	0	0	12.4735	8.93617	7.79368	0	0	0
O00487	O43242	PSMD14	PSMD3	Unstimulated	0.932384	q < 0.05	0.0347437	0.341267	0.204214	0.0517954	0.159952	0.0116078	0.104411	0.126896	0.0192286	0.115078	1.85554	0.846309	0.54311	5	0	0	7.53637	3.13813	6.69899	7.98193e-08	0	3.77032e-13
P46976-3	Q12905	GYG1	ILF2	Unstimulated	0.932384	n.s.	0.289805	0.120668	0.112511	-0.0961326	0.174781	0.101672	0.0930274	0.128899	0.0502239	0.105255	1.45621	0.555227	0.928368	3	2	0	5.22667	3.13276	5.83478	0.000279244	3.02626e-05	8.59111e-08
P62266	Q9H6F5	RPS23	CCDC86	Unstimulated	0.932384	n.s.	0.271533	0.244274	0.0517015	-0.0759459	0.0500596	0.06914	0.155563	0.0433709	0.0475624	0.112563	0.861759	0.594009	1.26206	2	1	4	8.21824	2.75255	8.32573	7.6504e-06	2.1106e-08	3.87762e-05
P15880	Q99879	RPS2	HIST1H2BM	Unstimulated	0.932384	q < 0.05	0.188053	0.00899928	0.0715943	-0.47388	0.112907	0.0543721	0.0325262	0.180177	0.0541859	0.0521919	0.659004	0.270083	0.165305	1	0	0	8.32752	3.43523	7.77883	2.66009e-13	0	0
B1AKJ5	P61160	NRD1	ACTR2	Unstimulated	0.932384	q < 0.05	0.917569	0.032956	-0.00499692	-0.194225	0.0994053	0.0337532	0.0122573	0.0942459	0.034868	0.0133493	0.313228	0.185202	0.228927	1	1	0	10.0081	9.08137	8.05903	2.22045e-16	0	0
P26373	Q12906	RPL13	ILF3	Unstimulated	0.929078	n.s.	0.398907	0.0862392	0.0453959	-0.17232	0.132777	0.0622377	0.0252148	0.136583	0.0612932	0.0622502	1.27577	0.324689	0.663051	4	1	4	7.23735	4.88791	4.43059	2.02915e-08	0	0
E9PMI6	Q15293	CLNS1A	RCN1	Unstimulated	0.929078	n.s.	0.535587	0.223783	-0.0526957	0.0748399	0.0331869	0.054731	0.0301775	0.108756	0.0649568	0.034865	0.605658	0.857806	0.00874106	1	1	0	9.13816	7.64048	6.90553	0	4.44089e-16	0
P61247	Q08211	RPS3A	DHX9	Unstimulated	0.925795	n.s.	0.0770063	0.526304	0.114591	-0.0315667	0.0914639	0.0289063	0.107985	0.151973	0.036484	0.111982	0.491335	0.283675	1.42118	0	0	3	7.51614	3.97322	5.16961	6.72795e-13	0	4.44089e-16
P13010	Q08211	XRCC5	DHX9	Unstimulated	0.926056	q < 0.05	0.0355591	0.526304	-0.181212	-0.0315667	0.145744	0.114198	0.0739649	0.145304	0.0967861	0.0665963	2.02097	1.01521	1.09348	2	0	0	4.92963	4.87357	3.94649	5.00823e-10	0	0
P62701	Q00839	RPS4X	HNRNPU	Unstimulated	0.922807	n.s.	0.354539	0.421173	0.0421883	-0.0371371	0.0478688	0.0154294	0.0440516	0.0468453	0.0147847	0.13741	0.328796	0.300035	0.119929	1	1	1	7.1216	9.76475	8.04382	0	0	0
Q02878	Q5JR95	RPL6	RPS8	Unstimulated	0.922807	n.s.	0.276332	0.0841089	0.0504958	0.109782	0.178299	0.0640695	0.0213322	0.159906	0.0600822	0.0283735	3.81889	0.75645	0.240494	0	3	0	10.594	3.61156	2.91053	4.93301e-06	0	0
P60866	P62701	RPS20	RPS4X	Unstimulated	0.923077	n.s.	0.723222	0.354539	-0.0334904	0.0421883	0.0513092	0.156055	0.0803335	0.0496232	0.141608	0.047621	0.712693	0.899465	0.84317	0	1	0	8.52233	5.10261	5.03295	0	0.00422877	1.23209e-06
P14866	P61247	HNRNPL	RPS3A	Unstimulated	0.923077	n.s.	0.588486	0.0770063	0.0241812	0.114591	0.0328522	0.182705	0.0702847	0.0278166	0.0987467	0.0728284	1.76453	1.3673	1.46341	0	2	4	3.36463	8.49089	6.46242	6.15406e-11	0.000110738	1.10324e-09
P62899	P62995	RPL31	TRA2B	Unstimulated	0.923077	n.s.	0.321995	0.881528	0.0518824	0.00684129	0.18634	0.0511958	0.0303483	0.185391	0.0391372	0.104084	0.706766	0.23771	0.509816	1	0	4	5.7624	4.65797	3.86149	2.26038e-05	2.01978e-09	0
P40429	P61353	RPL13A	RPL27	Unstimulated	0.923345	n.s.	0.40146	0.170439	0.0410906	0.0894954	0.0584782	0.110012	0.0649873	0.146014	0.105766	0.0689838	0.017565	0.839011	1.74571	0	1	0	6.52879	3.95293	5.51492	4.76594e-05	7.77156e-14	0
P09651	P23396	HNRNPA1	RPS3	Unstimulated	0.923345	n.s.	0.580484	0.190609	0.0247302	0.0668564	0.0670511	0.0678403	0.0190067	0.0721908	0.0807792	0.0247774	1.74708	0.666605	2.16122	1	1	0	11.1767	6.07515	6.39596	0	0	0
P62899	Q9BRP8-2	RPL31	WIBG	Unstimulated	0.923345		0.321995		0.0518824		0.0794664	0.0553552	0.146084	0.11043	0.0556586	0.174981	0.922591	0.294806	0.587724	1	2	1	4.21564	3.23615	6.17879	2.35996e-08	0	1.97481e-09
P47914	Q12905	RPL29	ILF2	Unstimulated	0.920139	n.s.	0.458719	0.120668	0.0463896	-0.0961326	0.125711	0.0216086	0.189963	0.126182	0.019958	0.169114	1.18729	0.282721	1.3747	1	1	2	5.06893	2.84148	5.89234	2.36052e-08	1.11442e-11	1.25484e-09
P62701	Q71DI3	RPS4X	HIST2H3A	Unstimulated	0.920139		0.354539		0.0421883		0.254739	0.0373358	0.0153646	0.17982	0.0388893	0.0350896	0.346454	0.19606	0.0425846	1	0	4	8.22486	3.04497	7.15625	0.000162754	0	0
P24534	P29692	EEF1B2	EEF1D	Unstimulated	0.920139		0.248782		0.0659764		0.227451	0.0168556	0.0158296	0.221848	0.01474	0.0157433	0.393027	0.482232	2.26011	1	1	0	8.27278	7.26764	3.34147	3.08198e-12	0	0
O60506	P60866	SYNCRIP	RPS20	Unstimulated	0.920139	n.s.	0.850315	0.723222	0.00835527	-0.0334904	0.0295417	0.155972	0.0431005	0.0337748	0.122652	0.0448629	1.39603	0.87452	0.692457	0	1	0	9.64337	6.40276	5.68155	0	0.0021354	2.35751e-08
P40227	P48643	CCT6A	CCT5	Unstimulated	0.920139	q < 0.05	0.0366208	0.0509791	0.167295	0.140218	0.072461	0.00302064	0.151119	0.0721532	0.00286017	0.149275	0.771954	0.096484	0.0849759	0	0	0	7.40989	3.85081	11.9034	0	0	0
Q5JR95	Q71DI3	RPS8	HIST2H3A	Unstimulated	0.920139		0.0841089		0.109782		0.227553	0.0248793	0.0340805	0.195977	0.0264541	0.0610721	0.412428	0.212922	0.75411	4	0	0	9.01192	2.47171	6.08203	0.000452849	0	0
O00487	P48556	PSMD14	PSMD8	Unstimulated	0.920415	q < 0.05	0.0347437	0.46961	0.204214	0.0345954	0.176872	0.0410315	0.0632659	0.110371	0.0512361	0.0801328	1.61083	2.63365	2.86286	4	0	1	6.84359	4.50717	5.36792	1.41446e-06	6.30524e-08	3.59428e-09
P46776	Q5JR95	RPL27A	RPS8	Unstimulated	0.920415	n.s.	0.308813	0.0841089	0.0464274	0.109782	0.163649	0.00981346	0.0772478	0.180508	0.00920094	0.107757	2.08657	0.197579	0.29956	3	0	0	8.99073	2.71804	5.57227	4.34302e-06	0	2.22045e-16
P31939	P68371	ATIC	TUBB4B	Unstimulated	0.920415	n.s.	0.750626	0.0613436	-0.015115	0.128797	0.0333991	0.122879	0.0482312	0.0333839	0.232002	0.0482312	0.710297	0.487442	0.977163	1	0	1	8.84678	1.32904	6.50997	0	6.66134e-16	0
E7EPK6	P23396	RPS24	RPS3	Unstimulated	0.920415	n.s.	0.201472	0.190609	0.0745904	0.0668564	0.0792563	0.0457251	0.062109	0.0626233	0.0626852	0.0783793	1.76074	0.849659	2.56807	0	1	4	9.52911	5.55527	5.54948	1.03024e-11	0	0
P62899	Q5SSJ5	RPL31	HP1BP3	Unstimulated	0.920415	q < 0.05	0.321995	0.00830922	0.0518824	-0.485731	0.294431	0.00589411	0.148891	0.224867	0.010959	0.126209	1.1321	0.220322	0.843416	1	0	0	5.09476	1.74587	4.11668	0.0337024	0	0.000446339
P25398	P62851	RPS12	RPS25	Unstimulated	0.92069	n.s.	0.0951105	0.60394	0.0980947	-0.0246693	0.0142957	0.0563689	0.13588	0.0222771	0.0433995	0.246889	0.326259	0.171287	1.89132	0	1	1	3.79571	6.70218	7.11262	0	4.09906e-07	1.28465e-08
P62280	P62854	RPS11	RPS26	Unstimulated	0.920962	n.s.	0.139708	0.385351	0.101279	0.0647113	0.0197405	0.0630077	0.126862	0.148044	0.050912	0.0889322	0.839602	0.512957	1.71834	1	1	3	7.07595	3.34471	6.58016	2.28403e-08	2.1938e-13	1.00746e-05
P22626	Q08211	HNRNPA2B1	DHX9	Unstimulated	0.920962	n.s.	0.176293	0.526304	-0.0703011	-0.0315667	0.117389	0.0812395	0.0642306	0.110924	0.0828101	0.105154	0.83991	0.641234	3.25554	0	2	2	5.85993	4.7636	4.07503	2.37717e-11	0	0
P12956	Q12905	XRCC6	ILF2	Unstimulated	0.921233	q < 0.05	0.0401058	0.120668	-0.16532	-0.0961326	0.0762152	0.0355824	0.163008	0.0753627	0.084604	0.158177	0.831607	0.609719	0.508774	2	0	2	3.96293	4.81518	6.21426	4.84057e-14	1.15554e-10	2.69429e-12
P16403	P46976-3	HIST1H1C	GYG1	Unstimulated	0.921233	q < 0.05	0.0110779	0.289805	-0.393657	0.112511	0.258879	0.125437	0.0386109	0.069022	0.0795359	0.104103	1.23064	0.893101	1.03536	4	3	3	4.15836	4.97319	3.42738	0.0141798	4.38775e-06	4.40091e-08
O60506	P62750	SYNCRIP	RPL23A	Unstimulated	0.921233	n.s.	0.850315	0.1201	0.00835527	0.0918379	0.0753723	0.128318	0.0567954	0.0707718	0.117509	0.0640997	0.852471	0.331334	0.474872	1	1	1	5.56492	6.79179	6.37647	0	3.10862e-15	0
P27797	Q9GZT8	CALR	NIF3L1	Unstimulated	0.921233	n.s.	0.112266	0.620715	0.147325	0.0653682	0.0589423	0.0650877	0.0604207	0.0594775	0.0652684	0.064146	0.289387	0.63205	0.56406	0	1	0	10.8613	6.67307	6.70318	1.04361e-14	0	0
P68363	P68371	TUBA1B	TUBB4B	Unstimulated	0.921233	n.s.	0.0586112	0.0613436	0.158261	0.128797	0.00808033	0.13599	0.0161242	0.00808033	0.435632	0.0161242	0.42689	1.65203	0.410612	0	1	1	4.14908	1.41014	3.73278	0	5.32907e-15	0
Q5JR95	Q9H6F5	RPS8	CCDC86	Unstimulated	0.921233	n.s.	0.0841089	0.244274	0.109782	-0.0759459	0.0897052	0.0364361	0.155627	0.059213	0.0269479	0.123824	0.571379	0.540535	1.18104	3	0	4	9.57588	3.22567	6.69198	3.92894e-05	3.61919e-11	3.88811e-05
P62805	Q5JR95	HIST1H4A	RPS8	Unstimulated	0.921233	q < 0.05	0.0299134	0.0841089	-0.209665	0.109782	0.0615066	0.0741133	0.0790722	0.0751676	0.0698201	0.130458	0.443371	0.00449009	0.985893	4	0	4	6.20363	3.82513	7.33551	5.4845e-14	1.77636e-15	0
O60506	Q5JR95	SYNCRIP	RPS8	Unstimulated	0.921233	n.s.	0.850315	0.0841089	0.00835527	0.109782	0.11018	0.0241373	0.129189	0.101603	0.0234404	0.149903	1.13992	0.247222	1.36631	5	0	4	6.60245	3.04045	6.34911	1.62093e-14	0	2.22045e-16
P17844	P62280	DDX5	RPS11	Unstimulated	0.921233	q < 0.05	0.0445855	0.139708	0.187853	0.101279	0.141782	0.208391	0.0992742	0.0851684	0.095616	0.0524594	0.141994	0.604376	1.23998	3	2	0	5.45793	4.887	5.08347	8.57963e-05	0.000742177	1.11245e-05
P04075	Q04917	ALDOA	YWHAH	Unstimulated	0.921233	n.s.	0.84038	0.492111	0.00967454	0.0411332	0.0194101	0.169387	0.063434	0.0203566	0.164958	0.090273	0.280279	3.58252	0.408527	0	0	1	6.56788	1.00843	10.2338	0	3.05489e-12	0
O60506	P62244	SYNCRIP	RPS15A	Unstimulated	0.921233	n.s.	0.850315	0.194335	0.00835527	0.071826	0.0665481	0.185886	0.0781566	0.0584992	0.161619	0.0609554	0.808902	0.791609	1.10251	0	0	0	4.74093	6.85376	4.81543	1.54099e-13	4.44067e-08	5.4668e-08
P09651	P14866	HNRNPA1	HNRNPL	Unstimulated	0.921233	n.s.	0.580484	0.588486	0.0247302	0.0241812	0.0442628	0.113626	0.0146399	0.0469223	0.0922956	0.0250391	1.53423	0.780735	1.19981	0	1	0	6.39342	9.70493	9.32215	6.44601e-10	4.83176e-06	4.44089e-16
O60506	P62266	SYNCRIP	RPS23	Unstimulated	0.921233	n.s.	0.850315	0.271533	0.00835527	0.0517015	0.0525811	0.0611484	0.132011	0.0896626	0.0561784	0.123525	1.49047	0.401986	1.53532	0	1	4	5.75116	4.90601	6.60775	0	0	5.77316e-15
O15144	Q92747	ARPC2	ARPC1A	Unstimulated	0.921233	n.s.	0.171697	0.544079	-0.0947421	0.0678909	0.0866176	0.00895625	0.100518	0.0859608	0.0226577	0.0804389	0.245895	0.332917	0.666625	0	1	1	9.37333	5.83281	9.26322	1.88584e-10	1.55431e-14	2.12358e-06
Q99729-3	Q9H6F5	HNRNPAB	CCDC86	Unstimulated	0.921233	n.s.	0.193709	0.244274	-0.0665729	-0.0759459	0.226208	0.0498078	0.0397927	0.130934	0.119199	0.0663143	1.14126	0.680804	0.333527	1	1	0	5.64049	5.52192	3.51228	0.0031451	4.92921e-10	3.81265e-09
P62750	Q16778	RPL23A	HIST2H2BE	Unstimulated	0.921233	q < 0.05	0.1201	0.0158364	0.0918379	-0.309837	0.0230751	0.113053	0.0457796	0.182471	0.144234	0.0552729	2.06002	0.248145	0.203374	1	1	1	5.90756	3.98356	2.79515	0.00419315	5.30316e-05	1.00084e-08
O60506	Q12905	SYNCRIP	ILF2	Unstimulated	0.921233	n.s.	0.850315	0.120668	0.00835527	-0.0961326	0.0643074	0.040969	0.178233	0.0842263	0.0349229	0.167307	2.15683	0.64159	1.85425	1	1	3	5.15726	3.87164	6.56581	3.9968e-15	3.50876e-10	2.56002e-11
P16403	P62266	HIST1H1C	RPS23	Unstimulated	0.921233	q < 0.05	0.0110779	0.271533	-0.393657	0.0517015	0.0527009	0.0548432	0.112305	0.0444677	0.0484414	0.0894601	0.541633	0.535163	1.06411	0	1	4	8.20922	4.74478	10.0508	9.60501e-06	1.33227e-15	1.3662e-10
P09651	P62854	HNRNPA1	RPS26	Unstimulated	0.921233	n.s.	0.580484	0.385351	0.0247302	0.0647113	0.0161034	0.0459573	0.0673712	0.207686	0.0732447	0.0729536	0.72085	0.31848	1.12545	0	1	1	6.93954	4.36108	5.26002	1.11022e-15	0	6.04717e-09
P16403	Q9BRP8-2	HIST1H1C	WIBG	Unstimulated	0.921233		0.0110779		-0.393657		0.169684	0.084528	0.160273	0.0857019	0.0837126	0.121896	0.598247	0.393619	0.589588	0	1	1	4.35112	3.63007	7.0896	0.000827005	5.46008e-13	1.02346e-06
P16403	P84098	HIST1H1C	RPL19	Unstimulated	0.921233	q < 0.05	0.0110779	0.10922	-0.393657	0.0948534	0.274351	0.0101042	0.068503	0.0934513	0.0162323	0.054744	0.16454	0.144361	0.525183	1	0	0	7.17186	5.40874	11.4931	0.0114786	0	1.76636e-12
P35998	Q13200	PSMC2	PSMD2	Unstimulated	0.921502	n.s.	0.079481	0.274254	0.108917	0.0557641	0.0726435	0.0588198	0.0830285	0.0988444	0.0506185	0.111657	0.182063	0.223197	0.183692	0	0	0	9.57949	5.38785	6.29256	1.33227e-15	0	0
P13010	Q9NR30	XRCC5	DDX21	Unstimulated	0.921502	q < 0.05	0.0355591	0.082289	-0.181212	0.110383	0.0678971	0.0704441	0.127533	0.085971	0.109091	0.120839	0.968298	0.706589	0.741931	2	0	1	5.32266	5.28211	4.70648	2.27259e-09	1.9984e-15	2.22711e-13
P39023	P62263	RPL3	RPS14	Unstimulated	0.921769	n.s.	0.208444	0.277367	0.0619703	0.0603903	0.0709811	0.0313048	0.166053	0.0718526	0.0295837	0.158322	0.346061	0.524621	2.17139	1	1	5	5.82474	3.69311	7.84185	9.86322e-13	0	3.81872e-12
E9PR30	P62750	FAU	RPL23A	Unstimulated	0.921769	n.s.	0.925171	0.1201	-0.00532085	0.0918379	0.0614246	0.0545673	0.16543	0.0785394	0.150167	0.118228	0.627358	0.457134	0.485526	0	0	2	4.40287	4.6774	4.71345	5.37348e-14	3.32839e-09	0.000733948
E7EPK6	Q12905	RPS24	ILF2	Unstimulated	0.921769	n.s.	0.201472	0.120668	0.0745904	-0.0961326	0.123167	0.0632662	0.167752	0.111011	0.0422512	0.158542	1.14707	0.554979	1.04511	1	1	1	5.90654	2.84717	5.86953	8.64012e-08	3.11424e-08	1.7195e-10
Q08211	Q99729-3	DHX9	HNRNPAB	Unstimulated	0.921769	n.s.	0.526304	0.193709	-0.0315667	-0.0665729	0.0792594	0.106327	0.0850436	0.156752	0.0911767	0.116876	0.791724	0.271108	0.399665	0	0	1	4.94043	4.05391	5.27725	3.28626e-14	0	0
P35573	Q9NR30	AGL	DDX21	Unstimulated	0.921769	q < 0.05	0.042123	0.082289	-0.548644	0.110383	0.2285	0.0543564	0.131648	0.0792607	0.0828459	0.112318	1.77512	0.351861	1.31944	3	1	2	3.59091	5.43783	4.57044	0.00329392	1.02002e-09	2.97714e-06
P62854	Q13151	RPS26	HNRNPA0	Unstimulated	0.921769	n.s.	0.385351	0.41239	0.0647113	-0.0377708	0.0570431	0.119392	0.0848192	0.150517	0.0817509	0.104931	0.65892	0.936853	1.00632	1	2	1	5.67046	3.87884	4.55784	0.0014473	3.01204e-07	1.15469e-05
Q13151	Q99879	HNRNPA0	HIST1H2BM	Unstimulated	0.921769	q < 0.05	0.41239	0.00899928	-0.0377708	-0.47388	0.142406	0.0379989	0.0596191	0.187898	0.0641046	0.102783	1.03345	0.549735	0.471024	1	1	0	7.9201	3.43764	3.3366	0.00311295	1.33227e-15	2.94076e-12
P33991	P49736	MCM4	MCM2	Unstimulated	0.922034	q < 0.05	0.0229481	0.0273063	-0.295246	-0.229213	0.0859487	0.0516688	0.0384347	0.0830478	0.0455681	0.053445	0.653834	0.96214	1.11821	4	1	1	9.8076	5.99384	7.67134	2.66454e-15	0	0
P10412	P62277	HIST1H1E	RPS13	Unstimulated	0.922034	n.s.	0.294113	0.238618	-0.12672	0.0626917	0.0204351	0.112938	0.0837988	0.0175983	0.0963391	0.0728005	0.340383	0.394665	1.19534	0	1	4	7.03496	6.80109	8.88311	2.8022e-13	6.23768e-12	2.9754e-14
P39687	P59998	ANP32A	ARPC4	Unstimulated	0.922034	n.s.	0.156091	0.887396	-0.130168	-0.00639439	0.0506046	0.0679412	0.0236044	0.0496122	0.0672239	0.0236236	0.627552	0.328787	0.473085	0	0	0	9.99924	10.1185	8.4145	0	7.19425e-14	0
O15511	P40855	ARPC5	PEX19	Unstimulated	0.922034	n.s.	0.63673	0.673925	-0.023342	-0.0388876	0.0729368	0.0153115	0.0561772	0.154971	0.0154317	0.0456974	0.692907	0.0566659	0.424866	1	0	0	8.4625	8.96474	7.23092	3.19786e-08	0	1.30411e-08
Q16540	Q9BRJ2	MRPL23	MRPL45	Unstimulated	0.922297	n.s.	0.594766	0.158869	0.0419795	0.112497	0.19294	0.0960335	0.111293	0.0745697	0.0915802	0.109044	0.848274	0.616013	0.827645	0	1	0	6.92822	4.93892	4.09756	0.00476876	0.00520947	0.000111245
P18621	Q71DI3	RPL17	HIST2H3A	Unstimulated	0.922297		0.335904		0.0464599		0.207419	0.0199982	0.0980353	0.16473	0.0196366	0.121433	1.36919	0.264195	1.0579	4	0	0	6.97359	3.37378	5.38958	0.000148241	0	5.9508e-14
E7EPK6	P46976-3	RPS24	GYG1	Unstimulated	0.922297	n.s.	0.201472	0.289805	0.0745904	0.112511	0.0808463	0.104327	0.0403662	0.0466463	0.0653297	0.224046	0.861095	0.839142	1.43584	4	3	1	4.58929	3.22373	6.45799	8.93864e-06	5.06335e-07	1.14508e-09
P16403	Q71DI3	HIST1H1C	HIST2H3A	Unstimulated	0.922297		0.0110779		-0.393657		0.256581	0.0245836	0.0657269	0.193145	0.0277247	0.0547866	0.259097	0.291023	0.336161	1	0	4	6.50749	6.59848	2.91633	0.0216878	0	1.31006e-13
P10412	P14866	HIST1H1E	HNRNPL	Unstimulated	0.922297	n.s.	0.294113	0.588486	-0.12672	0.0241812	0.0537369	0.117349	0.0117526	0.0316521	0.063633	0.0199786	0.893677	1.10298	0.988169	0	2	0	7.1074	10.9021	10.0778	9.41378e-09	5.99336e-06	0
P62753	Q5JR95	RPS6	RPS8	Unstimulated	0.922297	n.s.	0.0854373	0.0841089	0.103916	0.109782	0.0453041	0.0242189	0.00676253	0.0901431	0.0278511	0.251664	0.251802	0.140433	1.57751	0	1	4	6.92842	2.46061	7.95901	0	0	0
P25398	P47914	RPS12	RPL29	Unstimulated	0.922559	n.s.	0.0951105	0.458719	0.0980947	0.0463896	0.0851704	0.0297085	0.0683395	0.0770299	0.0337281	0.0696267	0.564488	0.5736	1.12668	0	0	1	11.0272	9.48224	4.27782	2.54142e-09	0	0
P15880	P39019	RPS2	RPS19	Unstimulated	0.922819	n.s.	0.188053	0.0624074	0.0715943	0.131427	0.0177701	0.101578	0.106432	0.0189375	0.0937204	0.171643	0.551614	0.316229	0.67508	0	1	0	7.21307	4.40367	8.22946	0	3.02691e-12	3.9968e-15
P48643	P78371	CCT5	CCT2	Unstimulated	0.923077	q < 0.05	0.0509791	0.035736	0.140218	0.185899	0.0237732	0.0118889	0.181944	0.02335	0.0110113	0.176085	0.113515	0.853095	0.115245	1	0	0	4.97221	4.82174	14.458	0	0	2.32703e-13
P10412	P62263	HIST1H1E	RPS14	Unstimulated	0.923077	n.s.	0.294113	0.277367	-0.12672	0.0603903	0.0301064	0.0238363	0.122074	0.0299368	0.022553	0.118541	0.70258	0.413132	1.7291	1	2	4	8.42889	4.87462	10.6024	0	0	0
P67809	Q12905	YBX1	ILF2	Unstimulated	0.923077	n.s.	0.690332	0.120668	0.0214493	-0.0961326	0.0541566	0.037145	0.185596	0.0815667	0.0588253	0.183995	1.09535	0.4434	1.51097	1	1	3	4.05012	4.2413	6.28331	4.44089e-16	1.6217e-10	3.06732e-11
P25398	P62269	RPS12	RPS18	Unstimulated	0.923333	n.s.	0.0951105	0.303657	0.0980947	0.0508488	0.0259351	0.100839	0.10312	0.0287266	0.0947725	0.103267	0.385138	0.823207	1.74185	1	0	4	5.90433	6.44834	8.16705	0	1.33227e-15	1.11022e-14
E7EWF1	P27635	RPL4	RPL10	Unstimulated	0.923333	q < 0.05	0.798305	0.0431016	0.0119536	0.155707	0.0755984	0.0629515	0.0239152	0.147572	0.057127	0.106986	3.25342	0.943977	0.832587	0	3	0	9.15936	2.76632	5.47191	3.09318e-07	0	0
P12956	Q9NR30	XRCC6	DDX21	Unstimulated	0.923333	q < 0.05	0.0401058	0.082289	-0.16532	0.110383	0.0667552	0.0595092	0.135478	0.0913359	0.0965539	0.137206	0.937223	0.657089	0.755441	2	0	1	5.59779	5.0406	4.86817	1.95913e-09	0	6.53255e-13
P14866	P25398	HNRNPL	RPS12	Unstimulated	0.923333	n.s.	0.588486	0.0951105	0.0241812	0.0980947	0.131499	0.130193	0.0640172	0.0800869	0.0840449	0.0634429	0.849821	0.877055	1.2622	1	1	0	7.35103	6.45728	5.98018	2.95185e-06	2.51068e-05	1.35758e-09
P09651	Q9BRP8-2	HNRNPA1	WIBG	Unstimulated	0.923333		0.580484		0.0247302		0.0961644	0.0767413	0.161299	0.0912647	0.0846804	0.156491	0.850165	0.0514044	0.497416	1	1	1	4.61868	3.46802	6.47863	2.50769e-10	0	3.16989e-10
P62266	Q13151	RPS23	HNRNPA0	Unstimulated	0.923333	n.s.	0.271533	0.41239	0.0517015	-0.0377708	0.184825	0.0530869	0.109009	0.0770941	0.0435796	0.131886	0.351251	0.628808	1.30506	0	2	4	6.16963	2.91178	8.49654	0.00742106	8.08553e-12	1.05442e-09
E9PR30	P47914	FAU	RPL29	Unstimulated	0.923333	n.s.	0.925171	0.458719	-0.00532085	0.0463896	0.107402	0.0532675	0.164834	0.132718	0.063466	0.100117	0.554683	0.619292	0.529731	1	1	2	4.90291	4.68474	6.47957	2.35045e-08	9.11171e-08	0.000721589
Q13011	Q15293	ECH1	RCN1	Unstimulated	0.923333	q < 0.05	0.0310008	0.223783	-0.285992	0.0748399	0.0886735	0.0452431	0.0222948	0.113638	0.044373	0.0260405	0.513147	0.50759	0.0876474	0	0	0	8.90321	4.40517	13.8771	2.62856e-12	0	0
P13010	Q9H6F5	XRCC5	CCDC86	Unstimulated	0.923333	q < 0.05	0.0355591	0.244274	-0.181212	-0.0759459	0.138543	0.0593737	0.0617851	0.103639	0.108779	0.105699	1.52532	0.609144	1.13614	1	1	1	6.4247	4.62542	4.77371	0.000317074	2.12345e-09	7.81987e-08
O60506	Q9BRP8-2	SYNCRIP	WIBG	Unstimulated	0.923333		0.850315		0.00835527		0.0861981	0.0853827	0.125998	0.0741259	0.0791653	0.131722	0.749402	0.355727	0.396364	0	1	1	5.74221	6.27201	5.76552	7.11138e-11	8.88178e-16	6.47387e-11
P62263	Q99878	RPS14	HIST1H2AJ	Unstimulated	0.923333	q < 0.05	0.277367	0.0144965	0.0603903	-0.326175	0.0360651	0.0371607	0.102878	0.113169	0.0358491	0.107691	0.613191	0.371592	1.6479	5	1	4	7.27272	2.90001	8.75595	0	0	0
E7EPK6	P62854	RPS24	RPS26	Unstimulated	0.923333	n.s.	0.201472	0.385351	0.0745904	0.0647113	0.0223144	0.0449915	0.15085	0.187791	0.04069	0.11117	0.736646	0.564191	1.34523	1	1	3	7.65122	2.73017	4.68685	1.69882e-09	0	8.30496e-06
O60506	Q00839	SYNCRIP	HNRNPU	Unstimulated	0.923333	n.s.	0.850315	0.421173	0.00835527	-0.0371371	0.0481588	0.0151199	0.0511852	0.0524667	0.0157872	0.154145	1.35237	0.539817	0.885117	1	1	1	8.33131	7.564	8.48718	0	0	0
P39023	P60866	RPL3	RPS20	Unstimulated	0.923588	n.s.	0.208444	0.723222	0.0619703	-0.0334904	0.108361	0.117262	0.0433969	0.0956042	0.114782	0.0281226	0.85142	0.702012	0.178325	1	1	1	9.14148	6.47019	4.22552	4.37267e-10	0.000716377	2.46313e-08
O60506	P61254	SYNCRIP	RPL26	Unstimulated	0.923588	n.s.	0.850315	0.064155	0.00835527	0.173095	0.161713	0.0251745	0.049891	0.160866	0.0235827	0.0981273	1.77733	0.441597	0.813083	1	0	1	7.55206	5.51798	6.38986	4.30211e-12	0	0
E7EWF1	P40429	RPL4	RPL13A	Unstimulated	0.923588	n.s.	0.798305	0.40146	0.0119536	0.0410906	0.266971	0.0296774	0.0834313	0.16997	0.032286	0.0793875	1.41876	0.793868	0.344647	1	1	0	9.60206	2.41728	4.76212	0.00668186	0	0
P62244	P62899	RPS15A	RPL31	Unstimulated	0.923841	n.s.	0.194335	0.321995	0.071826	0.0518824	0.0434675	0.184975	0.0601843	0.062854	0.160963	0.105526	0.678234	0.572778	0.619937	1	1	0	6.00674	4.85362	4.29567	3.63087e-12	4.17076e-08	7.15919e-09
Q13151	Q9NR30	HNRNPA0	DDX21	Unstimulated	0.923841	n.s.	0.41239	0.082289	-0.0377708	0.110383	0.52543	0.0344349	0.0815472	0.11568	0.0393545	0.0936895	0.19669	0.110475	0.934481	1	0	0	4.96787	2.81395	3.59727	0.234756	1.44595e-12	9.66658e-11
P46976-3	P62244	GYG1	RPS15A	Unstimulated	0.923841	n.s.	0.289805	0.194335	0.112511	0.071826	0.103179	0.0368363	0.0914749	0.0583441	0.137137	0.118756	0.917221	0.248443	0.463749	4	3	3	4.90353	4.47	4.87497	7.72714e-05	5.82414e-10	0.000273967
P62995	Q9NR30	TRA2B	DDX21	Unstimulated	0.923841	n.s.	0.881528	0.082289	0.00684129	0.110383	0.146952	0.0343887	0.128218	0.17272	0.0388446	0.120898	0.850303	0.26569	1.10347	1	0	4	5.75685	3.82427	4.8741	2.66633e-05	1.39243e-09	4.49085e-12
P62263	P62899	RPS14	RPL31	Unstimulated	0.924092	n.s.	0.277367	0.321995	0.0603903	0.0518824	0.0450851	0.02106	0.147792	0.0672949	0.0200026	0.141942	0.164668	0.289068	1.60829	1	2	4	9.54278	2.22515	9.11445	8.88178e-16	0	3.04867e-12
E7EWF1	P26373	RPL4	RPL13	Unstimulated	0.924092	n.s.	0.798305	0.398907	0.0119536	0.0453959	0.121191	0.0436649	0.13779	0.110044	0.0436306	0.140411	1.74686	0.659073	2.1091	0	3	0	7.64476	2.61414	6.17865	7.53406e-09	0	8.88178e-16
O15145	Q92747	ARPC3	ARPC1A	Unstimulated	0.924092	n.s.	0.405234	0.544079	-0.0390617	0.0678909	0.0477438	0.00965053	0.0904057	0.0489827	0.0179505	0.0660978	0.418032	0.18784	0.494269	0	1	1	12.1613	7.66666	9.00513	1.02896e-10	3.55271e-15	2.58998e-06
P17844	P62701	DDX5	RPS4X	Unstimulated	0.924092	q < 0.05	0.0445855	0.354539	0.187853	0.0421883	0.123555	0.184878	0.0582111	0.0942382	0.095817	0.0375662	0.687574	0.599866	0.751398	3	2	4	7.19456	4.97367	4.49521	4.0361e-07	0.000382149	4.95136e-07
O60506	P62269	SYNCRIP	RPS18	Unstimulated	0.924092	n.s.	0.850315	0.303657	0.00835527	0.0508488	0.04086	0.086033	0.0674377	0.042639	0.0803071	0.0679915	1.41164	0.586352	1.05046	1	0	4	10.739	5.7234	6.63337	0	0	0
P62701	Q12905	RPS4X	ILF2	Unstimulated	0.921053	n.s.	0.354539	0.120668	0.0421883	-0.0961326	0.094912	0.0434534	0.159465	0.111394	0.0359005	0.149361	0.786499	0.415153	1.18999	1	1	3	7.12954	2.61881	7.0051	1.14464e-12	1.97225e-09	6.21103e-12
P39023	Q00839	RPL3	HNRNPU	Unstimulated	0.918033	n.s.	0.208444	0.421173	0.0619703	-0.0371371	0.0676397	0.0190907	0.0573351	0.0834076	0.0181226	0.14719	0.193997	0.379086	0.784658	0	1	2	7.57306	7.23974	8.34709	2.39808e-14	0	0
P17844	P47914	DDX5	RPL29	Unstimulated	0.918033	q < 0.05	0.0445855	0.458719	0.187853	0.0463896	0.118029	0.140394	0.0945287	0.103238	0.120306	0.0594981	0.705393	0.48837	0.674932	3	2	3	4.12966	6.19724	3.86937	3.01278e-05	0.000337729	8.3798e-06
Q99729-3	Q99878	HNRNPAB	HIST1H2AJ	Unstimulated	0.918033	q < 0.05	0.193709	0.0144965	-0.0665729	-0.326175	0.170975	0.0658143	0.0625311	0.184886	0.068798	0.0795938	0.713277	0.169472	0.571038	4	1	0	7.36839	4.12713	3.01467	2.16687e-11	0	0
P61247	P62854	RPS3A	RPS26	Unstimulated	0.918301	n.s.	0.0770063	0.385351	0.114591	0.0647113	0.0191172	0.0572448	0.133665	0.150022	0.0503662	0.114999	0.943466	0.558816	1.69629	0	2	3	8.38464	2.98848	5.01953	3.01981e-14	2.22045e-16	1.62143e-06
P61254	Q5JR95	RPL26	RPS8	Unstimulated	0.918301	n.s.	0.064155	0.0841089	0.173095	0.109782	0.188409	0.0296348	0.0431207	0.174612	0.028233	0.0716616	1.1802	0.264296	0.638714	4	0	3	8.35985	3.9674	5.90065	1.00194e-08	0	0
C9JJ19	P47914	MRPS34	RPL29	Unstimulated	0.918301	n.s.	0.673317	0.458719	0.0230052	0.0463896	0.158718	0.14992	0.0908981	0.168811	0.0905894	0.0503946	1.20137	1.01637	0.500787	0	1	0	5.87539	3.66735	5.52217	0.0176627	0.00369814	1.66953e-05
P13667	P62258	PDIA4	YWHAE	Unstimulated	0.918301	q < 0.05	0.0240371	0.44133	0.279547	0.0364978	0.0470484	0.199784	0.00664232	0.0472061	0.21389	0.00663081	0.565556	3.15258	0.142907	1	0	0	7.3366	1.20251	10.9916	0	1.48619e-11	0
P61254	P62750	RPL26	RPL23A	Unstimulated	0.918567	n.s.	0.064155	0.1201	0.173095	0.0918379	0.125209	0.119046	0.0596231	0.146553	0.110046	0.103564	1.03007	0.110324	0.454084	0	1	0	7.82926	3.30321	3.14316	1.46771e-12	4.44089e-16	0
P61313	Q07020	RPL15	RPL18	Unstimulated	0.918831	n.s.	0.464289	0.437799	0.037312	0.0340258	0.0937405	0.0305939	0.187541	0.1236	0.0324467	0.185798	2.14901	0.698124	1.32819	0	0	3	6.24939	1.96571	5.7944	0.0339643	0	1.02331e-09
P18124	P62280	RPL7	RPS11	Unstimulated	0.919094	n.s.	0.220914	0.139708	0.0835355	0.101279	0.120641	0.0543183	0.0234368	0.16212	0.0511388	0.124346	0.498093	0.539245	1.07149	4	0	0	6.73875	4.0715	6.62324	7.10361e-07	0	0
O15212	Q99471	PFDN6	PFDN5	Unstimulated	0.919094	n.s.	0.144978	0.5529	-0.136698	-0.0306458	0.0650936	0.00471403	0.115202	0.0689213	0.00450859	0.10245	0.76558	0.114093	0.499373	13	2	1	10.4193	2.23434	9.45684	0	0	3.55271e-15
P61978-3	Q12906	HNRNPK	ILF3	Unstimulated	0.919094	n.s.	0.0772206	0.0862392	-0.158625	-0.17232	0.0686595	0.131389	0.0489559	0.0884746	0.128149	0.0931733	2.43393	0.798111	1.31224	0	1	0	6.89289	5.64243	4.23269	1.81588e-12	1.27166e-05	2.66454e-15
P26373	Q99879	RPL13	HIST1H2BM	Unstimulated	0.919094	q < 0.05	0.398907	0.00899928	0.0453959	-0.47388	0.0820517	0.0582473	0.047306	0.178417	0.0557022	0.0685785	0.922097	0.29049	0.435769	4	0	4	7.99594	3.15479	6.61413	1.56462e-11	0	0
P26373	P62750	RPL13	RPL23A	Unstimulated	0.919355	n.s.	0.398907	0.1201	0.0453959	0.0918379	0.0634429	0.127616	0.0540379	0.0814406	0.119181	0.0747684	0.970247	0.160551	0.788378	4	1	3	6.79525	4.13756	6.55783	2.02505e-12	2.88658e-15	0
P62899	Q92979	RPL31	EMG1	Unstimulated	0.919355	q < 0.05	0.321995	0.0326034	0.0518824	0.243842	0.0824106	0.0319539	0.0058437	0.30363	0.0488406	0.0934697	0.945088	0.837245	0.574786	0	0	0	6.08936	3.68188	3.89358	0.0824106	0.00151527	0
D3YTB1	P62841	RPL32	RPS15	Unstimulated	0.919355	n.s.	0.199145	0.818055	0.0640528	0.014672	0.0680576	0.0785978	0.0345565	0.100017	0.0737832	0.197712	0.41229	0.354134	0.60094	0	1	0	8.70807	2.60953	5.61956	2.96819e-05	1.11022e-14	6.21725e-15
P10412	P46776	HIST1H1E	RPL27A	Unstimulated	0.919355	n.s.	0.294113	0.308813	-0.12672	0.0464274	0.188922	0.0378976	0.0781335	0.18612	0.0344776	0.0705347	1.327	0.103528	0.659151	1	1	4	5.80789	3.16545	8.25378	4.67052e-06	0	0
P23396	P62280	RPS3	RPS11	Unstimulated	0.919614	n.s.	0.190609	0.139708	0.0668564	0.101279	0.110105	0.0868727	0.0443888	0.0765997	0.0876303	0.0482501	1.86379	0.945478	2.01074	0	1	4	9.86687	5.49114	5.34663	2.97884e-08	8.43769e-15	0
P62753	P62805	RPS6	HIST1H4A	Unstimulated	0.919614	q < 0.05	0.0854373	0.0299134	0.103916	-0.209665	0.0378463	0.0884092	0.0305039	0.122029	0.0784721	0.173304	0.521288	0.144551	0.73893	4	1	0	5.23348	3.89415	6.78351	0	4.12559e-13	0
E7EPK6	Q08211	RPS24	DHX9	Unstimulated	0.919614	n.s.	0.201472	0.526304	0.0745904	-0.0315667	0.053539	0.0278047	0.116081	0.148115	0.041312	0.134562	0.707317	0.199525	1.27675	1	1	3	6.8863	4.27409	5.93487	8.82072e-12	0	1.90958e-14
O00487	P43686	PSMD14	PSMC4	Unstimulated	0.919872	q < 0.05	0.0347437	0.106877	0.204214	0.0921261	0.170971	0.0343716	0.0291427	0.141697	0.0576108	0.0913183	1.33112	0.717626	1.00839	4	0	5	7.86315	3.61403	5.33816	1.67162e-07	0	0
Q13247-3	Q99729-3	SRSF6	HNRNPAB	Unstimulated	0.919872	n.s.	0.46003	0.193709	0.0432474	-0.0665729	0.0690768	0.0682835	0.110917	0.109888	0.0678147	0.129398	0.851591	0.941324	1.14757	1	0	1	3.61266	9.91839	3.61948	0	0	0
P09651	Q16778	HNRNPA1	HIST2H2BE	Unstimulated	0.919872	q < 0.05	0.580484	0.0158364	0.0247302	-0.309837	0.137258	0.124453	0.0382685	0.198139	0.101363	0.0343319	1.95828	0.899584	0.367444	1	0	0	7.59441	4.36729	2.71719	0.0597708	8.79294e-05	2.91247e-09
P62280	Q9NR30	RPS11	DDX21	Unstimulated	0.919872	n.s.	0.139708	0.082289	0.101279	0.110383	0.107807	0.0666974	0.174008	0.0639431	0.0564494	0.152228	0.575178	0.481247	1.90896	1	1	4	5.16493	3.48478	8.05738	1.4858e-06	7.10543e-15	3.09531e-10
P61254	P62277	RPL26	RPS13	Unstimulated	0.920128	n.s.	0.064155	0.238618	0.173095	0.0626917	0.114581	0.0809729	0.0557217	0.0953802	0.0813903	0.109544	0.503861	0.10745	1.00466	0	0	3	6.30343	5.49905	7.51083	2.29933e-06	4.50751e-14	0
P62280	Q12905	RPS11	ILF2	Unstimulated	0.917197	n.s.	0.139708	0.120668	0.101279	-0.0961326	0.131949	0.0486068	0.147711	0.11822	0.0539202	0.131803	1.22669	0.464082	1.59303	1	1	1	6.02525	3.44966	6.94604	7.06362e-07	1.34455e-09	2.19544e-11
P43686	Q9UNM6	PSMC4	PSMD13	Unstimulated	0.91746	n.s.	0.106877	0.432058	0.0921261	0.0368575	0.265611	0.0371074	0.0376997	0.194561	0.0517594	0.0419371	1.70028	3.17911	3.41685	5	0	0	6.79491	3.82358	3.67064	1.29496e-05	2.22045e-16	0
C9IZE4	P43686	PSMD6	PSMC4	Unstimulated	0.91746	n.s.	0.623186	0.106877	0.0265248	0.0921261	0.144639	0.0488857	0.039151	0.144961	0.0795786	0.0485738	2.93269	2.96057	3.14891	0	0	6	7.62877	4.41991	3.81935	8.8349e-10	0	0
Q13151	Q5JR95	HNRNPA0	RPS8	Unstimulated	0.91746	n.s.	0.41239	0.0841089	-0.0377708	0.109782	0.160477	0.0305707	0.110219	0.0958519	0.0275648	0.146851	0.787134	0.485563	1.15495	5	1	4	7.50801	2.44348	6.82568	0.00464196	0	2.67471e-09
O76021	P16403	RSL1D1	HIST1H1C	Unstimulated	0.91746	q < 0.05	0.138762	0.0110779	0.0882433	-0.393657	0.0179018	0.122133	0.0611044	0.329216	0.0381859	0.0247007	1.94376	0.495157	0.714566	1	1	2	6.37259	3.78201	3.62701	0.0179018	0.0041475	5.6632e-05
P40429	P62266	RPL13A	RPS23	Unstimulated	0.917722	n.s.	0.40146	0.271533	0.0410906	0.0517015	0.143521	0.118885	0.0371677	0.104955	0.108405	0.0587463	1.24626	1.55122	1.4728	4	5	0	6.29925	4.06485	4.94348	9.19447e-05	1.3241e-11	0
P05388	P18077	RPLP0	RPL35A	Unstimulated	0.917981	n.s.	0.196748	0.0924129	0.0649849	0.102811	0.0250137	0.137139	0.0845343	0.0823746	0.124095	0.0691227	0.640019	2.30496	4.65942	0	0	0	8.51161	4.72204	4.54459	1.57125e-08	5.81563e-08	3.65679e-10
P26373	P83731	RPL13	RPL24	Unstimulated	0.918239	n.s.	0.398907	0.362709	0.0453959	0.043275	0.0452483	0.0446569	0.0805825	0.233598	0.0446819	0.103231	0.412238	0.394939	0.705299	0	0	0	8.82699	2.93739	5.45929	1.32339e-13	0	0
P62277	P84098	RPS13	RPL19	Unstimulated	0.918495	n.s.	0.238618	0.10922	0.0626917	0.0948534	0.109283	0.129408	0.0553772	0.0634547	0.120397	0.105263	0.385467	0.564822	1.45825	0	0	4	5.43286	5.28014	6.9613	3.72234e-06	4.56997e-11	4.44089e-16
P25398	P46783	RPS12	RPS10	Unstimulated	0.91875	n.s.	0.0951105	0.928072	0.0980947	0.00495085	0.0158449	0.225778	0.0698289	0.0169205	0.0962821	0.0897304	0.0810222	0.169545	0.811159	1	0	0	8.20404	9.0181	5.29709	0	0.00856884	2.89324e-13
P15880	P61254	RPS2	RPL26	Unstimulated	0.919003	n.s.	0.188053	0.064155	0.0715943	0.173095	0.194472	0.0305189	0.0402414	0.188687	0.0290739	0.0736247	0.848047	0.371182	0.242422	1	0	1	8.60145	3.92348	7.49962	2.6824e-08	0	0
P62277	Q13151	RPS13	HNRNPA0	Unstimulated	0.919003	n.s.	0.238618	0.41239	0.0626917	-0.0377708	0.106933	0.105779	0.136192	0.0519655	0.0925056	0.102821	0.424818	0.402127	1.36234	1	1	4	6.11267	4.66635	7.27684	0.0011841	4.6531e-08	5.41357e-08
P62701	Q9BRP8-2	RPS4X	WIBG	Unstimulated	0.919003		0.354539		0.0421883		0.0917917	0.0740044	0.149054	0.0834587	0.0696773	0.142447	0.729873	0.262482	0.699353	0	1	1	7.01718	4.10084	6.85078	3.58087e-10	2.22045e-16	1.83288e-10
D3YTB1	Q12905	RPL32	ILF2	Unstimulated	0.919003	n.s.	0.199145	0.120668	0.0640528	-0.0961326	0.125874	0.028008	0.218346	0.125454	0.0227334	0.184497	0.6333	0.445151	1.09301	0	1	1	5.44679	3.50769	6.23285	4.72971e-07	3.36666e-10	5.55536e-07
P62753	Q12906	RPS6	ILF3	Unstimulated	0.916149	n.s.	0.0854373	0.0862392	0.103916	-0.17232	0.149427	0.0888136	0.0206401	0.141959	0.0857883	0.121834	1.09294	0.232577	1.25268	4	0	0	5.76496	4.6321	5.12647	5.10845e-11	0	0
P40429	P62263	RPL13A	RPS14	Unstimulated	0.916409	n.s.	0.40146	0.277367	0.0410906	0.0603903	0.211333	0.108424	0.0153934	0.127448	0.100616	0.0181896	1.53383	1.2637	0.800076	4	5	0	8.17284	4.40693	3.53871	0.00135561	6.06182e-14	0
P46976-3	P47914	GYG1	RPL29	Unstimulated	0.916409	n.s.	0.289805	0.458719	0.112511	0.0463896	0.126416	0.0985991	0.0637996	0.167421	0.0630015	0.11323	1.52319	0.749823	0.765375	4	3	2	5.32474	3.1514	4.47154	9.54576e-05	3.28351e-07	1.12858e-08
P14735	Q02818	IDE	NUCB1	Unstimulated	0.916409	q < 0.05	0.0277474	0.0351593	-0.214444	-0.314227	0.049776	0.108359	0.0267851	0.0589093	0.0949799	0.069212	1.40666	1.12977	1.27358	2	1	1	6.45205	9.00044	6.95734	0	2.22045e-16	0
P61247	P62851	RPS3A	RPS25	Unstimulated	0.916667	n.s.	0.0770063	0.60394	0.114591	-0.0246693	0.0649716	0.0737046	0.208725	0.060082	0.039374	0.171257	1.18318	0.545007	1.32884	1	2	5	6.51412	3.65534	5.78869	0	1.97178e-06	3.21598e-07
P47914	P61254	RPL29	RPL26	Unstimulated	0.916923	n.s.	0.458719	0.064155	0.0463896	0.173095	0.275536	0.0160235	0.071731	0.270411	0.0163845	0.0767725	0.713698	0.174759	0.377707	1	0	0	9.72714	1.55102	3.53644	4.2201e-05	0	0
P04040	Q9H496	CAT	IFRG15	Unstimulated	0.916923		0.00840478		-0.490149		0.0491585	0.00700603	0.0507043	0.0634512	0.00895464	0.0778425	0.467566	0.125319	0.321103	1	0	0	8.95772	6.7975	14.5763	2.40724e-05	1.16863e-09	4.77174e-13
P46776	P47914	RPL27A	RPL29	Unstimulated	0.917178	n.s.	0.308813	0.458719	0.0464274	0.0463896	0.174604	0.0200582	0.0991957	0.26353	0.0183621	0.0877033	1.30964	0.382004	0.7191	2	0	3	6.9361	1.62863	5.75416	1.35678e-05	0	1.6831e-13
P23396	Q12906	RPS3	ILF3	Unstimulated	0.914373	n.s.	0.190609	0.0862392	0.0668564	-0.17232	0.101487	0.107426	0.0346784	0.110802	0.101605	0.0362748	1.57817	1.12917	1.94242	1	2	0	10.835	5.12024	3.54558	1.95399e-14	4.44089e-15	0
P26373	P62995	RPL13	TRA2B	Unstimulated	0.914373	n.s.	0.398907	0.881528	0.0453959	0.00684129	0.161466	0.0513019	0.00958884	0.174337	0.0393443	0.0561423	0.263525	0.176203	0.0505273	5	1	0	7.95767	4.87348	7.96929	7.31626e-06	2.05283e-09	0
P62899	Q71DI3	RPL31	HIST2H3A	Unstimulated	0.914373		0.321995		0.0518824		0.259734	0.0389118	0.0323433	0.246038	0.0384348	0.0922421	0.185942	0.173756	0.134397	0	1	4	6.72244	3.32828	3.17037	0.00104105	0	0
P09651	P62263	HNRNPA1	RPS14	Unstimulated	0.914373	n.s.	0.580484	0.277367	0.0247302	0.0603903	0.0227174	0.0370825	0.133062	0.0411289	0.0584849	0.130638	0.0944621	0.942699	1.81387	1	1	4	7.31233	4.57103	10.138	0	0	8.88178e-16
P09651	Q12905	HNRNPA1	ILF2	Unstimulated	0.914373	n.s.	0.580484	0.120668	0.0247302	-0.0961326	0.0631864	0.0642803	0.169985	0.0886429	0.0785663	0.157613	1.0537	1.08004	1.62805	0	1	3	4.01989	4.76967	6.5946	3.10862e-15	1.19659e-08	5.93059e-12
P16403	Q5JR95	HIST1H1C	RPS8	Unstimulated	0.914373	q < 0.05	0.0110779	0.0841089	-0.393657	0.109782	0.0821227	0.014502	0.119927	0.0584283	0.0154546	0.101467	0.647929	0.364315	0.894405	5	0	4	9.54718	6.1484	8.10092	2.55964e-05	0	6.89153e-11
P28838-2	Q9GZT8	LAP3	NIF3L1	Unstimulated	0.914373	q < 0.05, logFC ≥ 1	0.000424133	0.620715	2.06611	0.0653682	0.0949919	0.0739821	0.0742977	0.0917124	0.0740678	0.0763464	0.0757575	0.755169	0.229564	1	1	2	7.29554	8.45749	5.38572	1.58384e-11	0	0
P16403	P62854	HIST1H1C	RPS26	Unstimulated	0.914373	q < 0.05	0.0110779	0.385351	-0.393657	0.0647113	0.054335	0.0782274	0.114683	0.199851	0.0662755	0.0757401	0.331245	0.817031	1.10415	1	1	1	5.07546	5.79297	5.41374	0.000384867	3.34754e-12	0.000289923
P84098	Q08211	RPL19	DHX9	Unstimulated	0.911585	n.s.	0.10922	0.526304	0.0948534	-0.0315667	0.0670811	0.0367358	0.101718	0.173156	0.0454524	0.101922	0.880729	0.264966	0.0939239	0	1	1	7.1058	4.14817	8.14119	2.04444e-09	0	0
P15880	Q71DI3	RPS2	HIST2H3A	Unstimulated	0.911585		0.188053		0.0715943		0.159954	0.0363877	0.0230777	0.220947	0.0373464	0.0424934	0.726524	0.323075	0.148028	1	0	4	9.21708	2.90345	7.38823	4.65423e-05	0	0
E7EPK6	P62851	RPS24	RPS25	Unstimulated	0.911585	n.s.	0.201472	0.60394	0.0745904	-0.0246693	0.063548	0.0305269	0.165085	0.0522743	0.0172601	0.244326	1.01212	0.195209	1.77211	0	1	5	7.12222	3.03507	6.90553	1.74984e-11	1.09398e-08	1.13385e-07
P26373	P62269	RPL13	RPS18	Unstimulated	0.911854	n.s.	0.398907	0.303657	0.0453959	0.0508488	0.137904	0.062441	0.0182063	0.108443	0.0625679	0.020521	1.70529	0.607378	0.309707	4	0	0	11.3531	7.5197	5.10654	7.54051e-09	0	0
P39023	P62750	RPL3	RPL23A	Unstimulated	0.912121	n.s.	0.208444	0.1201	0.0619703	0.0918379	0.0520977	0.11973	0.0377315	0.0630829	0.113005	0.0525222	0.562427	0.342757	0.752072	0	1	2	8.38319	7.1332	7.41291	1.77636e-15	8.88178e-16	0
P62280	P62753	RPS11	RPS6	Unstimulated	0.912387	n.s.	0.139708	0.0854373	0.101279	0.103916	0.0325383	0.0507338	0.0154612	0.0797892	0.0505966	0.223967	0.369084	0.134755	1.91839	5	1	4	4.95991	3.3274	8.63489	8.50431e-13	0	0
P46776	P62263	RPL27A	RPS14	Unstimulated	0.912651	n.s.	0.308813	0.277367	0.0464274	0.0603903	0.141477	0.0354051	0.0773537	0.146086	0.0325821	0.115944	1.78578	0.507826	1.07867	2	1	0	9.20352	3.05381	6.75635	3.19151e-07	0	1.33227e-15
P09651	P51991	HNRNPA1	HNRNPA3	Unstimulated	0.912651	n.s.	0.580484	0.0731021	0.0247302	-0.118167	0.118274	0.107192	0.0865428	0.117059	0.129598	0.121705	0.497763	0.0578538	0.834536	2	2	1	5.16456	4.20265	3.33736	1.25112e-08	3.3257e-11	1.33227e-15
P61247	Q02878	RPS3A	RPL6	Unstimulated	0.912913	n.s.	0.0770063	0.276332	0.114591	0.0504958	0.226461	0.0429044	0.0249148	0.176478	0.0567069	0.0348297	3.92057	0.564054	0.114319	4	2	0	11.2039	3.03104	2.9348	1.49799e-05	0	0
P62753	P67809	RPS6	YBX1	Unstimulated	0.912913	n.s.	0.0854373	0.690332	0.103916	0.0214493	0.0975483	0.0626873	0.0556573	0.175841	0.0734248	0.105163	0.801546	0.280101	0.753209	5	1	0	6.08151	4.18372	5.47955	2.33147e-14	0	0
Q5JR95	Q99879	RPS8	HIST1H2BM	Unstimulated	0.912913	q < 0.05	0.0841089	0.00899928	0.109782	-0.47388	0.113622	0.0523872	0.0770315	0.143758	0.0503595	0.103504	0.445051	0.0783194	0.777135	4	0	4	7.66085	3.36345	6.80432	2.95319e-13	0	0
P47914	P62805	RPL29	HIST1H4A	Unstimulated	0.912913	q < 0.05	0.458719	0.0299134	0.0463896	-0.209665	0.105531	0.0609498	0.103931	0.182504	0.083244	0.0984983	0.77644	0.330283	0.0255836	1	0	1	6.78036	4.44722	4.2236	1.66161e-09	1.64313e-14	2.22045e-16
P61758	Q99471	VBP1	PFDN5	Unstimulated	0.912913	n.s.	0.49485	0.5529	-0.0366648	-0.0306458	0.101673	0.0247044	0.054485	0.118638	0.0225658	0.135542	2.51898	0.370637	0.428541	1	1	0	6.03549	6.56544	9.21748	3.06755e-12	0	0
Q06830	Q15293	PRDX1	RCN1	Unstimulated	0.912913	n.s.	0.156103	0.223783	-0.0737838	0.0748399	0.0468841	0.058758	0.0394533	0.0478465	0.0568617	0.0411332	0.752363	0.705102	0.270495	1	1	1	11.15	9.15959	8.10573	0	0	0
P25705	Q06203	ATP5A1	PPAT	Unstimulated	0.912913	n.s.	0.183973	0.451014	-0.0666761	-0.0364944	0.0567634	0.0452994	0.0640795	0.0778549	0.0527059	0.0652863	0.467689	0.919795	0.739958	1	0	0	10.5709	8.21422	7.45306	1.69598e-12	0	3.9968e-15
P46976-3	P62995	GYG1	TRA2B	Unstimulated	0.912913	n.s.	0.289805	0.881528	0.112511	0.00684129	0.0721413	0.118485	0.0286889	0.134468	0.0634868	0.165132	0.212187	0.554664	0.959572	4	2	1	5.19544	5.31737	4.11982	4.85925e-06	3.08014e-05	2.10891e-11
P17844	Q9H6F5	DDX5	CCDC86	Unstimulated	0.912913	q < 0.05	0.0445855	0.244274	0.187853	-0.0759459	0.230936	0.0335203	0.228625	0.076654	0.0977099	0.0770948	0.751616	0.212914	0.99847	1	2	4	4.2324	5.59999	4.71088	0.00566236	5.30436e-06	0.00330218
O00232	P48556	PSMD12	PSMD8	Unstimulated	0.913174	n.s.	0.244471	0.46961	0.0663234	0.0345954	0.167669	0.0748339	0.0797742	0.122651	0.0795974	0.0608319	1.12306	0.437261	1.41292	5	0	1	7.70736	5.30365	4.95484	2.47975e-07	2.15476e-06	9.2782e-09
Q13151	Q16778	HNRNPA0	HIST2H2BE	Unstimulated	0.913174	q < 0.05	0.41239	0.0158364	-0.0377708	-0.309837	0.269555	0.109279	0.0678793	0.191863	0.0569144	0.0492721	1.5462	0.23561	0.555577	0	1	0	6.80309	3.99854	3.02706	0.161033	4.43286e-05	1.21869e-06
P61158	Q92747	ACTR3	ARPC1A	Unstimulated	0.913174	n.s.	0.109956	0.544079	-0.107093	0.0678909	0.0797313	0.0161748	0.0817501	0.0827826	0.0246113	0.0628597	0.232984	0.236643	0.467642	0	1	1	11.8065	7.35837	8.27421	2.88614e-11	1.28964e-12	5.26011e-07
P62280	P62750	RPS11	RPL23A	Unstimulated	0.913433	n.s.	0.139708	0.1201	0.101279	0.0918379	0.0333184	0.147326	0.0727567	0.0558489	0.13582	0.0845221	0.323813	0.149909	1.17103	1	1	3	5.03447	5.77888	8.24213	1.06182e-12	5.59108e-12	4.44089e-16
P18124	P62263	RPL7	RPS14	Unstimulated	0.91369	n.s.	0.220914	0.277367	0.0835355	0.0603903	0.123835	0.0267226	0.00894837	0.189494	0.026243	0.109748	0.620286	0.360866	0.643573	4	1	0	9.71142	3.07823	6.60639	5.06841e-11	0	0
E9PR30	Q9NR30	FAU	DDX21	Unstimulated	0.91369	n.s.	0.925171	0.082289	-0.00532085	0.110383	0.0331553	0.069473	0.214818	0.0606029	0.0879585	0.144473	0.326751	0.801798	1.17238	0	0	1	4.3501	7.46256	6.29292	4.38905e-09	1.39585e-06	0.00247993
P84098	Q99878	RPL19	HIST1H2AJ	Unstimulated	0.91369	q < 0.05	0.10922	0.0144965	0.0948534	-0.326175	0.176758	0.0316122	0.0640869	0.191502	0.0301056	0.0701924	0.753479	0.323811	0.333465	4	0	0	7.7355	2.72808	9.42084	7.80684e-07	0	0
P67809	Q9BRP8-2	YBX1	WIBG	Unstimulated	0.91369		0.690332		0.0214493		0.0707267	0.0987122	0.11903	0.0954098	0.105531	0.137574	0.48688	0.364502	0.29563	0	1	1	4.92656	5.94275	5.63231	7.1827e-12	1.22125e-14	2.92788e-12
Q9H6F5	Q9NZI8	CCDC86	IGF2BP1	Unstimulated	0.91369	n.s.	0.244274	0.555093	-0.0759459	-0.0270337	0.360926	0.0372852	0.0484846	0.193032	0.0791117	0.0615042	0.727868	2.12001	0.61958	1	2	1	4.86081	3.6665	3.90997	0.0342716	2.43368e-09	5.00112e-08
P23396	P67809	RPS3	YBX1	Unstimulated	0.91369	n.s.	0.190609	0.690332	0.0668564	0.0214493	0.0577438	0.102592	0.0614499	0.0783345	0.10256	0.0631997	1.47559	1.02815	2.38577	0	1	0	10.7055	5.1293	5.73069	0	8.88178e-16	0
P62266	Q99878	RPS23	HIST1H2AJ	Unstimulated	0.91369	q < 0.05	0.271533	0.0144965	0.0517015	-0.326175	0.0810073	0.0532525	0.0831965	0.141813	0.0499991	0.0849412	0.794904	0.34507	0.992279	5	1	4	6.93509	3.67761	7.99862	2.66454e-15	0	0
P14625	P49327	HSP90B1	FASN	Unstimulated	0.91369	q < 0.05	0.0354323	0.0084022	0.222964	-0.450006	0.0153012	0.0481602	0.036036	0.0160619	0.0461809	0.0350428	0.0524281	0.589878	0.497314	0	1	0	5.14058	8.27904	19.1394	0	0	0
P07954-2	P49189	FH	ALDH9A1	Unstimulated	0.91369	n.s.	0.100955	0.965479	-0.122563	0.00229405	0.0282795	0.074492	0.0819214	0.0308881	0.086363	0.0804828	0.476454	0.406226	0.54411	1	0	1	9.80567	8.30773	7.55897	0	0	0
P62266	P62750	RPS23	RPL23A	Unstimulated	0.913947	n.s.	0.271533	0.1201	0.0517015	0.0918379	0.0478057	0.109959	0.0818739	0.0750268	0.101309	0.101949	0.657943	0.302508	1.08768	1	2	3	6.54087	3.94127	8.64929	0	1.55431e-14	0
P26373	Q9NR30	RPL13	DDX21	Unstimulated	0.913947	n.s.	0.398907	0.082289	0.0453959	0.110383	0.17629	0.0409959	0.113413	0.115097	0.0368878	0.124285	1.06381	0.428157	1.11054	4	1	4	7.447	3.05497	6.35629	1.46329e-05	0	2.70894e-14
O00232	Q99460	PSMD12	PSMD1	Unstimulated	0.914201	n.s.	0.244471	0.455964	0.0663234	0.0337716	0.0638565	0.106136	0.121436	0.053943	0.0976393	0.092936	0.554739	3.82256	0.770431	4	5	0	5.22863	4.93766	6.78159	2.59792e-13	2.50022e-12	8.86402e-13
P61254	Q99879	RPL26	HIST1H2BM	Unstimulated	0.914201	q < 0.05	0.064155	0.00899928	0.173095	-0.47388	0.197019	0.0654047	0.0660914	0.211832	0.0610999	0.0888316	1.149	0.342604	0.143101	0	0	1	8.51224	3.61236	3.05495	3.8052e-09	0	0
P34932	Q92598-2	HSPA4	HSPH1	Unstimulated	0.914201	q < 0.05	0.141435	0.0333531	0.0840418	0.220578	0.13807	0.0372567	0.131998	0.125014	0.0333887	0.131998	3.27831	1.10373	2.2092	5	0	2	6.98399	4.1256	4.53029	8.88178e-16	0	0
O00232	O00487	PSMD12	PSMD14	Unstimulated	0.914454	q < 0.05	0.244471	0.0347437	0.0663234	0.204214	0.243397	0.04439	0.0145669	0.170174	0.0456126	0.0668829	2.46609	1.1168	1.35232	9	0	0	8.78503	3.26703	4.62479	2.94433e-05	0	0
P15880	P62854	RPS2	RPS26	Unstimulated	0.914706	n.s.	0.188053	0.385351	0.0715943	0.0647113	0.0710054	0.0604638	0.0874348	0.182521	0.0538369	0.0721311	0.622458	0.671049	0.887908	1	1	1	9.61739	3.32945	6.21292	2.01954e-07	4.88498e-15	3.28207e-07
P09651	P62277	HNRNPA1	RPS13	Unstimulated	0.914706	n.s.	0.580484	0.238618	0.0247302	0.0626917	0.0150807	0.118618	0.101484	0.0351643	0.121063	0.0945326	0.446068	0.895438	1.18557	0	0	4	6.71218	6.01064	8.39436	2.15383e-14	1.28124e-11	5.57776e-13
Q9BYD1	Q9BYD3	MRPL13	MRPL4	Unstimulated	0.914956	q < 0.05	0.555922	0.0308134	0.0665898	0.242208	0.199088	0.123817	0.190226	0.0556514	0.0495533	0.143892	0.265013	0.595367	0.397869	1	0	2	6.67793	4.1363	6.58878	0.00948421	0.000403737	0.00252031
E7EPK6	P18124	RPS24	RPL7	Unstimulated	0.914956	n.s.	0.201472	0.220914	0.0745904	0.0835355	0.127765	0.0457544	0.127344	0.178296	0.0430541	0.123263	0.575356	0.660954	1.34072	4	0	0	7.05288	2.75828	6.13811	1.222e-07	0	4.50084e-13
H0Y9G6	Q9BRJ2	MRPL3	MRPL45	Unstimulated	0.914956	q < 0.05	0.043274	0.158869	0.162961	0.112497	0.0919171	0.247787	0.1317	0.0697381	0.120067	0.108675	0.527452	0.517862	0.791714	0	0	0	4.66486	5.66913	4.59292	0.000707883	0.0511004	0.00239399
P62805	Q9NR30	HIST1H4A	DDX21	Unstimulated	0.914956	q < 0.05	0.0299134	0.082289	-0.209665	0.110383	0.124849	0.0538828	0.090657	0.110417	0.123769	0.140474	0.946046	0.523829	0.827215	0	1	0	5.72994	4.9499	4.49204	9.36625e-07	2.9976e-13	2.66454e-15
P12004	Q13011	PCNA	ECH1	Unstimulated	0.914956	q < 0.05	0.0648759	0.0310008	-0.131036	-0.285992	0.130914	0.0345291	0.0335457	0.176841	0.0348304	0.0379335	1.13038	0.551647	0.448365	0	1	0	13.3392	4.05379	5.90878	1.98751e-09	0	0
P13010	Q12905	XRCC5	ILF2	Unstimulated	0.915205	q < 0.05	0.0355591	0.120668	-0.181212	-0.0961326	0.0739698	0.0509031	0.183152	0.0786543	0.101795	0.16355	0.853758	0.677316	0.68071	2	0	2	3.92279	5.09285	6.23386	3.15303e-14	1.93101e-09	2.39613e-11
P49368	P78371	CCT3	CCT2	Unstimulated	0.915452	q < 0.05	0.0490941	0.035736	0.142882	0.185899	0.135294	0.0464969	0.0101559	0.168361	0.0423551	0.0151928	0.302385	0.862312	0.162288	1	0	0	14.4101	5.48965	4.61301	1.56763e-13	0	0
P62266	Q12906	RPS23	ILF3	Unstimulated	0.912791	n.s.	0.271533	0.0862392	0.0517015	-0.17232	0.0476426	0.101121	0.0817327	0.102789	0.0943418	0.0941259	0.497284	0.480441	0.879808	1	2	4	6.28183	5.39843	6.52913	0	3.55271e-15	0
B1AKJ5	Q9BPX5	NRD1	ARPC5L	Unstimulated	0.912791	n.s.	0.917569	0.347509	-0.00499692	0.0471331	0.135653	0.0246077	0.0429394	0.120134	0.040654	0.041923	0.907769	0.30067	0.380843	2	0	0	12.1787	7.49244	5.61921	1.51534e-09	0	0
P67809	Q71DI3	YBX1	HIST2H3A	Unstimulated	0.912791		0.690332		0.0214493		0.291228	0.0391278	0.0847767	0.224721	0.0437727	0.082372	0.261326	0.274236	0.413276	1	0	4	6.96866	3.28575	3.14154	0.00068103	0	0
P25398	Q12906	RPS12	ILF3	Unstimulated	0.910145	n.s.	0.0951105	0.0862392	0.0980947	-0.17232	0.112033	0.0644552	0.0599033	0.130927	0.0621993	0.0746623	1.51958	0.53262	1.64811	1	1	0	10.0312	6.49834	3.87082	2.93262e-10	0	0
P27635	P40429	RPL10	RPL13A	Unstimulated	0.910405	q < 0.05	0.0431016	0.40146	0.155707	0.0410906	0.254728	0.0956692	0.0141414	0.202257	0.0845834	0.029766	2.53131	1.72593	0.682591	1	4	0	7.61409	3.51703	2.96781	0.0133653	7.10543e-15	0
P84098	Q9H6F5	RPL19	CCDC86	Unstimulated	0.910405	n.s.	0.10922	0.244274	0.0948534	-0.0759459	0.394746	0.0543526	0.043744	0.116053	0.0489338	0.0616843	1.1218	0.588568	0.0952807	1	0	0	7.44018	3.2662	9.26195	0.0484817	1.01942e-09	7.31905e-09
O15143	Q92747	ARPC1B	ARPC1A	Unstimulated	0.910405	n.s.	0.0795909	0.544079	-0.136604	0.0678909	0.0684172	0.0105301	0.0986498	0.0652324	0.0215101	0.0761801	0.271202	0.268035	0.671023	0	1	1	13.8615	5.22827	9.00736	1.08376e-10	3.74367e-13	1.87181e-06
P18621	P46776	RPL17	RPL27A	Unstimulated	0.910663	n.s.	0.335904	0.308813	0.0464599	0.0464274	0.241738	0.0112974	0.078059	0.201478	0.0127567	0.141022	3.04555	0.186264	0.635643	3	0	0	7.81893	1.41379	6.31734	0.000168474	0	3.25828e-12
P46777	P54577	RPL5	YARS	Unstimulated	0.910663	n.s.	0.123357	0.4765	0.109192	0.0317995	0.162798	0.0111429	0.0647945	0.161631	0.0108794	0.0660468	0.975919	0.28294	0.36209	3	1	1	11.2544	5.26692	5.66801	4.44089e-16	0	0
P09651	P17844	HNRNPA1	DDX5	Unstimulated	0.910663	q < 0.05	0.580484	0.0445855	0.0247302	0.187853	0.0796048	0.227824	0.0872133	0.0723973	0.126974	0.0511306	0.297889	0.917766	0.408534	2	2	4	4.42871	6.4739	5.80066	3.47016e-09	0.00121079	5.253e-06
P20042	P26373	EIF2S2	RPL13	Unstimulated	0.908046	q < 0.05	0.0392565	0.398907	0.15922	0.0453959	0.0577545	0.0704342	0.156401	0.125619	0.0951869	0.0731719	1.56286	0.546384	0.895203	0	1	1	8.29697	3.99575	6.37719	4.72758e-07	3.23741e-13	0.00215779
P61978-3	P67809	HNRNPK	YBX1	Unstimulated	0.908046	n.s.	0.0772206	0.690332	-0.158625	0.0214493	0.0760539	0.0856471	0.0578778	0.121427	0.116115	0.129548	2.89223	0.912739	1.46473	1	0	0	6.55518	5.24374	3.82073	3.31735e-13	7.21054e-07	7.99361e-15
P62280	P62851	RPS11	RPS25	Unstimulated	0.908309	n.s.	0.139708	0.60394	0.101279	-0.0246693	0.0857062	0.0437634	0.105213	0.0627246	0.0427594	0.194363	1.11152	0.317513	1.47858	0	1	5	7.43544	3.2986	8.23209	1.73063e-08	3.28601e-07	8.4226e-09
P61981	P62258	YWHAG	YWHAE	Unstimulated	0.908309	n.s.	0.138849	0.44133	0.09267	0.0364978	0.0589703	0.149117	0.0751918	0.0589703	0.141916	0.0750586	0.801232	2.17368	0.860007	1	0	1	8.52681	0.882174	10.4963	0	3.64153e-14	0
Q13151	Q71DI3	HNRNPA0	HIST2H3A	Unstimulated	0.908309		0.41239		-0.0377708		0.225692	0.060523	0.0658267	0.206258	0.0485393	0.0999901	0.557036	0.324703	0.463048	1	1	4	6.78365	3.30819	3.31563	0.0409834	1.16818e-12	8.90732e-12
P46778	P62906	RPL21	RPL10A	Unstimulated	0.908571	n.s.	0.510354	0.118812	0.0373262	0.0869421	0.0518845	0.152619	0.0754128	0.0490533	0.155952	0.0962397	3.02315	0.389515	1.77443	0	0	0	9.95191	4.0773	3.88951	0.00114516	1.82378e-09	2.11298e-12
P61247	P61978-3	RPS3A	HNRNPK	Unstimulated	0.908571	n.s.	0.0770063	0.0772206	0.114591	-0.158625	0.0307817	0.0617597	0.126362	0.0851527	0.0602785	0.155669	2.52615	0.775449	1.82516	0	1	4	9.1065	3.34358	5.43967	0	7.79792e-08	6.15792e-10
P62280	Q08211	RPS11	DHX9	Unstimulated	0.905983	n.s.	0.139708	0.526304	0.101279	-0.0315667	0.0766255	0.0539823	0.094937	0.145408	0.0617698	0.105755	0.63114	0.184909	1.48358	1	1	3	6.82383	4.49916	7.22655	2.44408e-09	0	3.55271e-14
P62995	P67809	TRA2B	YBX1	Unstimulated	0.905983	n.s.	0.881528	0.690332	0.00684129	0.0214493	0.197127	0.0525165	0.0573746	0.195549	0.067248	0.0952526	1.04332	0.353251	0.806736	0	1	4	6.16896	4.59449	3.74515	2.34132e-06	2.46589e-09	0
P17844	P62899	DDX5	RPL31	Unstimulated	0.905983	q < 0.05	0.0445855	0.321995	0.187853	0.0518824	0.07113	0.210192	0.107549	0.0799732	0.124318	0.0998511	0.441571	0.530609	0.610362	2	1	4	3.71643	5.72708	5.17045	2.0438e-07	0.000778227	1.76555e-05
P30050	Q02543	RPL12	RPL18A	Unstimulated	0.90625	q < 0.05	0.297133	0.0366208	0.055333	0.171544	0.1475	0.0731397	0.0617589	0.20204	0.0576938	0.0606125	3.84802	0.375857	2.07018	0	0	0	9.12109	3.31722	5.19889	0.00716132	1.59233e-09	2.94356e-09
P25398	P39019	RPS12	RPS19	Unstimulated	0.906516	n.s.	0.0951105	0.0624074	0.0980947	0.131427	0.0213444	0.106278	0.0482578	0.0225372	0.105651	0.202556	0.0472438	0.376656	0.587749	0	1	0	4.91669	9.21204	6.1453	0	6.73113e-11	0
P62244	P62277	RPS15A	RPS13	Unstimulated	0.90678	n.s.	0.194335	0.238618	0.071826	0.0626917	0.0546826	0.0357454	0.103032	0.0334942	0.176801	0.123248	0.921651	0.278661	1.47127	1	0	4	4.3046	6.40359	6.68815	3.39035e-08	3.55271e-14	2.50714e-06
P62244	Q9NR30	RPS15A	DDX21	Unstimulated	0.90678	n.s.	0.194335	0.082289	0.071826	0.110383	0.143921	0.166265	0.108538	0.0804522	0.141646	0.100188	0.93141	0.553986	0.61905	1	1	0	5.54678	5.28643	4.09531	1.16315e-05	2.26768e-07	6.85464e-07
E9PR30	Q99729-3	FAU	HNRNPAB	Unstimulated	0.90678	n.s.	0.925171	0.193709	-0.00532085	-0.0665729	0.0394512	0.112273	0.155129	0.0679046	0.108892	0.149357	0.542764	0.387075	0.544717	0	0	1	4.71978	7.69616	4.94619	0	8.87649e-07	0.000541988
O00231	O00487	PSMD11	PSMD14	Unstimulated	0.907042	q < 0.05	0.0985205	0.0347437	0.120217	0.204214	0.152329	0.0387424	0.0109691	0.17953	0.0440109	0.0750929	3.472	0.488492	2.93966	4	1	5	8.36111	3.2464	4.86056	2.40937e-08	0	0
P07237	P32119	P4HB	PRDX2	Unstimulated	0.907042	n.s.	0.278341	0.343117	-0.0541465	-0.0546299	0.110955	0.0280639	0.0333365	0.110642	0.027148	0.0336767	2.48193	0.290082	0.911546	0	0	0	12.4186	6.38678	9.60306	0	0	0
P16403	P46776	HIST1H1C	RPL27A	Unstimulated	0.907042	q < 0.05	0.0110779	0.308813	-0.393657	0.0464274	0.371182	0.0138071	0.10577	0.144297	0.0143271	0.07489	1.44034	0.333454	0.648052	2	0	4	5.69296	3.76041	8.3799	0.0514743	0	8.88037e-09
P26373	P35573	RPL13	AGL	Unstimulated	0.907042	q < 0.05	0.398907	0.042123	0.0453959	-0.548644	0.228913	0.0455933	0.131824	0.0729845	0.0623786	0.124477	0.712041	0.353235	0.732048	1	0	2	7.42284	3.75387	8.18373	0.00545981	5.80114e-12	1.45055e-06
P16403	Q12905	HIST1H1C	ILF2	Unstimulated	0.907042	q < 0.05	0.0110779	0.120668	-0.393657	-0.0961326	0.147682	0.0432841	0.180948	0.0917754	0.0328191	0.144408	0.937333	0.435256	1.55049	1	1	3	5.36153	5.60567	7.18553	0.00042942	5.40701e-10	3.12552e-07
P46776	Q9H6F5	RPL27A	CCDC86	Unstimulated	0.907042	n.s.	0.308813	0.244274	0.0464274	-0.0759459	0.408181	0.0539656	0.103835	0.129941	0.0380946	0.0932858	2.65031	0.673074	0.881552	0	0	4	5.52813	2.31403	6.64574	0.0931888	3.05167e-09	1.44181e-05
H0Y9G6	Q9BYD1	MRPL3	MRPL13	Unstimulated	0.907042	q < 0.05	0.043274	0.555922	0.162961	0.0665898	0.0823653	0.307653	0.0909941	0.0504741	0.10674	0.103859	0.373315	1.28502	0.471574	1	0	2	4.58638	6.02103	4.88293	0.000486791	0.0847232	0.000683949
C9JIF9	Q13162	APEH	PRDX4	Unstimulated	0.907042	n.s.	0.0588645	0.124012	-0.163553	-0.085142	0.0396022	0.0323883	0.0322301	0.0433266	0.0312877	0.103904	0.980097	0.46679	0.838521	1	1	1	9.32672	12.0358	6.8359	0	0	0
P62263	Q12906	RPS14	ILF3	Unstimulated	0.904494	n.s.	0.277367	0.0862392	0.0603903	-0.17232	0.0591376	0.062604	0.116248	0.0829829	0.0618616	0.132958	0.768395	0.299949	1.44663	1	2	4	7.30117	4.34621	7.79942	0	0	1.98952e-13
E7EPK6	Q16778	RPS24	HIST2H2BE	Unstimulated	0.904494	q < 0.05	0.201472	0.0158364	0.0745904	-0.309837	0.14338	0.0947975	0.0790979	0.188904	0.0497065	0.062789	2.00889	0.243905	1.2015	0	0	4	8.62084	3.25458	5.09119	0.0637529	2.0873e-05	1.1174e-06
P18077	P40429	RPL35A	RPL13A	Unstimulated	0.904762	n.s.	0.0924129	0.40146	0.102811	0.0410906	0.354834	0.0369278	0.0206987	0.207733	0.0368882	0.0253783	1.21515	0.841847	2.22953	1	1	0	11.9358	2.53322	2.86652	0.0439685	0	0
P47914	P62753	RPL29	RPS6	Unstimulated	0.905028	n.s.	0.458719	0.0854373	0.0463896	0.103916	0.0754363	0.0340799	0.0574181	0.230375	0.0354378	0.120784	1.11611	0.21526	0.736161	5	1	1	6.78153	3.76036	5.20073	1.5189e-11	0	0
P39023	Q99879	RPL3	HIST1H2BM	Unstimulated	0.905028	q < 0.05	0.208444	0.00899928	0.0619703	-0.47388	0.0599376	0.0608299	0.0283083	0.190673	0.0590317	0.0684519	0.677254	0.416398	0.61711	0	0	1	9.14036	4.9636	7.69255	3.90799e-14	0	0
D3YTB1	Q08211	RPL32	DHX9	Unstimulated	0.905028	n.s.	0.199145	0.526304	0.0640528	-0.0315667	0.0631988	0.0347782	0.105143	0.170448	0.0471709	0.120303	1.68568	0.365691	0.885015	0	1	3	6.74926	5.53514	5.5979	4.13432e-10	0	5.86327e-11
P61254	Q9H6F5	RPL26	CCDC86	Unstimulated	0.905028	n.s.	0.064155	0.244274	0.173095	-0.0759459	0.42657	0.00427674	0.0430552	0.21194	0.0167524	0.0791763	1.71316	0.276579	0.55752	1	0	1	10.0014	1.92864	3.47047	0.0512641	0	6.56146e-09
P40429	P61247	RPL13A	RPS3A	Unstimulated	0.905292	n.s.	0.40146	0.0770063	0.0410906	0.114591	0.195753	0.115561	0.0521185	0.127846	0.106471	0.0650882	1.6673	1.38144	1.42915	3	3	0	6.83504	4.08531	4.50062	0.000525097	1.79856e-13	0
P27635	P63173	RPL10	RPL38	Unstimulated	0.905556	q < 0.05	0.0431016	0.13901	0.155707	0.0972779	0.140859	0.423213	0.0480086	0.102642	0.0674624	0.0319879	1.25747	0.822336	0.566716	0	0	0	6.11275	3.32233	7.74677	0.00300096	0.134444	7.61564e-05
Q12906	Q5JR95	ILF3	RPS8	Unstimulated	0.905556	n.s.	0.0862392	0.0841089	-0.17232	0.109782	0.0775389	0.0592935	0.0654997	0.141142	0.0588975	0.120636	0.928896	0.327799	0.683579	4	1	4	7.77538	4.12779	5.55578	6.21725e-14	0	0
P62263	Q71DI3	RPS14	HIST2H3A	Unstimulated	0.905556		0.277367		0.0603903		0.23119	0.0301616	0.0747363	0.169009	0.0306744	0.0759251	0.107516	0.157471	1.53705	1	1	0	9.32861	2.72139	8.69804	0.000119908	0	0
P12956	P62995	XRCC6	TRA2B	Unstimulated	0.905556	q < 0.05	0.0401058	0.881528	-0.16532	0.00684129	0.137845	0.0798841	0.0792197	0.128964	0.104009	0.0843674	1.26761	0.740495	1.2465	3	0	3	5.14018	6.79775	4.10499	6.13222e-08	6.4756e-08	6.66134e-16
P10412	Q5JRI1	HIST1H1E	FUSIP1	Unstimulated	0.905556	n.s.	0.294113	0.983121	-0.12672	-0.00220951	0.109446	0.120832	0.0716039	0.254488	0.0284911	0.0758164	0.344483	0.493103	0.217511	1	0	0	6.71622	6.15226	3.66449	0.0427438	0.00179071	0
P12004	Q02790	PCNA	FKBP4	Unstimulated	0.905556	n.s.	0.0648759	0.0523508	-0.131036	0.147178	0.0672858	0.0145853	0.113826	0.0656775	0.0143922	0.112752	1.00203	0.114209	1.73148	2	1	1	8.48072	8.70227	8.6247	0	0	0
B1AKJ5	P30566	NRD1	ADSL	Unstimulated	0.905556	n.s.	0.917569	0.124012	-0.00499692	0.0909604	0.0765556	0.0218847	0.0215851	0.0634026	0.0396327	0.0214442	0.759504	0.200218	0.449305	0	1	0	11.9056	14.0492	5.2859	9.07404e-10	0	0
P62277	Q99878	RPS13	HIST1H2AJ	Unstimulated	0.905556	q < 0.05	0.238618	0.0144965	0.0626917	-0.326175	0.0682627	0.102141	0.0329103	0.117864	0.0944231	0.0852725	0.992922	0.35812	1.15046	4	0	4	7.18554	4.65914	7.12699	6.74132e-09	1.41953e-12	0
P10412	P12956	HIST1H1E	XRCC6	Unstimulated	0.905556	q < 0.05	0.294113	0.0401058	-0.12672	-0.16532	0.116649	0.109872	0.0990553	0.121223	0.12239	0.105847	1.03752	1.10182	1.43654	2	0	1	5.70548	4.78636	4.52362	4.52971e-14	0	0
P39019	P62701	RPS19	RPS4X	Unstimulated	0.905817	n.s.	0.0624074	0.354539	0.131427	0.0421883	0.0627205	0.0212942	0.0607877	0.0582538	0.095001	0.175878	0.844897	0.410684	0.786074	0	1	0	8.95005	4.13193	8.15844	8.43769e-15	0	0
P29692	P61163	EEF1D	ACTR1A	Unstimulated	0.905817			0.396945		-0.0449339	0.086616	0.120646	0.0987649	0.0703163	0.0938843	0.0823563	0.466567	2.00532	2.21242	1	0	1	6.02141	8.32747	6.30648	3.06591e-07	3.32411e-06	2.49408e-08
P20042	Q12905	EIF2S2	ILF2	Unstimulated	0.906077	q < 0.05	0.0392565	0.120668	0.15922	-0.0961326	0.161605	0.0568101	0.118832	0.162625	0.0954631	0.0776175	1.14302	0.782302	0.561382	4	0	0	5.77816	4.92937	5.1826	4.97798e-05	1.37281e-07	0.000754035
P35573	P62753	AGL	RPS6	Unstimulated	0.906077	q < 0.05	0.042123	0.0854373	-0.548644	0.103916	0.141129	0.0629111	0.0737574	0.104442	0.0786849	0.144331	1.01267	0.425768	1.23584	1	1	2	5.12676	5.41684	7.07977	0.000346217	3.96342e-10	9.54262e-08
B1AKJ5	Q92747	NRD1	ARPC1A	Unstimulated	0.906077	n.s.	0.917569	0.544079	-0.00499692	0.0678909	0.0620515	0.0274666	0.0812577	0.0686416	0.0495739	0.0627505	0.446691	0.395698	0.570404	0	1	1	10.1736	8.0329	9.70859	1.56319e-12	6.62261e-11	1.32418e-06
P43686	Q99460	PSMC4	PSMD1	Unstimulated	0.906336	n.s.	0.106877	0.455964	0.0921261	0.0337716	0.121878	0.0328531	0.115732	0.0970213	0.0659288	0.104158	0.825738	0.906661	0.466461	1	5	5	6.62939	4.06906	7.24608	8.27292e-10	0	1.84297e-13
P26373	Q5SSJ5	RPL13	HP1BP3	Unstimulated	0.906336	q < 0.05	0.398907	0.00830922	0.0453959	-0.485731	0.131939	0.0367125	0.118102	0.177028	0.0288709	0.0827516	1.44195	0.422813	0.664761	3	1	4	9.34221	2.58683	6.10234	0.00518878	2.63389e-12	6.67623e-05
P63173	Q02543	RPL38	RPL18A	Unstimulated	0.906593	q < 0.05	0.13901	0.0366208	0.0972779	0.171544	0.0756034	0.292468	0.0473136	0.0920353	0.0669846	0.0369559	2.99866	1.44633	1.95629	0	4	0	7.15438	3.4517	9.11405	0.000363137	0.0496263	2.07038e-05
Q15393	Q9BPX5	SF3B3	ARPC5L	Unstimulated	0.906593	n.s.	0.056972	0.347509	-0.144568	0.0471331	0.084952	0.00999165	0.140999	0.0732062	0.00995836	0.143828	0.189206	0.0632219	1.01748	3	0	1	8.1324	4.15765	12.2354	5.8531e-13	0	6.70797e-13
Q12905	Q9H6F5	ILF2	CCDC86	Unstimulated	0.906593	n.s.	0.120668	0.244274	-0.0961326	-0.0759459	0.214998	0.0301482	0.289745	0.102693	0.0200792	0.170431	1.6798	0.0683761	1.18295	1	1	3	5.48584	2.46059	6.31174	0.00248949	1.8647e-07	0.00204874
P62277	Q9H6F5	RPS13	CCDC86	Unstimulated	0.906593	n.s.	0.238618	0.244274	0.0626917	-0.0759459	0.165673	0.044255	0.125103	0.0494015	0.072078	0.102204	1.21099	0.257811	1.55327	1	0	4	9.11999	4.87671	7.31158	0.00140514	2.25677e-09	9.18112e-06
O15145	P39687	ARPC3	ANP32A	Unstimulated	0.906593	n.s.	0.405234	0.156091	-0.0390617	-0.130168	0.119633	0.0228188	0.022814	0.120017	0.0219692	0.0227689	0.975422	0.195348	0.331376	0	0	0	12.6814	8.61105	8.52483	3.23963e-13	0	0
Q9BRP8-2	Q9H6F5	WIBG	CCDC86	Unstimulated	0.906593			0.244274		-0.0759459	0.313265	0.0934284	0.0873589	0.117773	0.0694802	0.141283	1.43016	0.454104	0.394573	2	1	1	4.77899	3.20119	6.02316	0.0136314	1.29757e-06	5.30412e-06
Q06830	Q8TEA8	PRDX1	DTD1	Unstimulated	0.906593	n.s.	0.156103	0.570925	-0.0737838	0.0286024	0.0982605	0.00686647	0.0446815	0.105307	0.0331215	0.0430896	0.861206	0.538065	0.578536	1	0	2	14.8031	5.60629	7.15653	5.77549e-11	0	0
P67809	Q13247-3	YBX1	SRSF6	Unstimulated	0.906593	n.s.	0.690332	0.46003	0.0214493	0.0432474	0.0605246	0.0680204	0.120744	0.11954	0.0732739	0.114827	0.821018	0.67632	1.17414	2	1	1	4.6282	9.50064	4.08978	0	0	8.88178e-16
P39023	Q99729-3	RPL3	HNRNPAB	Unstimulated	0.906593	n.s.	0.208444	0.193709	0.0619703	-0.0665729	0.0827873	0.0842624	0.0382583	0.114894	0.0914873	0.0639301	0.483517	0.309445	0.0827052	0	1	1	9.41952	5.79045	7.71907	1.60094e-13	0	0
P46976-3	P61978-3	GYG1	HNRNPK	Unstimulated	0.906593	n.s.	0.289805	0.0772206	0.112511	-0.158625	0.0346652	0.119364	0.0741726	0.102809	0.0674816	0.186115	2.78335	0.751306	2.29978	3	3	3	5.11476	3.63318	5.09739	2.32475e-08	7.06014e-05	2.04599e-06
P47914	Q99879	RPL29	HIST1H2BM	Unstimulated	0.906593	q < 0.05	0.458719	0.00899928	0.0463896	-0.47388	0.126086	0.058155	0.0395286	0.266864	0.0592969	0.0793772	0.599222	0.393502	0.267979	1	0	1	8.6208	3.57533	3.78662	1.15862e-08	0	0
P61254	P62280	RPL26	RPS11	Unstimulated	0.906849	n.s.	0.064155	0.139708	0.173095	0.101279	0.208631	0.0452245	0.0376829	0.168886	0.0414802	0.0840725	1.08598	0.254778	0.970185	1	0	3	7.70182	4.36209	7.86829	3.24178e-05	0	0
P61160	Q9BPX5	ACTR2	ARPC5L	Unstimulated	0.906849	q < 0.05	0.032956	0.347509	-0.194225	0.0471331	0.125868	0.042661	0.0586313	0.112391	0.0393494	0.0562156	0.870063	0.448539	0.603598	3	1	0	9.11437	7.51304	8.55347	2.79599e-10	4.44089e-16	0
P34932	Q9H814	HSPA4	PHAX	Unstimulated	0.906849	n.s.	0.141435	0.248782	0.0840418	-0.136651	0.179956	0.105182	0.0510112	0.109918	0.0891306	0.099268	1.92142	4.03422	1.05325	1	0	2	6.01251	6.29545	3.7962	2.95165e-09	8.19345e-14	0
P14866	P62851	HNRNPL	RPS25	Unstimulated	0.906849	n.s.	0.588486	0.60394	0.0241812	-0.0246693	0.0767762	0.0959073	0.102746	0.056269	0.0498437	0.180293	0.699776	0.926514	1.86525	1	0	1	6.04345	6.15165	8.60363	1.27776e-07	5.42991e-05	4.50442e-07
P16403	P62277	HIST1H1C	RPS13	Unstimulated	0.906849	q < 0.05	0.0110779	0.238618	-0.393657	0.0626917	0.0480854	0.107726	0.0696824	0.0179886	0.0908926	0.0846436	0.252361	0.422342	1.07258	1	0	4	8.74165	7.52256	9.06381	6.40178e-06	8.00973e-11	1.30628e-10
P62750	P62753	RPL23A	RPS6	Unstimulated	0.907104	n.s.	0.1201	0.0854373	0.0918379	0.103916	0.0421724	0.127888	0.0593117	0.0994986	0.124073	0.150028	0.638253	0.0515215	1.10984	4	0	1	4.44635	5.32119	6.25601	0	5.4623e-14	0
P09651	P12956	HNRNPA1	XRCC6	Unstimulated	0.907104	q < 0.05	0.580484	0.0401058	0.0247302	-0.16532	0.128015	0.155354	0.130452	0.122052	0.125379	0.129247	1.26351	1.68447	1.64113	2	1	1	4.49414	3.40044	3.38831	1.28786e-14	4.50751e-14	0
E9PR30	Q13151	FAU	HNRNPA0	Unstimulated	0.907104	n.s.	0.925171	0.41239	-0.00532085	-0.0377708	0.237889	0.0742195	0.0422983	0.139645	0.0652669	0.0962266	0.444038	0.781151	0.317708	1	0	1	6.49785	6.86871	5.19693	0.027937	7.47668e-07	1.33062e-05
P17844	P62277	DDX5	RPS13	Unstimulated	0.907104	q < 0.05	0.0445855	0.238618	0.187853	0.0626917	0.135524	0.0394685	0.0618526	0.0813946	0.153211	0.07436	0.660175	0.28099	0.985723	2	2	0	7.43531	6.18805	5.28554	6.63737e-05	7.05862e-07	2.12695e-06
E7EPK6	P35573	RPS24	AGL	Unstimulated	0.907104	q < 0.05	0.201472	0.042123	0.0745904	-0.548644	0.206267	0.0480299	0.197816	0.0636697	0.0657931	0.152874	1.47856	0.660896	1.17467	4	0	2	5.82361	4.12901	6.14027	0.00205569	1.08467e-10	0.00018503
P62263	Q13151	RPS14	HNRNPA0	Unstimulated	0.907104	n.s.	0.277367	0.41239	0.0603903	-0.0377708	0.12295	0.0335087	0.186236	0.0593834	0.0308785	0.173546	0.59759	0.366287	1.94629	0	2	4	7.53357	2.46807	9.45297	0.0018989	4.44089e-16	4.2893e-07
P15880	Q99729-3	RPS2	HNRNPAB	Unstimulated	0.907104	n.s.	0.188053	0.193709	0.0715943	-0.0665729	0.0847156	0.0846361	0.068871	0.103749	0.0952433	0.094631	0.4153	0.160213	0.564696	1	1	0	8.2804	4.87215	8.27333	2.22045e-15	0	0
Q9BYD3	Q9HD33-2	MRPL4	MRPL47	Unstimulated	0.907104	q < 0.05	0.0308134	0.333765	0.242208	0.0542386	0.310095	0.266407	0.0885865	0.0923178	0.108864	0.0516796	0.738144	1.44567	0.505553	0	1	0	4.4807	5.67407	4.16069	0.0582838	0.00431724	3.60816e-07
P61254	Q99878	RPL26	HIST1H2AJ	Unstimulated	0.907104	q < 0.05	0.064155	0.0144965	0.173095	-0.326175	0.236688	0.0308325	0.0442484	0.249609	0.0287796	0.0675802	1.47705	0.265788	0.236878	4	0	1	9.22361	4.23857	2.72631	9.69453e-08	0	0
P10412	Q9NZI8	HIST1H1E	IGF2BP1	Unstimulated	0.907104	n.s.	0.294113	0.555093	-0.12672	-0.0270337	0.455635	0.0575755	0.0205062	0.180657	0.0803769	0.047479	0.916243	1.71627	0.795773	0	1	1	4.94794	4.23725	5.29725	0.0441559	7.01661e-14	1.11022e-14
P09651	Q71DI3	HNRNPA1	HIST2H3A	Unstimulated	0.907104		0.580484		0.0247302		0.281834	0.0631336	0.0545033	0.212065	0.0797856	0.0591672	0.193175	0.834701	0.431712	0	0	4	6.60402	5.00348	2.87831	0.000534099	0	0
P61254	Q12906	RPL26	ILF3	Unstimulated	0.904632	n.s.	0.064155	0.0862392	0.173095	-0.17232	0.141428	0.0695431	0.0278864	0.184297	0.0656069	0.0999694	0.815251	0.211996	0.396488	0	1	1	8.01451	5.76581	4.6067	4.23224e-11	0	0
P62266	P84098	RPS23	RPL19	Unstimulated	0.904891	n.s.	0.271533	0.10922	0.0517015	0.0948534	0.150819	0.101547	0.0598096	0.139302	0.0938477	0.0826943	0.565911	0.665796	1.17521	1	1	4	6.92653	4.09347	6.10112	8.00489e-08	1.55431e-15	0
P12004	P30837	PCNA	ALDH1B1	Unstimulated	0.904891	n.s.	0.0648759	0.104155	-0.131036	-0.155263	0.0806081	0.00872454	0.0961471	0.0931909	0.00856264	0.0974984	0.528616	0.0781266	0.500712	1	1	1	10.2543	3.48198	13.6242	0	0	0
P12956	P46976-3	XRCC6	GYG1	Unstimulated	0.904891	q < 0.05	0.0401058	0.289805	-0.16532	0.112511	0.0945211	0.0960372	0.0757055	0.109337	0.10949	0.141666	1.14052	0.904346	0.682473	1	2	2	5.84571	4.62572	5.05211	3.42405e-06	1.11436e-07	1.58341e-08
P62269	P62851	RPS18	RPS25	Unstimulated	0.905149	n.s.	0.303657	0.60394	0.0508488	-0.0246693	0.00887261	0.0883244	0.0824369	0.0120503	0.0817751	0.178824	0.107442	0.678819	1.11271	1	1	5	5.33042	6.59612	9.94302	0	5.65358e-06	9.8499e-13
D6RGI3	Q15019	SEPT11	SEPT2	Unstimulated	0.905149	n.s.	0.406367	0.328169	-0.0395901	-0.0450584	0.0681746	0.0758855	0.0968624	0.0681041	0.146956	0.0739264	0.558026	1.97231	2.71844	0	0	1	5.07587	9.33358	5.32904	6.66974e-09	1.16227e-10	2.03753e-11
P62263	P84098	RPS14	RPL19	Unstimulated	0.905405	n.s.	0.277367	0.10922	0.0603903	0.0948534	0.145049	0.056484	0.102076	0.11432	0.0533532	0.130823	0.304101	0.547994	1.85433	1	1	4	7.58603	3.22696	7.74886	4.03198e-07	0	2.17604e-14
P62805	P84098	HIST1H4A	RPL19	Unstimulated	0.905405	q < 0.05	0.0299134	0.10922	-0.209665	0.0948534	0.120193	0.095844	0.105583	0.104913	0.0997737	0.0985781	0.55778	0.492478	0.247605	0	0	0	5.55136	4.37285	10.643	6.85398e-08	9.81437e-14	6.66134e-16
P23396	P47914	RPS3	RPL29	Unstimulated	0.90566	n.s.	0.190609	0.458719	0.0668564	0.0463896	0.0758903	0.0738871	0.042681	0.0794718	0.0872616	0.0450712	1.26796	1.16062	2.41206	0	1	1	12.6448	6.89078	4.9184	6.1009e-12	4.44089e-16	0
P09651	P25398	HNRNPA1	RPS12	Unstimulated	0.90566	n.s.	0.580484	0.0951105	0.0247302	0.0980947	0.0954322	0.0573129	0.042411	0.102658	0.0619418	0.0519566	1.27141	0.795571	1.31105	1	0	0	10.3578	9.59088	5.56736	5.19584e-13	0	0
P10412	P23396	HIST1H1E	RPS3	Unstimulated	0.90566	n.s.	0.294113	0.190609	-0.12672	0.0668564	0.0607759	0.0660895	0.018024	0.0555305	0.0740016	0.023553	1.13639	0.895022	2.31323	1	2	0	12.6485	8.11947	7.75582	0	0	0
O43242	P62195	PSMD3	PSMC5	Unstimulated	0.905914	n.s.	0.341267	0.187526	0.0517954	0.070483	0.0742379	0.0579705	0.182091	0.0787324	0.0691219	0.147484	0.116828	1.28684	2.89608	1	1	2	6.08841	4.66293	7.57855	9.20097e-11	0	1.98816e-09
O43242	P43686	PSMD3	PSMC4	Unstimulated	0.906166	n.s.	0.341267	0.106877	0.0517954	0.0921261	0.115923	0.0466555	0.103357	0.124703	0.0518724	0.1006	0.534462	1.33156	3.47229	1	0	5	8.16755	4.43191	6.3949	4.467e-10	0	2.22045e-15
P18124	P61247	RPL7	RPS3A	Unstimulated	0.906417	n.s.	0.220914	0.0770063	0.0835355	0.114591	0.108302	0.0236151	0.152743	0.192699	0.022317	0.145559	0.524077	0.338607	1.1829	3	1	0	8.17218	2.22514	6.44736	7.55884e-12	0	1.49947e-12
P62263	P62995	RPS14	TRA2B	Unstimulated	0.906417	n.s.	0.277367	0.881528	0.0603903	0.00684129	0.119443	0.0515533	0.0648924	0.137078	0.0407691	0.0855226	0.745607	0.0580461	1.19389	0	2	0	8.91619	3.99917	10.5078	2.99068e-08	2.133e-09	2.22045e-16
P05388	P40429	RPLP0	RPL13A	Unstimulated	0.906667	n.s.	0.196748	0.40146	0.0649849	0.0410906	0.269458	0.106317	0.0443836	0.179608	0.095802	0.0456299	1.5425	1.47864	2.47743	1	1	0	7.73856	3.797	3.68952	0.0106684	9.35123e-09	2.22045e-16
E9PMI6	P12004	CLNS1A	PCNA	Unstimulated	0.906667	n.s.	0.535587	0.0648759	-0.0526957	-0.131036	0.0301134	0.0406049	0.0335153	0.126665	0.0501407	0.0447676	0.829947	0.9169	0.383303	1	0	0	11.1144	7.8909	8.79421	0	0	0
P46976-3	P62266	GYG1	RPS23	Unstimulated	0.906667	n.s.	0.289805	0.271533	0.112511	0.0517015	0.04913	0.0806027	0.0181149	0.0472672	0.0504009	0.23831	0.745218	0.553594	1.44532	4	4	1	5.94616	2.78257	10.233	5.44149e-08	6.94051e-08	5.50893e-13
P46976-3	P62280	GYG1	RPS11	Unstimulated	0.906667	n.s.	0.289805	0.139708	0.112511	0.101279	0.0980683	0.085498	0.0134883	0.0563629	0.0704061	0.202271	0.794589	0.717079	1.76509	4	3	1	4.81186	4.0997	9.52947	6.04719e-05	2.79052e-07	2.10187e-12
P23396	P61247	RPS3	RPS3A	Unstimulated	0.906915	n.s.	0.190609	0.0770063	0.0668564	0.114591	0.0881627	0.102327	0.0602148	0.0846175	0.102729	0.0622892	1.95913	1.16916	1.89603	1	2	4	9.02118	6.08519	4.62531	0	1.77636e-15	0
P27635	P62701	RPL10	RPS4X	Unstimulated	0.907162	q < 0.05	0.0431016	0.354539	0.155707	0.0421883	0.101369	0.0325166	0.0687638	0.22659	0.033121	0.0825421	0.878678	0.531482	1.61519	5	0	4	9.0774	2.73396	5.3401	5.7982e-09	0	0
O15144	Q8N995	ARPC2	HMGCS1	Unstimulated	0.907162	q < 0.05	0.171697	0.0183757	-0.0947421	0.350173	0.0893255	0.0585674	0.0646857	0.0857802	0.0561074	0.064734	0.276316	0.558869	0.673789	0	1	1	9.98657	8.90833	7.32264	4.44089e-16	0	0
G8JLB3	P07237	PUS1	P4HB	Unstimulated	0.907162	n.s.	0.0780563	0.278341	0.133271	-0.0541465	0.0335038	0.118635	0.0205604	0.0546501	0.113035	0.0490108	2.96538	0.583461	1.15271	0	2	1	10.9867	8.00321	5.22419	7.18638e-11	1.31006e-13	0
B1AKJ5	Q8N995	NRD1	HMGCS1	Unstimulated	0.907162	q < 0.05	0.917569	0.0183757	-0.00499692	0.350173	0.032452	0.0542523	0.0550055	0.096749	0.0530239	0.0543924	0.562926	0.468629	0.696512	0	1	1	10.5121	10.6807	5.95269	0	0	0
P62753	P84098	RPS6	RPL19	Unstimulated	0.907407	n.s.	0.0854373	0.10922	0.103916	0.0948534	0.17684	0.0719238	0.0251228	0.135553	0.0704781	0.135566	0.793292	0.447484	0.510283	4	1	0	6.08816	3.77283	8.26723	2.42694e-07	0	0
P23396	P39019	RPS3	RPS19	Unstimulated	0.907652	n.s.	0.190609	0.0624074	0.0668564	0.131427	0.0107963	0.0554652	0.117772	0.0185626	0.152703	0.208271	0.851355	0.640887	2.8811	0	0	0	4.2513	6.73887	6.81219	0	1.42109e-14	5.32907e-15
P10412	P17844	HIST1H1E	DDX5	Unstimulated	0.907652	q < 0.05	0.294113	0.0445855	-0.12672	0.187853	0.0921595	0.258343	0.0918747	0.0685225	0.140778	0.0449829	0.993594	0.671439	0.585503	2	1	4	3.3352	7.54729	6.09911	1.32681e-08	0.00239499	7.10543e-06
P10412	P62851	HIST1H1E	RPS25	Unstimulated	0.907652	n.s.	0.294113	0.60394	-0.12672	-0.0246693	0.045276	0.0594998	0.0869942	0.0459436	0.0321627	0.185853	0.735486	0.230134	0.891284	1	2	1	10.2376	6.21922	6.70623	0	5.63061e-07	5.07105e-12
P22626	P61978-3	HNRNPA2B1	HNRNPK	Unstimulated	0.907652	n.s.	0.176293	0.0772206	-0.0703011	-0.158625	0.0274571	0.117297	0.043852	0.0607143	0.11534	0.115132	1.20775	1.30592	1.47586	0	1	1	8.88077	7.01464	5.25885	0	5.97558e-06	2.22045e-16
P10412	P18621	HIST1H1E	RPL17	Unstimulated	0.907652	n.s.	0.294113	0.335904	-0.12672	0.0464599	0.157717	0.0382406	0.137513	0.131514	0.03704	0.131874	1.81642	0.171437	1.28202	4	1	4	7.11143	3.12923	6.62116	2.25084e-10	0	2.12719e-13
P18077	P26373	RPL35A	RPL13	Unstimulated	0.907895	n.s.	0.0924129	0.398907	0.102811	0.0453959	0.164979	0.0455282	0.100841	0.146741	0.0448914	0.0949999	2.38168	0.60663	3.80207	0	3	0	10.0461	2.92229	5.3102	3.03704e-05	0	1.85576e-10
P62244	P62266	RPS15A	RPS23	Unstimulated	0.908136	n.s.	0.194335	0.271533	0.071826	0.0517015	0.0181881	0.0996145	0.137026	0.0450974	0.172358	0.133035	0.778498	0.503517	0.982664	0	1	4	4.13833	4.94056	7.59127	0	3.75864e-10	4.0293e-06
P61254	P67809	RPL26	YBX1	Unstimulated	0.908136	n.s.	0.064155	0.690332	0.173095	0.0214493	0.16049	0.0437615	0.0912135	0.202685	0.041707	0.120853	0.767281	0.304665	0.514582	1	0	1	8.3273	5.13191	3.42445	1.57265e-10	0	0
P14866	P62899	HNRNPL	RPL31	Unstimulated	0.908136	n.s.	0.588486	0.321995	0.0241812	0.0518824	0.0644907	0.135776	0.02786	0.0631932	0.0819765	0.0728937	1.43894	1.31934	0.932458	0	2	0	8.15941	8.40008	8.39526	9.02995e-07	1.58105e-05	8.68194e-13
P14866	P62266	HNRNPL	RPS23	Unstimulated	0.908136	n.s.	0.588486	0.271533	0.0241812	0.0517015	0.0743486	0.138148	0.068191	0.0923601	0.0784522	0.0915184	1.46574	1.19945	1.09455	1	0	4	5.9897	8.44624	6.01548	2.76182e-07	1.77308e-05	2.36008e-09
Q16778	Q99878	HIST2H2BE	HIST1H2AJ	Unstimulated	0.908136	q < 0.05	0.0158364	0.0144965	-0.309837	-0.326175	0.012257	0.0666096	0.0205382	0.293065	0.0470853	0.04229	2.50507	0.175416	0.461007	5	0	0	10.4166	4.70878	2.84383	0.00162597	3.16744e-06	3.91529e-11
E7EPK6	P83731	RPS24	RPL24	Unstimulated	0.908136	n.s.	0.201472	0.362709	0.0745904	0.043275	0.104599	0.0455145	0.0701816	0.248931	0.0453411	0.0869084	1.20976	0.331211	0.67692	5	0	0	8.44883	2.90419	5.63399	6.57639e-10	0	0
P62753	Q08211	RPS6	DHX9	Unstimulated	0.905759	n.s.	0.0854373	0.526304	0.103916	-0.0315667	0.0955712	0.0483096	0.0702881	0.209911	0.0575004	0.132523	0.556792	0.182959	0.444006	4	0	1	6.51368	4.00435	5.70132	3.01226e-12	0	0
P62753	Q12905	RPS6	ILF2	Unstimulated	0.903394	n.s.	0.0854373	0.120668	0.103916	-0.0961326	0.12655	0.059909	0.113193	0.179953	0.0486815	0.143291	1.47573	0.333906	1.22302	4	0	3	5.85113	3.24166	5.64889	3.00258e-10	6.90746e-09	2.62013e-14
P27635	P46778	RPL10	RPL21	Unstimulated	0.903646	q < 0.05	0.0431016	0.510354	0.155707	0.0373262	0.133597	0.123068	0.0423679	0.127061	0.116703	0.0807388	4.16366	2.23072	0.916872	0	3	0	6.80029	3.86775	5.64812	0.00118246	1.17684e-13	4.44089e-16
P13716	Q9GZT8	ALAD	NIF3L1	Unstimulated	0.903646	n.s.	0.249827	0.620715	0.14486	0.0653682	0.0607083	0.04362	0.0991087	0.0570988	0.0493128	0.129181	0.149843	0.673231	0.632978	0	1	0	7.77921	9.27097	8.81797	0.000170998	0.000200761	1.09028e-08
E9PR30	P67809	FAU	YBX1	Unstimulated	0.903646	n.s.	0.925171	0.690332	-0.00532085	0.0214493	0.0338412	0.0857232	0.152378	0.0762617	0.0809524	0.131219	0.395767	0.6246	0.385677	1	1	1	6.3649	8.62489	5.42491	0	1.11742e-07	0.000498028
P61247	Q5SSJ5	RPS3A	HP1BP3	Unstimulated	0.903646	q < 0.05	0.0770063	0.00830922	0.114591	-0.485731	0.187194	0.0220794	0.158091	0.203223	0.0204941	0.098679	1.50819	0.407081	1.44335	1	0	4	9.53677	2.14325	4.83613	0.00425699	2.22045e-14	0.000592629
D3YTB1	P62244	RPL32	RPS15A	Unstimulated	0.903646	n.s.	0.199145	0.194335	0.0640528	0.071826	0.1099	0.164546	0.133797	0.0925232	0.142813	0.11039	1.43961	0.434064	0.68637	1	0	4	5.35724	4.1442	4.40588	1.70547e-06	3.17878e-08	6.94093e-06
P40429	P63173	RPL13A	RPL38	Unstimulated	0.903896	n.s.	0.40146	0.13901	0.0410906	0.0972779	0.160338	0.293849	0.0397746	0.131333	0.0701585	0.0288525	1.29993	0.931081	1.19666	1	4	0	6.69778	3.62017	7.62429	0.00462859	0.0502746	1.04357e-05
P40855	P61160	PEX19	ACTR2	Unstimulated	0.903896	q < 0.05	0.673925	0.032956	-0.0388876	-0.194225	0.119836	0.0116495	0.0367524	0.184354	0.011749	0.0298452	1.05962	0.0985315	0.49248	1	1	0	11.7336	8.85312	5.84779	3.10035e-09	0	3.89089e-11
P14866	Q5JR95	HNRNPL	RPS8	Unstimulated	0.903896	n.s.	0.588486	0.0841089	0.0241812	0.109782	0.0716636	0.146233	0.0688488	0.0746608	0.0812078	0.0996377	1.76263	1.15305	1.14801	4	1	4	5.57253	7.37244	6.39002	2.15045e-07	2.5814e-05	9.11966e-10
Q7Z2W4-2	Q9H6F5	ZC3HAV1	CCDC86	Unstimulated	0.903896	q < 0.05, logFC ≥ 1	0.00322601	0.244274	1.91874	-0.0759459	0.318879	0.0307072	0.322319	0.0908649	0.0750247	0.0683911	1.56187	0.0345498	0.580312	3	0	1	4.42088	5.25674	3.69816	0.0920428	1.13288e-08	0.0647818
P14866	P62269	HNRNPL	RPS18	Unstimulated	0.903896	n.s.	0.588486	0.303657	0.0241812	0.0508488	0.0518326	0.214464	0.0358232	0.0403564	0.146249	0.0381629	0.783294	1.00405	0.98849	0	1	4	8.9195	8.12165	4.5037	7.22219e-09	0.000310607	8.10196e-12
P14866	P84098	HNRNPL	RPL19	Unstimulated	0.903896	n.s.	0.588486	0.10922	0.0241812	0.0948534	0.163774	0.195823	0.0211055	0.0802933	0.12483	0.0647187	1.2959	1.26321	0.723797	0	1	0	5.80151	8.6108	5.39965	0.000367733	0.000173349	1.46549e-14
G5E9Y2	H3BS10	XPNPEP1	HEXA	Unstimulated	0.903896	q < 0.05	0.27974	0.011051	0.0579617	-0.526381	0.0523653	0.0830931	0.0908684	0.0650888	0.165844	0.11785	0.156438	0.485862	3.44116	1	0	0	6.64345	6.44808	4.77056	2.14495e-13	1.32255e-08	2.22045e-16
P62750	Q08211	RPL23A	DHX9	Unstimulated	0.901554	n.s.	0.1201	0.526304	0.0918379	-0.0315667	0.0765488	0.13695	0.0784375	0.166173	0.129289	0.0828458	0.618856	0.139348	0.724607	0	0	0	5.65422	6.11808	5.09237	1.36557e-13	6.21725e-15	0
P62244	Q12906	RPS15A	ILF3	Unstimulated	0.899225	n.s.	0.194335	0.0862392	0.071826	-0.17232	0.0682659	0.226914	0.0561788	0.0836558	0.186325	0.0678788	1.27576	0.583411	0.930045	1	1	0	5.38594	6.77775	3.79295	1.69376e-12	5.5112e-07	4.17947e-09
C9IZE4	P62195	PSMD6	PSMC5	Unstimulated	0.899225	n.s.	0.623186	0.187526	0.0265248	0.070483	0.0326033	0.0719767	0.113505	0.126676	0.102466	0.0966256	2.54937	2.8758	1.69291	0	1	1	7.15958	5.17263	5.73928	2.14051e-13	2.10942e-14	6.35936e-13
G5E9B2	P17987	CCT8	TCP1	Unstimulated	0.899225	q < 0.05	0.0393921	0.0366208	0.169069	0.181909	0.0433009	0.00731247	0.0241784	0.155282	0.00684419	0.119357	0.196054	0.346584	0.563014	1	0	2	12.957	2.13372	10.8428	0	0	0
E7EPK6	P40429	RPS24	RPL13A	Unstimulated	0.899225	n.s.	0.201472	0.40146	0.0745904	0.0410906	0.199986	0.155047	0.0436009	0.119409	0.1377	0.0429755	1.58262	1.71981	1.43707	4	4	0	5.99474	4.63948	3.99654	0.00102447	3.29119e-10	0
P15880	Q00839	RPS2	HNRNPU	Unstimulated	0.896907	n.s.	0.188053	0.421173	0.0715943	-0.0371371	0.0679075	0.0260186	0.0546335	0.0738001	0.0250265	0.153956	0.801098	0.422932	0.306533	1	1	1	7.78481	9.34627	8.44547	0	0	0
P12004	Q9BWD1	PCNA	ACAT2	Unstimulated	0.896907	q < 0.05	0.0648759	0.0378688	-0.131036	-0.303853	0.0890105	0.0253396	0.0336328	0.221241	0.0252127	0.0389555	0.879432	0.256303	0.820152	0	0	0	14.4174	4.26819	5.89085	0	0	0
P62701	P62995	RPS4X	TRA2B	Unstimulated	0.896907	n.s.	0.354539	0.881528	0.0421883	0.00684129	0.187987	0.0612907	0.0162209	0.181691	0.0497373	0.044612	1.17548	0.303494	0.350895	0	1	4	8.31338	4.41116	9.14561	1.45376e-06	8.2532e-09	0
Q5JRI1	Q9H6F5	FUSIP1	CCDC86	Unstimulated	0.896907	n.s.	0.983121	0.244274	-0.00220951	-0.0759459	0.364284	0.104809	0.0359912	0.21563	0.0227309	0.0851866	1.57274	0.0795508	0.548339	2	1	0	4.76418	3.77796	3.52254	0.249005	0.00110618	1.90714e-09
O60506	P62995	SYNCRIP	TRA2B	Unstimulated	0.896907	n.s.	0.850315	0.881528	0.00835527	0.00684129	0.195156	0.0621215	0.0712005	0.169409	0.0489597	0.0860385	1.50617	0.517795	1.11523	0	1	4	6.7952	3.83234	8.19038	2.11717e-06	9.16748e-09	0
P61978-3	P62701	HNRNPK	RPS4X	Unstimulated	0.896907	n.s.	0.0772206	0.354539	-0.158625	0.0421883	0.0723435	0.0688899	0.062338	0.12246	0.0755928	0.109996	3.22193	0.910191	1.69232	1	0	0	9.87837	3.78278	7.32539	1.25322e-12	4.66695e-07	1.91624e-13
P26373	P40429	RPL13	RPL13A	Unstimulated	0.897172	n.s.	0.398907	0.40146	0.0453959	0.0410906	0.229233	0.0956487	0.0845888	0.123557	0.0888213	0.0941845	1.41092	1.37669	1.95964	1	4	0	6.76347	3.68924	5.31761	0.00334263	3.10862e-15	0
Q92979	Q9NR30	EMG1	DDX21	Unstimulated	0.897172	q < 0.05	0.0326034	0.082289	0.243842	0.110383	0.26188	0.0285777	0.0639127	0.195867	0.0506582	0.0994891	0.756535	0.660361	0.471455	0	0	0	6.63375	4.90052	4.75475	0.154399	0.00121336	4.58694e-10
P39019	P62851	RPS19	RPS25	Unstimulated	0.897436	n.s.	0.0624074	0.60394	0.131427	-0.0246693	0.0259359	0.0222567	0.143924	0.0263866	0.101395	0.281009	0.343794	0.243088	1.35532	0	0	1	5.53485	5.23687	6.84789	0	8.31002e-09	1.24324e-08
O60506	P62263	SYNCRIP	RPS14	Unstimulated	0.897436	n.s.	0.850315	0.277367	0.00835527	0.0603903	0.0731003	0.0355396	0.204725	0.0721608	0.0342134	0.197409	1.1985	0.5451	2.14975	0	1	4	6.41828	3.65933	8.63256	2.22045e-16	0	6.77205e-11
Q01130	Q5T4U5	SRSF2	ACADM	Unstimulated	0.897436	n.s.	0.21297	0.0700886	-0.0799231	-0.219143	0.100458	0.102663	0.145657	0.113998	0.102653	0.194639	0.36598	1.79645	1.60453	1	0	0	6.44639	2.70989	4.33222	2.22045e-16	4.44089e-15	0
D3YTB1	P17844	RPL32	DDX5	Unstimulated	0.897436	q < 0.05	0.199145	0.0445855	0.0640528	0.187853	0.202826	0.179886	0.0713544	0.140574	0.108956	0.0596287	1.18258	0.502621	1.02974	2	2	0	5.39043	6.41298	3.71346	0.000639138	0.000596216	1.63179e-06
Q12906	Q16778	ILF3	HIST2H2BE	Unstimulated	0.897436	q < 0.05	0.0862392	0.0158364	-0.17232	-0.309837	0.22112	0.0386308	0.0458863	0.196222	0.0497006	0.0526966	1.54148	0.129072	0.1149	1	1	0	8.57958	5.82183	5.53782	0.0679356	1.67111e-07	1.01699e-08
P62244	P62805	RPS15A	HIST1H4A	Unstimulated	0.897436	q < 0.05	0.194335	0.0299134	0.071826	-0.209665	0.0678061	0.126552	0.0789769	0.0808651	0.193668	0.126127	0.164854	0.560486	0.603006	1	0	0	4.95811	5.72547	4.99442	2.79739e-10	5.31219e-08	5.92742e-08
P61254	P62805	RPL26	HIST1H4A	Unstimulated	0.897436	q < 0.05	0.064155	0.0299134	0.173095	-0.209665	0.148372	0.086984	0.0981003	0.1589	0.0922255	0.129887	1.32075	0.26832	0.354413	0	0	1	7.40539	4.62378	3.67526	1.71191e-10	2.13163e-14	0
P26373	Q02543	RPL13	RPL18A	Unstimulated	0.897698	q < 0.05	0.398907	0.0366208	0.0453959	0.171544	0.137591	0.158392	0.0910864	0.0696098	0.133706	0.103728	2.12938	1.02758	2.66145	0	4	0	5.18862	4.70602	6.05051	0.000148731	3.00444e-09	1.79856e-14
P10412	P13010	HIST1H1E	XRCC5	Unstimulated	0.897698	q < 0.05	0.294113	0.0355591	-0.12672	-0.181212	0.127788	0.125757	0.100226	0.125475	0.136869	0.100726	1.06562	1.16187	1.51656	2	0	1	5.58634	4.67638	4.61943	1.11466e-13	4.44089e-16	0
O43837	P50213	IDH3B	IDH3A	Unstimulated	0.897698	n.s.	0.0958291	0.711409	0.115417	-0.0164226	0.0423536	0.084016	0.0811314	0.0474136	0.127569	0.129644	0.300518	0.464683	0.252019	0	0	1	5.93657	12.46	2.74443	4.88498e-15	1.98064e-13	0
D3YTB1	P27635	RPL32	RPL10	Unstimulated	0.897698	q < 0.05	0.199145	0.0431016	0.0640528	0.155707	0.201494	0.0241258	0.0385736	0.331185	0.0232271	0.0546075	0.754256	0.282876	1.12807	4	0	0	9.20479	2.22599	4.60106	0.000357848	0	0
P62995	Q12905	TRA2B	ILF2	Unstimulated	0.897698	n.s.	0.881528	0.120668	0.00684129	-0.0961326	0.159424	0.0267756	0.167868	0.179544	0.0337151	0.150166	1.46388	0.131141	1.0125	1	0	1	5.57654	3.95371	7.18579	9.74147e-07	4.737e-07	3.17929e-10
O60506	Q99879	SYNCRIP	HIST1H2BM	Unstimulated	0.897698	q < 0.05	0.850315	0.00899928	0.00835527	-0.47388	0.20626	0.0649847	0.079375	0.200745	0.0598131	0.0832052	0.759815	0.218193	0.742741	1	0	0	7.08488	4.5552	6.78923	7.82117e-11	0	0
P26373	Q12905	RPL13	ILF2	Unstimulated	0.895408	n.s.	0.398907	0.120668	0.0453959	-0.0961326	0.203025	0.03439	0.131121	0.170022	0.0249495	0.13965	1.70174	0.292461	0.972448	4	1	1	7.89015	2.38139	6.07658	5.3198e-06	8.83074e-11	8.72635e-14
P11940	P22626	PABPC1	HNRNPA2B1	Unstimulated	0.895408	n.s.	0.0920994	0.176293	0.112678	-0.0703011	0.0482803	0.113827	0.0674314	0.0862218	0.0896043	0.159085	1.47422	2.001	0.52144	4	2	4	5.64207	4.41915	6.25158	0	1.33227e-15	0
O60506	P46776	SYNCRIP	RPL27A	Unstimulated	0.895408	n.s.	0.850315	0.308813	0.00835527	0.0464274	0.169822	0.0227791	0.0972529	0.211533	0.0214561	0.0908382	2.28705	0.0512973	1.11658	2	0	4	8.03131	4.70347	5.18623	5.20179e-07	0	9.32587e-15
D3YTB1	P62753	RPL32	RPS6	Unstimulated	0.895408	n.s.	0.199145	0.0854373	0.0640528	0.103916	0.10117	0.0231439	0.012886	0.141229	0.0262576	0.228065	1.49115	0.192187	1.30649	4	1	4	5.70654	4.0889	6.98082	7.26786e-08	0	0
P47914	P62854	RPL29	RPS26	Unstimulated	0.895674	n.s.	0.458719	0.385351	0.0463896	0.0647113	0.0561663	0.0858437	0.0638655	0.312282	0.0725561	0.0687573	0.467147	0.774883	0.846993	1	1	0	6.8715	3.94575	3.68915	4.17223e-09	1.07194e-11	1.13771e-08
P35573	P61247	AGL	RPS3A	Unstimulated	0.895674	q < 0.05	0.042123	0.0770063	-0.548644	0.114591	0.212197	0.0513955	0.170183	0.0672116	0.066535	0.140278	1.30098	0.351097	0.889337	3	1	2	7.26254	4.23793	6.45091	0.00234341	1.87599e-11	1.10858e-05
Q99879	Q9NR30	HIST1H2BM	DDX21	Unstimulated	0.895674	q < 0.05	0.00899928	0.082289	-0.47388	0.110383	0.088724	0.0807305	0.0821757	0.190457	0.0843989	0.130333	0.83719	0.590982	0.87335	0	1	0	7.7685	4.08521	4.27858	2.33653e-08	4.30767e-14	3.33067e-15
P25398	P84098	RPS12	RPL19	Unstimulated	0.895939	n.s.	0.0951105	0.10922	0.0980947	0.0948534	0.190045	0.0193657	0.0413091	0.137586	0.021909	0.0966745	0.89048	0.391288	0.964106	1	0	0	9.84281	7.29898	7.46829	1.50577e-05	0	0
P20042	P46976-3	EIF2S2	GYG1	Unstimulated	0.895939	q < 0.05	0.0392565	0.289805	0.15922	0.112511	0.0944156	0.048492	0.152546	0.167213	0.0889357	0.158875	1.14741	0.436018	1.3376	1	2	0	5.26661	4.01163	4.36611	0.000309798	1.69025e-07	0.0078901
P61254	P62753	RPL26	RPS6	Unstimulated	0.896203	n.s.	0.064155	0.0854373	0.173095	0.103916	0.184813	0.0365315	0.0151957	0.179245	0.0365837	0.143955	1.4278	0.124203	0.976108	4	1	1	7.87597	3.98176	5.95516	4.35439e-09	0	0
E7EPK6	P61978-3	RPS24	HNRNPK	Unstimulated	0.896203	n.s.	0.201472	0.0772206	0.0745904	-0.158625	0.0450734	0.0883149	0.141645	0.0880564	0.0741762	0.165215	2.74617	1.06034	2.34505	1	0	4	7.76159	3.72564	5.49691	1.79012e-11	5.65006e-06	1.03158e-08
P39687	Q92747	ANP32A	ARPC1A	Unstimulated	0.896203	n.s.	0.156091	0.544079	-0.130168	0.0678909	0.0986589	0.0468317	0.0756021	0.108215	0.0445272	0.0568731	0.934869	0.31592	0.332023	0	1	1	11.1879	6.9978	8.59597	7.93039e-10	1.17008e-08	3.0942e-07
P61313	P62906	RPL15	RPL10A	Unstimulated	0.896465	n.s.	0.464289	0.118812	0.037312	0.0869421	0.207807	0.0828399	0.0222778	0.166409	0.0786182	0.0303925	0.32516	0.271081	2.41199	0	0	0	14.4862	2.98961	2.24274	0.110104	1.61648e-13	0
P18124	P62266	RPL7	RPS23	Unstimulated	0.896725	n.s.	0.220914	0.271533	0.0835355	0.0517015	0.0878413	0.0489578	0.150556	0.162805	0.0463498	0.142055	0.566321	0.377348	1.31638	4	1	0	7.65127	2.70579	7.15366	5.75051e-12	0	5.98632e-13
P62750	Q9BRP8-2	RPL23A	WIBG	Unstimulated	0.896725		0.1201		0.0918379		0.127141	0.126615	0.103804	0.132153	0.123222	0.134177	0.47605	0.144946	0.65908	1	2	2	4.53992	3.46924	5.87431	5.56271e-08	1.76392e-12	1.80167e-12
P16403	P62263	HIST1H1C	RPS14	Unstimulated	0.896725	q < 0.05	0.0110779	0.277367	-0.393657	0.0603903	0.0330514	0.0233936	0.166428	0.0251815	0.0227541	0.138497	0.355732	0.408705	1.68056	0	1	4	10.1531	5.80018	10.8241	2.9385e-07	0	6.7207e-08
P47914	Q5JR95	RPL29	RPS8	Unstimulated	0.896725	n.s.	0.458719	0.0841089	0.0463896	0.109782	0.0456846	0.0159182	0.121457	0.204954	0.0158637	0.115638	0.883606	0.325816	1.00706	5	0	3	9.78111	3.3631	5.8424	1.47438e-13	0	2.22045e-15
P16403	P62851	HIST1H1C	RPS25	Unstimulated	0.896725	q < 0.05	0.0110779	0.60394	-0.393657	-0.0246693	0.0420236	0.0600128	0.101329	0.0262749	0.0331464	0.179072	0.586996	0.348776	0.729704	0	1	1	11.73	7.13122	6.72639	9.61728e-07	5.54022e-06	3.14916e-08
P46976-3	P62750	GYG1	RPL23A	Unstimulated	0.896725	n.s.	0.289805	0.1201	0.112511	0.0918379	0.107742	0.092642	0.0534583	0.1013	0.155878	0.151295	1.1155	0.650259	1.14115	3	2	2	4.31661	4.71696	4.15559	7.75962e-06	8.30441e-08	8.88056e-10
E7EWF1	P18621	RPL4	RPL17	Unstimulated	0.896725	n.s.	0.798305	0.335904	0.0119536	0.0464599	0.122008	0.0789788	0.131954	0.131534	0.0730873	0.134	1.39103	0.899086	1.52868	0	3	0	8.49226	2.97546	5.43292	1.78443e-09	0	8.34222e-13
P46776	P62899	RPL27A	RPL31	Unstimulated	0.896985	n.s.	0.308813	0.321995	0.0464274	0.0518824	0.19367	0.0343479	0.0386292	0.232535	0.0343296	0.126285	1.80155	0.332226	0.535823	1	1	4	6.43342	2.38078	7.05032	1.75972e-05	0	0
D6RGI3	Q16181	SEPT11	SEPT7	Unstimulated	0.896985	n.s.	0.406367	0.602919	-0.0395901	-0.0225187	0.0623584	0.0591985	0.0621624	0.0566091	0.176236	0.0581732	0.381396	0.755973	1.70368	1	0	1	5.36682	11.0743	5.57743	1.23871e-10	9.01945e-13	7.32747e-15
P15880	P61978-3	RPS2	HNRNPK	Unstimulated	0.896985	n.s.	0.188053	0.0772206	0.0715943	-0.158625	0.0742452	0.104381	0.0687062	0.10806	0.0887779	0.0876862	2.97663	1.04711	1.55723	1	0	0	10.2092	4.2417	7.13757	4.68114e-12	2.73611e-06	8.37108e-14
E7EPK6	P17844	RPS24	DDX5	Unstimulated	0.896985	q < 0.05	0.201472	0.0445855	0.0745904	0.187853	0.130058	0.227661	0.160667	0.0781698	0.113524	0.0939872	0.182773	0.713935	1.46858	3	2	0	5.33149	5.50199	4.53828	5.6756e-06	0.00120608	0.000333053
P47914	Q9BY44	RPL29	EIF2A	Unstimulated	0.896985	n.s.	0.458719	0.440057	0.0463896	0.0485003	0.254024	0.0900247	0.348319	0.0920066	0.0483262	0.1174	0.313727	0.602233	1.17722	3	0	2	4.13347	2.51065	7.47385	0.020998	0.00444718	0.0298168
Q13151	Q99729-3	HNRNPA0	HNRNPAB	Unstimulated	0.896985	n.s.	0.41239	0.193709	-0.0377708	-0.0665729	0.287465	0.0413393	0.0490139	0.17189	0.0968702	0.112114	0.921562	0.527316	0.382361	1	0	0	6.88294	4.74168	3.56048	0.031228	3.55271e-15	2.9754e-14
P46776	Q99878	RPL27A	HIST1H2AJ	Unstimulated	0.896985	q < 0.05	0.308813	0.0144965	0.0464274	-0.326175	0.167556	0.0215271	0.0852578	0.222812	0.0206038	0.0874738	2.31633	0.157646	0.572656	3	0	4	8.27204	3.36497	6.58013	1.54585e-06	0	2.44249e-15
P62899	Q9NZI8	RPL31	IGF2BP1	Unstimulated	0.896985	n.s.	0.321995	0.555093	0.0518824	-0.0270337	0.402321	0.0546739	0.0360174	0.167557	0.0892998	0.115813	0.544444	1.92908	0.907365	0	1	1	4.58684	3.78277	4.63034	0.0309846	3.64153e-14	2.20246e-12
P62280	P83731	RPS11	RPL24	Unstimulated	0.897243	n.s.	0.139708	0.362709	0.101279	0.043275	0.059423	0.0530206	0.0512091	0.262861	0.0613943	0.0712619	1.11377	0.290281	0.241143	5	0	0	8.6445	3.77796	5.29533	2.33728e-10	0	0
P62753	P62854	RPS6	RPS26	Unstimulated	0.8975	n.s.	0.0854373	0.385351	0.103916	0.0647113	0.0239083	0.0792915	0.0509129	0.222614	0.069391	0.120026	1.19574	0.564066	0.456439	4	2	1	6.85043	3.70778	5.39873	2.22267e-13	5.82645e-13	6.83062e-08
P40855	Q92688-2	PEX19	ANP32B	Unstimulated	0.8975	n.s.	0.673925	0.849956	-0.0388876	-0.0102076	0.138858	0.0311217	0.0364822	0.15036	0.0224313	0.0240557	0.278456	0.299556	0.0590638	2	1	0	15.731	6.15131	5.34167	0.00137089	9.26267e-07	1.22495e-07
P62244	P62753	RPS15A	RPS6	Unstimulated	0.897756	n.s.	0.194335	0.0854373	0.071826	0.103916	0.0331885	0.180522	0.0525824	0.0850674	0.154598	0.134296	0.371657	0.460019	0.684856	5	1	0	5.01219	5.42948	5.42122	1.59872e-14	9.6304e-08	2.59199e-08
Q16540	Q9BYD3	MRPL23	MRPL4	Unstimulated	0.89801	q < 0.05	0.594766	0.0308134	0.0419795	0.242208	0.432847	0.0711993	0.110562	0.142558	0.0331324	0.0580005	0.703726	0.761919	0.60774	2	1	0	9.51506	3.12678	4.32774	0.111257	1.27757e-05	4.02397e-06
P46776	P46976-3	RPL27A	GYG1	Unstimulated	0.89801	n.s.	0.308813	0.289805	0.0464274	0.112511	0.165572	0.124795	0.0208919	0.10311	0.0732756	0.181285	2.59864	0.870371	1.14482	2	3	1	4.46672	3.29835	8.24568	0.00140149	4.23038e-06	8.67129e-12
P62263	Q9H6F5	RPS14	CCDC86	Unstimulated	0.89801	n.s.	0.277367	0.244274	0.0603903	-0.0759459	0.0762627	0.0183711	0.270537	0.038271	0.0155566	0.158768	0.865037	0.207272	1.94228	2	1	4	10.31	2.54473	9.28462	1.78564e-05	1.14131e-13	0.00202634
P46926	Q7Z422-2	GNPDA1	C1orf144	Unstimulated	0.89801	n.s.	0.811608	0.805916	0.0167086	-0.0475898	0.0274634	0.0522629	0.187274	0.0585908	0.0713061	0.153418	0.474845	0.448302	1.13229	0	0	0	6.92599	5.5304	10.7475	2.93852e-10	3.06374e-05	0.000410559
P23396	Q08211	RPS3	DHX9	Unstimulated	0.895782	n.s.	0.190609	0.526304	0.0668564	-0.0315667	0.127547	0.0738248	0.0338834	0.160335	0.0784372	0.0414532	2.34421	1.03495	2.75256	1	2	1	12.2176	4.43531	3.34103	1.78071e-11	0	0
P40429	Q02878	RPL13A	RPL6	Unstimulated	0.89604	n.s.	0.40146	0.276332	0.0410906	0.0504958	0.343286	0.039678	0.0424419	0.186647	0.0436704	0.0454397	3.28111	0.917839	1.40402	1	1	0	11.9841	2.6154	3.66487	0.0281581	0	0
P09651	P46776	HNRNPA1	RPL27A	Unstimulated	0.89604	n.s.	0.580484	0.308813	0.0247302	0.0464274	0.194636	0.0319579	0.105706	0.176619	0.0568712	0.097211	1.87214	0.608767	0.780657	1	0	4	6.42525	3.63209	7.79807	1.19661e-06	0	1.73195e-14
P47914	P62263	RPL29	RPS14	Unstimulated	0.896296	n.s.	0.458719	0.277367	0.0463896	0.0603903	0.0518368	0.0208807	0.157034	0.137683	0.0196285	0.148286	0.640654	0.257406	1.79624	0	1	3	9.70778	3.08097	8.47764	5.92859e-14	0	3.76144e-13
D3YTB1	P62995	RPL32	TRA2B	Unstimulated	0.896296	n.s.	0.199145	0.881528	0.0640528	0.00684129	0.250218	0.0478102	0.0191141	0.254799	0.0364751	0.0571186	1.61677	0.32791	0.184243	1	1	0	7.3349	6.27564	5.10378	0.000339887	1.18104e-09	0
P61978-3	P62750	HNRNPK	RPL23A	Unstimulated	0.896296	n.s.	0.0772206	0.1201	-0.158625	0.0918379	0.0672583	0.0920102	0.0434166	0.116279	0.177609	0.135195	2.63063	0.82377	1.23854	0	1	1	4.70422	5.70382	3.94842	5.00266e-13	2.89224e-06	1.77636e-15
P62266	P62805	RPS23	HIST1H4A	Unstimulated	0.896296	q < 0.05	0.271533	0.0299134	0.0517015	-0.209665	0.055	0.107119	0.119793	0.0930178	0.0947861	0.121895	0.815274	0.176961	1.11311	1	1	4	5.84629	4.25414	9.23192	3.9968e-15	1.2701e-12	3.55271e-15
P14866	P62277	HNRNPL	RPS13	Unstimulated	0.896296	n.s.	0.588486	0.238618	0.0241812	0.0626917	0.042597	0.226941	0.0590375	0.0329867	0.175352	0.0764646	1.09319	1.46628	1.6848	0	1	4	3.83807	8.91356	5.55061	7.86668e-08	0.000725557	2.02572e-09
P62854	Q5JR95	RPS26	RPS8	Unstimulated	0.896296	n.s.	0.385351	0.0841089	0.0647113	0.109782	0.0495238	0.0327518	0.13443	0.173861	0.0295692	0.128835	0.944384	0.455778	1.38628	4	1	3	9.77825	2.5467	6.2307	4.69994e-10	0	3.48729e-06
P26373	P67809	RPL13	YBX1	Unstimulated	0.896296	n.s.	0.398907	0.690332	0.0453959	0.0214493	0.165078	0.0506373	0.0860237	0.152989	0.0498595	0.100994	1.13645	0.395005	0.850223	5	0	4	7.58161	4.41588	6.53181	1.78618e-08	0	0
P14314-2	Q9Y4L1	PRKCSH	HYOU1	Unstimulated	0.896296	n.s.	0.504286	0.173032	-0.0330375	0.0774325	0.104255	0.0157832	0.0485463	0.126674	0.016884	0.0495661	2.31314	0.352697	0.658746	2	0	1	11.1495	4.93277	12.5226	1.61204e-13	0	0
Q9BRJ2	Q9BYD3	MRPL45	MRPL4	Unstimulated	0.896552	q < 0.05	0.158869	0.0308134	0.112497	0.242208	0.239374	0.0937514	0.121372	0.0679897	0.154204	0.111033	0.338721	1.3624	0.553633	2	0	0	4.45388	5.95153	5.55801	0.0173246	0.0019179	0.000168619
P12956	P62899	XRCC6	RPL31	Unstimulated	0.894349	q < 0.05	0.0401058	0.321995	-0.16532	0.0518824	0.120634	0.0878485	0.119175	0.131337	0.10128	0.15292	1.13889	0.885828	1.40593	2	0	1	6.10797	4.49318	4.44798	1.63973e-11	0	3.10862e-15
P62277	Q12906	RPS13	ILF3	Unstimulated	0.892157	n.s.	0.238618	0.0862392	0.0626917	-0.17232	0.0507136	0.172503	0.0473148	0.0775295	0.145762	0.0980102	0.600827	0.31748	0.794273	0	1	4	6.90469	6.01605	5.96812	5.72747e-10	5.197e-09	0
O76021	P61254	RSL1D1	RPL26	Unstimulated	0.892157	n.s.	0.138762	0.064155	0.0882433	0.173095	0.210501	0.155234	0.044291	0.191706	0.0505617	0.0584273	1.46004	0.531667	0.366348	0	1	1	9.6402	2.76752	3.43466	0.210501	0.00829687	1.59576e-05
D3YTB1	P46776	RPL32	RPL27A	Unstimulated	0.892157	n.s.	0.199145	0.308813	0.0640528	0.0464274	0.392458	0.0249525	0.0387832	0.283355	0.023536	0.0810149	0.917925	0.362529	0.143984	1	0	0	7.73912	2.0964	5.46268	0.0276346	0	6.21725e-15
P47914	P62851	RPL29	RPS25	Unstimulated	0.892421	n.s.	0.458719	0.60394	0.0463896	-0.0246693	0.077182	0.0753608	0.0944729	0.0871	0.0408968	0.189134	0.442115	0.45511	0.969778	0	1	2	10.4615	4.64711	5.78752	1.39178e-10	2.2448e-06	3.54177e-11
P62805	Q99729-3	HIST1H4A	HNRNPAB	Unstimulated	0.892421	q < 0.05	0.0299134	0.193709	-0.209665	-0.0665729	0.102676	0.101996	0.10934	0.148475	0.148655	0.121056	0.469125	0.191997	0.439727	0	1	0	5.71457	5.32936	3.37995	2.89768e-13	6.02185e-13	0
P12956	P35573	XRCC6	AGL	Unstimulated	0.892421	q < 0.05	0.0401058	0.042123	-0.16532	-0.548644	0.0974081	0.0931822	0.0904168	0.102172	0.130386	0.159789	2.12175	0.547529	1.75812	1	1	1	5.964	4.35855	4.77815	5.85305e-05	6.03565e-09	1.68595e-07
P62266	P62753	RPS23	RPS6	Unstimulated	0.892683	n.s.	0.271533	0.0854373	0.0517015	0.103916	0.056546	0.0500334	0.0198816	0.0700425	0.0498522	0.252811	0.630911	0.252043	1.63026	5	2	4	5.54343	3.39859	9.18309	6.66134e-16	0	0
P62750	Q5JR95	RPL23A	RPS8	Unstimulated	0.892683	n.s.	0.1201	0.0841089	0.0918379	0.109782	0.0517473	0.122947	0.107195	0.0601046	0.115457	0.114074	0.441989	0.17414	0.90425	4	1	3	7.37135	5.37024	6.78588	0	6.66134e-16	0
P13716	P28838-2	ALAD	LAP3	Unstimulated	0.892683	q < 0.05, logFC ≥ 1	0.249827	0.000424133	0.14486	2.06611	0.16453	0.0815761	0.135466	0.0750452	0.0615005	0.168892	0.0284528	0.600372	0.433787	1	0	2	7.76745	4.56992	7.2506	0.00261536	0.00127548	5.1227e-08
P83731	Q5JR95	RPL24	RPS8	Unstimulated	0.892683	n.s.	0.362709	0.0841089	0.043275	0.109782	0.203838	0.0347706	0.0972427	0.234078	0.0352405	0.111057	0.989312	0.240414	0.256855	0	0	0	9.31486	2.95444	5.59828	1.07492e-08	0	0
P04075	P62258	ALDOA	YWHAE	Unstimulated	0.892683	n.s.	0.84038	0.44133	0.00967454	0.0364978	0.0476719	0.0930195	0.144694	0.0476719	0.0925382	0.144431	0.683004	0.487592	1.21335	1	0	1	7.38499	1.1553	13.8333	0	0	0
P11940	P61978-3	PABPC1	HNRNPK	Unstimulated	0.892683	n.s.	0.0920994	0.0772206	0.112678	-0.158625	0.0368061	0.204063	0.0964999	0.0721427	0.127977	0.10832	0.285221	2.72671	1.54402	4	1	3	5.40873	6.19124	4.20331	0	0.000225957	8.17479e-12
P48556	Q99460	PSMD8	PSMD1	Unstimulated	0.892944	n.s.	0.46961	0.455964	0.0345954	0.0337716	0.10659	0.107583	0.250041	0.0691105	0.059496	0.103318	0.589191	3.86572	1.26143	1	5	1	5.28209	4.77135	7.46284	1.85375e-09	1.76876e-05	0.000140272
P35573	P47914	AGL	RPL29	Unstimulated	0.892944	q < 0.05	0.042123	0.458719	-0.548644	0.0463896	0.440839	0.0288372	0.100563	0.196026	0.056781	0.0746727	2.09035	0.405964	0.500066	4	0	1	5.37791	2.94063	4.51252	0.0928684	6.37268e-14	1.62231e-07
D3YTB1	P62851	RPL32	RPS25	Unstimulated	0.892944	n.s.	0.199145	0.60394	0.0640528	-0.0246693	0.022756	0.0723232	0.134007	0.0436928	0.0387732	0.228163	0.42647	0.530355	1.34777	1	1	5	8.46559	5.22252	6.52197	6.93667e-13	4.92524e-06	1.91648e-07
P35573	P62750	AGL	RPL23A	Unstimulated	0.892944	q < 0.05	0.042123	0.1201	-0.548644	0.0918379	0.259248	0.1507	0.087103	0.108571	0.154371	0.121083	1.58684	0.418272	0.167798	3	1	1	4.26868	3.74414	3.47491	0.00585272	5.76514e-07	1.26404e-07
G5E9B2	P50991	CCT8	CCT4	Unstimulated	0.892944	q < 0.05	0.0393921	0.0898573	0.169069	0.104528	0.0130262	0.00777158	0.02549	0.138651	0.00735383	0.107434	0.0709537	0.108894	0.161359	1	0	0	12.7768	4.62847	12.0861	0	0	0
Q8N995	Q92688-2	HMGCS1	ANP32B	Unstimulated	0.892944	q < 0.05	0.0183757	0.849956	0.350173	-0.0102076	0.0645386	0.0361654	0.0626376	0.120777	0.0339108	0.0597269	0.462271	0.511814	0.641947	0	0	1	12.5551	8.18374	7.59734	1.73074e-10	5.9508e-13	0
P18077	P30050	RPL35A	RPL12	Unstimulated	0.893204	n.s.	0.0924129	0.297133	0.102811	0.055333	0.0287916	0.146113	0.0867198	0.0907362	0.12158	0.0850165	1.78223	2.18049	3.39332	0	1	0	8.80757	4.79888	6.34795	2.90375e-06	2.90517e-08	3.09262e-07
P16403	P23396	HIST1H1C	RPS3	Unstimulated	0.893204	q < 0.05	0.0110779	0.190609	-0.393657	0.0668564	0.0776085	0.0548688	0.0237144	0.0378896	0.0703082	0.0295277	1.33797	1.06127	2.13574	0	1	0	14.2559	8.92669	7.9255	1.94437e-05	0	0
P26373	Q08211	RPL13	DHX9	Unstimulated	0.891041	n.s.	0.398907	0.526304	0.0453959	-0.0315667	0.112827	0.0349582	0.0752871	0.18777	0.0444326	0.10821	0.729905	0.299858	0.72665	4	1	3	8.26956	4.53136	5.78708	7.64697e-09	0	0
P30050	Q07020	RPL12	RPL18	Unstimulated	0.891304	n.s.	0.297133	0.437799	0.055333	0.0340258	0.0131067	0.0218391	0.306542	0.0415751	0.0347595	0.269116	2.60827	0.764504	2.38769	0	1	3	4.3618	2.32328	10.0392	5.57363e-06	0	0.000992993
D3YTB1	P23396	RPL32	RPS3	Unstimulated	0.891304	n.s.	0.199145	0.190609	0.0640528	0.0668564	0.0344883	0.0960155	0.0604315	0.0604108	0.102492	0.0634004	0.748487	1.07475	2.3519	1	1	4	11.1357	7.39238	5.34062	1.46727e-12	7.54952e-15	1.46549e-14
P62805	Q16778	HIST1H4A	HIST2H2BE	Unstimulated	0.891304	q < 0.05	0.0299134	0.0158364	-0.209665	-0.309837	0.0206454	0.11634	0.022144	0.21984	0.124048	0.0833115	2.35232	0.340579	0.552959	1	0	0	8.41056	5.2908	2.7213	0.00354992	0.000137649	6.60338e-11
P39023	Q16778	RPL3	HIST2H2BE	Unstimulated	0.891304	q < 0.05	0.208444	0.0158364	0.0619703	-0.309837	0.0655132	0.0508839	0.068775	0.16051	0.0314019	0.0459481	1.55343	0.109993	0.947855	1	0	1	11.9849	6.02844	8.41365	0.00629738	7.42599e-07	1.62496e-07
P10412	P25398	HIST1H1E	RPS12	Unstimulated	0.891304	n.s.	0.294113	0.0951105	-0.12672	0.0980947	0.0921099	0.0396196	0.0455151	0.0787296	0.0409505	0.0538796	1.06143	0.393006	1.22768	1	1	0	11.3617	11.3816	6.64908	4.37961e-12	0	0
P62750	P84098	RPL23A	RPL19	Unstimulated	0.891566	n.s.	0.1201	0.10922	0.0918379	0.0948534	0.0945766	0.148429	0.0668329	0.088315	0.139227	0.0856579	0.265191	0.401179	0.630683	0	1	1	5.55133	5.12395	10.0816	4.97936e-10	3.28626e-14	0
P62851	Q00839	RPS25	HNRNPU	Unstimulated	0.889423	n.s.	0.60394	0.421173	-0.0246693	-0.0371371	0.049313	0.116554	0.103473	0.0581195	0.0627556	0.101894	0.851149	0.585211	1.14624	1	2	2	6.38642	9.42388	8.54931	0	2.80306e-05	9.04699e-12
P31937	Q13564-2	HIBADH	NAE1	Unstimulated	0.889423	n.s.	0.0812909	0.455279	-0.151926	-0.0565368	0.074694	0.014161	0.0599986	0.0854322	0.053066	0.058397	0.654206	0.0847105	0.211569	0	0	0	6.63979	2.26244	20.779	1.41728e-08	7.01974e-10	0
P62266	P62995	RPS23	TRA2B	Unstimulated	0.889423	n.s.	0.271533	0.881528	0.0517015	0.00684129	0.0540444	0.120316	0.0198479	0.1648	0.0774096	0.0678817	0.674355	0.407196	0.51285	0	2	0	7.64245	5.55194	9.91813	3.0679e-10	3.25988e-06	0
P61254	Q71DI3	RPL26	HIST2H3A	Unstimulated	0.889423		0.064155		0.173095		0.270668	0.0489322	0.0339933	0.270378	0.0463985	0.0579386	0.771878	0.0547519	0.11541	0	0	3	9.39557	4.54281	2.61034	0.000593464	0	0
P05388	Q07020	RPLP0	RPL18	Unstimulated	0.889688	n.s.	0.196748	0.437799	0.0649849	0.0340258	0.0314619	0.0420832	0.249027	0.0685633	0.0669242	0.249857	1.71261	0.87757	1.44386	0	0	3	5.12394	2.703	8.16901	4.1269e-06	7.40741e-13	9.85998e-06
P62266	P62841	RPS23	RPS15	Unstimulated	0.889952	n.s.	0.271533	0.818055	0.0517015	0.014672	0.101901	0.0843868	0.061009	0.143204	0.0774182	0.126785	1.17205	0.32138	0.535164	1	0	0	8.6444	3.76496	8.32755	5.48047e-06	3.30846e-14	0
P35573	Q99878	AGL	HIST1H2AJ	Unstimulated	0.889952	q < 0.05	0.042123	0.0144965	-0.548644	-0.326175	0.201959	0.0301177	0.0985459	0.157794	0.0762543	0.115315	1.06292	0.570947	0.40227	1	0	2	7.99098	5.79162	3.78003	0.00186423	9.79217e-14	1.37535e-07
P09651	Q9NZI8	HNRNPA1	IGF2BP1	Unstimulated	0.889952	n.s.	0.580484	0.555093	0.0247302	-0.0270337	0.445744	0.0462531	0.0285947	0.192564	0.0830976	0.0657181	0.603094	1.03047	0.804879	0	2	1	6.52082	3.35109	4.78834	0.0397108	4.44089e-15	2.53131e-13
Q13011	Q9BWD1	ECH1	ACAT2	Unstimulated	0.889952	q < 0.05	0.0310008	0.0378688	-0.285992	-0.303853	0.108451	0.0217325	0.0505145	0.260429	0.0220948	0.0670562	0.817715	0.344715	0.738995	0	1	0	12.5413	3.88879	5.2649	9.94381e-10	0	0
P39023	Q71DI3	RPL3	HIST2H3A	Unstimulated	0.889952		0.208444		0.0619703		0.220511	0.0354425	0.0423442	0.213987	0.0349561	0.0586251	0.241121	0.388334	0.639914	0	0	5	10.0942	3.569	7.31675	0.00101276	0	0
B1AKJ5	P40855	NRD1	PEX19	Unstimulated	0.889952	n.s.	0.917569	0.673925	-0.00499692	-0.0388876	0.0663621	0.0158491	0.0618753	0.126585	0.0370211	0.0530601	0.767657	0.266333	0.431875	2	0	0	13.4597	5.6323	9.67365	4.22329e-13	8.88178e-16	2.98982e-09
P15880	Q12905	RPS2	ILF2	Unstimulated	0.887828	n.s.	0.188053	0.120668	0.0715943	-0.0961326	0.144065	0.0655802	0.152769	0.13454	0.0485173	0.139997	1.34955	0.553806	1.33737	1	1	3	7.87102	3.19874	6.91065	6.38152e-09	1.39862e-08	2.86704e-12
P62266	P62854	RPS23	RPS26	Unstimulated	0.888095	n.s.	0.271533	0.385351	0.0517015	0.0647113	0.0227377	0.0449995	0.125632	0.220363	0.0393034	0.11036	0.707379	0.317798	1.3808	1	0	3	9.30675	2.72759	7.34623	6.88782e-13	2.22045e-16	2.08871e-06
P62701	P62841	RPS4X	RPS15	Unstimulated	0.888361	n.s.	0.354539	0.818055	0.0421883	0.014672	0.0498495	0.0661681	0.036179	0.10557	0.0642313	0.186359	0.852243	0.311073	0.87717	1	1	4	7.51622	4.37096	8.49855	1.63899e-09	0	0
E7EWF1	P05388	RPL4	RPLP0	Unstimulated	0.888361	n.s.	0.798305	0.196748	0.0119536	0.0649849	0.145113	0.128395	0.0585684	0.113332	0.108119	0.130031	1.84501	2.26091	2.82175	0	0	0	7.91589	3.45992	6.05116	2.4538e-05	6.77626e-09	3.10862e-15
P62851	Q13151	RPS25	HNRNPA0	Unstimulated	0.888361	n.s.	0.60394	0.41239	-0.0246693	-0.0377708	0.228927	0.0755235	0.0594673	0.108546	0.0402525	0.175498	1.05319	0.545095	0.834942	0	2	1	9.84671	3.40326	5.63032	0.0149846	1.70293e-05	8.59579e-12
P18621	P62805	RPL17	HIST1H4A	Unstimulated	0.888361	q < 0.05	0.335904	0.0299134	0.0464599	-0.209665	0.120322	0.0616764	0.178839	0.127661	0.058692	0.163093	1.21092	0.0473356	1.30297	4	0	4	5.98238	3.63895	6.13377	7.06501e-10	0	1.52138e-10
O60506	Q16778	SYNCRIP	HIST2H2BE	Unstimulated	0.888361	q < 0.05	0.850315	0.0158364	0.00835527	-0.309837	0.0804898	0.0999749	0.0877497	0.170386	0.0569039	0.0550057	2.75612	0.288887	0.656786	0	0	0	9.33077	6.16374	7.53788	0.0270789	2.76793e-05	8.49605e-07
P46777	Q9BPX5	RPL5	ARPC5L	Unstimulated	0.888361	n.s.	0.123357	0.347509	0.109192	0.0471331	0.0678225	0.0149183	0.141645	0.0652684	0.0162427	0.157199	0.676757	0.41758	1.38168	2	0	1	6.39311	9.55419	10.0785	8.88178e-15	0	7.2875e-13
P18621	Q9H6F5	RPL17	CCDC86	Unstimulated	0.888361	n.s.	0.335904	0.244274	0.0464599	-0.0759459	0.137301	0.0357373	0.22151	0.115061	0.0385185	0.174127	0.411291	0.590673	1.41192	3	0	4	8.17506	2.44965	6.1173	0.000303779	3.07723e-11	0.00103816
P46976-3	Q99878	GYG1	HIST1H2AJ	Unstimulated	0.888361	q < 0.05	0.289805	0.0144965	0.112511	-0.326175	0.077722	0.10105	0.0451217	0.153447	0.082634	0.150196	0.816665	0.79049	0.833582	1	3	3	7.44142	4.4618	4.23073	1.00032e-06	1.68751e-07	2.16267e-10
P62266	Q71DI3	RPS23	HIST2H3A	Unstimulated	0.888361		0.271533		0.0517015		0.29565	0.0542564	0.031795	0.208681	0.0490726	0.0648835	0.318174	0.312221	0.870218	1	1	0	8.3449	3.66492	8.1185	0.00159672	0	0
P62244	Q99878	RPS15A	HIST1H2AJ	Unstimulated	0.888361	q < 0.05	0.194335	0.0144965	0.071826	-0.326175	0.0264442	0.178084	0.0741136	0.125097	0.168491	0.0842144	0.138569	0.633789	0.602149	5	0	0	6.32987	5.91127	3.96111	0	2.56504e-08	3.62101e-08
P13010	P35573	XRCC5	AGL	Unstimulated	0.888361	q < 0.05	0.0355591	0.042123	-0.181212	-0.548644	0.111713	0.111076	0.0917251	0.10025	0.149201	0.145352	2.14006	0.620877	1.85807	1	1	1	5.73713	4.31507	4.79647	0.000113277	3.23876e-08	7.65558e-08
P61978-3	Q12905	HNRNPK	ILF2	Unstimulated	0.888361	n.s.	0.0772206	0.120668	-0.158625	-0.0961326	0.115181	0.0594725	0.20146	0.105283	0.0571471	0.192063	3.89055	0.507955	2.88228	0	1	3	5.47374	3.34499	6.22002	9.4885e-09	5.30016e-06	2.08808e-07
P14866	Q12906	HNRNPL	ILF3	Unstimulated	0.888361	n.s.	0.588486	0.0862392	0.0241812	-0.17232	0.0946307	0.227011	0.0153146	0.0811714	0.155128	0.0409972	1.3297	1.34132	1.22621	0	2	0	6.4356	8.41657	5.92613	2.39437e-07	0.00044605	4.21885e-15
P62854	Q9NR30	RPS26	DDX21	Unstimulated	0.888361	n.s.	0.385351	0.082289	0.0647113	0.110383	0.0833743	0.140574	0.0552423	0.240436	0.115432	0.0729524	0.588273	0.955249	0.300765	0	2	1	6.14944	4.75079	3.74281	0.000190976	7.50795e-08	1.15303e-08
P18124	P47914	RPL7	RPL29	Unstimulated	0.888626	n.s.	0.220914	0.458719	0.0835355	0.0463896	0.120161	0.0481168	0.161928	0.0932313	0.0454965	0.248095	1.2448	0.599333	2.3977	4	0	3	4.51778	2.49494	8.2253	3.1971e-09	0	6.91225e-13
P61254	P62266	RPL26	RPS23	Unstimulated	0.888889	n.s.	0.064155	0.271533	0.173095	0.0517015	0.201922	0.0445832	0.0548984	0.190592	0.0502966	0.0940417	0.874674	0.345548	0.758712	1	1	3	8.32065	3.01054	8.17258	1.57324e-08	0	0
P40429	P46976-3	RPL13A	GYG1	Unstimulated	0.888889	n.s.	0.40146	0.289805	0.0410906	0.112511	0.0730431	0.0497899	0.0305429	0.0592275	0.0487923	0.352951	0.991385	1.06825	2.87291	0	1	1	4.59612	2.82669	9.57783	0.00032271	4.91449e-10	8.24207e-12
P61254	P62854	RPL26	RPS26	Unstimulated	0.889151	n.s.	0.064155	0.385351	0.173095	0.0647113	0.134022	0.076715	0.0688139	0.206097	0.0752333	0.103016	0.275082	0.66334	0.904669	0	1	0	9.22427	4.10966	4.7843	3.40818e-06	1.9984e-14	2.03439e-08
D3YTB1	P14866	RPL32	HNRNPL	Unstimulated	0.889151	n.s.	0.199145	0.588486	0.0640528	0.0241812	0.0590507	0.187354	0.055673	0.0634076	0.100667	0.0653438	0.523161	1.26304	0.860177	0	1	4	6.27925	10.1845	6.98893	1.75564e-07	0.000130307	1.2445e-09
P14866	P26373	HNRNPL	RPL13	Unstimulated	0.889151	n.s.	0.588486	0.398907	0.0241812	0.0453959	0.114816	0.203291	0.0389299	0.0767472	0.109116	0.0572334	2.31853	1.37029	0.696623	4	1	4	5.5087	9.01684	5.09104	2.33329e-06	0.000220526	4.55813e-12
P09651	P62851	HNRNPA1	RPS25	Unstimulated	0.889151	n.s.	0.580484	0.60394	0.0247302	-0.0246693	0.0481081	0.038769	0.203489	0.0637276	0.0612041	0.173854	1.03437	0.687966	0.691404	1	1	1	9.33068	5.71903	6.06355	0	4.50864e-08	8.33943e-08
P62244	P67809	RPS15A	YBX1	Unstimulated	0.889151	n.s.	0.194335	0.690332	0.071826	0.0214493	0.062353	0.202681	0.078586	0.0884668	0.203301	0.0894666	0.648069	0.686592	0.758757	0	0	0	5.45873	6.73017	4.2249	6.57252e-14	2.24807e-07	5.70388e-08
P16403	P25398	HIST1H1C	RPS12	Unstimulated	0.889151	q < 0.05	0.0110779	0.0951105	-0.393657	0.0980947	0.120456	0.0203274	0.056397	0.0586079	0.0281191	0.056578	0.829816	0.43823	1.38138	0	0	0	12.7988	12.2396	6.78282	0.000162611	0	1.57718e-12
P83731	Q99878	RPL24	HIST1H2AJ	Unstimulated	0.889151	q < 0.05	0.362709	0.0144965	0.043275	-0.326175	0.249437	0.0470214	0.0940106	0.208709	0.044258	0.0985997	0.897621	0.382795	0.981052	0	0	4	7.4285	3.22411	6.82003	1.35226e-07	0	0
P62854	Q99878	RPS26	HIST1H2AJ	Unstimulated	0.889151	q < 0.05	0.385351	0.0144965	0.0647113	-0.326175	0.0785649	0.0736813	0.0739377	0.238967	0.0660732	0.0806618	1.21952	0.610748	0.890607	4	1	1	9.00285	3.79474	4.20733	3.07533e-09	1.11022e-14	3.55485e-08
C9J5N1	D6REN6	AARSD1	HARS	Unstimulated	0.889151	n.s.	0.170548	0.40813	-0.0943872	-0.0387136	0.0997732	0.0115455	0.105845	0.0948869	0.0540594	0.126064	0.68283	0.281473	1.20009	0	0	0	9.59505	7.59838	8.17999	2.98541e-11	0	1.45271e-10
P40429	P62280	RPL13A	RPS11	Unstimulated	0.889412	n.s.	0.40146	0.139708	0.0410906	0.101279	0.24802	0.136639	0.0375083	0.125096	0.141207	0.0391375	1.5698	1.6106	1.29865	4	4	0	6.12715	5.40967	3.97421	0.00760005	1.00734e-10	0
P61158	Q9BPX5	ACTR3	ARPC5L	Unstimulated	0.889412	n.s.	0.109956	0.347509	-0.107093	0.0471331	0.137752	0.0283376	0.0472084	0.126906	0.0270988	0.0459089	0.838651	0.453376	0.513426	2	0	0	13.4821	7.45269	7.65593	4.5615e-10	0	0
P61978-3	P62805	HNRNPK	HIST1H4A	Unstimulated	0.889412	q < 0.05	0.0772206	0.0299134	-0.158625	-0.209665	0.0941079	0.0890158	0.0662348	0.112297	0.137202	0.161284	2.34605	0.981898	1.57512	0	0	0	6.9237	5.07931	4.47238	4.71398e-10	2.34991e-06	1.44773e-13
P47914	P62277	RPL29	RPS13	Unstimulated	0.889671	n.s.	0.458719	0.238618	0.0463896	0.0626917	0.112317	0.0914952	0.115713	0.128964	0.0823993	0.0958284	0.571522	0.27784	1.29133	1	0	3	8.48638	5.33358	6.41311	1.00531e-05	4.00346e-12	8.90799e-12
P53618	P53621	COPB1	COPA	Unstimulated	0.889671	n.s.	0.606542	0.374605	-0.0230838	-0.0466052	0.0643995	0.147114	0.0478501	0.0757608	0.0604773	0.160945	0.466108	0.410444	0.339194	0	0	0	6.53802	4.83131	12.9209	0.000209467	0.00710736	2.16447e-05
P55072	Q8IYT4-2	VCP	KATNAL2	Unstimulated	0.889671	n.s.	0.525581	0.134815	0.0326346	0.140818	0.00551763	0.0073228	0.0317464	0.0204113	0.176282	0.0639519	0.24715	1.06074	0.552739	0	1	0	7.09543	14.6588	5.94871	0	0	0
F5H2G1	P46778	CHD4	RPL21	Unstimulated	0.889671	n.s.	0.207823	0.510354	-0.0616085	0.0373262	0.261055	0.293703	0.0416041	0.141659	0.0785011	0.0526285	3.36665	0.473163	2.04868	0	0	0	7.354	3.55422	3.32349	0.0933295	0.116725	0.000663047
P27635	P83731	RPL10	RPL24	Unstimulated	0.88993	q < 0.05	0.0431016	0.362709	0.155707	0.043275	0.264344	0.0288926	0.0659297	0.278225	0.0318485	0.0928344	2.50939	0.0874156	0.872283	0	0	0	8.82176	2.56938	5.45711	6.32842e-05	0	0
P62266	P62851	RPS23	RPS25	Unstimulated	0.890187	n.s.	0.271533	0.60394	0.0517015	-0.0246693	0.0647775	0.0778814	0.117393	0.075536	0.0411508	0.227992	1.0784	0.519975	1.53876	0	0	5	7.03016	3.89064	8.86992	2.22045e-16	2.71949e-06	1.13086e-09
O60506	P39019	SYNCRIP	RPS19	Unstimulated	0.890187	n.s.	0.850315	0.0624074	0.00835527	0.131427	0.0595483	0.115938	0.0729807	0.0605661	0.103505	0.142547	1.4942	0.188236	0.672059	0	1	0	10.3871	5.63731	6.40636	4.44089e-16	4.33364e-11	0
P15880	P62995	RPS2	TRA2B	Unstimulated	0.890187	n.s.	0.188053	0.881528	0.0715943	0.00684129	0.152855	0.0741381	0.0323219	0.187689	0.0568869	0.0485244	1.49723	0.440079	0.538313	0	1	4	8.73923	4.32608	9.31457	1.26911e-06	9.90712e-08	0
P62263	P62805	RPS14	HIST1H4A	Unstimulated	0.890187	q < 0.05	0.277367	0.0299134	0.0603903	-0.209665	0.0353906	0.081477	0.162994	0.0592458	0.0848047	0.156113	0.547476	0.351925	1.77438	1	1	4	6.56252	4.13315	10.0124	0	1.90958e-14	1.45484e-12
P61978-3	P62244	HNRNPK	RPS15A	Unstimulated	0.890187	n.s.	0.0772206	0.194335	-0.158625	0.071826	0.0436018	0.0752848	0.139401	0.0773322	0.191008	0.0982718	2.31176	0.562298	2.15911	1	0	0	7.62354	5.71732	4.10905	3.04867e-13	2.23162e-06	1.88222e-05
P18621	P62750	RPL17	RPL23A	Unstimulated	0.890443	n.s.	0.335904	0.1201	0.0464599	0.0918379	0.115751	0.1199	0.139252	0.108407	0.110277	0.130439	1.37968	0.225701	1.31531	4	1	3	6.29124	3.57872	5.42964	1.94733e-11	4.44089e-16	2.11697e-12
P62263	Q02543	RPS14	RPL18A	Unstimulated	0.890698	q < 0.05	0.277367	0.0366208	0.0603903	0.171544	0.19442	0.166841	0.0110207	0.126908	0.139462	0.0201496	2.96011	1.17464	1.4982	5	5	0	7.9335	5.18166	2.99449	9.50122e-05	1.10819e-08	0
O15145	P30566	ARPC3	ADSL	Unstimulated	0.890698	n.s.	0.405234	0.124012	-0.0390617	0.0909604	0.186377	0.0142901	0.0203057	0.160886	0.0141155	0.0203572	1.15886	0.0717765	0.368012	0	1	0	16.5373	5.76558	6.6898	2.26384e-05	0	0
P59998	P61160	ARPC4	ACTR2	Unstimulated	0.890698	q < 0.05	0.887396	0.032956	-0.00639439	-0.194225	0.13841	0.0598201	0.01324	0.130935	0.0562507	0.0132199	0.663572	0.195453	0.00431996	1	1	0	15.0587	8.88851	4.00978	1.20348e-13	1.28786e-14	0
P25398	Q08211	RPS12	DHX9	Unstimulated	0.888631	n.s.	0.0951105	0.526304	0.0980947	-0.0315667	0.151023	0.0464667	0.0523767	0.193305	0.0503922	0.0535926	1.6242	0.464673	0.903261	1	1	1	11.4926	6.81079	3.49832	8.12214e-08	0	0
P46779	P62081	RPL28	RPS7	Unstimulated	0.888889	n.s.	0.0973178	0.104829	0.0971599	0.100164	0.266649	0.0302185	0.043934	0.196964	0.0445504	0.0858623	1.1658	0.139043	1.41961	1	1	53	6.59172	1.57145	3.68849	2.69349e-06	0	0
P61978-3	P62995	HNRNPK	TRA2B	Unstimulated	0.888889	n.s.	0.0772206	0.881528	-0.158625	0.00684129	0.119508	0.114999	0.0879742	0.17469	0.084292	0.10331	2.63118	0.63827	1.92603	1	1	4	6.02136	5.18114	4.39345	6.58209e-07	0.000293393	1.45621e-11
O15144	P30566	ARPC2	ADSL	Unstimulated	0.888889	n.s.	0.171697	0.124012	-0.0947421	0.0909604	0.113344	0.0150166	0.0773738	0.0939324	0.0153254	0.0769817	0.851497	0.17003	0.549597	0	1	0	14.257	7.83054	7.76993	8.6993e-08	0	0
P46976-3	P62701	GYG1	RPS4X	Unstimulated	0.888889	n.s.	0.289805	0.354539	0.112511	0.0421883	0.147557	0.104448	0.0293574	0.0927311	0.0698937	0.141793	1.28324	0.796457	0.8172	4	3	3	7.20213	3.60047	8.68573	5.42228e-05	5.10859e-07	5.91083e-12
P62854	Q9H6F5	RPS26	CCDC86	Unstimulated	0.888889	n.s.	0.385351	0.244274	0.0647113	-0.0759459	0.0348307	0.108689	0.270179	0.248584	0.0686456	0.0821087	1.49828	0.904822	0.547495	1	1	1	5.59237	3.71298	4.036	0.000102899	1.57522e-06	0.0256081
P62263	Q02878	RPS14	RPL6	Unstimulated	0.889145	n.s.	0.277367	0.276332	0.0603903	0.0504958	0.254426	0.0538472	0.0167503	0.203038	0.0507475	0.0202283	4.08686	0.51216	0.617718	5	4	0	11.6549	3.1953	4.33451	6.82117e-05	0	0
Q5SSJ5	Q99878	HP1BP3	HIST1H2AJ	Unstimulated	0.889145	q < 0.05	0.00830922	0.0144965	-0.485731	-0.326175	0.158484	0.0215277	0.14119	0.26824	0.0322351	0.0925574	1.65975	0.397164	0.824464	3	1	0	9.59667	2.91558	3.57709	0.00226901	1.75415e-14	0.000170193
E9PR30	P61978-3	FAU	HNRNPK	Unstimulated	0.889145	n.s.	0.925171	0.0772206	-0.00532085	-0.158625	0.0926482	0.151168	0.220552	0.132556	0.0935774	0.0998207	3.24125	1.16836	1.15799	0	1	1	2.87718	7.14128	5.87213	2.34546e-09	0.000479599	0.00279974
P62701	Q5SSJ5	RPS4X	HP1BP3	Unstimulated	0.889145	q < 0.05	0.354539	0.00830922	0.0421883	-0.485731	0.256771	0.021178	0.117176	0.229057	0.0213477	0.0745505	1.38758	0.324948	0.71324	2	1	0	10.2226	2.07109	7.03582	0.013762	1.5099e-14	6.40499e-05
P18621	P46778	RPL17	RPL21	Unstimulated	0.889401	n.s.	0.335904	0.510354	0.0464599	0.0373262	0.113332	0.129173	0.0789134	0.111043	0.119506	0.135521	2.778	2.19533	1.61054	0	3	0	6.92087	3.72935	5.41168	0.000275425	7.54952e-15	9.77707e-12
Q08211	Q99878	DHX9	HIST1H2AJ	Unstimulated	0.889401	q < 0.05	0.526304	0.0144965	-0.0315667	-0.326175	0.0957339	0.0425922	0.0746363	0.280338	0.0463395	0.0889109	0.284702	0.10395	0.424308	4	1	1	8.3716	3.73571	5.11313	7.34723e-12	0	0
O00231	P62195	PSMD11	PSMC5	Unstimulated	0.889655	n.s.	0.0985205	0.187526	0.120217	0.070483	0.0630174	0.0889606	0.0896718	0.132223	0.113098	0.0954859	2.0458	0.630187	1.72385	0	0	7	7.21487	5.33196	5.61408	4.6827e-11	0	8.88178e-16
P23396	P84098	RPS3	RPL19	Unstimulated	0.889908	n.s.	0.190609	0.10922	0.0668564	0.0948534	0.14577	0.064441	0.0599342	0.121094	0.074779	0.0774562	1.47844	1.04902	2.65909	1	1	0	10.8246	5.45162	6.71114	7.36119e-09	0	0
P25398	Q13151	RPS12	HNRNPA0	Unstimulated	0.889908	n.s.	0.0951105	0.41239	0.0980947	-0.0377708	0.267056	0.033953	0.0559114	0.144738	0.037086	0.0649039	1.36942	0.626829	1.12108	0	1	0	11.1713	7.51261	4.78792	0.0246694	2.04281e-14	4.62297e-13
Q9NR30	Q9NZI8	DDX21	IGF2BP1	Unstimulated	0.889908	n.s.	0.082289	0.555093	0.110383	-0.0270337	0.248253	0.0871805	0.0985953	0.177725	0.12031	0.0922607	0.526834	2.15729	0.752524	0	1	1	5.23507	4.89794	4.09851	0.0030428	2.02596e-10	2.45536e-08
P14866	Q08211	HNRNPL	DHX9	Unstimulated	0.889908	n.s.	0.588486	0.526304	0.0241812	-0.0315667	0.0842171	0.156185	0.0220927	0.134335	0.10592	0.0440153	2.17343	1.24592	0.665005	0	2	1	7.83233	7.95909	6.37955	9.74412e-08	3.98066e-05	2.24265e-14
P62995	Q99878	TRA2B	HIST1H2AJ	Unstimulated	0.889908	q < 0.05	0.881528	0.0144965	0.00684129	-0.326175	0.100827	0.0636412	0.0251481	0.27298	0.0568935	0.0747938	0.604589	0.33946	0.533383	5	1	4	8.49928	4.22289	3.49956	1.28528e-08	1.10692e-08	0
P23396	Q13151	RPS3	HNRNPA0	Unstimulated	0.889908	n.s.	0.190609	0.41239	0.0668564	-0.0377708	0.241239	0.0721688	0.0225353	0.133481	0.0702231	0.0325766	1.51176	1.25767	2.33916	0	2	0	12.4961	5.27908	5.54891	0.0177663	6.80846e-11	0
P51991	P61978-3	HNRNPA3	HNRNPK	Unstimulated	0.889908	n.s.	0.0731021	0.0772206	-0.118167	-0.158625	0.153964	0.118328	0.0883387	0.124172	0.153417	0.0835387	2.48655	0.707677	0.486303	2	2	1	6.71036	5.3898	3.14751	5.01598e-06	1.38976e-05	1.5334e-11
P25398	Q9NR30	RPS12	DDX21	Unstimulated	0.889908	n.s.	0.0951105	0.082289	0.0980947	0.110383	0.187584	0.0581189	0.0723327	0.114806	0.0630305	0.0731219	1.27795	0.72994	0.583921	1	1	0	11.4253	7.65997	4.59962	4.19972e-05	7.90479e-14	0
O43852-3	P27797	CALU	CALR	Unstimulated	0.889908	q < 0.05	0.0208664	0.112266	-0.394056	0.147325	0.0520292	0.00732177	0.0121837	0.051196	0.0071371	0.0129153	0.627095	0.173845	0.348696	1	0	0	10.8054	12.6747	15.2662	0	0	0
P61158	Q8N995	ACTR3	HMGCS1	Unstimulated	0.889908	q < 0.05	0.109956	0.0183757	-0.107093	0.350173	0.0769252	0.069342	0.068269	0.0748736	0.0668508	0.0675527	0.168866	0.623324	0.778795	0	1	1	9.46735	10.0924	8.87026	0	0	0
O60506	P35573	SYNCRIP	AGL	Unstimulated	0.889908	q < 0.05	0.850315	0.042123	0.00835527	-0.548644	0.348048	0.033886	0.0681832	0.100881	0.0569149	0.068005	1.70294	0.749142	0.637359	4	0	2	7.19514	6.9462	7.75686	0.0216001	3.13083e-13	1.89373e-08
P61978-3	P62753	HNRNPK	RPS6	Unstimulated	0.889908	n.s.	0.0772206	0.0854373	-0.158625	0.103916	0.05074	0.0891226	0.0584121	0.15009	0.0786452	0.18173	2.46198	0.84064	2.172	4	1	0	6.41654	3.93474	6.22497	4.57412e-14	2.36768e-06	2.54685e-13
P17844	P62266	DDX5	RPS23	Unstimulated	0.889908	q < 0.05	0.0445855	0.271533	0.187853	0.0517015	0.0749672	0.245867	0.0847834	0.087184	0.125797	0.0776023	0.559874	0.580696	1.2467	3	3	0	6.6707	5.78893	6.04847	3.95755e-08	0.00183312	4.45775e-06
Q12906	Q99879	ILF3	HIST1H2BM	Unstimulated	0.889908	q < 0.05	0.0862392	0.00899928	-0.17232	-0.47388	0.112135	0.10149	0.0196619	0.269714	0.0984811	0.0600005	1.20663	0.390054	0.479453	0	1	0	7.76929	5.03954	4.57816	2.54485e-12	0	0
E7EWF1	P63173	RPL4	RPL38	Unstimulated	0.889908	n.s.	0.798305	0.13901	0.0119536	0.0972779	0.0613206	0.239774	0.0328055	0.144479	0.0455829	0.0959925	2.07614	0.141188	1.39439	0	3	0	11.1926	2.87438	6.95549	5.74226e-05	0.0285624	4.8704e-06
P09651	P13010	HNRNPA1	XRCC5	Unstimulated	0.889908	q < 0.05	0.580484	0.0355591	0.0247302	-0.181212	0.135134	0.18625	0.127337	0.129547	0.150042	0.126218	1.29408	1.75505	1.71466	2	1	1	4.59837	3.63073	3.4663	9.32587e-15	2.05436e-12	0
Q01130	Q02790	SRSF2	FKBP4	Unstimulated	0.889908	n.s.	0.21297	0.0523508	-0.0799231	0.147178	0.0811382	0.061405	0.0315566	0.0860278	0.0688434	0.0330295	1.32614	1.80063	0.631802	1	0	0	14.6906	2.58958	12.8498	0	0	0
Q00839	Q9NR30	HNRNPU	DDX21	Unstimulated	0.889908	n.s.	0.421173	0.082289	-0.0371371	0.110383	0.0116319	0.0161538	0.0790208	0.0212679	0.0178106	0.178105	0.25035	0.0558448	0.988658	0	0	1	11.0928	9.32055	10.6056	4.44089e-16	0	0
P39687	P61160	ANP32A	ACTR2	Unstimulated	0.889908	q < 0.05	0.156091	0.032956	-0.130168	-0.194225	0.160654	0.0396054	0.0293672	0.154751	0.0380648	0.0295389	0.886921	0.214626	0.472519	1	1	0	12.3112	7.7815	7.73434	3.17746e-13	0	0
Q5SSJ5	Q9NR30	HP1BP3	DDX21	Unstimulated	0.889908	q < 0.05	0.00830922	0.082289	-0.485731	0.110383	0.361474	0.00936618	0.236393	0.213142	0.0182249	0.154176	0.952776	0.0375418	0.599149	1	0	0	5.70801	2.03688	4.73986	0.0883812	0	0.00238314
P17844	P26373	DDX5	RPL13	Unstimulated	0.889908	q < 0.05	0.0445855	0.398907	0.187853	0.0453959	0.225509	0.177764	0.0872201	0.140295	0.0984576	0.0639833	0.752924	0.375763	1.03988	2	2	0	7.66977	5.36256	4.51879	0.000262215	0.000306972	5.25537e-06
P62805	Q08211	HIST1H4A	DHX9	Unstimulated	0.889908	q < 0.05	0.0299134	0.526304	-0.209665	-0.0315667	0.0742428	0.114142	0.119243	0.169834	0.114621	0.118055	0.324409	0.245602	0.341417	0	1	1	5.9153	5.06714	6.06109	4.67937e-12	1.52212e-12	0
P23396	P62263	RPS3	RPS14	Unstimulated	0.89016	n.s.	0.190609	0.277367	0.0668564	0.0603903	0.08046	0.108303	0.103721	0.072564	0.113211	0.106837	1.66645	1.29612	2.31503	0	0	4	7.60093	6.1465	7.12539	2.22045e-15	5.32907e-15	0
P61254	Q16778	RPL26	HIST2H2BE	Unstimulated	0.89016	q < 0.05	0.064155	0.0158364	0.173095	-0.309837	0.29111	0.134039	0.0372774	0.170024	0.0743919	0.086397	1.03267	0.318148	0.495822	1	0	1	9.99436	2.912	3.60016	0.114782	0.000129729	2.43017e-09
P61978-3	Q9NZI8	HNRNPK	IGF2BP1	Unstimulated	0.89016	n.s.	0.0772206	0.555093	-0.158625	-0.0270337	0.321993	0.0670607	0.0589285	0.239883	0.0654165	0.0859636	3.10593	2.48969	1.75484	0	2	1	5.32142	3.63341	3.93926	0.0153833	1.13516e-06	6.07213e-09
P15880	P17844	RPS2	DDX5	Unstimulated	0.89016	q < 0.05	0.188053	0.0445855	0.0715943	0.187853	0.135965	0.229184	0.0863527	0.0971194	0.121984	0.0463583	0.803703	0.735204	0.634774	3	2	4	7.64055	5.47983	4.86322	1.85918e-06	0.00125081	4.959e-06
P22626	Q12906	HNRNPA2B1	ILF3	Unstimulated	0.89016	n.s.	0.176293	0.0862392	-0.0703011	-0.17232	0.0851339	0.162702	0.0576418	0.0770098	0.16474	0.11889	2.37772	0.733259	2.50532	0	2	1	4.84854	6.89979	5.03573	2.22045e-15	2.60036e-12	0
Q71DI3	Q9H6F5	HIST2H3A	CCDC86	Unstimulated	0.89016			0.244274		-0.0759459	0.401991	0.0439201	0.100281	0.211497	0.0477596	0.0808954	0.970487	0.329969	0.448692	1	0	4	6.69526	4.06609	3.19461	0.0889578	6.06403e-10	2.0902e-06
O00232	P62195	PSMD12	PSMC5	Unstimulated	0.890411	n.s.	0.244471	0.187526	0.0663234	0.070483	0.147628	0.0989998	0.0986514	0.114047	0.109888	0.0855186	0.605525	2.84885	0.476155	5	1	2	7.24866	5.23901	5.34875	2.42999e-07	5.32907e-15	1.19904e-14
P61254	P62263	RPL26	RPS14	Unstimulated	0.890661	n.s.	0.064155	0.277367	0.173095	0.0603903	0.16651	0.0234087	0.113895	0.168403	0.0226233	0.123136	0.877801	0.106532	1.42259	1	1	3	8.63935	3.50497	9.04509	1.73536e-09	0	0
B4DH52	Q9UPT8	GTF2I	ZC3H4	Unstimulated	0.890661	q < 0.05	0.0142888	0.643471	-0.347146	0.028495	0.118042	0.0496511	0.219562	0.187298	0.130588	0.127617	0.239536	0.875849	0.992	0	0	0	7.51119	2.03394	2.17593	0.047813	0.00102713	0.0670191
P10412	P20042	HIST1H1E	EIF2S2	Unstimulated	0.890661	q < 0.05	0.294113	0.0392565	-0.12672	0.15922	0.103366	0.0870904	0.312903	0.141533	0.106585	0.119684	1.33111	0.739746	1.52522	4	0	3	4.39075	3.19771	4.16524	5.99125e-06	5.14433e-12	0.0281529
P62269	P84098	RPS18	RPL19	Unstimulated	0.890909	n.s.	0.303657	0.10922	0.0508488	0.0948534	0.0987383	0.102643	0.0616109	0.0832288	0.0991518	0.0591624	0.58598	0.950774	0.778011	0	0	4	11.8424	7.39835	5.35701	1.44286e-10	0	0
O00487	Q99460	PSMD14	PSMD1	Unstimulated	0.891156	q < 0.05	0.0347437	0.455964	0.204214	0.0337716	0.204637	0.0728953	0.0878958	0.131128	0.0637048	0.0961894	2.08939	0.399175	1.42109	5	5	0	7.46809	3.99175	6.84352	3.40213e-06	2.53131e-14	2.4869e-14
G5E9B2	Q99832	CCT8	CCT7	Unstimulated	0.891156	q < 0.05	0.0393921	0.0435461	0.169069	0.153655	0.00385047	0.00293608	0.0200044	0.158289	0.0027398	0.0789442	0.11536	0.0782029	0.0494452	1	0	0	15.1995	4.58573	11.7755	0	0	0
P62995	Q5JR95	TRA2B	RPS8	Unstimulated	0.891156	n.s.	0.881528	0.0841089	0.00684129	0.109782	0.152566	0.0671123	0.0289898	0.195344	0.0482313	0.0935456	0.494566	0.342127	0.467581	5	1	0	9.03082	4.04294	8.01714	4.66521e-06	1.67419e-08	0
P07954-2	P12004	FH	PCNA	Unstimulated	0.891156	n.s.	0.100955	0.0648759	-0.122563	-0.131036	0.0367095	0.0271797	0.0632136	0.213266	0.0264592	0.0627012	0.840194	0.222728	0.632809	1	1	1	14.5988	4.07416	6.28245	0	0	0
P09651	P18621	HNRNPA1	RPL17	Unstimulated	0.891156	n.s.	0.580484	0.335904	0.0247302	0.0464599	0.177297	0.0458752	0.148582	0.16089	0.0558096	0.144499	1.17602	0.575048	1.41604	4	0	4	6.80682	3.15331	5.94798	1.31434e-10	0	8.98837e-13
P62851	Q5JR95	RPS25	RPS8	Unstimulated	0.891156	n.s.	0.60394	0.0841089	-0.0246693	0.109782	0.119674	0.0338668	0.123743	0.105594	0.0188826	0.230915	1.23229	0.362999	1.32426	5	1	5	7.70088	2.33448	7.50793	3.12428e-11	2.02492e-08	4.71702e-10
P35573	Q08211	AGL	DHX9	Unstimulated	0.891156	q < 0.05	0.042123	0.526304	-0.548644	-0.0315667	0.217393	0.0468593	0.0704436	0.172016	0.0728186	0.087208	1.11364	0.507033	0.825321	3	1	1	6.56746	6.22828	6.51385	0.00261989	7.5886e-12	2.44058e-08
P04075	P12277	ALDOA	CKB	Unstimulated	0.891156	q < 0.05	0.84038	0.0292599	0.00967454	-0.209756	0.0190308	0.309617	0.0064387	0.0190308	0.487138	0.0064387	0.327346	1.00721	0.038078	0	1	0	5.57409	1.5292	3.16142	0	7.89632e-08	0
P10412	P62841	HIST1H1E	RPS15	Unstimulated	0.891156	n.s.	0.294113	0.818055	-0.12672	0.014672	0.0272342	0.0813919	0.155035	0.0936411	0.07524	0.205143	0.571112	0.18335	1.01797	0	2	4	10.0043	2.62256	4.97949	1.23942e-09	0	1.54321e-13
E7EPK6	P62841	RPS24	RPS15	Unstimulated	0.891156	n.s.	0.201472	0.818055	0.0745904	0.014672	0.102573	0.0636839	0.152607	0.147675	0.0590435	0.170742	1.36399	0.144866	0.790212	1	1	0	8.92563	3.68113	5.6005	3.17105e-05	0	2.6011e-10
P51991	Q08211	HNRNPA3	DHX9	Unstimulated	0.891156	n.s.	0.0731021	0.526304	-0.118167	-0.0315667	0.137014	0.138325	0.0749721	0.180055	0.144548	0.0712298	0.48437	0.850527	1.45951	2	1	0	6.2578	5.10349	4.25582	2.36158e-07	9.67177e-10	4.44089e-16
P30566	P59998	ADSL	ARPC4	Unstimulated	0.891156	n.s.	0.124012	0.887396	0.0909604	-0.00639439	0.118407	0.0526107	0.014445	0.0947614	0.0681164	0.0148737	0.80074	0.285961	0.305259	0	1	0	12.9235	11.7329	6.11103	5.94661e-08	2.30682e-12	0
P62805	P62854	HIST1H4A	RPS26	Unstimulated	0.891156	q < 0.05	0.0299134	0.385351	-0.209665	0.0647113	0.0437076	0.112318	0.135052	0.22482	0.0886028	0.0987847	1.04902	0.45159	0.835552	0	1	1	7.61758	4.07762	4.89754	1.65785e-10	3.02591e-10	1.76135e-06
P61978-3	P62280	HNRNPK	RPS11	Unstimulated	0.891156	n.s.	0.0772206	0.139708	-0.158625	0.101279	0.0577524	0.0971162	0.12262	0.0864771	0.0927281	0.132652	2.66386	0.97198	1.97761	1	0	4	7.72438	4.4213	8.00049	5.18714e-09	4.057e-06	1.893e-09
P46976-3	Q9NZI8	GYG1	IGF2BP1	Unstimulated	0.891156	n.s.	0.289805	0.555093	0.112511	-0.0270337	0.293302	0.0687115	0.0448903	0.195561	0.0685365	0.131406	0.435343	1.80145	0.832232	3	1	2	5.64833	3.38474	5.3732	0.0150406	4.59092e-07	3.77091e-07
P62851	P67809	RPS25	YBX1	Unstimulated	0.891156	n.s.	0.60394	0.690332	-0.0246693	0.0214493	0.0489189	0.0912228	0.205139	0.0647755	0.0790441	0.195508	0.687365	0.315349	0.894783	0	1	1	8.78421	4.81989	5.8497	0	6.8181e-06	9.26897e-08
P60866	P84098	RPS20	RPL19	Unstimulated	0.891403	n.s.	0.723222	0.10922	-0.0334904	0.0948534	0.136108	0.159145	0.0664963	0.105559	0.137857	0.0471819	0.788683	0.656211	0.477502	1	1	0	11.3479	5.03054	4.80939	2.65267e-08	0.00230521	3.13862e-06
P67809	Q16778	YBX1	HIST2H2BE	Unstimulated	0.891403	q < 0.05	0.690332	0.0158364	0.0214493	-0.309837	0.371573	0.0641354	0.0737066	0.149773	0.0557325	0.0741343	1.79649	0.0134904	0.574406	0	0	0	7.63747	5.62162	3.60831	0.256197	2.5846e-06	2.60368e-07
P18621	Q99879	RPL17	HIST1H2BM	Unstimulated	0.891403	q < 0.05	0.335904	0.00899928	0.0464599	-0.47388	0.158206	0.0499823	0.100849	0.215087	0.0462566	0.12526	1.32949	0.0306836	1.06483	4	0	4	7.78571	2.92096	5.52937	2.35972e-10	0	1.75415e-14
P62195	Q99460	PSMC5	PSMD1	Unstimulated	0.891648	n.s.	0.187526	0.455964	0.070483	0.0337716	0.120391	0.071192	0.180747	0.0878478	0.0796533	0.144469	0.4441	0.99698	0.453295	1	4	2	6.01766	4.62645	8.11057	6.96191e-08	8.88178e-16	1.00518e-09
Q02878	Q07020	RPL6	RPL18	Unstimulated	0.891892	n.s.	0.276332	0.437799	0.0504958	0.0340258	0.0381518	0.11858	0.177975	0.0349309	0.125356	0.167548	1.85915	1.50733	1.6195	0	0	3	8.31357	4.40095	6.17874	5.97046e-07	1.30118e-13	2.49469e-10
E7EWF1	P61247	RPL4	RPS3A	Unstimulated	0.891892	n.s.	0.798305	0.0770063	0.0119536	0.114591	0.196747	0.0548427	0.0538761	0.173654	0.0517025	0.130386	2.35671	0.66941	1.47871	4	2	0	9.33326	3.09623	5.33663	2.67176e-07	0	0
P18077	P18621	RPL35A	RPL17	Unstimulated	0.892135	n.s.	0.0924129	0.335904	0.102811	0.0464599	0.147185	0.0731287	0.0862467	0.146236	0.0679883	0.108217	2.17427	0.845748	3.3269	0	3	0	10.4386	3.53262	5.19385	1.78182e-06	0	1.82767e-08
P62753	Q99729-3	RPS6	HNRNPAB	Unstimulated	0.892135	n.s.	0.0854373	0.193709	0.103916	-0.0665729	0.175251	0.0880398	0.048186	0.190694	0.118211	0.093912	0.80833	0.29691	0.471442	4	0	0	6.07276	4.99105	5.71813	6.0296e-11	0	0
P17844	P67809	DDX5	YBX1	Unstimulated	0.892135	q < 0.05	0.0445855	0.690332	0.187853	0.0214493	0.0431512	0.206502	0.161881	0.0671702	0.143332	0.10869	0.410097	0.646273	0.631482	3	2	4	4.53018	6.04858	5.5757	1.1922e-11	0.000705799	0.00018157
P62851	P62899	RPS25	RPL31	Unstimulated	0.892377	n.s.	0.60394	0.321995	-0.0246693	0.0518824	0.0459203	0.0669369	0.0914893	0.0766634	0.0391178	0.233917	0.993687	0.402172	0.932789	1	2	1	11.2167	3.75329	6.33533	3.9968e-15	1.12295e-06	5.79115e-11
Q00839	Q12906	HNRNPU	ILF3	Unstimulated	0.89038	n.s.	0.421173	0.0862392	-0.0371371	-0.17232	0.0224843	0.0409704	0.0293607	0.0825491	0.0435885	0.160407	0.619632	0.168359	0.467644	0	0	1	9.8956	8.76979	9.34216	0	0	0
P26373	P61978-3	RPL13	HNRNPK	Unstimulated	0.89038	n.s.	0.398907	0.0772206	0.0453959	-0.158625	0.0827927	0.0681598	0.0925095	0.115823	0.062056	0.142908	2.37243	0.778282	1.97529	4	0	4	9.48021	3.50763	6.67387	4.97553e-09	1.52844e-07	4.64162e-12
D3YTB1	P61978-3	RPL32	HNRNPK	Unstimulated	0.89038	n.s.	0.199145	0.0772206	0.0640528	-0.158625	0.124418	0.0492361	0.133576	0.172239	0.0567791	0.157111	3.6954	0.921282	1.9423	0	0	4	6.72574	4.20783	5.09052	9.1089e-07	5.51692e-08	3.81517e-07
O60506	P46976-3	SYNCRIP	GYG1	Unstimulated	0.89038	n.s.	0.850315	0.289805	0.00835527	0.112511	0.132606	0.129956	0.046994	0.113636	0.0851141	0.0928449	1.71808	0.919846	1.12391	4	3	3	6.7982	5.53411	7.12793	2.81182e-05	1.29337e-06	3.03594e-10
P16403	P17844	HIST1H1C	DDX5	Unstimulated	0.89038	q < 0.05	0.0110779	0.0445855	-0.393657	0.187853	0.160154	0.133345	0.156907	0.0711703	0.134987	0.0578448	0.543189	0.643458	0.413237	3	2	4	4.14415	8.18372	6.2986	0.00121661	0.000555605	0.000571974
P67809	Q5JR95	YBX1	RPS8	Unstimulated	0.89038	n.s.	0.690332	0.0841089	0.0214493	0.109782	0.106148	0.0471277	0.163238	0.122678	0.0470683	0.169014	0.561165	0.327641	1.12753	5	0	4	7.58774	3.66033	7.1068	2.15827e-13	0	2.04281e-14
O15143	P30566	ARPC1B	ADSL	Unstimulated	0.89038	n.s.	0.0795909	0.124012	-0.136604	0.0909604	0.165194	0.0242024	0.0265512	0.131994	0.0258627	0.0267631	0.987768	0.127552	0.446164	0	1	0	15.0931	9.46984	5.48478	2.52173e-06	0	0
O43707	O43719	ACTN4	HTATSF1	Unstimulated	0.89038	n.s.	0.243797	0.157613	0.0608318	-0.0986329	0.117148	0.047607	0.0536391	0.109118	0.0397023	0.0607735	1.17236	0.512824	0.686387	1	1	0	11.0467	10.2722	7.2984	2.34511e-10	8.86247e-12	0
P25398	P62899	RPS12	RPL31	Unstimulated	0.890625	n.s.	0.0951105	0.321995	0.0980947	0.0518824	0.0899939	0.0387544	0.0853749	0.113575	0.0384442	0.100141	1.25741	0.522967	1.30841	1	1	0	12.3248	8.31578	5.32357	1.74936e-09	0	1.57652e-14
P27635	Q99878	RPL10	HIST1H2AJ	Unstimulated	0.890625	q < 0.05	0.0431016	0.0144965	0.155707	-0.326175	0.10693	0.0387242	0.11765	0.216989	0.0416018	0.116477	1.67714	0.464318	1.76539	0	0	4	8.35669	3.68376	6.72115	4.35856e-09	0	1.13243e-13
D3YTB1	Q99729-3	RPL32	HNRNPAB	Unstimulated	0.890625	n.s.	0.199145	0.193709	0.0640528	-0.0665729	0.0652087	0.083329	0.146133	0.119596	0.102044	0.163949	0.92037	0.355105	1.20026	0	1	4	5.99589	5.43515	5.42611	5.5223e-10	0	1.98351e-09
O15144	Q9BPX5	ARPC2	ARPC5L	Unstimulated	0.890625	n.s.	0.171697	0.347509	-0.0947421	0.0471331	0.153594	0.0264133	0.0985202	0.139547	0.0249235	0.0930026	0.834214	0.348647	0.297664	2	0	0	11.3561	5.91794	8.70899	1.38634e-08	0	8.88178e-16
O60506	P17844	SYNCRIP	DDX5	Unstimulated	0.890625	q < 0.05	0.850315	0.0445855	0.00835527	0.187853	0.0843575	0.251413	0.150249	0.0706561	0.13772	0.0704138	0.93933	0.803012	0.5609	3	2	4	5.76465	6.09579	4.86172	5.90717e-09	0.00206824	0.000119198
P46976-3	P62805	GYG1	HIST1H4A	Unstimulated	0.890625	q < 0.05	0.289805	0.0299134	0.112511	-0.209665	0.133183	0.133649	0.0471425	0.116989	0.112008	0.166987	1.06113	0.67324	0.758159	3	3	3	5.77864	4.633	4.0851	6.01029e-05	6.88664e-06	1.0576e-09
O95218-2	Q5LJ98	ZRANB2	TROVE2	Unstimulated	0.890625	q < 0.05	0.0103841	0.0206306	-0.485315	-0.24791	0.0230873	0.0587374	0.114114	0.0244629	0.0491024	0.124903	1.84258	0.732235	2.1664	1	2	5	5.20948	13.7037	7.46301	0	0	1.37668e-14
O00487	P62195	PSMD14	PSMC5	Unstimulated	0.890869	q < 0.05	0.0347437	0.187526	0.204214	0.070483	0.197493	0.0481457	0.0888644	0.138391	0.0750038	0.12051	1.86129	0.960432	1.23735	4	1	2	7.59976	4.38575	6.34112	2.06702e-05	0	7.32747e-14
Q9BYD3	Q9P0M9	MRPL4	MRPL27	Unstimulated	0.891111	q < 0.05	0.0308134	0.0464523	0.242208	0.347496	0.0750994	0.0609606	0.353027	0.156831	0.0568348	0.135412	0.670887	1.2251	0.491551	0	1	1	5.37936	4.05866	6.7794	0.00100014	5.61108e-05	0.0168453
P07954-2	P23526	FH	AHCY	Unstimulated	0.891111	n.s.	0.100955	0.844869	-0.122563	-0.00897616	0.024921	0.0154391	0.0528833	0.18172	0.0152192	0.0540407	0.789785	0.150245	0.52643	0	0	0	17.5608	4.90682	7.00985	0	0	0
P62995	Q71DI3	TRA2B	HIST2H3A	Unstimulated	0.891111		0.881528		0.00684129		0.235498	0.0350517	0.0293563	0.355981	0.0442595	0.0728114	0.843165	0.133759	0.393463	1	1	0	8.19878	3.82745	3.12183	0.00233829	1.02637e-10	0
P46976-3	Q12906	GYG1	ILF3	Unstimulated	0.891111	n.s.	0.289805	0.0862392	0.112511	-0.17232	0.107438	0.175983	0.0276988	0.111222	0.117304	0.11602	0.998808	0.789664	1.23227	3	2	3	6.09488	5.86658	5.66508	7.62451e-06	1.44335e-05	3.62599e-12
P61247	Q9BRP8-2	RPS3A	WIBG	Unstimulated	0.891111		0.0770063		0.114591		0.129598	0.0671945	0.135646	0.103557	0.0650509	0.196219	0.775322	0.107224	1.62672	1	2	5	6.95709	3.54991	6.3988	1.56089e-08	0	9.06197e-11
O00231	Q9UNM6	PSMD11	PSMD13	Unstimulated	0.891353	n.s.	0.0985205	0.432058	0.120217	0.0368575	0.291249	0.0194732	0.0179743	0.267652	0.0724352	0.0291413	2.84669	3.39692	0.123521	5	1	0	8.36489	4.4588	3.02275	2.43097e-05	0	0
Q12906	Q13247-3	ILF3	SRSF6	Unstimulated	0.891353	n.s.	0.0862392	0.46003	-0.17232	0.0432474	0.0421115	0.117454	0.0530097	0.0697764	0.137628	0.142542	0.983738	0.575284	1.329	1	0	1	4.09645	10.3851	6.86016	0	1.11022e-15	0
E9PR30	P62805	FAU	HIST1H4A	Unstimulated	0.891353	q < 0.05	0.925171	0.0299134	-0.00532085	-0.209665	0.0785159	0.123412	0.177356	0.100126	0.0978354	0.146511	0.896687	0.296058	0.55373	0	1	1	6.95988	7.27238	4.27597	2.41562e-11	3.90752e-06	0.00101765
P11940	P35573	PABPC1	AGL	Unstimulated	0.891353	q < 0.05	0.0920994	0.042123	0.112678	-0.548644	0.195877	0.134969	0.100108	0.109265	0.112952	0.108302	2.10927	2.86656	2.30067	1	1	1	5.7274	6.91213	3.34416	0.00161754	2.04993e-07	3.68971e-07
P62750	P62995	RPL23A	TRA2B	Unstimulated	0.891353	n.s.	0.1201	0.881528	0.0918379	0.00684129	0.200333	0.063014	0.0400723	0.19768	0.137418	0.0733979	0.933229	0.187829	0.737958	1	0	3	5.70489	7.35071	2.99426	2.75154e-06	1.02465e-08	0
Q7Z2W4-2	Q9BVP2-2	ZC3HAV1	GNL3	Unstimulated	0.891353	q < 0.05, logFC ≥ 1	0.00322601	0.0285645	1.91874	0.263592	0.406563	0.0822195	0.156084	0.107197	0.102769	0.0838972	0.752996	0.276795	0.868181	2	1	0	5.13377	5.72866	3.08774	0.160135	1.42605e-06	0.0169642
P10412	P16401	HIST1H1E	HIST1H1B	Unstimulated	0.891353	q < 0.05	0.294113	0.00830922	-0.12672	-0.683903	0.13619	0.0154989	0.332442	0.126247	0.0147062	0.304362	1.49623	0.128438	1.53063	1	2	3	4.07192	1.3608	5.59024	1.59309e-09	0	1.01027e-06
Q86TI2	Q9BPX5	DPP9	ARPC5L	Unstimulated	0.891353	n.s.	0.0774248	0.347509	0.122734	0.0471331	0.140022	0.0851825	0.0762036	0.108669	0.0789215	0.0756828	0.352136	0.457907	0.791457	1	1	0	7.76368	9.84226	7.335	1.80119e-08	3.96506e-10	0
P62277	P62750	RPS13	RPL23A	Unstimulated	0.891593	n.s.	0.238618	0.1201	0.0626917	0.0918379	0.0318133	0.151243	0.0539585	0.0375716	0.185879	0.107343	0.618613	0.201038	1.0238	0	1	3	6.90399	6.81981	7.83383	1.16036e-11	8.39837e-10	8.88178e-16
P12956	P47914	XRCC6	RPL29	Unstimulated	0.889625	q < 0.05	0.0401058	0.458719	-0.16532	0.0463896	0.166855	0.0747559	0.0792548	0.186598	0.106641	0.112227	1.76508	0.832906	1.36348	3	1	0	6.76679	4.46118	4.5973	6.92264e-08	0	0
P62266	P67809	RPS23	YBX1	Unstimulated	0.889625	n.s.	0.271533	0.690332	0.0517015	0.0214493	0.0494429	0.0899142	0.13363	0.100977	0.0869783	0.155301	0.579328	0.501129	1.26922	0	1	4	6.35313	5.03806	8.87223	0	4.44089e-16	7.54952e-15
P39023	P62244	RPL3	RPS15A	Unstimulated	0.889868	n.s.	0.208444	0.194335	0.0619703	0.071826	0.0545759	0.205167	0.0811888	0.0851409	0.176706	0.0652089	0.87564	0.806819	0.720452	1	0	1	6.83098	7.47686	5.71089	1.06156e-10	1.55584e-07	7.34081e-08
P62753	Q99879	RPS6	HIST1H2BM	Unstimulated	0.889868	q < 0.05	0.0854373	0.00899928	0.103916	-0.47388	0.0847218	0.0561244	0.0546671	0.214745	0.0629851	0.165696	0.601138	0.218637	0.835072	4	1	0	7.33303	3.5126	6.53062	5.55112e-15	0	0
Q16778	Q99729-3	HIST2H2BE	HNRNPAB	Unstimulated	0.889868	q < 0.05	0.0158364	0.193709	-0.309837	-0.0665729	0.114876	0.0995883	0.128021	0.151112	0.126858	0.117039	1.90804	0.310965	0.929199	1	1	0	6.49144	5.9002	3.73434	0.0190367	2.71164e-05	1.07024e-05
P14866	Q99878	HNRNPL	HIST1H2AJ	Unstimulated	0.889868	q < 0.05	0.588486	0.0144965	0.0241812	-0.326175	0.0631849	0.140369	0.0192761	0.144795	0.096308	0.0528534	2.03953	1.15514	0.91632	4	1	0	7.42445	7.51877	8.20326	1.04652e-08	1.97033e-05	6.21725e-15
P62750	Q12905	RPL23A	ILF2	Unstimulated	0.887912	n.s.	0.1201	0.120668	0.0918379	-0.0961326	0.122362	0.0534088	0.184429	0.100784	0.135719	0.175814	1.31969	0.315962	1.64488	0	0	2	4.16784	5.1714	6.37487	9.07505e-11	2.81367e-09	4.77016e-11
P35573	P62244	AGL	RPS15A	Unstimulated	0.887912	q < 0.05	0.042123	0.194335	-0.548644	0.071826	0.262683	0.0775562	0.152478	0.0777104	0.188192	0.0691333	1.19705	0.230957	0.961812	4	0	2	6.07854	4.64479	4.92438	0.00621128	5.14966e-08	0.000253958
P62277	P67809	RPS13	YBX1	Unstimulated	0.887912	n.s.	0.238618	0.690332	0.0626917	0.0214493	0.0598091	0.126894	0.0923436	0.0735618	0.119999	0.146453	0.395098	0.412015	1.36361	1	0	4	6.9847	5.39301	7.96681	2.2561e-09	3.43334e-11	7.71827e-13
P39023	P62854	RPL3	RPS26	Unstimulated	0.888158	n.s.	0.208444	0.385351	0.0619703	0.0647113	0.0663152	0.0900983	0.07351	0.192161	0.0812336	0.0636474	0.308886	0.821089	0.719361	0	1	2	10.9449	5.25702	5.77627	1.52546e-08	2.21156e-13	9.31196e-08
Q02543	Q07020	RPL18A	RPL18	Unstimulated	0.888403	q < 0.05	0.0366208	0.437799	0.171544	0.0340258	0.128093	0.060705	0.177799	0.0989259	0.0730775	0.178217	1.86154	1.07796	3.06424	0	1	3	5.9835	3.7221	7.89632	0.000218188	1.37002e-13	2.51292e-08
P62277	Q9NR30	RPS13	DDX21	Unstimulated	0.888403	n.s.	0.238618	0.082289	0.0626917	0.110383	0.0978938	0.118408	0.168062	0.0475448	0.0992342	0.169299	0.299474	0.363058	2.00959	0	1	4	6.95929	4.79082	7.76205	1.02596e-05	5.80008e-10	6.64321e-09
P13010	P46976-3	XRCC5	GYG1	Unstimulated	0.888403	q < 0.05	0.0355591	0.289805	-0.181212	0.112511	0.102727	0.13705	0.101862	0.106726	0.137428	0.149569	1.16133	0.98174	0.705526	1	2	2	5.62846	4.94038	5.20507	5.76386e-06	1.98149e-06	1.80115e-07
P23396	Q5JR95	RPS3	RPS8	Unstimulated	0.888403	n.s.	0.190609	0.0841089	0.0668564	0.109782	0.136968	0.0642713	0.0899454	0.12221	0.072617	0.0925323	1.97112	0.954516	2.13636	5	1	4	9.50843	5.16606	5.1916	6.4051e-12	0	0
E7EPK6	Q02878	RPS24	RPL6	Unstimulated	0.888403	n.s.	0.201472	0.276332	0.0745904	0.0504958	0.257767	0.0885143	0.016821	0.189528	0.0801858	0.026133	4.03553	0.913327	0.559546	5	3	0	11.8733	3.61303	2.78724	0.000116922	4.44089e-16	0
P10412	Q9UN86-2	HIST1H1E	G3BP2	Unstimulated	0.888403		0.294113		-0.12672		0.149319	0.0111102	0.180688	0.126807	0.276803	0.0517944	1.8653	1.40932	1.21369	0	0	0	4.59729	4.23897	4.40214	1.39727e-07	0.00140344	0.0068853
P10412	Q92979	HIST1H1E	EMG1	Unstimulated	0.888403	q < 0.05	0.294113	0.0326034	-0.12672	0.243842	0.460553	0.032458	0.00888821	0.286493	0.0589596	0.0459102	0.33454	1.03557	0.592999	0	0	0	6.60667	2.49567	1.62856	0.348098	0.00156318	0
P07203	P53999	GPX1	SUB1	Unstimulated	0.888403	n.s.	0.260862	0.31943	0.117273	-0.0490271	0.153449	0.0836711	0.0205398	0.12813	0.205865	0.0541956	0.776709	1.25732	0.839031	1	1	0	9.98112	3.59706	5.02392	1.82736e-05	1.97982e-11	0
A8MUB1	P68371	TUBA4A	TUBB4B	Unstimulated	0.888403	n.s.	0.600185	0.0613436	-0.023609	0.128797	0.0190401	0.268037	0.022176	0.019009	0.381613	0.0263522	0.274231	1.24316	0.480481	0	1	1	8.28687	1.79414	5.47098	0	7.47393e-09	0
P15880	Q16778	RPS2	HIST2H2BE	Unstimulated	0.888403	q < 0.05	0.188053	0.0158364	0.0715943	-0.309837	0.382938	0.0563934	0.0207752	0.143863	0.0370686	0.0213168	1.76462	0.160618	0.464724	0	0	0	10.5104	4.13689	8.48019	0.267519	4.08441e-06	4.24007e-11
Q12906	Q71DI3	ILF3	HIST2H3A	Unstimulated	0.888403		0.0862392		-0.17232		0.375483	0.0463407	0.0549923	0.263376	0.0481438	0.0646382	0.735233	0.198266	0.435558	0	1	4	7.78285	3.5447	4.51068	0.00559525	0	0
P62244	P62750	RPS15A	RPL23A	Unstimulated	0.888646	n.s.	0.194335	0.1201	0.071826	0.0918379	0.035523	0.200822	0.0930398	0.0627339	0.268128	0.090716	0.402835	0.478534	0.924281	1	1	1	5.11845	5.44273	4.34131	2.22045e-15	2.00878e-07	5.14383e-07
O43242	Q9UNM6	PSMD3	PSMD13	Unstimulated	0.888889	n.s.	0.341267	0.432058	0.0517954	0.0368575	0.247269	0.00776564	0.0988095	0.199994	0.0287745	0.0791887	2.39755	1.18956	0.696267	4	0	5	9.85296	3.70978	5.56684	1.4172e-05	0	8.88178e-16
P62805	P62995	HIST1H4A	TRA2B	Unstimulated	0.888889	q < 0.05	0.0299134	0.881528	-0.209665	0.00684129	0.14794	0.101365	0.0426673	0.207757	0.0997754	0.116236	0.855292	0.346048	0.636274	1	1	4	6.60785	5.50965	3.08827	9.49332e-07	9.54176e-07	0
P62277	P62805	RPS13	HIST1H4A	Unstimulated	0.888889	q < 0.05	0.238618	0.0299134	0.0626917	-0.209665	0.0448029	0.18628	0.0530977	0.0609058	0.147744	0.136219	0.883189	0.316541	1.27812	0	0	4	6.0936	5.72225	8.47163	2.03841e-10	1.39883e-07	2.22045e-16
P62266	P83731	RPS23	RPL24	Unstimulated	0.88913	n.s.	0.271533	0.362709	0.0517015	0.043275	0.256602	0.0503381	0.0699686	0.252686	0.0467396	0.0788417	1.24687	0.17764	0.42428	5	1	0	8.91562	2.94222	5.38088	7.18807e-07	0	0
P20042	P61247	EIF2S2	RPS3A	Unstimulated	0.887202	q < 0.05	0.0392565	0.0770063	0.15922	0.114591	0.065377	0.060232	0.184364	0.172931	0.0928681	0.0907615	1.6977	0.562895	1.31966	4	0	1	8.81193	4.27827	5.02994	3.3498e-07	4.17444e-14	0.00401998
Q7Z422-2	Q8TEA8	C1orf144	DTD1	Unstimulated	0.887202	n.s.	0.805916	0.570925	-0.0475898	0.0286024	0.0204006	0.107443	0.110028	0.0703995	0.0764115	0.0767201	0.352033	0.327544	0.541154	0	0	0	7.36879	10.9157	10.8619	1.40629e-07	0.000218543	4.59588e-05
P11586	P31153	MTHFD1	MAT2A	Unstimulated	0.887202	n.s.	0.0509791	0.0532453	-0.154336	0.157235	0.145262	0.038753	0.12967	0.139587	0.0423468	0.129148	1.16087	0.813983	1.00461	1	0	1	10.3521	5.49683	6.46009	2.88658e-15	0	0
P62714	P63151	PPP2CB	PPP2R2A	Unstimulated	0.887202			0.165185		0.0758454	0.0741162	0.0679679	0.0359508	0.0944506	0.065246	0.0495632	0.849079	2.50663	0.511358	0	0	1	11.8131	5.1084	13.0237	0	0	0
P39687	Q8N995	ANP32A	HMGCS1	Unstimulated	0.887202	q < 0.05	0.156091	0.0183757	-0.130168	0.350173	0.155297	0.0443594	0.0435399	0.148223	0.0427361	0.0431714	0.825284	0.568464	0.560115	0	1	1	13.1672	8.66124	5.38125	3.85469e-12	0	0
P62841	P62899	RPS15	RPL31	Unstimulated	0.887446	n.s.	0.818055	0.321995	0.014672	0.0518824	0.0522001	0.0772016	0.122325	0.105171	0.0757961	0.177117	1.18372	0.414409	0.916585	0	2	4	10.6382	3.85522	4.4517	2.46543e-08	0	2.23377e-13
P62258	Q04917	YWHAE	YWHAH	Unstimulated	0.887446	n.s.	0.44133	0.492111	0.0364978	0.0411332	0.0286335	0.122131	0.0144698	0.0298558	0.122803	0.182199	0.421476	3.10501	0.858051	1	0	0	8.31853	0.751762	14.8387	0	5.10703e-15	0
P04040	Q8TEA8	CAT	DTD1	Unstimulated	0.887446	q < 0.05	0.00840478	0.570925	-0.490149	0.0286024	0.237085	0.0337303	0.0164036	0.214746	0.0354205	0.0191183	0.854388	0.330215	0.200479	2	0	0	13.8651	5.9179	5.7359	2.30353e-05	4.74909e-12	0
C9IZE4	Q9UNM6	PSMD6	PSMD13	Unstimulated	0.887446	n.s.	0.623186	0.432058	0.0265248	0.0368575	0.332544	0.0382247	0.0132664	0.28079	0.0504057	0.0108441	1.73028	0.23575	0.180871	5	0	6	10.1888	3.76118	2.73199	0.000142812	2.74447e-13	0
P61978-3	Q99878	HNRNPK	HIST1H2AJ	Unstimulated	0.887446	q < 0.05	0.0772206	0.0144965	-0.158625	-0.326175	0.0748942	0.0782524	0.0586762	0.185662	0.0923912	0.132764	2.27089	0.964058	1.55697	4	0	0	9.05042	4.4071	3.99837	7.22311e-13	3.91001e-07	9.76996e-15
P61247	P62841	RPS3A	RPS15	Unstimulated	0.887689	n.s.	0.0770063	0.818055	0.114591	0.014672	0.0752038	0.0847972	0.0896759	0.157497	0.0776565	0.169056	1.58519	0.42546	0.191093	0	2	0	8.98757	4.05537	5.6955	1.09917e-07	0	8.88178e-16
P40429	Q5JR95	RPL13A	RPS8	Unstimulated	0.887689	n.s.	0.40146	0.0841089	0.0410906	0.109782	0.206161	0.116852	0.0514336	0.15731	0.108137	0.0722572	1.49013	1.59575	1.59135	1	4	0	8.20415	4.72553	4.66981	0.000699401	1.00586e-13	0
Q15393	Q86TI2	SF3B3	DPP9	Unstimulated	0.887689	n.s.	0.056972	0.0774248	-0.144568	0.122734	0.111758	0.0801537	0.0488615	0.101549	0.0754273	0.0577996	0.188381	0.427205	0.77129	2	1	1	10.9965	8.08988	8.01476	4.95604e-13	2.60014e-13	0
O15144	P40855	ARPC2	PEX19	Unstimulated	0.887689	n.s.	0.171697	0.673925	-0.0947421	-0.0388876	0.129228	0.00490549	0.0688988	0.167629	0.00820789	0.0559744	0.700988	0.196612	0.509937	2	0	0	12.9037	8.08062	8.07432	3.51502e-09	0	2.58316e-09
P26641	P61163	EEF1G	ACTR1A	Unstimulated	0.887689	q < 0.05	0.0269936	0.396945	0.223617	-0.0449339	0.108637	0.119471	0.097254	0.102722	0.103477	0.0872366	0.685403	2.02524	0.488381	1	0	1	7.05708	7.02665	8.77337	1.56982e-06	3.09989e-06	2.1674e-08
P13010	P62995	XRCC5	TRA2B	Unstimulated	0.887689	q < 0.05	0.0355591	0.881528	-0.181212	0.00684129	0.171879	0.0977136	0.0933966	0.15483	0.121511	0.0817318	1.29142	0.807351	1.38509	3	0	3	5.4534	7.14888	4.22766	5.87835e-07	3.06364e-07	1.13243e-14
P17844	Q5JR95	DDX5	RPS8	Unstimulated	0.887689	q < 0.05	0.0445855	0.0841089	0.187853	0.109782	0.214891	0.228877	0.067379	0.10985	0.114642	0.0782424	0.233849	0.592786	1.03926	2	2	0	8.09759	5.32156	4.81181	0.00031458	0.00124167	1.16705e-06
F5H2G1	P18077	CHD4	RPL35A	Unstimulated	0.887689	n.s.	0.207823	0.0924129	-0.0616085	0.102811	0.169987	0.205682	0.118313	0.125657	0.0758355	0.0501393	1.12344	1.12291	3.91142	0	0	0	11.4412	4.23637	3.85664	0.0408876	0.059107	0.00866836
P18077	P62906	RPL35A	RPL10A	Unstimulated	0.887931	n.s.	0.0924129	0.118812	0.102811	0.0869421	0.0308564	0.230333	0.095415	0.0577054	0.192533	0.0938956	1.02594	1.85744	3.10665	0	0	0	7.76583	5.64277	5.08267	8.91604e-07	4.16969e-07	2.29206e-10
P62266	Q9NR30	RPS23	DDX21	Unstimulated	0.887931	n.s.	0.271533	0.082289	0.0517015	0.110383	0.0726115	0.0773855	0.182723	0.0713978	0.0736905	0.187658	0.184728	0.639263	1.59685	1	2	4	6.64305	3.92411	8.7863	1.12255e-08	1.10689e-12	3.84353e-10
P05388	P61353	RPLP0	RPL27	Unstimulated	0.888172	n.s.	0.196748	0.170439	0.0649849	0.0894954	0.0794274	0.0187465	0.0153505	0.390602	0.0616937	0.0336446	1.53517	0.645171	1.21203	1	0	0	10.6593	2.8547	4.94112	4.32618e-07	0	0
P23396	P62266	RPS3	RPS23	Unstimulated	0.888412	n.s.	0.190609	0.271533	0.0668564	0.0517015	0.0818266	0.106033	0.0554113	0.106054	0.105019	0.0956346	1.69642	1.0163	2.31948	0	0	4	9.54297	6.37094	6.23391	1.33227e-15	2.12275e-13	0
P61254	P62244	RPL26	RPS15A	Unstimulated	0.888651	n.s.	0.064155	0.194335	0.173095	0.071826	0.217767	0.102172	0.061996	0.194364	0.10123	0.117489	1.38998	0.383518	0.537776	1	0	1	8.17507	3.47293	4.56548	2.35183e-06	1.75429e-11	9.02397e-09
P46926	Q8TEA8	GNPDA1	DTD1	Unstimulated	0.888651	n.s.	0.811608	0.570925	0.0167086	0.0286024	0.0407679	0.0511807	0.0848658	0.110302	0.0749967	0.0868942	0.522027	0.64938	0.68286	0	0	0	8.08492	9.48946	10.3765	1.47438e-13	2.01513e-09	2.28928e-13
Q12906	Q5SSJ5	ILF3	HP1BP3	Unstimulated	0.888651	q < 0.05	0.0862392	0.00830922	-0.17232	-0.485731	0.219493	0.0208706	0.151269	0.262621	0.0402742	0.0991842	0.639638	0.191541	1.15082	1	0	0	8.45065	4.00419	4.96754	0.00771686	1.31006e-14	0.000243675
P16401	P62899	HIST1H1B	RPL31	Unstimulated	0.888651	q < 0.05	0.00830922	0.321995	-0.683903	0.0518824	0.0869631	0.0182952	0.319854	0.101908	0.0171919	0.331264	1.11327	0.285045	1.64844	1	2	3	3.36573	2.94166	6.07229	1.97075e-10	0	1.38171e-06
D3YTB1	P18124	RPL32	RPL7	Unstimulated	0.888651	n.s.	0.199145	0.220914	0.0640528	0.0835355	0.292886	0.0245136	0.0395315	0.259509	0.0253168	0.150416	1.50121	0.332739	1.64232	3	0	0	7.57291	2.01083	6.73576	0.000489498	0	4.44089e-16
P31939	P61981	ATIC	YWHAG	Unstimulated	0.888651	n.s.	0.750626	0.138849	-0.015115	0.09267	0.168195	0.0567087	0.076086	0.167947	0.0547493	0.076086	1.31823	0.827707	0.891051	2	0	1	14.4017	1.01732	7.6689	4.44089e-16	0	0
P27635	Q9H6F5	RPL10	CCDC86	Unstimulated	0.888651	q < 0.05	0.0431016	0.244274	0.155707	-0.0759459	0.141441	0.0600268	0.237282	0.135414	0.0440611	0.152243	2.09206	0.794442	2.05751	3	0	4	7.20192	2.55348	7.15689	0.00147095	2.32514e-09	0.000590219
P09651	P62269	HNRNPA1	RPS18	Unstimulated	0.888651	n.s.	0.580484	0.303657	0.0247302	0.0508488	0.0416951	0.0757559	0.0357015	0.0534743	0.071124	0.0389181	0.931033	0.239701	0.71268	0	0	4	13.1651	7.96005	11.1081	0	0	0
P35573	Q12906	AGL	ILF3	Unstimulated	0.888651	q < 0.05	0.042123	0.0862392	-0.548644	-0.17232	0.236405	0.0764627	0.0738922	0.116039	0.109217	0.0874535	1.96433	0.450249	0.0859095	3	1	2	6.52768	7.04622	5.911	0.0038485	8.9681e-10	3.53788e-08
E9PR30	O60506	FAU	SYNCRIP	Unstimulated	0.888651	n.s.	0.925171	0.850315	-0.00532085	0.00835527	0.0562325	0.0657738	0.141046	0.0863075	0.0621799	0.0799427	1.45705	0.449027	0.0449324	1	1	1	8.1962	9.26084	9.87671	2.22045e-16	1.4311e-08	0.00034525
C9IZE4	Q99460	PSMD6	PSMD1	Unstimulated	0.888651	n.s.	0.623186	0.455964	0.0265248	0.0337716	0.0701808	0.0811057	0.119555	0.125248	0.0851594	0.092186	2.74723	3.84406	0.911388	1	5	1	7.19461	4.68009	7.48418	2.36833e-12	3.06644e-13	6.85008e-13
P14866	P22626	HNRNPL	HNRNPA2B1	Unstimulated	0.888651	n.s.	0.588486	0.176293	0.0241812	-0.0703011	0.108316	0.116187	0.0514975	0.0821624	0.135717	0.0855263	1.74651	0.984746	2.74558	0	0	1	6.42514	8.80835	7.52128	6.74799e-07	5.60776e-06	6.18954e-11
P14866	P62263	HNRNPL	RPS14	Unstimulated	0.888651	n.s.	0.588486	0.277367	0.0241812	0.0603903	0.06184	0.201349	0.143689	0.0504454	0.109735	0.120352	1.45796	1.4983	1.71307	1	0	4	4.91213	8.17531	7.09425	8.84837e-09	0.000207338	1.45446e-06
P84098	Q99729-3	RPL19	HNRNPAB	Unstimulated	0.888651	n.s.	0.10922	0.193709	0.0948534	-0.0665729	0.111995	0.0918595	0.102768	0.130325	0.0975494	0.117631	0.158147	0.428445	0.385641	0	1	0	6.82569	4.80842	10.4838	1.31866e-10	0	0
P62263	P62750	RPS14	RPL23A	Unstimulated	0.888889	n.s.	0.277367	0.1201	0.0603903	0.0918379	0.0308924	0.117055	0.145458	0.0355492	0.110332	0.144844	0.356666	0.214503	1.67941	1	2	3	7.87152	5.00686	9.60435	0	4.44089e-16	3.10862e-13
P17844	P62263	DDX5	RPS14	Unstimulated	0.888889	q < 0.05	0.0445855	0.277367	0.187853	0.0603903	0.124389	0.160484	0.141961	0.0967383	0.094328	0.0897561	0.298918	0.258704	1.75947	3	3	0	8.74088	4.90198	6.63883	4.13326e-06	0.000172919	0.000175093
P62266	Q99879	RPS23	HIST1H2BM	Unstimulated	0.888889	q < 0.05	0.271533	0.00899928	0.0517015	-0.47388	0.101592	0.0761945	0.101373	0.189914	0.0699986	0.096355	0.732579	0.183932	0.884103	1	1	4	7.95946	3.45692	8.71038	1.06137e-13	0	6.66134e-16
O15143	Q9BPX5	ARPC1B	ARPC5L	Unstimulated	0.888889	n.s.	0.0795909	0.347509	-0.136604	0.0471331	0.14567	0.0231476	0.0638215	0.129465	0.0211934	0.060348	0.850334	0.4149	0.563533	2	0	0	16.1206	5.14948	8.09462	1.90295e-09	0	0
O14579	P53621	COPE	COPA	Unstimulated	0.888889	n.s.	0.075379	0.374605	0.130289	-0.0466052	0.0750015	0.0935257	0.0354408	0.0966328	0.0969155	0.143832	0.381389	0.307926	0.879736	1	0	1	6.95366	7.60343	9.31224	0.000126364	0.000298612	6.61306e-06
P48163	Q8NDH3	ME1	NPEPL1	Unstimulated	0.888889	q < 0.05	0.0300029	0.35548	-0.237124	-0.0633549	0.0250457	0.0800773	0.0857388	0.0539707	0.0756275	0.0888675	0.43483	0.419189	0.2948	0	0	0	11.7281	11.1509	7.29088	3.37654e-09	5.36869e-10	2.65574e-11
P17844	Q99729-3	DDX5	HNRNPAB	Unstimulated	0.888889	q < 0.05	0.0445855	0.193709	0.187853	-0.0665729	0.0724031	0.157331	0.220548	0.0831906	0.109723	0.148417	0.391425	0.767232	0.962609	2	1	4	4.48766	5.5428	6.33338	1.45058e-09	0.000154621	0.00101371
P61247	Q02543	RPS3A	RPL18A	Unstimulated	0.889126	q < 0.05	0.0770063	0.0366208	0.114591	0.171544	0.176917	0.167963	0.0635769	0.108073	0.143687	0.0710817	2.79271	1.02995	1.99586	4	3	0	6.38502	4.96528	5.62611	4.94364e-05	6.59143e-09	0
P62750	P62854	RPL23A	RPS26	Unstimulated	0.889362	n.s.	0.1201	0.385351	0.0918379	0.0647113	0.0499628	0.190571	0.0677112	0.193146	0.156821	0.0860295	0.756791	0.612164	1.21064	0	2	0	5.62246	5.28649	4.66588	1.53613e-10	1.17669e-08	1.79407e-08
Q99729-3	Q9BRP8-2	HNRNPAB	WIBG	Unstimulated	0.889362		0.193709		-0.0665729		0.111519	0.111613	0.132229	0.131826	0.125499	0.149802	0.36371	0.3051	0.105899	1	2	1	5.01553	5.35452	6.06056	3.04079e-09	2.19602e-13	7.34168e-12
P62244	Q08211	RPS15A	DHX9	Unstimulated	0.887473	n.s.	0.194335	0.526304	0.071826	-0.0315667	0.104913	0.204574	0.0597599	0.149145	0.166592	0.0655084	0.274894	0.604574	0.392687	1	1	1	6.7165	6.07745	4.51756	1.55799e-09	1.50001e-07	6.77431e-09
P62269	Q00839	RPS18	HNRNPU	Unstimulated	0.885593	n.s.	0.303657	0.421173	0.0508488	-0.0371371	0.0530885	0.092184	0.0581803	0.0607957	0.0916728	0.152557	0.754441	0.950136	0.310973	0	1	3	7.37405	8.49675	8.63039	0	0	0
P06753-2	P67936-2	TPM3	TPM4	Unstimulated	0.885593	q < 0.05	0.507182	0.0154627	0.0373199	-0.305785	0.137561	0.0384517	0.178174	0.130782	0.0351726	0.176588	7.94774	1.83304	2.3572	0	0	7	6.41679	4.11992	4.35715	1.77636e-15	0	2.66454e-15
P05455	Q5LJ98	SSB	TROVE2	Unstimulated	0.885593	q < 0.05	0.209219	0.0206306	0.062297	-0.24791	0.0852587	0.059438	0.110186	0.0801576	0.0540459	0.174378	1.44013	0.404157	2.10886	2	2	1	9.57315	6.04982	6.6785	0	0	0
Q16778	Q99879	HIST2H2BE	HIST1H2BM	Unstimulated	0.885593	q < 0.05	0.0158364	0.00899928	-0.309837	-0.47388	0.163151	0.0840164	0.0297701	0.263223	0.0901721	0.0674974	2.17857	0.378243	0.560945	1	0	0	9.78681	4.34127	2.69793	0.0771428	1.09758e-05	2.1973e-09
P62753	Q71DI3	RPS6	HIST2H3A	Unstimulated	0.885593		0.0854373		0.103916		0.224835	0.0491843	0.0280747	0.196304	0.0523322	0.173119	0.663636	0.0727027	0.350565	4	1	4	6.31499	3.32021	6.51523	0.000256937	0	0
P35573	P62995	AGL	TRA2B	Unstimulated	0.885593	q < 0.05	0.042123	0.881528	-0.548644	0.00684129	0.157961	0.122427	0.142424	0.156565	0.089377	0.113412	0.940435	0.231538	0.682094	4	1	2	5.52132	7.58424	2.59647	0.00114726	8.06644e-05	1.08035e-05
E7EPK6	Q5SSJ5	RPS24	HP1BP3	Unstimulated	0.885593	q < 0.05	0.201472	0.00830922	0.0745904	-0.485731	0.337725	0.0361832	0.200699	0.190055	0.0279579	0.100967	1.37183	0.493615	1.03853	2	1	4	8.07304	2.43054	4.49427	0.0735559	3.41402e-11	0.00315627
P46976-3	Q5JR95	GYG1	RPS8	Unstimulated	0.885593	n.s.	0.289805	0.0841089	0.112511	0.109782	0.089693	0.0721368	0.0277695	0.0855557	0.0480223	0.274274	0.673621	0.672807	1.42694	1	3	1	7.74761	3.4508	8.77124	2.46445e-06	1.06342e-08	3.70437e-12
P46776	P62995	RPL27A	TRA2B	Unstimulated	0.885593	n.s.	0.308813	0.881528	0.0464274	0.00684129	0.230541	0.0830327	0.0128272	0.217062	0.0585562	0.079683	2.50825	0.484292	0.208239	2	1	0	6.53764	5.61671	8.43686	0.000796165	2.25717e-07	0
P62805	Q12905	HIST1H4A	ILF2	Unstimulated	0.885593	q < 0.05	0.0299134	0.120668	-0.209665	-0.0961326	0.127037	0.0572821	0.159475	0.109744	0.104829	0.197726	1.01852	0.477085	1.35326	0	1	3	4.86668	4.56588	6.86447	3.15874e-10	1.50434e-08	1.16218e-11
E7EWF1	Q5JR95	RPL4	RPS8	Unstimulated	0.885593	n.s.	0.798305	0.0841089	0.0119536	0.109782	0.175049	0.0644968	0.116739	0.167578	0.0616284	0.116051	2.21342	0.869326	1.69556	0	3	0	9.22046	4.26342	5.55503	1.20243e-07	0	0
P84098	Q16778	RPL19	HIST2H2BE	Unstimulated	0.885593	q < 0.05	0.10922	0.0158364	0.0948534	-0.309837	0.192779	0.0513617	0.0438724	0.216289	0.0391096	0.0684867	1.79502	0.156075	0.790796	1	0	0	8.80115	3.59268	11.0649	0.0521633	7.81038e-07	7.46814e-09
P67809	Q00839	YBX1	HNRNPU	Unstimulated	0.885593	n.s.	0.690332	0.421173	0.0214493	-0.0371371	0.0240171	0.0260656	0.130003	0.0697715	0.0292702	0.131844	0.355443	0.27212	0.575424	1	1	1	10.0957	8.72896	10.5961	0	0	0
P11940	Q08211	PABPC1	DHX9	Unstimulated	0.885593	n.s.	0.0920994	0.526304	0.112678	-0.0315667	0.173163	0.148802	0.0829558	0.137186	0.128539	0.100345	2.29752	1.37397	3.11782	4	0	2	4.63958	4.90466	5.78552	1.68002e-09	1.79856e-14	0
P62263	Q99879	RPS14	HIST1H2BM	Unstimulated	0.885593	q < 0.05	0.277367	0.00899928	0.0603903	-0.47388	0.0521864	0.0662206	0.110593	0.154193	0.0650909	0.124765	0.438743	0.425515	1.55541	1	1	4	8.46589	3.62059	9.47466	2.22045e-16	0	3.55271e-15
Q99460	Q9UNM6	PSMD1	PSMD13	Unstimulated	0.885835	n.s.	0.455964	0.432058	0.0337716	0.0368575	0.157509	0.0453632	0.122614	0.112865	0.0645373	0.0940224	2.054	4.06717	0.970482	4	5	5	7.08445	4.17768	6.74801	1.27386e-07	1.36335e-13	4.92051e-13
Q13162	Q96PZ0	PRDX4	PUS7	Unstimulated	0.885835	n.s.	0.124012	0.831234	-0.085142	0.0119413	0.068794	0.0336156	0.0368267	0.0699603	0.0340982	0.141678	0.915927	0.71541	1.16823	1	2	0	10.7301	9.57403	8.71604	1.33227e-15	0	0
P14866	P16403	HNRNPL	HIST1H1C	Unstimulated	0.885835	q < 0.05	0.588486	0.0110779	0.0241812	-0.393657	0.105628	0.155254	0.018859	0.0415315	0.0892476	0.0237094	1.14582	1.27516	1.13639	1	1	0	8.92976	11.9521	10.2069	8.65196e-05	7.40021e-05	4.04765e-12
P61247	P83731	RPS3A	RPL24	Unstimulated	0.886076	n.s.	0.0770063	0.362709	0.114591	0.043275	0.225188	0.0475259	0.101176	0.250086	0.0488541	0.0956883	1.07385	0.399801	0.108244	4	1	0	8.93152	2.92469	5.42567	7.07891e-09	0	1.55431e-15
P38159	Q00839	RBMX	HNRNPU	Unstimulated	0.886076	q < 0.05	0.0314397	0.421173	-0.196169	-0.0371371	0.0965154	0.0667921	0.0627076	0.0642267	0.0576678	0.152827	0.564714	0.489338	0.91332	0	1	1	6.81306	7.62437	12.5414	9.45174e-06	1.29985e-12	6.03961e-13
P61254	Q99729-3	RPL26	HNRNPAB	Unstimulated	0.886076	n.s.	0.064155	0.193709	0.173095	-0.0665729	0.153899	0.0934028	0.103588	0.192887	0.0931676	0.116743	0.887866	0.412006	0.781905	0	1	1	8.74012	5.05235	3.28577	6.22169e-12	0	0
P61353	Q02543	RPL27	RPL18A	Unstimulated	0.886316	q < 0.05	0.170439	0.0366208	0.0894954	0.171544	0.0557244	0.0564846	0.0667805	0.274988	0.0694281	0.0720801	2.27152	0.836775	2.33155	1	1	0	9.223	3.47709	6.79352	3.8584e-08	1.77636e-15	0
P18621	P20042	RPL17	EIF2S2	Unstimulated	0.884454	q < 0.05	0.335904	0.0392565	0.0464599	0.15922	0.103386	0.096941	0.187574	0.158395	0.120648	0.103968	1.60849	0.57157	0.725953	0	1	1	7.91873	3.76612	5.41761	5.99861e-06	2.05898e-11	0.0142651
O15143	Q8N995	ARPC1B	HMGCS1	Unstimulated	0.884454	q < 0.05	0.0795909	0.0183757	-0.136604	0.350173	0.0111363	0.0729365	0.0855143	0.073263	0.0701621	0.0842739	0.0318122	0.621585	0.938632	0	1	1	10.4141	10.0286	9.26695	0	0	0
O15145	P61160	ARPC3	ACTR2	Unstimulated	0.884454	q < 0.05	0.405234	0.032956	-0.0390617	-0.194225	0.249391	0.00457886	0.02146	0.236747	0.0046124	0.0214997	1.00469	0.0543876	0.181954	1	1	0	17.2006	4.02076	5.09511	2.07005e-07	0	0
O15143	P54727	ARPC1B	RAD23B	Unstimulated	0.884454	n.s.	0.0795909	0.549941	-0.136604	-0.0349987	0.0230434	0.0699875	0.0736584	0.0398967	0.0675149	0.0728833	0.312523	0.410892	0.898586	0	1	0	8.39689	9.11662	15.2143	0	0	0
P25398	Q99729-3	RPS12	HNRNPAB	Unstimulated	0.884454	n.s.	0.0951105	0.193709	0.0980947	-0.0665729	0.0700472	0.0859442	0.0298756	0.122668	0.085681	0.0973046	0.88138	0.351391	0.738767	1	1	0	11.5676	8.02183	5.54491	1.08802e-13	0	0
P61254	Q12905	RPL26	ILF2	Unstimulated	0.8826	n.s.	0.064155	0.120668	0.173095	-0.0961326	0.131686	0.0246403	0.155569	0.179163	0.0329151	0.203738	0.577066	0.209958	1.20725	0	1	2	8.00074	3.48806	6.50613	2.13568e-09	6.32472e-12	1.11422e-12
P62269	Q12906	RPS18	ILF3	Unstimulated	0.880753	n.s.	0.303657	0.0862392	0.0508488	-0.17232	0.0637998	0.127404	0.0323992	0.087618	0.113872	0.0397348	1.13742	0.819445	0.41496	0	1	4	12.628	6.47402	7.42223	0	1.19904e-14	0
P39023	Q12905	RPL3	ILF2	Unstimulated	0.878914	n.s.	0.208444	0.120668	0.0619703	-0.0961326	0.0922215	0.0540572	0.202622	0.108759	0.0411975	0.183874	0.761854	0.565162	1.42174	0	1	4	8.45088	4.22268	7.59075	3.77035e-10	3.09249e-09	4.38465e-10
P62841	P84098	RPS15	RPL19	Unstimulated	0.879167	n.s.	0.818055	0.10922	0.014672	0.0948534	0.0636664	0.0723987	0.123209	0.085539	0.069516	0.177956	1.1799	0.504225	0.67362	0	1	4	7.43433	4.42466	10.4123	2.83132e-07	0	2.37455e-12
O15145	P54727	ARPC3	RAD23B	Unstimulated	0.879167	n.s.	0.405234	0.549941	-0.0390617	-0.0349987	0.0257268	0.0438303	0.0962457	0.0387784	0.0425808	0.0950157	0.204605	0.339692	0.999441	0	1	0	7.57968	10.3656	15.1828	0	0	0
P15880	P27635	RPS2	RPL10	Unstimulated	0.879418	q < 0.05	0.188053	0.0431016	0.0715943	0.155707	0.184981	0.0323064	0.107079	0.229557	0.0324254	0.096138	0.590294	0.524487	1.77158	5	0	4	9.40079	3.17508	5.7929	1.20439e-05	0	9.76996e-15
P11177-2	Q5JP53	PDHB	TUBB	Unstimulated	0.879418	q < 0.05	0.150568	0.0331348	-0.0767218	0.181057	0.101425	0.293121	0.0342805	0.102775	0.154209	0.0404468	1.12477	1.12524	0.749424	1	0	1	8.61735	1.28585	11.6724	0	2.80465e-08	0
B1AKJ5	P46777	NRD1	RPL5	Unstimulated	0.879418	n.s.	0.917569	0.123357	-0.00499692	0.109192	0.0559469	0.0549985	0.163858	0.0531723	0.0562846	0.161134	1.33175	0.715341	1.75354	0	0	1	9.23688	7.49625	9.13332	0	0	2.22045e-14
P14866	P67809	HNRNPL	YBX1	Unstimulated	0.879418	n.s.	0.588486	0.690332	0.0241812	0.0214493	0.0959583	0.183661	0.0301695	0.0944466	0.135574	0.0633992	1.29468	1.24165	1.06582	1	1	0	6.89322	8.12592	8.45205	2.6652e-07	0.000114551	4.18776e-13
P38159	P39023	RBMX	RPL3	Unstimulated	0.879418	q < 0.05	0.0314397	0.208444	-0.196169	0.0619703	0.0516724	0.115282	0.0122242	0.0963775	0.0930903	0.0130446	0.633281	0.859975	0.148389	0	2	1	7.7716	12.3341	10.5444	8.069e-07	9.121e-10	0
Q92688-2	Q92747	ANP32B	ARPC1A	Unstimulated	0.879418	n.s.	0.849956	0.544079	-0.0102076	0.0678909	0.129231	0.044196	0.0921321	0.117676	0.039053	0.0630134	0.683404	0.387126	0.235894	0	2	1	13.674	6.60766	8.03804	5.06142e-05	2.76792e-08	1.79369e-05
P62854	Q9NZI8	RPS26	IGF2BP1	Unstimulated	0.879418	n.s.	0.385351	0.555093	0.0647113	-0.0270337	0.157431	0.0909898	0.0878002	0.235842	0.0969211	0.118476	1.112	1.21546	0.991961	0	3	0	5.70002	4.15289	4.92669	0.00863919	1.95486e-09	3.54073e-05
P59998	Q92747	ARPC4	ARPC1A	Unstimulated	0.879418	n.s.	0.887396	0.544079	-0.00639439	0.0678909	0.0493923	0.0246006	0.0638123	0.0539166	0.074527	0.0518093	0.327152	0.426122	0.529496	0	1	1	14.1536	10.3847	8.02244	3.85381e-12	6.43991e-10	9.74929e-08
P62263	P62851	RPS14	RPS25	Unstimulated	0.879668	n.s.	0.277367	0.60394	0.0603903	-0.0246693	0.0576784	0.0909945	0.185197	0.0607442	0.0474532	0.262162	0.942442	0.637397	1.99245	0	0	5	5.90549	3.53784	9.81537	7.77156e-15	6.71977e-06	2.2938e-07
O15212	P61758	PFDN6	VBP1	Unstimulated	0.879668	n.s.	0.144978	0.49485	-0.136698	-0.0366648	0.160674	0.0317563	0.033605	0.137	0.0275292	0.0351501	0.349662	0.483172	0.316793	14	3	1	12.7362	6.38463	6.36463	5.57816e-10	0	0
P17844	P61978-3	DDX5	HNRNPK	Unstimulated	0.879668	q < 0.05	0.0445855	0.0772206	0.187853	-0.158625	0.0963884	0.0821622	0.203468	0.106143	0.143232	0.105545	2.56948	0.434053	0.943957	2	2	4	4.8902	5.88887	5.14128	6.63929e-07	0.000180381	0.00192966
P62277	Q99879	RPS13	HIST1H2BM	Unstimulated	0.879668	q < 0.05	0.238618	0.00899928	0.0626917	-0.47388	0.044949	0.0984922	0.0639013	0.140448	0.126058	0.103846	0.732397	0.388636	1.14356	0	0	4	8.02226	5.35558	7.89412	7.2744e-10	8.29115e-13	1.06581e-14
P62244	Q5JR95	RPS15A	RPS8	Unstimulated	0.879668	n.s.	0.194335	0.0841089	0.071826	0.109782	0.0312477	0.173267	0.151561	0.0531107	0.155131	0.150392	0.358987	0.558497	0.977923	5	0	4	5.14102	5.62652	6.34846	3.41949e-14	1.8035e-08	8.60289e-06
Q5JR95	Q9NR30	RPS8	DDX21	Unstimulated	0.879668	n.s.	0.0841089	0.082289	0.109782	0.110383	0.12692	0.0473021	0.179356	0.102005	0.0426167	0.201994	0.606523	0.519342	1.56921	4	1	4	8.22811	2.98952	7.3143	2.25678e-06	0	9.01099e-11
P18077	Q07020	RPL35A	RPL18	Unstimulated	0.879917	n.s.	0.0924129	0.437799	0.102811	0.0340258	0.0136278	0.100663	0.225071	0.0403133	0.0951404	0.202398	1.41128	1.43106	4.40614	0	0	3	7.97335	4.17149	6.76813	2.31119e-08	3.95239e-14	2.28772e-05
O43719	P55072	HTATSF1	VCP	Unstimulated	0.879917	n.s.	0.157613	0.525581	-0.0986329	0.0326346	0.0815817	0.0635222	0.0862213	0.0673958	0.0549976	0.0753295	0.595898	1.06331	1.61359	1	0	0	10.2604	12.2985	7.77926	8.5576e-13	1.48303e-10	1.84297e-14
Q01105	Q96PZ0	SET	PUS7	Unstimulated	0.879917	n.s.	0.0804713	0.831234	-0.140891	0.0119413	0.0615337	0.0311231	0.0610975	0.0751327	0.0328083	0.14138	1.42996	0.807362	1.21165	0	1	0	11.6247	9.06493	8.70447	0	0	0
P62277	P62851	RPS13	RPS25	Unstimulated	0.880165	n.s.	0.238618	0.60394	0.0626917	-0.0246693	0.0574088	0.108585	0.102424	0.0375419	0.116619	0.227333	0.683482	0.622923	1.15471	1	1	5	5.28801	5.44537	8.2337	1.5289e-08	1.8657e-05	1.49381e-08
O15511	P30566	ARPC5	ADSL	Unstimulated	0.880165	n.s.	0.63673	0.124012	-0.023342	0.0909604	0.0998727	0.0231014	0.0333344	0.0972628	0.0246318	0.0333284	0.890382	0.118491	0.484516	1	1	0	18.1959	8.47876	6.67329	2.03359e-06	0	0
P84098	Q71DI3	RPL19	HIST2H3A	Unstimulated	0.880165		0.10922		0.0948534		0.348355	0.0469569	0.0351937	0.217273	0.0529713	0.0633555	0.247917	0.435384	0.353414	0	0	4	7.55175	3.47455	9.74266	0.0115716	0	0
P30837	Q15293	ALDH1B1	RCN1	Unstimulated	0.880165	n.s.	0.104155	0.223783	-0.155263	0.0748399	0.106558	0.00682641	0.129355	0.108852	0.00904306	0.131404	0.665895	0.101226	0.889014	1	0	1	11.0047	3.25082	14.2355	8.88178e-16	0	8.88178e-16
P68371	Q5JP53	TUBB4B	TUBB	Unstimulated	0.880165	q < 0.05	0.0613436	0.0331348	0.128797	0.181057	0.063752	0.0742813	0.0107514	0.06461	0.307802	0.0107514	1.16105	2.23008	0.852315	1	1	1	14.4406	1.71142	3.70832	0	0	0
P62805	P83731	HIST1H4A	RPL24	Unstimulated	0.880165	q < 0.05	0.0299134	0.362709	-0.209665	0.043275	0.230707	0.0406127	0.0982892	0.205985	0.0366827	0.146999	0.36442	0.235945	1.11238	4	0	4	6.77329	2.59536	8.09768	1.68392e-07	0	0
Q8N983-4	Q9BYD3	MRPL43	MRPL4	Unstimulated	0.880165	q < 0.05	0.903548	0.0308134	0.014063	0.242208	0.261845	0.224742	0.207595	0.0715868	0.102044	0.0731326	0.1841	0.778871	0.691682	1	1	1	7.21094	6.65362	4.32395	0.0365296	0.00505899	0.00363538
P18124	Q02543	RPL7	RPL18A	Unstimulated	0.880412	q < 0.05	0.220914	0.0366208	0.0835355	0.171544	0.0168324	0.0909928	0.00676816	0.238759	0.0809029	0.117328	2.33982	1.15726	0.854886	1	4	0	8.615	3.80989	6.37762	9.81992e-12	1.52345e-12	0
A8MXP9	Q7Z2W4-2	MATR3	ZC3HAV1	Unstimulated	0.880412	q < 0.05, logFC ≥ 1		0.00322601		1.91874	0.191918	0.047055	0.281092	0.137176	0.155362	0.0547556	0.849243	0.807696	0.472152	0	1	3	5.52529	4.27936	4.44253	0.0979701	0.000899355	0.0444769
P61247	Q00839	RPS3A	HNRNPU	Unstimulated	0.878601	n.s.	0.0770063	0.421173	0.114591	-0.0371371	0.0539558	0.0192557	0.169141	0.0624784	0.0188454	0.169468	0.527094	0.36881	0.888845	0	0	3	7.89595	10.4032	9.53508	0	0	4.95159e-13
P16403	P18621	HIST1H1C	RPL17	Unstimulated	0.878601	q < 0.05	0.0110779	0.335904	-0.393657	0.0464599	0.245021	0.0184819	0.13752	0.153106	0.0216374	0.145932	1.62068	0.402539	1.28368	5	0	4	8.54306	3.76317	6.81969	0.00453074	0	3.62484e-09
Q02543	Q5JR95	RPL18A	RPS8	Unstimulated	0.878601	q < 0.05	0.0366208	0.0841089	0.171544	0.109782	0.16308	0.171426	0.0454749	0.122632	0.145542	0.0726705	2.69051	0.833405	2.23517	0	4	0	7.31327	5.45853	5.21175	2.80081e-05	8.6539e-09	0
P62277	P62753	RPS13	RPS6	Unstimulated	0.87885	n.s.	0.238618	0.0854373	0.0626917	0.103916	0.0321711	0.0956992	0.0519283	0.0742214	0.0830836	0.237451	0.924588	0.190356	1.97818	4	1	4	6.59717	4.36345	8.39708	1.27454e-11	7.31148e-12	4.44089e-16
Q13151	Q9BRP8-2	HNRNPA0	WIBG	Unstimulated	0.87885		0.41239		-0.0377708		0.384743	0.0569135	0.0662365	0.142909	0.0639993	0.167857	1.25927	0.469479	0.306668	0	2	1	5.54721	4.02511	6.09018	0.104458	1.5667e-10	6.38086e-10
P54577	Q15393	YARS	SF3B3	Unstimulated	0.87885	n.s.	0.4765	0.056972	0.0317995	-0.144568	0.170551	0.0134002	0.0990812	0.166614	0.0140398	0.0999679	1.48485	0.0799746	0.861376	4	1	1	11.7352	3.8633	8.98926	1.06315e-12	0	0
P14866	P62753	HNRNPL	RPS6	Unstimulated	0.87885	n.s.	0.588486	0.0854373	0.0241812	0.103916	0.0635776	0.134225	0.0349855	0.103043	0.0856209	0.138222	2.01267	1.28269	0.81206	4	2	0	6.92543	7.53212	7.57229	1.09832e-08	3.03029e-05	2.57501e-11
P62805	P62851	HIST1H4A	RPS25	Unstimulated	0.87885	q < 0.05	0.0299134	0.60394	-0.209665	-0.0246693	0.083103	0.0410503	0.0635353	0.0943242	0.0908157	0.231025	1.20768	0.363159	0.981984	1	1	1	8.81314	4.81931	6.53875	1.09779e-12	2.32314e-07	7.08322e-13
P35573	P62805	AGL	HIST1H4A	Unstimulated	0.87885	q < 0.05	0.042123	0.0299134	-0.548644	-0.209665	0.251818	0.108654	0.10647	0.10397	0.129796	0.153217	1.35085	0.562243	0.497095	3	0	2	5.97736	5.66214	3.46416	0.00513054	6.91098e-07	5.91646e-07
D3YTB1	E9PR30	RPL32	FAU	Unstimulated	0.87885	n.s.	0.199145	0.925171	0.0640528	-0.00532085	0.0792872	0.053154	0.366	0.110114	0.0510202	0.160272	0.542087	0.252532	1.26145	0	1	5	6.16867	3.83786	7.18648	1.13437e-06	8.68925e-09	0.0490093
P47914	P60866	RPL29	RPS20	Unstimulated	0.879098	n.s.	0.458719	0.723222	0.0463896	-0.0334904	0.0622178	0.142245	0.0773304	0.0562647	0.143379	0.0630363	0.466681	0.94693	0.593614	0	1	1	13.2267	4.53933	8.25868	1.39528e-11	0.00150316	1.34636e-07
P17844	Q9NR30	DDX5	DDX21	Unstimulated	0.879098	q < 0.05	0.0445855	0.082289	0.187853	0.110383	0.046887	0.157252	0.314433	0.0476111	0.146451	0.154757	0.692643	0.452668	1.49864	2	1	4	2.89793	5.96283	5.75939	1.38601e-07	0.000298	0.00680154
E9PR30	P61254	FAU	RPL26	Unstimulated	0.879098	n.s.	0.925171	0.064155	-0.00532085	0.173095	0.0922554	0.0491499	0.198132	0.145551	0.0665787	0.155333	0.477002	0.513503	0.842272	0	1	2	9.80127	4.24973	5.44049	6.40012e-11	1.46702e-09	0.00170592
P22626	P23396	HNRNPA2B1	RPS3	Unstimulated	0.879098	n.s.	0.176293	0.190609	-0.0703011	0.0668564	0.121764	0.0956146	0.0758973	0.131769	0.130743	0.0819468	3.09532	0.832233	0.785258	1	0	1	10.18	5.96434	4.43536	9.72555e-14	7.10543e-15	0
P46976-3	P67809	GYG1	YBX1	Unstimulated	0.879098	n.s.	0.289805	0.690332	0.112511	0.0214493	0.143771	0.151845	0.0567313	0.130037	0.120416	0.12174	1.19593	0.879336	0.836466	4	3	3	5.99777	5.69472	4.17515	4.62348e-05	8.72432e-06	1.45523e-09
P84098	Q99879	RPL19	HIST1H2BM	Unstimulated	0.879098	q < 0.05	0.10922	0.00899928	0.0948534	-0.47388	0.150862	0.086365	0.088472	0.201336	0.0814732	0.0892889	0.384084	0.522779	0.319475	0	0	0	7.82108	3.85735	10.2611	4.15593e-08	0	0
P62280	Q00839	RPS11	HNRNPU	Unstimulated	0.877301	n.s.	0.139708	0.421173	0.101279	-0.0371371	0.0599616	0.0487889	0.0773982	0.0563943	0.0454577	0.165672	0.394539	0.425754	0.95225	1	1	3	8.83568	9.55644	8.93918	2.81672e-11	0	4.44089e-16
E9PR30	Q12906	FAU	ILF3	Unstimulated	0.877301	n.s.	0.925171	0.0862392	-0.00532085	-0.17232	0.03921	0.0766119	0.184458	0.085102	0.107874	0.111513	0.617717	0.626067	0.722636	0	0	1	7.05219	9.07729	7.92331	4.44089e-16	1.258e-07	0.00122274
P23396	P62899	RPS3	RPL31	Unstimulated	0.877551	n.s.	0.190609	0.321995	0.0668564	0.0518824	0.0738221	0.0811823	0.0345268	0.100225	0.0875926	0.0818199	1.66065	1.10789	2.29608	1	2	0	13.7477	6.04274	6.2218	1.13243e-14	0	0
P62750	P83731	RPL23A	RPL24	Unstimulated	0.8778	n.s.	0.1201	0.362709	0.0918379	0.043275	0.192437	0.109481	0.0825559	0.178258	0.0991597	0.0836406	1.37938	0.411047	0.941245	4	1	3	6.41246	4.24999	7.00123	5.2185e-10	2.22045e-16	0
O60506	P62854	SYNCRIP	RPS26	Unstimulated	0.8778	n.s.	0.850315	0.385351	0.00835527	0.0647113	0.0498053	0.0919476	0.0796139	0.246936	0.079605	0.0823251	1.50913	0.582647	1.24582	1	1	1	8.98399	4.93685	5.62272	4.53624e-11	2.99316e-13	2.39624e-08
P18621	P62854	RPL17	RPS26	Unstimulated	0.878049	n.s.	0.335904	0.385351	0.0464599	0.0647113	0.153793	0.0377089	0.130665	0.235729	0.0367498	0.121031	1.88972	0.414506	1.44534	4	1	3	8.79455	2.93119	5.28249	4.97205e-06	0	1.22591e-05
P62258	P68371	YWHAE	TUBB4B	Unstimulated	0.878049	n.s.	0.44133	0.0613436	0.0364978	0.128797	0.0392741	0.177614	0.0462202	0.0392741	0.289338	0.0461497	0.433863	1.62445	1.05961	0	0	1	10.9505	1.37442	8.51272	0	1.3527e-12	0
P23396	Q99878	RPS3	HIST1H2AJ	Unstimulated	0.878049	q < 0.05	0.190609	0.0144965	0.0668564	-0.326175	0.187664	0.0723363	0.0402015	0.171906	0.0840142	0.0413392	2.23029	0.946278	2.33253	5	1	0	11.1862	5.09773	5.73248	3.42425e-10	0	0
Q9BRP8-2	Q9NR30	WIBG	DDX21	Unstimulated	0.878049			0.082289		0.110383	0.197856	0.10356	0.195766	0.12085	0.0932978	0.174397	1.08639	0.47871	0.740475	1	2	1	4.53767	4.86238	6.08383	6.21427e-05	2.1005e-11	8.58864e-08
P62244	P62995	RPS15A	TRA2B	Unstimulated	0.878049	n.s.	0.194335	0.881528	0.071826	0.00684129	0.129057	0.108028	0.0913961	0.135667	0.153693	0.082123	0.707659	0.338077	0.512767	0	1	4	6.21744	7.10834	5.36536	5.85028e-07	1.50776e-06	4.52227e-07
P61160	Q92688-2	ACTR2	ANP32B	Unstimulated	0.878049	q < 0.05	0.032956	0.849956	-0.194225	-0.0102076	0.188968	0.0335862	0.0297566	0.177332	0.0294567	0.0287888	0.950725	0.272552	0.547156	1	2	0	14.7833	7.25258	6.01842	4.68101e-06	1.14464e-12	0
Q12905	Q99729-3	ILF2	HNRNPAB	Unstimulated	0.878049	n.s.	0.120668	0.193709	-0.0961326	-0.0665729	0.0543306	0.0299241	0.225097	0.0910257	0.118299	0.229462	1.24173	0.617861	1.5014	0	0	3	4.05996	5.33149	6.94406	4.44089e-16	2.94327e-11	1.06866e-09
P40429	P62424	RPL13A	RPL7A	Unstimulated	0.878296	n.s.	0.40146	0.320319	0.0410906	0.0548915	0.406414	0.0879992	0.023935	0.224418	0.08431	0.0280501	1.54375	0.730763	2.5974	1	0	0	10.0841	3.55785	4.07913	0.0542014	6.30607e-14	0
P46776	Q12906	RPL27A	ILF3	Unstimulated	0.876518	n.s.	0.308813	0.0862392	0.0464274	-0.17232	0.193626	0.0527413	0.0964771	0.226777	0.0662608	0.0878534	1.78736	0.359981	0.503433	1	1	4	7.6141	5.28308	5.30575	1.95647e-06	0	4.59632e-14
P62280	Q02878	RPS11	RPL6	Unstimulated	0.876768	n.s.	0.139708	0.276332	0.101279	0.0504958	0.275952	0.0956472	0.00786143	0.195916	0.0839934	0.0148913	3.94653	0.791715	0.109049	5	3	0	12.0063	4.27467	3.4549	0.000680055	1.68754e-14	0
D3YTB1	O76021	RPL32	RSL1D1	Unstimulated	0.876768	n.s.	0.199145	0.138762	0.0640528	0.0882433	0.0634171	0.203569	0.183779	0.29192	0.0591715	0.0620823	1.478	0.801989	0.456574	0	1	2	7.8411	2.91432	3.45249	0.0634171	0.018001	0.00397211
P63173	Q02878	RPL38	RPL6	Unstimulated	0.877016	n.s.	0.13901	0.276332	0.0972779	0.0504958	0.0913173	0.294582	0.0608171	0.119211	0.0642013	0.0346548	3.71623	0.0568889	0.546846	0	3	0	13.3868	3.49014	6.76962	0.000272137	0.0506207	5.55939e-05
P18621	P62277	RPL17	RPS13	Unstimulated	0.877264	n.s.	0.335904	0.238618	0.0464599	0.0626917	0.22047	0.103945	0.042395	0.14866	0.0927901	0.127111	1.59405	0.358379	0.919475	4	0	0	7.78619	5.20473	6.46112	0.00022488	1.83809e-12	1.77636e-14
P12956	P20042	XRCC6	EIF2S2	Unstimulated	0.87751	q < 0.05	0.0401058	0.0392565	-0.16532	0.15922	0.127325	0.0582469	0.214352	0.138586	0.124236	0.147985	0.311668	1.28569	1.0676	2	0	2	6.48179	3.85508	5.46725	1.03218e-05	2.66454e-14	0.00706608
P10412	P22626	HIST1H1E	HNRNPA2B1	Unstimulated	0.87751	n.s.	0.294113	0.176293	-0.12672	-0.0703011	0.0603105	0.0823845	0.0804681	0.0814697	0.127278	0.0860693	2.35864	0.507219	2.81726	0	2	1	7.52115	9.36081	7.13225	0	0	0
P12004	Q06830	PCNA	PRDX1	Unstimulated	0.87751	n.s.	0.0648759	0.156103	-0.131036	-0.0737838	0.119086	0.0444965	0.0499155	0.11687	0.0435231	0.0499958	1.27613	0.75539	0.662508	1	0	1	12.9147	9.19755	8.43443	0	0	0
Q16778	Q71DI3	HIST2H2BE	HIST2H3A	Unstimulated	0.87751		0.0158364		-0.309837		0.175927	0.0701341	0.0254213	0.347738	0.0532903	0.0499434	1.79428	0.287628	0.518081	1	0	4	8.25756	4.8246	2.57206	0.086204	4.17709e-06	1.72025e-10
E9PR30	P35573	FAU	AGL	Unstimulated	0.87751	q < 0.05	0.925171	0.042123	-0.00532085	-0.548644	0.470287	0.143201	0.139191	0.13322	0.101042	0.0977848	1.9588	0.745906	0.644175	3	1	3	4.30924	3.36112	3.09492	0.11531	0.000371035	0.000668023
P26373	P46778	RPL13	RPL21	Unstimulated	0.877756	n.s.	0.398907	0.510354	0.0453959	0.0373262	0.178479	0.110394	0.119114	0.111958	0.103088	0.144251	3.18031	1.93714	2.19891	0	3	0	6.84143	3.83859	6.80493	0.00192628	6.66134e-16	6.27809e-11
D3YTB1	P46976-3	RPL32	GYG1	Unstimulated	0.877756	n.s.	0.199145	0.289805	0.0640528	0.112511	0.283581	0.0538204	0.0440693	0.174404	0.0347735	0.228696	1.69039	0.512306	1.14008	3	3	1	5.99394	2.82596	6.16633	0.00876112	2.98799e-09	7.70192e-09
P48163	Q99598	ME1	TSNAX	Unstimulated	0.877756	q < 0.05	0.0300029	0.210903	-0.237124	0.107608	0.0426522	0.0537741	0.0925844	0.0479109	0.050638	0.0992806	0.558939	0.610365	1.21805	1	1	0	8.79659	9.96553	13.141	4.44089e-16	0	0
A8MXP9	P09874	MATR3	PARP1	Unstimulated	0.877756			0.0812462		-0.111685	0.16149	0.186857	0.134365	0.0711696	0.141784	0.199214	0.708701	0.592135	0.581639	0	1	1	3.45637	4.26796	6.77554	0.0759873	0.0261403	0.00546982
P39023	P61978-3	RPL3	HNRNPK	Unstimulated	0.877756	n.s.	0.208444	0.0772206	0.0619703	-0.158625	0.106223	0.108826	0.0519595	0.135291	0.0892784	0.0826752	3.17591	1.02484	1.7694	0	0	1	11.6866	5.3497	6.83417	9.26869e-09	3.61931e-06	1.77636e-15
H3BS10	Q01130	HEXA	SRSF2	Unstimulated	0.877756	q < 0.05	0.011051	0.21297	-0.526381	-0.0799231	0.0600498	0.169815	0.0550196	0.143587	0.167204	0.0947273	0.61616	1.40294	1.33915	0	0	0	8.00715	5.60855	5.81253	1.06581e-12	4.63944e-08	0
P46976-3	P62854	GYG1	RPS26	Unstimulated	0.877756	n.s.	0.289805	0.385351	0.112511	0.0647113	0.0696088	0.085795	0.153151	0.274001	0.0492884	0.118108	1.44936	0.70327	0.162782	3	4	2	6.72145	3.05149	4.91506	9.43816e-05	7.29523e-07	0.00199215
P46777	Q86TI2	RPL5	DPP9	Unstimulated	0.877756	n.s.	0.123357	0.0774248	0.109192	0.122734	0.17048	0.0566308	0.0683723	0.16329	0.0598255	0.0915511	0.826232	0.452823	1.30809	1	1	1	9.77109	6.98404	6.92955	4.04613e-10	0	0
P40855	P61158	PEX19	ACTR3	Unstimulated	0.877756	n.s.	0.673925	0.109956	-0.0388876	-0.107093	0.119406	0.00980647	0.0462147	0.150985	0.01022	0.0375373	0.697189	0.114185	0.382119	2	0	0	15.1766	10.4014	6.48368	6.43086e-10	0	7.71974e-11
P62906	Q07020	RPL10A	RPL18	Unstimulated	0.878	n.s.	0.118812	0.437799	0.0869421	0.0340258	0.0201745	0.047648	0.283327	0.0201107	0.0675187	0.267432	1.86707	0.429932	2.82419	0	0	3	9.99053	2.72457	7.02957	2.02188e-05	4.44089e-16	8.3947e-06
P13010	P62899	XRCC5	RPL31	Unstimulated	0.876248	q < 0.05	0.0355591	0.321995	-0.181212	0.0518824	0.131096	0.101937	0.163622	0.13523	0.114203	0.178997	1.16976	0.94193	1.49856	2	0	1	5.9677	4.65354	4.76965	5.51859e-11	0	8.49099e-13
P62266	Q02543	RPS23	RPL18A	Unstimulated	0.876494	q < 0.05	0.271533	0.0366208	0.0517015	0.171544	0.188345	0.16407	0.047352	0.131083	0.133185	0.0637099	2.84823	0.815242	2.16967	5	5	0	7.02218	4.71219	5.00601	0.000134829	1.05878e-07	0
O00231	Q99460	PSMD11	PSMD1	Unstimulated	0.87674	n.s.	0.0985205	0.455964	0.120217	0.0337716	0.104967	0.0599486	0.122751	0.140278	0.0791238	0.11447	2.297	0.765884	1.03962	1	4	5	7.46922	4.51044	7.43503	5.73852e-11	0	5.01377e-13
P35573	P67809	AGL	YBX1	Unstimulated	0.87674	q < 0.05	0.042123	0.690332	-0.548644	0.0214493	0.354482	0.0437619	0.0679366	0.145907	0.0996504	0.108893	1.79618	0.566317	0.527999	4	0	2	6.40793	6.64515	3.84807	0.0233814	3.87956e-12	1.84109e-08
Q13011	Q9NSE4	ECH1	IARS2	Unstimulated	0.87674	q < 0.05	0.0310008	0.191635	-0.285992	-0.0679928	0.0491032	0.028928	0.0723524	0.0702311	0.0316873	0.0754525	0.62412	0.276848	0.68693	0	1	1	14.2272	9.79188	9.53696	1.00808e-13	0	0
E7EPK6	Q00839	RPS24	HNRNPU	Unstimulated	0.87674	n.s.	0.201472	0.421173	0.0745904	-0.0371371	0.0616529	0.0269818	0.0777623	0.0502643	0.0254558	0.172786	0.305189	0.468121	0.83298	1	1	3	8.66746	10.6412	9.97828	1.66533e-13	0	0
P25398	Q99878	RPS12	HIST1H2AJ	Unstimulated	0.87674	q < 0.05	0.0951105	0.0144965	0.0980947	-0.326175	0.191928	0.0256606	0.0554667	0.214599	0.0276917	0.0898578	1.59186	0.419551	1.2621	5	0	0	10.9798	6.4205	5.21083	1.15321e-07	0	0
P05388	Q02878	RPLP0	RPL6	Unstimulated	0.876984	n.s.	0.196748	0.276332	0.0649849	0.0504958	0.105896	0.147	0.143243	0.0731858	0.134263	0.130794	3.28645	2.3811	2.65725	0	0	0	8.69435	4.59611	6.07374	3.01391e-06	3.10897e-08	3.93122e-10
P27635	P62277	RPL10	RPS13	Unstimulated	0.877228	q < 0.05	0.0431016	0.238618	0.155707	0.0626917	0.10905	0.104141	0.0403737	0.236407	0.0888793	0.0790559	1.04209	0.537994	0.972943	4	0	0	9.57872	5.00976	5.09076	1.91216e-05	4.32188e-12	0
P18124	P26373	RPL7	RPL13	Unstimulated	0.87747	n.s.	0.220914	0.398907	0.0835355	0.0453959	0.102399	0.0177654	0.165937	0.274604	0.0188238	0.162444	0.323525	0.32263	1.80892	1	0	0	9.56272	1.85171	6.94419	6.41767e-09	0	5.41789e-14
P62266	Q12905	RPS23	ILF2	Unstimulated	0.87574	n.s.	0.271533	0.120668	0.0517015	-0.0961326	0.0810286	0.116526	0.183212	0.124204	0.0734569	0.182849	0.844967	0.5264	1.21761	1	2	1	6.93276	3.70474	8.01117	5.20428e-12	1.17866e-06	7.41973e-11
P84098	Q12905	RPL19	ILF2	Unstimulated	0.874016	n.s.	0.10922	0.120668	0.0948534	-0.0961326	0.111492	0.052419	0.20762	0.114887	0.0495561	0.224803	1.08666	0.558013	1.17517	0	1	3	5.82864	3.07076	9.87533	7.49483e-08	2.43024e-09	6.71806e-10
P62244	P62263	RPS15A	RPS14	Unstimulated	0.874263	n.s.	0.194335	0.277367	0.071826	0.0603903	0.0268943	0.16046	0.240938	0.0265119	0.143649	0.172738	0.553166	0.283813	1.64987	0	1	4	4.89318	5.23893	8.64442	0	6.6931e-09	0.000410223
P62854	P67809	RPS26	YBX1	Unstimulated	0.874263	n.s.	0.385351	0.690332	0.0647113	0.0214493	0.0650915	0.136236	0.0817663	0.22537	0.11693	0.0925187	0.493419	0.778339	0.93831	1	1	1	7.46717	5.31119	4.77399	5.43127e-10	9.65121e-11	2.98374e-08
P17844	Q12906	DDX5	ILF3	Unstimulated	0.874263	q < 0.05	0.0445855	0.0862392	0.187853	-0.17232	0.052842	0.269497	0.120111	0.0851268	0.184008	0.0788257	1.05163	0.533009	0.383508	2	1	4	5.27613	6.89712	4.48155	2.58815e-09	0.00300531	3.33047e-05
P61254	Q08211	RPL26	DHX9	Unstimulated	0.872549	n.s.	0.064155	0.526304	0.173095	-0.0315667	0.123359	0.0376059	0.0831134	0.23818	0.0421381	0.156614	1.6408	0.221274	0.532143	0	1	0	8.92524	5.12045	5.60908	9.59529e-10	0	0
E9PMI6	Q13011	CLNS1A	ECH1	Unstimulated	0.872549	q < 0.05	0.535587	0.0310008	-0.0526957	-0.285992	0.130051	0.0539244	0.0209671	0.163752	0.0599246	0.0272184	0.837025	0.399143	0.0924358	1	1	0	11.101	7.57997	11.0071	3.00187e-07	0	0
P17844	P46976-3	DDX5	GYG1	Unstimulated	0.872549	q < 0.05	0.0445855	0.289805	0.187853	0.112511	0.1594	0.0626653	0.137737	0.0984587	0.110099	0.224507	0.904315	0.388063	1.4403	1	1	1	4.17018	5.54959	7.06718	0.00119241	6.25242e-05	0.00132903
P15880	P18621	RPS2	RPL17	Unstimulated	0.872798	n.s.	0.188053	0.335904	0.0715943	0.0464599	0.211387	0.0185804	0.135439	0.198889	0.0188143	0.142549	1.96592	0.276019	1.19523	5	0	4	8.5989	3.06598	7.04887	5.02251e-08	0	2.17164e-11
P46776	P62753	RPL27A	RPS6	Unstimulated	0.873047	n.s.	0.308813	0.0854373	0.0464274	0.103916	0.139941	0.0438774	0.0314478	0.189898	0.0445949	0.209731	2.33794	0.294063	1.28139	3	1	4	6.33373	3.59294	7.58317	1.43598e-07	0	0
P54727	P61158	RAD23B	ACTR3	Unstimulated	0.873047	n.s.	0.549941	0.109956	-0.0349987	-0.107093	0.0129127	0.0644111	0.0925862	0.0343907	0.0634349	0.0921628	0.431174	0.396151	0.939828	0	1	0	6.52628	10.7551	15.8494	0	0	0
P39019	P62841	RPS19	RPS15	Unstimulated	0.873294	n.s.	0.0624074	0.818055	0.131427	0.014672	0.165068	0.090221	0.0915179	0.129194	0.149783	0.0897902	1.07509	0.107192	0.470434	1	0	4	10.5125	4.75316	3.49789	3.04855e-05	8.13127e-12	0
P62851	Q99878	RPS25	HIST1H2AJ	Unstimulated	0.873294	q < 0.05	0.60394	0.0144965	-0.0246693	-0.326175	0.12243	0.0451365	0.0691637	0.165254	0.0411065	0.207447	1.44138	0.265842	0.951037	5	1	1	9.66945	3.3456	6.03246	1.01408e-12	1.10733e-07	2.55351e-13
P11021	Q07021	HSPA5	C1QBP	Unstimulated	0.871595	q < 0.05	0.00567896	0.697096	0.653882	0.0278029	0.107751	0.0701345	0.191082	0.107751	0.0624109	0.223591	2.04064	2.09683	8.65653	1	0	0	6.28162	2.34729	5.89822	0	0	9.10383e-15
P18077	Q5JR95	RPL35A	RPS8	Unstimulated	0.871595	n.s.	0.0924129	0.0841089	0.102811	0.109782	0.301365	0.0651857	0.0385559	0.205901	0.0611488	0.0647334	2.63043	0.816201	3.33668	0	3	0	11.3894	3.58624	4.43091	0.000876341	0	1.55431e-15
P53621	Q9Y678	COPA	COPG1	Unstimulated	0.871595	n.s.	0.374605	0.339045	-0.0466052	-0.0489593	0.0304262	0.14104	0.236085	0.086188	0.059578	0.148624	0.636974	0.603868	0.249577	0	0	1	7.15053	4.95564	11.6989	0.000305111	0.0132795	0.00620274
H0Y9G6	Q9BYD3	MRPL3	MRPL4	Unstimulated	0.871595	q < 0.05	0.043274	0.0308134	0.162961	0.242208	0.0642133	0.430554	0.184233	0.0485313	0.156159	0.0533927	0.190379	1.86931	0.860159	2	0	0	5.05011	6.51803	3.88273	0.000630466	0.182067	0.00400923
E7EPK6	Q99729-3	RPS24	HNRNPAB	Unstimulated	0.871595	n.s.	0.201472	0.193709	0.0745904	-0.0665729	0.0793572	0.0970333	0.171351	0.109723	0.0983792	0.187305	0.39379	0.0716487	1.63061	1	1	4	6.75078	4.82013	6.06299	4.00746e-12	4.44089e-16	1.24616e-11
P17844	Q99879	DDX5	HIST1H2BM	Unstimulated	0.871595	q < 0.05	0.0445855	0.00899928	0.187853	-0.47388	0.127642	0.138746	0.0731878	0.185205	0.113828	0.0795889	0.211808	0.228095	0.768528	2	2	4	7.32104	5.40103	5.3215	5.32617e-07	0.000155372	1.89242e-06
E9PR30	Q08211	FAU	DHX9	Unstimulated	0.871595	n.s.	0.925171	0.526304	-0.00532085	-0.0315667	0.0505416	0.0553306	0.145016	0.149897	0.0893867	0.101935	1.20362	0.541602	0.801101	0	0	2	6.6696	8.46507	8.46217	4.60076e-13	3.71058e-09	0.000393884
P18124	P46976-3	RPL7	GYG1	Unstimulated	0.871595	n.s.	0.220914	0.289805	0.0835355	0.112511	0.0524951	0.0125823	0.0174949	0.134037	0.0172931	0.398883	0.307332	0.179681	2.75608	0	3	1	5.29408	1.88274	10.273	2.69674e-07	4.66294e-15	7.54952e-14
P62854	Q12906	RPS26	ILF3	Unstimulated	0.869903	n.s.	0.385351	0.0862392	0.0647113	-0.17232	0.0366758	0.15627	0.0575934	0.221102	0.134871	0.0724648	0.809072	0.781981	1.27327	0	2	1	7.87884	5.82052	4.39314	9.9809e-12	1.32382e-09	5.07659e-09
P46976-3	Q08211	GYG1	DHX9	Unstimulated	0.869903	n.s.	0.289805	0.526304	0.112511	-0.0315667	0.119581	0.124572	0.0375894	0.183699	0.0953571	0.121535	1.08134	0.787835	0.416742	3	2	2	6.67819	5.41347	6.48317	3.24701e-05	9.20042e-07	4.69831e-11
P12956	P67809	XRCC6	YBX1	Unstimulated	0.869903	q < 0.05	0.0401058	0.690332	-0.16532	0.0214493	0.136968	0.147091	0.119564	0.151534	0.135955	0.134538	1.53774	0.975823	1.46832	3	1	1	5.20566	5.778	3.63218	9.85878e-14	2.73115e-14	0
P16401	P16403	HIST1H1B	HIST1H1C	Unstimulated	0.869903	q < 0.05	0.00830922	0.0110779	-0.683903	-0.393657	0.28021	0.00999071	0.379314	0.130368	0.0107705	0.295399	0.934913	0.245265	1.50231	0	1	3	3.53553	2.04107	5.56358	0.0083046	0	0.000424983
P18124	Q5JR95	RPL7	RPS8	Unstimulated	0.869903	n.s.	0.220914	0.0841089	0.0835355	0.109782	0.123962	0.0301011	0.141919	0.258446	0.0290758	0.138084	0.372763	0.493557	1.39417	1	0	0	10.0732	3.45264	6.36901	2.15274e-09	0	6.66134e-15
P15880	P22626	RPS2	HNRNPA2B1	Unstimulated	0.869903	n.s.	0.188053	0.176293	0.0715943	-0.0703011	0.103117	0.084459	0.0573518	0.125904	0.128837	0.097768	1.80111	0.594096	2.86015	1	1	1	7.4637	7.31971	7.00877	1.63358e-12	0	0
P39019	P60866	RPS19	RPS20	Unstimulated	0.870155	n.s.	0.0624074	0.723222	0.131427	-0.0334904	0.0182101	0.317966	0.098556	0.0206439	0.20235	0.137885	0.143742	0.997486	0.0576621	0	0	0	4.11161	5.70289	9.8509	0	0.0429935	3.27249e-07
P23396	P62277	RPS3	RPS13	Unstimulated	0.870406	n.s.	0.190609	0.238618	0.0668564	0.0626917	0.0905574	0.207999	0.0389033	0.0626667	0.172989	0.0821947	1.31358	1.26639	1.59443	1	1	4	8.20396	6.94312	5.58951	6.89364e-08	3.08237e-07	0
P09651	P39019	HNRNPA1	RPS19	Unstimulated	0.870406	n.s.	0.580484	0.0624074	0.0247302	0.131427	0.0923389	0.0889344	0.148012	0.0926207	0.0924065	0.164623	1.31087	0.447182	0.730222	1	1	0	12.9234	3.89179	4.46881	1.31672e-13	4.49418e-13	1.59872e-14
P07237	P63151	P4HB	PPP2R2A	Unstimulated	0.870406	n.s.	0.278341	0.165185	-0.0541465	0.0758454	0.0599647	0.0902894	0.0842715	0.0587953	0.0887412	0.0848854	0.961782	1.78661	0.200803	0	0	1	7.81431	7.2864	14.8102	0	0	0
P62263	P67809	RPS14	YBX1	Unstimulated	0.870406	n.s.	0.277367	0.690332	0.0603903	0.0214493	0.065554	0.0554226	0.194019	0.088277	0.0576684	0.201322	0.31665	0.403463	1.91908	0	1	4	7.68714	4.08124	9.90788	0	0	8.20899e-12
P10412	P11940	HIST1H1E	PABPC1	Unstimulated	0.870406	n.s.	0.294113	0.0920994	-0.12672	0.112678	0.0781908	0.125914	0.0860035	0.105966	0.153496	0.113657	3.81945	2.45644	2.67691	4	0	3	5.17861	7.78798	3.42184	1.33227e-15	4.44089e-16	0
P62753	Q5SSJ5	RPS6	HP1BP3	Unstimulated	0.870406	q < 0.05	0.0854373	0.00830922	0.103916	-0.485731	0.114761	0.0542356	0.13013	0.228899	0.0440919	0.203312	0.906122	0.376406	0.72028	3	0	0	7.03789	3.15875	6.81192	0.000659261	3.16473e-10	0.00023526
E7EPK6	P25398	RPS24	RPS12	Unstimulated	0.870406	n.s.	0.201472	0.0951105	0.0745904	0.0980947	0.127203	0.0260826	0.182391	0.0917779	0.0268476	0.184944	1.22399	0.362987	2.14169	0	0	4	8.79541	8.02799	6.4849	1.17218e-07	0	3.59206e-09
P62854	Q99879	RPS26	HIST1H2BM	Unstimulated	0.870406	q < 0.05	0.385351	0.00899928	0.0647113	-0.47388	0.0847281	0.0981176	0.0871212	0.279994	0.0871518	0.0945095	0.875514	0.408402	0.794659	0	1	1	9.08297	3.91835	4.70185	1.56649e-08	1.84297e-12	1.26609e-07
P61313	Q02543	RPL15	RPL18A	Unstimulated	0.870656	q < 0.05	0.464289	0.0366208	0.037312	0.171544	0.228818	0.0513574	0.035333	0.300414	0.0469281	0.0507296	3.38854	0.417994	3.45843	0	1	0	9.86918	3.10902	6.29084	0.0250462	4.44089e-16	0
P39023	Q9BRP8-2	RPL3	WIBG	Unstimulated	0.870656		0.208444		0.0619703		0.185007	0.0851338	0.123668	0.12929	0.0834247	0.115253	0.793688	0.45569	0.18164	1	1	0	9.31228	6.72039	6.24733	1.20579e-05	8.88178e-16	2.35758e-11
P35573	Q12905	AGL	ILF2	Unstimulated	0.870656	q < 0.05	0.042123	0.120668	-0.548644	-0.0961326	0.250718	0.0749155	0.200717	0.118875	0.076219	0.155227	2.40397	0.124403	1.64716	3	1	1	5.12523	4.97082	7.00406	0.00502961	1.63718e-05	6.90348e-05
P62244	P62854	RPS15A	RPS26	Unstimulated	0.870906	n.s.	0.194335	0.385351	0.071826	0.0647113	0.0280842	0.105141	0.171868	0.151025	0.16836	0.112446	1.12547	0.751279	0.408678	1	1	1	7.15723	5.28979	4.63663	1.31258e-07	1.01249e-07	0.00164193
P18621	P62899	RPL17	RPL31	Unstimulated	0.871154	n.s.	0.335904	0.321995	0.0464599	0.0518824	0.203101	0.0367066	0.120441	0.203569	0.0352174	0.171614	1.24712	0.341024	1.15827	4	1	4	8.34794	2.45945	5.78426	1.10557e-06	0	7.50511e-12
P17844	Q99878	DDX5	HIST1H2AJ	Unstimulated	0.871154	q < 0.05	0.0445855	0.0144965	0.187853	-0.326175	0.143894	0.219204	0.0692726	0.157955	0.132081	0.0615114	0.351076	0.630263	0.633267	2	2	4	7.27782	5.67362	4.58968	1.47215e-06	0.00098028	1.37247e-06
P07954-2	Q02790	FH	FKBP4	Unstimulated	0.871154	n.s.	0.100955	0.0523508	-0.122563	0.147178	0.095071	0.0125488	0.0810025	0.183652	0.0123426	0.0919596	1.75796	0.273585	1.88162	1	0	0	14.0863	5.97819	7.8913	0	0	0
P35573	P62280	AGL	RPS11	Unstimulated	0.871154	q < 0.05	0.042123	0.139708	-0.548644	0.101279	0.23807	0.0528503	0.184848	0.0748254	0.0851467	0.127983	1.37628	0.560141	1.01665	4	0	2	5.99241	5.81067	9.68116	0.00397388	2.46496e-11	3.76855e-05
P17844	P62995	DDX5	TRA2B	Unstimulated	0.871154	q < 0.05	0.0445855	0.881528	0.187853	0.00684129	0.137076	0.167462	0.0854871	0.180541	0.143058	0.0619471	0.716494	0.296729	0.989823	3	1	0	5.66995	6.36617	6.42524	3.44893e-05	0.00279633	4.67709e-06
P47914	Q71DI3	RPL29	HIST2H3A	Unstimulated	0.871154		0.458719		0.0463896		0.412452	0.030179	0.0776735	0.312027	0.0344536	0.0768676	0.568364	0.169557	0.269513	1	0	3	7.62815	4.12133	3.6349	0.021268	0	0
P61160	Q92747	ACTR2	ARPC1A	Unstimulated	0.871154	q < 0.05	0.032956	0.544079	-0.194225	0.0678909	0.231024	0.00724616	0.0921294	0.206488	0.0170734	0.0695493	0.623647	0.234688	0.5264	1	0	1	11.8949	5.508	8.77995	7.07907e-06	4.44089e-16	2.91584e-06
P10412	P27635	HIST1H1E	RPL10	Unstimulated	0.871154	q < 0.05	0.294113	0.0431016	-0.12672	0.155707	0.0893524	0.054175	0.114559	0.222311	0.0501516	0.116035	1.10319	0.429547	1.84666	4	1	4	7.54364	3.57352	8.26807	1.00013e-08	0	3.26406e-14
P16403	Q8WXX5	HIST1H1C	DNAJC9	Unstimulated	0.871154	q < 0.05	0.0110779	0.233336	-0.393657	0.064746	0.211323	0.238496	0.0497133	0.101892	0.291042	0.0659468	0.931064	0.378538	0.361163	0	1	1	3.01256	7.1022	1.92353	0.00391581	2.65553e-07	6.54855e-07
P16403	Q9NZI8	HIST1H1C	IGF2BP1	Unstimulated	0.871154	q < 0.05	0.0110779	0.555093	-0.393657	-0.0270337	0.428397	0.0727859	0.0133971	0.2265	0.101392	0.0497373	0.966571	1.96748	0.907126	1	2	1	5.23171	5.06509	5.41858	0.0842968	7.45513e-11	2.00506e-12
D3YTB1	P25398	RPL32	RPS12	Unstimulated	0.871154	n.s.	0.199145	0.0951105	0.0640528	0.0980947	0.052336	0.0602807	0.144202	0.0670918	0.0579991	0.144594	0.734104	0.701004	1.78373	1	0	4	9.66983	10.3584	5.77153	7.75365e-09	0	6.45554e-09
P62263	P83731	RPS14	RPL24	Unstimulated	0.871401	n.s.	0.277367	0.362709	0.0603903	0.043275	0.237823	0.0559293	0.0842676	0.222471	0.0556435	0.0934955	1.2805	0.546486	0.76057	5	1	0	9.76791	3.41879	6.26517	6.63405e-08	0	4.44089e-16
P62266	Q9BRP8-2	RPS23	WIBG	Unstimulated	0.871401		0.271533		0.0517015		0.0906175	0.0369081	0.238907	0.104909	0.03931	0.251647	1.0595	0.160868	1.52873	0	0	5	6.98206	2.79401	9.099	7.62937e-10	0	6.66867e-07
P35573	Q9NZI8	AGL	IGF2BP1	Unstimulated	0.871401	q < 0.05	0.042123	0.555093	-0.548644	-0.0270337	0.464908	0.0664357	0.0755527	0.209731	0.0711556	0.0681692	1.4134	2.08485	1.13278	3	2	1	5.26133	3.70951	5.26114	0.110981	1.54718e-08	8.36655e-07
P23396	Q16778	RPS3	HIST2H2BE	Unstimulated	0.871401	q < 0.05	0.190609	0.0158364	0.0668564	-0.309837	0.104627	0.0978202	0.0270158	0.101945	0.0824695	0.0302127	0.614435	1.02248	1.87168	0	1	0	15.2957	7.20522	7.48584	0.0399817	2.46583e-05	2.62238e-10
P14866	P62805	HNRNPL	HIST1H4A	Unstimulated	0.871401	q < 0.05	0.588486	0.0299134	0.0241812	-0.209665	0.0620695	0.161282	0.0308728	0.0784738	0.154471	0.0923743	1.84904	1.15004	0.915741	0	1	0	6.09965	8.93853	9.56984	2.70819e-08	4.91336e-05	2.16338e-12
F5H5P2	P07954-2	CTC-435M10.3	FH	Unstimulated	0.871401	q < 0.05	0.0246973	0.100955	-0.369924	-0.122563	0.0663013	0.119615	0.0808895	0.101591	0.132656	0.0679021	0.765405	0.526334	0.0804415	0	0	1	10.2268	7.74394	8.20668	4.38631e-08	6.80906e-06	4.89592e-07
P61981	P68371	YWHAG	TUBB4B	Unstimulated	0.871401	n.s.	0.138849	0.0613436	0.09267	0.128797	0.110866	0.200893	0.0204566	0.110866	0.258996	0.0204566	0.745028	0.652028	0.449994	1	0	0	13.8856	1.21567	4.52502	0	1.6624e-11	0
C9J5N1	Q8N995	AARSD1	HMGCS1	Unstimulated	0.871401	q < 0.05	0.170548	0.0183757	-0.0943872	0.350173	0.0849404	0.0757106	0.0560217	0.137422	0.0711836	0.0531465	0.299235	0.615019	0.374649	0	0	0	13.0901	10.3642	5.8551	9.39115e-12	2.22045e-12	4.95159e-14
P46776	P62277	RPL27A	RPS13	Unstimulated	0.871648	n.s.	0.308813	0.238618	0.0464274	0.0626917	0.26994	0.114406	0.081543	0.174788	0.0935758	0.0977938	1.4578	0.484335	0.761743	1	0	0	8.71918	5.22037	5.59298	0.00303186	1.73217e-10	5.63372e-12
P13010	P47914	XRCC5	RPL29	Unstimulated	0.869981	q < 0.05	0.0355591	0.458719	-0.181212	0.0463896	0.199071	0.0935108	0.076097	0.209023	0.124517	0.102323	1.7957	0.889271	1.43597	3	1	0	6.87689	4.5631	4.47724	5.22078e-07	4.44089e-16	0
Q16540	Q9BYD1	MRPL23	MRPL13	Unstimulated	0.870229	n.s.	0.594766	0.555922	0.0419795	0.0665898	0.381984	0.120941	0.179914	0.140256	0.0365809	0.1283	0.53585	0.177484	0.369631	1	1	2	8.02628	4.83775	4.49313	0.0568737	0.00036479	0.00199255
P15880	P46976-3	RPS2	GYG1	Unstimulated	0.870229	n.s.	0.188053	0.289805	0.0715943	0.112511	0.192706	0.126761	0.0386536	0.111753	0.0825051	0.122354	1.66096	0.904338	0.829912	4	3	3	7.93378	4.22195	8.59741	0.000481314	2.23537e-06	2.21929e-10
P31939	Q13509	ATIC	TUBB3	Unstimulated	0.870229	q < 0.05	0.750626	0.0209764	-0.015115	0.342658	0.016809	0.268233	0.0241507	0.0169126	0.276189	0.181834	0.21015	0.429688	0.448395	0	0	0	4.60623	1.34131	11.7423	0	7.57783e-09	0
E7EPK6	Q9BRP8-2	RPS24	WIBG	Unstimulated	0.870229		0.201472		0.0745904		0.127394	0.076237	0.271432	0.0850413	0.0707583	0.238101	0.74582	0.272947	1.64258	0	1	5	5.49927	3.58551	7.15766	2.32144e-06	6.88338e-15	7.42264e-06
P16403	Q5JRI1	HIST1H1C	FUSIP1	Unstimulated	0.870229	q < 0.05	0.0110779	0.983121	-0.393657	-0.00220951	0.363446	0.165964	0.0442275	0.227629	0.0377183	0.0791685	0.887249	0.41401	0.203828	0	1	0	4.85543	7.13173	3.79197	0.248183	0.0051922	1.02363e-13
P48556	Q9UNM6	PSMD8	PSMD13	Unstimulated	0.870476	n.s.	0.46961	0.432058	0.0345954	0.0368575	0.394378	0.0531883	0.0639923	0.235801	0.0443519	0.0513906	2.36211	0.352374	0.554321	5	0	6	8.6314	3.91481	4.57713	0.00281784	2.91319e-07	1.35297e-09
P46776	P67809	RPL27A	YBX1	Unstimulated	0.870476	n.s.	0.308813	0.690332	0.0464274	0.0214493	0.197878	0.0406572	0.0723296	0.22697	0.0461793	0.134618	1.5596	0.292071	0.848455	2	0	4	7.28875	4.66612	7.2594	2.43224e-06	0	0
P42677	P61247	RPS27	RPS3A	Unstimulated	0.870722	n.s.	0.766616	0.0770063	-0.014545	0.114591	0.046237	0.0553628	0.027431	0.343458	0.0534669	0.042928	1.7479	0.445764	0.417295	0	1	0	10.669	4.36861	7.75651	3.11657e-09	1.37668e-14	0
P60866	P67809	RPS20	YBX1	Unstimulated	0.870722	n.s.	0.723222	0.690332	-0.0334904	0.0214493	0.0521008	0.137881	0.0540629	0.0663514	0.137404	0.074373	0.779267	0.810489	0.550997	0	1	0	11.8044	6.22424	9.71961	0	0.00279319	9.84126e-09
P62280	Q02543	RPS11	RPL18A	Unstimulated	0.870968	q < 0.05	0.139708	0.0366208	0.101279	0.171544	0.225577	0.219512	0.0390203	0.114892	0.173628	0.04238	2.81811	0.854046	1.90219	5	4	0	6.19955	6.01864	3.97256	0.00114693	1.5719e-06	0
P62277	P62841	RPS13	RPS15	Unstimulated	0.871212	n.s.	0.238618	0.818055	0.0626917	0.014672	0.0649799	0.111005	0.0538323	0.0937142	0.138074	0.183856	0.868575	0.522121	0.228634	0	1	0	7.03835	6.55819	8.19894	7.20812e-05	5.29448e-11	2.9754e-14
E7EWF1	P61313	RPL4	RPL15	Unstimulated	0.871212	n.s.	0.798305	0.464289	0.0119536	0.037312	0.0764973	0.12002	0.0376106	0.18876	0.111216	0.117792	2.54424	2.0748	3.01386	0	0	0	10.6757	3.60633	5.29241	4.96092e-05	3.53051e-14	0
P33993	Q14566	MCM7	MCM6	Unstimulated	0.871456	q < 0.05	0.0294331	0.0154513	-0.195927	-0.305787	0.159202	0.0517565	0.0452674	0.194892	0.0458156	0.0467376	2.12314	1.05203	0.885663	1	3	0	11.9751	6.3429	7.67152	3.95044e-11	0	0
O60506	Q71DI3	SYNCRIP	HIST2H3A	Unstimulated	0.871456		0.850315		0.00835527		0.351326	0.0458251	0.0709272	0.249239	0.0413804	0.09192	1.23535	0.388021	0.729597	1	0	4	8.23197	3.46666	6.71458	0.0019752	0	0
Q5JR95	Q5SSJ5	RPS8	HP1BP3	Unstimulated	0.871456	q < 0.05	0.0841089	0.00830922	0.109782	-0.485731	0.18226	0.037768	0.135177	0.209597	0.0302932	0.116175	1.33959	0.498716	1.12833	3	1	4	10.7258	2.60884	6.4505	0.0131424	3.43348e-12	0.000135592
P25789	Q6IN85	PSMA4	SMEK1	Unstimulated	0.871456	q < 0.05	0.019851	0.774774	0.300826	-0.0310152	0.135228	0.135344	0.0727711	0.128209	0.0964527	0.128033	1.29935	0.795166	0.906671	0	0	1	8.98523	7.2939	5.96101	0.000590113	3.18919e-05	5.55352e-10
E9PR30	P39023	FAU	RPL3	Unstimulated	0.871456	n.s.	0.925171	0.208444	-0.00532085	0.0619703	0.0363455	0.0567656	0.138217	0.0587926	0.0699643	0.0838951	0.0655445	0.673362	0.614174	0	1	0	11.214	9.64874	10.9122	2.88658e-15	4.53329e-09	0.000313541
P61978-3	Q99729-3	HNRNPK	HNRNPAB	Unstimulated	0.871456	n.s.	0.0772206	0.193709	-0.158625	-0.0665729	0.0900633	0.0737599	0.0516934	0.172021	0.167157	0.168242	2.77533	1.1249	1.70241	0	1	0	5.3541	5.82591	4.31508	1.95195e-11	2.61649e-07	5.55112e-15
P11940	Q13310-2	PABPC1	PABPC4	Unstimulated	0.871456	n.s.	0.0920994	0.30805	0.112678	-0.0469957	0.186648	0.0517706	0.0939247	0.221776	0.066	0.115018	1.25314	2.66342	3.3336	6	1	11	5.36377	3.80543	3.27001	2.88279e-09	4.44089e-16	2.9754e-14
P62750	Q5SSJ5	RPL23A	HP1BP3	Unstimulated	0.871456	q < 0.05	0.1201	0.00830922	0.0918379	-0.485731	0.225393	0.0140005	0.177343	0.239066	0.109513	0.110342	1.65146	0.329343	1.14764	1	0	1	6.05237	4.91079	3.99194	0.00851487	1.77636e-15	0.000554184
P41250	Q99598	GARS	TSNAX	Unstimulated	0.871456	q < 0.05	0.032956	0.210903	0.199905	0.107608	0.0385297	0.0762568	0.0934796	0.0463946	0.0709392	0.104919	0.369654	0.799982	0.974961	0	1	0	9.27058	10.6392	11.8448	0	6.88338e-15	0
P18621	P40429	RPL17	RPL13A	Unstimulated	0.871698	n.s.	0.335904	0.40146	0.0464599	0.0410906	0.282204	0.123314	0.0669628	0.179001	0.108867	0.0890022	1.38651	1.63534	1.34133	1	4	0	7.61824	3.89327	5.21594	0.00384329	2.57128e-13	8.88178e-16
P62277	Q12905	RPS13	ILF2	Unstimulated	0.870056	n.s.	0.238618	0.120668	0.0626917	-0.0961326	0.0913945	0.0546175	0.200566	0.0946824	0.0987622	0.200374	0.703533	0.191309	1.90562	0	1	1	7.45181	4.87386	7.76037	1.83164e-07	3.40489e-07	6.89967e-08
P62899	Q00839	RPL31	HNRNPU	Unstimulated	0.868421	n.s.	0.321995	0.421173	0.0518824	-0.0371371	0.0151566	0.00988725	0.0798528	0.0449673	0.00954168	0.174925	0.143705	0.19424	0.279997	0	0	1	12.5819	10.497	11.0381	0	0	0
P61247	Q9NZI8	RPS3A	IGF2BP1	Unstimulated	0.868421	n.s.	0.0770063	0.555093	0.114591	-0.0270337	0.394134	0.042246	0.104891	0.163041	0.0740568	0.122475	0.804853	1.77347	1.94811	0	1	3	8.53743	3.48519	4.85757	0.0216496	1.33227e-15	4.31035e-08
P12956	P62750	XRCC6	RPL23A	Unstimulated	0.866792	q < 0.05	0.0401058	0.1201	-0.16532	0.0918379	0.184557	0.166462	0.116476	0.165556	0.159144	0.12457	1.66016	0.919345	1.70668	2	0	0	5.79775	4.5006	3.71703	1.47788e-10	3.5616e-13	0
E9PR30	P62701	FAU	RPS4X	Unstimulated	0.866792	n.s.	0.925171	0.354539	-0.00532085	0.0421883	0.0530257	0.046435	0.259952	0.0750412	0.0585873	0.102629	0.141983	0.522195	0.802752	1	1	1	9.5762	6.78459	11.1516	8.88178e-16	9.392e-10	0.00921426
Q06830	Q9NSE4	PRDX1	IARS2	Unstimulated	0.866792	n.s.	0.156103	0.191635	-0.0737838	-0.0679928	0.0928247	0.025225	0.102586	0.121195	0.0258194	0.106433	1.0968	0.48672	0.760373	1	0	2	13.8355	5.36167	10.2395	0	0	0
P62266	Q02878	RPS23	RPL6	Unstimulated	0.867041	n.s.	0.271533	0.276332	0.0517015	0.0504958	0.27195	0.0669424	0.00826987	0.221527	0.0639165	0.0416328	3.96618	0.664114	0.324363	5	4	0	12.2031	3.20598	4.67504	0.000122505	0	0
P10412	P60866	HIST1H1E	RPS20	Unstimulated	0.867041	n.s.	0.294113	0.723222	-0.12672	-0.0334904	0.0655009	0.12185	0.0564319	0.0578766	0.12762	0.0416584	0.975304	0.927524	0.692282	1	2	0	13.6388	4.73727	11.3116	6.66134e-16	0.000830467	4.32907e-09
P22626	P62701	HNRNPA2B1	RPS4X	Unstimulated	0.867041	n.s.	0.176293	0.354539	-0.0703011	0.0421883	0.101361	0.0751295	0.0678236	0.136365	0.127705	0.0978648	2.01419	0.618035	2.94286	1	1	1	7.58809	7.43486	6.90486	1.90958e-14	0	0
P62280	P62841	RPS11	RPS15	Unstimulated	0.86729	n.s.	0.139708	0.818055	0.101279	0.014672	0.107411	0.0435674	0.00790573	0.150926	0.0892412	0.175438	1.46113	0.204019	0.342005	1	1	0	9.00472	5.48122	8.73426	1.75256e-05	0	0
P22626	P35573	HNRNPA2B1	AGL	Unstimulated	0.86729	q < 0.05	0.176293	0.042123	-0.0703011	-0.548644	0.154418	0.0914964	0.0793601	0.0789099	0.12807	0.0700534	1.21223	0.883034	2.47256	3	1	3	8.05918	8.76846	6.78916	0.00053035	1.24213e-08	2.33412e-08
Q71DI3	Q9NR30	HIST2H3A	DDX21	Unstimulated	0.86729			0.082289		0.110383	0.315957	0.0394206	0.135205	0.256385	0.0468238	0.13986	0.364621	0.327077	0.914584	0	1	4	7.02885	3.21012	4.37019	0.020268	0	1.04643e-11
P47914	Q5JRI1	RPL29	FUSIP1	Unstimulated	0.86729	n.s.	0.458719	0.983121	0.0463896	-0.00220951	0.509398	0.138181	0.0827322	0.144453	0.0316179	0.0777004	1.15891	0.261835	0.254023	0	1	1	6.56609	4.44602	3.48572	0.401397	0.00281367	4.44089e-16
P46926	Q9NRF8	GNPDA1	CTPS2	Unstimulated	0.86729	n.s.	0.811608	0.406783	0.0167086	0.0675663	0.0257481	0.0687292	0.156867	0.0972905	0.0743611	0.081212	0.509916	0.383326	0.54695	0	0	0	8.77131	7.25577	13.571	0.00494046	0.00692323	0.0349811
P18124	P62899	RPL7	RPL31	Unstimulated	0.867537	n.s.	0.220914	0.321995	0.0835355	0.0518824	0.0937096	0.0582457	0.161946	0.133389	0.0554772	0.249753	0.587466	0.615356	2.20543	3	1	4	5.48672	3.00013	8.4953	4.49859e-10	0	5.24665e-11
P09651	P27635	HNRNPA1	RPL10	Unstimulated	0.867537	q < 0.05	0.580484	0.0431016	0.0247302	0.155707	0.116464	0.0347169	0.135186	0.218782	0.0536447	0.129277	1.34866	0.363556	1.93082	4	0	4	7.81811	3.43709	7.88615	1.06521e-08	0	3.11751e-13
P10412	P51991	HIST1H1E	HNRNPA3	Unstimulated	0.867537	n.s.	0.294113	0.0731021	-0.12672	-0.118167	0.135857	0.158989	0.105382	0.106679	0.188012	0.135346	1.09964	0.702374	1.03311	2	1	1	5.24807	6.22673	4.39123	2.1805e-07	5.94015e-09	8.4599e-14
A8MUB1	P11177-2	TUBA4A	PDHB	Unstimulated	0.867537	n.s.	0.600185	0.150568	-0.023609	-0.0767218	0.0675661	0.227418	0.0468346	0.0675148	0.217737	0.0470714	0.595905	2.624	0.648388	0	0	1	11.2899	1.3908	10.3718	0	3.18517e-10	0
Q9BYD1	Q9NRX2	MRPL13	MRPL17	Unstimulated	0.867784	n.s.	0.555922	0.207759	0.0665898	0.128363	0.073679	0.0769406	0.444908	0.0548913	0.0335497	0.176747	0.859996	0.339706	0.898892	0	1	1	7.69323	7.01112	4.79848	0.00271927	5.08828e-05	0.153238
P31939	P68363	ATIC	TUBA1B	Unstimulated	0.867784	n.s.	0.750626	0.0586112	-0.015115	0.158261	0.0206191	0.143723	0.0282348	0.0205974	0.474131	0.0282348	0.438915	1.25969	0.589665	1	1	0	8.68441	1.95928	5.14665	0	1.68754e-14	0
P11586	P28838-2	MTHFD1	LAP3	Unstimulated	0.867784	q < 0.05, logFC ≥ 1	0.0509791	0.000424133	-0.154336	2.06611	0.0775901	0.14702	0.0750953	0.0798441	0.149785	0.0755208	2.58745	2.46268	1.48187	2	0	2	7.85294	9.82357	4.9565	0	2.70894e-14	0
E9PR30	Q9BRP8-2	FAU	WIBG	Unstimulated	0.867784		0.925171		-0.00532085		0.145664	0.137635	0.146795	0.127569	0.0961649	0.18531	0.841637	0.324993	0.439091	1	2	0	5.07912	4.43428	8.84675	8.26952e-07	3.53641e-05	0.000838978
P26373	P62851	RPL13	RPS25	Unstimulated	0.86803	n.s.	0.398907	0.60394	0.0453959	-0.0246693	0.165968	0.0750619	0.0859509	0.132667	0.0387368	0.187283	1.81131	0.555875	1.3683	5	1	5	8.70807	3.90895	6.96983	1.20296e-07	6.01008e-06	1.72795e-12
B1AKJ5	Q15393	NRD1	SF3B3	Unstimulated	0.86803	n.s.	0.917569	0.056972	-0.00499692	-0.144568	0.119013	0.0381519	0.147711	0.114426	0.0368098	0.145981	1.02349	0.363625	1.35176	1	0	1	10.7317	5.7307	9.96441	1.42109e-14	0	3.9968e-15
P18077	P62263	RPL35A	RPS14	Unstimulated	0.868275	n.s.	0.0924129	0.277367	0.102811	0.0603903	0.350424	0.0426773	0.0100739	0.251494	0.0418971	0.0201172	2.72355	0.550754	2.73891	5	4	0	12.5097	2.91924	4.44614	0.00261247	0	0
P14866	P62750	HNRNPL	RPL23A	Unstimulated	0.868275	n.s.	0.588486	0.1201	0.0241812	0.0918379	0.0383247	0.130084	0.0150615	0.0601346	0.172381	0.0675759	1.55461	1.29434	1.23674	0	2	1	7.03145	10.7197	8.90528	2.07479e-10	1.19012e-05	3.55271e-15
P04040	Q06830	CAT	PRDX1	Unstimulated	0.868275	q < 0.05	0.00840478	0.156103	-0.490149	-0.0737838	0.0989902	0.0759162	0.0765954	0.0962105	0.0732503	0.0761027	0.972028	0.420898	0.754973	1	0	2	12.2579	8.29316	8.71244	1.28786e-14	0	0
Q15393	Q8N995	SF3B3	HMGCS1	Unstimulated	0.868275	q < 0.05	0.056972	0.0183757	-0.144568	0.350173	0.0942274	0.035322	0.0410214	0.152865	0.0367583	0.0421452	0.869137	0.290745	0.723202	1	1	0	13.0394	8.8191	10.3023	4.44089e-16	0	0
P62851	Q12906	RPS25	ILF3	Unstimulated	0.866667	n.s.	0.60394	0.0862392	-0.0246693	-0.17232	0.0656788	0.109507	0.0921231	0.107573	0.084493	0.214903	1.19777	0.42	0.70673	1	2	1	9.26112	5.02108	6.34887	5.55112e-15	1.95877e-05	6.29095e-11
P62277	Q71DI3	RPS13	HIST2H3A	Unstimulated	0.866667		0.238618		0.0626917		0.383989	0.122225	0.0260613	0.166395	0.101853	0.0821308	0.281279	0.146083	1.10598	0	0	0	8.46222	4.83534	7.41907	0.0249772	4.0305e-10	0
O76021	P62750	RSL1D1	RPL23A	Unstimulated	0.866667	n.s.	0.138762	0.1201	0.0882433	0.0918379	0.0833042	0.084474	0.0777435	0.343044	0.118117	0.0561337	2.33453	0.587988	0.804911	0	0	1	7.7336	3.97716	3.39896	0.0833042	0.00141312	0.000145389
P60866	P62269	RPS20	RPS18	Unstimulated	0.866913	n.s.	0.723222	0.303657	-0.0334904	0.0508488	0.0232709	0.155568	0.111954	0.0214451	0.257029	0.0731084	0.289735	1.44306	1.24122	1	1	4	4.4185	10.3162	6.08986	0	0.00211441	1.94751e-06
P62277	P62854	RPS13	RPS26	Unstimulated	0.867159	n.s.	0.238618	0.385351	0.0626917	0.0647113	0.0262327	0.136544	0.126	0.157642	0.100758	0.124207	0.306179	0.647174	1.87468	0	1	3	9.26784	4.85214	6.84692	4.32331e-07	1.3572e-08	2.05085e-05
Q16540	Q9P015	MRPL23	MRPL15	Unstimulated	0.867403	n.s.	0.594766	0.0584466	0.0419795	0.149489	0.311001	0.10744	0.210743	0.142433	0.0301077	0.107303	0.288679	0.148896	0.300728	2	1	0	10.4158	3.28728	7.67398	0.0400911	0.000511116	0.00133657
P18124	Q9H6F5	RPL7	CCDC86	Unstimulated	0.867403	n.s.	0.220914	0.244274	0.0835355	-0.0759459	0.0855272	0.0406259	0.2771	0.131041	0.0340163	0.257457	0.301448	0.49703	2.56867	2	0	4	5.97787	2.34262	8.68259	8.08785e-05	8.99929e-11	0.00155622
P62244	Q12905	RPS15A	ILF2	Unstimulated	0.865809	n.s.	0.194335	0.120668	0.071826	-0.0961326	0.165336	0.0643765	0.185067	0.129411	0.147051	0.134827	1.58029	0.311892	0.752252	1	1	3	6.12949	5.16441	5.3375	2.54097e-06	3.03773e-07	3.80162e-05
D3YTB1	P83731	RPL32	RPL24	Unstimulated	0.865809	n.s.	0.199145	0.362709	0.0640528	0.043275	0.309441	0.0407613	0.0627517	0.311073	0.0397612	0.0760633	2.184	0.253487	0.535832	4	0	0	8.89689	3.54946	5.56477	0.000529601	0	7.12763e-14
P12956	P62244	XRCC6	RPS15A	Unstimulated	0.86422	q < 0.05	0.0401058	0.194335	-0.16532	0.071826	0.158924	0.148654	0.0772899	0.155751	0.141955	0.133615	1.73695	0.707897	0.79853	3	1	1	6.90647	4.24911	5.26757	2.09238e-08	2.47942e-09	5.01418e-08
O00231	P51665	PSMD11	PSMD7	Unstimulated	0.864469	n.s.	0.0985205	0.398868	0.120217	0.0401867	0.0330766	0.274281	0.00387514	0.0738539	0.220946	0.0244202	1.88015	0.528981	0.0950793	0	3	0	8.3951	10.6186	3.57496	2.22045e-16	1.16757e-07	0
P17844	P46776	DDX5	RPL27A	Unstimulated	0.864469	q < 0.05	0.0445855	0.308813	0.187853	0.0464274	0.19584	0.207313	0.0940057	0.159824	0.136517	0.0900396	1.96951	0.764282	0.88646	1	2	0	5.46339	6.1899	5.31878	0.000920791	0.00122993	1.99631e-05
O43399	P55327-2	TPD52L2	TPD52	Unstimulated	0.864469	n.s.	0.496456	0.971135	-0.0317727	0.00187314	0.156907	0.0809545	0.0498885	0.219454	0.0827695	0.0990238	0.89871	0.212376	0.460835	0	1	1	9.25852	5.2712	7.3811	1.40075e-09	8.88178e-16	4.27081e-12
P13010	P67809	XRCC5	YBX1	Unstimulated	0.864469	q < 0.05	0.0355591	0.690332	-0.181212	0.0214493	0.169091	0.159571	0.121568	0.15209	0.146931	0.123708	1.56881	1.02751	1.52803	3	1	1	5.19671	6.03229	3.55304	1.62492e-12	1.48548e-13	0
P35573	P62701	AGL	RPS4X	Unstimulated	0.864469	q < 0.05	0.042123	0.354539	-0.548644	0.0421883	0.342954	0.032015	0.114382	0.120574	0.0639762	0.100376	2.02255	0.531504	0.471635	4	0	2	8.44379	4.75573	9.20503	0.0202614	1.78968e-13	2.27101e-06
P46926	Q8NFH3	GNPDA1	NUP43	Unstimulated	0.864469	n.s.	0.811608	0.123022	0.0167086	-0.163833	0.0362749	0.0203325	0.0478485	0.219447	0.0515424	0.078491	1.06177	0.166241	0.53168	1	0	0	10.8746	5.60679	11.8572	7.8152e-09	7.29636e-07	4.0107e-09
E9PMI6	P23526	CLNS1A	AHCY	Unstimulated	0.864469	n.s.	0.535587	0.844869	-0.0526957	-0.00897616	0.0427941	0.0508968	0.0609986	0.106967	0.0614967	0.0661113	0.517142	0.977488	0.576509	0	1	1	14.9689	7.76221	9.02972	0	0	0
P25398	Q00839	RPS12	HNRNPU	Unstimulated	0.862888	n.s.	0.0951105	0.421173	0.0980947	-0.0371371	0.0955641	0.0454767	0.101606	0.100468	0.0459237	0.220107	1.12046	0.684964	1.43512	1	1	1	8.05066	6.07908	9.98096	3.00915e-12	0	1.77636e-15
P23526	Q02790	AHCY	FKBP4	Unstimulated	0.862888	n.s.	0.844869	0.0523508	-0.00897616	0.147178	0.0902322	0.00902955	0.106838	0.0899728	0.00911824	0.108736	1.38611	0.156194	1.89209	1	0	0	12.9413	10.1821	9.69187	0	0	0
P20042	P35573	EIF2S2	AGL	Unstimulated	0.862888	q < 0.05	0.0392565	0.042123	0.15922	-0.548644	0.168507	0.114636	0.339995	0.13239	0.110792	0.178582	2.07805	0.769958	1.62598	1	1	1	4.13964	2.98565	4.68234	0.0105009	4.70114e-07	0.053052
P22626	P51991	HNRNPA2B1	HNRNPA3	Unstimulated	0.862888	n.s.	0.176293	0.0731021	-0.0703011	-0.118167	0.128486	0.0983835	0.0946569	0.12486	0.10419	0.175284	1.27899	0.243457	1.8113	2	3	2	6.67752	5.8195	5.6831	6.17435e-08	1.05882e-11	5.77316e-15
O43852-3	Q08J23	CALU	NSUN2	Unstimulated	0.862888	q < 0.05	0.0208664	0.574999	-0.394056	0.0247538	0.0287144	0.00986891	0.0548217	0.0283837	0.00954143	0.054526	0.341343	0.253405	0.289826	11	0	2	12.5415	11.5789	13.43	0	0	0
E9PR30	Q16778	FAU	HIST2H2BE	Unstimulated	0.862888	q < 0.05	0.925171	0.0158364	-0.00532085	-0.309837	0.39443	0.126067	0.127517	0.170113	0.105218	0.0897449	1.49271	0.632833	0.659695	1	1	1	4.06264	4.52283	3.24393	0.279098	0.000946492	0.000458391
P18621	P62753	RPL17	RPS6	Unstimulated	0.863139	n.s.	0.335904	0.0854373	0.0464599	0.103916	0.0952929	0.0398753	0.0995593	0.137985	0.0426872	0.309074	0.744139	0.191553	1.74754	0	1	4	6.33819	3.53318	8.07631	2.8928e-12	0	9.72333e-13
P61247	Q99729-3	RPS3A	HNRNPAB	Unstimulated	0.863139	n.s.	0.0770063	0.193709	0.114591	-0.0665729	0.103225	0.0894796	0.187398	0.12625	0.0961444	0.18361	0.48138	0.39624	1.65808	0	0	4	7.78916	4.65033	6.15027	8.88178e-16	0	4.04965e-12
O95218-2	P05455	ZRANB2	SSB	Unstimulated	0.863139	q < 0.05	0.0103841	0.209219	-0.485315	0.062297	0.0602151	0.0152339	0.14325	0.0525243	0.0136746	0.136567	2.78638	0.48862	1.87455	1	0	4	8.74953	14.0765	7.83643	0	0	1.1835e-13
P13010	Q9BVP2-2	XRCC5	GNL3	Unstimulated	0.863139	q < 0.05	0.0355591	0.0285645	-0.181212	0.263592	0.214928	0.0937274	0.207858	0.153173	0.121848	0.14592	0.796393	0.481507	0.507199	0	0	0	6.84296	4.45354	5.48627	0.00147635	9.134e-08	0.0190967
P63104	Q04917	YWHAZ	YWHAH	Unstimulated	0.863139	n.s.	0.244584	0.492111	0.0734116	0.0411332	0.0740942	0.09567	0.081855	0.0737488	0.110372	0.158644	0.583059	3.43179	0.534555	1	0	1	10.7072	0.868126	12.874	0	0	0
P62244	Q9BRP8-2	RPS15A	WIBG	Unstimulated	0.863139		0.194335		0.071826		0.0933716	0.249591	0.1069	0.0671074	0.202847	0.173127	0.800843	0.444352	0.850291	0	1	1	5.08592	4.76771	6.01488	6.15453e-09	2.40674e-05	1.3983e-06
P35573	P46776	AGL	RPL27A	Unstimulated	0.863139	q < 0.05	0.042123	0.308813	-0.548644	0.0464274	0.369169	0.0561516	0.12798	0.146187	0.0705906	0.142588	3.34787	0.714577	0.584225	2	0	2	5.29953	3.46751	8.60411	0.0685104	1.38255e-10	5.06154e-06
P62277	Q08211	RPS13	DHX9	Unstimulated	0.861566	n.s.	0.238618	0.526304	0.0626917	-0.0315667	0.0424351	0.128446	0.0836938	0.145352	0.116754	0.135902	1.18731	0.326594	1.53468	0	1	3	8.50551	5.50998	7.02023	5.93774e-09	4.09894e-11	7.37188e-14
P62269	Q99878	RPS18	HIST1H2AJ	Unstimulated	0.861566	q < 0.05	0.303657	0.0144965	0.0508488	-0.326175	0.111514	0.0741094	0.0272078	0.146459	0.072332	0.0327322	1.3342	0.637245	0.52963	4	0	4	12.6174	6.14958	9.63875	1.9984e-14	0	0
P12956	Q9BVP2-2	XRCC6	GNL3	Unstimulated	0.861566	q < 0.05	0.0401058	0.0285645	-0.16532	0.263592	0.218883	0.0687367	0.243301	0.160674	0.105474	0.149111	0.786603	0.404254	0.343044	0	0	0	7.11651	4.27193	5.42342	0.00161874	7.13804e-09	0.0297552
P62269	P67809	RPS18	YBX1	Unstimulated	0.861566	n.s.	0.303657	0.690332	0.0508488	0.0214493	0.0444574	0.103641	0.0747828	0.067623	0.0970929	0.0824501	0.579927	0.805135	0.799502	1	0	4	12.749	6.19153	10.2872	0	0	0
P14866	P47914	HNRNPL	RPL29	Unstimulated	0.861566	n.s.	0.588486	0.458719	0.0241812	0.0463896	0.163216	0.180751	0.0194283	0.144126	0.102108	0.0401792	1.12648	1.37189	0.935596	1	1	1	8.58398	9.65519	6.81477	0.000190162	0.000103279	3.4861e-14
P18621	Q02543	RPL17	RPL18A	Unstimulated	0.861818	q < 0.05	0.335904	0.0366208	0.0464599	0.171544	0.162959	0.180599	0.0712021	0.115446	0.165	0.103184	1.71997	0.782755	2.08991	0	4	0	6.49155	5.15856	6.45174	9.94203e-05	1.73068e-08	3.73257e-13
P07900	P31948	HSP90AA1	STIP1	Unstimulated	0.861818	q < 0.05	0.031484	0.113726	0.220162	0.107283	0.0312653	0.0223769	0.0943852	0.119114	0.0229534	0.0949742	0.105949	0.0929309	0.938517	1	0	1	13.6757	7.69616	11.3833	0	0	0
P62258	P63104	YWHAE	YWHAZ	Unstimulated	0.861818	n.s.	0.44133	0.244584	0.0364978	0.0734116	0.0979495	0.0865929	0.11213	0.0978086	0.0846979	0.111929	0.963882	0.41146	1.21169	2	0	1	12.4207	1.03663	13.161	0	0	0
P60866	P62851	RPS20	RPS25	Unstimulated	0.862069	n.s.	0.723222	0.60394	-0.0334904	-0.0246693	0.011979	0.148759	0.236444	0.0157946	0.158532	0.202656	0.247548	0.767804	1.29081	0	0	1	4.68692	6.29049	9.88226	0	0.0151059	0.00148261
P46776	Q5SSJ5	RPL27A	HP1BP3	Unstimulated	0.862069	q < 0.05	0.308813	0.00830922	0.0464274	-0.485731	0.247848	0.0574355	0.152763	0.250863	0.0433247	0.119882	2.23045	0.551514	0.889261	0	1	4	6.78335	3.21576	6.88006	0.0193922	5.23937e-10	0.000504003
P17844	P62750	DDX5	RPL23A	Unstimulated	0.862069	q < 0.05	0.0445855	0.1201	0.187853	0.0918379	0.136419	0.221188	0.0629415	0.113725	0.218454	0.071939	0.219731	0.473153	0.307684	2	1	3	4.28579	7.50634	5.22107	3.89658e-06	0.00102994	7.8308e-07
[truncated: 24,637 more rows]
