# Supplementary material for: Dynamic rewiring of the human interactome by interferon signaling
Source: Genome Biol. 2020 Jun 15;21:140. doi: 10.1186/s13059-020-02050-y (PMC7294662; doi:10.1186/s13059-020-02050-y)
Supplement: Supplementary file 5 — Additional file 5. Representation of known CORUM protein complexes in the IFN interactome. [file 13059_2020_2050_MOESM5_ESM.xlsx]

## Sheet: Legend
Table S4: Representation of known CORUM protein complexes in the IFN interactome
Column	Description
Protein complex	Name of complex in CORUM
Complex size	Number of protein members in CORUM complex
Number of proteins in IFN interactome	Number of detected complex members in the IFN interactome
% proteins in IFN interactome	Percentage of proteins from query complex in the IFN interactome
Protein A	Uniprot ID of Protein A from a binary CORUM interaction
Protein B	Uniprot ID of Protein B from a binary CORUM interaction
Detected?	Detection of the binary CORUM interaction in the IFN interactome
Detected in Both Networks?	Detection of the binary CORUM interaction in both -IFN and +IFN networks

## Sheet: CORUM subunit detection
Protein complex	Complex size	Number of proteins in IFN interactome	% of proteins in IFN interactome
Ku antigen complex	2	2	1
Ku antigen-NARG1 complex	3	3	1
MCM complex	6	6	1
PCNA-KU antigen complex	3	3	1
SMC1-SMC3 complex	2	2	1
26S proteasome	22	21	0.954545
PA700-20S-PA28 complex	36	32	0.888889
DNA-PK-Ku-eIF2-NF90-NF45 complex	8	7	0.875
60S ribosomal subunit... cytoplasmic	47	40	0.851064
PA700 complex	20	17	0.85
40S ribosomal subunit... cytoplasmic	31	26	0.83871
Ribosome... cytoplasmic	80	67	0.8375
Profilin 1 complex	6	5	0.833333
53BP1-containing complex	5	4	0.8
CUL4B-DDB1-DTL-CSN complex	5	4	0.8
TRBP containing complex (DICER... RPL7A... EIF6... MOV10 and subunits of the 60S ribosomal particle)	25	19	0.76
COP9 signalosome complex	8	6	0.75
DDB2 complex	12	9	0.75
WRN-Ku70-Ku80-PARP1 complex	4	3	0.75
Nop56p-associated pre-rRNA complex	104	77	0.740385
CSA-POLIIa complex	13	9	0.692308
eIF3 complex (EIF3S6... EIF3S5... EIF3S4... EIF3S3... EIF3S6IP... EIF3S2... EIF3S9... EIF3S12... EIF3S10... EIF3S8... EIF3S1... EIF3S7... PCID1)	13	9	0.692308
AR coactivator complex	3	2	0.666667
CSA complex	12	8	0.666667
DDEF1-CTTN-PXN complex	3	2	0.666667
DEAF1- complex	3	2	0.666667
DNA-PK-Ku antigen complex	3	2	0.666667
Ku antigen-YY1-alphaMyHC promoter complex	3	2	0.666667
Ku70/Ku86/Werner complex	3	2	0.666667
SNX complex (SNX1a... SNX2... SNX4)	3	2	0.666667
TRF2-Ku complex	3	2	0.666667
DGCR8 multiprotein complex	11	7	0.636364
Multisynthetase complex	11	7	0.636364
Kinase maturation complex 1	16	10	0.625
H2AX complex II	10	6	0.6
IKBKB-CDC37-KIAA1967-HSP90AB1-HSP90AA1 complex	5	3	0.6
NCOA6-DNA-PK-Ku-PARP1 complex	5	3	0.6
RNA pol II containing coactivator complex Tat-SF	5	3	0.6
Septin complex	5	3	0.6
Mi2/NuRD complex	7	4	0.571429
PCNA complex	7	4	0.571429
Rap1 complex	7	4	0.571429
Toposome	7	4	0.571429
39S ribosomal subunit... mitochondrial	48	27	0.5625
H2AX complex... isolated from cells without IR exposure	13	7	0.538462
Emerin complex 24	15	8	0.533333
BBS-chaperonin complex	10	5	0.5
CAP(C)-CAP(E) complex	2	1	0.5
CART complex	4	2	0.5
Cohesin-SA1 complex	4	2	0.5
Cohesin-SA2 complex	4	2	0.5
DDX11-RAD21-SMC1A-SMC3 complex	4	2	0.5
DHX9-ADAR-vigilin-DNA-PK-Ku antigen complex	6	3	0.5
Elongator holo complex	4	2	0.5
ILF3-XPO5 complex	2	1	0.5
MGC1-DNA-PKcs-Ku complex	4	2	0.5
MTA2 complex	8	4	0.5
RNA polymerase II core complex	12	6	0.5
SNX complex (SNX1...1a...2...4... PDGF receptor)	4	2	0.5
SNX complex (SNX1a... SNX2... SNX4... EGFR)	4	2	0.5
SNX complex (SNX1a... SNX2... SNX4... INSR)	4	2	0.5
SNX complex (SNX1a... SNX2... SNX4... LEPR)	4	2	0.5
SNX complex (SNX1a... SNX2... SNX4... TFRC)	4	2	0.5
TNF-alpha/NF-kappa B signaling complex 6	14	7	0.5
TNF-alpha/NF-kappa B signaling complex 8	6	3	0.5
Vigilin-DNA-PK-Ku antigen complex	4	2	0.5
Emerin complex 52	23	11	0.478261
BRCA1-core RNA polymerase II complex	13	6	0.461538
HCF-1 complex	18	8	0.444444
HDAC1-associated core complex cII	9	4	0.444444
HDAC1-associated protein complex	9	4	0.444444
MeCP1 complex	9	4	0.444444
DNA double-strand break end-joining complex	7	3	0.428571
HDAC2-asscociated core complex	7	3	0.428571
SIN3 complex	7	3	0.428571
TERF2-RAP1 complex	7	3	0.428571
55S ribosome... mitochondrial	78	32	0.410256
Histone H3.1 complex	10	4	0.4
Mi-2/NuRD-MTA2 complex	5	2	0.4
MTA1-HDAC core complex	5	2	0.4
Paf complex	5	2	0.4
PCNA-MutS-alpha-MutL-alpha-DNA complex	5	2	0.4
PPP2R1A-PPP2R1B-PPP2CA-PPME1-EIF4A1 complex	5	2	0.4
RAF1-PPP2-PIN1 complex	5	2	0.4
TNF-alpha/NF-kappa B signaling complex 10	10	4	0.4
TNF-alpha/NF-kappa B signaling complex 9	5	2	0.4
RC complex during G2/M-phase of cell cycle	13	5	0.384615
BRMS1-SIN3-HDAC complex	8	3	0.375
SNF2h-cohesin-NuRD complex	16	6	0.375
TNF-alpha/NF-kappa B signaling complex 7	8	3	0.375
Ubiquitin E3 ligase (CSN1... CSN8... HRT1... SKP1... SKP2... CUL1... CUL2... CUL3)	8	3	0.375
Polycystin-1 multiprotein complex (ACTN1... CDH1... SRC... JUP... VCL... CTNNB1... PXN... BCAR1... PKD1... PTK2... TLN1)	11	4	0.363636
RNA polymerase II (RNAPII)	17	6	0.352941
Large Drosha complex	20	7	0.35
20S methylosome and RG-containing Sm protein complex	6	2	0.333333
BRCA1-HDAC1-HDAC2 complex	3	1	0.333333
CDC5L complex	30	10	0.333333
Cell cycle kinase complex CDC2	6	2	0.333333
DNA ligase IV-condensin complex	3	1	0.333333
FIB-associated protein complex	6	2	0.333333
HES1 promoter corepressor complex	6	2	0.333333
Ku-ORC complex	6	2	0.333333
MDC1-p53BP1-SMC1 complex	3	1	0.333333
MTA1 complex	6	2	0.333333
POLR2A-CCNT1-CDK9-NCL-LEM6-CPSF2 complex	6	2	0.333333
RB1-HDAC1-BRG1 complex	3	1	0.333333
RIN1-STAM2-HRS complex	3	1	0.333333
SIN3-ING1b complex I	9	3	0.333333
RC complex during S-phase of cell cycle	13	4	0.307692
DNA synthesome complex (17 subunits)	17	5	0.294118
RNA polymerase II holoenzyme complex	24	7	0.291667
C complex spliceosome	80	23	0.2875
ASF1-histone containing complex	7	2	0.285714
Condensin I-PARP-1-XRCC1 complex	7	2	0.285714
DNMT3B complex	7	2	0.285714
FCP1-associated protein complex	7	2	0.285714
NRD complex (Nucleosome remodeling and deacetylation complex)	7	2	0.285714
TFIIIC containing-TOP1-SUB1 complex	7	2	0.285714
WASH-CAPZalpa/beta complex	7	2	0.285714
Emerin complex 32	22	6	0.272727
Exosome	11	3	0.272727
SIN3-SAP25 complex	11	3	0.272727
BRCA1-RNA polymerase II complex	26	7	0.269231
BRM-SIN3A complex	15	4	0.266667
LARC complex (LCR-associated remodeling complex)	19	5	0.263158
18S U11/U12 snRNP	24	6	0.25
6S methyltransferase and RG-containing Sm proteins complex	8	2	0.25
DNA polymerase alpha-primase complex	4	1	0.25
DNTTIP1-ZNF541-HDAC1-HDAC2 complex	4	1	0.25
GINS complex	4	1	0.25
ING2 complex	12	3	0.25
Kinase maturation complex 2	8	2	0.25
MeCP2-SIN3A-HDAC complex	4	1	0.25
MiDAC complex	4	1	0.25
NuRD.1 complex	8	2	0.25
P2X7 receptor signalling complex	12	3	0.25
SF3b complex	8	2	0.25
SIN3-ING1b complex II	16	4	0.25
SMG-1-UPF-ERF1-ERF3 complex (SURF)	4	1	0.25
TBCD-ARL2-tubulin(beta)-TBCE complex	4	1	0.25
Ubiquitin E3 ligase (DDB1... DYRK2... EDD... VPRBP)	4	1	0.25
Anti-HDAC2 complex	17	4	0.235294
B-WICH complex	9	2	0.222222
Nup 107-160 subcomplex	9	2	0.222222
BRG1-SIN3A complex	14	3	0.214286
PI4K2A-WASH complex	14	3	0.214286
17S U2 snRNP	33	7	0.212121
12S U11 snRNP	15	3	0.2
Cell cycle kinase complex CDK5	5	1	0.2
Condensin I complex	5	1	0.2
Condensin II	5	1	0.2
Ecsit complex (ECSIT... MT-CO2... GAPDH... TRAF6... NDUFAF1)	5	1	0.2
ITGA6-ITGB4-Laminin10/12 complex	5	1	0.2
Mi2/NuRD-BCL6-MTA3 complex	5	1	0.2
NCOR1 complex	10	2	0.2
SMN-PolII-RHA complex	10	2	0.2
SRm160/300 complex	5	1	0.2
SWI/SNF chromatin-remodeling complex	5	1	0.2
XFIM complex	5	1	0.2
SMN complex	16	3	0.1875
TNF-alpha/Nf-kappa B signaling complex (RPL6... RPL30... RPS13... CHUK... DDX3X... NFKB2... NFKBIB... REL... IKBKG... NFKB1... MAP3K8... RELB... GLG1... NFKBIA... RELA... TNIP2... GTF2I)	17	3	0.176471
Spliceosome	143	25	0.174825
28S ribosomal subunit... mitochondrial	30	5	0.166667
BHC complex	6	1	0.166667
BRM-SIN3A-HDAC complex	12	2	0.166667
Class C VPS/HOPS complex	6	1	0.166667
NCOR-SIN3-HDAC-HESX1 complex	6	1	0.166667
SMG1-UPF2-Y14-MAGOH-UPF3B-EIF4A3 complex	6	1	0.166667
TNF-alpha/NF-kappa B signaling complex (CHUK... BTRC... NFKB2... PPP6C... REL... CUL1... IKBKE... SAPS2... SAPS1... ANKRD28... RELA... SKP1)	12	2	0.166667
TRBP containing complex (DICER... TRBP... AGO2... RPL7A... EIF6... MOV10)	6	1	0.166667
CEN complex	37	6	0.162162
BAF complex	13	2	0.153846
HES1 promoter-Notch enhancer complex	13	2	0.153846
ALL-1 supercomplex	28	4	0.142857
BRAF53-BRCA2 complex	7	1	0.142857
CoREST-HDAC complex	7	1	0.142857
NCOR2 complex	7	1	0.142857
SMN complex... U7 snRNA specific	7	1	0.142857
SMN1-SIP1-SNRP complex	7	1	0.142857
RNA polymerase II complex... chromatin structure modifying	23	3	0.130435
F1F0-ATP synthase... mitochondrial	16	2	0.125
SMN containing complex	8	1	0.125
TNF-alpha/NF-kappa B signaling complex 5	25	3	0.12
Emerin regulatory complex	9	1	0.111111
Nuclear pore complex	28	3	0.107143
CRSP-Mediator 2 complex	10	1	0.1
EBAFa complex	10	1	0.1
EBAFb complex	10	1	0.1
PBAF complex (Polybromo- and BAF containing complex)	10	1	0.1
SELK multiprotein complex	10	1	0.1
SWI-SNF chromatin remodeling-related-BRCA1 complex	10	1	0.1
TRAP-SMCC mediator complex	10	1	0.1
anti-BHC110 complex	11	1	0.0909091
BASC complex (BRCA1-associated genome surveillance complex)	12	1	0.0833333
Parvulin-associated pre-rRNP complex	62	5	0.0806452
MLL1-WDR5 complex	27	2	0.0740741
DRIP complex	14	1	0.0714286
Integrator-RNAPII complex	14	1	0.0714286
LSD1 complex	14	1	0.0714286
WINAC complex	14	1	0.0714286
CF IIAm complex (Cleavage factor IIAm complex)	16	1	0.0625
TRAP complex	16	1	0.0625
CtBP complex	17	1	0.0588235
TFTC complex (TATA-binding protein-free TAF-II-containing complex)	17	1	0.0588235
ARC complex	18	1	0.0555556
Mediator complex	33	1	0.030303
5S-DNA-TFIIIA-TFIIIC2 subcomplex	6	0	0
5S-DNA-TFIIIA-TFIIIC2-TFIIIB subcomplex	9	0	0
ACK1 signaling complex	4	0	0
AFF4 super elongation complex (SEC)	11	0	0
Akt-PHLPP1-PHLPP2-FANCI-FANCD2-USP1-UAF1 complex	7	0	0
Anaphase-promoting complex	9	0	0
AP1 adaptor complex	8	0	0
AP3 adaptor complex	7	0	0
AP3-BLOC1 complex	15	0	0
ARC-L complex	14	0	0
ARC92-Mediator complex	13	0	0
ATR-HDAC2 complex	2	0	0
ATR-HDAC2-CHD4 complex	3	0	0
BARD1-BRCA1-CSTF complex	5	0	0
BRD4 complex	8	0	0
c-Abl-CAS-Abi1 complex	3	0	0
CAK-ERCC2 complex	4	0	0
CCC complex	13	0	0
CCC-Wash (WASH1... FAM21C) multiprotein complex	15	0	0
CCR4-NOT complex	9	0	0
Cell division cycle complex (CDC27... CDC16... ANAPC7)	3	0	0
Class C Vps complex (hVPS11... hVPS18... hVPS16... rVPS33a )	4	0	0
Class C Vps complex (VPS11... VPS18... STX7)	3	0	0
Class C Vps complex (VPS11... VPS18... VPS16)	3	0	0
Cleavage stimulation factor	3	0	0
CNOT1-CNOT2-CNOT3 complex	3	0	0
COG1-COG8-COG2-COG3-COG4 subcomplex	5	0	0
COG2-COG3-COG4 subcomplex	3	0	0
Conserved oligomeric Golgi (COG) complex	8	0	0
CORVET complex	6	0	0
CRSP complex	11	0	0
CTLH complex	5	0	0
Cytochrome c oxidase... mitochondrial	14	0	0
EARP complex	4	0	0
Ecsit complex (ECSIT... MT-CO2... NDUFA1... MT-ND1... TRAF6... NDUFAF1)	6	0	0
ESCRT-III complex	10	0	0
ESR1-CDK7-CCNH-MNAT1-MTA1-HDAC2 complex	6	0	0
EXO1-MLH1-PMS2 complex	3	0	0
Exocyst complex	8	0	0
Exocyst EXOC5-EXOC6-EXOC7 subcomplex	3	0	0
FACT-NEK9 complex	3	0	0
Gamma-BAR-AP1 complex	9	0	0
GARP complex	4	0	0
HOPS complex	6	0	0
hTREX84 complex	6	0	0
Kaiso-NCOR complex	10	0	0
LAT-PLC-gamma-1-p85-GRB2-CBL-VAV-SLP-76 signaling complex... C305 activated	7	0	0
LAT-PLC-gamma-1-p85-GRB2-SOS signaling complex... C305 activated	5	0	0
MDC1-MRN-ATM-FANCD2 complex	6	0	0
mitochondrial permeability transition pore (PTP) complex (PPIF-SPG7-VDAC1)	3	0	0
MutL-alpha complex	2	0	0
NDPKA-AMPKalpha1 complex	2	0	0
NUMAC complex (nucleosomal methylation activator complex)	10	0	0
Oligosaccharyltransferase complex (Stt3A variant)	6	0	0
Oligosaccharyltransferase complex (Stt3B variant)	7	0	0
Oligosaccharyltransferase OSTC-I	7	0	0
Oligosaccharyltransferase OSTC-II	10	0	0
Oligosaccharyltransferase OSTC-III	11	0	0
P-TEFb-BRD4-TRAP220 complex	4	0	0
p300-CBP-p270-SWI/SNF complex	7	0	0
PEF1-ALG2 complex	2	0	0
Polyadenylation complex (CSTF1... CSTF2... CSTF3... SYMPK CPSF1... CPSF2... CPSF3)	7	0	0
PP2A A/C-SG2NA complex	3	0	0
PP2A A/C-striatin complex	3	0	0
prohibitin 2 complex... mitochondrial	5	0	0
PTIP-DNA damage response complex	6	0	0
RAB11B-SPG10-SPG33 complex	3	0	0
RAD6A-KCMF1-UBR4 complex	3	0	0
RalBP1-CCNB1-AP2A-NUMB-EPN1 complex	5	0	0
RANBPM-Muskelin-TWA1-HSMpp8 complex	4	0	0
RNA polymerase II complex... incomplete (CDK8 complex)... chromatin structure modifying	8	0	0
RNF20-RNF40-UbE2E1 complex	3	0	0
RSmad complex	10	0	0
SF3A1-SF3A2-SF3A3 complex	3	0	0
SMARCA2/BRM-BAF57-MECP2 complex	3	0	0
SMCC complex	17	0	0
SRC-3 complex	7	0	0
STRIPAK complex	5	0	0
TFIIH transcription factor complex	10	0	0
TFIIH transcription factor complex (ERCC2... ERCC3... GTF2H1... CDK7... CCNH... GTF2H2)	6	0	0
TFIIIC containing complex	5	0	0
TFTC-type histone acetyl transferase complex	11	0	0
TOM complex (TOM5... TOM6... TOM7... TOM20... TOM22... TOM40... TOM70)... mitochondrial	7	0	0
TREX complex	8	0	0
UTX-MLL2/3 complex	12	0	0
VEGFR2-S1PR1-ERK1/2-PKC-alpha complex	5	0	0
VEGFR2-S1PR2-ERK1/2-PKC-alpha complex	5	0	0
VEGFR2-S1PR3-ERK1/2-PKC-alpha complex	5	0	0
VEGFR2-S1PR5-ERK1/2-PKC-alpha complex	5	0	0
Wave-2 complex	5	0	0

## Sheet: Recovered_Sheet1
Protein complex	Complex size	Number of proteins in IFN interactome	% of proteins in IFN interactome
Ku antigen complex	2	2	1
Ku antigen-NARG1 complex	3	3	1
MCM complex	6	6	1
PCNA-KU antigen complex	3	3	1
26S proteasome	22	21	0.954545
PA700-20S-PA28 complex	36	32	0.888889
DNA-PK-Ku-eIF2-NF90-NF45 complex	8	7	0.875
PA700 complex	20	17	0.85
Ribosome... cytoplasmic	80	67	0.8375
53BP1-containing complex	5	4	0.8
COP9 signalosome complex	8	6	0.75
DDB2 complex	12	9	0.75
WRN-Ku70-Ku80-PARP1 complex	4	3	0.75
CSA-POLIIa complex	13	9	0.692308
eIF3 complex (EIF3S6... EIF3S5... EIF3S4... EIF3S3... EIF3S6IP... EIF3S2... EIF3S9... EIF3S12... EIF3S10... EIF3S8... EIF3S1... EIF3S7... PCID1)	13	9	0.692308
CSA complex	12	8	0.666667
DEAF1- complex	3	2	0.666667
DNA-PK-Ku antigen complex	3	2	0.666667
Ku antigen-YY1-alphaMyHC promoter complex	3	2	0.666667
Ku70/Ku86/Werner complex	3	2	0.666667
TRF2-Ku complex	3	2	0.666667
NCOA6-DNA-PK-Ku-PARP1 complex	5	3	0.6
Septin complex	5	3	0.6
Mi2/NuRD complex	7	4	0.571429
Rap1 complex	7	4	0.571429
39S ribosomal subunit... mitochondrial	48	27	0.5625
Emerin complex 24	15	8	0.533333
BBS-chaperonin complex	10	5	0.5
CAP(C)-CAP(E) complex	2	1	0.5
Cohesin-SA1 complex	4	2	0.5
DHX9-ADAR-vigilin-DNA-PK-Ku antigen complex	6	3	0.5
Elongator holo complex	4	2	0.5
MGC1-DNA-PKcs-Ku complex	4	2	0.5
MTA2 complex	8	4	0.5
TNF-alpha/NF-kappa B signaling complex 6	14	7	0.5
Vigilin-DNA-PK-Ku antigen complex	4	2	0.5
HCF-1 complex	18	8	0.444444
MeCP1 complex	9	4	0.444444
DNA double-strand break end-joining complex	7	3	0.428571
SIN3 complex	7	3	0.428571
TERF2-RAP1 complex	7	3	0.428571
55S ribosome... mitochondrial	78	32	0.410256
Mi-2/NuRD-MTA2 complex	5	2	0.4
PCNA-MutS-alpha-MutL-alpha-DNA complex	5	2	0.4
BRMS1-SIN3-HDAC complex	8	3	0.375
SNF2h-cohesin-NuRD complex	16	6	0.375
BRCA1-HDAC1-HDAC2 complex	3	1	0.333333
DNA ligase IV-condensin complex	3	1	0.333333
Ku-ORC complex	6	2	0.333333
MTA1 complex	6	2	0.333333
SIN3-ING1b complex I	9	3	0.333333
Condensin I-PARP-1-XRCC1 complex	7	2	0.285714
DNMT3B complex	7	2	0.285714
NRD complex (Nucleosome remodeling and deacetylation complex)	7	2	0.285714
WASH-CAPZalpa/beta complex	7	2	0.285714
SIN3-SAP25 complex	11	3	0.272727
BRM-SIN3A complex	15	4	0.266667
LARC complex (LCR-associated remodeling complex)	19	5	0.263158
DNTTIP1-ZNF541-HDAC1-HDAC2 complex	4	1	0.25
ING2 complex	12	3	0.25
MeCP2-SIN3A-HDAC complex	4	1	0.25
MiDAC complex	4	1	0.25
NuRD.1 complex	8	2	0.25
SF3b complex	8	2	0.25
SIN3-ING1b complex II	16	4	0.25
Anti-HDAC2 complex	17	4	0.235294
Nup 107-160 subcomplex	9	2	0.222222
BRG1-SIN3A complex	14	3	0.214286
17S U2 snRNP	33	7	0.212121
Condensin I complex	5	1	0.2
Condensin II	5	1	0.2
Mi2/NuRD-BCL6-MTA3 complex	5	1	0.2
NCOR1 complex	10	2	0.2
XFIM complex	5	1	0.2
TNF-alpha/Nf-kappa B signaling complex (RPL6... RPL30... RPS13... CHUK... DDX3X... NFKB2... NFKBIB... REL... IKBKG... NFKB1... MAP3K8... RELB... GLG1... NFKBIA... RELA... TNIP2... GTF2I)	17	3	0.176471
28S ribosomal subunit... mitochondrial	30	5	0.166667
BHC complex	6	1	0.166667
BRM-SIN3A-HDAC complex	12	2	0.166667
NCOR-SIN3-HDAC-HESX1 complex	6	1	0.166667
BAF complex	13	2	0.153846
ALL-1 supercomplex	28	4	0.142857
BRAF53-BRCA2 complex	7	1	0.142857
CoREST-HDAC complex	7	1	0.142857
NCOR2 complex	7	1	0.142857
RNA polymerase II complex... chromatin structure modifying	23	3	0.130435
TNF-alpha/NF-kappa B signaling complex 5	25	3	0.12
EBAFa complex	10	1	0.1
EBAFb complex	10	1	0.1
PBAF complex (Polybromo- and BAF containing complex)	10	1	0.1
SELK multiprotein complex	10	1	0.1
SWI-SNF chromatin remodeling-related-BRCA1 complex	10	1	0.1
anti-BHC110 complex	11	1	0.0909091
WINAC complex	14	1	0.0714286
ARC complex	15	1	0.0666667
CtBP complex	17	1	0.0588235
Mediator complex	33	1	0.030303
Anaphase-promoting complex	9	0	0
AP3 adaptor complex	7	0	0
AP3-BLOC1 complex	15	0	0
CCC complex	13	0	0
CCC-Wash (WASH1... FAM21C) multiprotein complex	15	0	0
COG1-COG8-COG2-COG3-COG4 subcomplex	5	0	0
COG2-COG3-COG4 subcomplex	3	0	0
Conserved oligomeric Golgi (COG) complex	8	0	0
CORVET complex	6	0	0
Exocyst complex	8	0	0
Exocyst EXOC5-EXOC6-EXOC7 subcomplex	3	0	0
HOPS complex	6	0	0
NUMAC complex (nucleosomal methylation activator complex)	10	0	0
Oligosaccharyltransferase complex (Stt3A variant)	6	0	0
Oligosaccharyltransferase complex (Stt3B variant)	7	0	0
Oligosaccharyltransferase OSTC-I	7	0	0
Oligosaccharyltransferase OSTC-II	10	0	0
Oligosaccharyltransferase OSTC-III	11	0	0
p300-CBP-p270-SWI/SNF complex	7	0	0
RNA polymerase II complex... incomplete (CDK8 complex)... chromatin structure modifying	8	0	0
RSmad complex	10	0	0
SF3A1-SF3A2-SF3A3 complex	3	0	0

## Sheet: CORUM interaction recall, CORUM
Protein A	Protein B	Detected?	Both proteins in network?
A0JLT2	O43513	FALSE	FALSE
A0JLT2	O60244	FALSE	FALSE
A0JLT2	O60313	FALSE	FALSE
A0JLT2	O75448	FALSE	FALSE
A0JLT2	O75586	FALSE	FALSE
A0JLT2	O95402	FALSE	FALSE
A0JLT2	P24863	FALSE	FALSE
A0JLT2	P49336	FALSE	FALSE
A0JLT2	Q13503	FALSE	FALSE
A0JLT2	Q15528	FALSE	FALSE
A0JLT2	Q15648	FALSE	FALSE
A0JLT2	Q6P2C8	FALSE	FALSE
A0JLT2	Q71F56	FALSE	FALSE
A0JLT2	Q71SY5	FALSE	FALSE
A0JLT2	Q93074	FALSE	FALSE
A0JLT2	Q96G25	FALSE	FALSE
A0JLT2	Q96HR3	FALSE	FALSE
A0JLT2	Q96RN5	FALSE	FALSE
A0JLT2	Q9BTT4	FALSE	FALSE
A0JLT2	Q9BUE0	FALSE	FALSE
A0JLT2	Q9BWU1	FALSE	FALSE
A0JLT2	Q9H204	FALSE	FALSE
A0JLT2	Q9H944	FALSE	FALSE
A0JLT2	Q9NPJ6	FALSE	FALSE
A0JLT2	Q9NVC6	FALSE	FALSE
A0JLT2	Q9NWA0	FALSE	FALSE
A0JLT2	Q9NX70	FALSE	FALSE
A0JLT2	Q9P086	FALSE	FALSE
A0JLT2	Q9UHV7	FALSE	FALSE
A0JLT2	Q9ULK4	FALSE	FALSE
A0JLT2	Q9Y2X0	FALSE	FALSE
A0JLT2	Q9Y3C7	FALSE	FALSE
A5YKK6	O75175	FALSE	FALSE
A5YKK6	Q92600	FALSE	FALSE
A5YKK6	Q96LI5	FALSE	FALSE
A5YKK6	Q9H9A5	FALSE	FALSE
A5YKK6	Q9NZN8	FALSE	FALSE
A5YKK6	Q9UIV1	FALSE	FALSE
A5YKK6	Q9UKZ1	FALSE	FALSE
A5YKK6	Q9ULM6	FALSE	FALSE
A6H8Y1	P20226	FALSE	FALSE
A6H8Y1	Q12789	FALSE	FALSE
A6H8Y1	Q8WUA4	FALSE	FALSE
A6H8Y1	Q92664	FALSE	FALSE
A6H8Y1	Q92994	FALSE	FALSE
A6H8Y1	Q9UKN8	FALSE	FALSE
A6H8Y1	Q9Y5Q8	FALSE	FALSE
A6H8Y1	Q9Y5Q9	FALSE	FALSE
A7MCY6	P07900	FALSE	FALSE
A7MCY6	P08238	FALSE	FALSE
A7MCY6	Q12933	FALSE	FALSE
A7MCY6	Q16543	FALSE	FALSE
A7MCY6	Q92844	FALSE	FALSE
A7MCY6	Q9H6S1	FALSE	FALSE
A7MCY6	Q9UHD2	FALSE	FALSE
A8K0Z3	O60826	FALSE	FALSE
A8K0Z3	P47756	FALSE	FALSE
A8K0Z3	P52907	FALSE	FALSE
A8K0Z3	Q12768	FALSE	FALSE
A8K0Z3	Q2M389	FALSE	FALSE
A8K0Z3	Q567U6	FALSE	FALSE
A8K0Z3	Q7Z3J2	FALSE	FALSE
A8K0Z3	Q7Z4G1	FALSE	FALSE
A8K0Z3	Q86VX2	FALSE	FALSE
A8K0Z3	Q86X83	FALSE	FALSE
A8K0Z3	Q8N668	FALSE	FALSE
A8K0Z3	Q9GZQ3	FALSE	FALSE
A8K0Z3	Q9H0A8	FALSE	FALSE
A8K0Z3	Q9NX08	FALSE	FALSE
A8K0Z3	Q9P000	FALSE	FALSE
A8K0Z3	Q9UBI1	FALSE	FALSE
A8K0Z3	Q9Y3C0	FALSE	FALSE
A8K0Z3	Q9Y4E1	FALSE	FALSE
A8K0Z3	Q9Y6G5	FALSE	FALSE
A8K8P3	O15297	FALSE	FALSE
A8K8P3	O43660	FALSE	FALSE
A8K8P3	O75533	FALSE	FALSE
A8K8P3	O75934	FALSE	FALSE
A8K8P3	P09012	FALSE	FALSE
A8K8P3	P09661	FALSE	FALSE
A8K8P3	P11142	FALSE	FALSE
A8K8P3	P11388	FALSE	FALSE
A8K8P3	P15884	FALSE	FALSE
A8K8P3	P23246	FALSE	FALSE
A8K8P3	P38159	FALSE	FALSE
A8K8P3	P62136	FALSE	FALSE
A8K8P3	P62314	FALSE	FALSE
A8K8P3	P62316	FALSE	FALSE
A8K8P3	P62318	FALSE	FALSE
A8K8P3	P78527	FALSE	FALSE
A8K8P3	Q01130	FALSE	FALSE
A8K8P3	Q07955	FALSE	FALSE
A8K8P3	Q12905	FALSE	FALSE
A8K8P3	Q13435	FALSE	FALSE
A8K8P3	Q14204	FALSE	FALSE
A8K8P3	Q15427	FALSE	FALSE
A8K8P3	Q7L1Q6	FALSE	FALSE
A8K8P3	Q8IYB3	FALSE	FALSE
A8K8P3	Q92616	FALSE	FALSE
A8K8P3	Q99459	FALSE	FALSE
A8K8P3	Q9P013	FALSE	FALSE
A8K8P3	Q9UMS4	FALSE	FALSE
A8K8P3	Q9UPN6	FALSE	FALSE
O00148	O95777	FALSE	FALSE
O00148	P10827	FALSE	FALSE
O00148	P12277	FALSE	FALSE
O00148	P14866	FALSE	FALSE
O00148	P20700	FALSE	FALSE
O00148	P27348	FALSE	FALSE
O00148	P46940	FALSE	FALSE
O00148	P50402	FALSE	FALSE
O00148	P51858	FALSE	FALSE
O00148	P60709	FALSE	FALSE
O00148	P61978	FALSE	FALSE
O00148	P62258	FALSE	FALSE
O00148	P62314	FALSE	FALSE
O00148	Q00839	FALSE	FALSE
O00148	Q02539	FALSE	FALSE
O00148	Q07021	FALSE	FALSE
O00148	Q08999	FALSE	FALSE
O00148	Q12906	FALSE	FALSE
O00148	Q13287	FALSE	FALSE
O00148	Q53EL6	FALSE	FALSE
O00148	Q9BZZ5	FALSE	FALSE
O00148	Q9Y2U8	FALSE	FALSE
O00159	O60264	FALSE	FALSE
O00159	O75533	FALSE	FALSE
O00159	P35659	FALSE	FALSE
O00159	Q03468	FALSE	FALSE
O00159	Q9BQG0	FALSE	FALSE
O00159	Q9C093	FALSE	FALSE
O00159	Q9NR30	FALSE	FALSE
O00159	Q9UIG0	FALSE	FALSE
O00165	P05141	FALSE	FALSE
O00165	P35232	FALSE	FALSE
O00165	P45880	FALSE	FALSE
O00165	Q99623	FALSE	FALSE
O00203	O14617	FALSE	FALSE
O00203	O95295	FALSE	FALSE
O00203	P46934	FALSE	FALSE
O00203	P47756	FALSE	FALSE
O00203	P50570	FALSE	FALSE
O00203	P52907	FALSE	FALSE
O00203	P53677	FALSE	FALSE
O00203	P59780	FALSE	FALSE
O00203	P78537	FALSE	FALSE
O00203	Q00610	FALSE	FALSE
O00203	Q12768	FALSE	FALSE
O00203	Q13367	FALSE	FALSE
O00203	Q2M389	FALSE	FALSE
O00203	Q5T1M5	FALSE	FALSE
O00203	Q641Q2	FALSE	FALSE
O00203	Q6QNY0	FALSE	FALSE
O00203	Q6QNY1	FALSE	FALSE
O00203	Q8TDH9	FALSE	FALSE
O00203	Q92572	FALSE	FALSE
O00203	Q92888	FALSE	FALSE
O00203	Q92974	FALSE	FALSE
O00203	Q96EV8	FALSE	FALSE
O00203	Q96N67	FALSE	FALSE
O00203	Q9BTU6	FALSE	FALSE
O00203	Q9NUP1	FALSE	FALSE
O00203	Q9UL45	FALSE	FALSE
O00203	Q9Y2T2	FALSE	FALSE
O00231	O00232	TRUE	TRUE
O00231	O00233	FALSE	FALSE
O00231	O00487	TRUE	TRUE
O00231	O14818	FALSE	TRUE
O00231	O43242	TRUE	TRUE
O00231	O75832	FALSE	FALSE
O00231	P17980	TRUE	TRUE
O00231	P20618	FALSE	TRUE
O00231	P25786	FALSE	TRUE
O00231	P25787	FALSE	TRUE
O00231	P25788	FALSE	TRUE
O00231	P25789	FALSE	TRUE
O00231	P28066	FALSE	TRUE
O00231	P28070	FALSE	TRUE
O00231	P28072	FALSE	TRUE
O00231	P28074	FALSE	TRUE
O00231	P35998	FALSE	TRUE
O00231	P43686	TRUE	TRUE
O00231	P48556	TRUE	TRUE
O00231	P49720	FALSE	TRUE
O00231	P49721	FALSE	TRUE
O00231	P51665	TRUE	TRUE
O00231	P55036	TRUE	TRUE
O00231	P60900	FALSE	FALSE
O00231	P62191	FALSE	TRUE
O00231	P62195	TRUE	TRUE
O00231	P62333	TRUE	TRUE
O00231	Q06323	FALSE	TRUE
O00231	Q13200	FALSE	TRUE
O00231	Q15008	FALSE	FALSE
O00231	Q16401	FALSE	TRUE
O00231	Q99436	FALSE	TRUE
O00231	Q99460	TRUE	TRUE
O00231	Q9UL46	FALSE	TRUE
O00231	Q9UNM6	TRUE	TRUE
O00232	O00233	FALSE	FALSE
O00232	O00487	TRUE	TRUE
O00232	O14818	FALSE	TRUE
O00232	O43242	TRUE	TRUE
O00232	O75832	FALSE	FALSE
O00232	P17980	TRUE	TRUE
O00232	P20618	FALSE	TRUE
O00232	P25786	FALSE	TRUE
O00232	P25787	FALSE	TRUE
O00232	P25788	FALSE	TRUE
O00232	P25789	FALSE	TRUE
O00232	P28066	FALSE	TRUE
O00232	P28070	FALSE	TRUE
O00232	P28072	FALSE	TRUE
O00232	P28074	FALSE	TRUE
O00232	P35998	FALSE	TRUE
O00232	P43686	TRUE	TRUE
O00232	P48556	TRUE	TRUE
O00232	P49720	FALSE	TRUE
O00232	P49721	FALSE	TRUE
O00232	P51665	TRUE	TRUE
O00232	P55036	TRUE	TRUE
O00232	P60900	FALSE	FALSE
O00232	P62191	FALSE	TRUE
O00232	P62195	TRUE	TRUE
O00232	P62333	TRUE	TRUE
O00232	Q06323	FALSE	TRUE
O00232	Q13200	FALSE	TRUE
O00232	Q15008	FALSE	FALSE
O00232	Q16401	FALSE	TRUE
O00232	Q99436	FALSE	TRUE
O00232	Q99460	TRUE	TRUE
O00232	Q9UL46	FALSE	TRUE
O00232	Q9UNM6	TRUE	TRUE
O00233	O00487	FALSE	FALSE
O00233	O14818	FALSE	FALSE
O00233	O43242	FALSE	FALSE
O00233	O75832	FALSE	FALSE
O00233	P17980	FALSE	FALSE
O00233	P20618	FALSE	FALSE
O00233	P25786	FALSE	FALSE
O00233	P25787	FALSE	FALSE
O00233	P25788	FALSE	FALSE
O00233	P25789	FALSE	FALSE
O00233	P28066	FALSE	FALSE
O00233	P28070	FALSE	FALSE
O00233	P28072	FALSE	FALSE
O00233	P28074	FALSE	FALSE
O00233	P35998	FALSE	FALSE
O00233	P43686	FALSE	FALSE
O00233	P48556	FALSE	FALSE
O00233	P49720	FALSE	FALSE
O00233	P49721	FALSE	FALSE
O00233	P51665	FALSE	FALSE
O00233	P55036	FALSE	FALSE
O00233	P60900	FALSE	FALSE
O00233	P62191	FALSE	FALSE
O00233	P62195	FALSE	FALSE
O00233	P62333	FALSE	FALSE
O00233	Q06323	FALSE	FALSE
O00233	Q13200	FALSE	FALSE
O00233	Q15008	FALSE	FALSE
O00233	Q16401	FALSE	FALSE
O00233	Q99436	FALSE	FALSE
O00233	Q99460	FALSE	FALSE
O00233	Q9UL46	FALSE	FALSE
O00233	Q9UNM6	FALSE	FALSE
O00257	O60315	FALSE	FALSE
O00257	O60341	FALSE	FALSE
O00257	O75362	FALSE	FALSE
O00257	P37275	FALSE	FALSE
O00257	P56545	FALSE	FALSE
O00257	Q13363	FALSE	FALSE
O00257	Q13547	FALSE	FALSE
O00257	Q92618	FALSE	FALSE
O00257	Q92766	FALSE	FALSE
O00257	Q92769	FALSE	FALSE
O00257	Q96JN0	FALSE	FALSE
O00257	Q96KQ7	FALSE	FALSE
O00257	Q9H9B1	FALSE	FALSE
O00257	Q9P2K3	FALSE	FALSE
O00257	Q9UKL0	FALSE	FALSE
O00257	Q9Y232	FALSE	FALSE
O00267	O43719	FALSE	FALSE
O00267	P19338	FALSE	FALSE
O00267	P24928	FALSE	FALSE
O00267	P50750	FALSE	FALSE
O00268	O15265	FALSE	FALSE
O00268	O43451	FALSE	FALSE
O00268	O75461	FALSE	FALSE
O00268	O75486	FALSE	FALSE
O00268	O75528	FALSE	FALSE
O00268	O75529	FALSE	FALSE
O00268	P21675	FALSE	FALSE
O00268	P34932	FALSE	FALSE
O00268	P49848	FALSE	FALSE
O00268	P51610	FALSE	FALSE
O00268	P61964	FALSE	FALSE
O00268	Q03164	FALSE	FALSE
O00268	Q12962	FALSE	FALSE
O00268	Q15291	FALSE	FALSE
O00268	Q15393	FALSE	FALSE
O00268	Q15542	FALSE	FALSE
O00268	Q15543	FALSE	FALSE
O00268	Q15545	FALSE	FALSE
O00268	Q16514	FALSE	FALSE
O00268	Q16594	FALSE	FALSE
O00268	Q6P1X5	FALSE	FALSE
O00268	Q6PI98	FALSE	FALSE
O00268	Q7Z3B3	FALSE	FALSE
O00268	Q8IXM2	FALSE	FALSE
O00268	Q8IZL8	FALSE	FALSE
O00268	Q8WWY3	FALSE	FALSE
O00268	Q92830	FALSE	FALSE
O00268	Q96EZ8	FALSE	FALSE
O00268	Q99496	FALSE	FALSE
O00268	Q9BVI0	FALSE	FALSE
O00268	Q9H4L4	FALSE	FALSE
O00268	Q9H7Z6	FALSE	FALSE
O00268	Q9HCK8	FALSE	FALSE
O00268	Q9NXF1	FALSE	FALSE
O00268	Q9UBL3	FALSE	FALSE
O00268	Q9Y265	FALSE	FALSE
O00268	Q9Y4A5	FALSE	FALSE
O00268	Q9Y4W2	FALSE	FALSE
O00268	Q9Y6J9	FALSE	FALSE
O00303	O15371	FALSE	FALSE
O00303	O15372	FALSE	FALSE
O00303	O75821	FALSE	FALSE
O00303	O75822	FALSE	FALSE
O00303	P55884	FALSE	FALSE
O00303	P60228	FALSE	FALSE
O00303	Q13347	FALSE	FALSE
O00303	Q14152	FALSE	FALSE
O00303	Q7L2H7	FALSE	FALSE
O00303	Q99613	FALSE	FALSE
O00303	Q9UBQ5	FALSE	FALSE
O00303	Q9Y262	FALSE	FALSE
O00422	O14497	FALSE	FALSE
O00422	O15379	FALSE	FALSE
O00422	O60264	FALSE	FALSE
O00422	O60341	FALSE	FALSE
O00422	O75446	FALSE	FALSE
O00422	O94776	FALSE	FALSE
O00422	O95983	FALSE	FALSE
O00422	O96019	FALSE	FALSE
O00422	P20226	FALSE	FALSE
O00422	P20700	FALSE	FALSE
O00422	P21675	FALSE	FALSE
O00422	P28749	FALSE	FALSE
O00422	P49848	FALSE	FALSE
O00422	P50402	FALSE	FALSE
O00422	P51531	FALSE	FALSE
O00422	P51532	FALSE	FALSE
O00422	P60709	FALSE	FALSE
O00422	P61964	FALSE	FALSE
O00422	P62826	FALSE	FALSE
O00422	P68431	FALSE	FALSE
O00422	Q03164	FALSE	FALSE
O00422	Q08999	FALSE	FALSE
O00422	Q09028	FALSE	FALSE
O00422	Q12824	FALSE	FALSE
O00422	Q12873	FALSE	FALSE
O00422	Q13263	FALSE	FALSE
O00422	Q13287	FALSE	FALSE
O00422	Q13547	FALSE	FALSE
O00422	Q13813	FALSE	FALSE
O00422	Q14839	FALSE	FALSE
O00422	Q15029	FALSE	FALSE
O00422	Q15291	FALSE	FALSE
O00422	Q16514	FALSE	FALSE
O00422	Q16576	FALSE	FALSE
O00422	Q16594	FALSE	FALSE
O00422	Q1EHW4	FALSE	FALSE
O00422	Q4LE39	FALSE	FALSE
O00422	Q8TAQ2	FALSE	FALSE
O00422	Q92769	FALSE	FALSE
O00422	Q92797	FALSE	FALSE
O00422	Q92922	FALSE	FALSE
O00422	Q96GM5	FALSE	FALSE
O00422	Q96ST3	FALSE	FALSE
O00422	Q9BQ87	FALSE	FALSE
O00422	Q9BZK7	FALSE	FALSE
O00422	Q9C005	FALSE	FALSE
O00422	Q9H0E3	FALSE	FALSE
O00422	Q9H503	FALSE	FALSE
O00422	Q9H7L9	FALSE	FALSE
O00422	Q9NPJ6	FALSE	FALSE
O00422	Q9P2I0	FALSE	FALSE
O00422	Q9UK53	FALSE	FALSE
O00422	Q9UKL0	FALSE	FALSE
O00425	O00571	FALSE	FALSE
O00425	O14776	FALSE	FALSE
O00425	O15042	FALSE	FALSE
O00425	O15355	FALSE	TRUE
O00425	O43143	FALSE	FALSE
O00425	O43172	FALSE	FALSE
O00425	O43290	FALSE	FALSE
O00425	O43395	FALSE	FALSE
O00425	O43447	FALSE	FALSE
O00425	O43660	FALSE	FALSE
O00425	O43670	FALSE	FALSE
O00425	O43719	FALSE	TRUE
O00425	O43809	FALSE	FALSE
O00425	O60231	FALSE	FALSE
O00425	O60306	FALSE	TRUE
O00425	O60508	FALSE	FALSE
O00425	O75400	FALSE	FALSE
O00425	O75533	FALSE	FALSE
O00425	O75643	FALSE	TRUE
O00425	O75934	FALSE	TRUE
O00425	O75937	FALSE	FALSE
O00425	O75940	FALSE	FALSE
O00425	O94906	FALSE	FALSE
O00425	O95232	FALSE	FALSE
O00425	O95391	FALSE	FALSE
O00425	O95400	FALSE	FALSE
O00425	O95926	FALSE	FALSE
O00425	P08579	FALSE	FALSE
O00425	P08621	FALSE	FALSE
O00425	P09012	FALSE	FALSE
O00425	P09234	FALSE	FALSE
O00425	P09661	FALSE	FALSE
O00425	P11940	TRUE	TRUE
O00425	P14678	FALSE	FALSE
O00425	P17844	TRUE	TRUE
O00425	P26368	FALSE	FALSE
O00425	P38919	FALSE	FALSE
O00425	P41223	FALSE	FALSE
O00425	P42285	FALSE	FALSE
O00425	P49756	FALSE	FALSE
O00425	P52298	FALSE	FALSE
O00425	P55081	FALSE	TRUE
O00425	P55769	FALSE	FALSE
O00425	P61326	FALSE	FALSE
O00425	P62304	FALSE	FALSE
O00425	P62306	FALSE	TRUE
O00425	P62308	FALSE	FALSE
O00425	P62310	FALSE	FALSE
O00425	P62312	FALSE	FALSE
O00425	P62314	FALSE	TRUE
O00425	P62316	FALSE	FALSE
O00425	P62318	FALSE	FALSE
O00425	P62995	TRUE	TRUE
O00425	P83876	FALSE	FALSE
O00425	P84103	FALSE	FALSE
O00425	Q01081	FALSE	FALSE
O00425	Q01130	FALSE	TRUE
O00425	Q05519	FALSE	FALSE
O00425	Q07955	FALSE	TRUE
O00425	Q08170	FALSE	TRUE
O00425	Q08211	TRUE	TRUE
O00425	Q09161	FALSE	FALSE
O00425	Q12874	FALSE	FALSE
O00425	Q13123	FALSE	FALSE
O00425	Q13242	FALSE	FALSE
O00425	Q13243	FALSE	TRUE
O00425	Q13247	FALSE	TRUE
O00425	Q13356	FALSE	FALSE
O00425	Q13435	FALSE	FALSE
O00425	Q13523	FALSE	FALSE
O00425	Q13573	FALSE	FALSE
O00425	Q13769	FALSE	FALSE
O00425	Q13838	FALSE	FALSE
O00425	Q14011	FALSE	FALSE
O00425	Q14498	FALSE	FALSE
O00425	Q14562	FALSE	FALSE
O00425	Q15007	FALSE	FALSE
O00425	Q15029	FALSE	FALSE
O00425	Q15287	FALSE	FALSE
O00425	Q15393	FALSE	TRUE
O00425	Q15427	FALSE	FALSE
O00425	Q15428	FALSE	FALSE
O00425	Q15459	FALSE	FALSE
O00425	Q15637	FALSE	FALSE
O00425	Q16629	FALSE	FALSE
O00425	Q16630	FALSE	FALSE
O00425	Q2TAY7	FALSE	FALSE
O00425	Q4ZG51	FALSE	FALSE
O00425	Q53GS9	FALSE	FALSE
O00425	Q69YN4	FALSE	FALSE
O00425	Q6I9Y2	FALSE	FALSE
O00425	Q6P2Q9	TRUE	TRUE
O00425	Q7L014	FALSE	FALSE
O00425	Q86V81	FALSE	FALSE
O00425	Q86W42	FALSE	FALSE
O00425	Q8IYB3	FALSE	FALSE
O00425	Q8NI27	FALSE	FALSE
O00425	Q8WUQ7	FALSE	FALSE
O00425	Q8WVK2	FALSE	FALSE
O00425	Q8WWY3	FALSE	FALSE
O00425	Q8WYA6	FALSE	FALSE
O00425	Q92620	FALSE	FALSE
O00425	Q92841	FALSE	FALSE
O00425	Q96BP3	FALSE	FALSE
O00425	Q96DF8	FALSE	FALSE
O00425	Q96DI7	FALSE	FALSE
O00425	Q96FV9	FALSE	FALSE
O00425	Q96I25	FALSE	FALSE
O00425	Q96J01	FALSE	FALSE
O00425	Q96T37	FALSE	FALSE
O00425	Q96T58	FALSE	FALSE
O00425	Q99459	FALSE	FALSE
O00425	Q99633	FALSE	FALSE
O00425	Q9BQ61	FALSE	FALSE
O00425	Q9BRD0	FALSE	FALSE
O00425	Q9BUQ8	FALSE	FALSE
O00425	Q9BXP5	FALSE	FALSE
O00425	Q9BZJ0	FALSE	FALSE
O00425	Q9H2H8	FALSE	FALSE
O00425	Q9HCE1	FALSE	FALSE
O00425	Q9HCG8	FALSE	FALSE
O00425	Q9HCS7	FALSE	FALSE
O00425	Q9NW64	FALSE	FALSE
O00425	Q9NYV4	FALSE	FALSE
O00425	Q9P013	FALSE	FALSE
O00425	Q9UBB9	FALSE	FALSE
O00425	Q9UHX1	FALSE	TRUE
O00425	Q9UJV9	FALSE	FALSE
O00425	Q9UK45	FALSE	FALSE
O00425	Q9UKV3	FALSE	FALSE
O00425	Q9ULR0	FALSE	FALSE
O00425	Q9UMS4	FALSE	TRUE
O00425	Q9UNP9	FALSE	FALSE
O00425	Q9UQ35	FALSE	FALSE
O00425	Q9Y2W2	FALSE	FALSE
O00425	Q9Y333	FALSE	TRUE
O00425	Q9Y3B4	FALSE	FALSE
O00425	Q9Y3C6	FALSE	FALSE
O00425	Q9Y4Z0	FALSE	TRUE
O00425	Q9Y5B6	FALSE	FALSE
O00425	Q9Y5S9	FALSE	TRUE
O00425	Q9Y6A4	FALSE	FALSE
O00471	O60645	FALSE	FALSE
O00471	Q8IYI6	FALSE	FALSE
O00471	Q8TAG9	FALSE	FALSE
O00471	Q96A65	FALSE	FALSE
O00471	Q96KP1	FALSE	FALSE
O00471	Q9NV70	FALSE	FALSE
O00471	Q9UPT5	FALSE	FALSE
O00472	O60563	FALSE	FALSE
O00472	O60583	FALSE	FALSE
O00472	P42568	FALSE	FALSE
O00472	P50750	FALSE	FALSE
O00472	P51825	FALSE	FALSE
O00472	P55199	FALSE	FALSE
O00472	Q03111	FALSE	FALSE
O00472	Q96JC9	FALSE	FALSE
O00472	Q9HB65	FALSE	FALSE
O00472	Q9UHB7	FALSE	FALSE
O00487	O14818	FALSE	TRUE
O00487	O43242	TRUE	TRUE
O00487	O75832	FALSE	FALSE
O00487	P17980	FALSE	TRUE
O00487	P20618	FALSE	TRUE
O00487	P25786	FALSE	TRUE
O00487	P25787	FALSE	TRUE
O00487	P25788	FALSE	TRUE
O00487	P25789	FALSE	TRUE
O00487	P28066	FALSE	TRUE
O00487	P28070	FALSE	TRUE
O00487	P28072	FALSE	TRUE
O00487	P28074	FALSE	TRUE
O00487	P35998	FALSE	TRUE
O00487	P43686	TRUE	TRUE
O00487	P48556	TRUE	TRUE
O00487	P49720	FALSE	TRUE
O00487	P49721	FALSE	TRUE
O00487	P51665	TRUE	TRUE
O00487	P55036	TRUE	TRUE
O00487	P60900	FALSE	FALSE
O00487	P62191	FALSE	TRUE
O00487	P62195	TRUE	TRUE
O00487	P62333	TRUE	TRUE
O00487	Q06323	FALSE	TRUE
O00487	Q13200	FALSE	TRUE
O00487	Q15008	FALSE	FALSE
O00487	Q16401	FALSE	TRUE
O00487	Q99436	FALSE	TRUE
O00487	Q99460	TRUE	TRUE
O00487	Q9UL46	FALSE	TRUE
O00487	Q9UNM6	TRUE	TRUE
O00567	O76021	FALSE	FALSE
O00567	P05141	FALSE	FALSE
O00567	P05386	FALSE	FALSE
O00567	P05387	FALSE	FALSE
O00567	P05388	FALSE	FALSE
O00567	P06748	FALSE	FALSE
O00567	P08708	FALSE	FALSE
O00567	P09651	FALSE	FALSE
O00567	P11387	FALSE	FALSE
O00567	P13639	FALSE	FALSE
O00567	P15880	FALSE	FALSE
O00567	P16402	FALSE	FALSE
O00567	P18077	FALSE	FALSE
O00567	P18124	FALSE	FALSE
O00567	P18621	FALSE	FALSE
O00567	P19338	FALSE	FALSE
O00567	P22087	FALSE	FALSE
O00567	P25398	FALSE	FALSE
O00567	P26368	FALSE	FALSE
O00567	P26373	FALSE	FALSE
O00567	P27635	FALSE	FALSE
O00567	P30050	FALSE	FALSE
O00567	P32969	FALSE	FALSE
O00567	P35268	FALSE	FALSE
O00567	P36578	FALSE	FALSE
O00567	P37108	FALSE	FALSE
O00567	P39023	FALSE	FALSE
O00567	P40429	FALSE	FALSE
O00567	P42766	FALSE	FALSE
O00567	P46776	FALSE	FALSE
O00567	P46777	FALSE	FALSE
O00567	P46778	FALSE	FALSE
O00567	P46779	FALSE	FALSE
O00567	P46781	FALSE	FALSE
O00567	P47914	FALSE	FALSE
O00567	P49411	FALSE	FALSE
O00567	P50914	FALSE	FALSE
O00567	P52272	FALSE	FALSE
O00567	P55209	FALSE	FALSE
O00567	P55769	FALSE	FALSE
O00567	P61247	FALSE	FALSE
O00567	P61254	FALSE	FALSE
O00567	P61313	FALSE	FALSE
O00567	P61353	FALSE	FALSE
O00567	P61513	FALSE	FALSE
O00567	P62081	FALSE	FALSE
O00567	P62241	FALSE	FALSE
O00567	P62244	FALSE	FALSE
O00567	P62249	FALSE	FALSE
O00567	P62263	FALSE	FALSE
O00567	P62266	FALSE	FALSE
O00567	P62269	FALSE	FALSE
O00567	P62273	FALSE	FALSE
O00567	P62277	FALSE	FALSE
O00567	P62280	FALSE	FALSE
O00567	P62424	FALSE	FALSE
O00567	P62736	FALSE	FALSE
O00567	P62750	FALSE	FALSE
O00567	P62753	FALSE	FALSE
O00567	P62829	FALSE	FALSE
O00567	P62841	FALSE	FALSE
O00567	P62847	FALSE	FALSE
O00567	P62888	FALSE	FALSE
O00567	P62891	FALSE	FALSE
O00567	P62899	FALSE	FALSE
O00567	P62906	FALSE	FALSE
O00567	P62910	FALSE	FALSE
O00567	P62913	FALSE	FALSE
O00567	P62917	FALSE	FALSE
O00567	P63267	FALSE	FALSE
O00567	P67809	FALSE	FALSE
O00567	P68104	FALSE	FALSE
O00567	P83731	FALSE	FALSE
O00567	P83881	FALSE	FALSE
O00567	P84098	FALSE	FALSE
O00567	Q00839	FALSE	FALSE
O00567	Q01081	FALSE	FALSE
O00567	Q02543	FALSE	FALSE
O00567	Q02878	FALSE	FALSE
O00567	Q07020	FALSE	FALSE
O00567	Q08211	FALSE	FALSE
O00567	Q12905	FALSE	FALSE
O00567	Q12906	FALSE	FALSE
O00567	Q13428	FALSE	FALSE
O00567	Q13610	FALSE	FALSE
O00567	Q14978	FALSE	FALSE
O00567	Q6P3W7	FALSE	FALSE
O00567	Q71U36	FALSE	FALSE
O00567	Q8TDN6	FALSE	FALSE
O00567	Q92522	FALSE	FALSE
O00567	Q96SB4	FALSE	FALSE
O00567	Q99848	FALSE	FALSE
O00567	Q99879	FALSE	FALSE
O00567	Q9BQG0	FALSE	FALSE
O00567	Q9BVP2	FALSE	FALSE
O00567	Q9H4B7	FALSE	FALSE
O00567	Q9NR30	FALSE	FALSE
O00567	Q9NW13	FALSE	FALSE
O00567	Q9NX58	FALSE	FALSE
O00567	Q9NZI8	FALSE	FALSE
O00567	Q9Y2X3	FALSE	FALSE
O00567	Q9Y383	FALSE	FALSE
O00567	Q9Y3U8	FALSE	FALSE
O00571	O14776	FALSE	FALSE
O00571	O14979	FALSE	FALSE
O00571	O15042	FALSE	FALSE
O00571	O15111	FALSE	FALSE
O00571	O15355	FALSE	FALSE
O00571	O43143	FALSE	FALSE
O00571	O43172	FALSE	FALSE
O00571	O43290	FALSE	FALSE
O00571	O43395	FALSE	FALSE
O00571	O43447	FALSE	FALSE
O00571	O43660	FALSE	FALSE
O00571	O43670	FALSE	FALSE
O00571	O43719	FALSE	FALSE
O00571	O43809	FALSE	FALSE
O00571	O60231	FALSE	FALSE
O00571	O60306	FALSE	FALSE
O00571	O60508	FALSE	FALSE
O00571	O75400	FALSE	FALSE
O00571	O75533	FALSE	FALSE
O00571	O75643	FALSE	FALSE
O00571	O75934	FALSE	FALSE
O00571	O75937	FALSE	FALSE
O00571	O75940	FALSE	FALSE
O00571	O94906	FALSE	FALSE
O00571	O95232	FALSE	FALSE
O00571	O95391	FALSE	FALSE
O00571	O95400	FALSE	FALSE
O00571	O95926	FALSE	FALSE
O00571	P08579	FALSE	FALSE
O00571	P08621	FALSE	FALSE
O00571	P09012	FALSE	FALSE
O00571	P09234	FALSE	FALSE
O00571	P09661	FALSE	FALSE
O00571	P11940	FALSE	FALSE
O00571	P14678	FALSE	FALSE
O00571	P17844	FALSE	FALSE
O00571	P19838	FALSE	FALSE
O00571	P25963	FALSE	FALSE
O00571	P26368	FALSE	FALSE
O00571	P31943	FALSE	FALSE
O00571	P35637	FALSE	FALSE
O00571	P38919	FALSE	FALSE
O00571	P41223	FALSE	FALSE
O00571	P41279	FALSE	FALSE
O00571	P42285	FALSE	FALSE
O00571	P49756	FALSE	FALSE
O00571	P52272	FALSE	FALSE
O00571	P52298	FALSE	FALSE
O00571	P55081	FALSE	FALSE
O00571	P55769	FALSE	FALSE
O00571	P61326	FALSE	FALSE
O00571	P62277	FALSE	FALSE
O00571	P62304	FALSE	FALSE
O00571	P62306	FALSE	FALSE
O00571	P62308	FALSE	FALSE
O00571	P62310	FALSE	FALSE
O00571	P62312	FALSE	FALSE
O00571	P62314	FALSE	FALSE
O00571	P62316	FALSE	FALSE
O00571	P62318	FALSE	FALSE
O00571	P62888	FALSE	FALSE
O00571	P62995	FALSE	FALSE
O00571	P78347	FALSE	FALSE
O00571	P83876	FALSE	FALSE
O00571	P84103	FALSE	FALSE
O00571	Q00653	FALSE	FALSE
O00571	Q00839	FALSE	FALSE
O00571	Q01081	FALSE	FALSE
O00571	Q01130	FALSE	FALSE
O00571	Q01201	FALSE	FALSE
O00571	Q01844	FALSE	FALSE
O00571	Q02878	FALSE	FALSE
O00571	Q04206	FALSE	FALSE
O00571	Q04864	FALSE	FALSE
O00571	Q05519	FALSE	FALSE
O00571	Q07955	FALSE	FALSE
O00571	Q08170	FALSE	FALSE
O00571	Q08211	FALSE	FALSE
O00571	Q09161	FALSE	FALSE
O00571	Q12874	FALSE	FALSE
O00571	Q12905	FALSE	FALSE
O00571	Q12906	FALSE	FALSE
O00571	Q13123	FALSE	FALSE
O00571	Q13148	FALSE	FALSE
O00571	Q13242	FALSE	FALSE
O00571	Q13243	FALSE	FALSE
O00571	Q13247	FALSE	FALSE
O00571	Q13356	FALSE	FALSE
O00571	Q13435	FALSE	FALSE
O00571	Q13523	FALSE	FALSE
O00571	Q13573	FALSE	FALSE
O00571	Q13769	FALSE	FALSE
O00571	Q13838	FALSE	FALSE
O00571	Q14011	FALSE	FALSE
O00571	Q14498	FALSE	FALSE
O00571	Q14562	FALSE	FALSE
O00571	Q15007	FALSE	FALSE
O00571	Q15029	FALSE	FALSE
O00571	Q15287	FALSE	FALSE
O00571	Q15393	FALSE	FALSE
O00571	Q15427	FALSE	FALSE
O00571	Q15428	FALSE	FALSE
O00571	Q15459	FALSE	FALSE
O00571	Q15637	FALSE	FALSE
O00571	Q15653	FALSE	FALSE
O00571	Q16629	FALSE	FALSE
O00571	Q16630	FALSE	FALSE
O00571	Q2TAY7	FALSE	FALSE
O00571	Q4ZG51	FALSE	FALSE
O00571	Q53GS9	FALSE	FALSE
O00571	Q69YN4	FALSE	FALSE
O00571	Q6I9Y2	FALSE	FALSE
O00571	Q6P2Q9	FALSE	FALSE
O00571	Q7L014	FALSE	FALSE
O00571	Q86V81	FALSE	FALSE
O00571	Q86W42	FALSE	FALSE
O00571	Q8IYB3	FALSE	FALSE
O00571	Q8NFZ5	FALSE	FALSE
O00571	Q8NI27	FALSE	FALSE
O00571	Q8WUQ7	FALSE	FALSE
O00571	Q8WVK2	FALSE	FALSE
O00571	Q8WWY3	FALSE	FALSE
O00571	Q8WYA6	FALSE	FALSE
O00571	Q8WYQ5	FALSE	FALSE
O00571	Q92499	FALSE	FALSE
O00571	Q92620	FALSE	FALSE
O00571	Q92804	FALSE	FALSE
O00571	Q92841	FALSE	FALSE
O00571	Q92896	FALSE	FALSE
O00571	Q96BP3	FALSE	FALSE
O00571	Q96DF8	FALSE	FALSE
O00571	Q96DI7	FALSE	FALSE
O00571	Q96FV9	FALSE	FALSE
O00571	Q96I25	FALSE	FALSE
O00571	Q96J01	FALSE	FALSE
O00571	Q96SB4	FALSE	FALSE
O00571	Q96T37	FALSE	FALSE
O00571	Q96T58	FALSE	FALSE
O00571	Q99459	FALSE	FALSE
O00571	Q99633	FALSE	FALSE
O00571	Q9BQ61	FALSE	FALSE
O00571	Q9BRD0	FALSE	FALSE
O00571	Q9BUJ2	FALSE	FALSE
O00571	Q9BUQ8	FALSE	FALSE
O00571	Q9BXP5	FALSE	FALSE
O00571	Q9BZJ0	FALSE	FALSE
O00571	Q9H2H8	FALSE	FALSE
O00571	Q9HCE1	FALSE	FALSE
O00571	Q9HCG8	FALSE	FALSE
O00571	Q9HCS7	FALSE	FALSE
O00571	Q9NRR4	FALSE	FALSE
O00571	Q9NW64	FALSE	FALSE
O00571	Q9NYV4	FALSE	FALSE
O00571	Q9P013	FALSE	FALSE
O00571	Q9UBB9	FALSE	FALSE
O00571	Q9UHX1	FALSE	FALSE
O00571	Q9UJV9	FALSE	FALSE
O00571	Q9UK45	FALSE	FALSE
O00571	Q9UKM9	FALSE	FALSE
O00571	Q9UKV3	FALSE	FALSE
O00571	Q9ULR0	FALSE	FALSE
O00571	Q9UMS4	FALSE	FALSE
O00571	Q9UNP9	FALSE	FALSE
O00571	Q9UQ35	FALSE	FALSE
O00571	Q9Y2W2	FALSE	FALSE
O00571	Q9Y333	FALSE	FALSE
O00571	Q9Y3B4	FALSE	FALSE
O00571	Q9Y3C6	FALSE	FALSE
O00571	Q9Y4Z0	FALSE	FALSE
O00571	Q9Y5B6	FALSE	FALSE
O00571	Q9Y5S9	FALSE	FALSE
O00571	Q9Y6A4	FALSE	FALSE
O00571	Q9Y6K9	FALSE	FALSE
O00743	O15084	FALSE	FALSE
O00743	O15111	FALSE	FALSE
O00743	O75170	FALSE	FALSE
O00743	P63208	FALSE	TRUE
O00743	Q00653	FALSE	FALSE
O00743	Q04206	FALSE	FALSE
O00743	Q04864	FALSE	FALSE
O00743	Q13616	FALSE	FALSE
O00743	Q14164	FALSE	FALSE
O00743	Q9UPN7	FALSE	FALSE
O00743	Q9Y297	FALSE	FALSE
O08587	O08658	FALSE	FALSE
O08587	O15504	FALSE	FALSE
O08587	P11654	FALSE	FALSE
O08587	P12270	FALSE	FALSE
O08587	P17955	FALSE	FALSE
O08587	P35658	FALSE	FALSE
O08587	P37199	FALSE	FALSE
O08587	P49791	FALSE	FALSE
O08587	P49792	FALSE	FALSE
O08587	P52591	FALSE	FALSE
O08587	P52948	FALSE	FALSE
O08587	P55735	FALSE	FALSE
O08587	P57740	FALSE	FALSE
O08587	P70581	FALSE	FALSE
O08587	P70582	FALSE	FALSE
O08587	Q12769	FALSE	FALSE
O08587	Q3SWS8	FALSE	FALSE
O08587	Q5RJY5	FALSE	FALSE
O08587	Q66HC5	FALSE	FALSE
O08587	Q68FY1	FALSE	FALSE
O08587	Q8NFH3	FALSE	FALSE
O08587	Q8NFH4	FALSE	FALSE
O08587	Q8WUM0	FALSE	FALSE
O08587	Q92621	FALSE	FALSE
O08587	Q96EE3	FALSE	FALSE
O08587	Q9BW27	FALSE	FALSE
O08587	Q9NRG9	FALSE	FALSE
O08658	O15504	FALSE	FALSE
O08658	P11654	FALSE	FALSE
O08658	P12270	FALSE	FALSE
O08658	P17955	FALSE	FALSE
O08658	P35658	FALSE	FALSE
O08658	P37199	FALSE	FALSE
O08658	P49791	FALSE	FALSE
O08658	P49792	FALSE	FALSE
O08658	P52591	FALSE	FALSE
O08658	P52948	FALSE	FALSE
O08658	P55735	FALSE	FALSE
O08658	P57740	FALSE	FALSE
O08658	P70581	FALSE	FALSE
O08658	P70582	FALSE	FALSE
O08658	Q12769	FALSE	FALSE
O08658	Q3SWS8	FALSE	FALSE
O08658	Q5RJY5	FALSE	FALSE
O08658	Q66HC5	FALSE	FALSE
O08658	Q68FY1	FALSE	FALSE
O08658	Q8NFH3	FALSE	FALSE
O08658	Q8NFH4	FALSE	FALSE
O08658	Q8WUM0	FALSE	FALSE
O08658	Q92621	FALSE	FALSE
O08658	Q96EE3	FALSE	FALSE
O08658	Q9BW27	FALSE	FALSE
O08658	Q9NRG9	FALSE	FALSE
O09167	O43143	FALSE	FALSE
O09167	O76021	FALSE	FALSE
O09167	O95995	FALSE	FALSE
O09167	P09405	FALSE	FALSE
O09167	P11276	FALSE	FALSE
O09167	P12970	FALSE	FALSE
O09167	P14148	FALSE	FALSE
O09167	P14869	FALSE	FALSE
O09167	P19253	FALSE	FALSE
O09167	P21127	FALSE	FALSE
O09167	P27635	FALSE	FALSE
O09167	P27659	FALSE	FALSE
O09167	P35550	FALSE	FALSE
O09167	P35980	FALSE	FALSE
O09167	P46781	FALSE	FALSE
O09167	P47911	FALSE	FALSE
O09167	P47962	FALSE	FALSE
O09167	P47963	FALSE	FALSE
O09167	P53569	FALSE	FALSE
O09167	P56183	FALSE	FALSE
O09167	P61255	FALSE	FALSE
O09167	P62242	FALSE	FALSE
O09167	P62702	FALSE	FALSE
O09167	P62717	FALSE	FALSE
O09167	P62754	FALSE	FALSE
O09167	P62906	FALSE	FALSE
O09167	P62908	FALSE	FALSE
O09167	P62918	FALSE	FALSE
O09167	P68363	FALSE	FALSE
O09167	P84099	FALSE	FALSE
O09167	P97351	FALSE	FALSE
O09167	P97452	FALSE	FALSE
O09167	P99024	FALSE	FALSE
O09167	Q61656	FALSE	FALSE
O09167	Q6DFW4	FALSE	FALSE
O09167	Q7TPV4	FALSE	FALSE
O09167	Q8K363	FALSE	FALSE
O09167	Q91VE6	FALSE	FALSE
O09167	Q921N6	FALSE	FALSE
O09167	Q922K7	FALSE	FALSE
O09167	Q99LH1	FALSE	FALSE
O09167	Q99ME9	FALSE	FALSE
O09167	Q9BWT6	FALSE	FALSE
O09167	Q9CR57	FALSE	FALSE
O09167	Q9CYH6	FALSE	FALSE
O09167	Q9CZM2	FALSE	FALSE
O09167	Q9D0I8	FALSE	FALSE
O09167	Q9D0R4	FALSE	FALSE
O09167	Q9D6Z1	FALSE	FALSE
O09167	Q9D8E6	FALSE	FALSE
O09167	Q9D8N0	FALSE	FALSE
O09167	Q9D903	FALSE	FALSE
O09167	Q9DBE9	FALSE	FALSE
O09167	Q9EQ61	FALSE	FALSE
O09167	Q9ESV0	FALSE	FALSE
O09167	Q9JIK5	FALSE	FALSE
O09167	Q9JJ80	FALSE	FALSE
O09167	Q9JJA4	FALSE	FALSE
O09167	Q9NW13	FALSE	FALSE
O09167	Q9ULW0	FALSE	FALSE
O09167	Q9Y237	FALSE	FALSE
O14497	O14744	FALSE	FALSE
O14497	O75446	FALSE	FALSE
O14497	O94776	FALSE	FALSE
O14497	O94805	FALSE	FALSE
O14497	O95983	FALSE	FALSE
O14497	O96019	FALSE	FALSE
O14497	P07910	FALSE	FALSE
O14497	P11473	FALSE	FALSE
O14497	P38398	FALSE	FALSE
O14497	P51531	FALSE	FALSE
O14497	P51532	FALSE	FALSE
O14497	P60709	FALSE	FALSE
O14497	P63261	FALSE	FALSE
O14497	Q02880	FALSE	FALSE
O14497	Q03111	FALSE	FALSE
O14497	Q09028	FALSE	FALSE
O14497	Q09472	FALSE	FALSE
O14497	Q12824	FALSE	FALSE
O14497	Q13111	FALSE	FALSE
O14497	Q13547	FALSE	FALSE
O14497	Q14839	FALSE	FALSE
O14497	Q16576	FALSE	FALSE
O14497	Q4LE39	FALSE	FALSE
O14497	Q6STE5	FALSE	FALSE
O14497	Q86X55	FALSE	FALSE
O14497	Q8NFD5	FALSE	FALSE
O14497	Q8TAQ2	FALSE	FALSE
O14497	Q8WXI9	FALSE	FALSE
O14497	Q92769	FALSE	FALSE
O14497	Q92785	FALSE	FALSE
O14497	Q92793	FALSE	FALSE
O14497	Q92922	FALSE	FALSE
O14497	Q92925	FALSE	FALSE
O14497	Q969G3	FALSE	FALSE
O14497	Q96GM5	FALSE	FALSE
O14497	Q96KG9	FALSE	FALSE
O14497	Q96ST3	FALSE	FALSE
O14497	Q9UBB5	FALSE	FALSE
O14497	Q9UIG0	FALSE	FALSE
O14497	Q9UK53	FALSE	FALSE
O14497	Q9Y5B9	FALSE	FALSE
O14617	O95295	FALSE	FALSE
O14617	P53677	FALSE	FALSE
O14617	P59780	FALSE	FALSE
O14617	P78537	FALSE	FALSE
O14617	Q13367	FALSE	FALSE
O14617	Q6QNY0	FALSE	FALSE
O14617	Q6QNY1	FALSE	FALSE
O14617	Q8TDH9	FALSE	FALSE
O14617	Q92572	FALSE	FALSE
O14617	Q96EV8	FALSE	FALSE
O14617	Q9NUP1	FALSE	FALSE
O14617	Q9UL45	FALSE	FALSE
O14617	Q9Y2T2	FALSE	FALSE
O14686	O15550	FALSE	FALSE
O14686	P61964	FALSE	FALSE
O14686	Q14686	FALSE	FALSE
O14686	Q15291	FALSE	FALSE
O14686	Q5H9R7	FALSE	FALSE
O14686	Q6ZW49	FALSE	FALSE
O14686	Q86UW6	FALSE	FALSE
O14686	Q86XN7	FALSE	FALSE
O14686	Q8NEZ4	FALSE	FALSE
O14686	Q9UBL3	FALSE	FALSE
O14686	Q9Y2X9	FALSE	FALSE
O14744	O96019	FALSE	TRUE
O14744	P14678	FALSE	FALSE
O14744	P22087	FALSE	FALSE
O14744	P30876	FALSE	FALSE
O14744	P35269	FALSE	FALSE
O14744	P51531	FALSE	FALSE
O14744	P51532	FALSE	FALSE
O14744	P54105	FALSE	FALSE
O14744	P62314	FALSE	TRUE
O14744	P62316	FALSE	FALSE
O14744	P62318	FALSE	FALSE
O14744	P84090	FALSE	FALSE
O14744	Q07021	FALSE	TRUE
O14744	Q09028	FALSE	TRUE
O14744	Q12824	FALSE	FALSE
O14744	Q13547	FALSE	TRUE
O14744	Q15208	FALSE	FALSE
O14744	Q6STE5	FALSE	FALSE
O14744	Q71U36	FALSE	FALSE
O14744	Q8TAQ2	FALSE	FALSE
O14744	Q92769	FALSE	FALSE
O14744	Q92922	FALSE	FALSE
O14744	Q92925	FALSE	FALSE
O14744	Q969G3	FALSE	FALSE
O14744	Q96GM5	FALSE	FALSE
O14744	Q96ST3	FALSE	FALSE
O14744	Q99873	FALSE	FALSE
O14744	Q9BQA1	TRUE	TRUE
O14744	Q9H4B7	FALSE	FALSE
O14744	Q9Y5B0	FALSE	FALSE
O14776	O15042	FALSE	FALSE
O14776	O15355	FALSE	FALSE
O14776	O43143	FALSE	FALSE
O14776	O43172	FALSE	FALSE
O14776	O43290	FALSE	FALSE
O14776	O43395	FALSE	FALSE
O14776	O43447	FALSE	FALSE
O14776	O43660	FALSE	FALSE
O14776	O43670	FALSE	FALSE
O14776	O43719	FALSE	FALSE
O14776	O43809	FALSE	FALSE
O14776	O60231	FALSE	FALSE
O14776	O60306	FALSE	FALSE
O14776	O60508	FALSE	FALSE
O14776	O75400	FALSE	FALSE
O14776	O75533	FALSE	FALSE
O14776	O75643	FALSE	FALSE
O14776	O75934	FALSE	FALSE
O14776	O75937	FALSE	FALSE
O14776	O75940	FALSE	FALSE
O14776	O94906	FALSE	FALSE
O14776	O95232	FALSE	FALSE
O14776	O95391	FALSE	FALSE
O14776	O95400	FALSE	FALSE
O14776	O95926	FALSE	FALSE
O14776	P08579	FALSE	FALSE
O14776	P08621	FALSE	FALSE
O14776	P09012	FALSE	FALSE
O14776	P09234	FALSE	FALSE
O14776	P09661	FALSE	FALSE
O14776	P11940	FALSE	FALSE
O14776	P14678	FALSE	FALSE
O14776	P17844	FALSE	FALSE
O14776	P26368	FALSE	FALSE
O14776	P38919	FALSE	FALSE
O14776	P41223	FALSE	FALSE
O14776	P42285	FALSE	FALSE
O14776	P49756	FALSE	FALSE
O14776	P52298	FALSE	FALSE
O14776	P55081	FALSE	FALSE
O14776	P55769	FALSE	FALSE
O14776	P61326	FALSE	FALSE
O14776	P62304	FALSE	FALSE
O14776	P62306	FALSE	FALSE
O14776	P62308	FALSE	FALSE
O14776	P62310	FALSE	FALSE
O14776	P62312	FALSE	FALSE
O14776	P62314	FALSE	FALSE
O14776	P62316	FALSE	FALSE
O14776	P62318	FALSE	FALSE
O14776	P62995	FALSE	FALSE
O14776	P83876	FALSE	FALSE
O14776	P84103	FALSE	FALSE
O14776	Q01081	FALSE	FALSE
O14776	Q01130	FALSE	FALSE
O14776	Q05519	FALSE	FALSE
O14776	Q07955	FALSE	FALSE
O14776	Q08170	FALSE	FALSE
O14776	Q08211	FALSE	FALSE
O14776	Q09161	FALSE	FALSE
O14776	Q12874	FALSE	FALSE
O14776	Q13123	FALSE	FALSE
O14776	Q13242	FALSE	FALSE
O14776	Q13243	FALSE	FALSE
O14776	Q13247	FALSE	FALSE
O14776	Q13356	FALSE	FALSE
O14776	Q13435	FALSE	FALSE
O14776	Q13523	FALSE	FALSE
O14776	Q13573	FALSE	FALSE
O14776	Q13769	FALSE	FALSE
O14776	Q13838	FALSE	FALSE
O14776	Q14011	FALSE	FALSE
O14776	Q14498	FALSE	FALSE
O14776	Q14562	FALSE	FALSE
O14776	Q15007	FALSE	FALSE
O14776	Q15029	FALSE	FALSE
O14776	Q15287	FALSE	FALSE
O14776	Q15393	FALSE	FALSE
O14776	Q15427	FALSE	FALSE
O14776	Q15428	FALSE	FALSE
O14776	Q15459	FALSE	FALSE
O14776	Q15637	FALSE	FALSE
O14776	Q16629	FALSE	FALSE
O14776	Q16630	FALSE	FALSE
O14776	Q2TAY7	FALSE	FALSE
O14776	Q4ZG51	FALSE	FALSE
O14776	Q53GS9	FALSE	FALSE
O14776	Q69YN4	FALSE	FALSE
O14776	Q6I9Y2	FALSE	FALSE
O14776	Q6P2Q9	FALSE	FALSE
O14776	Q7L014	FALSE	FALSE
O14776	Q86V81	FALSE	FALSE
O14776	Q86W42	FALSE	FALSE
O14776	Q8IYB3	FALSE	FALSE
O14776	Q8NI27	FALSE	FALSE
O14776	Q8WUQ7	FALSE	FALSE
O14776	Q8WVK2	FALSE	FALSE
O14776	Q8WWY3	FALSE	FALSE
O14776	Q8WYA6	FALSE	FALSE
O14776	Q92620	FALSE	FALSE
O14776	Q92841	FALSE	FALSE
O14776	Q96BP3	FALSE	FALSE
O14776	Q96DF8	FALSE	FALSE
O14776	Q96DI7	FALSE	FALSE
O14776	Q96FV9	FALSE	FALSE
O14776	Q96I25	FALSE	FALSE
O14776	Q96J01	FALSE	FALSE
O14776	Q96T37	FALSE	FALSE
O14776	Q96T58	FALSE	FALSE
O14776	Q99459	FALSE	FALSE
O14776	Q99633	FALSE	FALSE
O14776	Q9BQ61	FALSE	FALSE
O14776	Q9BRD0	FALSE	FALSE
O14776	Q9BUQ8	FALSE	FALSE
O14776	Q9BXP5	FALSE	FALSE
O14776	Q9BZJ0	FALSE	FALSE
O14776	Q9H2H8	FALSE	FALSE
O14776	Q9HCE1	FALSE	FALSE
O14776	Q9HCG8	FALSE	FALSE
O14776	Q9HCS7	FALSE	FALSE
O14776	Q9NW64	FALSE	FALSE
O14776	Q9NYV4	FALSE	FALSE
O14776	Q9P013	FALSE	FALSE
O14776	Q9UBB9	FALSE	FALSE
O14776	Q9UHX1	FALSE	FALSE
O14776	Q9UJV9	FALSE	FALSE
O14776	Q9UK45	FALSE	FALSE
O14776	Q9UKV3	FALSE	FALSE
O14776	Q9ULR0	FALSE	FALSE
O14776	Q9UMS4	FALSE	FALSE
O14776	Q9UNP9	FALSE	FALSE
O14776	Q9UQ35	FALSE	FALSE
O14776	Q9Y2W2	FALSE	FALSE
O14776	Q9Y333	FALSE	FALSE
O14776	Q9Y3B4	FALSE	FALSE
O14776	Q9Y3C6	FALSE	FALSE
O14776	Q9Y4Z0	FALSE	FALSE
O14776	Q9Y5B6	FALSE	FALSE
O14776	Q9Y5S9	FALSE	FALSE
O14776	Q9Y6A4	FALSE	FALSE
O14818	O43242	FALSE	TRUE
O14818	O75832	FALSE	FALSE
O14818	P17980	FALSE	TRUE
O14818	P20618	TRUE	TRUE
O14818	P25786	TRUE	TRUE
O14818	P25787	TRUE	TRUE
O14818	P25788	FALSE	TRUE
O14818	P25789	TRUE	TRUE
O14818	P28066	TRUE	TRUE
O14818	P28070	TRUE	TRUE
O14818	P28072	TRUE	TRUE
O14818	P28074	TRUE	TRUE
O14818	P35998	FALSE	TRUE
O14818	P43686	FALSE	TRUE
O14818	P48556	FALSE	TRUE
O14818	P49720	TRUE	TRUE
O14818	P49721	TRUE	TRUE
O14818	P51665	FALSE	TRUE
O14818	P55036	FALSE	TRUE
O14818	P60900	FALSE	FALSE
O14818	P62191	FALSE	TRUE
O14818	P62195	FALSE	TRUE
O14818	P62333	FALSE	TRUE
O14818	Q06323	FALSE	TRUE
O14818	Q13200	FALSE	TRUE
O14818	Q15008	FALSE	FALSE
O14818	Q16401	FALSE	TRUE
O14818	Q99436	TRUE	TRUE
O14818	Q99460	FALSE	TRUE
O14818	Q9UL46	FALSE	TRUE
O14818	Q9UNM6	FALSE	TRUE
O14893	P08579	FALSE	FALSE
O14893	P09382	FALSE	FALSE
O14893	P14678	FALSE	FALSE
O14893	P17931	FALSE	FALSE
O14893	P20226	FALSE	FALSE
O14893	P24928	FALSE	FALSE
O14893	P57678	FALSE	FALSE
O14893	P62304	FALSE	FALSE
O14893	P62306	FALSE	FALSE
O14893	P62308	FALSE	FALSE
O14893	P62314	FALSE	FALSE
O14893	P62316	FALSE	FALSE
O14893	P62318	FALSE	FALSE
O14893	P63162	FALSE	FALSE
O14893	Q00403	FALSE	FALSE
O14893	Q08211	FALSE	FALSE
O14893	Q16637	FALSE	FALSE
O14893	Q8TEQ6	FALSE	FALSE
O14893	Q8WXD5	FALSE	FALSE
O14893	Q9H840	FALSE	FALSE
O14893	Q9NWZ8	FALSE	FALSE
O14893	Q9UHI6	FALSE	FALSE
O14893	Q9Y3F4	FALSE	FALSE
O14920	O15111	FALSE	FALSE
O14920	O15446	FALSE	FALSE
O14920	O95602	FALSE	FALSE
O14920	P07900	FALSE	FALSE
O14920	P08238	FALSE	FALSE
O14920	P10155	FALSE	FALSE
O14920	P19838	FALSE	FALSE
O14920	P22087	FALSE	FALSE
O14920	P23508	FALSE	FALSE
O14920	P36578	FALSE	FALSE
O14920	P42704	FALSE	FALSE
O14920	P46199	FALSE	FALSE
O14920	P52292	FALSE	FALSE
O14920	P52434	FALSE	FALSE
O14920	P62277	FALSE	FALSE
O14920	P62280	FALSE	FALSE
O14920	P62875	FALSE	FALSE
O14920	P62888	FALSE	FALSE
O14920	P62917	FALSE	FALSE
O14920	P63208	FALSE	FALSE
O14920	Q00653	FALSE	FALSE
O14920	Q02878	FALSE	FALSE
O14920	Q04206	FALSE	FALSE
O14920	Q04864	FALSE	FALSE
O14920	Q13576	FALSE	FALSE
O14920	Q13616	FALSE	FALSE
O14920	Q15596	FALSE	FALSE
O14920	Q15653	FALSE	FALSE
O14920	Q16342	FALSE	FALSE
O14920	Q16543	FALSE	FALSE
O14920	Q8N163	FALSE	FALSE
O14920	Q92793	FALSE	FALSE
O14920	Q99558	FALSE	FALSE
O14920	Q9GZS1	FALSE	FALSE
O14920	Q9H9Y6	FALSE	FALSE
O14920	Q9UJF2	FALSE	FALSE
O14920	Q9UKB1	FALSE	FALSE
O14920	Q9Y2S0	FALSE	FALSE
O14920	Q9Y6K9	FALSE	FALSE
O14920	Q9Y6Q9	FALSE	FALSE
O14929	P49321	FALSE	FALSE
O14929	P62805	FALSE	FALSE
O14929	P68431	FALSE	FALSE
O14929	Q09028	FALSE	FALSE
O14929	Q13111	FALSE	FALSE
O14929	Q13112	FALSE	FALSE
O14929	Q8TEX9	FALSE	FALSE
O14929	Q9NVP2	FALSE	FALSE
O14929	Q9Y294	FALSE	FALSE
O14964	O43707	TRUE	TRUE
O14964	O75382	FALSE	FALSE
O14964	O75886	FALSE	FALSE
O14964	Q13671	FALSE	FALSE
O14964	Q9ULV0	FALSE	FALSE
O14979	O43143	FALSE	FALSE
O14979	P17844	FALSE	TRUE
O14979	P31943	FALSE	FALSE
O14979	P35637	FALSE	FALSE
O14979	P52272	FALSE	TRUE
O14979	Q00839	FALSE	TRUE
O14979	Q01844	FALSE	FALSE
O14979	Q12905	FALSE	TRUE
O14979	Q12906	FALSE	TRUE
O14979	Q13148	FALSE	FALSE
O14979	Q8WYQ5	FALSE	FALSE
O14979	Q92499	FALSE	FALSE
O14979	Q92804	FALSE	TRUE
O14979	Q92841	FALSE	FALSE
O14979	Q96SB4	FALSE	FALSE
O14979	Q9BUJ2	FALSE	FALSE
O14979	Q9NRR4	FALSE	FALSE
O14979	Q9UKM9	FALSE	FALSE
O15042	O15355	FALSE	FALSE
O15042	O43143	FALSE	FALSE
O15042	O43172	FALSE	FALSE
O15042	O43290	FALSE	FALSE
O15042	O43395	FALSE	FALSE
O15042	O43447	FALSE	FALSE
O15042	O43660	FALSE	FALSE
O15042	O43670	FALSE	FALSE
O15042	O43719	FALSE	FALSE
O15042	O43809	FALSE	FALSE
O15042	O60231	FALSE	FALSE
O15042	O60306	FALSE	FALSE
O15042	O60508	FALSE	FALSE
O15042	O75400	FALSE	FALSE
O15042	O75533	FALSE	FALSE
O15042	O75643	FALSE	FALSE
O15042	O75934	FALSE	FALSE
O15042	O75937	FALSE	FALSE
O15042	O75940	FALSE	FALSE
O15042	O94906	FALSE	FALSE
O15042	O95232	FALSE	FALSE
O15042	O95391	FALSE	FALSE
O15042	O95400	FALSE	FALSE
O15042	O95926	FALSE	FALSE
O15042	P08579	FALSE	FALSE
O15042	P08621	FALSE	FALSE
O15042	P09012	FALSE	FALSE
O15042	P09234	FALSE	FALSE
O15042	P09661	FALSE	FALSE
O15042	P10809	FALSE	FALSE
O15042	P11940	FALSE	FALSE
O15042	P14678	FALSE	FALSE
O15042	P17844	FALSE	FALSE
O15042	P26368	FALSE	FALSE
O15042	P38919	FALSE	FALSE
O15042	P41223	FALSE	FALSE
O15042	P42285	FALSE	FALSE
O15042	P49756	FALSE	FALSE
O15042	P52298	FALSE	FALSE
O15042	P55081	FALSE	FALSE
O15042	P55769	FALSE	FALSE
O15042	P61326	FALSE	FALSE
O15042	P62304	FALSE	FALSE
O15042	P62306	FALSE	FALSE
O15042	P62308	FALSE	FALSE
O15042	P62310	FALSE	FALSE
O15042	P62312	FALSE	FALSE
O15042	P62314	FALSE	FALSE
O15042	P62316	FALSE	FALSE
O15042	P62318	FALSE	FALSE
O15042	P62995	FALSE	FALSE
O15042	P83876	FALSE	FALSE
O15042	P84103	FALSE	FALSE
O15042	Q01081	FALSE	FALSE
O15042	Q01130	FALSE	FALSE
O15042	Q05519	FALSE	FALSE
O15042	Q07955	FALSE	FALSE
O15042	Q08170	FALSE	FALSE
O15042	Q08211	FALSE	FALSE
O15042	Q09161	FALSE	FALSE
O15042	Q12874	FALSE	FALSE
O15042	Q12931	FALSE	FALSE
O15042	Q13123	FALSE	FALSE
O15042	Q13242	FALSE	FALSE
O15042	Q13243	FALSE	FALSE
O15042	Q13247	FALSE	FALSE
O15042	Q13356	FALSE	FALSE
O15042	Q13435	FALSE	FALSE
O15042	Q13523	FALSE	FALSE
O15042	Q13573	FALSE	FALSE
O15042	Q13769	FALSE	FALSE
O15042	Q13838	FALSE	FALSE
O15042	Q14011	FALSE	FALSE
O15042	Q14498	FALSE	FALSE
O15042	Q14562	FALSE	FALSE
O15042	Q15007	FALSE	FALSE
O15042	Q15029	FALSE	FALSE
O15042	Q15287	FALSE	FALSE
O15042	Q15393	FALSE	FALSE
O15042	Q15427	FALSE	FALSE
O15042	Q15428	FALSE	FALSE
O15042	Q15459	FALSE	FALSE
O15042	Q15637	FALSE	FALSE
O15042	Q16629	FALSE	FALSE
O15042	Q16630	FALSE	FALSE
O15042	Q2TAY7	FALSE	FALSE
O15042	Q4ZG51	FALSE	FALSE
O15042	Q53GS9	FALSE	FALSE
O15042	Q69YN4	FALSE	FALSE
O15042	Q6I9Y2	FALSE	FALSE
O15042	Q6P2Q9	FALSE	FALSE
O15042	Q7L014	FALSE	FALSE
O15042	Q7RTV0	FALSE	FALSE
O15042	Q86V81	FALSE	FALSE
O15042	Q86W42	FALSE	FALSE
O15042	Q8IWX8	FALSE	FALSE
O15042	Q8IYB3	FALSE	FALSE
O15042	Q8NI27	FALSE	FALSE
O15042	Q8WUQ7	FALSE	FALSE
O15042	Q8WVK2	FALSE	FALSE
O15042	Q8WWY3	FALSE	FALSE
O15042	Q8WYA6	FALSE	FALSE
O15042	Q92620	FALSE	FALSE
O15042	Q92841	FALSE	FALSE
O15042	Q96BP3	FALSE	FALSE
O15042	Q96DF8	FALSE	FALSE
O15042	Q96DI7	FALSE	FALSE
O15042	Q96FV9	FALSE	FALSE
O15042	Q96I25	FALSE	FALSE
O15042	Q96J01	FALSE	FALSE
O15042	Q96T37	FALSE	FALSE
O15042	Q96T58	FALSE	FALSE
O15042	Q99459	FALSE	FALSE
O15042	Q99633	FALSE	FALSE
O15042	Q9BQ61	FALSE	FALSE
O15042	Q9BRD0	FALSE	FALSE
O15042	Q9BUQ8	FALSE	FALSE
O15042	Q9BWJ5	FALSE	FALSE
O15042	Q9BXP5	FALSE	FALSE
O15042	Q9BZJ0	FALSE	FALSE
O15042	Q9H2H8	FALSE	FALSE
O15042	Q9HCE1	FALSE	FALSE
O15042	Q9HCG8	FALSE	FALSE
O15042	Q9HCS7	FALSE	FALSE
O15042	Q9NW64	FALSE	FALSE
O15042	Q9NYV4	FALSE	FALSE
O15042	Q9P013	FALSE	FALSE
O15042	Q9P0W2	FALSE	FALSE
O15042	Q9UBB9	FALSE	FALSE
O15042	Q9UHX1	FALSE	FALSE
O15042	Q9UJV9	FALSE	FALSE
O15042	Q9UK45	FALSE	FALSE
O15042	Q9UKV3	FALSE	FALSE
O15042	Q9ULR0	FALSE	FALSE
O15042	Q9UMS4	FALSE	FALSE
O15042	Q9UNP9	FALSE	FALSE
O15042	Q9UQ35	FALSE	FALSE
O15042	Q9Y2W2	FALSE	FALSE
O15042	Q9Y333	FALSE	FALSE
O15042	Q9Y3B4	FALSE	FALSE
O15042	Q9Y3C6	FALSE	FALSE
O15042	Q9Y4Z0	FALSE	FALSE
O15042	Q9Y5B6	FALSE	FALSE
O15042	Q9Y5S9	FALSE	FALSE
O15042	Q9Y6A4	FALSE	FALSE
O15047	O15294	FALSE	FALSE
O15047	O75182	FALSE	FALSE
O15047	O75446	FALSE	FALSE
O15047	P07900	FALSE	FALSE
O15047	P08047	FALSE	FALSE
O15047	P11021	FALSE	FALSE
O15047	P11142	FALSE	FALSE
O15047	P34932	FALSE	FALSE
O15047	P51610	FALSE	FALSE
O15047	P61964	FALSE	FALSE
O15047	Q09028	FALSE	FALSE
O15047	Q13547	FALSE	FALSE
O15047	Q16576	FALSE	FALSE
O15047	Q92769	FALSE	FALSE
O15047	Q96ST3	FALSE	FALSE
O15047	Q9H7L9	FALSE	FALSE
O15047	Q9UBL3	FALSE	FALSE
O15084	O15111	FALSE	FALSE
O15084	O75170	FALSE	FALSE
O15084	P63208	FALSE	FALSE
O15084	Q00653	FALSE	FALSE
O15084	Q04206	FALSE	FALSE
O15084	Q04864	FALSE	FALSE
O15084	Q13616	FALSE	FALSE
O15084	Q14164	FALSE	FALSE
O15084	Q9UPN7	FALSE	FALSE
O15084	Q9Y297	FALSE	FALSE
O15111	O15446	FALSE	FALSE
O15111	O75170	FALSE	FALSE
O15111	O95602	FALSE	FALSE
O15111	P07900	FALSE	FALSE
O15111	P08238	FALSE	FALSE
O15111	P10155	FALSE	FALSE
O15111	P19838	FALSE	FALSE
O15111	P22087	FALSE	FALSE
O15111	P23508	FALSE	FALSE
O15111	P25963	FALSE	FALSE
O15111	P36578	FALSE	FALSE
O15111	P40222	FALSE	FALSE
O15111	P41279	FALSE	FALSE
O15111	P42704	FALSE	FALSE
O15111	P46199	FALSE	FALSE
O15111	P52292	FALSE	FALSE
O15111	P52434	FALSE	FALSE
O15111	P62277	FALSE	FALSE
O15111	P62280	FALSE	FALSE
O15111	P62875	FALSE	FALSE
O15111	P62888	FALSE	FALSE
O15111	P62917	FALSE	FALSE
O15111	P63208	FALSE	FALSE
O15111	P78347	FALSE	FALSE
O15111	Q00653	FALSE	FALSE
O15111	Q01201	FALSE	FALSE
O15111	Q02878	FALSE	FALSE
O15111	Q04206	FALSE	FALSE
O15111	Q04864	FALSE	FALSE
O15111	Q13451	FALSE	FALSE
O15111	Q13576	FALSE	FALSE
O15111	Q13616	FALSE	FALSE
O15111	Q14164	FALSE	FALSE
O15111	Q15596	FALSE	FALSE
O15111	Q15653	FALSE	FALSE
O15111	Q16342	FALSE	FALSE
O15111	Q16543	FALSE	FALSE
O15111	Q676U5	FALSE	FALSE
O15111	Q8IX12	FALSE	FALSE
O15111	Q8NFZ5	FALSE	FALSE
O15111	Q92793	FALSE	FALSE
O15111	Q92896	FALSE	FALSE
O15111	Q99558	FALSE	FALSE
O15111	Q9GZS1	FALSE	FALSE
O15111	Q9H9Y6	FALSE	FALSE
O15111	Q9UHD2	FALSE	FALSE
O15111	Q9UJF2	FALSE	FALSE
O15111	Q9UKB1	FALSE	FALSE
O15111	Q9UPN7	FALSE	FALSE
O15111	Q9Y297	FALSE	FALSE
O15111	Q9Y2S0	FALSE	FALSE
O15111	Q9Y6K9	FALSE	FALSE
O15111	Q9Y6Q9	FALSE	FALSE
O15230	P07942	FALSE	FALSE
O15230	P11047	FALSE	FALSE
O15230	P16144	FALSE	FALSE
O15230	P23229	FALSE	FALSE
O15235	O60783	FALSE	FALSE
O15235	O75394	FALSE	FALSE
O15235	P09001	FALSE	FALSE
O15235	P49406	FALSE	FALSE
O15235	P51398	FALSE	FALSE
O15235	P52815	FALSE	FALSE
O15235	P82650	FALSE	FALSE
O15235	P82663	FALSE	FALSE
O15235	P82664	FALSE	FALSE
O15235	P82673	FALSE	FALSE
O15235	P82675	FALSE	FALSE
O15235	P82909	FALSE	FALSE
O15235	P82912	FALSE	FALSE
O15235	P82914	FALSE	FALSE
O15235	P82921	FALSE	FALSE
O15235	P82930	FALSE	FALSE
O15235	P82932	FALSE	FALSE
O15235	P82933	FALSE	FALSE
O15235	P83111	FALSE	FALSE
O15235	Q13084	FALSE	FALSE
O15235	Q13405	FALSE	FALSE
O15235	Q16540	FALSE	FALSE
O15235	Q4U2R6	FALSE	FALSE
O15235	Q5T653	FALSE	FALSE
O15235	Q6P161	FALSE	FALSE
O15235	Q6P1L8	FALSE	FALSE
O15235	Q7Z2W9	FALSE	FALSE
O15235	Q7Z7F7	FALSE	FALSE
O15235	Q7Z7H8	FALSE	FALSE
O15235	Q86TS9	FALSE	FALSE
O15235	Q8IXM3	FALSE	FALSE
O15235	Q8N5N7	FALSE	FALSE
O15235	Q8N983	FALSE	FALSE
O15235	Q8TCC3	FALSE	FALSE
O15235	Q92552	FALSE	FALSE
O15235	Q92665	FALSE	FALSE
O15235	Q96A35	FALSE	FALSE
O15235	Q96DV4	FALSE	FALSE
O15235	Q96EL2	FALSE	FALSE
O15235	Q96EL3	FALSE	FALSE
O15235	Q96GC5	FALSE	FALSE
O15235	Q9BQ48	FALSE	FALSE
O15235	Q9BRJ2	FALSE	FALSE
O15235	Q9BYC8	FALSE	FALSE
O15235	Q9BYC9	FALSE	FALSE
O15235	Q9BYD1	FALSE	FALSE
O15235	Q9BYD2	FALSE	FALSE
O15235	Q9BYD3	FALSE	FALSE
O15235	Q9BYD6	FALSE	FALSE
O15235	Q9BYN8	FALSE	FALSE
O15235	Q9BZE1	FALSE	FALSE
O15235	Q9H0U6	FALSE	FALSE
O15235	Q9H2W6	FALSE	FALSE
O15235	Q9H9J2	FALSE	FALSE
O15235	Q9HD33	FALSE	FALSE
O15235	Q9NP92	FALSE	FALSE
O15235	Q9NQ50	FALSE	FALSE
O15235	Q9NRX2	FALSE	FALSE
O15235	Q9NVS2	FALSE	FALSE
O15235	Q9NWU5	FALSE	FALSE
O15235	Q9NX20	FALSE	FALSE
O15235	Q9NYK5	FALSE	FALSE
O15235	Q9NZE8	FALSE	FALSE
O15235	Q9P015	FALSE	FALSE
O15235	Q9P0J6	FALSE	FALSE
O15235	Q9P0M9	FALSE	FALSE
O15235	Q9Y291	FALSE	FALSE
O15235	Q9Y2Q9	FALSE	FALSE
O15235	Q9Y2R5	FALSE	FALSE
O15235	Q9Y2R9	FALSE	FALSE
O15235	Q9Y399	FALSE	FALSE
O15235	Q9Y3B7	FALSE	FALSE
O15235	Q9Y3D3	FALSE	FALSE
O15235	Q9Y3D5	FALSE	FALSE
O15235	Q9Y3D9	FALSE	FALSE
O15235	Q9Y676	FALSE	FALSE
O15235	Q9Y6G3	FALSE	FALSE
O15239	P00403	FALSE	FALSE
O15239	P03886	FALSE	FALSE
O15239	Q9BQ95	FALSE	FALSE
O15239	Q9Y375	FALSE	FALSE
O15239	Q9Y4K3	FALSE	FALSE
O15265	O75486	FALSE	FALSE
O15265	O75528	FALSE	FALSE
O15265	O75529	FALSE	FALSE
O15265	P49848	FALSE	FALSE
O15265	Q12962	FALSE	FALSE
O15265	Q15393	FALSE	FALSE
O15265	Q15542	FALSE	FALSE
O15265	Q15543	FALSE	FALSE
O15265	Q15545	FALSE	FALSE
O15265	Q16514	FALSE	FALSE
O15265	Q16594	FALSE	FALSE
O15265	Q6P1X5	FALSE	FALSE
O15265	Q92830	FALSE	FALSE
O15265	Q9Y4A5	FALSE	FALSE
O15265	Q9Y6J9	FALSE	FALSE
O15294	O75182	FALSE	FALSE
O15294	O75446	FALSE	FALSE
O15294	P07900	FALSE	TRUE
O15294	P08047	FALSE	FALSE
O15294	P11021	FALSE	TRUE
O15294	P11142	FALSE	TRUE
O15294	P34932	FALSE	TRUE
O15294	P51610	FALSE	FALSE
O15294	P61964	FALSE	FALSE
O15294	Q09028	FALSE	TRUE
O15294	Q13547	FALSE	TRUE
O15294	Q16576	FALSE	TRUE
O15294	Q92769	FALSE	FALSE
O15294	Q96ST3	FALSE	FALSE
O15294	Q9H7L9	FALSE	FALSE
O15294	Q9UBL3	FALSE	FALSE
O15297	O43660	FALSE	FALSE
O15297	O75533	FALSE	FALSE
O15297	O75934	FALSE	FALSE
O15297	P09012	FALSE	FALSE
O15297	P09661	FALSE	FALSE
O15297	P11142	FALSE	FALSE
O15297	P11388	FALSE	FALSE
O15297	P15884	FALSE	FALSE
O15297	P23246	FALSE	FALSE
O15297	P38159	FALSE	FALSE
O15297	P62136	FALSE	FALSE
O15297	P62314	FALSE	FALSE
O15297	P62316	FALSE	FALSE
O15297	P62318	FALSE	FALSE
O15297	P78527	FALSE	FALSE
O15297	Q01130	FALSE	FALSE
O15297	Q07955	FALSE	FALSE
O15297	Q12905	FALSE	FALSE
O15297	Q13435	FALSE	FALSE
O15297	Q14204	FALSE	FALSE
O15297	Q15427	FALSE	FALSE
O15297	Q7L1Q6	FALSE	FALSE
O15297	Q8IYB3	FALSE	FALSE
O15297	Q92616	FALSE	FALSE
O15297	Q99459	FALSE	FALSE
O15297	Q9P013	FALSE	FALSE
O15297	Q9UMS4	FALSE	FALSE
O15297	Q9UPN6	FALSE	FALSE
O15355	O43143	FALSE	FALSE
O15355	O43172	FALSE	FALSE
O15355	O43290	FALSE	FALSE
O15355	O43395	FALSE	FALSE
O15355	O43447	FALSE	FALSE
O15355	O43660	FALSE	FALSE
O15355	O43670	FALSE	FALSE
O15355	O43719	FALSE	TRUE
O15355	O43809	FALSE	FALSE
O15355	O60231	FALSE	FALSE
O15355	O60306	FALSE	TRUE
O15355	O60508	FALSE	FALSE
O15355	O75400	FALSE	FALSE
O15355	O75533	FALSE	FALSE
O15355	O75643	FALSE	TRUE
O15355	O75934	FALSE	TRUE
O15355	O75937	FALSE	FALSE
O15355	O75940	FALSE	FALSE
O15355	O94906	FALSE	FALSE
O15355	O95232	FALSE	FALSE
O15355	O95391	FALSE	FALSE
O15355	O95400	FALSE	FALSE
O15355	O95926	FALSE	FALSE
O15355	P08579	FALSE	FALSE
O15355	P08621	FALSE	FALSE
O15355	P09012	FALSE	FALSE
O15355	P09234	FALSE	FALSE
O15355	P09661	FALSE	FALSE
O15355	P11940	FALSE	TRUE
O15355	P14678	FALSE	FALSE
O15355	P17844	FALSE	TRUE
O15355	P26368	FALSE	FALSE
O15355	P38919	FALSE	FALSE
O15355	P41223	FALSE	FALSE
O15355	P42285	FALSE	FALSE
O15355	P49756	FALSE	FALSE
O15355	P52298	FALSE	FALSE
O15355	P55081	FALSE	TRUE
O15355	P55769	FALSE	FALSE
O15355	P61326	FALSE	FALSE
O15355	P62304	FALSE	FALSE
O15355	P62306	FALSE	TRUE
O15355	P62308	FALSE	FALSE
O15355	P62310	FALSE	FALSE
O15355	P62312	FALSE	FALSE
O15355	P62314	FALSE	TRUE
O15355	P62316	FALSE	FALSE
O15355	P62318	FALSE	FALSE
O15355	P62995	FALSE	TRUE
O15355	P83876	FALSE	FALSE
O15355	P84103	FALSE	FALSE
O15355	Q01081	FALSE	FALSE
O15355	Q01130	FALSE	TRUE
O15355	Q05519	FALSE	FALSE
O15355	Q07955	FALSE	TRUE
O15355	Q08170	FALSE	TRUE
O15355	Q08211	FALSE	TRUE
O15355	Q09161	FALSE	FALSE
O15355	Q12874	FALSE	FALSE
O15355	Q13123	FALSE	FALSE
O15355	Q13242	FALSE	FALSE
O15355	Q13243	FALSE	TRUE
O15355	Q13247	FALSE	TRUE
O15355	Q13356	FALSE	FALSE
O15355	Q13435	FALSE	FALSE
O15355	Q13523	FALSE	FALSE
O15355	Q13573	FALSE	FALSE
O15355	Q13769	FALSE	FALSE
O15355	Q13838	FALSE	FALSE
O15355	Q14011	FALSE	FALSE
O15355	Q14498	FALSE	FALSE
O15355	Q14562	FALSE	FALSE
O15355	Q15007	FALSE	FALSE
O15355	Q15029	FALSE	FALSE
O15355	Q15287	FALSE	FALSE
O15355	Q15393	FALSE	TRUE
O15355	Q15427	FALSE	FALSE
O15355	Q15428	FALSE	FALSE
O15355	Q15459	FALSE	FALSE
O15355	Q15637	FALSE	FALSE
O15355	Q16629	FALSE	FALSE
O15355	Q16630	FALSE	FALSE
O15355	Q2TAY7	FALSE	FALSE
O15355	Q4ZG51	FALSE	FALSE
O15355	Q53GS9	FALSE	FALSE
O15355	Q69YN4	FALSE	FALSE
O15355	Q6I9Y2	FALSE	FALSE
O15355	Q6P2Q9	FALSE	TRUE
O15355	Q7L014	FALSE	FALSE
O15355	Q86V81	FALSE	FALSE
O15355	Q86W42	FALSE	FALSE
O15355	Q8IYB3	FALSE	FALSE
O15355	Q8NI27	FALSE	FALSE
O15355	Q8WUQ7	FALSE	FALSE
O15355	Q8WVK2	FALSE	FALSE
O15355	Q8WWY3	FALSE	FALSE
O15355	Q8WYA6	FALSE	FALSE
O15355	Q92620	FALSE	FALSE
O15355	Q92841	FALSE	FALSE
O15355	Q96BP3	FALSE	FALSE
O15355	Q96DF8	FALSE	FALSE
O15355	Q96DI7	FALSE	FALSE
O15355	Q96FV9	FALSE	FALSE
O15355	Q96I25	FALSE	FALSE
O15355	Q96J01	FALSE	FALSE
O15355	Q96T37	FALSE	FALSE
O15355	Q96T58	FALSE	FALSE
O15355	Q99459	FALSE	FALSE
O15355	Q99633	FALSE	FALSE
O15355	Q9BQ61	FALSE	FALSE
O15355	Q9BRD0	FALSE	FALSE
O15355	Q9BUQ8	FALSE	FALSE
O15355	Q9BXP5	FALSE	FALSE
O15355	Q9BZJ0	FALSE	FALSE
O15355	Q9H2H8	FALSE	FALSE
O15355	Q9HCE1	FALSE	FALSE
O15355	Q9HCG8	FALSE	FALSE
O15355	Q9HCS7	FALSE	FALSE
O15355	Q9NW64	FALSE	FALSE
O15355	Q9NYV4	FALSE	FALSE
O15355	Q9P013	FALSE	FALSE
O15355	Q9UBB9	FALSE	FALSE
O15355	Q9UHX1	FALSE	TRUE
O15355	Q9UJV9	FALSE	FALSE
O15355	Q9UK45	FALSE	FALSE
O15355	Q9UKV3	FALSE	FALSE
O15355	Q9ULR0	FALSE	FALSE
O15355	Q9UMS4	FALSE	TRUE
O15355	Q9UNP9	FALSE	FALSE
O15355	Q9UQ35	FALSE	FALSE
O15355	Q9Y2W2	FALSE	FALSE
O15355	Q9Y333	FALSE	TRUE
O15355	Q9Y3B4	FALSE	FALSE
O15355	Q9Y3C6	FALSE	FALSE
O15355	Q9Y4Z0	FALSE	TRUE
O15355	Q9Y5B6	FALSE	FALSE
O15355	Q9Y5S9	FALSE	TRUE
O15355	Q9Y6A4	FALSE	FALSE
O15371	O15372	FALSE	FALSE
O15371	O75821	FALSE	FALSE
O15371	O75822	FALSE	FALSE
O15371	P55884	FALSE	FALSE
O15371	P60228	FALSE	FALSE
O15371	Q13347	FALSE	FALSE
O15371	Q14152	FALSE	FALSE
O15371	Q7L2H7	FALSE	FALSE
O15371	Q99613	FALSE	FALSE
O15371	Q9UBQ5	FALSE	FALSE
O15371	Q9Y262	FALSE	FALSE
O15372	O75821	FALSE	TRUE
O15372	O75822	FALSE	TRUE
O15372	P55884	FALSE	TRUE
O15372	P60228	TRUE	TRUE
O15372	Q13347	FALSE	TRUE
O15372	Q14152	TRUE	TRUE
O15372	Q7L2H7	FALSE	TRUE
O15372	Q99613	FALSE	FALSE
O15372	Q9UBQ5	TRUE	TRUE
O15372	Q9Y262	FALSE	FALSE
O15379	O60907	FALSE	FALSE
O15379	O75164	FALSE	FALSE
O15379	O75376	FALSE	FALSE
O15379	O75446	FALSE	FALSE
O15379	O75531	FALSE	FALSE
O15379	P20700	FALSE	FALSE
O15379	P28749	FALSE	FALSE
O15379	P50402	FALSE	FALSE
O15379	P51532	FALSE	FALSE
O15379	P52732	FALSE	FALSE
O15379	P60709	FALSE	FALSE
O15379	P68431	FALSE	FALSE
O15379	Q02539	FALSE	FALSE
O15379	Q08999	FALSE	FALSE
O15379	Q12824	FALSE	FALSE
O15379	Q13227	FALSE	FALSE
O15379	Q13263	FALSE	FALSE
O15379	Q13287	FALSE	FALSE
O15379	Q13547	FALSE	FALSE
O15379	Q13813	FALSE	FALSE
O15379	Q14839	FALSE	FALSE
O15379	Q15393	FALSE	FALSE
O15379	Q15459	FALSE	FALSE
O15379	Q6ZRS2	FALSE	FALSE
O15379	Q86T24	FALSE	FALSE
O15379	Q8TAQ2	FALSE	FALSE
O15379	Q8WWI1	FALSE	FALSE
O15379	Q92769	FALSE	FALSE
O15379	Q92828	FALSE	FALSE
O15379	Q92922	FALSE	FALSE
O15379	Q96ST3	FALSE	FALSE
O15379	Q9BQ87	FALSE	FALSE
O15379	Q9BZK7	FALSE	FALSE
O15379	Q9C005	FALSE	FALSE
O15379	Q9H503	FALSE	FALSE
O15379	Q9NPJ6	FALSE	FALSE
O15379	Q9UKL0	FALSE	FALSE
O15379	Q9UPN9	FALSE	FALSE
O15379	Q9Y618	FALSE	FALSE
O15400	Q9H270	FALSE	FALSE
O15400	Q9P253	FALSE	FALSE
O15446	O95602	FALSE	FALSE
O15446	P19838	FALSE	FALSE
O15446	P23508	FALSE	FALSE
O15446	P42704	FALSE	FALSE
O15446	P46199	FALSE	FALSE
O15446	P52292	FALSE	FALSE
O15446	P52434	FALSE	FALSE
O15446	P62875	FALSE	FALSE
O15446	P63208	FALSE	FALSE
O15446	Q00653	FALSE	FALSE
O15446	Q04206	FALSE	FALSE
O15446	Q04864	FALSE	FALSE
O15446	Q13576	FALSE	FALSE
O15446	Q13616	FALSE	FALSE
O15446	Q15653	FALSE	FALSE
O15446	Q16342	FALSE	FALSE
O15446	Q9GZS1	FALSE	FALSE
O15446	Q9H9Y6	FALSE	FALSE
O15446	Q9UJF2	FALSE	FALSE
O15446	Q9UKB1	FALSE	FALSE
O15446	Q9Y2S0	FALSE	FALSE
O15446	Q9Y6K9	FALSE	FALSE
O15504	P11654	FALSE	FALSE
O15504	P12270	FALSE	FALSE
O15504	P17955	FALSE	FALSE
O15504	P35658	FALSE	FALSE
O15504	P37199	FALSE	FALSE
O15504	P49791	FALSE	FALSE
O15504	P49792	FALSE	FALSE
O15504	P52591	FALSE	FALSE
O15504	P52948	FALSE	FALSE
O15504	P55735	FALSE	FALSE
O15504	P57740	FALSE	FALSE
O15504	P70581	FALSE	FALSE
O15504	P70582	FALSE	FALSE
O15504	Q12769	FALSE	FALSE
O15504	Q3SWS8	FALSE	FALSE
O15504	Q5RJY5	FALSE	FALSE
O15504	Q66HC5	FALSE	FALSE
O15504	Q68FY1	FALSE	FALSE
O15504	Q8NFH3	FALSE	FALSE
O15504	Q8NFH4	FALSE	FALSE
O15504	Q8WUM0	FALSE	FALSE
O15504	Q92621	FALSE	FALSE
O15504	Q96EE3	FALSE	FALSE
O15504	Q9BW27	FALSE	FALSE
O15504	Q9NRG9	FALSE	FALSE
O15514	P13984	FALSE	FALSE
O15514	P18074	FALSE	FALSE
O15514	P19387	TRUE	TRUE
O15514	P19388	TRUE	TRUE
O15514	P19447	FALSE	FALSE
O15514	P20226	FALSE	FALSE
O15514	P24928	TRUE	TRUE
O15514	P29083	FALSE	TRUE
O15514	P29084	FALSE	FALSE
O15514	P30876	FALSE	FALSE
O15514	P32780	FALSE	FALSE
O15514	P35269	FALSE	FALSE
O15514	P36954	FALSE	FALSE
O15514	P38398	FALSE	FALSE
O15514	P52434	FALSE	FALSE
O15514	P52435	TRUE	TRUE
O15514	P53803	FALSE	FALSE
O15514	P61218	FALSE	FALSE
O15514	P62487	TRUE	TRUE
O15514	P62875	FALSE	FALSE
O15514	Q00403	FALSE	FALSE
O15514	Q13503	FALSE	FALSE
O15514	Q13888	FALSE	FALSE
O15514	Q13889	FALSE	FALSE
O15514	Q92759	FALSE	FALSE
O15514	Q9BWH6	FALSE	FALSE
O15514	Q9Y5B0	FALSE	FALSE
O15550	P61964	FALSE	FALSE
O15550	Q14686	FALSE	FALSE
O15550	Q15291	FALSE	FALSE
O15550	Q5H9R7	FALSE	FALSE
O15550	Q6ZW49	FALSE	FALSE
O15550	Q86UW6	FALSE	FALSE
O15550	Q86XN7	FALSE	FALSE
O15550	Q8NEZ4	FALSE	FALSE
O15550	Q9UBL3	FALSE	FALSE
O15550	Q9Y2X9	FALSE	FALSE
O43143	O43172	FALSE	FALSE
O43143	O43290	FALSE	FALSE
[truncated: 31,441 more rows]

## Sheet: Recovered_Sheet2
Protein A	Protein B	Detected?	Both proteins in network?
A0JLT2	O43513	FALSE	FALSE
A0JLT2	O60244	FALSE	FALSE
A0JLT2	O60313	FALSE	FALSE
A0JLT2	O75448	FALSE	FALSE
A0JLT2	O75586	FALSE	FALSE
A0JLT2	O95402	FALSE	FALSE
A0JLT2	P24863	FALSE	FALSE
A0JLT2	P49336	FALSE	FALSE
A0JLT2	Q13503	FALSE	FALSE
A0JLT2	Q15528	FALSE	FALSE
A0JLT2	Q15648	FALSE	FALSE
A0JLT2	Q6P2C8	FALSE	FALSE
A0JLT2	Q71F56	FALSE	FALSE
A0JLT2	Q71SY5	FALSE	FALSE
A0JLT2	Q93074	FALSE	FALSE
A0JLT2	Q96G25	FALSE	FALSE
A0JLT2	Q96HR3	FALSE	FALSE
A0JLT2	Q96RN5	FALSE	FALSE
A0JLT2	Q9BTT4	FALSE	FALSE
A0JLT2	Q9BUE0	FALSE	FALSE
A0JLT2	Q9BWU1	FALSE	FALSE
A0JLT2	Q9H204	FALSE	FALSE
A0JLT2	Q9H944	FALSE	FALSE
A0JLT2	Q9NPJ6	FALSE	FALSE
A0JLT2	Q9NVC6	FALSE	FALSE
A0JLT2	Q9NWA0	FALSE	FALSE
A0JLT2	Q9NX70	FALSE	FALSE
A0JLT2	Q9P086	FALSE	FALSE
A0JLT2	Q9UHV7	FALSE	FALSE
A0JLT2	Q9ULK4	FALSE	FALSE
A0JLT2	Q9Y2X0	FALSE	FALSE
A0JLT2	Q9Y3C7	FALSE	FALSE
A8K0Z3	O60826	FALSE	FALSE
A8K0Z3	P47756	FALSE	FALSE
A8K0Z3	P52907	FALSE	FALSE
A8K0Z3	Q12768	FALSE	FALSE
A8K0Z3	Q2M389	FALSE	FALSE
A8K0Z3	Q567U6	FALSE	FALSE
A8K0Z3	Q7Z3J2	FALSE	FALSE
A8K0Z3	Q7Z4G1	FALSE	FALSE
A8K0Z3	Q86VX2	FALSE	FALSE
A8K0Z3	Q86X83	FALSE	FALSE
A8K0Z3	Q8N668	FALSE	FALSE
A8K0Z3	Q9GZQ3	FALSE	FALSE
A8K0Z3	Q9H0A8	FALSE	FALSE
A8K0Z3	Q9NX08	FALSE	FALSE
A8K0Z3	Q9P000	FALSE	FALSE
A8K0Z3	Q9UBI1	FALSE	FALSE
A8K0Z3	Q9Y3C0	FALSE	FALSE
A8K0Z3	Q9Y4E1	FALSE	FALSE
A8K0Z3	Q9Y6G5	FALSE	FALSE
O00203	O14617	FALSE	FALSE
O00203	O95295	FALSE	FALSE
O00203	P53677	FALSE	FALSE
O00203	P59780	FALSE	FALSE
O00203	P78537	FALSE	FALSE
O00203	Q13367	FALSE	FALSE
O00203	Q6QNY0	FALSE	FALSE
O00203	Q6QNY1	FALSE	FALSE
O00203	Q8TDH9	FALSE	FALSE
O00203	Q92572	FALSE	FALSE
O00203	Q96EV8	FALSE	FALSE
O00203	Q9NUP1	FALSE	FALSE
O00203	Q9UL45	FALSE	FALSE
O00203	Q9Y2T2	FALSE	FALSE
O00231	O00232	TRUE	TRUE
O00231	O00233	FALSE	FALSE
O00231	O00487	TRUE	TRUE
O00231	O14818	FALSE	TRUE
O00231	O43242	TRUE	TRUE
O00231	O75832	FALSE	FALSE
O00231	P17980	TRUE	TRUE
O00231	P20618	FALSE	TRUE
O00231	P25786	FALSE	TRUE
O00231	P25787	FALSE	TRUE
O00231	P25788	FALSE	TRUE
O00231	P25789	FALSE	TRUE
O00231	P28066	FALSE	TRUE
O00231	P28070	FALSE	TRUE
O00231	P28072	FALSE	TRUE
O00231	P28074	FALSE	TRUE
O00231	P35998	FALSE	TRUE
O00231	P43686	TRUE	TRUE
O00231	P48556	TRUE	TRUE
O00231	P49720	FALSE	TRUE
O00231	P49721	FALSE	TRUE
O00231	P51665	TRUE	TRUE
O00231	P55036	TRUE	TRUE
O00231	P60900	FALSE	FALSE
O00231	P62191	FALSE	TRUE
O00231	P62195	TRUE	TRUE
O00231	P62333	TRUE	TRUE
O00231	Q06323	FALSE	TRUE
O00231	Q13200	FALSE	TRUE
O00231	Q15008	FALSE	FALSE
O00231	Q16401	FALSE	TRUE
O00231	Q99436	FALSE	TRUE
O00231	Q99460	TRUE	TRUE
O00231	Q9UL46	FALSE	TRUE
O00231	Q9UNM6	TRUE	TRUE
O00232	O00233	FALSE	FALSE
O00232	O00487	TRUE	TRUE
O00232	O14818	FALSE	TRUE
O00232	O43242	TRUE	TRUE
O00232	O75832	FALSE	FALSE
O00232	P17980	TRUE	TRUE
O00232	P20618	FALSE	TRUE
O00232	P25786	FALSE	TRUE
O00232	P25787	FALSE	TRUE
O00232	P25788	FALSE	TRUE
O00232	P25789	FALSE	TRUE
O00232	P28066	FALSE	TRUE
O00232	P28070	FALSE	TRUE
O00232	P28072	FALSE	TRUE
O00232	P28074	FALSE	TRUE
O00232	P35998	FALSE	TRUE
O00232	P43686	TRUE	TRUE
O00232	P48556	TRUE	TRUE
O00232	P49720	FALSE	TRUE
O00232	P49721	FALSE	TRUE
O00232	P51665	TRUE	TRUE
O00232	P55036	TRUE	TRUE
O00232	P60900	FALSE	FALSE
O00232	P62191	FALSE	TRUE
O00232	P62195	TRUE	TRUE
O00232	P62333	TRUE	TRUE
O00232	Q06323	FALSE	TRUE
O00232	Q13200	FALSE	TRUE
O00232	Q15008	FALSE	FALSE
O00232	Q16401	FALSE	TRUE
O00232	Q99436	FALSE	TRUE
O00232	Q99460	TRUE	TRUE
O00232	Q9UL46	FALSE	TRUE
O00232	Q9UNM6	TRUE	TRUE
O00233	O00487	FALSE	FALSE
O00233	O14818	FALSE	FALSE
O00233	O43242	FALSE	FALSE
O00233	O75832	FALSE	FALSE
O00233	P17980	FALSE	FALSE
O00233	P20618	FALSE	FALSE
O00233	P25786	FALSE	FALSE
O00233	P25787	FALSE	FALSE
O00233	P25788	FALSE	FALSE
O00233	P25789	FALSE	FALSE
O00233	P28066	FALSE	FALSE
O00233	P28070	FALSE	FALSE
O00233	P28072	FALSE	FALSE
O00233	P28074	FALSE	FALSE
O00233	P35998	FALSE	FALSE
O00233	P43686	FALSE	FALSE
O00233	P48556	FALSE	FALSE
O00233	P49720	FALSE	FALSE
O00233	P49721	FALSE	FALSE
O00233	P51665	FALSE	FALSE
O00233	P55036	FALSE	FALSE
O00233	P60900	FALSE	FALSE
O00233	P62191	FALSE	FALSE
O00233	P62195	FALSE	FALSE
O00233	P62333	FALSE	FALSE
O00233	Q06323	FALSE	FALSE
O00233	Q13200	FALSE	FALSE
O00233	Q15008	FALSE	FALSE
O00233	Q16401	FALSE	FALSE
O00233	Q99436	FALSE	FALSE
O00233	Q99460	FALSE	FALSE
O00233	Q9UL46	FALSE	FALSE
O00233	Q9UNM6	FALSE	FALSE
O00257	O60315	FALSE	FALSE
O00257	O60341	FALSE	FALSE
O00257	O75362	FALSE	FALSE
O00257	P37275	FALSE	FALSE
O00257	P56545	FALSE	FALSE
O00257	Q13363	FALSE	FALSE
O00257	Q13547	FALSE	FALSE
O00257	Q92618	FALSE	FALSE
O00257	Q92766	FALSE	FALSE
O00257	Q92769	FALSE	FALSE
O00257	Q96JN0	FALSE	FALSE
O00257	Q96KQ7	FALSE	FALSE
O00257	Q9H9B1	FALSE	FALSE
O00257	Q9P2K3	FALSE	FALSE
O00257	Q9UKL0	FALSE	FALSE
O00257	Q9Y232	FALSE	FALSE
O00303	O15371	FALSE	FALSE
O00303	O15372	FALSE	FALSE
O00303	O75821	FALSE	FALSE
O00303	O75822	FALSE	FALSE
O00303	P55884	FALSE	FALSE
O00303	P60228	FALSE	FALSE
O00303	Q13347	FALSE	FALSE
O00303	Q14152	FALSE	FALSE
O00303	Q7L2H7	FALSE	FALSE
O00303	Q99613	FALSE	FALSE
O00303	Q9UBQ5	FALSE	FALSE
O00303	Q9Y262	FALSE	FALSE
O00422	O14497	FALSE	FALSE
O00422	O60264	FALSE	FALSE
O00422	O60341	FALSE	FALSE
O00422	O75446	FALSE	FALSE
O00422	O94776	FALSE	FALSE
O00422	O95983	FALSE	FALSE
O00422	O96019	FALSE	FALSE
O00422	P20226	FALSE	FALSE
O00422	P21675	FALSE	FALSE
O00422	P49848	FALSE	FALSE
O00422	P51531	FALSE	FALSE
O00422	P51532	FALSE	FALSE
O00422	P61964	FALSE	FALSE
O00422	P62826	FALSE	FALSE
O00422	Q03164	FALSE	FALSE
O00422	Q09028	FALSE	FALSE
O00422	Q12824	FALSE	FALSE
O00422	Q12873	FALSE	FALSE
O00422	Q13547	FALSE	FALSE
O00422	Q15029	FALSE	FALSE
O00422	Q15291	FALSE	FALSE
O00422	Q16514	FALSE	FALSE
O00422	Q16576	FALSE	FALSE
O00422	Q16594	FALSE	FALSE
O00422	Q1EHW4	FALSE	FALSE
O00422	Q4LE39	FALSE	FALSE
O00422	Q8TAQ2	FALSE	FALSE
O00422	Q92769	FALSE	FALSE
O00422	Q92797	FALSE	FALSE
O00422	Q92922	FALSE	FALSE
O00422	Q96GM5	FALSE	FALSE
O00422	Q96ST3	FALSE	FALSE
O00422	Q9H0E3	FALSE	FALSE
O00422	Q9H7L9	FALSE	FALSE
O00422	Q9P2I0	FALSE	FALSE
O00422	Q9UK53	FALSE	FALSE
O00471	O60645	FALSE	FALSE
O00471	Q8IYI6	FALSE	FALSE
O00471	Q8TAG9	FALSE	FALSE
O00471	Q96A65	FALSE	FALSE
O00471	Q96KP1	FALSE	FALSE
O00471	Q9NV70	FALSE	FALSE
O00471	Q9UPT5	FALSE	FALSE
O00487	O14818	FALSE	TRUE
O00487	O43242	TRUE	TRUE
O00487	O75832	FALSE	FALSE
O00487	P17980	FALSE	TRUE
O00487	P20618	FALSE	TRUE
O00487	P25786	FALSE	TRUE
O00487	P25787	FALSE	TRUE
O00487	P25788	FALSE	TRUE
O00487	P25789	FALSE	TRUE
O00487	P28066	FALSE	TRUE
O00487	P28070	FALSE	TRUE
O00487	P28072	FALSE	TRUE
O00487	P28074	FALSE	TRUE
O00487	P35998	FALSE	TRUE
O00487	P43686	TRUE	TRUE
O00487	P48556	TRUE	TRUE
O00487	P49720	FALSE	TRUE
O00487	P49721	FALSE	TRUE
O00487	P51665	TRUE	TRUE
O00487	P55036	TRUE	TRUE
O00487	P60900	FALSE	FALSE
O00487	P62191	FALSE	TRUE
O00487	P62195	TRUE	TRUE
O00487	P62333	TRUE	TRUE
O00487	Q06323	FALSE	TRUE
O00487	Q13200	FALSE	TRUE
O00487	Q15008	FALSE	FALSE
O00487	Q16401	FALSE	TRUE
O00487	Q99436	FALSE	TRUE
O00487	Q99460	TRUE	TRUE
O00487	Q9UL46	FALSE	TRUE
O00487	Q9UNM6	TRUE	TRUE
O00571	O15111	FALSE	FALSE
O00571	P19838	FALSE	FALSE
O00571	P25963	FALSE	FALSE
O00571	P41279	FALSE	FALSE
O00571	P62277	FALSE	FALSE
O00571	P62888	FALSE	FALSE
O00571	P78347	FALSE	FALSE
O00571	Q00653	FALSE	FALSE
O00571	Q01201	FALSE	FALSE
O00571	Q02878	FALSE	FALSE
O00571	Q04206	FALSE	FALSE
O00571	Q04864	FALSE	FALSE
O00571	Q15653	FALSE	FALSE
O00571	Q8NFZ5	FALSE	FALSE
O00571	Q92896	FALSE	FALSE
O00571	Q9Y6K9	FALSE	FALSE
O14497	O14744	FALSE	FALSE
O14497	O75446	FALSE	FALSE
O14497	O94776	FALSE	FALSE
O14497	O94805	FALSE	FALSE
O14497	O95983	FALSE	FALSE
O14497	O96019	FALSE	FALSE
O14497	P07910	FALSE	FALSE
O14497	P11473	FALSE	FALSE
O14497	P38398	FALSE	FALSE
O14497	P51531	FALSE	FALSE
O14497	P51532	FALSE	FALSE
O14497	P60709	FALSE	FALSE
O14497	P63261	FALSE	FALSE
O14497	Q02880	FALSE	FALSE
O14497	Q03111	FALSE	FALSE
O14497	Q09028	FALSE	FALSE
O14497	Q09472	FALSE	FALSE
O14497	Q12824	FALSE	FALSE
O14497	Q13111	FALSE	FALSE
O14497	Q13547	FALSE	FALSE
O14497	Q14839	FALSE	FALSE
O14497	Q16576	FALSE	FALSE
O14497	Q4LE39	FALSE	FALSE
O14497	Q6STE5	FALSE	FALSE
O14497	Q86X55	FALSE	FALSE
O14497	Q8NFD5	FALSE	FALSE
O14497	Q8TAQ2	FALSE	FALSE
O14497	Q8WXI9	FALSE	FALSE
O14497	Q92769	FALSE	FALSE
O14497	Q92785	FALSE	FALSE
O14497	Q92793	FALSE	FALSE
O14497	Q92922	FALSE	FALSE
O14497	Q92925	FALSE	FALSE
O14497	Q969G3	FALSE	FALSE
O14497	Q96GM5	FALSE	FALSE
O14497	Q96KG9	FALSE	FALSE
O14497	Q96ST3	FALSE	FALSE
O14497	Q9UBB5	FALSE	FALSE
O14497	Q9UIG0	FALSE	FALSE
O14497	Q9UK53	FALSE	FALSE
O14497	Q9Y5B9	FALSE	FALSE
O14617	O95295	FALSE	FALSE
O14617	P53677	FALSE	FALSE
O14617	P59780	FALSE	FALSE
O14617	P78537	FALSE	FALSE
O14617	Q13367	FALSE	FALSE
O14617	Q6QNY0	FALSE	FALSE
O14617	Q6QNY1	FALSE	FALSE
O14617	Q8TDH9	FALSE	FALSE
O14617	Q92572	FALSE	FALSE
O14617	Q96EV8	FALSE	FALSE
O14617	Q9NUP1	FALSE	FALSE
O14617	Q9UL45	FALSE	FALSE
O14617	Q9Y2T2	FALSE	FALSE
O14744	O96019	FALSE	TRUE
O14744	P51531	FALSE	FALSE
O14744	P51532	FALSE	FALSE
O14744	Q09028	FALSE	TRUE
O14744	Q12824	FALSE	FALSE
O14744	Q13547	FALSE	TRUE
O14744	Q6STE5	FALSE	FALSE
O14744	Q8TAQ2	FALSE	FALSE
O14744	Q92769	FALSE	FALSE
O14744	Q92922	FALSE	FALSE
O14744	Q92925	FALSE	FALSE
O14744	Q969G3	FALSE	FALSE
O14744	Q96GM5	FALSE	FALSE
O14744	Q96ST3	FALSE	FALSE
O14818	O43242	FALSE	TRUE
O14818	O75832	FALSE	FALSE
O14818	P17980	FALSE	TRUE
O14818	P20618	TRUE	TRUE
O14818	P25786	TRUE	TRUE
O14818	P25787	TRUE	TRUE
O14818	P25788	FALSE	TRUE
O14818	P25789	TRUE	TRUE
O14818	P28066	TRUE	TRUE
O14818	P28070	TRUE	TRUE
O14818	P28072	TRUE	TRUE
O14818	P28074	TRUE	TRUE
O14818	P35998	FALSE	TRUE
O14818	P43686	FALSE	TRUE
O14818	P48556	FALSE	TRUE
O14818	P49720	TRUE	TRUE
O14818	P49721	TRUE	TRUE
O14818	P51665	FALSE	TRUE
O14818	P55036	FALSE	TRUE
O14818	P60900	FALSE	FALSE
O14818	P62191	FALSE	TRUE
O14818	P62195	FALSE	TRUE
O14818	P62333	FALSE	TRUE
O14818	Q06323	FALSE	TRUE
O14818	Q13200	FALSE	TRUE
O14818	Q15008	FALSE	FALSE
O14818	Q16401	FALSE	TRUE
O14818	Q99436	TRUE	TRUE
O14818	Q99460	FALSE	TRUE
O14818	Q9UL46	FALSE	TRUE
O14818	Q9UNM6	FALSE	TRUE
O14920	O15111	FALSE	FALSE
O14920	O15446	FALSE	FALSE
O14920	O95602	FALSE	FALSE
O14920	P07900	FALSE	FALSE
O14920	P08238	FALSE	FALSE
O14920	P19838	FALSE	FALSE
O14920	P22087	FALSE	FALSE
O14920	P23508	FALSE	FALSE
O14920	P36578	FALSE	FALSE
O14920	P42704	FALSE	FALSE
O14920	P46199	FALSE	FALSE
O14920	P52292	FALSE	FALSE
O14920	P52434	FALSE	FALSE
O14920	P62277	FALSE	FALSE
O14920	P62280	FALSE	FALSE
O14920	P62875	FALSE	FALSE
O14920	P62888	FALSE	FALSE
O14920	P62917	FALSE	FALSE
O14920	P63208	FALSE	FALSE
O14920	Q00653	FALSE	FALSE
O14920	Q02878	FALSE	FALSE
O14920	Q04206	FALSE	FALSE
O14920	Q04864	FALSE	FALSE
O14920	Q13576	FALSE	FALSE
O14920	Q13616	FALSE	FALSE
O14920	Q15653	FALSE	FALSE
O14920	Q16342	FALSE	FALSE
O14920	Q16543	FALSE	FALSE
O14920	Q99558	FALSE	FALSE
O14920	Q9GZS1	FALSE	FALSE
O14920	Q9H9Y6	FALSE	FALSE
O14920	Q9UJF2	FALSE	FALSE
O14920	Q9UKB1	FALSE	FALSE
O14920	Q9Y2S0	FALSE	FALSE
O14920	Q9Y6K9	FALSE	FALSE
O15042	O43143	FALSE	FALSE
O15042	O75533	FALSE	FALSE
O15042	O75937	FALSE	FALSE
O15042	O75940	FALSE	FALSE
O15042	P08579	FALSE	FALSE
O15042	P09661	FALSE	FALSE
O15042	P10809	FALSE	FALSE
O15042	P14678	FALSE	FALSE
O15042	P26368	FALSE	FALSE
O15042	P62304	FALSE	FALSE
O15042	P62306	FALSE	FALSE
O15042	P62308	FALSE	FALSE
O15042	P62314	FALSE	FALSE
O15042	P62316	FALSE	FALSE
O15042	P62318	FALSE	FALSE
O15042	Q01081	FALSE	FALSE
O15042	Q07955	FALSE	FALSE
O15042	Q12874	FALSE	FALSE
O15042	Q12931	FALSE	FALSE
O15042	Q13435	FALSE	FALSE
O15042	Q15393	FALSE	FALSE
O15042	Q15427	FALSE	FALSE
O15042	Q15428	FALSE	FALSE
O15042	Q15459	FALSE	FALSE
O15042	Q7L014	FALSE	FALSE
O15042	Q7RTV0	FALSE	FALSE
O15042	Q8IWX8	FALSE	FALSE
O15042	Q96I25	FALSE	FALSE
O15042	Q9BWJ5	FALSE	FALSE
O15042	Q9P0W2	FALSE	FALSE
O15042	Q9UHX1	FALSE	FALSE
O15042	Q9Y3B4	FALSE	FALSE
O15047	O15294	FALSE	FALSE
O15047	O75182	FALSE	FALSE
O15047	O75446	FALSE	FALSE
O15047	P07900	FALSE	FALSE
O15047	P08047	FALSE	FALSE
O15047	P11021	FALSE	FALSE
O15047	P11142	FALSE	FALSE
O15047	P34932	FALSE	FALSE
O15047	P51610	FALSE	FALSE
O15047	P61964	FALSE	FALSE
O15047	Q09028	FALSE	FALSE
O15047	Q13547	FALSE	FALSE
O15047	Q16576	FALSE	FALSE
O15047	Q92769	FALSE	FALSE
O15047	Q96ST3	FALSE	FALSE
O15047	Q9H7L9	FALSE	FALSE
O15047	Q9UBL3	FALSE	FALSE
O15111	O15446	FALSE	FALSE
O15111	O95602	FALSE	FALSE
O15111	P07900	FALSE	FALSE
O15111	P08238	FALSE	FALSE
O15111	P19838	FALSE	FALSE
O15111	P22087	FALSE	FALSE
O15111	P23508	FALSE	FALSE
O15111	P25963	FALSE	FALSE
O15111	P36578	FALSE	FALSE
O15111	P41279	FALSE	FALSE
O15111	P42704	FALSE	FALSE
O15111	P46199	FALSE	FALSE
O15111	P52292	FALSE	FALSE
O15111	P52434	FALSE	FALSE
O15111	P62277	FALSE	FALSE
O15111	P62280	FALSE	FALSE
O15111	P62875	FALSE	FALSE
O15111	P62888	FALSE	FALSE
O15111	P62917	FALSE	FALSE
O15111	P63208	FALSE	FALSE
O15111	P78347	FALSE	FALSE
O15111	Q00653	FALSE	FALSE
O15111	Q01201	FALSE	FALSE
O15111	Q02878	FALSE	FALSE
O15111	Q04206	FALSE	FALSE
O15111	Q04864	FALSE	FALSE
O15111	Q13576	FALSE	FALSE
O15111	Q13616	FALSE	FALSE
O15111	Q15653	FALSE	FALSE
O15111	Q16342	FALSE	FALSE
O15111	Q16543	FALSE	FALSE
O15111	Q8NFZ5	FALSE	FALSE
O15111	Q92896	FALSE	FALSE
O15111	Q99558	FALSE	FALSE
O15111	Q9GZS1	FALSE	FALSE
O15111	Q9H9Y6	FALSE	FALSE
O15111	Q9UJF2	FALSE	FALSE
O15111	Q9UKB1	FALSE	FALSE
O15111	Q9Y2S0	FALSE	FALSE
O15111	Q9Y6K9	FALSE	FALSE
O15235	O60783	FALSE	FALSE
O15235	O75394	FALSE	FALSE
O15235	P09001	FALSE	FALSE
O15235	P49406	FALSE	FALSE
O15235	P51398	FALSE	FALSE
O15235	P52815	FALSE	FALSE
O15235	P82650	FALSE	FALSE
O15235	P82663	FALSE	FALSE
O15235	P82664	FALSE	FALSE
O15235	P82673	FALSE	FALSE
O15235	P82675	FALSE	FALSE
O15235	P82909	FALSE	FALSE
O15235	P82912	FALSE	FALSE
O15235	P82914	FALSE	FALSE
O15235	P82921	FALSE	FALSE
O15235	P82930	FALSE	FALSE
O15235	P82932	FALSE	FALSE
O15235	P82933	FALSE	FALSE
O15235	P83111	FALSE	FALSE
O15235	Q13084	FALSE	FALSE
O15235	Q13405	FALSE	FALSE
O15235	Q16540	FALSE	FALSE
O15235	Q4U2R6	FALSE	FALSE
O15235	Q5T653	FALSE	FALSE
O15235	Q6P161	FALSE	FALSE
O15235	Q6P1L8	FALSE	FALSE
O15235	Q7Z2W9	FALSE	FALSE
O15235	Q7Z7F7	FALSE	FALSE
O15235	Q7Z7H8	FALSE	FALSE
O15235	Q86TS9	FALSE	FALSE
O15235	Q8IXM3	FALSE	FALSE
O15235	Q8N5N7	FALSE	FALSE
O15235	Q8N983	FALSE	FALSE
O15235	Q8TCC3	FALSE	FALSE
O15235	Q92552	FALSE	FALSE
O15235	Q92665	FALSE	FALSE
O15235	Q96A35	FALSE	FALSE
O15235	Q96DV4	FALSE	FALSE
O15235	Q96EL2	FALSE	FALSE
O15235	Q96EL3	FALSE	FALSE
O15235	Q96GC5	FALSE	FALSE
O15235	Q9BQ48	FALSE	FALSE
O15235	Q9BRJ2	FALSE	FALSE
O15235	Q9BYC8	FALSE	FALSE
O15235	Q9BYC9	FALSE	FALSE
O15235	Q9BYD1	FALSE	FALSE
O15235	Q9BYD2	FALSE	FALSE
O15235	Q9BYD3	FALSE	FALSE
O15235	Q9BYD6	FALSE	FALSE
O15235	Q9BYN8	FALSE	FALSE
O15235	Q9BZE1	FALSE	FALSE
O15235	Q9H0U6	FALSE	FALSE
O15235	Q9H2W6	FALSE	FALSE
O15235	Q9H9J2	FALSE	FALSE
O15235	Q9HD33	FALSE	FALSE
O15235	Q9NP92	FALSE	FALSE
O15235	Q9NQ50	FALSE	FALSE
O15235	Q9NRX2	FALSE	FALSE
O15235	Q9NVS2	FALSE	FALSE
O15235	Q9NWU5	FALSE	FALSE
O15235	Q9NX20	FALSE	FALSE
O15235	Q9NYK5	FALSE	FALSE
O15235	Q9NZE8	FALSE	FALSE
O15235	Q9P015	FALSE	FALSE
O15235	Q9P0J6	FALSE	FALSE
O15235	Q9P0M9	FALSE	FALSE
O15235	Q9Y291	FALSE	FALSE
O15235	Q9Y2Q9	FALSE	FALSE
O15235	Q9Y2R5	FALSE	FALSE
O15235	Q9Y2R9	FALSE	FALSE
O15235	Q9Y399	FALSE	FALSE
O15235	Q9Y3B7	FALSE	FALSE
O15235	Q9Y3D3	FALSE	FALSE
O15235	Q9Y3D5	FALSE	FALSE
O15235	Q9Y3D9	FALSE	FALSE
O15235	Q9Y676	FALSE	FALSE
O15235	Q9Y6G3	FALSE	FALSE
O15294	O75182	FALSE	FALSE
O15294	O75446	FALSE	FALSE
O15294	P07900	FALSE	TRUE
O15294	P08047	FALSE	FALSE
O15294	P11021	FALSE	TRUE
O15294	P11142	FALSE	TRUE
O15294	P34932	FALSE	TRUE
O15294	P51610	FALSE	FALSE
O15294	P61964	FALSE	FALSE
O15294	Q09028	FALSE	TRUE
O15294	Q13547	FALSE	TRUE
O15294	Q16576	FALSE	TRUE
O15294	Q92769	FALSE	FALSE
O15294	Q96ST3	FALSE	FALSE
O15294	Q9H7L9	FALSE	FALSE
O15294	Q9UBL3	FALSE	FALSE
O15371	O15372	FALSE	FALSE
O15371	O75821	FALSE	FALSE
O15371	O75822	FALSE	FALSE
O15371	P55884	FALSE	FALSE
O15371	P60228	FALSE	FALSE
O15371	Q13347	FALSE	FALSE
O15371	Q14152	FALSE	FALSE
O15371	Q7L2H7	FALSE	FALSE
O15371	Q99613	FALSE	FALSE
O15371	Q9UBQ5	FALSE	FALSE
O15371	Q9Y262	FALSE	FALSE
O15372	O75821	FALSE	TRUE
O15372	O75822	FALSE	TRUE
O15372	P55884	FALSE	TRUE
O15372	P60228	TRUE	TRUE
O15372	Q13347	FALSE	TRUE
O15372	Q14152	TRUE	TRUE
O15372	Q7L2H7	FALSE	TRUE
O15372	Q99613	FALSE	FALSE
O15372	Q9UBQ5	TRUE	TRUE
O15372	Q9Y262	FALSE	FALSE
O15379	O75376	FALSE	FALSE
O15379	O75446	FALSE	FALSE
O15379	P51532	FALSE	FALSE
O15379	Q12824	FALSE	FALSE
O15379	Q13263	FALSE	FALSE
O15379	Q13547	FALSE	FALSE
O15379	Q15393	FALSE	FALSE
O15379	Q15459	FALSE	FALSE
O15379	Q6ZRS2	FALSE	FALSE
O15379	Q8TAQ2	FALSE	FALSE
O15379	Q92769	FALSE	FALSE
O15379	Q92922	FALSE	FALSE
O15379	Q96ST3	FALSE	FALSE
O15379	Q9Y618	FALSE	FALSE
O15446	O95602	FALSE	FALSE
O15446	P19838	FALSE	FALSE
O15446	P23508	FALSE	FALSE
O15446	P42704	FALSE	FALSE
O15446	P46199	FALSE	FALSE
O15446	P52292	FALSE	FALSE
O15446	P52434	FALSE	FALSE
O15446	P62875	FALSE	FALSE
O15446	P63208	FALSE	FALSE
O15446	Q00653	FALSE	FALSE
O15446	Q04206	FALSE	FALSE
O15446	Q04864	FALSE	FALSE
O15446	Q13576	FALSE	FALSE
O15446	Q13616	FALSE	FALSE
O15446	Q15653	FALSE	FALSE
O15446	Q16342	FALSE	FALSE
O15446	Q9GZS1	FALSE	FALSE
O15446	Q9H9Y6	FALSE	FALSE
O15446	Q9UJF2	FALSE	FALSE
O15446	Q9UKB1	FALSE	FALSE
O15446	Q9Y2S0	FALSE	FALSE
O15446	Q9Y6K9	FALSE	FALSE
O43143	O75533	FALSE	FALSE
O43143	O75937	FALSE	FALSE
O43143	O75940	FALSE	FALSE
O43143	P08579	FALSE	FALSE
O43143	P09661	FALSE	FALSE
O43143	P10809	FALSE	FALSE
O43143	P14678	FALSE	FALSE
O43143	P26368	FALSE	FALSE
O43143	P62304	FALSE	FALSE
O43143	P62306	FALSE	FALSE
O43143	P62308	FALSE	FALSE
O43143	P62314	FALSE	FALSE
O43143	P62316	FALSE	FALSE
O43143	P62318	FALSE	FALSE
O43143	Q01081	FALSE	FALSE
O43143	Q07955	FALSE	FALSE
O43143	Q12874	FALSE	FALSE
O43143	Q12931	FALSE	FALSE
O43143	Q13435	FALSE	FALSE
O43143	Q15393	FALSE	FALSE
O43143	Q15427	FALSE	FALSE
O43143	Q15428	FALSE	FALSE
O43143	Q15459	FALSE	FALSE
O43143	Q7L014	FALSE	FALSE
O43143	Q7RTV0	FALSE	FALSE
O43143	Q8IWX8	FALSE	FALSE
O43143	Q96I25	FALSE	FALSE
O43143	Q9BWJ5	FALSE	FALSE
O43143	Q9P0W2	FALSE	FALSE
O43143	Q9UHX1	FALSE	FALSE
O43143	Q9Y3B4	FALSE	FALSE
O43242	O75832	FALSE	FALSE
O43242	P17980	TRUE	TRUE
O43242	P20618	FALSE	TRUE
O43242	P25786	FALSE	TRUE
O43242	P25787	FALSE	TRUE
O43242	P25788	FALSE	TRUE
O43242	P25789	FALSE	TRUE
O43242	P28066	FALSE	TRUE
O43242	P28070	FALSE	TRUE
O43242	P28072	FALSE	TRUE
O43242	P28074	FALSE	TRUE
O43242	P35998	FALSE	TRUE
O43242	P43686	TRUE	TRUE
O43242	P48556	TRUE	TRUE
O43242	P49720	FALSE	TRUE
O43242	P49721	FALSE	TRUE
O43242	P51665	TRUE	TRUE
O43242	P55036	TRUE	TRUE
O43242	P60900	FALSE	FALSE
O43242	P62191	FALSE	TRUE
O43242	P62195	TRUE	TRUE
O43242	P62333	TRUE	TRUE
O43242	Q06323	FALSE	TRUE
O43242	Q13200	FALSE	TRUE
O43242	Q15008	FALSE	FALSE
O43242	Q16401	FALSE	TRUE
O43242	Q99436	FALSE	TRUE
O43242	Q99460	TRUE	TRUE
O43242	Q9UL46	FALSE	TRUE
O43242	Q9UNM6	TRUE	TRUE
O43513	O60244	FALSE	FALSE
O43513	O60313	FALSE	FALSE
O43513	O75448	FALSE	FALSE
O43513	O75586	FALSE	FALSE
O43513	O95402	FALSE	FALSE
O43513	P24863	FALSE	FALSE
O43513	P49336	FALSE	FALSE
O43513	Q13503	FALSE	FALSE
O43513	Q15528	FALSE	FALSE
O43513	Q15648	FALSE	FALSE
O43513	Q6P2C8	FALSE	FALSE
O43513	Q71F56	FALSE	FALSE
O43513	Q71SY5	FALSE	FALSE
O43513	Q93074	FALSE	FALSE
O43513	Q96G25	FALSE	FALSE
O43513	Q96HR3	FALSE	FALSE
O43513	Q96RN5	FALSE	FALSE
O43513	Q9BTT4	FALSE	FALSE
O43513	Q9BUE0	FALSE	FALSE
O43513	Q9BWU1	FALSE	FALSE
O43513	Q9H204	FALSE	FALSE
O43513	Q9H944	FALSE	FALSE
O43513	Q9NPJ6	FALSE	FALSE
O43513	Q9NVC6	FALSE	FALSE
O43513	Q9NWA0	FALSE	FALSE
O43513	Q9NX70	FALSE	FALSE
O43513	Q9P086	FALSE	FALSE
O43513	Q9UHV7	FALSE	FALSE
O43513	Q9UKU7	FALSE	FALSE
O43513	Q9ULK4	FALSE	FALSE
O43513	Q9Y2X0	FALSE	FALSE
O43513	Q9Y3C7	FALSE	FALSE
O43929	P12956	FALSE	FALSE
O43929	P13010	FALSE	FALSE
O43929	Q13416	FALSE	FALSE
O43929	Q9UBD5	FALSE	FALSE
O43929	Q9Y5N6	FALSE	FALSE
O60216	O60264	FALSE	FALSE
O60216	O94776	FALSE	FALSE
O60216	O95983	FALSE	FALSE
O60216	Q09028	FALSE	FALSE
O60216	Q12873	FALSE	FALSE
O60216	Q13330	FALSE	FALSE
O60216	Q13547	FALSE	FALSE
O60216	Q14683	FALSE	FALSE
O60216	Q16576	FALSE	FALSE
O60216	Q8N3U4	FALSE	FALSE
O60216	Q8WVM7	FALSE	FALSE
O60216	Q92769	FALSE	FALSE
O60216	Q9NRL2	FALSE	FALSE
O60216	Q9UBB5	FALSE	FALSE
O60216	Q9UQE7	FALSE	FALSE
O60244	O60313	FALSE	FALSE
O60244	O75448	FALSE	FALSE
O60244	O75586	FALSE	FALSE
O60244	O95402	FALSE	FALSE
O60244	P24863	FALSE	FALSE
O60244	P49336	FALSE	FALSE
O60244	Q13503	FALSE	FALSE
O60244	Q15528	FALSE	FALSE
O60244	Q15648	FALSE	FALSE
O60244	Q6P2C8	FALSE	FALSE
O60244	Q71F56	FALSE	FALSE
O60244	Q71SY5	FALSE	FALSE
O60244	Q93074	FALSE	FALSE
O60244	Q96G25	FALSE	FALSE
O60244	Q96HR3	FALSE	FALSE
O60244	Q96RN5	FALSE	FALSE
O60244	Q9BTT4	FALSE	FALSE
O60244	Q9BUE0	FALSE	FALSE
O60244	Q9BWU1	FALSE	FALSE
O60244	Q9H204	FALSE	FALSE
O60244	Q9H944	FALSE	FALSE
O60244	Q9NPJ6	FALSE	FALSE
O60244	Q9NVC6	FALSE	FALSE
O60244	Q9NWA0	FALSE	FALSE
O60244	Q9NX70	FALSE	FALSE
O60244	Q9P086	FALSE	FALSE
O60244	Q9UHV7	FALSE	FALSE
O60244	Q9UKU7	FALSE	FALSE
O60244	Q9ULK4	FALSE	FALSE
O60244	Q9Y2X0	FALSE	FALSE
O60244	Q9Y3C7	FALSE	FALSE
O60264	O60341	FALSE	FALSE
O60264	O75446	FALSE	FALSE
O60264	O94776	FALSE	FALSE
O60264	O95239	FALSE	FALSE
O60264	O95347	FALSE	FALSE
O60264	O95983	FALSE	FALSE
O60264	P20226	FALSE	FALSE
O60264	P21675	FALSE	FALSE
O60264	P49848	FALSE	FALSE
O60264	P51531	FALSE	FALSE
O60264	P61964	FALSE	FALSE
O60264	P62826	FALSE	FALSE
O60264	Q03164	FALSE	FALSE
O60264	Q09028	FALSE	FALSE
O60264	Q12824	FALSE	FALSE
O60264	Q12873	FALSE	FALSE
O60264	Q13330	FALSE	FALSE
O60264	Q13547	FALSE	FALSE
O60264	Q14683	FALSE	FALSE
O60264	Q15029	FALSE	FALSE
O60264	Q15291	FALSE	FALSE
O60264	Q16514	FALSE	FALSE
O60264	Q16576	FALSE	FALSE
O60264	Q16594	FALSE	FALSE
O60264	Q8N3U4	FALSE	FALSE
O60264	Q8TAQ2	FALSE	FALSE
O60264	Q8WVM7	FALSE	FALSE
O60264	Q92769	FALSE	FALSE
O60264	Q92797	FALSE	FALSE
O60264	Q92922	FALSE	FALSE
O60264	Q96ST3	FALSE	FALSE
O60264	Q9NRL2	FALSE	FALSE
O60264	Q9NTJ3	FALSE	FALSE
O60264	Q9P2I0	FALSE	FALSE
O60264	Q9UBB5	FALSE	FALSE
O60264	Q9UBC3	FALSE	FALSE
O60264	Q9UQE7	FALSE	FALSE
O60313	O75448	FALSE	FALSE
O60313	O75586	FALSE	FALSE
O60313	O95402	FALSE	FALSE
O60313	P24863	FALSE	FALSE
O60313	P49336	FALSE	FALSE
O60313	Q13503	FALSE	FALSE
O60313	Q15528	FALSE	FALSE
O60313	Q15648	FALSE	FALSE
O60313	Q6P2C8	FALSE	FALSE
O60313	Q71F56	FALSE	FALSE
O60313	Q71SY5	FALSE	FALSE
O60313	Q93074	FALSE	FALSE
O60313	Q96G25	FALSE	FALSE
O60313	Q96HR3	FALSE	FALSE
O60313	Q96RN5	FALSE	FALSE
O60313	Q9BTT4	FALSE	FALSE
O60313	Q9BUE0	FALSE	FALSE
O60313	Q9BWU1	FALSE	FALSE
O60313	Q9H204	FALSE	FALSE
O60313	Q9H944	FALSE	FALSE
O60313	Q9NPJ6	FALSE	FALSE
O60313	Q9NVC6	FALSE	FALSE
O60313	Q9NWA0	FALSE	FALSE
O60313	Q9NX70	FALSE	FALSE
O60313	Q9P086	FALSE	FALSE
O60313	Q9UHV7	FALSE	FALSE
O60313	Q9ULK4	FALSE	FALSE
O60313	Q9Y2X0	FALSE	FALSE
O60313	Q9Y3C7	FALSE	FALSE
O60315	O60341	FALSE	FALSE
O60315	O75362	FALSE	FALSE
O60315	P37275	FALSE	FALSE
O60315	P56545	FALSE	FALSE
O60315	Q13363	FALSE	FALSE
O60315	Q13547	FALSE	FALSE
O60315	Q92618	FALSE	FALSE
O60315	Q92766	FALSE	FALSE
O60315	Q92769	FALSE	FALSE
O60315	Q96JN0	FALSE	FALSE
O60315	Q96KQ7	FALSE	FALSE
O60315	Q9H9B1	FALSE	FALSE
O60315	Q9P2K3	FALSE	FALSE
O60315	Q9UKL0	FALSE	FALSE
O60315	Q9Y232	FALSE	FALSE
O60341	O75362	FALSE	FALSE
O60341	O75446	FALSE	FALSE
O60341	O94776	FALSE	FALSE
O60341	O95983	FALSE	FALSE
O60341	P20226	FALSE	FALSE
O60341	P21675	FALSE	FALSE
O60341	P37275	FALSE	FALSE
O60341	P49848	FALSE	FALSE
O60341	P51531	FALSE	FALSE
O60341	P51587	FALSE	FALSE
O60341	P56545	FALSE	FALSE
O60341	P61964	FALSE	FALSE
O60341	P62826	FALSE	FALSE
O60341	P78347	FALSE	FALSE
O60341	Q03164	FALSE	FALSE
O60341	Q09028	FALSE	FALSE
O60341	Q12824	FALSE	FALSE
O60341	Q12873	FALSE	FALSE
O60341	Q13330	FALSE	FALSE
O60341	Q13363	FALSE	FALSE
O60341	Q13547	FALSE	FALSE
O60341	Q14202	FALSE	FALSE
O60341	Q14687	FALSE	FALSE
O60341	Q14839	FALSE	FALSE
O60341	Q15029	FALSE	FALSE
O60341	Q15291	FALSE	FALSE
O60341	Q16514	FALSE	FALSE
O60341	Q16576	FALSE	FALSE
O60341	Q16594	FALSE	FALSE
O60341	Q8TAQ2	FALSE	FALSE
O60341	Q92618	FALSE	FALSE
O60341	Q92766	FALSE	FALSE
O60341	Q92769	FALSE	FALSE
O60341	Q92797	FALSE	FALSE
O60341	Q92922	FALSE	FALSE
O60341	Q96BD5	FALSE	FALSE
O60341	Q96JN0	FALSE	FALSE
O60341	Q96KQ7	FALSE	FALSE
O60341	Q96ST3	FALSE	FALSE
O60341	Q9H9B1	FALSE	FALSE
O60341	Q9P0W2	FALSE	FALSE
O60341	Q9P2I0	FALSE	FALSE
O60341	Q9P2K3	FALSE	FALSE
O60341	Q9UBW7	FALSE	FALSE
O60341	Q9UKL0	FALSE	FALSE
O60341	Q9Y232	FALSE	FALSE
O60645	Q8IYI6	FALSE	FALSE
O60645	Q8TAG9	FALSE	FALSE
O60645	Q96A65	FALSE	FALSE
O60645	Q96KP1	FALSE	FALSE
O60645	Q9NV70	FALSE	FALSE
O60645	Q9UPT5	FALSE	FALSE
O60783	O75394	FALSE	FALSE
O60783	P09001	FALSE	FALSE
O60783	P49406	FALSE	FALSE
O60783	P51398	FALSE	FALSE
O60783	P52815	FALSE	FALSE
O60783	P82650	FALSE	FALSE
O60783	P82663	FALSE	FALSE
O60783	P82664	FALSE	FALSE
O60783	P82673	FALSE	FALSE
O60783	P82675	FALSE	FALSE
O60783	P82909	FALSE	FALSE
O60783	P82912	FALSE	FALSE
O60783	P82914	FALSE	FALSE
O60783	P82921	FALSE	FALSE
O60783	P82930	FALSE	FALSE
O60783	P82932	FALSE	FALSE
O60783	P82933	FALSE	FALSE
O60783	P83111	FALSE	FALSE
O60783	Q13084	FALSE	FALSE
O60783	Q13405	FALSE	FALSE
O60783	Q16540	FALSE	FALSE
O60783	Q4U2R6	FALSE	FALSE
O60783	Q5T653	FALSE	FALSE
O60783	Q6P161	FALSE	FALSE
O60783	Q6P1L8	FALSE	FALSE
O60783	Q7Z2W9	FALSE	FALSE
O60783	Q7Z7F7	FALSE	FALSE
O60783	Q7Z7H8	FALSE	FALSE
O60783	Q86TS9	FALSE	FALSE
O60783	Q8IXM3	FALSE	FALSE
O60783	Q8N5N7	FALSE	FALSE
O60783	Q8N983	FALSE	FALSE
O60783	Q8TCC3	FALSE	FALSE
O60783	Q92552	FALSE	FALSE
O60783	Q92665	FALSE	FALSE
O60783	Q96A35	FALSE	FALSE
O60783	Q96DV4	FALSE	FALSE
O60783	Q96EL2	FALSE	FALSE
O60783	Q96EL3	FALSE	FALSE
O60783	Q96GC5	FALSE	FALSE
O60783	Q9BQ48	FALSE	FALSE
O60783	Q9BRJ2	FALSE	FALSE
O60783	Q9BYC8	FALSE	FALSE
O60783	Q9BYC9	FALSE	FALSE
O60783	Q9BYD1	FALSE	FALSE
O60783	Q9BYD2	FALSE	FALSE
O60783	Q9BYD3	FALSE	FALSE
O60783	Q9BYD6	FALSE	FALSE
O60783	Q9BYN8	FALSE	FALSE
O60783	Q9BZE1	FALSE	FALSE
O60783	Q9H0U6	FALSE	FALSE
O60783	Q9H2W6	FALSE	FALSE
O60783	Q9H9J2	FALSE	FALSE
O60783	Q9HD33	FALSE	FALSE
O60783	Q9NP92	FALSE	FALSE
O60783	Q9NQ50	FALSE	FALSE
O60783	Q9NRX2	FALSE	FALSE
O60783	Q9NVS2	FALSE	FALSE
O60783	Q9NWU5	FALSE	FALSE
O60783	Q9NX20	FALSE	FALSE
O60783	Q9NYK5	FALSE	FALSE
O60783	Q9NZE8	FALSE	FALSE
O60783	Q9P015	FALSE	FALSE
O60783	Q9P0J6	FALSE	FALSE
O60783	Q9P0M9	FALSE	FALSE
O60783	Q9Y291	FALSE	FALSE
O60783	Q9Y2Q9	FALSE	FALSE
O60783	Q9Y2R5	FALSE	FALSE
O60783	Q9Y2R9	FALSE	FALSE
O60783	Q9Y399	FALSE	FALSE
O60783	Q9Y3B7	FALSE	FALSE
O60783	Q9Y3D3	FALSE	FALSE
O60783	Q9Y3D5	FALSE	FALSE
O60783	Q9Y3D9	FALSE	FALSE
O60783	Q9Y676	FALSE	FALSE
O60783	Q9Y6G3	FALSE	FALSE
O60826	Q567U6	FALSE	FALSE
O60826	Q7Z3J2	FALSE	FALSE
O60826	Q7Z4G1	FALSE	FALSE
O60826	Q86VX2	FALSE	FALSE
O60826	Q86X83	FALSE	FALSE
O60826	Q8N668	FALSE	FALSE
O60826	Q9GZQ3	FALSE	FALSE
O60826	Q9H0A8	FALSE	FALSE
O60826	Q9NX08	FALSE	FALSE
O60826	Q9P000	FALSE	FALSE
O60826	Q9UBI1	FALSE	FALSE
O60826	Q9Y4E1	FALSE	FALSE
O60826	Q9Y6G5	FALSE	FALSE
O60934	P12956	FALSE	FALSE
O60934	P13010	FALSE	FALSE
O60934	P49917	FALSE	FALSE
O60934	P49959	FALSE	FALSE
O60934	Q13426	FALSE	FALSE
O60934	Q92878	FALSE	FALSE
O75182	O75446	FALSE	FALSE
O75182	P07900	FALSE	FALSE
O75182	P08047	FALSE	FALSE
O75182	P11021	FALSE	FALSE
O75182	P11142	FALSE	FALSE
O75182	P34932	FALSE	FALSE
O75182	P51610	FALSE	FALSE
O75182	P61964	FALSE	FALSE
O75182	Q09028	FALSE	FALSE
O75182	Q13547	FALSE	FALSE
O75182	Q16576	FALSE	FALSE
O75182	Q92769	FALSE	FALSE
O75182	Q96ST3	FALSE	FALSE
O75182	Q9H7L9	FALSE	FALSE
O75182	Q9HCU9	FALSE	FALSE
O75182	Q9UBL3	FALSE	FALSE
O75182	Q9UBX0	FALSE	FALSE
O75182	Q9Y618	FALSE	FALSE
O75362	P37275	FALSE	FALSE
O75362	P56545	FALSE	FALSE
O75362	P78347	FALSE	FALSE
O75362	Q13363	FALSE	FALSE
O75362	Q13547	FALSE	FALSE
O75362	Q14202	FALSE	FALSE
O75362	Q14687	FALSE	FALSE
O75362	Q92618	FALSE	FALSE
O75362	Q92766	FALSE	FALSE
O75362	Q92769	FALSE	FALSE
O75362	Q96BD5	FALSE	FALSE
O75362	Q96JN0	FALSE	FALSE
O75362	Q96KQ7	FALSE	FALSE
O75362	Q9H9B1	FALSE	FALSE
O75362	Q9P0W2	FALSE	FALSE
O75362	Q9P2K3	FALSE	FALSE
O75362	Q9UBW7	FALSE	FALSE
O75362	Q9UKL0	FALSE	FALSE
O75362	Q9Y232	FALSE	FALSE
O75376	O75446	FALSE	FALSE
O75376	P51532	FALSE	FALSE
O75376	Q12824	FALSE	FALSE
O75376	Q13263	FALSE	FALSE
O75376	Q13547	FALSE	FALSE
O75376	Q15393	FALSE	FALSE
O75376	Q15459	FALSE	FALSE
O75376	Q6ZRS2	FALSE	FALSE
O75376	Q8TAQ2	FALSE	FALSE
O75376	Q92769	FALSE	FALSE
O75376	Q92922	FALSE	FALSE
O75376	Q96ST3	FALSE	FALSE
O75376	Q9Y618	FALSE	FALSE
O75394	P09001	FALSE	FALSE
O75394	P49406	FALSE	FALSE
O75394	P51398	FALSE	FALSE
O75394	P52815	FALSE	FALSE
O75394	P82650	FALSE	FALSE
O75394	P82663	FALSE	FALSE
O75394	P82664	FALSE	FALSE
O75394	P82673	FALSE	FALSE
O75394	P82675	FALSE	FALSE
O75394	P82909	FALSE	FALSE
O75394	P82912	FALSE	FALSE
O75394	P82914	FALSE	FALSE
O75394	P82921	FALSE	FALSE
O75394	P82930	FALSE	FALSE
O75394	P82932	FALSE	FALSE
O75394	P82933	FALSE	FALSE
O75394	P83111	FALSE	FALSE
O75394	Q13084	FALSE	FALSE
O75394	Q13405	FALSE	FALSE
O75394	Q16540	FALSE	FALSE
O75394	Q4U2R6	FALSE	FALSE
O75394	Q5T653	FALSE	FALSE
O75394	Q6P161	FALSE	FALSE
O75394	Q6P1L8	FALSE	FALSE
O75394	Q7Z2W9	FALSE	FALSE
O75394	Q7Z7F7	FALSE	FALSE
O75394	Q7Z7H8	FALSE	FALSE
O75394	Q86TS9	FALSE	FALSE
O75394	Q8IXM3	FALSE	FALSE
O75394	Q8N5N7	FALSE	FALSE
O75394	Q8N983	FALSE	FALSE
O75394	Q8TCC3	FALSE	FALSE
O75394	Q92552	FALSE	FALSE
O75394	Q92665	FALSE	FALSE
O75394	Q96A35	FALSE	FALSE
O75394	Q96DV4	FALSE	FALSE
O75394	Q96EL2	FALSE	FALSE
O75394	Q96EL3	FALSE	FALSE
O75394	Q96GC5	FALSE	FALSE
O75394	Q9BQ48	FALSE	FALSE
O75394	Q9BRJ2	FALSE	FALSE
O75394	Q9BYC8	FALSE	FALSE
O75394	Q9BYC9	FALSE	FALSE
O75394	Q9BYD1	FALSE	FALSE
O75394	Q9BYD2	FALSE	FALSE
O75394	Q9BYD3	FALSE	FALSE
O75394	Q9BYD6	FALSE	FALSE
O75394	Q9BYN8	FALSE	FALSE
O75394	Q9BZE1	FALSE	FALSE
O75394	Q9H0U6	FALSE	FALSE
O75394	Q9H2W6	FALSE	FALSE
O75394	Q9H9J2	FALSE	FALSE
O75394	Q9HD33	FALSE	FALSE
O75394	Q9NP92	FALSE	FALSE
O75394	Q9NQ50	FALSE	FALSE
O75394	Q9NRX2	FALSE	FALSE
O75394	Q9NVS2	FALSE	FALSE
O75394	Q9NWU5	FALSE	FALSE
O75394	Q9NX20	FALSE	FALSE
O75394	Q9NYK5	FALSE	FALSE
O75394	Q9NZE8	FALSE	FALSE
O75394	Q9P015	FALSE	FALSE
O75394	Q9P0J6	FALSE	FALSE
O75394	Q9P0M9	FALSE	FALSE
O75394	Q9Y291	FALSE	FALSE
O75394	Q9Y2Q9	FALSE	FALSE
O75394	Q9Y2R5	FALSE	FALSE
O75394	Q9Y2R9	FALSE	FALSE
O75394	Q9Y399	FALSE	FALSE
O75394	Q9Y3B7	FALSE	FALSE
O75394	Q9Y3D3	FALSE	FALSE
O75394	Q9Y3D5	FALSE	FALSE
O75394	Q9Y3D9	FALSE	FALSE
O75394	Q9Y676	FALSE	FALSE
O75394	Q9Y6G3	FALSE	FALSE
O75398	P12956	FALSE	FALSE
O75398	P13010	FALSE	FALSE
O75446	O94776	FALSE	FALSE
O75446	O95983	FALSE	FALSE
O75446	O96019	FALSE	FALSE
O75446	P07900	FALSE	FALSE
O75446	P08047	FALSE	FALSE
O75446	P11021	FALSE	FALSE
O75446	P11142	FALSE	FALSE
O75446	P20226	FALSE	FALSE
O75446	P21675	FALSE	FALSE
O75446	P29374	FALSE	FALSE
O75446	P34932	FALSE	FALSE
O75446	P49848	FALSE	FALSE
O75446	P51531	FALSE	FALSE
O75446	P51532	FALSE	FALSE
O75446	P51610	FALSE	FALSE
O75446	P61964	FALSE	FALSE
O75446	P62826	FALSE	FALSE
O75446	Q03164	FALSE	FALSE
O75446	Q09028	FALSE	FALSE
O75446	Q12824	FALSE	FALSE
O75446	Q12873	FALSE	FALSE
O75446	Q13547	FALSE	FALSE
O75446	Q15029	FALSE	FALSE
O75446	Q15291	FALSE	FALSE
O75446	Q16514	FALSE	FALSE
O75446	Q16576	FALSE	FALSE
O75446	Q16594	FALSE	FALSE
O75446	Q1EHW4	FALSE	FALSE
O75446	Q4LE39	FALSE	FALSE
O75446	Q5PSV4	FALSE	FALSE
O75446	Q8TAQ2	FALSE	FALSE
O75446	Q92769	FALSE	FALSE
O75446	Q92797	FALSE	FALSE
O75446	Q92922	FALSE	FALSE
O75446	Q96GM5	FALSE	FALSE
O75446	Q96ST3	FALSE	FALSE
O75446	Q9H0E3	FALSE	FALSE
O75446	Q9H160	FALSE	FALSE
O75446	Q9H7L9	FALSE	FALSE
O75446	Q9HCU9	FALSE	FALSE
O75446	Q9P2I0	FALSE	FALSE
O75446	Q9UBL3	FALSE	FALSE
O75446	Q9UK53	FALSE	FALSE
O75446	Q9Y618	FALSE	FALSE
O75448	O75586	FALSE	FALSE
O75448	O95402	FALSE	FALSE
O75448	P24863	FALSE	FALSE
O75448	P49336	FALSE	FALSE
O75448	Q13503	FALSE	FALSE
O75448	Q15528	FALSE	FALSE
O75448	Q15648	FALSE	FALSE
O75448	Q6P2C8	FALSE	FALSE
O75448	Q71F56	FALSE	FALSE
O75448	Q71SY5	FALSE	FALSE
O75448	Q93074	FALSE	FALSE
O75448	Q96G25	FALSE	FALSE
O75448	Q96HR3	FALSE	FALSE
O75448	Q96RN5	FALSE	FALSE
O75448	Q9BTT4	FALSE	FALSE
O75448	Q9BUE0	FALSE	FALSE
O75448	Q9BWU1	FALSE	FALSE
O75448	Q9H204	FALSE	FALSE
O75448	Q9H944	FALSE	FALSE
O75448	Q9NPJ6	FALSE	FALSE
O75448	Q9NVC6	FALSE	FALSE
O75448	Q9NWA0	FALSE	FALSE
O75448	Q9NX70	FALSE	FALSE
O75448	Q9P086	FALSE	FALSE
O75448	Q9UHV7	FALSE	FALSE
O75448	Q9UKU7	FALSE	FALSE
O75448	Q9ULK4	FALSE	FALSE
O75448	Q9Y2X0	FALSE	FALSE
O75448	Q9Y3C7	FALSE	FALSE
O75533	O75937	FALSE	FALSE
O75533	O75940	FALSE	FALSE
O75533	P08579	FALSE	FALSE
O75533	P09661	FALSE	FALSE
O75533	P10809	FALSE	FALSE
O75533	P14678	FALSE	FALSE
O75533	P26368	FALSE	FALSE
O75533	P62304	FALSE	FALSE
O75533	P62306	FALSE	FALSE
O75533	P62308	FALSE	FALSE
O75533	P62314	FALSE	FALSE
O75533	P62316	FALSE	FALSE
O75533	P62318	FALSE	FALSE
O75533	Q01081	FALSE	FALSE
O75533	Q07955	FALSE	FALSE
O75533	Q12874	FALSE	FALSE
O75533	Q12931	FALSE	FALSE
O75533	Q13435	FALSE	FALSE
O75533	Q15393	FALSE	FALSE
O75533	Q15427	FALSE	FALSE
O75533	Q15428	FALSE	FALSE
O75533	Q15459	FALSE	FALSE
O75533	Q7L014	FALSE	FALSE
O75533	Q7RTV0	FALSE	FALSE
O75533	Q86XP3	FALSE	FALSE
O75533	Q8IWX8	FALSE	FALSE
O75533	Q96I25	FALSE	FALSE
O75533	Q9BWJ5	FALSE	FALSE
O75533	Q9P0W2	FALSE	FALSE
O75533	Q9UHX1	FALSE	FALSE
O75533	Q9Y3B4	FALSE	FALSE
O75586	O95402	FALSE	FALSE
O75586	P24863	FALSE	FALSE
O75586	P49336	FALSE	FALSE
O75586	Q13503	FALSE	FALSE
O75586	Q15528	FALSE	FALSE
O75586	Q15648	FALSE	FALSE
O75586	Q6P2C8	FALSE	FALSE
O75586	Q71F56	FALSE	FALSE
O75586	Q71SY5	FALSE	FALSE
O75586	Q93074	FALSE	FALSE
O75586	Q96G25	FALSE	FALSE
O75586	Q96HR3	FALSE	FALSE
O75586	Q96RN5	FALSE	FALSE
O75586	Q9BTT4	FALSE	FALSE
O75586	Q9BUE0	FALSE	FALSE
O75586	Q9BWU1	FALSE	FALSE
O75586	Q9H204	FALSE	FALSE
O75586	Q9H944	FALSE	FALSE
O75586	Q9NPJ6	FALSE	FALSE
O75586	Q9NVC6	FALSE	FALSE
O75586	Q9NWA0	FALSE	FALSE
O75586	Q9NX70	FALSE	FALSE
O75586	Q9P086	FALSE	FALSE
O75586	Q9UHV7	FALSE	FALSE
O75586	Q9UKU7	FALSE	FALSE
O75586	Q9ULK4	FALSE	FALSE
O75586	Q9Y2X0	FALSE	FALSE
O75586	Q9Y3C7	FALSE	FALSE
O75821	O75822	FALSE	TRUE
O75821	P55884	TRUE	TRUE
O75821	P60228	FALSE	TRUE
O75821	Q13347	TRUE	TRUE
O75821	Q14152	FALSE	TRUE
O75821	Q7L2H7	FALSE	TRUE
O75821	Q99613	FALSE	FALSE
O75821	Q9UBQ5	FALSE	TRUE
O75821	Q9Y262	FALSE	FALSE
O75822	P55884	FALSE	TRUE
O75822	P60228	FALSE	TRUE
O75822	Q13347	FALSE	TRUE
O75822	Q14152	FALSE	TRUE
O75822	Q7L2H7	FALSE	TRUE
O75822	Q99613	FALSE	FALSE
O75822	Q9UBQ5	FALSE	TRUE
O75822	Q9Y262	FALSE	FALSE
O75832	P17980	FALSE	FALSE
O75832	P20618	FALSE	FALSE
O75832	P25786	FALSE	FALSE
O75832	P25787	FALSE	FALSE
O75832	P25788	FALSE	FALSE
O75832	P25789	FALSE	FALSE
O75832	P28066	FALSE	FALSE
O75832	P28070	FALSE	FALSE
O75832	P28072	FALSE	FALSE
O75832	P28074	FALSE	FALSE
O75832	P35998	FALSE	FALSE
O75832	P43686	FALSE	FALSE
O75832	P48556	FALSE	FALSE
O75832	P49720	FALSE	FALSE
O75832	P49721	FALSE	FALSE
O75832	P51665	FALSE	FALSE
O75832	P55036	FALSE	FALSE
O75832	P60900	FALSE	FALSE
O75832	P62191	FALSE	FALSE
O75832	P62195	FALSE	FALSE
O75832	P62333	FALSE	FALSE
O75832	Q06323	FALSE	FALSE
O75832	Q13200	FALSE	FALSE
O75832	Q15008	FALSE	FALSE
O75832	Q16401	FALSE	FALSE
O75832	Q99436	FALSE	FALSE
O75832	Q99460	FALSE	FALSE
O75832	Q9UL46	FALSE	FALSE
O75832	Q9UNM6	FALSE	FALSE
O75937	O75940	FALSE	FALSE
O75937	P08579	FALSE	FALSE
O75937	P09661	FALSE	FALSE
O75937	P10809	FALSE	FALSE
O75937	P14678	FALSE	FALSE
O75937	P26368	FALSE	FALSE
O75937	P62304	FALSE	FALSE
O75937	P62306	FALSE	FALSE
O75937	P62308	FALSE	FALSE
O75937	P62314	FALSE	FALSE
O75937	P62316	FALSE	FALSE
O75937	P62318	FALSE	FALSE
O75937	Q01081	FALSE	FALSE
O75937	Q07955	FALSE	FALSE
O75937	Q12874	FALSE	FALSE
O75937	Q12931	FALSE	FALSE
O75937	Q13435	FALSE	FALSE
O75937	Q15393	FALSE	FALSE
O75937	Q15427	FALSE	FALSE
O75937	Q15428	FALSE	FALSE
O75937	Q15459	FALSE	FALSE
O75937	Q7L014	FALSE	FALSE
O75937	Q7RTV0	FALSE	FALSE
O75937	Q8IWX8	FALSE	FALSE
O75937	Q96I25	FALSE	FALSE
O75937	Q9BWJ5	FALSE	FALSE
O75937	Q9P0W2	FALSE	FALSE
O75937	Q9UHX1	FALSE	FALSE
O75937	Q9Y3B4	FALSE	FALSE
O75940	P08579	FALSE	FALSE
O75940	P09661	FALSE	FALSE
O75940	P10809	FALSE	FALSE
O75940	P14678	FALSE	FALSE
O75940	P26368	FALSE	FALSE
O75940	P62304	FALSE	FALSE
O75940	P62306	FALSE	FALSE
O75940	P62308	FALSE	FALSE
O75940	P62314	FALSE	FALSE
O75940	P62316	FALSE	FALSE
O75940	P62318	FALSE	FALSE
O75940	Q01081	FALSE	FALSE
O75940	Q07955	FALSE	FALSE
O75940	Q12874	FALSE	FALSE
O75940	Q12931	FALSE	FALSE
O75940	Q13435	FALSE	FALSE
O75940	Q15393	FALSE	FALSE
O75940	Q15427	FALSE	FALSE
O75940	Q15428	FALSE	FALSE
O75940	Q15459	FALSE	FALSE
O75940	Q7L014	FALSE	FALSE
O75940	Q7RTV0	FALSE	FALSE
O75940	Q8IWX8	FALSE	FALSE
O75940	Q96I25	FALSE	FALSE
O75940	Q9BWJ5	FALSE	FALSE
O75940	Q9P0W2	FALSE	FALSE
O75940	Q9UHX1	FALSE	FALSE
O75940	Q9Y3B4	FALSE	FALSE
O94776	O95983	FALSE	FALSE
O94776	O96019	FALSE	TRUE
O94776	P07910	FALSE	TRUE
O94776	P20226	FALSE	FALSE
O94776	P21675	FALSE	FALSE
O94776	P41182	FALSE	FALSE
O94776	P49848	FALSE	FALSE
O94776	P51531	FALSE	FALSE
O94776	P51532	FALSE	FALSE
O94776	P60709	FALSE	FALSE
O94776	P61964	FALSE	FALSE
O94776	P62826	FALSE	FALSE
O94776	P78347	FALSE	FALSE
O94776	Q03164	FALSE	FALSE
O94776	Q09028	FALSE	TRUE
O94776	Q12824	FALSE	FALSE
O94776	Q12873	FALSE	FALSE
O94776	Q13330	FALSE	FALSE
O94776	Q13547	FALSE	TRUE
O94776	Q14202	FALSE	FALSE
O94776	Q14683	FALSE	TRUE
O94776	Q14687	FALSE	FALSE
O94776	Q14839	FALSE	FALSE
O94776	Q15029	FALSE	FALSE
O94776	Q15291	FALSE	FALSE
O94776	Q16514	FALSE	FALSE
O94776	Q16576	FALSE	TRUE
O94776	Q16594	FALSE	FALSE
O94776	Q8N3U4	FALSE	FALSE
O94776	Q8TAQ2	FALSE	FALSE
O94776	Q8WVM7	FALSE	FALSE
O94776	Q8WXI9	FALSE	FALSE
O94776	Q92769	FALSE	FALSE
O94776	Q92785	FALSE	FALSE
O94776	Q92797	FALSE	FALSE
O94776	Q92922	FALSE	FALSE
O94776	Q92925	FALSE	FALSE
O94776	Q969G3	FALSE	FALSE
O94776	Q96BD5	FALSE	FALSE
O94776	Q96ST3	FALSE	FALSE
O94776	Q9BTC8	FALSE	FALSE
O94776	Q9NRL2	FALSE	FALSE
O94776	Q9P0W2	FALSE	FALSE
O94776	Q9P2I0	FALSE	FALSE
O94776	Q9UBB5	FALSE	FALSE
O94776	Q9UBW7	FALSE	FALSE
O94776	Q9UKL0	FALSE	FALSE
O94776	Q9UQE7	FALSE	TRUE
O94805	O96019	FALSE	FALSE
O94805	P51531	FALSE	FALSE
O94805	P51532	FALSE	FALSE
O94805	P60709	FALSE	FALSE
O94805	P63261	FALSE	FALSE
O94805	Q12824	FALSE	FALSE
O94805	Q8NFD5	FALSE	FALSE
O94805	Q8TAQ2	FALSE	FALSE
O94805	Q92922	FALSE	FALSE
O94805	Q969G3	FALSE	FALSE
O94805	Q96GM5	FALSE	FALSE
O95163	Q6IA86	FALSE	FALSE
O95163	Q96EB1	FALSE	FALSE
O95163	Q9H9T3	FALSE	TRUE
O95239	O95347	FALSE	FALSE
O95239	Q13547	FALSE	FALSE
O95239	Q96ST3	FALSE	FALSE
O95239	Q9NTJ3	FALSE	FALSE
O95239	Q9UBC3	FALSE	FALSE
O95295	P53677	FALSE	FALSE
O95295	P59780	FALSE	FALSE
O95295	P78537	FALSE	FALSE
O95295	Q13367	FALSE	FALSE
O95295	Q6QNY0	FALSE	FALSE
O95295	Q6QNY1	FALSE	FALSE
O95295	Q8TDH9	FALSE	FALSE
O95295	Q92572	FALSE	FALSE
O95295	Q96EV8	FALSE	FALSE
O95295	Q9NUP1	FALSE	FALSE
O95295	Q9UL45	FALSE	FALSE
O95295	Q9Y2T2	FALSE	FALSE
O95347	P09874	FALSE	TRUE
O95347	P18887	FALSE	FALSE
O95347	P42695	FALSE	FALSE
O95347	P49917	FALSE	FALSE
O95347	Q13547	FALSE	TRUE
O95347	Q15003	FALSE	FALSE
O95347	Q15021	FALSE	FALSE
O95347	Q6IBW4	FALSE	FALSE
O95347	Q86XI2	FALSE	FALSE
O95347	Q96ST3	FALSE	FALSE
O95347	Q9BPX3	FALSE	FALSE
O95347	Q9NTJ3	FALSE	FALSE
O95347	Q9UBC3	FALSE	FALSE
O95402	P24863	FALSE	FALSE
O95402	P49336	FALSE	FALSE
O95402	Q13503	FALSE	FALSE
O95402	Q15528	FALSE	FALSE
O95402	Q15648	FALSE	FALSE
O95402	Q6P2C8	FALSE	FALSE
O95402	Q71F56	FALSE	FALSE
O95402	Q71SY5	FALSE	FALSE
O95402	Q93074	FALSE	FALSE
O95402	Q96G25	FALSE	FALSE
O95402	Q96HR3	FALSE	FALSE
O95402	Q96RN5	FALSE	FALSE
O95402	Q9BTT4	FALSE	FALSE
O95402	Q9BUE0	FALSE	FALSE
O95402	Q9BWU1	FALSE	FALSE
O95402	Q9H204	FALSE	FALSE
O95402	Q9H944	FALSE	FALSE
O95402	Q9NPJ6	FALSE	FALSE
O95402	Q9NVC6	FALSE	FALSE
O95402	Q9NWA0	FALSE	FALSE
O95402	Q9NX70	FALSE	FALSE
O95402	Q9P086	FALSE	FALSE
O95402	Q9UHV7	FALSE	FALSE
O95402	Q9UKU7	FALSE	FALSE
O95402	Q9ULK4	FALSE	FALSE
O95402	Q9Y2X0	FALSE	FALSE
O95402	Q9Y3C7	FALSE	FALSE
O95602	P19838	FALSE	FALSE
O95602	P23508	FALSE	FALSE
O95602	P42704	FALSE	FALSE
O95602	P46199	FALSE	FALSE
O95602	P52292	FALSE	FALSE
O95602	P52434	FALSE	FALSE
O95602	P62875	FALSE	FALSE
O95602	P63208	FALSE	FALSE
O95602	Q00653	FALSE	FALSE
O95602	Q04206	FALSE	FALSE
O95602	Q04864	FALSE	FALSE
O95602	Q13576	FALSE	FALSE
O95602	Q13616	FALSE	FALSE
O95602	Q15653	FALSE	FALSE
O95602	Q16342	FALSE	FALSE
O95602	Q9GZS1	FALSE	FALSE
O95602	Q9H9Y6	FALSE	FALSE
O95602	Q9UJF2	FALSE	FALSE
O95602	Q9UKB1	FALSE	FALSE
O95602	Q9Y2S0	FALSE	FALSE
O95602	Q9Y6K9	FALSE	FALSE
O95983	O96019	FALSE	FALSE
O95983	P07910	FALSE	FALSE
O95983	P20226	FALSE	FALSE
O95983	P21675	FALSE	FALSE
O95983	P41182	FALSE	FALSE
O95983	P49848	FALSE	FALSE
O95983	P51531	FALSE	FALSE
O95983	P51532	FALSE	FALSE
O95983	P60709	FALSE	FALSE
O95983	P61964	FALSE	FALSE
O95983	P62826	FALSE	FALSE
O95983	Q03164	FALSE	FALSE
O95983	Q09028	FALSE	FALSE
O95983	Q12824	FALSE	FALSE
O95983	Q12873	FALSE	FALSE
O95983	Q13330	FALSE	FALSE
O95983	Q13547	FALSE	FALSE
O95983	Q14683	FALSE	FALSE
O95983	Q14839	FALSE	FALSE
O95983	Q15029	FALSE	FALSE
O95983	Q15291	FALSE	FALSE
O95983	Q16514	FALSE	FALSE
O95983	Q16576	FALSE	FALSE
O95983	Q16594	FALSE	FALSE
O95983	Q6IT96	FALSE	FALSE
O95983	Q8N3U4	FALSE	FALSE
O95983	Q8TAQ2	FALSE	FALSE
O95983	Q8WVM7	FALSE	FALSE
O95983	Q8WXI9	FALSE	FALSE
O95983	Q92769	FALSE	FALSE
O95983	Q92785	FALSE	FALSE
O95983	Q92797	FALSE	FALSE
O95983	Q92922	FALSE	FALSE
O95983	Q92925	FALSE	FALSE
O95983	Q969G3	FALSE	FALSE
O95983	Q96ST3	FALSE	FALSE
O95983	Q9BTC8	FALSE	FALSE
O95983	Q9NRL2	FALSE	FALSE
O95983	Q9P2I0	FALSE	FALSE
O95983	Q9UBB5	FALSE	FALSE
O95983	Q9UQE7	FALSE	FALSE
O96019	P07910	FALSE	TRUE
O96019	P11473	FALSE	FALSE
O96019	P19447	FALSE	FALSE
O96019	P20226	FALSE	FALSE
O96019	P24863	FALSE	FALSE
O96019	P24928	FALSE	TRUE
O96019	P29083	FALSE	TRUE
O96019	P32780	FALSE	FALSE
O96019	P35269	FALSE	FALSE
O96019	P38398	FALSE	FALSE
O96019	P49336	FALSE	FALSE
O96019	P51531	FALSE	FALSE
O96019	P51532	FALSE	FALSE
O96019	P60709	FALSE	FALSE
O96019	P63261	FALSE	TRUE
O96019	Q00403	FALSE	FALSE
O96019	Q02880	FALSE	FALSE
O96019	Q03111	FALSE	FALSE
O96019	Q09028	FALSE	TRUE
O96019	Q12824	FALSE	FALSE
O96019	Q13111	FALSE	FALSE
O96019	Q13503	FALSE	FALSE
O96019	Q13547	FALSE	TRUE
O96019	Q13889	FALSE	FALSE
O96019	Q14839	FALSE	FALSE
O96019	Q14919	FALSE	FALSE
O96019	Q16576	FALSE	TRUE
O96019	Q4LE39	FALSE	FALSE
O96019	Q68CP9	FALSE	FALSE
O96019	Q6STE5	FALSE	FALSE
O96019	Q6UW60	FALSE	FALSE
O96019	Q86U86	FALSE	FALSE
O96019	Q8NFD5	FALSE	FALSE
O96019	Q8TAQ2	FALSE	FALSE
O96019	Q8WXI9	FALSE	FALSE
O96019	Q92769	FALSE	FALSE
O96019	Q92785	FALSE	FALSE
O96019	Q92793	FALSE	FALSE
O96019	Q92831	FALSE	FALSE
O96019	Q92922	FALSE	FALSE
O96019	Q92925	FALSE	FALSE
O96019	Q969G3	FALSE	FALSE
O96019	Q96GM5	FALSE	FALSE
O96019	Q96ST3	FALSE	FALSE
O96019	Q9UBB5	FALSE	FALSE
O96019	Q9UIG0	FALSE	FALSE
O96019	Q9UK53	FALSE	FALSE
O96019	Q9Y5B9	FALSE	FALSE
P02545	P06400	FALSE	FALSE
P02545	P20700	FALSE	TRUE
P02545	P33991	FALSE	TRUE
P02545	P49736	FALSE	TRUE
P02545	P50402	FALSE	FALSE
P02545	P68431	FALSE	FALSE
P02545	Q00839	FALSE	TRUE
P02545	Q02539	FALSE	FALSE
P02545	Q07021	FALSE	TRUE
P02545	Q08999	FALSE	FALSE
P02545	Q13287	FALSE	TRUE
P02545	Q14566	FALSE	TRUE
P02545	Q9H0E3	FALSE	FALSE
P02545	Q9H503	FALSE	FALSE
P04843	P04844	FALSE	FALSE
P04843	P16967	FALSE	FALSE
P04843	P27824	FALSE	FALSE
P04843	P38377	FALSE	FALSE
P04843	P39656	FALSE	FALSE
P04843	P46977	FALSE	FALSE
P04843	P55072	FALSE	FALSE
P04843	P60058	FALSE	FALSE
P04843	P60467	FALSE	FALSE
P04843	P61803	FALSE	FALSE
P04843	Q05052	FALSE	FALSE
P04843	Q13454	FALSE	FALSE
P04843	Q8N6L1	FALSE	FALSE
P04843	Q8TCJ2	FALSE	FALSE
P04843	Q9BQE4	FALSE	FALSE
P04843	Q9BUN8	FALSE	FALSE
P04843	Q9GZP9	FALSE	FALSE
P04843	Q9H0U3	FALSE	FALSE
P04843	Q9NRP0	FALSE	FALSE
P04843	Q9UNL2	FALSE	FALSE
P04843	Q9Y6D0	FALSE	FALSE
P04844	P16967	FALSE	FALSE
P04844	P27824	FALSE	FALSE
P04844	P38377	FALSE	FALSE
P04844	P39656	FALSE	FALSE
P04844	P46977	FALSE	FALSE
P04844	P55072	FALSE	FALSE
P04844	P60058	FALSE	FALSE
P04844	P60467	FALSE	FALSE
P04844	P61803	FALSE	FALSE
P04844	Q05052	FALSE	FALSE
P04844	Q13454	FALSE	FALSE
P04844	Q8N6L1	FALSE	FALSE
P04844	Q8TCJ2	FALSE	FALSE
P04844	Q9BQE4	FALSE	FALSE
P04844	Q9BUN8	FALSE	FALSE
P04844	Q9GZP9	FALSE	FALSE
P04844	Q9H0U3	FALSE	FALSE
P04844	Q9NRP0	FALSE	FALSE
P04844	Q9UNL2	FALSE	FALSE
P04844	Q9Y6D0	FALSE	FALSE
P05198	P12956	TRUE	TRUE
P05198	P13010	TRUE	TRUE
P05198	P20042	TRUE	TRUE
P05198	P41091	TRUE	TRUE
P05198	P78527	FALSE	FALSE
P05198	Q12905	TRUE	TRUE
P05198	Q12906	TRUE	TRUE
P05386	P05387	TRUE	TRUE
P05386	P05388	FALSE	TRUE
P05386	P08708	FALSE	FALSE
P05386	P08865	FALSE	FALSE
P05386	P15880	FALSE	TRUE
P05386	P18077	FALSE	TRUE
P05386	P18124	FALSE	TRUE
P05386	P18621	FALSE	TRUE
P05386	P22090	FALSE	FALSE
P05386	P23396	FALSE	TRUE
P05386	P25398	FALSE	TRUE
P05386	P26373	FALSE	TRUE
P05386	P27635	FALSE	TRUE
P05386	P30050	FALSE	TRUE
P05386	P32969	FALSE	TRUE
P05386	P35268	TRUE	TRUE
P05386	P36578	FALSE	FALSE
P05386	P39019	FALSE	TRUE
P05386	P39023	FALSE	TRUE
P05386	P40429	FALSE	TRUE
P05386	P42677	FALSE	TRUE
P05386	P42766	FALSE	TRUE
P05386	P46776	FALSE	TRUE
P05386	P46777	FALSE	TRUE
P05386	P46778	FALSE	TRUE
P05386	P46779	FALSE	TRUE
P05386	P46781	FALSE	TRUE
P05386	P46782	FALSE	TRUE
P05386	P46783	FALSE	TRUE
P05386	P47914	FALSE	TRUE
P05386	P49207	FALSE	TRUE
P05386	P50914	FALSE	TRUE
P05386	P60866	FALSE	TRUE
P05386	P61247	FALSE	TRUE
P05386	P61254	FALSE	TRUE
P05386	P61313	FALSE	TRUE
P05386	P61353	FALSE	TRUE
P05386	P61513	FALSE	FALSE
P05386	P61927	FALSE	FALSE
P05386	P62081	FALSE	TRUE
P05386	P62241	FALSE	FALSE
P05386	P62244	FALSE	TRUE
P05386	P62249	FALSE	TRUE
P05386	P62263	FALSE	TRUE
P05386	P62266	FALSE	TRUE
P05386	P62269	FALSE	TRUE
P05386	P62273	FALSE	TRUE
P05386	P62277	FALSE	TRUE
P05386	P62280	FALSE	TRUE
P05386	P62424	FALSE	TRUE
P05386	P62701	FALSE	TRUE
P05386	P62750	FALSE	TRUE
P05386	P62753	FALSE	TRUE
P05386	P62829	FALSE	TRUE
P05386	P62841	FALSE	TRUE
P05386	P62847	FALSE	FALSE
P05386	P62851	FALSE	TRUE
P05386	P62854	FALSE	TRUE
P05386	P62857	FALSE	TRUE
P05386	P62861	FALSE	FALSE
P05386	P62888	FALSE	TRUE
P05386	P62891	FALSE	FALSE
P05386	P62899	FALSE	TRUE
P05386	P62906	FALSE	TRUE
P05386	P62910	FALSE	FALSE
P05386	P62913	FALSE	TRUE
P05386	P62917	FALSE	TRUE
P05386	P62945	FALSE	FALSE
P05386	P62979	FALSE	TRUE
P05386	P62987	FALSE	FALSE
P05386	P63173	FALSE	TRUE
P05386	P63220	FALSE	TRUE
P05386	P83731	FALSE	TRUE
P05386	P83881	FALSE	TRUE
P05386	P84098	FALSE	TRUE
P05386	Q02543	FALSE	TRUE
P05386	Q02878	FALSE	TRUE
P05386	Q07020	FALSE	TRUE
P05386	Q9Y3U8	FALSE	TRUE
P05387	P05388	FALSE	TRUE
P05387	P08708	FALSE	FALSE
P05387	P08865	FALSE	FALSE
P05387	P15880	FALSE	TRUE
P05387	P18077	FALSE	TRUE
P05387	P18124	FALSE	TRUE
P05387	P18621	FALSE	TRUE
P05387	P22090	FALSE	FALSE
P05387	P23396	FALSE	TRUE
P05387	P25398	FALSE	TRUE
P05387	P26373	FALSE	TRUE
P05387	P27635	FALSE	TRUE
P05387	P30050	FALSE	TRUE
P05387	P32969	FALSE	TRUE
P05387	P35268	TRUE	TRUE
P05387	P36578	FALSE	FALSE
P05387	P39019	FALSE	TRUE
P05387	P39023	FALSE	TRUE
P05387	P40429	FALSE	TRUE
P05387	P42677	FALSE	TRUE
P05387	P42766	FALSE	TRUE
P05387	P46776	FALSE	TRUE
P05387	P46777	FALSE	TRUE
P05387	P46778	FALSE	TRUE
P05387	P46779	FALSE	TRUE
P05387	P46781	FALSE	TRUE
P05387	P46782	FALSE	TRUE
P05387	P46783	FALSE	TRUE
P05387	P47914	FALSE	TRUE
P05387	P49207	FALSE	TRUE
P05387	P50914	FALSE	TRUE
P05387	P60866	FALSE	TRUE
P05387	P61247	FALSE	TRUE
P05387	P61254	FALSE	TRUE
P05387	P61313	FALSE	TRUE
P05387	P61353	FALSE	TRUE
P05387	P61513	FALSE	FALSE
P05387	P61927	FALSE	FALSE
P05387	P62081	FALSE	TRUE
P05387	P62241	FALSE	FALSE
P05387	P62244	FALSE	TRUE
P05387	P62249	FALSE	TRUE
P05387	P62263	FALSE	TRUE
P05387	P62266	FALSE	TRUE
P05387	P62269	FALSE	TRUE
P05387	P62273	FALSE	TRUE
P05387	P62277	FALSE	TRUE
P05387	P62280	FALSE	TRUE
P05387	P62424	FALSE	TRUE
P05387	P62701	FALSE	TRUE
P05387	P62750	FALSE	TRUE
P05387	P62753	FALSE	TRUE
P05387	P62829	FALSE	TRUE
P05387	P62841	FALSE	TRUE
P05387	P62847	FALSE	FALSE
P05387	P62851	FALSE	TRUE
P05387	P62854	FALSE	TRUE
P05387	P62857	FALSE	TRUE
P05387	P62861	FALSE	FALSE
P05387	P62888	FALSE	TRUE
P05387	P62891	FALSE	FALSE
P05387	P62899	FALSE	TRUE
P05387	P62906	FALSE	TRUE
P05387	P62910	FALSE	FALSE
P05387	P62913	FALSE	TRUE
P05387	P62917	FALSE	TRUE
P05387	P62945	FALSE	FALSE
P05387	P62979	FALSE	TRUE
P05387	P62987	FALSE	FALSE
P05387	P63173	FALSE	TRUE
P05387	P63220	FALSE	TRUE
P05387	P83731	FALSE	TRUE
P05387	P83881	FALSE	TRUE
P05387	P84098	FALSE	TRUE
P05387	Q02543	FALSE	TRUE
P05387	Q02878	FALSE	TRUE
P05387	Q07020	FALSE	TRUE
P05387	Q9Y3U8	FALSE	TRUE
P05388	P08708	FALSE	FALSE
P05388	P08865	FALSE	FALSE
P05388	P15880	TRUE	TRUE
P05388	P18077	TRUE	TRUE
P05388	P18124	TRUE	TRUE
P05388	P18621	TRUE	TRUE
P05388	P22090	FALSE	FALSE
P05388	P23396	TRUE	TRUE
P05388	P25398	FALSE	TRUE
P05388	P26373	TRUE	TRUE
P05388	P27635	TRUE	TRUE
P05388	P30050	TRUE	TRUE
P05388	P32969	TRUE	TRUE
P05388	P35268	FALSE	TRUE
P05388	P36578	FALSE	FALSE
P05388	P39019	FALSE	TRUE
P05388	P39023	FALSE	TRUE
P05388	P40429	TRUE	TRUE
P05388	P42677	TRUE	TRUE
P05388	P42766	FALSE	TRUE
P05388	P46776	TRUE	TRUE
P05388	P46777	FALSE	TRUE
P05388	P46778	TRUE	TRUE
P05388	P46779	TRUE	TRUE
P05388	P46781	FALSE	TRUE
P05388	P46782	TRUE	TRUE
P05388	P46783	FALSE	TRUE
P05388	P47914	FALSE	TRUE
P05388	P49207	TRUE	TRUE
P05388	P50914	TRUE	TRUE
P05388	P60866	FALSE	TRUE
P05388	P61247	TRUE	TRUE
P05388	P61254	FALSE	TRUE
P05388	P61313	TRUE	TRUE
P05388	P61353	TRUE	TRUE
P05388	P61513	FALSE	FALSE
P05388	P61927	FALSE	FALSE
P05388	P62081	FALSE	TRUE
P05388	P62241	FALSE	FALSE
P05388	P62244	TRUE	TRUE
P05388	P62249	TRUE	TRUE
P05388	P62263	TRUE	TRUE
P05388	P62266	TRUE	TRUE
P05388	P62269	TRUE	TRUE
P05388	P62273	FALSE	TRUE
P05388	P62277	TRUE	TRUE
P05388	P62280	TRUE	TRUE
P05388	P62424	TRUE	TRUE
P05388	P62701	TRUE	TRUE
P05388	P62750	TRUE	TRUE
P05388	P62753	TRUE	TRUE
P05388	P62829	TRUE	TRUE
P05388	P62841	FALSE	TRUE
P05388	P62847	FALSE	FALSE
P05388	P62851	FALSE	TRUE
P05388	P62854	TRUE	TRUE
P05388	P62857	FALSE	TRUE
P05388	P62861	FALSE	FALSE
P05388	P62888	TRUE	TRUE
P05388	P62891	FALSE	FALSE
P05388	P62899	TRUE	TRUE
P05388	P62906	TRUE	TRUE
P05388	P62910	FALSE	FALSE
P05388	P62913	FALSE	TRUE
P05388	P62917	TRUE	TRUE
P05388	P62945	FALSE	FALSE
P05388	P62979	FALSE	TRUE
P05388	P62987	FALSE	FALSE
P05388	P63173	TRUE	TRUE
P05388	P63220	FALSE	TRUE
P05388	P83731	TRUE	TRUE
P05388	P83881	FALSE	TRUE
P05388	P84098	FALSE	TRUE
P05388	Q02543	TRUE	TRUE
P05388	Q02878	TRUE	TRUE
P05388	Q07020	TRUE	TRUE
P05388	Q9Y3U8	TRUE	TRUE
P06400	P20700	FALSE	FALSE
P06400	P33991	FALSE	FALSE
P06400	P49736	FALSE	FALSE
P06400	P50402	FALSE	FALSE
P06400	P68431	FALSE	FALSE
P06400	Q00839	FALSE	FALSE
P06400	Q02539	FALSE	FALSE
P06400	Q07021	FALSE	FALSE
P06400	Q08999	FALSE	FALSE
P06400	Q13287	FALSE	FALSE
P06400	Q14566	FALSE	FALSE
P06400	Q9H0E3	FALSE	FALSE
P06400	Q9H503	FALSE	FALSE
P07900	P08047	FALSE	FALSE
P07900	P08238	TRUE	TRUE
P07900	P11021	FALSE	TRUE
P07900	P11142	FALSE	TRUE
P07900	P22087	FALSE	FALSE
P07900	P34932	FALSE	TRUE
P07900	P36578	FALSE	FALSE
P07900	P51610	FALSE	FALSE
P07900	P61964	FALSE	FALSE
P07900	P62277	FALSE	TRUE
P07900	P62280	FALSE	TRUE
P07900	P62888	FALSE	TRUE
P07900	P62917	FALSE	TRUE
P07900	Q02878	FALSE	TRUE
P07900	Q09028	FALSE	TRUE
P07900	Q13547	FALSE	TRUE
P07900	Q16543	FALSE	FALSE
P07900	Q16576	FALSE	TRUE
P07900	Q92769	FALSE	FALSE
P07900	Q96ST3	FALSE	FALSE
P07900	Q99558	FALSE	FALSE
P07900	Q9H7L9	FALSE	FALSE
P07900	Q9UBL3	FALSE	FALSE
P07900	Q9Y6K9	FALSE	FALSE
P07910	P51532	FALSE	FALSE
P07910	P60709	FALSE	FALSE
P07910	Q09028	FALSE	TRUE
P07910	Q12824	FALSE	FALSE
P07910	Q13547	FALSE	TRUE
P07910	Q14839	FALSE	FALSE
P07910	Q8TAQ2	FALSE	FALSE
P07910	Q8WXI9	FALSE	FALSE
P07910	Q92769	FALSE	FALSE
P07910	Q92785	FALSE	FALSE
P07910	Q92922	FALSE	FALSE
P07910	Q92925	FALSE	FALSE
P07910	Q969G3	FALSE	FALSE
P07910	Q9UBB5	FALSE	FALSE
P08047	P11021	FALSE	FALSE
P08047	P11142	FALSE	FALSE
P08047	P34932	FALSE	FALSE
P08047	P51610	FALSE	FALSE
P08047	P61964	FALSE	FALSE
P08047	Q09028	FALSE	FALSE
P08047	Q13547	FALSE	FALSE
P08047	Q16576	FALSE	FALSE
P08047	Q92769	FALSE	FALSE
P08047	Q96ST3	FALSE	FALSE
P08047	Q9H7L9	FALSE	FALSE
P08047	Q9UBL3	FALSE	FALSE
P08238	P22087	FALSE	FALSE
P08238	P36578	FALSE	FALSE
P08238	P62277	FALSE	TRUE
P08238	P62280	FALSE	TRUE
P08238	P62888	FALSE	TRUE
P08238	P62917	FALSE	TRUE
P08238	Q02878	FALSE	TRUE
P08238	Q16543	FALSE	FALSE
P08238	Q99558	FALSE	FALSE
P08238	Q9Y6K9	FALSE	FALSE
P08579	P09661	FALSE	FALSE
P08579	P10809	FALSE	FALSE
P08579	P14678	FALSE	FALSE
P08579	P26368	FALSE	FALSE
P08579	P62304	FALSE	FALSE
P08579	P62306	FALSE	FALSE
P08579	P62308	FALSE	FALSE
P08579	P62314	FALSE	FALSE
[truncated: 9,019 more rows]
