# Supplementary material for: Dynamic rewiring of the human interactome by interferon signaling
Source: Genome Biol. 2020 Jun 15;21:140. doi: 10.1186/s13059-020-02050-y (PMC7294662; doi:10.1186/s13059-020-02050-y)
Supplement: Supplementary file 6 — Additional file 6. Autocorrelation z scores between pairs of stimulated and unstimulated chromatograms. [file 13059_2020_2050_MOESM6_ESM.xlsx]

## Sheet: Sheet 1
Protein	Gene name	Autocorrelation z-score, replicate #1	Autocorrelation z-score, replicate #2	Autocorrelation z-score, replicate #3	Autocorrelation z-score, aggregated
Q86V21	AACS	-1.26765		-0.172501	-1.01834
C9JG97	AAMP	0.634472	0.865091	-0.249455	0.721751
P49588	AARS	0.0793913	0.52957	-0.326146	0.163284
C9J5N1	AARSD1	0.293018	0.594468	0.0859152	0.561993
Q8NE71-2	ABCF1
Q9UG63	ABCF2
Q9NUJ1	ABHD10			0.519279	0.519279
P42765	ACAA2	0.294452	0.109636	0.0221158	0.246069
Q13085-3	ACACA			-1.2712	-1.2712
Q5T4U5	ACADM	0.174286	0.574116	0.354405	0.636706
G3V1M7	ACADVL	0.632436			0.632436
P24752	ACAT1	0.52858	0.525184	0.174561	0.709173
Q9BWD1	ACAT2	0.477897	0.722533	-0.228279	0.561272
Q9H3P7	ACBD3
E7EQT4	ACIN1	-4.21282	-0.857132	0.591158	-2.58583
E7ENH9	ACLY	0.213824	0.478672	0.447558	0.658211
P21399	ACO1	0.158627	-0.74644	-0.0897427	-0.391187
A2A274	ACO2	-0.188657	-1.42658	-0.310682	-1.11193
O00154-4	ACOT7	-0.609616	-1.35472	0.0439926	-1.10871
Q9Y305-4	ACOT9	0.86123		0.24634	0.78317
Q15067-2	ACOX1			-4.84314	-4.84314
P11117	ACP2			0.76117	0.76117
P62736	ACTA2	-0.430802		-7.17934	-5.38118
P68032	ACTC1	-0.244546	0.458677	0.584924	0.461334
P63261	ACTG1	0.500392	0.411233	0.825425	1.00289
O96019	ACTL6A	-0.866683	-2.03575	-0.147726	-1.76101
P12814	ACTN1	-0.139224	0.201707	0.433912	0.286594
O43707	ACTN4	-0.252299	0.275347	-0.342287	-0.184313
P61163	ACTR1A	-0.347147	0.125226	0.100883	-0.0698813
P42025	ACTR1B
P61160	ACTR2	0.379914	0.588771	0.112682	0.624328
P61158	ACTR3	0.348513	0.63221	0.0837403	0.614568
Q03154	ACY1
P11766	ADH5	-0.0632381	-1.48844	-0.0978658	-0.952365
Q16186	ADRM1	0.675966	0.421913	0.272352	0.791103
P30566	ADSL	0.33392	0.63463	-0.0065408	0.555416
P30520	ADSS	0.150325	-1.53203	-0.395014	-1.02579
P35573	AGL	0.322151	0.722606	-0.28695	0.43752
P23526	AHCY	0.177007	0.649515	-0.0913326	0.424462
O43865	AHCYL1	0.321466	-0.337022	-0.285943	-0.174071
Q96HN2-2	AHCYL2
Q09666	AHNAK	0.421033	0.162016	0.492876	0.621186
Q8IVF2-3	AHNAK2			-2.41328	-2.41328
O95433	AHSA1	0.556689		0.5115	0.755324
O95831-3	AIFM1	-0.55328	0.530806	0.618017	0.343837
Q12904	AIMP1	-0.180279	0.4275	0.557448	0.464576
Q13155	AIMP2
Q02952-3	AKAP12	0.261124	0.803293	0.0845187	0.663338
B1ALY0	AKAP2
Q9Y2D5-6	AKAP2	-4.69978	-1.04551	-0.526275	-3.62089
O43823	AKAP8
O43488	AKR7A2	0.810625		0.875818	1.1925
Q96B36	AKT1S1	-0.370197	0.569987	0.242224	0.255197
P13716	ALAD			0.232495	0.232495
Q8IZ83-3	ALDH16A1	-0.100386	0.465593	0.559188	0.5337
P54886	ALDH18A1	0.5973	0.520967	0.596586	0.990071
P30837	ALDH1B1	-0.100672	0.556729	-0.814372	-0.206873
Q3SY69	ALDH1L2
P05091	ALDH2	-2.67951	0.593244	-0.300796	-1.37817
H0Y3F3	ALDH3A1		-0.674603	0.21182	-0.327237
P49419-2	ALDH7A1	-0.0496407	-0.733226	0.0676476	-0.412932
P49189	ALDH9A1	-0.134696	-0.531264	-0.030894	-0.402329
P04075	ALDOA	-0.0211676	0.172043	-0.144489	0.00368745
P09972	ALDOC	0.462615	-0.536753	0.179453	0.0608032
P05186	ALPL	-0.987685			-0.987685
Q86V81	ALYREF	0.548105	0.418134		0.683234
G3V193	AMBRA1			-0.906738	-0.906738
Q9Y303	AMDHD2
Q01433-2	AMPD2	0.0427981	0.00569854	0.379929	0.247352
Q9P2R3	ANKFY1
P39687	ANP32A	0.592771	0.646557	0.252673	0.861407
Q92688-2	ANP32B	0.425457	0.800175	0.717159	1.12167
Q9BTT0	ANP32E	0.569142	0.558231	0.435446	0.902294
P15144	ANPEP	-0.284852	0.763727	0.226966	0.407517
P07355	ANXA2	0.472277	0.0403692	0.523651	0.598306
P12429	ANXA3	-0.19074			-0.19074
P08758	ANXA5	-0.563229	-0.355139	-0.0991633	-0.587472
P08133	ANXA6	0.0912424	-0.359703	0.163594	-0.0605444
Q10567-3	AP1B1			-3.73512	-3.73512
B3KXW5	AP1G1
Q9BXS5	AP1M1
C9JIF9	APEH	0.0922455	0.421752	-0.212693	0.173959
P27695	APEX1	0.506349			0.506349
Q96GX9	APIP	-3.15868	-2.02721	-2.4206	-4.39161
Q8NCW5	APOA1BP	-0.0438357	0.418532		0.26495
H7C104	APP
Q9UKG1	APPL1
O60306	AQR	-0.12654	-0.14707	0.207236	-0.0383209
B0YIW6	ARCN1	0.295705	0.00850093	-0.0182569	0.165093
P53367-2	ARFIP1		-0.70347		-0.70347
P53365	ARFIP2	0.328832			0.328832
P05089	ARG1		-1.44091		-1.44091
P52565	ARHGDIA	-0.699589	-0.874508	-1.56818	-1.81419
H0YAN8	ARHGEF10
B4DZG7	ARL1
P36404	ARL2
Q92747	ARPC1A	0.389816	0.82389	0.337313	0.895481
O15143	ARPC1B	0.45031	0.767941	0.445599	0.960624
O15144	ARPC2	-0.0965764	0.66747	0.229849	0.462309
O15145	ARPC3	0.324427	0.717796	0.461508	0.86818
P59998	ARPC4	0.215176	-0.193854	0.456975	0.276144
O15511	ARPC5	0.475759	0.721705	-0.350957	0.488731
Q9BPX5	ARPC5L	0.617215	0.73667	0.199879	0.897066
Q9NWX5	ASB6
Q96DX5-3	ASB9			0.549603	0.549603
F5H8F7	ASH2L	-0.136279		0.512987	0.266372
E9PCI3	ASNS	0.245791	0.43361	-0.439708	0.138387
P00966	ASS1	0.125603	0.0171085	0.133086	0.159232
Q9NVM9	Asun
O95260-2	ATE1	0.262473			0.262473
O95352	ATG7
P31939	ATIC	0.525758	0.719825	0.31274	0.899698
P25705	ATP5A1	0.337983	0.255837	0.363649	0.552796
P06576	ATP5B	0.316454	0.505039	0.555166	0.794815
B4DL14	ATP5C1	0.305948	0.652483	0.293464	0.722782
P30049	ATP5D
P56381	ATP5E
P38606	ATP6V1A	0.545543	0.628673	0.649235	1.05277
P21281	ATP6V1B2	0.153418	0.622301	0.605804	0.797623
P21283	ATP6V1C1
Q9Y5K8	ATP6V1D
P36543	ATP6V1E1	0.393733	0.646237	0.160358	0.69301
Q16864	ATP6V1F		0.708511		0.708511
O75348	ATP6V1G1	0.197861	0.624094	-0.143415	0.391755
Q9UI12-2	ATP6V1H
I3L448	ATPAF1
F8WDE0	ATRX			-0.117422	-0.117422
Q99933-4	BAG1	0.428745	0.543215	-0.183259	0.455357
O95816	BAG2	-1.17071	-0.683647	0.512234	-0.774878
C9JFK9	BAG3			0.0775203	0.0775203
O95817	BAG3	-0.118655	0.663135	0.549189	0.63143
O95429-2	BAG4
O75531	BANF1			0.286108	0.286108
P80723	BASP1	0.579753	-0.0252113	0.5478	0.636437
B0UX83	BAT3
O75934	BCAS2		-0.400952	-0.350567	-0.531404
P54687-4	BCAT1	0.556781		-0.0591187	0.3519
O15382	BCAT2			0.307482	0.307482
Q9P287	BCCIP	0.540521	0.51612	0.539805	0.921709
Q9BUT1	BDH2
Q8TD16	BICD2
O00499-6	BIN1	-0.127009	0.542447	0.657654	0.61955
Q13867	BLMH	0.241147	-2.3502	0.118771	-1.14909
Q8NFC6	BOD1L1	-0.423024			-0.423024
P07738	BPGM
P46736-2	BRCC3		0.347846		0.347846
Q15059-2	BRD3
O60885	BRD4
Q8TDN6	BRIX1		0.384426	0.564993	0.671341
P20290-2	BTF3	0.754722	0.668955	0.506966	1.11466
Q13895	BYSL	-0.325632			-0.325632
Q7L1Q6	BZW1	0.517573			0.517573
E9PM92	C11orf58	0.583269			0.583269
Q9HB07	C12orf10	-0.940549	-1.43741	-2.23898	-2.66559
Q8N999-3	C12orf29	0.680886			0.680886
Q9BXV9	C14orf142	0.864808	0.843908		1.20824
Q9Y224	C14orf166	0.655344		0.593502	0.883067
Q86U38	C14orf21
B4DVT3	C15orf44
Q6PH81	C16orf87
Q1ED39	C16orf88
Q96B23-2	C18orf25	0.233931	0.547765	0.384783	0.673467
Q7Z422-2	C1orf144	0.315334		0.811503	0.796794
Q07021	C1QBP	0.610026	0.715334	0.448597	1.02419
Q9NWU2	C20orf11			0.37154	0.37154
A8MSH5	C20orf43	0.603873			0.603873
Q9Y3I0	C22orf28	-2.52655			-2.52655
I3L085	C2orf15			0.94473	0.94473
Q9H993	C6orf211
Q9H7E9	C8orf33
Q9NZ63	C9orf78
Q9HB71	CACYBP	0.378813	0.511448	0.392156	0.740404
F8VPD4	CAD	0.700631	0.530457	0.417139	0.951604
E7ENK0	CALCOCO2
Q05682	CALD1	0.308481	0.667218	0.550278	0.881023
H0Y7A7	CALM2	0.546573	0.602925	0.487859	0.945329
Q9NZT1	CALML5		-2.4657		-2.4657
P27797	CALR	0.418623	0.366006	-0.314959	0.271164
O43852-3	CALU	0.298125	0.487663	0.482047	0.731985
O43852-4	CALU	0.494562	0.557078	0.440374	0.861415
Q86VP6	CAND1	0.391791	-4.06156	-0.159265	-2.21069
Q01518	CAP1	0.354545	0.406317	0.458535	0.704019
P40123	CAP2	-0.894252		-0.211465	-0.78186
P07384	CAPN1	-0.140056		-1.62833	-1.25044
P17655	CAPN2	-0.419796			-0.419796
P04632	CAPNS1	0.069083		0.437189	0.357989
Q14444-2	CAPRIN1	-0.541528	0.335368	-0.096026	-0.174467
P52907	CAPZA1	0.325617	-0.351151	0.384206	0.207079
P47755	CAPZA2	-0.0985739	-2.47298	-0.813866	-1.95457
P47756-2	CAPZB	0.216983	0.24186	0.146307	0.349384
Q8IW45-2	CARKD
Q86X55-1	CARM1
P49589-3	CARS	0.22316	0.543194	0.616563	0.798428
Q9HA77	CARS2			0.25568	0.25568
P42574	CASP3
P55210	CASP7	-0.882446		-1.16798	-1.44987
B7Z468	CAST
P20810-7	CAST	0.37676	0.604202	0.71194	0.977397
P04040	CAT	0.0870682	0.542279	-0.707385	-0.0450553
P35520	CBS
B5MD17	CBX1	0.612673		0.459651	0.758248
Q13185	CBX3	0.0739176	-2.31063	0.435433	-1.03997
G3V1X9	CBX5			-0.529258	-0.529258
Q8IX12-2	CCAR1	-2.91967		0.667547	-1.59249
Q16773	CCBL1
Q6YP21-3	CCBL2		-1.24475	0.300144	-0.667936
B7Z860	CCDC117		0.687887		0.687887
Q16204	CCDC6	0.456255		0.455186	0.644486
Q9H6F5	CCDC86	0.321942	0.405191	0.253223	0.566009
Q96EA4	CCDC99		-1.98181		-1.98181
O14618	CCS
P78371	CCT2	0.443852	0.495829	0.577043	0.875681
P49368	CCT3	0.440507	0.238183	0.736031	0.81679
P50991	CCT4	0.496633	0.399942	0.284556	0.681926
P48643	CCT5	0.493305	0.562443	0.684821	1.00492
P40227	CCT6A	0.426456	0.428408	0.514609	0.790666
Q99832	CCT7	0.169951	0.476517	0.448079	0.631938
G5E9B2	CCT8	0.582968	0.56274	0.589606	1.00188
Q9Y5K6	CD2AP	0.150897	0.117328	-1.37582	-0.639469
E7EPC6	CD44	0.792355	0.693929	0.628266	1.22084
H7BYJ8	CD97	-5.66448	0.540129	0.0784651	-2.91324
P32320	CDA
O75794	CDC123			0.630935	0.630935
Q9UJX2	CDC23			-2.91934	-2.91934
Q16543	CDC37	0.612999	0.669445	0.0327411	0.759322
B1AL69	CDC37L1
E7ETU3	CDC42	0.766312	-0.600296	0.0399774	0.11893
Q99459	CDC5L
Q6P1J9	CDC73		0.543038	0.159887	0.497043
P06493	CDK1	-0.652489		0.648704	-0.00267616
Q00534	CDK6	-0.843527	-3.98363	0.504983	-2.49541
D6RAD4	CDK7
P42771	CDKN2A	-0.0102511		-0.329743	-0.240412
Q9UKY7	CDV3	0.501846			0.501846
Q9BXW7-2	CECR5
H0Y2V6	CEP170
Q9UEE9	CFDP1
P23528	CFL1	-0.177196	-0.318937	0.091171	-0.233805
Q9Y281	CFL2	-0.48013	-0.399964	0.256486	-0.36004
Q99674	CGREF1		0.812661		0.812661
Q8N4Q1	CHCHD4
F5H2G1	CHD4
P26374	CHML
Q9BY43	CHMP4A	-0.55171	-3.30857		-2.72963
Q9NZZ3	CHMP5
Q9UHD1	CHORDC1	0.271223	-0.133559	0.503446	0.370145
Q9NRG0	CHRAC1	0.703831	0.46863	0.425044	0.92232
Q9Y3Y2-4	CHTOP
O76071	CIAO1
Q6FI81	CIAPIN1
P12277	CKB	-1.2565	0.161278	0.204544	-0.51423
O00299	CLIC1	-0.112189		-0.401422	-0.363178
Q9Y696	CLIC4	-2.37531			-2.37531
Q14677-2	CLINT1
P30622-2	CLIP1	-0.151515	0.0238324	-0.682278	-0.467631
E9PMI6	CLNS1A	0.0195828	0.60469	-1.88984	-0.730678
Q16740	CLPP	0.201588	0.348348	0.224753	0.447267
O76031	CLPX
P09496-2	CLTA	-0.0230655	-1.66922	0.415827	-0.736963
P09497-2	CLTB	0.477043		0.167018	0.455419
Q00610-2	CLTC	0.197789	0.667357	0.199089	0.614436
P10909-4	CLU	-2.73031	-0.608556	-0.735433	-2.3523
Q96KP4	CNDP2	-0.826234	-2.15617	-0.328119	-1.91133
Q13057	COASY
P02461	COL3A1			0.504968	0.504968
P02462	COL4A1
P20908	COL5A1	-0.71383	0.271758	-1.24658	-0.974942
Q9UBI1	COMMD3
P53621	COPA	-1.00711	0.217443	-0.162236	-0.549583
P53618	COPB1	0.212664		-2.58059	-1.67438
P35606	COPB2	0.222361	0.519415	-0.420211	0.185656
O14579	COPE	-1.51516	0.293253	0.558576	-0.382974
Q9Y678	COPG1			-0.00735907	-0.00735907
P61201	COPS2	0.45334	0.074834	0.423852	0.549652
Q9UNS2	COPS3	-0.239272	0.290699	0.639325	0.398806
Q9BT78	COPS4	0.607819	0.251678	0.501071	0.785525
Q92905	COPS5	0.691529	0.560616	0.350897	0.925517
E7EM64	COPS6	-0.497532	0.38202	0.204508	0.0513817
Q9UBW8	COPS7A	0.382956	0.403858	-0.0916578	0.401349
Q9H9Q2	COPS7B
Q99627	COPS8
F8VVA7	COPZ1
Q9BR76	CORO1B	0.182536	0.631987	0.318535	0.654171
B4E3S0	CORO1C	0.586042		-0.381783	0.144433
Q99829	CPNE1	0.246939	-0.0505665	0.1864	0.220994
P36551	CPOX	-1.38387		0.40608	-0.691403
H0YGP4	CPS1	0.348677	0.264144	0.125385	0.426204
Q9P2I0	CPSF2
Q6UXH1-4	CRELD2			0.880508	0.880508
Q8IUI8	CRLF3
Q14194	CRMP1	-0.0865309	-0.536293	-4.081	-2.71576
Q5JY65	CRNKL1
Q8NB01	CRTAP	-0.110335	0.534791	0.465144	0.513611
Q08257	CRYZ	0.32728	-2.18451	0.122086	-1.00179
O95825	CRYZL1			0.711118	0.711118
B4DJV2	CS	-0.0348729	-0.742875	0.244065	-0.308122
P16989	CSDA	0.526438	0.755686	-0.160991	0.647286
P16989-2	CSDA
O75534-2	CSDE1	0.471832	0.565004	0.48932	0.881126
P55060-3	CSE1L	0.222631	-2.40102	0.532531	-0.950239
E7EU96	CSNK2A1	0.397664	0.589926	0.298378	0.742454
P19784	CSNK2A2	-1.29346	-0.496483	0.0452573	-1.0073
Q5SRQ6	CSNK2B	0.517771	0.618533	0.593884	0.998924
P04080	CSTB	0.864446	0.697339		1.10435
Q05048	CSTF1			0.692438	0.692438
E7EWR4	CSTF2	0.0671434			0.0671434
Q13363-2	CTBP1
Q5SQP8	CTBP2	0.552652			0.552652
F5H5P2	CTC-435M10.3	0.600166	0.849859	-1.45428	-0.00245543
P49711	CTCF
E9PDV0	CTH			0.15773	0.15773
B4E2G8	CTNNA1	0.676641			0.676641
Q8WYA6	CTNNBL1	0.676354			0.676354
P17812	CTPS1	0.260235	0.205494	-0.0792588	0.223129
Q9NRF8	CTPS2
Q6PD62	CTR9
P10619	CTSA	0.650708		0.455656	0.782318
F5HGG6	CTSC	0.0584279	0.594148	-0.474801	0.102638
P07339	CTSD	-0.0692056	-1.08802	0.465483	-0.399376
Q9UBR2	CTSZ	0.784869	-2.9358	0.186041	-1.13443
Q14247	CTTN	0.223007	0.588104	0.497658	0.755618
Q13616	CUL1	0.152355		-0.27543	-0.0870275
Q13617	CUL2	-1.58441	0.269367	0.400278	-0.528142
Q13619	CUL4A	-0.431786	0.487834	0.659208	0.412953
Q13620-1	CUL4B	0.120578	0.472118	0.215064	0.46636
Q93034	CUL5
O60888-3	CUTA		-0.602279	0.533543	-0.0486037
Q9NTM9	CUTC			0.681826	0.681826
Q6UX04	CWC27	-0.14549			-0.14549
P98082-3	DAB2	0.446782	0.620597	0.047279	0.643548
Q14118	DAG1
Q3LXA3	DAK
P51398-2	DAP3
P14868	DARS
Q6PI48	DARS2	0.111591	-0.824205	0.606705	-0.0611468
A8MV58	DBN1	0.428267	-0.321033		0.0758262
Q9UJU6	DBNL	0.457632	0.667042	0.0661952	0.687548
Q58WW2	DCAF6
G3V3G9	DCAF8	0.2672	0.285678	-0.438289	0.0661579
P81605	DCD		-0.76892		-0.76892
P27707	DCK	-0.681932		0.759609	0.0549259
Q96C86	DCPS
P32321	DCTD
E7EX90	DCTN1
F5H2S7	DCTN2	0.232193	0.156011	0.0691036	0.264027
Q9UJW0	DCTN4
O00399	DCTN6
Q9H773	DCTPP1	0.288641	0.507785	0.219018	0.586267
Q16531	DDB1	0.660901	0.726182	0.732804	1.22392
Q92466	DDB2	0.395642	0.53821	0.392686	0.765877
Q5TDH0	DDI2
Q92499	DDX1	0.612179			0.612179
H3BLZ8	DDX17
Q9NVP1	DDX18
Q9NUU7	DDX19A
Q9NR30	DDX21	0.341658	0.784325	0.305988	0.826749
O00148	DDX39A
F8VQ10	DDX39B	-0.0027257	-1.06893	0.638074	-0.250326
Q9H0S4	DDX47
P17844	DDX5	0.442798	0.618307	0.348308	0.813725
F5H3H6	DDX50
Q8TDD1-2	DDX54			0.444053	0.444053
O95786	DDX58
P35659	DEK	0.392047	0.809562	-0.020252	0.682057
F8VVL1	DENR	0.439271	0.642554	0.821675	1.09899
E9PPM8	DERA	0.549864	0.600793	0.574866	0.996231
Q8TE02	DERP6
O00273	DFFA	0.311719	-0.121946	0.552471	0.428535
P49366	DHPS	0.251128	0.561173	0.22962	0.601553
F5H6K0	DHX15	0.244397		-0.6251	-0.269197
Q7Z478	DHX29
H7BXY3	DHX30
Q9H2U1-3	DHX36			-2.65243	-2.65243
Q92620	DHX38
Q08211	DHX9	-0.375525	0.795942	0.840865	0.728202
Q9NR28-2	DIABLO	0.271533	-2.24937	-0.179742	-1.24568
B9ZVX0	DIAPH1
Q68CQ4	DIEXF
Q9UNQ2	DIMT1
Q9Y2L1	DIS3
F5H291	DIS3L2
O60832	DKC1	0.307247			0.307247
Q9UG54	DKFZp586F0420
H0YDD4	DLAT
F5H4I0	DLD	0.528383	0.70714	0.623643	1.07339
Q9Y2H0-3	DLGAP4
Q15398	DLGAP5	-7.13033	0.639936	-0.460074	-4.01285
P36957	DLST	0.333193	0.750806	0.626661	0.98765
P31689	DNAJA1	0.248365	-2.20367	0.599151	-0.782974
O60884	DNAJA2	-0.724927	-0.122705	-1.10134	-1.12524
P25685	DNAJB1	-1.75223	-2.64841	-0.316376	-2.72337
Q9UBS4	DNAJB11	0.577384	-0.795327	0.00531098	-0.122763
Q9NVM6	DNAJC17
Q99543	DNAJC2	0.146005	0.545598	0.459236	0.664437
Q5F1R6	DNAJC21			0.031269	0.031269
Q99615	DNAJC7	0.280185		-0.985802	-0.498947
Q8WXX5	DNAJC9	0.531742	-2.31774	0.761437	-0.591532
B7Z4K6	DNASE2	0.739905			0.739905
O00429-3	DNM1L
O00429-4	DNM1L	0.167824			0.167824
F5GX68	DNMT1	-0.945999		0.273545	-0.475496
E7ETB3	DNPEP		-5.41267	-1.56583	-4.93454
Q9BU89	DOHH	0.324634		0.922296	0.881713
Q9NY33	DPP3	-0.331649	-0.726771	0.00683403	-0.607134
Q9UHL4	DPP7		0.585426	-0.290471	0.208565
Q86TI2	DPP9	0.186071	0.626005	0.235634	0.604895
Q9C005	DPY30	0.498511	0.477057	0.694566	0.964252
Q16555	DPYSL2	0.452188	0.696439	0.0568899	0.696005
Q01658	DR1			0.738673	0.738673
C9JCC6	DRAP1
Q02413	DSG1		-2.53418		-2.53418
P15924	DSP		-0.684722		-0.684722
P60981	DSTN	-1.52819		-1.95261	-2.4613
Q8TEA8	DTD1	0.424014	0.792575	0.113824	0.768114
F5GZ90	DTL			0.399776	0.399776
Q9NX74	DUS2L
Q96G46	DUS3L
P33316-2	DUT	0.328307	-0.303653	-0.0804562	-0.0322177
Q14204	DYNC1H1	0.339692	0.0886919		0.302913
Q13409-3	DYNC1I2	0.090696	0.412775	0.44127	0.545446
Q9Y6G9	DYNC1LI1			0.654048	0.654048
B4DZP4	DYNC1LI2
P63167	DYNLL1
Q9NP97	DYNLRB1	-0.415935	-0.696072	-0.714603	-1.05459
Q5VTU3	DYNLT1	-0.183494			-0.183494
H7C2Q8	EBNA1BP2
Q13011	ECH1	0.605138	0.805964	0.230527	0.947795
P30084	ECHS1	0.459516	-1.64909	-1.09186	-1.31719
H3BP91	ECI1	0.526233	0.446297	0.190742	0.671616
Q5VYK3	ECM29	-0.546819	0.0521314	0.0958954	-0.230243
Q15075	EEA1	-0.938175	0.0414996	-0.00892255	-0.522847
P68104	EEF1A1	0.693673	0.330849	0.510203	0.886074
Q05639	EEF1A2	0.638596	0.34578	-0.369436	0.355036
P24534	EEF1B2	0.396161	0.368044	0.0620921	0.477063
P29692	EEF1D	-0.106368	0.117765	0.311587	0.186475
D6RBD7	EEF1E1
P26641	EEF1G	-1.09028	0.36853	0.343773	-0.218226
P13639	EEF2	0.121033	-1.68059	-0.085274	-0.949641
O00418	EEF2K		0.818858	-0.399095	0.296817
B4DW75	EFEMP1		0.70596	0.442775	0.812279
Q96C19	EFHD2	-0.475875			-0.475875
B4DK30	EFTUD2	0.10219	0.507129	0.114768	0.418052
P47813	EIF1AX	-0.01928		0.796143	0.549325
Q9BY44	EIF2A			-0.235101	-0.235101
P19525	EIF2AK2
Q14232	EIF2B1
P49770	EIF2B2
Q9NR50-3	EIF2B3
F5H6W1	EIF2B4
E9PC74	EIF2B5
P05198	EIF2S1	0.668484	0.809316	0.554553	1.17338
P20042	EIF2S2	0.506898	0.821945	0.338229	0.962485
P41091	EIF2S3	0.596487	0.683773	0.504258	1.03029
Q14152	EIF3A	0.081756	-0.448764	0.372536	0.00319113
P55884	EIF3B	0.444475	0.403199	0.51044	0.784108
B4DVQ5	EIF3C	-0.0968008	0.396941	0.576383	0.506061
B4DVY1	EIF3D	0.467079	0.465043	0.0871203	0.58846
P60228	EIF3E	0.406191	-1.2308	0.339983	-0.279796
B0QY89	EIF3EIP	0.660114	0.105572	0.0910111	0.494614
B4DMT5	EIF3F	0.623568	0.662873	0.572048	1.073
O75821	EIF3G	0.12394	0.228057	0.121588	0.273424
O15372	EIF3H	0.547336	-0.125402	0.331469	0.434977
Q13347	EIF3I	0.191861	0.397605	0.586427	0.678902
O75822	EIF3J	0.412217	0.533669	-1.55244	-0.350194
Q9UBQ5	EIF3K	0.150064		-1.5954	-1.02201
Q7L2H7	EIF3M	-0.0849812	0.728019	0.0345822	0.391224
P60842	EIF4A1	0.22779	-1.91351	0.383332	-0.751932
E7EX17	EIF4B	0.317068	0.638785	0.492919	0.836449
D6RBW1	EIF4E	0.376944			0.376944
E7EX73	EIF4G1	0.0172642	-0.972077	-0.942929	-1.09566
Q15056-2	EIF4H
P55010	EIF5	-0.0746955	-0.549736	0.492426	-0.0762133
Q6IS14	EIF5AL1			0.680882	0.680882
O60841	EIF5B			0.846161	0.846161
P56537	EIF6	0.554214	0.389923	0.0914822	0.597915
Q9BQ52	ELAC2	0.552534	0.629566	0.00210364	0.6837
Q15717	ELAVL1
E7EP23	ELP2		-1.06695	0.415458	-0.460672
Q9H9T3	ELP3			-0.266954	-0.266954
Q92979	EMG1			0.75869	0.75869
O95834	EML2	-0.0189416			-0.0189416
Q9HC35	EML4
P06733	ENO1	0.0660121	-1.33237	0.28426	-0.567012
P09104	ENO2	0.445669		0.733711	0.833948
D3DTL2	ENO3	0.0374084	-2.69117	0.0458769	-1.50566
Q9UHY7	ENOPH1	-0.0631716	-0.669698	-0.0451663	-0.449199
O43768-2	ENSA	0.811079			0.811079
P11171	EPB41			0.462875	0.462875
Q9H4G0-3	EPB41L1	0.319848		-0.461674	-0.100286
E9PHY5	EPB41L2
O43491	EPB41L2	0.0957054	0.391939	0.292762	0.450568
Q9Y6I3-3	EPN1
P58107	EPPK1	-0.407196	-3.06557		-2.45562
P07814	EPRS	0.511098	0.221035	0.721115	0.839033
P42566	EPS15
A2RRF3	EPS15L1	0.0343933	0.0935984	-0.0123349	0.0667745
Q9NZ08	ERAP1	0.870281		-0.73637	0.094689
G8JLD3	ERC1			-0.00253843	-0.00253843
P84090	ERH	0.542271			0.542271
Q96HE7	ERO1L	0.413612	-3.64498	0.149365	-1.77939
P30040	ERP29	0.0635742	-1.10153	-0.213794	-0.722696
Q9BS26	ERP44	0.261215	-1.99501	-0.49813	-1.2886
P10768	ESD	-0.392186	0.286179	-0.0877853	-0.111886
P13804-2	ETFA			0.538926	0.538926
Q13868	EXOSC2	0.43987	0.49347	0.176818	0.64095
Q9NPD3	EXOSC4	-0.355279	0.419953	0.441641	0.292321
Q5RKV6	EXOSC6
Q15024	EXOSC7	0.597478	0.837544	0.493529	1.11345
P15311	EZR	0.385507	0.565245	0.559092	0.871709
Q9UNN5	FAF1
P16930	FAH		-3.47771	-2.9329	-4.53298
Q8IWE2	FAM114A1
Q9NZB2	FAM120A	-0.026994	0.519792		0.348461
Q96TA1-2	FAM129B	0.610718	-1.8099		-0.847952
Q15018	FAM175B		-0.274759	-2.37924	-1.87666
Q9GZU8	FAM192A		0.350971		0.350971
Q641Q2-2	FAM21A
Q14320	FAM50A
Q9H5X1	FAM96A	-0.12322	-0.678918	0.65306	-0.0860705
Q9Y285	FARSA		0.459294	0.262114	0.510112
Q9NSD9	FARSB	0.352519	0.375418	0.540218	0.73217
P49327	FASN	-0.85624	0.441966	0.472352	0.0335311
E9PR30	FAU	0.557277	0.934654	-0.0926549	0.807872
Q9UK22	FBXO2
Q8NEZ5	FBXO22
Q8TB52	FBXO30	0.096276	0.633564	0.0844602	0.470137
E9PCI9	FDPS	-0.542982	-1.36302	0.187615	-0.992109
Q96AC1-2	FERMT2		-2.98689	0.510883	-1.7508
P07954-2	FH	0.399361	0.590387	-0.150657	0.484449
Q13643	FHL3			0.944184	0.944184
Q96AY3	FKBP10	0.430148	0.694395	-0.00270406	0.647694
Q00688	FKBP3	-0.157646			-0.157646
Q02790	FKBP4	0.181948	0.749585	0.575208	0.869918
Q13451	FKBP5	0.628904	0.62079	-0.12	0.652229
O95302	FKBP9	-0.248062	0.590969	0.787416	0.652593
Q8TEF1	FLJ00246
A6NDY9	FLNA			0.235873	0.235873
P21333-2	FLNA	0.370257	0.709553	0.528735	0.928694
O75369-8	FLNB	-0.323785	0.596345	0.629214	0.52064
Q14315-2	FLNC
I3L1Y9	FLYWCH2
Q96RU3-2	FNBP1			-0.707973	-0.707973
Q8N3X1	FNBP4			-0.0899393	-0.0899393
P49354	FNTA	-0.141534	0.755108	0.286259	0.519519
P49356	FNTB	-4.08245	-4.68074	-2.13238	-6.29056
Q16658	FSCN1	0.509292			0.509292
B4DTZ8	FSTL1	0.791506		0.379944	0.82834
P02794	FTH1	0.334315	0.364917	0.200551	0.51949
P02792	FTL	0.467951			0.467951
Q9C0B1	FTO			0.209634	0.209634
Q9UET6	FTSJ1
Q5JRI1	FUSIP1			0.723209	0.723209
B4DXZ6	FXR1
Q13283	G3BP1	-0.477415		0.520664	0.0305812
Q9UN86-2	G3BP2	0.27326		0.727151	0.707397
P11413	G6PD	0.420808	-1.64694	0.125255	-0.635595
Q06546	GABPA	0.202518	0.642607		0.597594
Q06547-2	GABPB1
Q8TAE8	GADD45GIP1		0.301733	-0.45088	-0.105463
Q14376	GALE	0.990565		0.773741	1.24755
Q14697	GANAB	0.396773	0.668765	0.752232	1.04949
Q14697-2	GANAB	0.0440722	0.532146	0.506545	0.625134
P04406	GAPDH	0.575815	-0.274072	0.00531554	0.17728
Q14C86-4	GAPVD1
P41250	GARS	0.241998	0.435457	0.176031	0.49276
P22102	GART	0.260672	0.222838	0.419305	0.52124
O75323	GBAS			0.030967	0.030967
Q04446	GBE1	-0.404566	-1.12629	-1.00305	-1.46295
Q92538	GBF1
P32455	GBP1		-1.48338	-1.88665	-2.38297
Q96CN9	GCC1
B4DK85	GCDH		0.415665	0.3148	0.516517
P48506	GCLC	-0.456513			-0.456513
Q92616	GCN1L1			0.777158	0.777158
Q9Y2T3	GDA	0.517395	-2.06315	-0.594836	-1.23587
P31150	GDI1	0.436964	-2.1421	0.481755	-0.706321
E7EU23	GDI2	0.0595575	-2.68264	0.398553	-1.28433
Q8TEQ6	GEMIN5	-0.939687			-0.939687
Q96RP9	GFM1			0.630688	0.630688
Q06210-2	GFPT1	0.454866	0.583606	0.330195	0.790201
Q92820	GGH	0.602781	-3.12606	-0.419479	-1.699
O95749	GGPS1	0.61515		-0.540662	0.0526709
Q14691	GINS1
Q9Y248	GINS2	0.601391		0.526784	0.79774
Q9BRX5	GINS3	0.700182			0.700182
Q9BRT9	GINS4	0.537932			0.537932
P06280	GLA			0.470245	0.470245
P16278-3	GLB1	-0.255444	-0.728453	0.45807	-0.303587
B4DJ85	GLMN
Q04760	GLO1	0.0546462	-1.91507	-0.376427	-1.29145
O76003	GLRX3	-0.318675	-2.42633	-1.08283	-2.21
Q8NBJ5	GLT25D1	-0.418539	-0.33239	-2.6241	-1.94858
F5GYQ4	GLUD1	0.0307706			0.0307706
P15104	GLUL	0.400473	0.647121	0.292826	0.773892
O60547	GMDS	0.366824	-0.656509	-0.235528	-0.303232
E2QRF9	GMNN
Q96IJ6	GMPPA	0.560216	-0.744156	-0.71803	-0.520752
Q9Y5P6	GMPPB	-0.0544259	-2.86397	-3.55463	-3.7372
P36959	GMPR			-2.89317	-2.89317
Q6PKC0	GMPR2	-1.67911	-0.440019	-1.9323	-2.33909
P49915	GMPS	-0.0742545	-2.59381		-1.88661
F5H4U5	GNAI2	0.639617			0.639617
P63244	GNB2L1	-0.330622		-0.290393	-0.439124
Q9Y223	GNE	0.45046	0.382145	0.722939	0.898093
Q13823	GNL2
Q9BVP2-2	GNL3	0.0766567	0.68054		0.535419
P46926	GNPDA1	0.372784	0.761722	0.409203	0.891261
Q8TDQ7	GNPDA2
B4DTT0	GNS	-0.743481	-0.0768292	0.335858	-0.279699
Q08378-2	GOLGA3	-2.94935			-2.94935
F5H1Y4	GOPC
P17174	GOT1	-0.444065	-1.31315	-0.57012	-1.34369
P00505	GOT2	1.04516	-0.214959		0.58704
Q8N335	GPD1L			0.126006	0.126006
P06744	GPI	-0.458251	-0.995936	-0.374024	-1.05552
Q13098	GPS1	0.0223111	0.22961	-0.580897	-0.189934
P07203	GPX1	0.641816		0.222311	0.61103
Q9UBQ7	GRHPR	0.104357		-0.0313642	0.0516137
Q4V328	GRIPAP1
Q9HAV7	GRPEL1	0.484559	0.525588	0.610262	0.935543
F5H5I6	GRSF1	0.310426	0.677928	0.381553	0.790916
Q9BQ67	GRWD1	0.455085	0.415857	0.364726	0.713413
P15170-2	GSPT1	0.614331	0.633267	0.378231	0.938672
P00390-2	GSR	0.12664	-1.48438	0.638187	-0.415436
P48637	GSS	0.243128	0.449018	-0.360541	0.191452
P21266	GSTM3	0.1796	-0.574972	0.15588	-0.138271
P78417	GSTO1	-0.532901	-0.146853	0.0343849	-0.372604
P09211	GSTP1	-0.748128	-1.30409	-0.439221	-1.43843
P52655	GTF2A1			0.46156	0.46156
P52657	GTF2A2
P29083	GTF2E1	0.161223	0.658307	0.698428	0.876393
P35269	GTF2F1	0.428566		0.712185	0.806632
P13984	GTF2F2	0.43459		0.619932	0.74566
B4DH52	GTF2I		0.724918		0.724918
Q9Y5Q9	GTF3C3
Q9UKN8	GTF3C4
O00178	GTPBP1	0.152599			0.152599
Q9BZE4	GTPBP4
P46976-3	GYG1	0.561959	0.717621	0.670311	1.12577
P13807-2	GYS1		0.224734		0.224734
P07305	H1F0		0.560632		0.560632
Q92522	H1FX		0.840169	0.49405	0.943436
Q71UI9	H2AFV		0.561308	0.199823	0.538201
O95479	H6PD
B4DXI5	HACL1
Q16836	HADH	-0.176289	-3.15248	0.303459	-1.74666
P40939	HADHA			0.570609	0.570609
B4E2W0	HADHB
D6REN6	HARS	0.279345	0.630897	-0.0739607	0.482827
P49590	HARS2			0.42275	0.42275
O14929	HAT1	0.331115			0.331115
Q9Y450	HBS1L
A6NEM2	HCFC1	-1.97409	-1.31757	0.238346	-1.76283
Q13547	HDAC1	0.319369	0.441431	0.719211	0.854485
B3KRS5	HDAC2	0.557925	0.512881	0.826173	1.09522
P51858	HDGF	0.323987	-0.816205	0.601403	0.0630382
Q7Z4V5-2	HDGFRP2	0.252074	0.617712	0.624379	0.862657
Q9H0R4-2	HDHD2
Q00341	HDLBP	-0.0880928	-0.340387	0.441005	0.00723107
Q7Z4Q2	HEATR3
Q9Y5Z4-2	HEBP2
Q9ULT8	HECTD1
H3BS10	HEXA	-1.17518	0.390879	-0.0804052	-0.499241
P07686	HEXB	-0.0907307	0.446408	-0.700345	-0.198994
O94992	HEXIM1	0.0995537	0.389359	0.451707	0.543067
O14964	HGS	-1.66655	0.166068	-0.226105	-0.996844
P31937	HIBADH	0.257823	0.684417	0.285657	0.708927
Q9BW71	HIRIP3			0.321111	0.321111
P16401	HIST1H1B	0.59593	0.847135	0.408353	1.06892
P16403	HIST1H1C	0.409232	0.744729	0.859171	1.16228
P10412	HIST1H1E	0.753425	0.861013	0.806821	1.39791
Q93077	HIST1H2AC
Q99878	HIST1H2AJ	0.633982	0.834356	0.830579	1.32728
Q99879	HIST1H2BM	0.724689	0.794447	0.869208	1.37891
P62805	HIST1H4A	0.620533	0.769168	0.67388	1.19141
Q16778	HIST2H2BE		0.872055	0.723846	1.12847
Q71DI3	HIST2H3A	0.482359	0.797127	0.729356	1.15981
B4DG62	HK1	-0.100162	-0.0899929	0.324333	0.0774678
P52789	HK2		0.607976	-0.196141	0.291211
P17096	HMGA1	0.827427			0.827427
P09429	HMGB1	0.00657051		0.293594	0.212248
P26583	HMGB2	0.127993		0.288299	0.294363
O15347	HMGB3
Q8N995	HMGCS1	0.419794	0.584059	0.161989	0.6731
P82970	HMGN5	0.673237			0.673237
B8ZZT7	HN1	0.842645			0.842645
Q13151	HNRNPA0	0.631177	0.823479	0.752437	1.27427
P09651	HNRNPA1	0.651956	0.807208	0.790821	1.29903
P22626	HNRNPA2B1	0.690516	0.258812	0.651637	0.924317
E7EWI9	HNRNPA3
P51991	HNRNPA3	0.345553	-0.387657	0.449686	0.235318
Q99729-3	HNRNPAB	0.746609	0.77374	0.818401	1.35028
P07910-2	HNRNPC	0.493731	0.799232	0.646392	1.11969
Q14103-3	HNRNPD	0.74481	0.743424	0.778352	1.30861
P52597	HNRNPF	0.530289	0.680517	0.383568	0.920512
G8JLB6	HNRNPH1	0.566384	0.471503	0.403498	0.832184
B4DHY1	HNRNPH3
P61978-3	HNRNPK	0.51942	0.731635	0.799668	1.18399
P14866	HNRNPL	0.428319	0.455215	0.661152	0.891825
P52272	HNRNPM	-4.58842	0.557496	0.666653	-1.94236
O43390	HNRNPR	0.630643	0.638938	0.113676	0.798624
Q00839	HNRNPU	0.714497	0.783928	0.690866	1.26399
Q9BUJ2-2	HNRNPUL1	-0.0393535	-0.147502	0.571166	0.221882
Q1KMD3	HNRNPUL2	-0.197881	0.624597	-0.670595	-0.140803
O14979-3	HNRPDL	0.538162	-0.783939	-3.55872	-2.19653
C9IYN3	HNRPLL
Q5SSJ5	HP1BP3	0.188495	0.777675	0.536018	0.867288
H0YF74	HPD	-1.00379		0.34161	-0.468231
P00492	HPRT1	0.502815	-2.03771	0.435782	-0.634573
O75506	HSBP1
Q99714	HSD17B10	0.483828	0.523041	0.65688	0.960566
Q00613-2	HSF1
P07900	HSP90AA1	0.234275	0.435984	0.499811	0.67554
P08238	HSP90AB1	0.449372	0.579403	0.631047	0.958298
Q58FF8	HSP90AB2P	0.390775	0.554538	0.585189	0.883635
Q58FF6	HSP90AB4P	-0.152045	0.437288	-0.150801	0.0776205
P14625	HSP90B1	0.172995	0.438887	0.471348	0.625403
P48723	HSPA13
Q0VDF9	HSPA14
H0YG33	HSPA1B	0.70727	0.744068	0.677104	1.22886
P34932	HSPA4	0.0146268	0.608514	0.449799	0.619462
E7ES43	HSPA4L	0.488791	0.343244	0.0620326	0.51619
P11021	HSPA5	0.668992	0.782176	0.659873	1.21881
P17066	HSPA6	0.70224	0.823684	0.694539	1.28198
P11142	HSPA8	0.732745	0.722885	0.744769	1.2704
B7Z4V2	HSPA9	0.574077	0.725659	0.547637	1.06658
P04792	HSPB1	0.702439	0.436566	0.684043	1.05254
Q9UJY1	HSPB8	0.355691	-1.19526	0.129626	-0.409887
Q9NZL4	HSPBP1	-3.71634	0.74298	-1.93927	-2.83631
P10809	HSPD1	0.606966	0.521476	0.715745	1.06474
P61604	HSPE1	0.531956	-0.543648	0.250991	0.138159
Q92598-2	HSPH1	0.65319	0.625397	0.673167	1.12685
O43719	HTATSF1	0.159464	0.284215	-0.0451463	0.230093
Q7Z6Z7-2	HUWE1	0.00792724	0.115458	-0.955461	-0.480399
Q9Y4L1	HYOU1	-0.316645	0.47284	0.211618	0.212358
Q9NX55	HYPK	0.56983	0.472496	0.538714	0.912814
P41252	IARS	0.674997	0.725637	0.734748	1.23286
Q9NSE4	IARS2	0.0339461	0.661018	-0.508716	0.107531
Q14197	ICT1
P14735	IDE	0.491752	0.251906	0.52	0.729573
O75874	IDH1	0.255179	-0.911944	-0.0516559	-0.409007
P48735	IDH2	0.471938		-0.899907	-0.30262
P50213	IDH3A	0.277823	0.0884699	0.360982	0.419893
O43837	IDH3B	0.239053	0.275931	0.567266	0.624838
P51553	IDH3G	0.511474	0.528596	0.420958	0.843525
P80217	IFI35		0.452444	0.203311	0.463689
Q8TCB0	IFI44
P09914	IFIT1	-4.18865	-3.11096	-3.0684	-5.98597
P09913	IFIT2	-6.32906	-4.35399	-1.00949	-6.75069
O14879	IFIT3	-4.13284	-1.72106	-3.1209	-5.1816
Q9H496	IFRG15			-0.135102	-0.135102
P78318	IGBP1	0.410531		0.259234	0.473596
Q9NZI8	IGF2BP1	0.48974	0.603481	0.391369	0.857129
O00425	IGF2BP3	-0.345833	0.528481	0.529749	0.411303
O95163	IKBKAP	0.000226321	0.35528	0.16275	0.299216
Q9Y6K9-2	IKBKG	0.400223	0.678814	-0.423207	0.378644
Q12905	ILF2	0.515533	0.739648	0.338283	0.919987
Q12906	ILF3	0.418949	0.665648	0.654516	1.00408
Q13418	ILK
E7EQS0	IMPDH1	0.491929	0.573949	0.390741	0.840979
P12268	IMPDH2	0.527438	0.60395	0.539764	0.96484
Q8TEX9	IPO4	0.680148	0.235499	0.10802	0.591014
O00410	IPO5	0.335083	-0.283442	0.383104	0.251
O95373	IPO7	0.28471	0.535164	-0.0318895	0.454943
Q96P70	IPO9	0.584782			0.584782
P46940	IQGAP1	-0.0308005	-1.04924	0.00717875	-0.619417
Q7Z5L9-2	IRF2BP2	0.38804			0.38804
Q96CN7	ISOC1	0.464999		0.172843	0.451023
Q9ULR0	ISY1	0.759223		0.0274079	0.556232
Q969R8	ITFG2
P26440	IVD		-0.391112	0.411346	0.0143075
Q9Y6Y0	IVNS1ABP			0.276876	0.276876
E7EX51	IWS1	-0.4382	0.524191	0.281244	0.212023
B2WTI4	JMJD6	-1.04471	0.44151	-0.319276	-0.532594
F5GWP8	JUP		-1.23129		-1.23129
P14923	JUP		-1.29985	-4.55857	-4.14253
Q15046	KARS	0.267245	0.207318	-1.27579	-0.462591
Q8IYT4-2	KATNAL2	0.46479	0.642598	0.703066	1.04527
Q9NVX7	KBTBD4
Q9P0J7	KCMF1
Q13303-2	KCNAB2
Q96CX2	KCTD12	0.117849	0.0438683	0.441089	0.34803
Q9NXV2	KCTD5
Q7Z4H8	KDELC2	0.437152		0.67756	0.788221
I3L2B0	KIAA0664
O75153	KIAA0664	-0.0115891	0.319809	-1.13615	-0.478003
A0MZ66	KIAA1598	0.0574164	0.143925	0.242704	0.25637
Q8N163	KIAA1967	-0.483999	-0.129354	-0.254589	-0.501107
Q9NS87	KIF15		0.43792		0.43792
P33176	KIF5B	-0.723105	0.392193	-0.844109	-0.678399
Q07866-3	KLC1	0.0216773	-0.677589	0.31183	-0.198656
Q9NSK0	KLC4
Q96Q25	KM-PA-2	0.587584			0.587584
P52292	KPNA2	0.361779	0.525808	0.530615	0.8188
O00505	KPNA3	0.359295		0.501364	0.608578
O00629	KPNA4	0.175865	0.445229	0.709703	0.768336
Q14974	KPNB1	0.199589	-0.710755	0.554558	0.0250525
Q13601-2	KRR1
F8VZY9	KRT18			0.200796	0.200796
P35908	KRT2	-0.863689	-0.819137	-4.31589	-3.46336
Q16719	KYNU	0.0722495	-0.078194	-0.0898267	-0.0552935
Q14657	LAGE3			0.770328	0.770328
G3XAI2	LAMB1	-1.12181	-0.684449	-1.66026	-2.0014
P11047	LAMC1	-0.663882	-0.00380174	0.156844	-0.294933
P11279	LAMP1	-0.705775	0.626771	0.0335922	-0.0262182
P28838-2	LAP3	-0.0644709	0.528037	0.102911	0.327056
Q6PKG0	LARP1	0.291512	0.592323	0.512459	0.806151
Q71RC2-3	LARP4	0.0161274			0.0161274
Q4G0J3	LARP7	0.059249	0.627113	0.211003	0.518094
F5H698	LARS	0.0235389	-0.707588	0.743424	0.0342799
Q15031	LARS2	-2.60254		-2.56867	-3.6566
Q14847	LASP1	-0.212249			-0.212249
P00338	LDHA	0.460926	-0.149474	0.323163	0.366396
P07195	LDHB	0.43337	0.455689	0.335427	0.706958
F5GWD7	LEO1	-0.890931	-0.0625944	0.0165235	-0.540978
Q32P28	LEPRE1	0.0449025	-0.220386	0.535949	0.208115
Q8IVL5	LEPREL1			-2.55044	-2.55044
B4DVE1	LGALS3BP		0.721668	0.125195	0.598822
E9PHM7	LIMCH1	-0.0980307	-1.13323	-0.132158	-0.787167
Q9BRT6	LLPH
P02545	LMNA	-1.43038	0.454633	0.568986	-0.234843
P02545-2	LMNA	-0.114277	-0.748212	0.685595	-0.102129
P20700	LMNB1	-0.420841	-1.56266	0.168641	-1.04781
F5GZ27	LONP1	-0.772082	0.765132	0.459124	0.261063
Q93052	LPP	0.254367			0.254367
E9PEM5	LRBA
P42704	LRPPRC	0.322946	0.535075	0.565756	0.822018
Q8N1G4	LRRC47	-1.31401		0.572763	-0.524142
Q32MZ4-3	LRRFIP1	0.368505	0.4142	0.420964	0.694939
Q9Y608-4	LRRFIP2	-0.302038	-0.188093	-0.119597	-0.352027
C9JI57	LRRIQ1		0.0453706		0.0453706
O15116	LSM1
Q9Y333	LSM2	0.669063	0.450963	0.732839	1.06975
P62310	LSM3	-7.39204	-1.81054	-0.45546	-5.57607
Q9Y4Z0	LSM4	0.698121	0.531864	0.412727	0.94842
Q9Y4Y9	LSM5
P62312	LSM6		0.379075	0.655783	0.731755
Q9UK45	LSM7			0.18668	0.18668
P09960	LTA4H	-0.710175	-1.06832	0.421884	-0.78324
Q96GA3	LTV1	-0.202579			-0.202579
Q9Y383	LUC7L2	0.573		-0.0249045	0.387562
O95232	LUC7L3
Q9NX58	LYAR
Q9HD34	LYRM4
Q9NQ48	LZTFL1		0.0269119		0.0269119
H7BXW3	MAGED2			0.629067	0.629067
Q96A72	MAGOHB	0.169696	-2.45518	0.019168	-1.30846
Q96EH3	MALSU1
B4E0K9	MAN2B1	0.41547	0.318867	-5.47619	-2.73771
P46821	MAP1B
E7EVA0	MAP4	-0.598819	0.298861	0.439611	0.0806291
Q3KQU3-4	MAP7D1
Q16539	MAPK14	0.648652			0.648652
Q15691	MAPRE1	0.214289		-0.096013	0.0836335
P29966	MARCKS	0.470948	0.692102	0.520253	0.971856
P49006	MARCKSL1
P56192	MARS	-0.720321	0.32734	0.641931	0.143731
P31153	MAT2A	0.32614	0.689321	0.0335341	0.605638
Q9NZL9	MAT2B	0.598795	-0.437527	-2.60191	-1.40911
Q9NZL9-2	MAT2B
A8MXP9	MATR3
P43121	MCAM
E7ETG7	MCCC1
Q9HCC0	MCCC2	0.520806	0.30756	-4.27099	-1.9876
Q8NI22	MCFD2	0.67133			0.67133
P49736	MCM2	0.150292	0.465979	0.325954	0.543994
P25205	MCM3	0.251633	-0.790302	0.338939	-0.115314
P33991	MCM4	-0.379758	0.522497	0.306699	0.259483
P33992	MCM5	-0.0529374	0.397747	0.280266	0.360888
Q14566	MCM6	0.135221	0.597763	0.696167	0.825121
P33993	MCM7	-0.182013	0.361371	0.551904	0.422195
Q9BTE3-2	MCMBP			0.8873	0.8873
Q9ULC4-2	MCTS1
F8VV34	MDC1
P40925	MDH1	0.331355	0.0348557	0.521522	0.512533
P40926	MDH2	-0.185319	-1.31157	-1.18244	-1.54691
P48163	ME1	0.209333	0.308977	0.358732	0.50636
P23368	ME2	0.300033	0.395644	0.0658037	0.439641
Q16626	MEA1	-6.30387	0.378279		-4.19003
Q9NPJ6	MED4
H0YM62	MEF2A
Q7L2J0	MEPCE	-0.458929	0.301242	0.453607	0.170849
Q14696	MESDC2	0.200012			0.200012
B4DUX5	METAP2	0.33717	0.466855	0.394254	0.691827
Q9UBP6	METTL1	0.561332		-3.80403	-2.29293
P55081	MFAP1	0.497235	0.840048	0.606973	1.12252
O60502	MGEA5	-0.138702	0.535733	0.138306	0.309077
F8W8K3	MIER1		0.299865	-0.340271	-0.0285711
Q9BYG3	MKI67IP
Q9ULH7-4	MKL2
Q15773	MLF2
O96007	MOCS2
Q5JXX6	MORF4L2
P34949	MPI	0.626372			0.626372
Q9BV20	MRI1	-0.828613		0.333626	-0.350009
Q9BQC6	MRP63
Q9BYD6	MRPL1			-0.260768	-0.260768
Q9Y3B7	MRPL11
P52815	MRPL12	0.718661		0.0600155	0.550608
Q9BYD1	MRPL13	-0.677931	0.282876	-0.406929	-0.463026
Q9P015	MRPL15	-0.64252	-2.84113	-0.349555	-2.2131
Q9NRX2	MRPL17		0.196579		0.196579
Q9H0U6	MRPL18
P49406	MRPL19		-0.064761	-2.66825	-1.93253
Q5T653	MRPL2			-0.287538	-0.287538
Q9BYC9	MRPL20
Q7Z2W9	MRPL21		0.265866		0.265866
E7ESL0	MRPL22
Q16540	MRPL23	-0.39029	0.336996	0.285413	0.134014
Q96A35	MRPL24	-0.589015	0.214753	-1.45842	-1.0581
Q9P0M9	MRPL27		0.170114	-0.0429059	0.0899496
Q4TT38	MRPL28		-2.02522	0.0195601	-1.41822
H0Y9G6	MRPL3			0.0711032	0.0711032
O75394	MRPL33
Q9BZE1	MRPL37
Q96DV4	MRPL38			-0.029625	-0.029625
Q9NYK5	MRPL39	-0.594733			-0.594733
Q9BYD3	MRPL4		0.364141	0.401761	0.541574
F8WBK5	MRPL40			-0.692916	-0.692916
Q8IXM3	MRPL41	-0.413663	0.560299	0.387988	0.308665
A6NCI0	MRPL42
Q8N983-4	MRPL43		-0.165963	0.605317	0.31067
Q9H9J2	MRPL44		-1.55154	-0.742338	-1.62202
Q9BRJ2	MRPL45	-1.59051		-3.17364	-3.36876
Q9H2W6	MRPL46
Q9HD33-2	MRPL47	-0.114178	0.37707	0.267993	0.306507
F5H702	MRPL48
Q13405	MRPL49	-1.26069	0.375147	0.521493	-0.210183
Q8N5N7	MRPL50	-1.20229	0.0493649	-0.130602	-0.741042
Q4U2R6	MRPL51
G3XCN9	MRPL52
Q7Z7F7	MRPL55
Q9BYD2	MRPL9
Q9NVS2	MRPS18A
Q9Y676	MRPS18B
Q9Y399	MRPS2
G5E9W7	MRPS22
Q9Y3D9	MRPS23	-1.07573			-1.07573
P82663	MRPS25
Q9BYN8	MRPS26
G5EA06	MRPS27	0.453322		-0.360041	0.0659599
Q9NP92	MRPS30		0.621977	-4.98594	-3.08579
Q92665	MRPS31			-1.1375	-1.1375
C9JJ19	MRPS34			0.507164	0.507164
P82909	MRPS36	0.624757	0.623004	0.527772	1.0251
P82675	MRPS5
Q9Y2R9	MRPS7
P82933	MRPS9		0.497199		0.497199
Q9UKD2	MRTO4		-0.526948	0.663183	0.0963328
P43246	MSH2	0.477685	0.572442	0.404532	0.839848
P52701	MSH6	-0.335491	-0.881631	-0.0575494	-0.735932
P26038	MSN	0.461968	0.549389	0.633235	0.949506
Q13330-3	MTA1
O94776	MTA2	-0.543588	-0.525929	-0.707045	-1.0257
Q13126	MTAP	0.228497	-0.323732	-0.179913	-0.158857
P11586	MTHFD1	0.616799	0.730807	0.519076	1.07773
P13995	MTHFD2			0.996846	0.996846
Q13614	MTMR2
P58546	MTPN		-0.819599	0.489435	-0.233461
Q99707	MTR	0.0576972	0.592046	-1.85876	-0.698028
Q9UBK8-2	MTRR	-0.477063			-0.477063
P22033	MUT	0.345309			0.345309
P20591	MX1	-1.03487	-2.03031	-1.30877	-2.52531
Q99417	MYCBP		0.324411		0.324411
F2Z2U8	MYH14	-2.72915	0.0262202	-2.38546	-2.93778
P35579	MYH9	-1.03657	-0.0130435	0.129299	-0.531342
P19105	MYL12A	-0.390614	0.10551	0.272373	-0.00735005
P08590	MYL3	0.435628	0.126527	0.599067	0.670432
P60660-2	MYL6	0.576653	-0.129743	0.588111	0.59757
P24844	MYL9	0.172048	0.131834		0.214877
Q12965	MYO1E	0.369884			0.369884
E7EW20	MYO6
P41227	NAA10	0.323527	0.292395	0.296828	0.526977
Q9BXJ9	NAA15	0.201091	-0.178791	-0.155369	-0.0768267
Q14CX7-2	NAA25	0.359626			0.359626
O95777	NAA38	0.708159	-1.44296	0.30872	-0.246001
E9PAV3	NACA	0.368027	0.684356	-0.494846	0.321894
Q4G0N4	NADKD1
Q13564-2	NAE1	0.0927315	0.990607	-2.84366	-1.01632
Q96HR8	NAF1
P17050	NAGA
Q9UJ70	NAGK	1.03592			1.03592
P43490	NAMPT	-0.166347	-1.0531	0.191351	-0.593572
Q9NR45	NANS	-0.113252	-3.21962	-0.23645	-2.06075
F5H4R6	NAP1L1	0.446102	0.566889	0.169548	0.682739
F8VV59	NAP1L1
Q99733	NAP1L4	0.561725	0.610331	0.443464	0.93272
Q96NT1	NAP1L5
P54920	NAPA	0.609774			0.609774
Q6XQN6	NAPRT1	-0.414565	-0.65375	-0.105835	-0.677896
O43776	NARS	0.233925	0.654918	0.209518	0.634139
Q96I59	NARS2			0.317274	0.317274
P49321	NASP	0.454449	0.64169	0.495873	0.919149
Q9H0A0	NAT10			0.374016	0.374016
E9PHA2	NCAPH			0.29142	0.29142
Q09161	NCBP1
E9PAR5	NCBP2	-1.41192	-0.0381493	-0.859114	-1.3332
P19338	NCL	0.717783	0.907034	0.880911	1.44668
D3YTH9	NDOR1
Q92597	NDRG1	0.119602			0.119602
O76041	NEBL
O60524-4	NEMF
P48681	NES	-3.49633	-0.905196	0.537941	-2.23064
Q9Y697-2	NFS1	0.316573	0.66506	0.303565	0.74201
Q8NBF2	NHLRC2	0.544783	-0.245848	0.210178	0.293937
P55769	NHP2L1
Q9GZT8	NIF3L1	0.3932	0.589232	0.140077	0.648081
Q9BPW8	NIPSNAP1	0.113815			0.113815
Q9UFN0	NIPSNAP3A
Q86X76-2	NIT1
Q9NQR4	NIT2	-0.0993029			-0.0993029
Q9BYT8	NLN	-3.94615	-3.29795	0.426367	-3.93622
P22392-2	NME2	0.591524	-1.41021	0.243448	-0.332112
Q13287	NMI	-0.272008	-0.347924		-0.438358
P30419	NMT1	0.354151	0.318331	0.284502	0.552515
H3BM67	NOL3
Q14978-3	NOLC1	0.171379	0.0078241	0.14198	0.185435
Q9Y3C1	NOP16
Q9Y2X3	NOP58
Q8NDH3	NPEPL1	0.691939	0.552629	0.417067	0.959346
E9PLK3	NPEPPS	0.139209	-0.565505	-0.0810927	-0.292941
P06748	NPM1	-0.574507	0.716147	0.684687	0.47708
O75607	NPM3
P16083	NQO2	-0.129299			-0.129299
P13056-2	NR2C1	-8.17222			-8.17222
P04150-9	NR3C1	-0.41026			-0.41026
B1AKJ5	NRD1	-1.78173	0.660274	-0.995693	-1.22234
Q9UNZ2	NSFL1C	0.634105	0.654755	0.57779	1.07771
Q08J23	NSUN2	0.333929	0.459816	-0.278874	0.297261
P49902	NT5C2	0.752326		0.0139137	0.541813
Q5TFE4	NT5DC1
Q02818	NUCB1	0.371459	0.587089	0.588595	0.893243
P80303-2	NUCB2	0.502613	0.584536	-0.987479	0.0575446
Q9H1E3	NUCKS1	0.388116	0.712327	0.227476	0.766674
Q9Y266	NUDC	0.184349	0.462778	0.365557	0.584673
Q96RS6	NUDCD1	-0.514634		0.459807	-0.0387689
Q9BQG2	NUDT12
Q9UKK9	NUDT5	0.391674	0.435543	0.510855	0.772537
Q9BW91-2	NUDT9
Q14980-2	NUMA1		0.353237	0.154587	0.359086
Q92621	NUP205			-0.142833	-0.142833
P35658-5	NUP214
Q8NFH3	NUP43	0.489451	0.964858	0.587425	1.1788
Q9UKX7-2	NUP50	-0.0157534	-0.00474144	0.0918715	0.0412094
E7EUM5	NUP54			0.142688	0.142688
P37198	NUP62	-0.415846	0.428284	0.30984	0.186067
B4DMQ3	NUP85			0.269083	0.269083
Q99567	NUP88
Q8N1F7	NUP93		0.489684	-1.34396	-0.604062
Q5JRG1	NUPL1
Q9BXS6-4	NUSAP1
P61970	NUTF2	0.698566			0.698566
Q6DKJ4	NXN	-0.0419737	-0.113576	0.441522	0.165106
P29728	OAS2
P04181	OAT	0.373327	-0.0774622	0.0976497	0.227196
E9PCR7	OGDH	0.440967	0.680273	0.578589	0.981396
Q8N543	OGFOD1	0.447633	-1.22438	0.300424	-0.275003
Q9NZT2-2	OGFR	-0.0737447	0.383389	0.515641	0.476479
O15294	OGT	0.739721	0.398625	-0.564244	0.331458
Q9NTK5	OLA1	0.088133	-2.09216	0.0798781	-1.11091
O14841	OPLAH
Q96CV9	OPTN		-0.170948	-0.41685	-0.415636
Q96SU4-2	OSBPL9	0.860474		0.564363	1.00751
Q9NPF4	OSGEP			0.77144	0.77144
Q92882	OSTF1	0.167043			0.167043
Q96FW1	OTUB1	0.111026	-4.34239		-2.99203
H7BZQ3	OTUD5
P55809	OXCT1	-0.0515503	-0.619338	0.213352	-0.264158
P13674	P4HA1	-0.358063	-0.679817	-0.0287129	-0.615798
P13674-2	P4HA1	-0.289918	0.264023	-0.838366	-0.498981
O15460-2	P4HA2	-1.16383	0.245944	0.05558	-0.497851
P07237	P4HB	0.724005	0.842295	0.651504	1.28045
Q9UQ80	PA2G4	0.512548	0.731148	0.741327	1.14605
Q9BRP4	PAAF1	-1.14969	-2.50688	-5.22651	-5.12865
P11940	PABPC1	0.668255	0.790765	0.529138	1.14786
Q13310-2	PABPC4	-0.522615	0.028748	-0.0885738	-0.336272
Q9UNF0-2	PACSIN2	0.422863	0.427772	0.340731	0.687835
E9PIY1	PACSIN3		0.138261		0.138261
Q8N7H5	PAF1	-0.296901	-0.234479	0.134042	-0.229403
P43034	PAFAH1B1	0.106036	-0.942607	-0.597176	-0.827774
P68402	PAFAH1B2	0.464241	0.716913	0.365882	0.893182
Q15102	PAFAH1B3	-0.173902	0.529625	0.674541	0.594823
P22234-2	PAICS	0.324605	0.310567	0.481818	0.644895
Q13177	PAK2	0.326684			0.326684
Q9NVE7	PANK4
G3XAH6	PAPOLA
O43252	PAPSS1	0.727544	-0.623903	-0.0373246	0.0382878
H0Y373	PAPSS2	0.871341		0.624115	1.05745
O95453	PARN
P09874	PARP1		-0.132467	-4.41444	-3.21515
Q9NVD7	PARVA
Q96IZ0	PAWR	0.277571			0.277571
P11498	PC	0.248897	0.0140525	0.298672	0.324252
P61457	PCBD1	-0.478774			-0.478774
Q15365	PCBP1
Q15366-3	PCBP2	0.622869		0.187868	0.573278
P05165-2	PCCA		0.533156		0.533156
E9PDR0	PCCB			-0.285258	-0.285258
Q5JVF3	PCID2	-0.375493			-0.375493
P12004	PCNA	-0.0372503	0.607379	-1.29662	-0.419442
Q8WW12	PCNP	0.23789			0.23789
Q99447	PCYT2			-5.27295	-5.27295
Q9BUL8	PDCD10
B5ME91	PDCD4	-0.126362			-0.126362
Q8WUM4	PDCD6IP	-0.266815			-0.266815
Q9H2J4	PDCL3	0.0455617			0.0455617
Q6L8Q7-2	PDE12
Q14432	PDE3A	-0.78453			-0.78453
Q08499-6	PDE4D			-1.24652	-1.24652
P08559-3	PDHA1	0.141396	-0.243718	-0.12865	-0.133352
P11177-2	PDHB	0.399742	0.467184	0.615852	0.856083
E9PB14	PDHX
B3KQT9	PDIA3	0.604636	0.380367	0.395818	0.797218
H7BZJ3	PDIA3	0.639008	0.724697	0.847711	1.27676
P13667	PDIA4	0.465757	0.258692	0.172822	0.51804
B7Z254	PDIA6	0.376466	0.690965	0.676697	1.00697
O00151	PDLIM1	0.252764	0.727259	-0.128722	0.491498
Q96HC4	PDLIM5	0.575198		0.775947	0.955403
Q8NCN5	PDPR			-0.0842639	-0.0842639
O00764	PDXK	-0.876202	-2.6562	0.165272	-1.94401
Q96GD0	PDXP
P12955	PEPD	-0.442986		-0.985743	-1.01026
B5MCF9	PES1		0.77109		0.77109
P40855	PEX19	0.0955113	0.749384	0.617946	0.844572
P50542-2	PEX5
O15067	PFAS	-0.253511	-1.03668	0.285987	-0.579777
O60925	PFDN1	0.433237	0.691447	0.354579	0.854053
Q9UHV9	PFDN2	0.595587	0.649679	0.63643	1.0864
Q9NQP4	PFDN4	0.475579	0.760082	0.41225	0.951422
Q99471	PFDN5	0.309244	0.753749	0.229453	0.746194
O15212	PFDN6	0.558137	0.775591	0.402734	1.00255
P17858	PFKL	-6.93206	0.245003	-0.213957	-3.9843
P08237	PFKM	-0.373021	0.692999	0.323892	0.371739
Q01813	PFKP	0.353838	0.502859	0.353572	0.698749
P07737	PFN1	-0.222338	-0.337058		-0.395553
P18669	PGAM1	0.0982995	-0.724632	-0.354418	-0.566236
B4DQJ8	PGD	0.237279	-1.77034	-0.00650114	-0.888868
P53609	PGGT1B			-0.0810131	-0.0810131
P00558	PGK1	-0.431488			-0.431488
P36871	PGM1	0.133751			0.133751
Q96G03	PGM2	-1.37333	-0.169261	-0.345335	-1.09
O95394	PGM3	0.835472		0.749016	1.1204
A6NDG6	PGP	0.904224		0.739253	1.16211
Q8IZ21-3	PHACTR4	0.188464			0.188464
Q9H814	PHAX	0.0415644	0.575865	0.360856	0.564813
B4E0G4	PHF6
O43175	PHGDH	0.518201	0.715675	0.451334	0.972957
E9PDX6	PITRM1	0.372926		0.245534	0.437318
O43164-2	PJA2
P14618	PKM2	0.323662	0.716035	0.329759	0.790656
P14618-2	PKM2
P47712	PLA2G4A
Q8NHP8	PLBD2
Q01970	PLCB3	-0.0818191			-0.0818191
P19174	PLCG1	0.622824		0.736329	0.961066
Q15149	PLEC	-0.720192	0.227577	0.123377	-0.21318
O60664	PLIN3	-1.01402	0.0987366	-1.59014	-1.4465
Q02809	PLOD1	-3.33909	-2.0304	-4.38814	-5.63357
O00469-2	PLOD2	0.30539	0.281007	0.0672589	0.377388
O60568	PLOD3	-5.641	-0.718137	-1.12132	-4.31885
A8MW61	PLRG1
P13797	PLS3	-0.208971	-1.07014	0.304433	-0.562733
Q8IYS1	PM20D2	0.685411		-0.581401	0.0735461
H2N333	PML	-2.03861	0.548701	-0.0518084	-0.890108
O15305	PMM2	0.702142			0.702142
Q10713	PMPCA	0.631253	-1.60778	0.465314	-0.295147
O75439	PMPCB	0.377989	-2.28266	-0.0816776	-1.14682
P00491	PNP	0.276521	-0.872028	0.163803	-0.249244
Q9NVS9	PNPO	-0.0539611			-0.0539611
Q8TCS8	PNPT1	0.45766	0.302502	-0.454695	0.176362
A6NMQ1	POLA1			0.262818	0.262818
Q14181	POLA2			0.629853	0.629853
P28340	POLD1			-0.253109	-0.253109
Q9NRF9	POLE3	0.697736	0.716376		0.999929
Q9NR33	POLE4
O15160-2	POLR1C	0.111604	-3.38836	0.307408	-1.71435
P24928	POLR2A	0.161427	0.302636	0.643709	0.639572
C9J2Y9	POLR2B	0.52421	0.0168092	0.232713	0.446715
P19387	POLR2C		0.167502	0.640387	0.571263
O15514	POLR2D		0.421766	0.189825	0.43246
P19388	POLR2E		0.35642	0.167423	0.370413
P62487	POLR2G
C9JLU1	POLR2H	0.28772	0.377092	0.313209	0.564661
P36954	POLR2I		0.585921	0.0374541	0.440793
P52435	POLR2J			0.401885	0.401885
P62875	POLR2L	-0.011679		0.373859	0.2561
Q9Y244	POMP	0.524606		-2.88926	-1.67206
Q99575	POP1	-0.386985	-0.469797	0.361295	-0.28607
C9JYM0	POP7		0.050545	-4.6916	-3.28172
Q15181	PPA1	-0.380653	-1.16618	0.121703	-0.8228
Q9H2U2	PPA2	-0.313545	-1.24502	-0.161936	-0.993329
Q06203	PPAT	0.570517	0.264421	0.475808	0.756759
P23284	PPIB	0.519459		0.759248	0.904182
Q08752	PPID	-0.19636			-0.19636
Q9UNP9	PPIE	-1.93106			-1.93106
Q8WUA2	PPIL4
P35813	PPM1A		-0.330236		-0.330236
O15355	PPM1G	0.345068	0.513142	-0.173448	0.395347
Q9Y570	PPME1	0.122086			0.122086
P62136	PPP1CA	0.416193	0.490506	0.290718	0.691328
P62140	PPP1CB	0.50434	0.612085	0.361089	0.853043
F8VYE8	PPP1CC	0.150658		-3.26042	-2.19893
O60927	PPP1R11	0.625186			0.625186
F8W8Q6	PPP1R12A	-0.640091		0.0787897	-0.3969
Q96C90	PPP1R14B	-0.0299123			-0.0299123
P41236	PPP1R2	0.18373	-0.49889	0.538921	0.129189
Q15435	PPP1R7	0.379842	0.752519	-0.163065	0.559623
Q12972	PPP1R8	-2.32241			-2.32241
P62714	PPP2CB	0.432341	0.742208	0.489783	0.960903
B4DDF7	PPP2R1A	0.533144	0.64621	0.49436	0.966319
P30154	PPP2R1B
P63151	PPP2R2A	0.559543	0.683858	0.451538	0.978573
Q66LE6	PPP2R2D
Q15257	PPP2R4
Q08209-2	PPP3CA	0.420208	0.489307	0.292954	0.694246
F6U1T9	PPP3R1	0.19221			0.19221
P60510	PPP4C	0.390274	0.23003	0.597934	0.70335
Q8TF05-2	PPP4R1
Q9NY27	PPP4R2	0.36982	0.275118	0.704222	0.778938
P53041	PPP5C	0.529907	0.657825	0.539342	0.997127
O00743	PPP6C	0.0225722		-3.42466	-2.40564
H7BXH2	PPP6R3			0.0937513	0.0937513
P42785	PRCP	0.266789	-0.764783	0.343824	-0.0890099
Q06830	PRDX1	0.488292	0.708561	0.481241	0.968848
P32119	PRDX2	0.360335	0.735676	-0.148401	0.547103
E9PH29	PRDX3	0.214814	-0.13792	0.49939	0.332717
Q13162	PRDX4	0.367256	0.577388	0.544038	0.859491
P30041	PRDX6	-0.494134		-3.20525	-2.61586
P48147	PREP	-0.532002	-0.83754	0.136394	-0.711958
Q4J6C6-4	PREPL	0.0437761	-0.978344	-0.0817894	-0.586794
Q9BYK8	PRIC285
P49642	PRIM1			-0.173419	-0.173419
P49643	PRIM2			-1.18269	-1.18269
P17612-2	PRKACA	0.358961	0.00643614	-0.292289	0.0422088
C9JK39	PRKACB		-0.159961	-0.319445	-0.338991
P10644	PRKAR1A	0.462448	0.433933	0.723654	0.935328
Q9BUB1	PRKAR2A	-2.19563	-1.71414	0.366324	-2.04581
P41743	PRKCI			0.568096	0.568096
P14314-2	PRKCSH	0.291838	0.498843	0.636995	0.824269
P78527	PRKDC	-0.806735	-0.422034	-3.21705	-2.5668
E9PKG1	PRMT1	0.467133	0.613959	-0.530582	0.317837
O14744	PRMT5	0.136204	0.579409	0.634383	0.779421
Q96LA8	PRMT6
O94903	PROSC	0.0808327		0.599833	0.481303
Q9UMS4	PRPF19	-0.098987	-0.276446	-0.0382418	-0.238836
O43172-2	PRPF4
O94906-2	PRPF6
Q6P2Q9	PRPF8	-2.11414		-0.81094	-2.06834
P60891	PRPS1	0.604902	0.550288	0.645186	1.03945
P11908	PRPS2	0.508855	-1.26438	0.531092	-0.129578
Q14558	PRPSAP1	0.422651		0.278735	0.495955
O60256	PRPSAP2	0.361863	-0.0277637	-0.631544	-0.171729
Q96M27	PRRC1	-0.242489	0.548653	-0.218275	0.0507424
E7EPN9	PRRC2C			0.662494	0.662494
Q9Y617	PSAT1	0.184829	-1.80283	-0.198975	-1.04903
P25786	PSMA1	0.30461	0.537305	-0.334812	0.292776
P25787	PSMA2	0.36653	0.543987	0.525104	0.828856
P25788-2	PSMA3	-0.265051	0.573867	0.257062	0.32671
P25789	PSMA4	0.402508	0.56777	0.580608	0.895405
P28066	PSMA5	0.412482	0.563842	0.496101	0.850105
G3V5Z7	PSMA6	0.424754	0.542526	0.544651	0.872914
O14818	PSMA7	0.152421	0.526145	0.578477	0.725754
P20618	PSMB1	0.350384	0.452187	0.600233	0.809909
P40306	PSMB10
P49721	PSMB2	0.225105	0.521212	0.62067	0.78923
P49720	PSMB3	0.249112	0.532124	0.533348	0.758975
P28070	PSMB4	0.211911	0.529763	0.440232	0.682374
P28074	PSMB5	0.359851	0.537458	-0.00953501	0.512557
P28072	PSMB6	0.314132	0.509759	-0.20416	0.357802
Q99436	PSMB7	0.238102	-0.509561	0.531433	0.150096
P28062-2	PSMB8	-0.0620538	0.224805	-0.0277342	0.077952
P28065	PSMB9	-4.851	-2.95257	-4.27856	-6.97562
P62191	PSMC1	-0.0151354	-0.643467	0.223202	-0.251379
P35998	PSMC2	0.330983	0.311025	0.00584654	0.374039
P17980	PSMC3	0.444726	0.467663	0.63767	0.894927
P43686	PSMC4	-0.220363	0.276867	0.343578	0.230987
P62195	PSMC5	-0.713294	0.201685	-0.246394	-0.437633
P62333	PSMC6	0.40723	-1.70573	0.452333	-0.488532
Q99460	PSMD1	0.587858	0.351868	-0.0653746	0.504807
B1AJY5	PSMD10		-1.1662	-0.451311	-1.14375
O00231	PSMD11	-0.78332	-0.172209	0.222077	-0.423459
O00232	PSMD12	-0.0185974	0.457303	0.195517	0.366169
Q9UNM6	PSMD13	-1.30614	0.205207	0.392631	-0.408939
O00487	PSMD14	-0.13507	0.320905	0.0509138	0.136687
Q13200	PSMD2	0.422965	0.41818	0.0957002	0.540888
O43242	PSMD3	0.222866	-0.947626	-0.903783	-0.94024
P55036	PSMD4	-0.890099	0.476957	0.249753	-0.0943326
Q16401	PSMD5	-0.180732	-0.114437	0.354575	0.0342983
C9IZE4	PSMD6	-1.93005	0.193266	0.136081	-0.924167
P51665	PSMD7	-0.0418011	-0.419289	0.144657	-0.182693
P48556	PSMD8	0.0382146	0.155543	-0.690502	-0.286796
F5H5V4	PSMD9	0.592871	-0.396617	0.573874	0.444634
Q06323	PSME1	0.444687	-2.78985	0.354947	-1.14905
Q9UL46	PSME2	0.578666	0.517838	0.466023	0.902125
P61289	PSME3	0.472781	0.517999	0.297715	0.743913
Q14997	PSME4	0.0719913	0.310458	-0.703424	-0.185315
O95456-2	PSMG1	-0.0254602		-1.75033	-1.25567
Q969U7	PSMG2			-8.16898	-8.16898
Q9BT73	PSMG3
Q5JS54	PSMG4
P78330	PSPH	0.0303156	-2.78912	0.7383	-1.16654
P26599	PTBP1	0.0490945	-3.61946	0.651735	-1.68507
Q96EY7	PTCD3
B4DP11	PTGES3	-1.44419		0.438165	-0.711368
Q14914	PTGR1	0.0724758			0.0724758
B8ZZQ6	PTMA	0.407104	0.511284	0.208945	0.650866
P20962	PTMS	0.704239	-1.1644	0.498625	0.0222087
Q06124	PTPN11
Q6NZI2	PTRF		0.61943		0.61943
Q9UHX1-2	PUF60	-0.469292	-0.0689531	0.401493	-0.0789541
Q96QR8	PURB
G8JLB3	PUS1	0.612219	0.766625	0.297144	0.967632
Q96PZ0	PUS7	0.422798	0.567687	0.223731	0.701028
P49023	PXN	0.483011	0.519466		0.708859
P32322	PYCR1	0.361043		0.445977	0.570649
Q96C36	PYCR2
H0Y6C3	PYCRL	-0.00838707		-0.551346	-0.395791
P11216	PYGB	0.532155		-0.161782	0.261894
F5H816	PYGL	0.188312	0.243124	0.281157	0.411415
P47897	QARS	0.295377	-0.209088	0.627462	0.412084
P09417	QDPR	0.278239	-0.125174	0.325102	0.27607
Q2TAL8	QRICH1	0.406282	-0.34636	0.460146	0.300262
Q9H0R6	QRSL1
Q9BXR0	QTRT1		0.456159	-0.237648	0.15451
Q9H974	QTRTD1
P61026	RAB10
Q15907	RAB11B	0.847073			0.847073
P61106	RAB14	-4.12276			-4.12276
Q9H0U4	RAB1B	0.543296	-4.91019	-1.41639	-3.33898
H7BYW1	RAB6A	-0.13006			-0.13006
C9J8S3	RAB7A	-0.0656905		0.244283	0.126284
Q15276	RABEP1	0.141891	0.265581	0.630211	0.599106
Q9H5N1	RABEP2
Q7Z6M1	RABEPK	0.750172			0.750172
P53611	RABGGTB
O60671	RAD1
O60216	RAD21
P54725	RAD23A	0.444357	0.537583	0.100599	0.625004
P54727	RAD23B	0.225723	0.66958	0.265545	0.670216
Q99638	RAD9A
Q5QPL9	RALY
B5MDF5	RAN	0.492712	0.203948	-2.28934	-0.919532
P43487	RANBP1	0.301787	0.189356	0.318349	0.46736
B4DQH9	RANBP10
Q9H6Z4-3	RANBP3	0.23993	0.405401	0.369548	0.58594
Q96S59	RANBP9	-0.911585			-0.911585
P46060	RANGAP1	0.378959	-0.436684	0.466768	0.236161
G5E9P9	RAP1GDS1
P54136	RARS	-0.506119	-3.42571	0.291429	-2.10178
Q09028-3	RBBP4	0.549442	0.256693	0.594731	0.80879
Q15291-2	RBBP5			0.530372	0.530372
Q16576	RBBP7	0.401391	0.134272	0.412387	0.547357
P98175-2	RBM10			-0.200388	-0.200388
Q9NTZ6	RBM12
E1P5S2	RBM39
Q9BWF3	RBM4			0.59125	0.59125
Q9Y5S9	RBM8A	-0.158952	0.101818	0.478256	0.243135
P38159	RBMX	0.621159	0.657584	0.647008	1.11183
P62877	RBX1	0.225699			0.225699
P18754	RCC1
Q9P258	RCC2
A6NED2	RCCD1
O43598	RCL
Q15293	RCN1	-0.222998	0.615469	-0.224405	0.097033
Q14257	RCN2	0.379141	0.555524		0.660908
Q96D15	RCN3	-0.377413	0.830659	0.567028	0.589055
Q9UKL0	RCOR1	-0.500133			-0.500133
P35241	RDX	0.437314	0.776148	0.162539	0.794434
P46063	RECQL	-0.176189	0.531202	0.499582	0.4934
Q2TAM5	RELA	-0.28519	-0.065225	-0.502199	-0.492257
H0YDT0	REPS1
H0YGR4	REXO2		-3.23284	0.372853	-2.02232
Q9GZR2	REXO4
Q7L0Y3	RG9MTD1			-2.41087	-2.41087
Q8TBZ6	RG9MTD2	0.61707	0.780997	0.624131	1.16752
P61586	RHOA		0.0511523		0.0511523
O75792	RNASEH2A
Q5VTR2	RNF20	-0.202607		0.146546	-0.0396413
Q5TDE7	RNF220
O75150	RNF40	-0.00530602		-1.53506	-1.08921
Q9H4A4	RNPEP	-0.272764	-1.62528	-0.373519	-1.31149
C9JVN5	ROBO1
Q13464	ROCK1
O75116	ROCK2	-0.226677	0.216722	-0.46306	-0.273095
E9PLD3	RP11-831H9.11
P27694	RPA1	-0.356334	0.73994	0.0240734	0.235374
P15927	RPA2		0.581052	0.0836199	0.469994
P35244	RPA3
Q9H6T3	RPAP3			-0.156282	-0.156282
Q96AT9	RPE	-0.150494			-0.150494
P49247	RPIA	0.942941		-0.421381	0.368799
P27635	RPL10	0.628114	0.742317	0.601251	1.13835
P62906	RPL10A	-0.0110057	-0.451461	-0.153138	-0.35542
P62913	RPL11	0.483267	-0.501636	0.734618	0.413527
P30050	RPL12	0.365392	0.710038	0.748768	1.0532
P26373	RPL13	0.520139	0.81278	0.773302	1.21603
P40429	RPL13A	0.79231	0.694531	0.541049	1.1708
P50914	RPL14		-1.68809	-2.72773	-3.12246
P61313	RPL15	0.578888	0.756482	0.087202	0.821323
P18621	RPL17	0.535355	0.767696	0.726208	1.17159
Q07020	RPL18	0.463032	0.463328	0.39383	0.762212
Q02543	RPL18A	0.474606	-0.189431	0.488305	0.446569
P84098	RPL19	0.151244	0.740091	0.703486	0.92077
P46778	RPL21	0.383373	0.727133	0.579446	0.975694
P35268	RPL22	0.653483	0.677679	0.750941	1.2021
P62829	RPL23	-0.833319	-0.83684	0.423679	-0.719655
P62750	RPL23A	0.638923	0.680257	0.815584	1.23251
P83731	RPL24	0.171773	0.796627	0.646887	0.932587
P61254	RPL26	0.732804	0.795138	0.742944	1.3111
Q9UNX3	RPL26L1
P61353	RPL27	0.375673	0.599829	0.585645	0.901329
P46776	RPL27A	-0.899358	0.859358	0.6095	0.3288
P46779	RPL28	0.550455	0.847722	0.764029	1.24835
P47914	RPL29	0.509588	0.819455	0.671223	1.15485
P39023	RPL3	0.375113	0.848122	0.705459	1.11353
P62888	RPL30			0.528595	0.528595
P62899	RPL31	0.649437	0.777111	0.857093	1.31846
D3YTB1	RPL32	0.390971	0.824843	0.496442	0.988572
P49207	RPL34		0.513217	0.62449	0.804481
P42766	RPL35		0.848692	0.805286	1.16954
P18077	RPL35A	0.582724	0.784631	0.57288	1.1202
Q9Y3U8	RPL36		0.631168	0.542445	0.829869
P83881	RPL36A		0.811977	0.724356	1.08635
P63173	RPL38	0.312829		0.718303	0.72912
Q59GN2	RPL39P5
E7EWF1	RPL4	0.326518	0.632415	0.654304	0.931402
P46777	RPL5	0.117841	0.799881	0.616189	0.885604
Q02878	RPL6	0.497544	-0.540401	0.665126	0.359267
P18124	RPL7	0.407924	0.711041	0.453663	0.907957
P62424	RPL7A	0.446834	-0.216249	-1.30715	-0.621557
P62917	RPL8	0.572474	0.58557	0.0893047	0.720157
P32969	RPL9	0.0817828	0.666074	-1.48752	-0.427043
P05388	RPLP0	0.147463	0.756436	0.612756	0.875641
P05386	RPLP1	0.596164	0.00329761	0.699521	0.749968
P05387	RPLP2	0.589218	0.353449	0.557092	0.865886
Q9BUL9	RPP25	-0.299565	-0.0734383	0.289793	-0.0480412
E9PB02	RPP30			-0.123261	-0.123261
O75818-2	RPP40		0.19526	0.478596	0.476488
Q9NQG5	RPRD1B			0.167775	0.167775
P46783	RPS10	-0.154006	-1.42955	0.619551	-0.556571
P62280	RPS11	0.63376	0.7704	0.632218	1.1757
P25398	RPS12	0.649281	0.717011	0.428264	1.03609
P62277	RPS13	0.668017	0.743332	0.784599	1.26783
P62263	RPS14	0.614429	0.813234	0.73086	1.24622
P62841	RPS15	0.794678	0.494744	0.754453	1.18003
P62244	RPS15A	0.569527	-0.212323	0.725326	0.624999
P62249	RPS16	0.649376	0.462537	-0.665632	0.25766
P0CW22	RPS17L	0.663025	0.812898	0.720965	1.26837
P62269	RPS18	0.752572	0.204612	0.753648	0.98775
P39019	RPS19	0.668322	0.104573	0.753875	0.881481
P15880	RPS2	0.696825	0.752145	0.713001	1.24821
P60866	RPS20	0.784231	0.52427	0.539279	1.06682
P63220	RPS21	0.569606	0.650402	0.510661	0.999202
P62266	RPS23	0.631976	0.843881	-0.552393	0.533162
E7EPK6	RPS24	0.764667	0.827518	0.783337	1.37151
P62851	RPS25	0.715703	0.745408	0.247054	0.986209
P62854	RPS26	0.665738	0.814837	0.748019	1.28668
P42677	RPS27	0.309463	0.800317	0.540111	0.952565
P62979	RPS27A	0.486515	0.560372	0.237329	0.741442
H0YMV8	RPS27L	0.536606			0.536606
P62857	RPS28	0.517042	-2.00171	0.458731	-0.592326
P62273	RPS29	0.473073		-0.0239448	0.317582
P23396	RPS3	0.687148	0.702951	0.771638	1.24808
P61247	RPS3A	0.673302	0.820999	-0.438699	0.609452
P62701	RPS4X	0.748571	0.819544	0.775791	1.35325
P46782	RPS5	0.608056	0.655074	0.411364	0.96677
P62753	RPS6	0.530634	0.680549	-0.0652225	0.661621
P62081	RPS7	0.807376	0.771088	0.755563	1.34755
Q5JR95	RPS8	0.570338	0.795045	0.766171	1.23065
P46781	RPS9	0.511593	0.816635	0.231368	0.900433
C9J9K3	RPSA	0.565581	0.640279	0.58615	1.03462
Q8IZ73	RPUSD2	0.375745	0.482231	0.0533326	0.526144
Q9P2E9-2	RRBP1	-2.19566			-2.19566
P23921	RRM1	-0.880768			-0.880768
P31350	RRM2	0.430142		-0.334526	0.0676104
Q9Y3B9	RRP15
O43818	RRP9
Q5VWQ0	RSBN1
O76021	RSL1D1			0.492197	0.492197
Q15404	RSU1
Q92541	RTF1		0.687388	0.548659	0.874017
Q9Y265	RUVBL1	0.0868163	0.682348	0.703292	0.850123
Q9Y230	RUVBL2	-0.917732	-1.71867	0.226481	-1.39137
Q9H446	RWDD1
P60903	S100A10	0.506248		-0.300092	0.145774
Q99584	S100A13	0.489946			0.489946
P29034	S100A2	-0.193022			-0.193022
P26447	S100A4	0.422465	-0.412221	-1.27975	-0.732948
P06703	S100A6			-0.264695	-0.264695
P31151	S100A7		-1.26505		-1.26505
P05109	S100A8
Q9UBE0	SAE1	0.301695	0.677137	-0.0465502	0.538253
B7Z959	SAFB
Q9Y3Z3	SAMHD1	0.243507	0.606604	-0.666019	0.106285
Q5T5C7	SARS	0.0513503	0.609423	0.067431	0.420429
Q9NP81	SARS2	0.333593	0.804409	-2.25739	-0.646278
Q15020	SART3	-0.599734	0.00768362	0.362362	-0.132611
E9PBV3	SBSN		-2.55657		-2.55657
Q12765	SCRN1	0.58587	-0.401181	0.569565	0.435469
Q9BRK5	SDF4	0.331991	0.766952	-0.34486	0.43537
P31040	SDHA	-0.570377	-0.602616	-0.038904	-0.699689
F5GYJ5	SDHAF2	0.73522	-1.91235	-0.204149	-0.79748
P21912	SDHB	-1.14514			-1.14514
P55735	SEC13	0.70959			0.70959
D6REX3	SEC31A	-0.0887595			-0.0887595
Q96EE3	SEH1L		0.804921	-0.426236	0.267771
Q96BR5	SELRC1
O60613	SEP15
P49903	SEPHS1	0.498217			0.498217
E7EW69	SEPT10	0.354929		0.485268	0.594109
D6RGI3	SEPT11	0.0471215	0.047342	0.38467	0.276628
Q15019	SEPT2	0.0389215	-1.72295	0.523863	-0.669824
B1AMS2	SEPT6
Q16181	SEPT7	0.44816	0.566244	0.692432	0.985442
A6NMH6	SEPT8	-0.150722			-0.150722
Q9UHD8-7	SEPT9	-0.101045	0.307512	-1.42296	-0.702344
Q8NC51	SERBP1	0.635302			0.635302
Q3SYB4	SERPINB12		-0.413551		-0.413551
P29508	SERPINB3
P35237	SERPINB6	-0.0541409			-0.0541409
P50454	SERPINH1	0.429436	-3.37446	-0.40355	-1.9333
Q99574	SERPINI1
Q01105	SET	0.35107	0.401562	0.23086	0.567819
Q8WTS6	SETD7	-0.0188854	-1.41284	-0.296803	-0.997969
Q15637-4	SF1			-0.760959	-0.760959
Q12874	SF3A3	-0.125298	-1.13792	-0.341406	-0.926431
Q15393	SF3B3	0.450742	0.720955	-0.199463	0.56132
Q9BWJ5	SF3B5	0.333386	0.699348	-0.341477	0.399098
P31947	SFN	0.217001	0.368419	-0.26959	0.182344
O43765	SGTA	0.250487	0.834	0.679338	1.01835
Q9H788-2	SH2D4A	0.613885			0.613885
Q99961	SH3GL1	0.669263	0.732124	0.00416201	0.811494
Q99962	SH3GL2
Q96B97-2	SH3KBP1	-0.0362951		-1.61478	-1.16749
P34896-2	SHMT1	0.344858	0.743493	0.101061	0.686708
P34897-3	SHMT2	0.317942	0.582742	0.377807	0.738137
Q9UHJ6	SHPK
Q8TF72	SHROOM3			-1.80179	-1.80179
Q9H173	SIL1
Q96EB6	SIRT1
P42285	SKIV2L2	0.42435			0.42435
P63208	SKP1	0.285106	-0.494474	-0.868059	-0.622053
B4E2Z3	SLC3A2
Q9BWU0	SLC4A1AP	-0.199491	0.636478	-0.465228	-0.0163047
O14745	SLC9A3R1	-0.630801	-2.74554	-3.64966	-4.05647
Q9GZT3	SLIRP	0.335914	0.329699	-2.63442	-1.13669
Q9H2G2-2	SLK
F8VXC8	SMARCC2
B4DGM3	SMARCE1	-6.05409		0.50865	-3.92122
Q14683	SMC1A	0.232158	0.250338	0.361621	0.487351
O95347-2	SMC2	-6.93225	-1.34743		-5.85462
Q9UQE7	SMC3			0.384939	0.384939
E9PD53	SMC4	-2.75486	-4.44767	-1.3319	-4.92735
Q6IN85	SMEK1	0.278885	0.188743	0.104236	0.330166
Q5MIZ7-3	SMEK2
P52788	SMS	0.410093	-1.26029	0.446042	-0.233341
Q2TAY7	SMU1	0.489936		0.159496	0.459218
O00161-2	SNAP23
O95721	SNAP29
E7EPV7	SNCA	0.773767			0.773767
O76070	SNCG	0.858912			0.858912
Q7KZF4	SND1	0.526695	0.706517	0.323371	0.898694
O75643	SNRNP200	-0.276728	-2.02114	0.393465	-1.09951
E7ENP4	SNRPB	-0.296703	0.660229	0.317735	0.393326
P08579	SNRPB2			0.357843	0.357843
P62314	SNRPD1	0.0585411	0.585603	0.27319	0.529623
P62316	SNRPD2	-1.786		-1.78957	-2.52832
B4DJP7	SNRPD3	0.431681	0.101283	-0.572474	-0.0228106
P62304	SNRPE	0.265098		-1.51513	-0.883904
P62306	SNRPF	0.151192	0.145303	-0.444574	-0.0854942
Q49AN9	SNRPG	-1.27742		-1.66516	-2.08072
Q13573	SNW1
Q13596	SNX1	0.0519298	0.43122	0.380421	0.498583
O60749	SNX2	-8.23171	0.635266		-5.3715
Q96L92	SNX27
Q9Y5X3	SNX5
Q9UNH7	SNX6		-1.06978		-1.06978
Q9Y5X1	SNX9
P04179	SOD2	0.038871	-3.63831	-0.579318	-2.41261
Q00796	SORD	-0.155788	-2.61499	0.651313	-1.22367
P23497	SP100	-1.19377	0.235307	-0.96244	-1.10903
O60271-4	SPAG9	-1.33073	-0.208028	-0.301239	-1.06233
Q13813	SPTAN1	0.426719	-0.63169	0.62001	0.239623
Q01082	SPTBN1
Q13501	SQSTM1	-1.00165	0.253827	0.112684	-0.3667
Q8NEF9	SRFBP1
P19623	SRM	-0.161823	-2.16686	0.162292	-1.25077
P37108	SRP14	0.197293	0.353142	0.0204466	0.329598
P09132	SRP19		0.332936	0.108003	0.311791
Q9UHB9	SRP68
O76094	SRP72			-0.0835343	-0.0835343
P49458	SRP9	0.376037	0.2951	0.397617	0.617046
H3BLV9	SRPK1
Q9UQ35	SRRM2	-0.52281	0.306435	-0.629198	-0.488192
Q9BXP5-5	SRRT	0.344345		-1.90619	-1.10439
Q07955	SRSF1	0.207188	0.758385	0.490128	0.840449
Q05519-2	SRSF11	0.0634969		0.237761	0.213021
Q01130	SRSF2	0.501865	0.723743	0.458396	0.97226
B4E241	SRSF3	0.0511547	0.659085	-2.89912	-1.26375
Q08170	SRSF4		0.38666	0.550463	0.662646
Q13243	SRSF5	0.445073	0.775003	0.561826	1.02878
Q13247-3	SRSF6	0.708245	0.782224	0.678324	1.25215
C9JAB2	SRSF7	0.338413	0.379477	0.416123	0.654723
Q9BRL6-2	SRSF8
Q13242	SRSF9	-2.01452		0.0339811	-1.40045
P05455	SSB	0.576047	0.612787	-0.445976	0.428889
Q9NRY2	SSBIP1
Q04837	SSBP1	0.574091	0.758717	0.616867	1.12565
O43805	SSNA1	0.423615	0.770107	0.750453	1.12247
Q08945	SSRP1	-0.349872			-0.349872
H0YEB6	SSSCA1	-0.131549	0.147268	0.131817	0.0851796
P50502	ST13	0.549838	0.685112	0.312083	0.893179
Q92783-2	STAM		0.131046	-0.449865	-0.225439
O95630	STAMBP
P42224	STAT1	0.039736	0.024048	0.102417	0.0959565
P40763-2	STAT3
P31948	STIP1	0.449606	0.615061	0.489641	0.89738
P16949	STMN1	0.61254	0.36669	0.436659	0.817464
E5RGX5	STMN2	0.326727	-2.00927	0.140499	-0.890299
Q9Y3F4	STRAP	0.556157	0.679129	0.386297	0.936221
O43815	STRN			-0.12648	-0.12648
Q13033-2	STRN3
F5GYK2	STRN4	-5.28272			-5.28272
Q9UNE7	STUB1	0.119425	0.553323	0.0749096	0.43166
P53999	SUB1	0.485346	0.502089	0.316676	0.752929
P53597	SUCLG1			-0.428357	-0.428357
Q96I99	SUCLG2	0.334434	-0.660046	-0.434971	-0.439123
Q9Y2Z0	SUGT1	0.908529	-2.58162		-1.18305
Q9Y5B9	SUPT16H
O00267-2	SUPT5H		0.0459326	-0.00401591	0.0296396
Q7KZ85	SUPT6H	0.106275	0.129853	-0.592172	-0.205562
Q15527	SURF2
O60279	SUSD5			0.442611	0.442611
Q15022	SUZ12
Q9UH65	SWAP70	0.304676	0.628778	0.393581	0.766164
Q96A49	SYAP1	-0.112882	0.53414	-1.18078	-0.438512
Q9H7C4-2	SYNC	-1.08697	0.394564	-0.406442	-0.634418
O60506	SYNCRIP	0.695826	0.832893	0.744896	1.31267
Q4VXL4	TACC2
Q9Y6A5	TACC3		0.150046		0.150046
Q92804-2	TAF15	0.272747			0.272747
Q9Y3D8	TAF9
P37802	TAGLN2	0.304327		0.828959	0.801354
P37837	TALDO1	-0.0122261	-0.944456	0.0767909	-0.508005
B1AKP7	TARDBP			0.503144	0.503144
P26639	TARS	0.170902	0.549254	0.057171	0.44879
B8ZZD4	TAX1BP1
E5RIW3	TBCA	0.115406		0.313545	0.303314
Q99426	TBCB	0.874732	-0.520331	0.301395	0.378624
Q9BTW9	TBCD
B7Z475	TBL1XR1	0.378183		0.294613	0.475738
P62380	TBPL1
P23193	TCEA1	-1.1132			-1.1132
Q96EI5-2	TCEAL4			0.649055	0.649055
E5RHG8	TCEB1	0.511673	0.426918	0.406072	0.776342
Q15370	TCEB2	0.0701108	0.0659737	0.587027	0.417489
Q13428-3	TCOF1	-0.324372	-0.138398	-1.83501	-1.32663
P17987	TCP1	0.25902	0.523934	-2.44159	-0.957612
Q9NUW8	TDP1
Q9NYB0	TERF2IP		0.740836	0.0534093	0.561616
Q9UGI8	TES	0.186073	-0.195507	0.351515	0.197501
G5E9V1	TFG	0.314785		-1.87721	-1.1048
O43294	TGFB1I1			0.249679	0.249679
P22735	TGM1
B4DIT7	TGM2	-0.313728	0.748427	-0.527417	-0.0535309
P52888	THOP1	-0.00296178	-1.21887	0.100481	-0.647415
Q9NXG2	THUMPD1		0.97257	0.391323	0.964418
Q9BV44	THUMPD3		0.702349	0.211325	0.646065
O75663	TIPRL			0.913524	0.913524
G5E9E7	TJP1			-0.0836747	-0.0836747
P04183	TK1
P29401	TKT	-0.00712992	-1.5173	0.400298	-0.649017
F5H7D6	TLE3	0.042921			0.042921
Q9Y490	TLN1	0.21794	0.514391	0.268641	0.577912
Q9Y4G6	TLN2
Q9NYL9	TMOD3	0.332167	-0.762693	0.304437	-0.0727972
P62328	TMSB4X	-0.287568			-0.287568
Q9C0C2	TNKS1BP1	-2.27632		-1.75956	-2.8538
Q92973-2	TNPO1	0.0852488	0.70374	-0.389985	0.230365
Q9Y5L0-3	TNPO3		1.05511	0.413755	1.03865
Q96GM8	TOE1			0.665583	0.665583
E7EPZ3	TOM1			-9.02074	-9.02074
B7Z2L7	TOM1L2
P11387	TOP1		-0.484604		-0.484604
A6NNK5	TP53BP1	-0.394506	-0.962664		-0.959664
Q96S44	TP53RK	0.605985	0.882545		1.05255
P55327-2	TPD52	0.539991	0.562663	0.540367	0.948599
O43399	TPD52L2	0.562782	0.48976	0.820443	1.08137
O43399-2	TPD52L2
P60174-1	TPI1	-1.42203	-2.33095	-0.153897	-2.25564
H7BYY1	TPM1	0.386399	-0.199283	-1.13184	-0.545434
P09493-3	TPM1	0.52326	0.519838	0.651328	0.978277
P07951-2	TPM2	0.23475	0.501625	0.564734	0.751196
Q5TCU3	TPM2		0.382097		0.382097
P06753	TPM3	-0.218302			-0.218302
P06753-2	TPM3	0.494729	0.577325	0.641758	0.98947
P67936	TPM4	0.178007	0.564966	0.558981	0.751683
P67936-2	TPM4	0.484973	0.601152	0.36515	0.837894
P29144	TPP2	-0.212155	0.496774	0.358058	0.37105
P12270	TPR	0.278211	0.826175	0.310094	0.81665
Q9Y3C4	TPRKB
P13693	TPT1	-0.888381			-0.888381
B4DQI6	TRA2A			0.424496	0.424496
P62995	TRA2B	0.271088	0.823443	0.573217	0.962875
Q12933-4	TRAF2
O14545	TRAFD1
F5H897	TRAP1	0.50757	0.537402	-0.214804	0.479297
O43617	TRAPPC3
O95361	TRIM16
F5H012	TRIM21	-2.10106	-1.83003	-0.758973	-2.70781
Q14258	TRIM25	0.154477	0.408528	0.0357811	0.34571
Q13263	TRIM28	0.381605	0.38382	0.395365	0.670182
Q96DX7	TRIM44			0.439902	0.439902
Q96LD4	TRIM47
Q9BRZ2	TRIM56
G5E9U1	TRIP10	-0.699677			-0.699677
Q9NXH9-2	TRMT1	0.16049	0.435665	-0.103631	0.284359
Q7Z4G4-2	TRMT11	0.489998		0.51941	0.713759
Q9UI30	TRMT112	-3.28712	0.922268	0.195714	-1.25235
Q7Z2T5	TRMT1L
F2Z2W7	TRMT2A	-0.156091		0.509239	0.249713
Q32P41	TRMT5
Q9UJA5	TRMT6	0.192981	0.561147	0.591968	0.777169
Q96FX7	TRMT61A	-1.9149	0.436664	-0.669677	-1.2401
Q96Q11	TRNT1	0.335275	0.656392	-1.50507	-0.296412
Q5LJ98	TROVE2	0.482168	0.640384	0.67119	1.03562
Q15714-2	TSC22D1		-2.22248		-2.22248
C9J7Z4	TSEN2
E7EQB3	TSEN34			0.277181	0.277181
Q15631	TSN	-0.224427	0.507773	0.371381	0.378007
Q99598	TSNAX	0.293559	0.599211	0.439433	0.769148
Q2NL82	TSR1	-1.68108		0.505222	-0.831459
A8MUM1	TSSC1		0.305629		0.305629
Q13630	TSTA3	0.752266		0.0805757	0.588908
Q99614	TTC1	0.453506	0.259595	-2.65059	-1.11861
Q6PID6	TTC33			0.504776	0.504776
Q5R3I4	TTC38	-0.115922		0.50981	0.278521
E5RIH5	TTI2			0.41541	0.41541
B1AH89	TTLL12	0.288646	0.249714	0.0542591	0.342149
G3V1U9	TUBA1A			0.659865	0.659865
P68363	TUBA1B	0.675694	0.735787	0.5698	1.14389
A8MUB1	TUBA4A	-0.043118	0.655575	0.545108	0.66832
Q5JP53	TUBB	0.714631	0.358496	0.679406	1.01183
Q13885	TUBB2A	-0.146518	0.031247	0.272978	0.0910522
Q13509	TUBB3	0.534521	0.37022	0.299072	0.695022
P04350	TUBB4A	0.539577		0.691687	0.870635
P68371	TUBB4B	0.711873	0.336542	0.640971	0.975367
Q9BUF5	TUBB6	0.461818	0.185309	0.57968	0.708297
P49411	TUFM	0.579921	0.044377	0.355343	0.565596
F5H0R1	TUT1
Q12792	TWF1	-0.0818337			-0.0818337
Q6IBS0	TWF2	-1.40131			-1.40131
P40222	TXLNA	0.098747	-0.23393	0.164198	0.016752
Q9NUQ3	TXLNG
P10599	TXN	-3.20125	-1.11726	-7.10971	-6.59809
Q86UY0	TXNDC5	0.460173	-0.618468	0.375753	0.125549
O14530	TXNDC9	0.100144	0.135926	0.117446	0.204102
O43396	TXNL1	0.618294	0.653946	0.560563	1.05817
Q16881-4	TXNRD1	0.4652	0.67155	0.38334	0.877624
C9JGI3	TYMP
P26368-2	U2AF2	0.325638		-0.24709	0.0555422
Q16222	UAP1	-0.756438	-0.91957	0.16066	-0.874887
Q3KQV9	UAP1L1	0.755219		0.868814	1.14836
P22314	UBA1	0.156749	0.502925	0.259982	0.530964
Q9UBT2	UBA2	-0.377657	0.427481	-0.121252	-0.0412391
Q8TBC4	UBA3
A0AVT1	UBA6	0.119977			0.119977
Q9BSL1	UBAC1
C9JZY6	UBE2H
H3BQQ9	UBE2I
Q9C0C9	UBE2O
Q14139	UBE4A
O95155-2	UBE4B
H3BRL3	UBFD1
Q96S82	UBL7	0.710297	0.0230348	0.691631	0.822703
Q9UMX0-2	UBQLN1	0.13665	0.350111	-0.142156	0.198958
F5H2G2	UBQLN2	0.296409	-0.0398139	0.501863	0.437896
Q5T4S7-3	UBR4
O95071	UBR5
Q8N806	UBR7			-0.196962	-0.196962
E9PRQ7	UBXN1	0.386857		0.437945	0.583223
B7ZKP8	UBXN2A			0.682699	0.682699
O94888	UBXN7		0.709199		0.709199
P15374	UCHL3			0.378305	0.378305
E9PGR0	UCHL5	-0.169117		-0.369	-0.380506
Q9BZX2	UCK2			0.480733	0.480733
O60701	UGDH	0.509874	0.567295	0.55509	0.942385
Q9NYU2-2	UGGT1	0.265948	-0.0322732	0.332916	0.327122
Q16851-2	UGP2	0.269511	0.378247	0.422414	0.617864
P11172	UMPS
Q9H3U1-2	UNC45A
Q92900-2	UPF1	0.031402			0.031402
P06132	UROD	0.565764		0.201357	0.542436
O60763	USO1
G5E9A6	USP11			-0.113424	-0.113424
A6NJA2	USP14	0.524365	-2.56859	-4.83102	-3.96942
Q9Y4E8	USP15	0.320441	0.511856	-0.824295	0.00462009
Q13107-2	USP4
E9PM46	USP47
Q86UV5	USP48
P45974-2	USP5	0.26259	0.695816	-0.626704	0.191508
F5H8E5	USP7	-0.0359678	0.677585	-0.0759967	0.326561
P40818	USP8
Q93008-1	USP9X		-2.67203	-0.260114	-2.07334
Q5H8X8	UTS2	0.618404	0.814124	0.679796	1.21955
B0V043	VARS	-0.206079	0.245863	0.264692	0.175789
Q6EMK4	VASN
P50552	VASP	-0.672788			-0.672788
P61758	VBP1	0.17321	0.731373	0.635284	0.889042
P18206-2	VCL	0.380415	0.455053	0.353087	0.686213
P55072	VCP	0.429758	0.524665	0.604231	0.899889
P08670	VIM	0.525897	0.52571	0.376706	0.824637
Q9Y4B6-2	VPRBP
O75436	VPS26A	0.342722	0.39994	0.268828	0.583984
Q4G0F5	VPS26B
Q9UBQ0	VPS29	0.375333	0.624096	0.197013	0.690766
Q96QK1	VPS35	0.299884	-0.14869	-0.00831872	0.082489
Q9NP79	VTA1
P23381	WARS	-0.404042	0.668466	-0.0906096	0.100352
O75717	WDHD1	-0.159793		0.214585	0.0387437
O75083	WDR1	-0.108685	-1.65376	-0.495674	-1.30373
Q9GZL7	WDR12	0.517674	0.572121	0.00605346	0.632688
Q9H7D7-2	WDR26
P57081-2	WDR4		0.679081		0.679081
Q5JSH3	WDR44	-0.107189	0.150557	-1.87251	-1.05606
P61964	WDR5	0.0542606	0.579736	0.700145	0.770267
Q9NNW5	WDR6	-0.0160356		-0.500931	-0.36555
H0YN81	WDR61	-0.186991	0.349488	0.0579171	0.127257
Q9BQA1	WDR77	0.00331227	0.532844	0.399481	0.54019
Q9BRP8-2	WIBG	0.523497	0.775903	0.64623	1.12331
F5H2M7	WNK1
Q9BUR4	WRAP53
Q15007	WTAP	-0.568235	0.447356	0.262321	0.0816617
Q9GZV5	WWTR1	0.762525			0.762525
P98170	XIAP			-0.245854	-0.245854
G5E9Y2	XPNPEP1	-0.135871	0.566669	0.233709	0.383653
O14980	XPO1	0.122059	0.292527	0.23	0.372152
E7ESC6	XPO7			0.373283	0.373283
O43592	XPOT	0.394634	0.801676	0.390689	0.916255
Q13426	XRCC4
P13010	XRCC5	0.682372	0.0721071	0.758291	0.873398
P12956	XRCC6	0.668235	0.00801693	-0.224007	0.261104
Q9H0D6	XRN2
A6NL56	YAF2			0.492133	0.492133
F5H202	YAP1	0.258989	0.614926	-0.487097	0.22333
P54577	YARS	0.383914	0.644589	0.231703	0.72758
P67809	YBX1	0.626536	0.786498	0.824054	1.29158
F5H8I7	YTHDF2	-0.156487	0.300512	0.700519	0.487598
P31946	YWHAB	0.51542	0.479424	0.0766007	0.618599
P31946-2	YWHAB	0.162445	-0.600906	0.0575739	-0.219905
P62258	YWHAE	0.150771	0.70986	-0.0279388	0.480756
P61981	YWHAG	0.411827	0.589315	0.0952761	0.633017
Q04917	YWHAH	0.405315	0.654978	0.138	0.691835
P27348	YWHAQ	0.538925	-0.0368438	-0.12548	0.21743
P63104	YWHAZ	0.391456	0.605949	0.256272	0.723811
B4DLG2	ZC3H11A
F5H0F5	ZC3H15
E7ERS3	ZC3H18	-2.08749		0.331292	-1.24182
Q9UPT8	ZC3H4			0.837438	0.837438
Q8N5P1	ZC3H8
Q7Z2W4-2	ZC3HAV1		0.752229	0.233282	0.696861
H9KV86	ZFP91	0.366448			0.366448
B5MEH6	ZFR	-0.690258			-0.690258
H3BN64	ZFYVE19
Q9H1K0	ZFYVE20
H7C4X9	ZMYND8
O75312	ZNF259
Q5BKZ1	ZNF326
Q969S3	ZNF622	0.567862			0.567862
Q6DD87	ZNF787
O95218-2	ZRANB2	0.437373	0.428577	0.527256	0.804368
A8DPD7	ZYG11B
Q15942	ZYX	0.555169	-0.197239	0.569962	0.535719
