# Supplementary material for: Dynamic rewiring of the human interactome by interferon signaling
Source: Genome Biol. 2020 Jun 15;21:140. doi: 10.1186/s13059-020-02050-y (PMC7294662; doi:10.1186/s13059-020-02050-y)
Supplement: Supplementary file 7 — Additional file 7. Gene Ontology terms differentially enriched between unstimulated and IFN-stimulated interactomes. [file 13059_2020_2050_MOESM7_ESM.xlsx]

## Sheet: Legend
Table S5: Differential interactions between (-) and (+) IFN
Column	Description
GO ID	GO Term ID
GO term	GO Term Name
Z score	Calculated Z score
Interactions (-IFN)	Number of interactions in (-) IFN condition
Interactions (+IFN)	Number of interactions in (+) IFN condition
Proteins (-IFN)	Number proteins in gene set in (-) IFN condition
Proteins (+IFN)	Number proteins in gene set in (+) IFN condition
P value	P value
Adjusted P value	adjusted P value
PPIs (-IFN)	Interacting proteins within the given GO term for -IFN condition
PPIS (+IFN)	Interacting proteins within the given GO term for +IFN condition

## Sheet: Data
GO ID	GO ontology	GO term	Z score	Interactions (-IFN)	Interactions (+IFN)	Proteins (-IFN)	Proteins (+IFN)	P value	Adjusted P value	PPIs (-IFN)	PPIs (+IFN)
GO:0000177	CC	cytoplasmic exosome (RNase complex)	38.7105	0	3	3	4	0	0		EXOSC2-EXOSC4 EXOSC7-EXOSC4 EXOSC2-EXOSC7
GO:0000178	CC	exosome (RNase complex)	38.7105	0	3	3	4	0	0		EXOSC2-EXOSC4 EXOSC7-EXOSC4 EXOSC2-EXOSC7
GO:1905354	CC	exoribonuclease complex	38.7105	0	3	3	4	0	0		EXOSC2-EXOSC4 EXOSC7-EXOSC4 EXOSC2-EXOSC7
GO:0034661	BP	ncRNA catabolic process	33.555	0	3	3	4	7.61539e-247	4.32364e-244		EXOSC2-EXOSC4 EXOSC7-EXOSC4 EXOSC2-EXOSC7
GO:0031125	BP	rRNA 3'-end processing	31.6193	0	3	3	4	2.00768e-219	9.1189e-217		EXOSC2-EXOSC4 EXOSC7-EXOSC4 EXOSC2-EXOSC7
GO:0030001	BP	metal ion transport	28.2532	1	3	6	6	1.30165e-175	4.92673e-173	ATP6V1B2-ATP6V1E1	ATP6V1G1-ATP6V1E1 ATP6V1G1-ATP6V1B2 ATP6V1B2-ATP6V1E1
GO:0006885	BP	regulation of pH	22.3328	1	3	4	5	1.77638e-110	3.66743e-108	ATP6V1B2-ATP6V1E1	ATP6V1G1-ATP6V1E1 ATP6V1G1-ATP6V1B2 ATP6V1B2-ATP6V1E1
GO:0030004	BP	cellular monovalent inorganic cation homeostasis	22.3328	1	3	4	5	1.77638e-110	3.66743e-108	ATP6V1B2-ATP6V1E1	ATP6V1G1-ATP6V1E1 ATP6V1G1-ATP6V1B2 ATP6V1B2-ATP6V1E1
GO:0030641	BP	regulation of cellular pH	22.3328	1	3	4	5	1.77638e-110	3.66743e-108	ATP6V1B2-ATP6V1E1	ATP6V1G1-ATP6V1E1 ATP6V1G1-ATP6V1B2 ATP6V1B2-ATP6V1E1
GO:0051453	BP	regulation of intracellular pH	22.3328	1	3	4	5	1.77638e-110	3.66743e-108	ATP6V1B2-ATP6V1E1	ATP6V1G1-ATP6V1E1 ATP6V1G1-ATP6V1B2 ATP6V1B2-ATP6V1E1
GO:0055067	BP	monovalent inorganic cation homeostasis	22.3328	1	3	4	5	1.77638e-110	3.66743e-108	ATP6V1B2-ATP6V1E1	ATP6V1G1-ATP6V1E1 ATP6V1G1-ATP6V1B2 ATP6V1B2-ATP6V1E1
GO:0043928	BP	exonucleolytic nuclear-transcribed mRNA catabolic process involved in deadenylation-dependent decay	21.7368	0	3	4	5	9.21043e-105	1.74307e-102		EXOSC2-EXOSC4 EXOSC7-EXOSC4 EXOSC2-EXOSC7
GO:0000291	BP	nuclear-transcribed mRNA catabolic process, exonucleolytic	19.3294	0	3	5	6	3.03887e-83	5.30867e-81		EXOSC2-EXOSC4 EXOSC7-EXOSC4 EXOSC2-EXOSC7
GO:0044003	BP	modification by symbiont of host morphology or physiology	18.2331	0	1	3	3	2.81992e-74	4.00252e-72		KPNA2-KPNB1
GO:0044068	BP	modulation by symbiont of host cellular process	18.2331	0	1	3	3	2.81992e-74	4.00252e-72		KPNA2-KPNB1
GO:0097346	CC	INO80-type complex	-18.2331	1	0	4	3	2.81992e-74	4.00252e-72	RUVBL2-RUVBL1
GO:1902562	CC	H4 histone acetyltransferase complex	-15.7798	1	0	5	4	4.28778e-56	5.72797e-54	RUVBL2-RUVBL1
GO:0030374	MF	ligand-dependent nuclear receptor transcription coactivator activity	13.4429	1	3	3	3	3.38835e-41	4.27497e-39	ACTN4-ACTN1	ACTN4-ACTN1 ACTN1-WDR77 ACTN4-WDR77
GO:0043967	BP	histone H4 acetylation	-11.9591	1	0	5	4	5.81828e-33	6.95438e-31	RUVBL2-RUVBL1
GO:0000315	CC	organellar large ribosomal subunit	11.7805	110	146	21	25	4.91954e-32	5.32013e-30	MRPL4-MRPL15 MRPL23-MRPL45 MRPL13-MRPL4 MRPL23-MRPL4 MRPL45-MRPL4 MRPL4-MRPL27 MRPL23-MRPL13 MRPL13-MRPL17 MRPL23-MRPL15 MRPL13-MRPL39 MRPL45-MRPL13 MRPL17-MRPL39 MRPL51-MRPL4 MRPL19-MRPL13 MRPL39-MRPL27 MRPL4-MRPL17 MRPL41-MRPL50 MRPL50-MRPL13 MRPL55-MRPL4 MRPL45-MRPL17 MRPL51-MRPL15 MRPL17-MRPL27 MRPL13-MRPL15 MRPL23-MRPL17 MRPL41-MRPL13 MRPL45-MRPL39 MRPL19-MRPL45 MRPL17-MRPL15 MRPL4-MRPL44 MR…	MRPL13-MRPL4 MRPL4-MRPL27 MRPL41-MRPL24 MRPL55-MRPL4 MRPL41-MRPL50 MRPL41-MRPL13 MRPL13-MRPL17 MRPL41-MRPL4 MRPL24-MRPL13 MRPL50-MRPL13 MRPL50-MRPL4 MRPL49-MRPL24 MRPL24-MRPL18 MRPL39-MRPL27 MRPL45-MRPL13 MRPL4-MRPL15 MRPL23-MRPL4 MRPL45-MRPL4 MRPL51-MRPL55 MRPL4-MRPL17 MRPL55-MRPL50 MRPL51-MRPL4 MRPL24-MRPL4 MRPL55-MRPL41 MRPL23-MRPL15 MRPL41-MRPL45 MRPL55-MRPL15 MRPL49-MRPL50 MRPL51-MRPL15 MRPL…
GO:0005762	CC	mitochondrial large ribosomal subunit	11.7805	110	146	21	25	4.91954e-32	5.32013e-30	MRPL4-MRPL15 MRPL23-MRPL45 MRPL13-MRPL4 MRPL23-MRPL4 MRPL45-MRPL4 MRPL4-MRPL27 MRPL23-MRPL13 MRPL13-MRPL17 MRPL23-MRPL15 MRPL13-MRPL39 MRPL45-MRPL13 MRPL17-MRPL39 MRPL51-MRPL4 MRPL19-MRPL13 MRPL39-MRPL27 MRPL4-MRPL17 MRPL41-MRPL50 MRPL50-MRPL13 MRPL55-MRPL4 MRPL45-MRPL17 MRPL51-MRPL15 MRPL17-MRPL27 MRPL13-MRPL15 MRPL23-MRPL17 MRPL41-MRPL13 MRPL45-MRPL39 MRPL19-MRPL45 MRPL17-MRPL15 MRPL4-MRPL44 MR…	MRPL13-MRPL4 MRPL4-MRPL27 MRPL41-MRPL24 MRPL55-MRPL4 MRPL41-MRPL50 MRPL41-MRPL13 MRPL13-MRPL17 MRPL41-MRPL4 MRPL24-MRPL13 MRPL50-MRPL13 MRPL50-MRPL4 MRPL49-MRPL24 MRPL24-MRPL18 MRPL39-MRPL27 MRPL45-MRPL13 MRPL4-MRPL15 MRPL23-MRPL4 MRPL45-MRPL4 MRPL51-MRPL55 MRPL4-MRPL17 MRPL55-MRPL50 MRPL51-MRPL4 MRPL24-MRPL4 MRPL55-MRPL41 MRPL23-MRPL15 MRPL41-MRPL45 MRPL55-MRPL15 MRPL49-MRPL50 MRPL51-MRPL15 MRPL…
GO:0019400	BP	alditol metabolic process	10.5468	0	1	3	3	5.25705e-26	4.97448e-24		PGP-SORD
GO:0019751	BP	polyol metabolic process	10.5468	0	1	3	3	5.25705e-26	4.97448e-24		PGP-SORD
GO:0051701	BP	interaction with host	10.5468	0	1	4	5	5.25705e-26	4.97448e-24		KPNA2-KPNB1
GO:0042555	CC	MCM complex	10.5124	9	14	6	6	7.57131e-26	6.87778e-24	MCM4-MCM6 MCM2-MCM6 MCM4-MCM7 MCM4-MCM2 MCM7-MCM6 MCM7-MCM2 MCM5-MCM7 MCM3-MCM7 MCM3-MCM4	MCM4-MCM6 MCM4-MCM7 MCM2-MCM6 MCM7-MCM6 MCM4-MCM2 MCM7-MCM2 MCM5-MCM7 MCM3-MCM7 MCM3-MCM4 MCM4-MCM5 MCM3-MCM6 MCM5-MCM6 MCM3-MCM5 MCM3-MCM2
GO:0035097	CC	histone methyltransferase complex	-10.4976	1	0	4	3	8.86365e-26	7.74206e-24	RUVBL2-RUVBL1
GO:0070125	BP	mitochondrial translational elongation	10.3648	143	187	28	33	3.58483e-25	2.90755e-23	MRPL4-MRPL15 MRPL23-MRPL45 MRPL13-MRPL4 MRPL23-MRPL4 MRPL45-MRPL4 MRPL4-MRPL27 MRPL23-MRPL13 MRPL13-MRPL17 MRPL23-MRPL15 MRPL13-MRPL39 MRPL45-MRPL13 MRPL17-MRPL39 MRPL51-MRPL4 MRPL19-MRPL13 MRPL39-MRPL27 MRPL4-MRPL17 MRPL41-MRPL50 MRPL50-MRPL13 MRPL55-MRPL4 MRPL45-MRPL17 MRPL51-MRPL15 MRPL17-MRPL27 GADD45GIP1-MRPL13 MRPL13-MRPL15 MRPL23-MRPL17 MRPL41-MRPL13 MRPL45-MRPL39 MRPL19-MRPL45 MRPL17-MRPL…	MRPL13-MRPL4 MRPL4-MRPL27 MRPL41-MRPL24 MRPL55-MRPL4 MRPL41-MRPL50 MRPL41-MRPL13 MRPL13-MRPL17 MRPL41-MRPL4 MRPL24-MRPL13 MRPL50-MRPL13 MRPL50-MRPL4 MRPL49-MRPL24 GADD45GIP1-MRPL4 MRPL24-MRPL18 GADD45GIP1-MRPL13 MRPL39-MRPL27 MRPL45-MRPL13 MRPL4-MRPL15 MRPL23-MRPL4 MRPL45-MRPL4 MRPL51-MRPL55 MRPL4-MRPL17 MRPL55-MRPL50 MRPL41-GADD45GIP1 MRPL51-MRPL4 MRPL24-MRPL4 MRPL55-MRPL41 MRPL23-MRPL15 MRPL41-…
GO:0070126	BP	mitochondrial translational termination	10.3648	143	187	28	33	3.58483e-25	2.90755e-23	MRPL4-MRPL15 MRPL23-MRPL45 MRPL13-MRPL4 MRPL23-MRPL4 MRPL45-MRPL4 MRPL4-MRPL27 MRPL23-MRPL13 MRPL13-MRPL17 MRPL23-MRPL15 MRPL13-MRPL39 MRPL45-MRPL13 MRPL17-MRPL39 MRPL51-MRPL4 MRPL19-MRPL13 MRPL39-MRPL27 MRPL4-MRPL17 MRPL41-MRPL50 MRPL50-MRPL13 MRPL55-MRPL4 MRPL45-MRPL17 MRPL51-MRPL15 MRPL17-MRPL27 GADD45GIP1-MRPL13 MRPL13-MRPL15 MRPL23-MRPL17 MRPL41-MRPL13 MRPL45-MRPL39 MRPL19-MRPL45 MRPL17-MRPL…	MRPL13-MRPL4 MRPL4-MRPL27 MRPL41-MRPL24 MRPL55-MRPL4 MRPL41-MRPL50 MRPL41-MRPL13 MRPL13-MRPL17 MRPL41-MRPL4 MRPL24-MRPL13 MRPL50-MRPL13 MRPL50-MRPL4 MRPL49-MRPL24 GADD45GIP1-MRPL4 MRPL24-MRPL18 GADD45GIP1-MRPL13 MRPL39-MRPL27 MRPL45-MRPL13 MRPL4-MRPL15 MRPL23-MRPL4 MRPL45-MRPL4 MRPL51-MRPL55 MRPL4-MRPL17 MRPL55-MRPL50 MRPL41-GADD45GIP1 MRPL51-MRPL4 MRPL24-MRPL4 MRPL55-MRPL41 MRPL23-MRPL15 MRPL41-…
GO:0006415	BP	translational termination	10.3549	143	187	29	33	3.97677e-25	3.11422e-23	MRPL4-MRPL15 MRPL23-MRPL45 MRPL13-MRPL4 MRPL23-MRPL4 MRPL45-MRPL4 MRPL4-MRPL27 MRPL23-MRPL13 MRPL13-MRPL17 MRPL23-MRPL15 MRPL13-MRPL39 MRPL45-MRPL13 MRPL17-MRPL39 MRPL51-MRPL4 MRPL19-MRPL13 MRPL39-MRPL27 MRPL4-MRPL17 MRPL41-MRPL50 MRPL50-MRPL13 MRPL55-MRPL4 MRPL45-MRPL17 MRPL51-MRPL15 MRPL17-MRPL27 GADD45GIP1-MRPL13 MRPL13-MRPL15 MRPL23-MRPL17 MRPL41-MRPL13 MRPL45-MRPL39 MRPL19-MRPL45 MRPL17-MRPL…	MRPL13-MRPL4 MRPL4-MRPL27 MRPL41-MRPL24 MRPL55-MRPL4 MRPL41-MRPL50 MRPL41-MRPL13 MRPL13-MRPL17 MRPL41-MRPL4 MRPL24-MRPL13 MRPL50-MRPL13 MRPL50-MRPL4 MRPL49-MRPL24 GADD45GIP1-MRPL4 MRPL24-MRPL18 GADD45GIP1-MRPL13 MRPL39-MRPL27 MRPL45-MRPL13 MRPL4-MRPL15 MRPL23-MRPL4 MRPL45-MRPL4 MRPL51-MRPL55 MRPL4-MRPL17 MRPL55-MRPL50 MRPL41-GADD45GIP1 MRPL51-MRPL4 MRPL24-MRPL4 MRPL55-MRPL41 MRPL23-MRPL15 MRPL41-…
GO:0043624	BP	cellular protein complex disassembly	10.13	143	187	31	35	4.0645e-24	3.07682e-22	MRPL4-MRPL15 MRPL23-MRPL45 MRPL13-MRPL4 MRPL23-MRPL4 MRPL45-MRPL4 MRPL4-MRPL27 MRPL23-MRPL13 MRPL13-MRPL17 MRPL23-MRPL15 MRPL13-MRPL39 MRPL45-MRPL13 MRPL17-MRPL39 MRPL51-MRPL4 MRPL19-MRPL13 MRPL39-MRPL27 MRPL4-MRPL17 MRPL41-MRPL50 MRPL50-MRPL13 MRPL55-MRPL4 MRPL45-MRPL17 MRPL51-MRPL15 MRPL17-MRPL27 GADD45GIP1-MRPL13 MRPL13-MRPL15 MRPL23-MRPL17 MRPL41-MRPL13 MRPL45-MRPL39 MRPL19-MRPL45 MRPL17-MRPL…	MRPL13-MRPL4 MRPL4-MRPL27 MRPL41-MRPL24 MRPL55-MRPL4 MRPL41-MRPL50 MRPL41-MRPL13 MRPL13-MRPL17 MRPL41-MRPL4 MRPL24-MRPL13 MRPL50-MRPL13 MRPL50-MRPL4 MRPL49-MRPL24 GADD45GIP1-MRPL4 MRPL24-MRPL18 GADD45GIP1-MRPL13 MRPL39-MRPL27 MRPL45-MRPL13 MRPL4-MRPL15 MRPL23-MRPL4 MRPL45-MRPL4 MRPL51-MRPL55 MRPL4-MRPL17 MRPL55-MRPL50 MRPL41-GADD45GIP1 MRPL51-MRPL4 MRPL24-MRPL4 MRPL55-MRPL41 MRPL23-MRPL15 MRPL41-…
GO:0016485	BP	protein processing	-9.96299	1	0	5	3	2.213e-23	1.6212e-21	PMPCA-CTSZ
GO:0006414	BP	translational elongation	9.73321	147	192	33	40	2.17621e-22	1.54443e-20	EEF1G-EEF1D MRPL4-MRPL15 EEF1B2-EEF1G EEF1B2-EEF1D MRPL23-MRPL45 MRPL13-MRPL4 MRPL23-MRPL4 MRPL45-MRPL4 MRPL4-MRPL27 MRPL23-MRPL13 MRPL13-MRPL17 MRPL23-MRPL15 MRPL13-MRPL39 MRPL45-MRPL13 MRPL17-MRPL39 MRPL51-MRPL4 MRPL19-MRPL13 MRPL39-MRPL27 MRPL4-MRPL17 MRPL41-MRPL50 MRPL50-MRPL13 MRPL55-MRPL4 MRPL45-MRPL17 MRPL51-MRPL15 MRPL17-MRPL27 GADD45GIP1-MRPL13 MRPL13-MRPL15 MRPL23-MRPL17 MRPL41-MRPL13 M…	EEF1G-EEF1D MRPL13-MRPL4 MRPL4-MRPL27 MRPL41-MRPL24 MRPL55-MRPL4 MRPL41-MRPL50 MRPL41-MRPL13 MRPL13-MRPL17 MRPL41-MRPL4 MRPL24-MRPL13 MRPL50-MRPL13 MRPL50-MRPL4 MRPL49-MRPL24 GADD45GIP1-MRPL4 MRPL24-MRPL18 EEF1B2-EEF1G GADD45GIP1-MRPL13 MRPL39-MRPL27 MRPL45-MRPL13 MRPL4-MRPL15 MRPL23-MRPL4 MRPL45-MRPL4 MRPL51-MRPL55 MRPL4-MRPL17 MRPL55-MRPL50 MRPL41-GADD45GIP1 MRPL51-MRPL4 MRPL24-MRPL4 MRPL55-MRP…
GO:0098798	CC	mitochondrial protein complex	9.7223	112	153	32	36	2.42254e-22	1.66715e-20	MRPL4-MRPL15 MRPL23-MRPL45 MRPL13-MRPL4 MRPL23-MRPL4 MRPL45-MRPL4 MRPL4-MRPL27 MRPL23-MRPL13 MRPL13-MRPL17 MRPL23-MRPL15 MRPL13-MRPL39 MRPL45-MRPL13 MRPL17-MRPL39 MRPL51-MRPL4 MRPL19-MRPL13 ATP5B-ATP5A1 MRPL39-MRPL27 MRPL4-MRPL17 MRPL41-MRPL50 MRPL50-MRPL13 MRPL55-MRPL4 MRPL45-MRPL17 MRPL51-MRPL15 MRPL17-MRPL27 MRPL13-MRPL15 MRPL23-MRPL17 MRPL41-MRPL13 MRPL45-MRPL39 MRPL19-MRPL45 MRPL17-MRPL15 MR…	MRPL13-MRPL4 MRPL4-MRPL27 MRPL41-MRPL24 MRPL55-MRPL4 MRPL41-MRPL50 MRPL41-MRPL13 MRPL13-MRPL17 MRPL41-MRPL4 MRPL24-MRPL13 MRPL50-MRPL13 MRPL50-MRPL4 MRPL49-MRPL24 MRPL24-MRPL18 MRPL39-MRPL27 MRPL45-MRPL13 MRPL4-MRPL15 MRPL23-MRPL4 MRPL45-MRPL4 MRPL51-MRPL55 MRPL4-MRPL17 MRPL55-MRPL50 ATP5B-ATP5A1 MRPL51-MRPL4 MRPL24-MRPL4 MRPL55-MRPL41 MRPL23-MRPL15 MRPL41-MRPL45 MRPL55-MRPL15 MRPL49-MRPL50 MRPL5…
GO:0019218	BP	regulation of steroid metabolic process	9.4843	0	1	4	4	2.44024e-21	1.62994e-19		FASN-STUB1
GO:0006606	BP	protein import into nucleus	9.06923	0	1	4	5	1.19857e-19	7.777e-18		KPNA2-KPNB1
GO:0003746	MF	translation elongation factor activity	8.72128	1	2	3	4	2.75069e-18	1.73523e-16	EEF1A1-EEF1A2	EEF1A1-EEF1A2 EEF1G-EEF1A1
GO:1901681	MF	sulfur compound binding	-8.7104	1	0	3	5	3.02812e-18	1.85861e-16	PAFAH1B1-GSS
GO:0010921	BP	regulation of phosphatase activity	8.44732	0	1	3	4	2.98077e-17	1.73572e-15		HSP90AB1-HSP90B1
GO:0043666	BP	regulation of phosphoprotein phosphatase activity	8.44732	0	1	3	4	2.98077e-17	1.73572e-15		HSP90AB1-HSP90B1
GO:0032984	BP	protein-containing complex disassembly	8.23165	143	187	38	42	1.84644e-16	1.04832e-14	MRPL4-MRPL15 MRPL23-MRPL45 MRPL13-MRPL4 MRPL23-MRPL4 MRPL45-MRPL4 MRPL4-MRPL27 MRPL23-MRPL13 MRPL13-MRPL17 MRPL23-MRPL15 MRPL13-MRPL39 MRPL45-MRPL13 MRPL17-MRPL39 MRPL51-MRPL4 MRPL19-MRPL13 MRPL39-MRPL27 MRPL4-MRPL17 MRPL41-MRPL50 MRPL50-MRPL13 MRPL55-MRPL4 MRPL45-MRPL17 MRPL51-MRPL15 MRPL17-MRPL27 GADD45GIP1-MRPL13 MRPL13-MRPL15 MRPL23-MRPL17 MRPL41-MRPL13 MRPL45-MRPL39 MRPL19-MRPL45 MRPL17-MRPL…	MRPL13-MRPL4 MRPL4-MRPL27 MRPL41-MRPL24 MRPL55-MRPL4 MRPL41-MRPL50 MRPL41-MRPL13 MRPL13-MRPL17 MRPL41-MRPL4 MRPL24-MRPL13 MRPL50-MRPL13 MRPL50-MRPL4 MRPL49-MRPL24 GADD45GIP1-MRPL4 MRPL24-MRPL18 GADD45GIP1-MRPL13 MRPL39-MRPL27 MRPL45-MRPL13 MRPL4-MRPL15 MRPL23-MRPL4 MRPL45-MRPL4 MRPL51-MRPL55 MRPL4-MRPL17 MRPL55-MRPL50 MRPL41-GADD45GIP1 MRPL51-MRPL4 MRPL24-MRPL4 MRPL55-MRPL41 MRPL23-MRPL15 MRPL41-…
GO:0006812	BP	cation transport	7.78229	2	4	8	8	7.12254e-15	3.94519e-13	ATP5B-ATP5A1 ATP6V1B2-ATP6V1E1	ATP5B-ATP5A1 ATP6V1G1-ATP6V1E1 ATP6V1G1-ATP6V1B2 ATP6V1B2-ATP6V1E1
GO:0016051	BP	carbohydrate biosynthetic process	-7.46328	5	1	17	16	8.43918e-14	4.56319e-12	TKT-MDH1 GOT1-TALDO1 PGAM1-MDH1 PGP-GBE1 TKT-GBE1	PGP-SORD
GO:0061630	MF	ubiquitin protein ligase activity	7.38333	0	1	6	5	1.54383e-13	7.96825e-12		CUL4A-STUB1
GO:0061659	MF	ubiquitin-like protein ligase activity	7.38333	0	1	6	5	1.54383e-13	7.96825e-12		CUL4A-STUB1
GO:0070603	CC	SWI/SNF superfamily-type complex	-7.20968	1	0	7	6	5.60839e-13	2.76884e-11	RUVBL2-RUVBL1
GO:1904949	CC	ATPase complex	-7.20968	1	0	7	6	5.60839e-13	2.76884e-11	RUVBL2-RUVBL1
GO:0008479	MF	queuine tRNA-ribosyltransferase activity	7.18504	0	1	3	3	6.7189e-13	3.24652e-11		TXNDC9-PDCL3
GO:0046364	BP	monosaccharide biosynthetic process	-7.13979	3	0	13	13	9.34742e-13	4.4225e-11	TKT-MDH1 GOT1-TALDO1 PGAM1-MDH1
GO:0005743	CC	mitochondrial inner membrane	6.78269	138	172	33	38	1.17957e-11	5.35762e-10	MRPL4-MRPL15 MRPL23-MRPL45 MRPL13-MRPL4 MRPL23-MRPL4 MRPL45-MRPL4 MRPL4-MRPL27 MRPL23-MRPL13 MRPL13-MRPL17 MRPL23-MRPL15 MRPL13-MRPL39 MRPL45-MRPL13 MRPL17-MRPL39 MRPL51-MRPL4 MRPL19-MRPL13 MRPL39-MRPL27 MRPL4-MRPL17 MRPL41-MRPL50 MRPL50-MRPL13 MRPL55-MRPL4 MRPL45-MRPL17 MRPL51-MRPL15 MRPL17-MRPL27 MRPL13-MRPL15 MRPL23-MRPL17 MRPL41-MRPL13 MRPL45-MRPL39 MRPL19-MRPL45 MRPL17-MRPL15 MRPL4-MRPL44 MR…	MRPL13-MRPL4 MRPL4-MRPL27 MRPL41-MRPL24 MRPL55-MRPL4 MRPL41-MRPL50 MRPL41-MRPL13 MRPL13-MRPL17 MRPL41-MRPL4 MRPL24-MRPL13 MRPL50-MRPL13 MRPL50-MRPL4 MRPL49-MRPL24 MRPL24-MRPL18 MRPL39-MRPL27 MRPL45-MRPL13 MRPL4-MRPL15 MRPL23-MRPL4 MRPL45-MRPL4 MRPL51-MRPL55 MRPL4-MRPL17 MRPL55-MRPL50 MRPL51-MRPL4 MRPL24-MRPL4 MRPL55-MRPL41 MRPL23-MRPL15 MRPL41-MRPL45 MRPL55-MRPL15 MRPL49-MRPL50 MRPL51-MRPL15 MRPL…
GO:0019866	CC	organelle inner membrane	6.78269	138	172	33	38	1.17957e-11	5.35762e-10	MRPL4-MRPL15 MRPL23-MRPL45 MRPL13-MRPL4 MRPL23-MRPL4 MRPL45-MRPL4 MRPL4-MRPL27 MRPL23-MRPL13 MRPL13-MRPL17 MRPL23-MRPL15 MRPL13-MRPL39 MRPL45-MRPL13 MRPL17-MRPL39 MRPL51-MRPL4 MRPL19-MRPL13 MRPL39-MRPL27 MRPL4-MRPL17 MRPL41-MRPL50 MRPL50-MRPL13 MRPL55-MRPL4 MRPL45-MRPL17 MRPL51-MRPL15 MRPL17-MRPL27 MRPL13-MRPL15 MRPL23-MRPL17 MRPL41-MRPL13 MRPL45-MRPL39 MRPL19-MRPL45 MRPL17-MRPL15 MRPL4-MRPL44 MR…	MRPL13-MRPL4 MRPL4-MRPL27 MRPL41-MRPL24 MRPL55-MRPL4 MRPL41-MRPL50 MRPL41-MRPL13 MRPL13-MRPL17 MRPL41-MRPL4 MRPL24-MRPL13 MRPL50-MRPL13 MRPL50-MRPL4 MRPL49-MRPL24 MRPL24-MRPL18 MRPL39-MRPL27 MRPL45-MRPL13 MRPL4-MRPL15 MRPL23-MRPL4 MRPL45-MRPL4 MRPL51-MRPL55 MRPL4-MRPL17 MRPL55-MRPL50 MRPL51-MRPL4 MRPL24-MRPL4 MRPL55-MRPL41 MRPL23-MRPL15 MRPL41-MRPL45 MRPL55-MRPL15 MRPL49-MRPL50 MRPL51-MRPL15 MRPL…
GO:1990904	CC	ribonucleoprotein complex	6.46796	2254	2511	147	160	9.93362e-11	4.42338e-09	PSMA1-PSMA4 PSMA1-PSMA2 RPS2-RPS4X PSMA2-PSMA4 RPL13-RPS3A RPS3A-RPS11 RPS11-RPS4X RPS3A-RPS14 RPS14-RPS11 RPS14-RPS23 SYNCRIP-RPS2 RPS3A-RPS4X RPL3-RPS4X RPL13-RPS11 RPL35A-RPL6 SYNCRIP-RPS4X RPS2-RPS11 RPS23-RPS11 RPS3A-RPS23 SYNCRIP-RPL3 RPL13-RPS4X RPS2-RPL3 RPL13A-RPL18A RPLP0-RPL7A RPL17-RPL13 RPS14-RPS4X RPS4X-RPL19 RPL13-RPS14 SYNCRIP-YBX1 RPS2-RPS3A RPL29-RPL31 RPS3A-RPS13 RPL13-RPS23 RP…	PSMA1-PSMA4 PSMA1-PSMA2 PSMA2-PSMA4 RPS16-RPS18 RPS16-RPS4X RPS2-RPS4X RPS2-RPS16 RPS16-RPS11 RPS23-RPS13 RPS11-RPS4X RPS18-RPS11 RPS2-RPS11 RPS16-RPS13 RPL13A-RPL18A RPS18-RPS4X RPS13-RPS4X RPS2-RPS18 RPS13-RPS11 RPS14-RPS13 RPS3A-RPS13 RPS18-RPS13 RPL35A-RPL6 RPS3A-RPS11 RPL13-RPS3A RPL23A-RPL31 RPS3A-RPS4X RPL23A-YBX1 SYNCRIP-RPS4X RPS3A-RPS14 RPL12-RPL15 SYNCRIP-RPL29 SYNCRIP-RPS2 RPS16-RPS23…
GO:0031966	CC	mitochondrial membrane	6.33849	139	173	37	43	2.32021e-10	1.01331e-08	MRPL4-MRPL15 MRPL23-MRPL45 MRPL13-MRPL4 MRPL23-MRPL4 MRPL45-MRPL4 MRPL4-MRPL27 MRPL23-MRPL13 MRPL13-MRPL17 MRPL23-MRPL15 MRPL13-MRPL39 MRPL45-MRPL13 MRPL17-MRPL39 MRPL51-MRPL4 MRPL19-MRPL13 ATP5B-ATP5A1 MRPL39-MRPL27 MRPL4-MRPL17 MRPL41-MRPL50 MRPL50-MRPL13 MRPL55-MRPL4 MRPL45-MRPL17 MRPL51-MRPL15 MRPL17-MRPL27 MRPL13-MRPL15 MRPL23-MRPL17 MRPL41-MRPL13 MRPL45-MRPL39 MRPL19-MRPL45 MRPL17-MRPL15 MR…	MRPL13-MRPL4 MRPL4-MRPL27 MRPL41-MRPL24 MRPL55-MRPL4 MRPL41-MRPL50 MRPL41-MRPL13 MRPL13-MRPL17 MRPL41-MRPL4 MRPL24-MRPL13 MRPL50-MRPL13 MRPL50-MRPL4 MRPL49-MRPL24 MRPL24-MRPL18 MRPL39-MRPL27 MRPL45-MRPL13 MRPL4-MRPL15 MRPL23-MRPL4 MRPL45-MRPL4 MRPL51-MRPL55 MRPL4-MRPL17 MRPL55-MRPL50 ATP5B-ATP5A1 MRPL51-MRPL4 MRPL24-MRPL4 MRPL55-MRPL41 MRPL23-MRPL15 MRPL41-MRPL45 MRPL55-MRPL15 MRPL49-MRPL50 MRPL5…
GO:0019774	CC	proteasome core complex, beta-subunit complex	6.32758	21	28	7	8	2.49039e-10	1.06711e-08	PSMB3-PSMB2 PSMB6-PSMB5 PSMB1-PSMB6 PSMB6-PSMB2 PSMB5-PSMB2 PSMB1-PSMB2 PSMB1-PSMB3 PSMB1-PSMB5 PSMB6-PSMB3 PSMB2-PSMB7 PSMB5-PSMB3 PSMB4-PSMB6 PSMB4-PSMB5 PSMB1-PSMB7 PSMB6-PSMB7 PSMB3-PSMB7 PSMB1-PSMB4 PSMB4-PSMB2 PSMB5-PSMB7 PSMB4-PSMB3 PSMB4-PSMB7	PSMB6-PSMB2 PSMB1-PSMB6 PSMB1-PSMB2 PSMB3-PSMB2 PSMB5-PSMB2 PSMB6-PSMB5 PSMB4-PSMB6 PSMB1-PSMB5 PSMB4-PSMB2 PSMB5-PSMB3 PSMB1-PSMB4 PSMB6-PSMB3 PSMB1-PSMB3 PSMB4-PSMB5 PSMB2-PSMB7 PSMB4-PSMB3 PSMB6-PSMB7 PSMB5-PSMB7 PSMB1-PSMB7 PSMB4-PSMB7 PSMB3-PSMB7 PSMB9-PSMB4 PSMB1-PSMB9 PSMB9-PSMB2 PSMB9-PSMB6 PSMB9-PSMB5 PSMB9-PSMB3 PSMB9-PSMB7
GO:0000469	BP	cleavage involved in rRNA processing	6.3152	0	1	3	4	2.69817e-10	1.13473e-08		EXOSC2-EXOSC7
GO:0019083	BP	viral transcription	6.21668	1123	1232	71	69	5.07777e-10	2.09666e-08	RPS2-RPS4X RPL13-RPS3A RPS3A-RPS11 RPS11-RPS4X RPS3A-RPS14 RPS14-RPS11 RPS14-RPS23 RPS3A-RPS4X RPL3-RPS4X RPL13-RPS11 RPL35A-RPL6 RPS2-RPS11 RPS23-RPS11 RPS3A-RPS23 RPL13-RPS4X RPS2-RPL3 RPL13A-RPL18A RPLP0-RPL7A RPL17-RPL13 RPS14-RPS4X RPS4X-RPL19 RPL13-RPS14 RPS2-RPS3A RPL29-RPL31 RPS3A-RPS13 RPL13-RPS23 RPS23-RPS4X RPS4X-RPL31 RPL35A-RPL21 RPS2-RPS3 RPS3-RPS12 RPL29-RPS4X RPL13-RPL10 RPL12-RPL…	RPS16-RPS18 RPS16-RPS4X RPS2-RPS4X RPS2-RPS16 RPS16-RPS11 RPS23-RPS13 RPS11-RPS4X RPS18-RPS11 RPS2-RPS11 RPS16-RPS13 RPL13A-RPL18A RPS18-RPS4X RPS13-RPS4X RPS2-RPS18 RPS13-RPS11 RPS14-RPS13 RPS3A-RPS13 RPS18-RPS13 RPL35A-RPL6 RPS3A-RPS11 RPL13-RPS3A RPL23A-RPL31 RPS3A-RPS4X RPS3A-RPS14 RPL12-RPL15 RPS16-RPS23 RPL21-RPL6 RPS14-RPS11 RPS3A-RPS16 RPL35A-RPL21 RPLP0-RPL12 RPS23-RPS11 RPL13-RPS13 RPS3…
GO:0034637	BP	cellular carbohydrate biosynthetic process	-6.14128	1	0	6	4	8.18583e-10	3.31964e-08	PGP-GBE1
GO:0003723	MF	RNA binding	6.09005	3880	4207	264	293	1.12876e-09	4.49722e-08	XRCC6-XRCC5 HIST1H1E-HIST1H1C HSP90AA1-HSP90AB1 ACTN4-ACTN1 RPS2-RPS4X RPL13-RPS3A RPS3A-RPS11 RPS11-RPS4X HIST1H1E-RPL31 RPS3A-RPS14 HIST1H1E-CCDC86 RPS14-RPS11 RPS14-RPS23 SYNCRIP-RPS2 HNRNPA1-HIST1H1E RPS3A-RPS4X RPL3-RPS4X HIST1H1C-CCDC86 RPL13-RPS11 RPL35A-RPL6 SYNCRIP-RPS4X RPS2-RPS11 RPS23-RPS11 HIST1H1E-DDX21 RPL31-CCDC86 DHX9-ILF3 HIST1H1E-RPL29 RPS3A-RPS23 SYNCRIP-RPL3 RPL31-DDX21 RPL13…	HSP90AA1-HSP90AB1 HIST1H1E-HIST1H1C XRCC6-XRCC5 TUBA1B-TUBB4B RPS16-RPS18 HIST1H1E-RPL31 RPS16-RPS4X RPS2-RPS4X HIST1H1E-RPL23A RPS2-RPS16 RPS16-RPS11 RPS23-RPS13 HIST1H1E-CCDC86 EEF1G-EEF1D RPS11-RPS4X HIST1H1C-CCDC86 HIST1H1B-HIST1H1C RPS18-RPS11 HIST1H1C-RPL23A CCDC86-DDX21 RPS2-RPS11 HIST1H1E-HIST1H1B RPS16-RPS13 SYNCRIP-HIST1H1E HIST1H1E-DDX21 RPL13A-RPL18A HIST1H1C-RPL31 RPS18-RPS4X RPS13-R…
GO:0006413	BP	translational initiation	6.03311	1263	1381	80	81	1.60837e-09	6.29761e-08	RPS2-RPS4X RPL13-RPS3A RPS3A-RPS11 RPS11-RPS4X RPS3A-RPS14 RPS14-RPS11 RPS14-RPS23 RPS3A-RPS4X RPL3-RPS4X RPL13-RPS11 RPL35A-RPL6 RPS2-RPS11 RPS23-RPS11 RPS3A-RPS23 RPL13-RPS4X RPS2-RPL3 RPL13A-RPL18A RPLP0-RPL7A RPL17-RPL13 RPS14-RPS4X RPS4X-RPL19 RPL13-RPS14 RPS2-RPS3A RPL29-RPL31 RPS3A-RPS13 RPL13-RPS23 RPS23-RPS4X RPS4X-RPL31 RPL35A-RPL21 RPS2-RPS3 RPS3-RPS12 RPL29-RPS4X RPL13-RPL10 RPL12-RPL…	RPS16-RPS18 RPS16-RPS4X RPS2-RPS4X RPS2-RPS16 RPS16-RPS11 RPS23-RPS13 RPS11-RPS4X RPS18-RPS11 RPS2-RPS11 RPS16-RPS13 RPL13A-RPL18A RPS18-RPS4X RPS13-RPS4X RPS2-RPS18 RPS13-RPS11 RPS14-RPS13 RPS3A-RPS13 RPS18-RPS13 RPL35A-RPL6 RPS3A-RPS11 RPL13-RPS3A RPL23A-RPL31 RPS3A-RPS4X RPS3A-RPS14 RPL12-RPL15 RPS16-RPS23 EIF3G-EIF3I RPL21-RPL6 RPS14-RPS11 RPS3A-RPS16 RPL35A-RPL21 RPLP0-RPL12 RPS23-RPS11 RPL1…
GO:0006066	BP	alcohol metabolic process	5.96695	2	6	7	9	2.4173e-09	9.30457e-08	PGP-ADH5 ALDH1B1-ACAT2	ALDH2-ALDH1B1 ALDH2-ACAT2 ALDH1B1-ACAT2 PGP-SORD PGP-ADH5 ADH5-SORD
GO:1901615	BP	organic hydroxy compound metabolic process	5.93218	2	6	8	9	2.98936e-09	1.11312e-07	PGP-ADH5 ALDH1B1-ACAT2	ALDH2-ALDH1B1 ALDH2-ACAT2 ALDH1B1-ACAT2 PGP-SORD PGP-ADH5 ADH5-SORD
GO:0000338	BP	protein deneddylation	5.93215	3	4	5	7	2.98989e-09	1.11312e-07	COPS2-COPS4 COPS7A-COPS3 COPS2-COPS3	COPS2-COPS3 COPS7A-COPS3 GPS1-COPS3 COPS2-GPS1
GO:0000902	BP	cell morphogenesis	-5.91671	1	0	4	4	3.28444e-09	1.20306e-07	CAP2-CAP1
GO:0003676	MF	nucleic acid binding	5.87903	4350	4743	289	319	4.12674e-09	1.48759e-07	XRCC6-XRCC5 HIST1H1E-HIST1H1C HSP90AA1-HSP90AB1 ACTN4-ACTN1 RPS2-RPS4X RPL13-RPS3A RPS3A-RPS11 RPS11-RPS4X HIST1H1E-RPL31 RPS3A-RPS14 HIST1H1E-CCDC86 RPS14-RPS11 RPS14-RPS23 SYNCRIP-RPS2 HNRNPA1-HIST1H1E RPS3A-RPS4X RPL3-RPS4X HIST1H1C-CCDC86 RPL13-RPS11 RPL35A-RPL6 SYNCRIP-RPS4X RPS2-RPS11 RPS23-RPS11 HIST1H1E-DDX21 RPL31-CCDC86 DHX9-ILF3 HIST1H1E-RPL29 RPS3A-RPS23 SYNCRIP-RPL3 RPL31-DDX21 RPL13…	HSP90AA1-HSP90AB1 HIST1H1E-HIST1H1C XRCC6-XRCC5 TUBA1B-TUBB4B RPS16-RPS18 HIST1H1E-RPL31 RPS16-RPS4X RPS2-RPS4X HIST1H1E-RPL23A RPS2-RPS16 RPS16-RPS11 RPS23-RPS13 HIST1H1E-CCDC86 EEF1G-EEF1D RPS11-RPS4X HIST1H1C-CCDC86 HIST1H1B-HIST1H1C RPS18-RPS11 HIST1H1C-RPL23A CCDC86-DDX21 RPS2-RPS11 RPL23A-HIST1H2AJ HIST1H1E-HIST1H1B RPS16-RPS13 SYNCRIP-HIST1H1E HIST1H1E-DDX21 HIST1H2AJ-HIST1H2BM RPL13A-RPL1…
GO:0005839	CC	proteasome core complex	5.66073	66	78	13	14	1.50733e-08	5.34866e-07	PSMA1-PSMA4 PSMA4-PSMB2 PSMA7-PSMA1 PSMA1-PSMB2 PSMA4-PSMB3 PSMA7-PSMA5 PSMA1-PSMA5 PSMA7-PSMA4 PSMA1-PSMA2 PSMA5-PSMB2 PSMA2-PSMA5 PSMA7-PSMB2 PSMA7-PSMA2 PSMB3-PSMB2 PSMA4-PSMA5 PSMA5-PSMB5 PSMB6-PSMB5 PSMA2-PSMB2 PSMA2-PSMA4 PSMA7-PSMB6 PSMA5-PSMB6 PSMA1-PSMB3 PSMA1-PSMB6 PSMB1-PSMA1 PSMA1-PSMB7 PSMA7-PSMB5 PSMB1-PSMB6 PSMB1-PSMA5 PSMA7-PSMB3 PSMB1-PSMA4 PSMA5-PSMB3 PSMB6-PSMB2 PSMA7-PSMB1 PSM…	PSMA7-PSMA5 PSMA7-PSMA4 PSMA5-PSMB6 PSMA4-PSMB2 PSMA7-PSMB2 PSMA7-PSMA1 PSMA1-PSMB2 PSMA7-PSMB6 PSMA4-PSMA5 PSMA1-PSMA5 PSMA4-PSMB6 PSMA5-PSMB2 PSMB6-PSMB2 PSMA2-PSMB2 PSMA7-PSMB1 PSMB1-PSMB6 PSMA4-PSMB5 PSMA1-PSMA4 PSMA1-PSMA2 PSMB1-PSMA4 PSMA4-PSMB3 PSMB1-PSMA5 PSMA2-PSMA4 PSMA1-PSMB6 PSMA7-PSMB4 PSMB1-PSMB2 PSMA5-PSMB4 PSMB3-PSMB2 PSMA7-PSMB5 PSMB5-PSMB2 PSMB6-PSMB5 PSMA7-PSMA2 PSMA2-PSMA5 PSM…
GO:0006081	BP	cellular aldehyde metabolic process	-5.60647	1	0	7	4	2.06498e-08	7.21473e-07	AKR7A2-PGM2
GO:0097159	MF	organic cyclic compound binding	5.57328	4407	4828	312	343	2.49981e-08	8.47324e-07	XRCC6-XRCC5 HIST1H1E-HIST1H1C HSP90AA1-HSP90AB1 ACTN4-ACTN1 RPS2-RPS4X RPL13-RPS3A RPS3A-RPS11 RPS11-RPS4X HIST1H1E-RPL31 RPS3A-RPS14 HIST1H1E-CCDC86 RPS14-RPS11 RPS14-RPS23 SYNCRIP-RPS2 HNRNPA1-HIST1H1E RPS3A-RPS4X RPL3-RPS4X HIST1H1C-CCDC86 RPL13-RPS11 RPL35A-RPL6 SYNCRIP-RPS4X RPS2-RPS11 RPS23-RPS11 HIST1H1E-DDX21 RPL31-CCDC86 DHX9-ILF3 HIST1H1E-RPL29 RPS3A-RPS23 SYNCRIP-RPL3 RPL31-DDX21 RPL13…	HSP90AA1-HSP90AB1 HIST1H1E-HIST1H1C XRCC6-XRCC5 TUBA1B-TUBB4B RPS16-RPS18 HIST1H1E-RPL31 RPS16-RPS4X RPS2-RPS4X HIST1H1E-RPL23A RPS2-RPS16 RPS16-RPS11 RPS23-RPS13 HIST1H1E-CCDC86 EEF1G-EEF1D RPS11-RPS4X HIST1H1C-CCDC86 HIST1H1B-HIST1H1C RPS18-RPS11 HIST1H1C-RPL23A CCDC86-DDX21 RPS2-RPS11 RPL23A-HIST1H2AJ HIST1H1E-HIST1H1B RPS16-RPS13 SYNCRIP-HIST1H1E HIST1H1E-DDX21 HIST1H2AJ-HIST1H2BM RPL13A-RPL1…
GO:1901363	MF	heterocyclic compound binding	5.57328	4407	4828	312	343	2.49981e-08	8.47324e-07	XRCC6-XRCC5 HIST1H1E-HIST1H1C HSP90AA1-HSP90AB1 ACTN4-ACTN1 RPS2-RPS4X RPL13-RPS3A RPS3A-RPS11 RPS11-RPS4X HIST1H1E-RPL31 RPS3A-RPS14 HIST1H1E-CCDC86 RPS14-RPS11 RPS14-RPS23 SYNCRIP-RPS2 HNRNPA1-HIST1H1E RPS3A-RPS4X RPL3-RPS4X HIST1H1C-CCDC86 RPL13-RPS11 RPL35A-RPL6 SYNCRIP-RPS4X RPS2-RPS11 RPS23-RPS11 HIST1H1E-DDX21 RPL31-CCDC86 DHX9-ILF3 HIST1H1E-RPL29 RPS3A-RPS23 SYNCRIP-RPL3 RPL31-DDX21 RPL13…	HSP90AA1-HSP90AB1 HIST1H1E-HIST1H1C XRCC6-XRCC5 TUBA1B-TUBB4B RPS16-RPS18 HIST1H1E-RPL31 RPS16-RPS4X RPS2-RPS4X HIST1H1E-RPL23A RPS2-RPS16 RPS16-RPS11 RPS23-RPS13 HIST1H1E-CCDC86 EEF1G-EEF1D RPS11-RPS4X HIST1H1C-CCDC86 HIST1H1B-HIST1H1C RPS18-RPS11 HIST1H1C-RPL23A CCDC86-DDX21 RPS2-RPS11 RPL23A-HIST1H2AJ HIST1H1E-HIST1H1B RPS16-RPS13 SYNCRIP-HIST1H1E HIST1H1E-DDX21 HIST1H2AJ-HIST1H2BM RPL13A-RPL1…
GO:0016573	BP	histone acetylation	-5.55698	1	0	7	6	2.74488e-08	8.90516e-07	RUVBL2-RUVBL1
GO:0018393	BP	internal peptidyl-lysine acetylation	-5.55698	1	0	7	6	2.74488e-08	8.90516e-07	RUVBL2-RUVBL1
GO:0018394	BP	peptidyl-lysine acetylation	-5.55698	1	0	7	6	2.74488e-08	8.90516e-07	RUVBL2-RUVBL1
GO:0009064	BP	glutamine family amino acid metabolic process	-5.43171	1	0	4	4	5.58167e-08	1.78535e-06	ASS1-GOT1
GO:0000408	CC	EKC/KEOPS complex	5.42092	1	3	3	3	5.92929e-08	1.8702e-06	OSGEP-TPRKB	OSGEP-TPRKB TP53RK-OSGEP TP53RK-TPRKB
GO:0043628	BP	ncRNA 3'-end processing	5.40403	0	4	7	8	6.51604e-08	2.02711e-06		EXOSC2-EXOSC4 EXOSC7-EXOSC4 SSB-EXOSC7 EXOSC2-EXOSC7
GO:0000123	CC	histone acetyltransferase complex	-5.40014	1	0	7	7	6.65898e-08	2.04359e-06	RUVBL2-RUVBL1
GO:0000502	CC	proteasome complex	5.35518	163	191	35	37	8.54736e-08	2.52092e-06	PSMA1-PSMA4 PSMA4-PSMB2 PSMA7-PSMA1 PSMA1-PSMB2 PSMA4-PSMB3 PSMA7-PSMA5 PSMA1-PSMA5 PSMA7-PSMA4 PSMA1-PSMA2 PSMA5-PSMB2 PSMA2-PSMA5 PSMA7-PSMB2 PSMA7-PSMA2 PSMB3-PSMB2 PSMA4-PSMA5 PSMA5-PSMB5 PSMB6-PSMB5 PSMA2-PSMB2 PSMA2-PSMA4 PSMA7-PSMB6 PSMA5-PSMB6 PSMA1-PSMB3 PSMA1-PSMB6 PSMB1-PSMA1 PSMA1-PSMB7 PSMA7-PSMB5 PSMB1-PSMB6 PSMB1-PSMA5 PSMA7-PSMB3 PSMB1-PSMA4 PSMA5-PSMB3 PSMB6-PSMB2 PSMA7-PSMB1 PSM…	PSMA7-PSMA5 PSMA7-PSMA4 PSMA5-PSMB6 PSMA4-PSMB2 PSMA7-PSMB2 PSMA7-PSMA1 PSMA1-PSMB2 PSMA7-PSMB6 PSMA4-PSMA5 PSMA1-PSMA5 PSMA4-PSMB6 PSMA5-PSMB2 PSMB6-PSMB2 PSMA2-PSMB2 PSMA7-PSMB1 PSMB1-PSMB6 PSMA4-PSMB5 PSMA1-PSMA4 PSMA1-PSMA2 PSMB1-PSMA4 PSMA4-PSMB3 PSMB1-PSMA5 PSMA2-PSMA4 PSMA1-PSMB6 PSMA7-PSMB4 PSMB1-PSMB2 PSMA5-PSMB4 PSMB3-PSMB2 PSMA7-PSMB5 PSMB5-PSMB2 PSMB6-PSMB5 PSMA7-PSMA2 PSMA2-PSMA5 PSM…
GO:1905368	CC	peptidase complex	5.35518	163	191	35	37	8.54736e-08	2.52092e-06	PSMA1-PSMA4 PSMA4-PSMB2 PSMA7-PSMA1 PSMA1-PSMB2 PSMA4-PSMB3 PSMA7-PSMA5 PSMA1-PSMA5 PSMA7-PSMA4 PSMA1-PSMA2 PSMA5-PSMB2 PSMA2-PSMA5 PSMA7-PSMB2 PSMA7-PSMA2 PSMB3-PSMB2 PSMA4-PSMA5 PSMA5-PSMB5 PSMB6-PSMB5 PSMA2-PSMB2 PSMA2-PSMA4 PSMA7-PSMB6 PSMA5-PSMB6 PSMA1-PSMB3 PSMA1-PSMB6 PSMB1-PSMA1 PSMA1-PSMB7 PSMA7-PSMB5 PSMB1-PSMB6 PSMB1-PSMA5 PSMA7-PSMB3 PSMB1-PSMA4 PSMA5-PSMB3 PSMB6-PSMB2 PSMA7-PSMB1 PSM…	PSMA7-PSMA5 PSMA7-PSMA4 PSMA5-PSMB6 PSMA4-PSMB2 PSMA7-PSMB2 PSMA7-PSMA1 PSMA1-PSMB2 PSMA7-PSMB6 PSMA4-PSMA5 PSMA1-PSMA5 PSMA4-PSMB6 PSMA5-PSMB2 PSMB6-PSMB2 PSMA2-PSMB2 PSMA7-PSMB1 PSMB1-PSMB6 PSMA4-PSMB5 PSMA1-PSMA4 PSMA1-PSMA2 PSMB1-PSMA4 PSMA4-PSMB3 PSMB1-PSMA5 PSMA2-PSMA4 PSMA1-PSMB6 PSMA7-PSMB4 PSMB1-PSMB2 PSMA5-PSMB4 PSMB3-PSMB2 PSMA7-PSMB5 PSMB5-PSMB2 PSMB6-PSMB5 PSMA7-PSMA2 PSMA2-PSMA5 PSM…
GO:1905369	CC	endopeptidase complex	5.35518	163	191	35	37	8.54736e-08	2.52092e-06	PSMA1-PSMA4 PSMA4-PSMB2 PSMA7-PSMA1 PSMA1-PSMB2 PSMA4-PSMB3 PSMA7-PSMA5 PSMA1-PSMA5 PSMA7-PSMA4 PSMA1-PSMA2 PSMA5-PSMB2 PSMA2-PSMA5 PSMA7-PSMB2 PSMA7-PSMA2 PSMB3-PSMB2 PSMA4-PSMA5 PSMA5-PSMB5 PSMB6-PSMB5 PSMA2-PSMB2 PSMA2-PSMA4 PSMA7-PSMB6 PSMA5-PSMB6 PSMA1-PSMB3 PSMA1-PSMB6 PSMB1-PSMA1 PSMA1-PSMB7 PSMA7-PSMB5 PSMB1-PSMB6 PSMB1-PSMA5 PSMA7-PSMB3 PSMB1-PSMA4 PSMA5-PSMB3 PSMB6-PSMB2 PSMA7-PSMB1 PSM…	PSMA7-PSMA5 PSMA7-PSMA4 PSMA5-PSMB6 PSMA4-PSMB2 PSMA7-PSMB2 PSMA7-PSMA1 PSMA1-PSMB2 PSMA7-PSMB6 PSMA4-PSMA5 PSMA1-PSMA5 PSMA4-PSMB6 PSMA5-PSMB2 PSMB6-PSMB2 PSMA2-PSMB2 PSMA7-PSMB1 PSMB1-PSMB6 PSMA4-PSMB5 PSMA1-PSMA4 PSMA1-PSMA2 PSMB1-PSMA4 PSMA4-PSMB3 PSMB1-PSMA5 PSMA2-PSMA4 PSMA1-PSMB6 PSMA7-PSMB4 PSMB1-PSMB2 PSMA5-PSMB4 PSMB3-PSMB2 PSMA7-PSMB5 PSMB5-PSMB2 PSMB6-PSMB5 PSMA7-PSMA2 PSMA2-PSMA5 PSM…
GO:0006739	BP	NADP metabolic process	5.25758	0	1	6	5	1.45961e-07	4.2497e-06		IDH1-TALDO1
GO:0008565	MF	protein transporter activity	5.25	4	7	7	8	1.52103e-07	4.37248e-06	VPS35-VPS29 VPS26A-VPS29 VPS26A-VPS35 VPS26A-TSNAX	VPS35-VPS29 VPS26A-VPS29 VPS26A-VPS35 VPS35-TSNAX VPS26A-TSNAX TSNAX-VPS29 KPNA2-KPNB1
GO:0022411	BP	cellular component disassembly	5.22885	147	191	46	49	1.70565e-07	4.84191e-06	MRPL4-MRPL15 MRPL23-MRPL45 MRPL13-MRPL4 MRPL23-MRPL4 MRPL45-MRPL4 MRPL4-MRPL27 MRPL23-MRPL13 MRPL13-MRPL17 MRPL23-MRPL15 MRPL13-MRPL39 MRPL45-MRPL13 MRPL17-MRPL39 MRPL51-MRPL4 MRPL19-MRPL13 MRPL39-MRPL27 MRPL4-MRPL17 MRPL41-MRPL50 MRPL50-MRPL13 MRPL55-MRPL4 MRPL45-MRPL17 MRPL51-MRPL15 MRPL17-MRPL27 GADD45GIP1-MRPL13 MRPL13-MRPL15 MRPL23-MRPL17 MRPL41-MRPL13 MRPL45-MRPL39 MRPL19-MRPL45 MRPL17-MRPL…	MRPL13-MRPL4 MRPL4-MRPL27 MRPL41-MRPL24 MRPL55-MRPL4 MRPL41-MRPL50 MRPL41-MRPL13 MRPL13-MRPL17 MRPL41-MRPL4 MRPL24-MRPL13 MRPL50-MRPL13 MRPL50-MRPL4 MRPL49-MRPL24 GADD45GIP1-MRPL4 MRPL24-MRPL18 GADD45GIP1-MRPL13 MRPL39-MRPL27 MRPL45-MRPL13 MRPL4-MRPL15 MRPL23-MRPL4 MRPL45-MRPL4 MRPL51-MRPL55 MRPL4-MRPL17 MRPL55-MRPL50 MRPL41-GADD45GIP1 MRPL51-MRPL4 MRPL24-MRPL4 MRPL55-MRPL41 MRPL23-MRPL15 MRPL41-…
GO:0006612	BP	protein targeting to membrane	5.21679	1073	1151	69	68	1.8205e-07	5.10416e-06	RPS2-RPS4X RPL13-RPS3A RPS3A-RPS11 RPS11-RPS4X RPS3A-RPS14 RPS14-RPS11 RPS14-RPS23 RPS3A-RPS4X RPL3-RPS4X RPL13-RPS11 RPL35A-RPL6 RPS2-RPS11 RPS23-RPS11 RPS3A-RPS23 RPL13-RPS4X RPS2-RPL3 RPL13A-RPL18A RPLP0-RPL7A RPL17-RPL13 RPS14-RPS4X RPS4X-RPL19 RPL13-RPS14 RPS2-RPS3A RPL29-RPL31 RPS3A-RPS13 RPL13-RPS23 RPS23-RPS4X RPS4X-RPL31 RPL35A-RPL21 RPS2-RPS3 RPS3-RPS12 RPL29-RPS4X RPL13-RPL10 RPL12-RPL…	RPS16-RPS18 RPS16-RPS4X RPS2-RPS4X RPS2-RPS16 RPS16-RPS11 RPS23-RPS13 RPS11-RPS4X RPS18-RPS11 RPS2-RPS11 RPS16-RPS13 RPL13A-RPL18A RPS18-RPS4X RPS13-RPS4X RPS2-RPS18 RPS13-RPS11 RPS14-RPS13 RPS3A-RPS13 RPS18-RPS13 RPL35A-RPL6 RPS3A-RPS11 RPL13-RPS3A RPL23A-RPL31 RPS3A-RPS4X RPS3A-RPS14 RPL12-RPL15 RPS16-RPS23 RPL21-RPL6 RPS14-RPS11 RPS3A-RPS16 RPL35A-RPL21 RPLP0-RPL12 RPS23-RPS11 RPL13-RPS13 RPS3…
GO:0006364	BP	rRNA processing	5.20076	1149	1226	79	80	1.98477e-07	5.34656e-06	RPS2-RPS4X RPL13-RPS3A RPS3A-RPS11 RPS11-RPS4X RPS3A-RPS14 RPS14-RPS11 RPS14-RPS23 RPS3A-RPS4X RPL3-RPS4X RPL13-RPS11 RPL35A-RPL6 RPS2-RPS11 RPS23-RPS11 RPS3A-RPS23 RPL13-RPS4X RPS2-RPL3 RPL13A-RPL18A RPLP0-RPL7A RPL17-RPL13 RPS14-RPS4X RPS4X-RPL19 RPL13-RPS14 RPS2-RPS3A RPL29-RPL31 RPS3A-RPS13 RPL13-RPS23 RPS23-RPS4X RPS4X-RPL31 RPL35A-RPL21 RPS2-RPS3 RPS3-RPS12 RPL29-RPS4X RPL13-RPL10 RPL12-RPL…	RPS16-RPS18 RPS16-RPS4X RPS2-RPS4X RPS2-RPS16 RPS16-RPS11 RPS23-RPS13 RPS11-RPS4X RPS18-RPS11 RPS2-RPS11 RPS16-RPS13 RPL13A-RPL18A RPS18-RPS4X RPS13-RPS4X RPS2-RPS18 RPS13-RPS11 RPS14-RPS13 RPS3A-RPS13 RPS18-RPS13 RPL35A-RPL6 RPS3A-RPS11 RPL13-RPS3A RPL23A-RPL31 RPS3A-RPS4X RPS3A-RPS14 RPL12-RPL15 RPS16-RPS23 RPL21-RPL6 RPS14-RPS11 RPS3A-RPS16 RPL35A-RPL21 RPLP0-RPL12 RPS23-RPS11 RPL13-RPS13 RPS3…
GO:0002478	BP	antigen processing and presentation of exogenous peptide antigen	5.19706	138	166	36	41	2.02468e-07	5.34656e-06	PSMA1-PSMA4 PSMA4-PSMB2 PSMA7-PSMA1 PSMA1-PSMB2 PSMA4-PSMB3 PSMA7-PSMA5 PSMA1-PSMA5 PSMA7-PSMA4 PSMA1-PSMA2 PSMA5-PSMB2 PSMA2-PSMA5 PSMA7-PSMB2 PSMA7-PSMA2 PSMB3-PSMB2 PSMA4-PSMA5 PSMA5-PSMB5 PSMB6-PSMB5 PSMA2-PSMB2 PSMA2-PSMA4 PSMA7-PSMB6 PSMA5-PSMB6 PSMA1-PSMB3 PSMA1-PSMB6 PSMB1-PSMA1 PSMA1-PSMB7 PSMA7-PSMB5 PSMB1-PSMB6 PSMB1-PSMA5 PSMA7-PSMB3 PSMB1-PSMA4 PSMA5-PSMB3 PSMB6-PSMB2 PSMA7-PSMB1 PSM…	PSMA7-PSMA5 PSMA7-PSMA4 PSMA5-PSMB6 PSMA4-PSMB2 PSMA7-PSMB2 PSMA7-PSMA1 PSMA1-PSMB2 PSMA7-PSMB6 PSMA4-PSMA5 PSMA1-PSMA5 PSMA4-PSMB6 PSMA5-PSMB2 PSMB6-PSMB2 PSMA2-PSMB2 PSMA7-PSMB1 PSMB1-PSMB6 PSMA4-PSMB5 PSMA1-PSMA4 PSMA1-PSMA2 PSMB1-PSMA4 PSMA4-PSMB3 PSMB1-PSMA5 PSMA2-PSMA4 PSMA1-PSMB6 PSMA7-PSMB4 PSMB1-PSMB2 PSMA5-PSMB4 PSMB3-PSMB2 PSMA7-PSMB5 PSMB5-PSMB2 PSMB6-PSMB5 PSMA7-PSMA2 PSMA2-PSMA5 PSM…
GO:0019882	BP	antigen processing and presentation	5.19706	138	166	36	41	2.02468e-07	5.34656e-06	PSMA1-PSMA4 PSMA4-PSMB2 PSMA7-PSMA1 PSMA1-PSMB2 PSMA4-PSMB3 PSMA7-PSMA5 PSMA1-PSMA5 PSMA7-PSMA4 PSMA1-PSMA2 PSMA5-PSMB2 PSMA2-PSMA5 PSMA7-PSMB2 PSMA7-PSMA2 PSMB3-PSMB2 PSMA4-PSMA5 PSMA5-PSMB5 PSMB6-PSMB5 PSMA2-PSMB2 PSMA2-PSMA4 PSMA7-PSMB6 PSMA5-PSMB6 PSMA1-PSMB3 PSMA1-PSMB6 PSMB1-PSMA1 PSMA1-PSMB7 PSMA7-PSMB5 PSMB1-PSMB6 PSMB1-PSMA5 PSMA7-PSMB3 PSMB1-PSMA4 PSMA5-PSMB3 PSMB6-PSMB2 PSMA7-PSMB1 PSM…	PSMA7-PSMA5 PSMA7-PSMA4 PSMA5-PSMB6 PSMA4-PSMB2 PSMA7-PSMB2 PSMA7-PSMA1 PSMA1-PSMB2 PSMA7-PSMB6 PSMA4-PSMA5 PSMA1-PSMA5 PSMA4-PSMB6 PSMA5-PSMB2 PSMB6-PSMB2 PSMA2-PSMB2 PSMA7-PSMB1 PSMB1-PSMB6 PSMA4-PSMB5 PSMA1-PSMA4 PSMA1-PSMA2 PSMB1-PSMA4 PSMA4-PSMB3 PSMB1-PSMA5 PSMA2-PSMA4 PSMA1-PSMB6 PSMA7-PSMB4 PSMB1-PSMB2 PSMA5-PSMB4 PSMB3-PSMB2 PSMA7-PSMB5 PSMB5-PSMB2 PSMB6-PSMB5 PSMA7-PSMA2 PSMA2-PSMA5 PSM…
GO:0019884	BP	antigen processing and presentation of exogenous antigen	5.19706	138	166	36	41	2.02468e-07	5.34656e-06	PSMA1-PSMA4 PSMA4-PSMB2 PSMA7-PSMA1 PSMA1-PSMB2 PSMA4-PSMB3 PSMA7-PSMA5 PSMA1-PSMA5 PSMA7-PSMA4 PSMA1-PSMA2 PSMA5-PSMB2 PSMA2-PSMA5 PSMA7-PSMB2 PSMA7-PSMA2 PSMB3-PSMB2 PSMA4-PSMA5 PSMA5-PSMB5 PSMB6-PSMB5 PSMA2-PSMB2 PSMA2-PSMA4 PSMA7-PSMB6 PSMA5-PSMB6 PSMA1-PSMB3 PSMA1-PSMB6 PSMB1-PSMA1 PSMA1-PSMB7 PSMA7-PSMB5 PSMB1-PSMB6 PSMB1-PSMA5 PSMA7-PSMB3 PSMB1-PSMA4 PSMA5-PSMB3 PSMB6-PSMB2 PSMA7-PSMB1 PSM…	PSMA7-PSMA5 PSMA7-PSMA4 PSMA5-PSMB6 PSMA4-PSMB2 PSMA7-PSMB2 PSMA7-PSMA1 PSMA1-PSMB2 PSMA7-PSMB6 PSMA4-PSMA5 PSMA1-PSMA5 PSMA4-PSMB6 PSMA5-PSMB2 PSMB6-PSMB2 PSMA2-PSMB2 PSMA7-PSMB1 PSMB1-PSMB6 PSMA4-PSMB5 PSMA1-PSMA4 PSMA1-PSMA2 PSMB1-PSMA4 PSMA4-PSMB3 PSMB1-PSMA5 PSMA2-PSMA4 PSMA1-PSMB6 PSMA7-PSMB4 PSMB1-PSMB2 PSMA5-PSMB4 PSMB3-PSMB2 PSMA7-PSMB5 PSMB5-PSMB2 PSMB6-PSMB5 PSMA7-PSMA2 PSMA2-PSMA5 PSM…
GO:0048002	BP	antigen processing and presentation of peptide antigen	5.19706	138	166	36	41	2.02468e-07	5.34656e-06	PSMA1-PSMA4 PSMA4-PSMB2 PSMA7-PSMA1 PSMA1-PSMB2 PSMA4-PSMB3 PSMA7-PSMA5 PSMA1-PSMA5 PSMA7-PSMA4 PSMA1-PSMA2 PSMA5-PSMB2 PSMA2-PSMA5 PSMA7-PSMB2 PSMA7-PSMA2 PSMB3-PSMB2 PSMA4-PSMA5 PSMA5-PSMB5 PSMB6-PSMB5 PSMA2-PSMB2 PSMA2-PSMA4 PSMA7-PSMB6 PSMA5-PSMB6 PSMA1-PSMB3 PSMA1-PSMB6 PSMB1-PSMA1 PSMA1-PSMB7 PSMA7-PSMB5 PSMB1-PSMB6 PSMB1-PSMA5 PSMA7-PSMB3 PSMB1-PSMA4 PSMA5-PSMB3 PSMB6-PSMB2 PSMA7-PSMB1 PSM…	PSMA7-PSMA5 PSMA7-PSMA4 PSMA5-PSMB6 PSMA4-PSMB2 PSMA7-PSMB2 PSMA7-PSMA1 PSMA1-PSMB2 PSMA7-PSMB6 PSMA4-PSMA5 PSMA1-PSMA5 PSMA4-PSMB6 PSMA5-PSMB2 PSMB6-PSMB2 PSMA2-PSMB2 PSMA7-PSMB1 PSMB1-PSMB6 PSMA4-PSMB5 PSMA1-PSMA4 PSMA1-PSMA2 PSMB1-PSMA4 PSMA4-PSMB3 PSMB1-PSMA5 PSMA2-PSMA4 PSMA1-PSMB6 PSMA7-PSMB4 PSMB1-PSMB2 PSMA5-PSMB4 PSMB3-PSMB2 PSMA7-PSMB5 PSMB5-PSMB2 PSMB6-PSMB5 PSMA7-PSMA2 PSMA2-PSMA5 PSM…
GO:0016072	BP	rRNA metabolic process	5.17569	1154	1234	80	81	2.27069e-07	5.92729e-06	RPS2-RPS4X RPL13-RPS3A RPS3A-RPS11 RPS11-RPS4X RPS3A-RPS14 RPS14-RPS11 RPS14-RPS23 RPS3A-RPS4X RPL3-RPS4X RPL13-RPS11 RPL35A-RPL6 RPS2-RPS11 RPS23-RPS11 RPS3A-RPS23 RPL13-RPS4X RPS2-RPL3 RPL13A-RPL18A RPLP0-RPL7A RPL17-RPL13 RPS14-RPS4X RPS4X-RPL19 RPL13-RPS14 RPS2-RPS3A RPL29-RPL31 RPS3A-RPS13 RPL13-RPS23 RPS23-RPS4X RPS4X-RPL31 RPL35A-RPL21 RPS2-RPS3 RPS3-RPS12 RPL29-RPS4X RPL13-RPL10 RPL12-RPL…	RPS16-RPS18 RPS16-RPS4X RPS2-RPS4X RPS2-RPS16 RPS16-RPS11 RPS23-RPS13 RPS11-RPS4X RPS18-RPS11 RPS2-RPS11 RPS16-RPS13 RPL13A-RPL18A RPS18-RPS4X RPS13-RPS4X RPS2-RPS18 RPS13-RPS11 RPS14-RPS13 RPS3A-RPS13 RPS18-RPS13 RPL35A-RPL6 RPS3A-RPS11 RPL13-RPS3A RPL23A-RPL31 RPS3A-RPS4X RPS3A-RPS14 RPL12-RPL15 RPS16-RPS23 RPL21-RPL6 RPS14-RPS11 RPS3A-RPS16 RPL35A-RPL21 RPLP0-RPL12 RPS23-RPS11 RPL13-RPS13 RPS3…
GO:0016569	BP	covalent chromatin modification	-5.16974	3	0	15	13	2.34415e-07	5.97227e-06	ACTL6A-SKP1 RUVBL2-RUVBL1 PRMT5-DDB2
GO:0016570	BP	histone modification	-5.16974	3	0	15	13	2.34415e-07	5.97227e-06	ACTL6A-SKP1 RUVBL2-RUVBL1 PRMT5-DDB2
GO:0006613	BP	cotranslational protein targeting to membrane	5.15981	1072	1150	68	67	2.47201e-07	5.97227e-06	RPS2-RPS4X RPL13-RPS3A RPS3A-RPS11 RPS11-RPS4X RPS3A-RPS14 RPS14-RPS11 RPS14-RPS23 RPS3A-RPS4X RPL3-RPS4X RPL13-RPS11 RPL35A-RPL6 RPS2-RPS11 RPS23-RPS11 RPS3A-RPS23 RPL13-RPS4X RPS2-RPL3 RPL13A-RPL18A RPLP0-RPL7A RPL17-RPL13 RPS14-RPS4X RPS4X-RPL19 RPL13-RPS14 RPS2-RPS3A RPL29-RPL31 RPS3A-RPS13 RPL13-RPS23 RPS23-RPS4X RPS4X-RPL31 RPL35A-RPL21 RPS2-RPS3 RPS3-RPS12 RPL29-RPS4X RPL13-RPL10 RPL12-RPL…	RPS16-RPS18 RPS16-RPS4X RPS2-RPS4X RPS2-RPS16 RPS16-RPS11 RPS23-RPS13 RPS11-RPS4X RPS18-RPS11 RPS2-RPS11 RPS16-RPS13 RPL13A-RPL18A RPS18-RPS4X RPS13-RPS4X RPS2-RPS18 RPS13-RPS11 RPS14-RPS13 RPS3A-RPS13 RPS18-RPS13 RPL35A-RPL6 RPS3A-RPS11 RPL13-RPS3A RPL23A-RPL31 RPS3A-RPS4X RPS3A-RPS14 RPL12-RPL15 RPS16-RPS23 RPL21-RPL6 RPS14-RPS11 RPS3A-RPS16 RPL35A-RPL21 RPLP0-RPL12 RPS23-RPS11 RPL13-RPS13 RPS3…
GO:0006614	BP	SRP-dependent cotranslational protein targeting to membrane	5.15981	1072	1150	68	67	2.47201e-07	5.97227e-06	RPS2-RPS4X RPL13-RPS3A RPS3A-RPS11 RPS11-RPS4X RPS3A-RPS14 RPS14-RPS11 RPS14-RPS23 RPS3A-RPS4X RPL3-RPS4X RPL13-RPS11 RPL35A-RPL6 RPS2-RPS11 RPS23-RPS11 RPS3A-RPS23 RPL13-RPS4X RPS2-RPL3 RPL13A-RPL18A RPLP0-RPL7A RPL17-RPL13 RPS14-RPS4X RPS4X-RPL19 RPL13-RPS14 RPS2-RPS3A RPL29-RPL31 RPS3A-RPS13 RPL13-RPS23 RPS23-RPS4X RPS4X-RPL31 RPL35A-RPL21 RPS2-RPS3 RPS3-RPS12 RPL29-RPS4X RPL13-RPL10 RPL12-RPL…	RPS16-RPS18 RPS16-RPS4X RPS2-RPS4X RPS2-RPS16 RPS16-RPS11 RPS23-RPS13 RPS11-RPS4X RPS18-RPS11 RPS2-RPS11 RPS16-RPS13 RPL13A-RPL18A RPS18-RPS4X RPS13-RPS4X RPS2-RPS18 RPS13-RPS11 RPS14-RPS13 RPS3A-RPS13 RPS18-RPS13 RPL35A-RPL6 RPS3A-RPS11 RPL13-RPS3A RPL23A-RPL31 RPS3A-RPS4X RPS3A-RPS14 RPL12-RPL15 RPS16-RPS23 RPL21-RPL6 RPS14-RPS11 RPS3A-RPS16 RPL35A-RPL21 RPLP0-RPL12 RPS23-RPS11 RPL13-RPS13 RPS3…
GO:0045047	BP	protein targeting to ER	5.15981	1072	1150	68	67	2.47201e-07	5.97227e-06	RPS2-RPS4X RPL13-RPS3A RPS3A-RPS11 RPS11-RPS4X RPS3A-RPS14 RPS14-RPS11 RPS14-RPS23 RPS3A-RPS4X RPL3-RPS4X RPL13-RPS11 RPL35A-RPL6 RPS2-RPS11 RPS23-RPS11 RPS3A-RPS23 RPL13-RPS4X RPS2-RPL3 RPL13A-RPL18A RPLP0-RPL7A RPL17-RPL13 RPS14-RPS4X RPS4X-RPL19 RPL13-RPS14 RPS2-RPS3A RPL29-RPL31 RPS3A-RPS13 RPL13-RPS23 RPS23-RPS4X RPS4X-RPL31 RPL35A-RPL21 RPS2-RPS3 RPS3-RPS12 RPL29-RPS4X RPL13-RPL10 RPL12-RPL…	RPS16-RPS18 RPS16-RPS4X RPS2-RPS4X RPS2-RPS16 RPS16-RPS11 RPS23-RPS13 RPS11-RPS4X RPS18-RPS11 RPS2-RPS11 RPS16-RPS13 RPL13A-RPL18A RPS18-RPS4X RPS13-RPS4X RPS2-RPS18 RPS13-RPS11 RPS14-RPS13 RPS3A-RPS13 RPS18-RPS13 RPL35A-RPL6 RPS3A-RPS11 RPL13-RPS3A RPL23A-RPL31 RPS3A-RPS4X RPS3A-RPS14 RPL12-RPL15 RPS16-RPS23 RPL21-RPL6 RPS14-RPS11 RPS3A-RPS16 RPL35A-RPL21 RPLP0-RPL12 RPS23-RPS11 RPL13-RPS13 RPS3…
GO:0070972	BP	protein localization to endoplasmic reticulum	5.15981	1072	1150	68	67	2.47201e-07	5.97227e-06	RPS2-RPS4X RPL13-RPS3A RPS3A-RPS11 RPS11-RPS4X RPS3A-RPS14 RPS14-RPS11 RPS14-RPS23 RPS3A-RPS4X RPL3-RPS4X RPL13-RPS11 RPL35A-RPL6 RPS2-RPS11 RPS23-RPS11 RPS3A-RPS23 RPL13-RPS4X RPS2-RPL3 RPL13A-RPL18A RPLP0-RPL7A RPL17-RPL13 RPS14-RPS4X RPS4X-RPL19 RPL13-RPS14 RPS2-RPS3A RPL29-RPL31 RPS3A-RPS13 RPL13-RPS23 RPS23-RPS4X RPS4X-RPL31 RPL35A-RPL21 RPS2-RPS3 RPS3-RPS12 RPL29-RPS4X RPL13-RPL10 RPL12-RPL…	RPS16-RPS18 RPS16-RPS4X RPS2-RPS4X RPS2-RPS16 RPS16-RPS11 RPS23-RPS13 RPS11-RPS4X RPS18-RPS11 RPS2-RPS11 RPS16-RPS13 RPL13A-RPL18A RPS18-RPS4X RPS13-RPS4X RPS2-RPS18 RPS13-RPS11 RPS14-RPS13 RPS3A-RPS13 RPS18-RPS13 RPL35A-RPL6 RPS3A-RPS11 RPL13-RPS3A RPL23A-RPL31 RPS3A-RPS4X RPS3A-RPS14 RPL12-RPL15 RPS16-RPS23 RPL21-RPL6 RPS14-RPS11 RPS3A-RPS16 RPL35A-RPL21 RPLP0-RPL12 RPS23-RPS11 RPL13-RPS13 RPS3…
GO:0072599	BP	establishment of protein localization to endoplasmic reticulum	5.15981	1072	1150	68	67	2.47201e-07	5.97227e-06	RPS2-RPS4X RPL13-RPS3A RPS3A-RPS11 RPS11-RPS4X RPS3A-RPS14 RPS14-RPS11 RPS14-RPS23 RPS3A-RPS4X RPL3-RPS4X RPL13-RPS11 RPL35A-RPL6 RPS2-RPS11 RPS23-RPS11 RPS3A-RPS23 RPL13-RPS4X RPS2-RPL3 RPL13A-RPL18A RPLP0-RPL7A RPL17-RPL13 RPS14-RPS4X RPS4X-RPL19 RPL13-RPS14 RPS2-RPS3A RPL29-RPL31 RPS3A-RPS13 RPL13-RPS23 RPS23-RPS4X RPS4X-RPL31 RPL35A-RPL21 RPS2-RPS3 RPS3-RPS12 RPL29-RPS4X RPL13-RPL10 RPL12-RPL…	RPS16-RPS18 RPS16-RPS4X RPS2-RPS4X RPS2-RPS16 RPS16-RPS11 RPS23-RPS13 RPS11-RPS4X RPS18-RPS11 RPS2-RPS11 RPS16-RPS13 RPL13A-RPL18A RPS18-RPS4X RPS13-RPS4X RPS2-RPS18 RPS13-RPS11 RPS14-RPS13 RPS3A-RPS13 RPS18-RPS13 RPL35A-RPL6 RPS3A-RPS11 RPL13-RPS3A RPL23A-RPL31 RPS3A-RPS4X RPS3A-RPS14 RPL12-RPL15 RPS16-RPS23 RPL21-RPL6 RPS14-RPS11 RPS3A-RPS16 RPL35A-RPL21 RPLP0-RPL12 RPS23-RPS11 RPL13-RPS13 RPS3…
GO:0090150	BP	establishment of protein localization to membrane	5.13616	1073	1151	73	71	2.80409e-07	6.64753e-06	RPS2-RPS4X RPL13-RPS3A RPS3A-RPS11 RPS11-RPS4X RPS3A-RPS14 RPS14-RPS11 RPS14-RPS23 RPS3A-RPS4X RPL3-RPS4X RPL13-RPS11 RPL35A-RPL6 RPS2-RPS11 RPS23-RPS11 RPS3A-RPS23 RPL13-RPS4X RPS2-RPL3 RPL13A-RPL18A RPLP0-RPL7A RPL17-RPL13 RPS14-RPS4X RPS4X-RPL19 RPL13-RPS14 RPS2-RPS3A RPL29-RPL31 RPS3A-RPS13 RPL13-RPS23 RPS23-RPS4X RPS4X-RPL31 RPL35A-RPL21 RPS2-RPS3 RPS3-RPS12 RPL29-RPS4X RPL13-RPL10 RPL12-RPL…	RPS16-RPS18 RPS16-RPS4X RPS2-RPS4X RPS2-RPS16 RPS16-RPS11 RPS23-RPS13 RPS11-RPS4X RPS18-RPS11 RPS2-RPS11 RPS16-RPS13 RPL13A-RPL18A RPS18-RPS4X RPS13-RPS4X RPS2-RPS18 RPS13-RPS11 RPS14-RPS13 RPS3A-RPS13 RPS18-RPS13 RPL35A-RPL6 RPS3A-RPS11 RPL13-RPS3A RPL23A-RPL31 RPS3A-RPS4X RPS3A-RPS14 RPL12-RPL15 RPS16-RPS23 RPL21-RPL6 RPS14-RPS11 RPS3A-RPS16 RPL35A-RPL21 RPLP0-RPL12 RPS23-RPS11 RPL13-RPS13 RPS3…
GO:0072594	BP	establishment of protein localization to organelle	5.13576	1109	1199	82	81	2.81005e-07	6.64753e-06	RPS2-RPS4X RPL13-RPS3A RPS3A-RPS11 RPS11-RPS4X RPS3A-RPS14 RPS14-RPS11 RPS14-RPS23 RPS3A-RPS4X RPL3-RPS4X RPL13-RPS11 RPL35A-RPL6 RPS2-RPS11 RPS23-RPS11 RPS3A-RPS23 RPL13-RPS4X RPS2-RPL3 RPL13A-RPL18A RPLP0-RPL7A RPL17-RPL13 RPS14-RPS4X RPS4X-RPL19 RPL13-RPS14 RPS2-RPS3A RPL29-RPL31 RPS3A-RPS13 RPL13-RPS23 RPS23-RPS4X RPS4X-RPL31 RPL35A-RPL21 RPS2-RPS3 RPS3-RPS12 RPL29-RPS4X RPL13-RPL10 RPL12-RPL…	RPS16-RPS18 RPS16-RPS4X RPS2-RPS4X RPS2-RPS16 RPS16-RPS11 RPS23-RPS13 RPS11-RPS4X RPS18-RPS11 RPS2-RPS11 RPS16-RPS13 RPL13A-RPL18A RPS18-RPS4X RPS13-RPS4X RPS2-RPS18 RPS13-RPS11 RPS14-RPS13 RPS3A-RPS13 RPS18-RPS13 RPL35A-RPL6 RPS3A-RPS11 RPL13-RPS3A RPL23A-RPL31 RPS3A-RPS4X RPS3A-RPS14 RPL12-RPL15 RPS16-RPS23 RPL21-RPL6 RPS14-RPS11 HIST1H1B-RPL31 RPS3A-RPS16 RPL35A-RPL21 RPLP0-RPL12 RPS23-RPS11 R…
GO:0000184	BP	nuclear-transcribed mRNA catabolic process, nonsense-mediated decay	5.05741	1116	1192	70	70	4.24979e-07	9.94977e-06	RPS2-RPS4X RPL13-RPS3A RPS3A-RPS11 RPS11-RPS4X RPS3A-RPS14 RPS14-RPS11 RPS14-RPS23 RPS3A-RPS4X RPL3-RPS4X RPL13-RPS11 RPL35A-RPL6 RPS2-RPS11 RPS23-RPS11 RPS3A-RPS23 RPL13-RPS4X RPS2-RPL3 RPL13A-RPL18A RPLP0-RPL7A RPL17-RPL13 RPS14-RPS4X RPS4X-RPL19 RPL13-RPS14 RPS2-RPS3A RPL29-RPL31 RPS3A-RPS13 RPL13-RPS23 RPS23-RPS4X RPS4X-RPL31 RPL35A-RPL21 RPS2-RPS3 RPS3-RPS12 RPL29-RPS4X RPL13-RPL10 RPL12-RPL…	RPS16-RPS18 RPS16-RPS4X RPS2-RPS4X RPS2-RPS16 RPS16-RPS11 RPS23-RPS13 RPS11-RPS4X RPS18-RPS11 RPS2-RPS11 RPS16-RPS13 RPL13A-RPL18A RPS18-RPS4X RPS13-RPS4X RPS2-RPS18 RPS13-RPS11 RPS14-RPS13 RPS3A-RPS13 RPS18-RPS13 RPL35A-RPL6 RPS3A-RPS11 RPL13-RPS3A RPL23A-RPL31 RPS3A-RPS4X RPS3A-RPS14 RPL12-RPL15 RPS16-RPS23 RPL21-RPL6 RPS14-RPS11 RPS3A-RPS16 RPL35A-RPL21 RPLP0-RPL12 RPS23-RPS11 RPL13-RPS13 RPS3…
GO:0006605	BP	protein targeting	5.0123	1073	1151	70	70	5.37831e-07	1.24634e-05	RPS2-RPS4X RPL13-RPS3A RPS3A-RPS11 RPS11-RPS4X RPS3A-RPS14 RPS14-RPS11 RPS14-RPS23 RPS3A-RPS4X RPL3-RPS4X RPL13-RPS11 RPL35A-RPL6 RPS2-RPS11 RPS23-RPS11 RPS3A-RPS23 RPL13-RPS4X RPS2-RPL3 RPL13A-RPL18A RPLP0-RPL7A RPL17-RPL13 RPS14-RPS4X RPS4X-RPL19 RPL13-RPS14 RPS2-RPS3A RPL29-RPL31 RPS3A-RPS13 RPL13-RPS23 RPS23-RPS4X RPS4X-RPL31 RPL35A-RPL21 RPS2-RPS3 RPS3-RPS12 RPL29-RPS4X RPL13-RPL10 RPL12-RPL…	RPS16-RPS18 RPS16-RPS4X RPS2-RPS4X RPS2-RPS16 RPS16-RPS11 RPS23-RPS13 RPS11-RPS4X RPS18-RPS11 RPS2-RPS11 RPS16-RPS13 RPL13A-RPL18A RPS18-RPS4X RPS13-RPS4X RPS2-RPS18 RPS13-RPS11 RPS14-RPS13 RPS3A-RPS13 RPS18-RPS13 RPL35A-RPL6 RPS3A-RPS11 RPL13-RPS3A RPL23A-RPL31 RPS3A-RPS4X RPS3A-RPS14 RPL12-RPL15 RPS16-RPS23 RPL21-RPL6 RPS14-RPS11 RPS3A-RPS16 RPL35A-RPL21 RPLP0-RPL12 RPS23-RPS11 RPL13-RPS13 RPS3…
GO:0060255	BP	regulation of macromolecule metabolic process	4.92968	3348	3656	276	288	8.23652e-07	1.88941e-05	PSMA1-PSMA4 PSMA4-PSMB2 PSMA7-PSMA1 PSMA1-PSMB2 PSMA4-PSMB3 PSMA7-PSMA5 PSMA1-PSMA5 XRCC6-XRCC5 PSMA7-PSMA4 PSMA1-PSMA2 PSMA5-PSMB2 PSMA2-PSMA5 PSMA7-PSMB2 PSMA7-PSMA2 PSMB3-PSMB2 PSMA4-PSMA5 PSMA5-PSMB5 HSP90AA1-HSP90AB1 PSMB6-PSMB5 RPS2-RPS4X PSMA2-PSMB2 PSMA2-PSMA4 PSMA7-PSMB6 PSMA5-PSMB6 PSMA1-PSMB3 PSMA1-PSMB6 PSMB1-PSMA1 PSMA1-PSMB7 PSMA7-PSMB5 PSMB1-PSMB6 PSMB1-PSMA5 PSMA7-PSMB3 PSMB1-PSMA…	PSMA7-PSMA5 HSP90AA1-HSP90AB1 PSMA7-PSMA4 PSMA5-PSMB6 PSMA4-PSMB2 PSMA7-PSMB2 PSMA7-PSMA1 PSMA1-PSMB2 PSMA7-PSMB6 PSMA4-PSMA5 PSMA1-PSMA5 PSMA4-PSMB6 PSMA5-PSMB2 PSMB6-PSMB2 PSMA2-PSMB2 PSMA7-PSMB1 PSMB1-PSMB6 PSMA4-PSMB5 PSMA1-PSMA4 PSMA1-PSMA2 PSMB1-PSMA4 PSMA4-PSMB3 PSMB1-PSMA5 PSMA2-PSMA4 PSMA1-PSMB6 PSMA7-PSMB4 PSMB1-PSMB2 PSMA5-PSMB4 XRCC6-XRCC5 PSMB3-PSMB2 PSMA7-PSMB5 PSMB5-PSMB2 PSMB6-PSM…
GO:0044391	CC	ribosomal subunit	4.84952	1248	1372	91	94	1.23762e-06	2.81063e-05	RPS2-RPS4X RPL13-RPS3A RPS3A-RPS11 RPS11-RPS4X RPS3A-RPS14 RPS14-RPS11 RPS14-RPS23 RPS3A-RPS4X RPL3-RPS4X RPL13-RPS11 RPL35A-RPL6 RPS2-RPS11 RPS23-RPS11 RPS3A-RPS23 RPL13-RPS4X RPS2-RPL3 RPL13A-RPL18A RPLP0-RPL7A RPL17-RPL13 RPS14-RPS4X RPS4X-RPL19 RPL13-RPS14 RPS2-RPS3A RPL29-RPL31 RPS3A-RPS13 RPL13-RPS23 RPS23-RPS4X RPS4X-RPL31 RPL35A-RPL21 RPS2-RPS3 RPS3-RPS12 RPL29-RPS4X RPL13-RPL10 RPL12-RPL…	RPS16-RPS18 RPS16-RPS4X RPS2-RPS4X RPS2-RPS16 RPS16-RPS11 RPS23-RPS13 RPS11-RPS4X RPS18-RPS11 RPS2-RPS11 RPS16-RPS13 RPL13A-RPL18A RPS18-RPS4X RPS13-RPS4X RPS2-RPS18 RPS13-RPS11 RPS14-RPS13 RPS3A-RPS13 RPS18-RPS13 RPL35A-RPL6 RPS3A-RPS11 RPL13-RPS3A RPL23A-RPL31 RPS3A-RPS4X RPS3A-RPS14 RPL12-RPL15 RPS16-RPS23 RPL21-RPL6 RPS14-RPS11 RPS3A-RPS16 RPL35A-RPL21 RPLP0-RPL12 RPS23-RPS11 RPL13-RPS13 RPS3…
GO:0090501	BP	RNA phosphodiester bond hydrolysis	4.84573	0	2	5	6	1.26147e-06	2.83643e-05		EXOSC2-EXOSC7 MRPL1-MRPL44
GO:0072657	BP	protein localization to membrane	4.77244	1073	1151	74	76	1.82005e-06	4.05229e-05	RPS2-RPS4X RPL13-RPS3A RPS3A-RPS11 RPS11-RPS4X RPS3A-RPS14 RPS14-RPS11 RPS14-RPS23 RPS3A-RPS4X RPL3-RPS4X RPL13-RPS11 RPL35A-RPL6 RPS2-RPS11 RPS23-RPS11 RPS3A-RPS23 RPL13-RPS4X RPS2-RPL3 RPL13A-RPL18A RPLP0-RPL7A RPL17-RPL13 RPS14-RPS4X RPS4X-RPL19 RPL13-RPS14 RPS2-RPS3A RPL29-RPL31 RPS3A-RPS13 RPL13-RPS23 RPS23-RPS4X RPS4X-RPL31 RPL35A-RPL21 RPS2-RPS3 RPS3-RPS12 RPL29-RPS4X RPL13-RPL10 RPL12-RPL…	RPS16-RPS18 RPS16-RPS4X RPS2-RPS4X RPS2-RPS16 RPS16-RPS11 RPS23-RPS13 RPS11-RPS4X RPS18-RPS11 RPS2-RPS11 RPS16-RPS13 RPL13A-RPL18A RPS18-RPS4X RPS13-RPS4X RPS2-RPS18 RPS13-RPS11 RPS14-RPS13 RPS3A-RPS13 RPS18-RPS13 RPL35A-RPL6 RPS3A-RPS11 RPL13-RPS3A RPL23A-RPL31 RPS3A-RPS4X RPS3A-RPS14 RPL12-RPL15 RPS16-RPS23 RPL21-RPL6 RPS14-RPS11 RPS3A-RPS16 RPL35A-RPL21 RPLP0-RPL12 RPS23-RPS11 RPL13-RPS13 RPS3…
GO:0010468	BP	regulation of gene expression	4.71886	3122	3348	229	240	2.37164e-06	5.22913e-05	PSMA1-PSMA4 PSMA4-PSMB2 PSMA7-PSMA1 PSMA1-PSMB2 PSMA4-PSMB3 PSMA7-PSMA5 PSMA1-PSMA5 XRCC6-XRCC5 PSMA7-PSMA4 PSMA1-PSMA2 PSMA5-PSMB2 PSMA2-PSMA5 PSMA7-PSMB2 PSMA7-PSMA2 PSMB3-PSMB2 PSMA4-PSMA5 PSMA5-PSMB5 PSMB6-PSMB5 RPS2-RPS4X PSMA2-PSMB2 PSMA2-PSMA4 PSMA7-PSMB6 PSMA5-PSMB6 PSMA1-PSMB3 PSMA1-PSMB6 PSMB1-PSMA1 PSMA1-PSMB7 PSMA7-PSMB5 PSMB1-PSMB6 PSMB1-PSMA5 PSMA7-PSMB3 PSMB1-PSMA4 PSMA5-PSMB3 PSMB…	PSMA7-PSMA5 PSMA7-PSMA4 PSMA5-PSMB6 PSMA4-PSMB2 PSMA7-PSMB2 PSMA7-PSMA1 PSMA1-PSMB2 PSMA7-PSMB6 PSMA4-PSMA5 PSMA1-PSMA5 PSMA4-PSMB6 PSMA5-PSMB2 PSMB6-PSMB2 PSMA2-PSMB2 PSMA7-PSMB1 PSMB1-PSMB6 PSMA4-PSMB5 PSMA1-PSMA4 PSMA1-PSMA2 PSMB1-PSMA4 PSMA4-PSMB3 PSMB1-PSMA5 PSMA2-PSMA4 PSMA1-PSMB6 PSMA7-PSMB4 PSMB1-PSMB2 PSMA5-PSMB4 XRCC6-XRCC5 PSMB3-PSMB2 PSMA7-PSMB5 PSMB5-PSMB2 PSMB6-PSMB5 PSMA7-PSMA2 PSM…
GO:0000082	BP	G1/S transition of mitotic cell cycle	4.70391	9	14	12	16	2.55229e-06	5.52024e-05	MCM4-MCM6 MCM2-MCM6 MCM4-MCM7 MCM4-MCM2 MCM7-MCM6 MCM7-MCM2 MCM5-MCM7 MCM3-MCM7 MCM3-MCM4	MCM4-MCM6 MCM4-MCM7 MCM2-MCM6 MCM7-MCM6 MCM4-MCM2 MCM7-MCM2 MCM5-MCM7 MCM3-MCM7 MCM3-MCM4 MCM4-MCM5 MCM3-MCM6 MCM5-MCM6 MCM3-MCM5 MCM3-MCM2
GO:0044843	BP	cell cycle G1/S phase transition	4.70391	9	14	12	16	2.55229e-06	5.52024e-05	MCM4-MCM6 MCM2-MCM6 MCM4-MCM7 MCM4-MCM2 MCM7-MCM6 MCM7-MCM2 MCM5-MCM7 MCM3-MCM7 MCM3-MCM4	MCM4-MCM6 MCM4-MCM7 MCM2-MCM6 MCM7-MCM6 MCM4-MCM2 MCM7-MCM2 MCM5-MCM7 MCM3-MCM7 MCM3-MCM4 MCM4-MCM5 MCM3-MCM6 MCM5-MCM6 MCM3-MCM5 MCM3-MCM2
GO:0060337	BP	type I interferon signaling pathway	4.68594	1	2	3	6	2.78672e-06	5.97042e-05	STAT1-IFI35	IFIT3-IFIT1 STAT1-IFI35
GO:0019222	BP	regulation of metabolic process	4.67824	3374	3683	291	301	2.8935e-06	6.14125e-05	PSMA1-PSMA4 PSMA4-PSMB2 PSMA7-PSMA1 PSMA1-PSMB2 PSMA4-PSMB3 PSMA7-PSMA5 PSMA1-PSMA5 XRCC6-XRCC5 PSMA7-PSMA4 PSMA1-PSMA2 PSMA5-PSMB2 PSMA2-PSMA5 PSMA7-PSMB2 PSMA7-PSMA2 PSMB3-PSMB2 PSMA4-PSMA5 PSMA5-PSMB5 HSP90AA1-HSP90AB1 PSMB6-PSMB5 RPS2-RPS4X PSMA2-PSMB2 PSMA2-PSMA4 PSMA7-PSMB6 PSMA5-PSMB6 PSMA1-PSMB3 PSMA1-PSMB6 PSMB1-PSMA1 PSMA1-PSMB7 PSMA7-PSMB5 PSMB1-PSMB6 PSMB1-PSMA5 PSMA7-PSMB3 PSMB1-PSMA…	PSMA7-PSMA5 HSP90AA1-HSP90AB1 PSMA7-PSMA4 PSMA5-PSMB6 PSMA4-PSMB2 PSMA7-PSMB2 PSMA7-PSMA1 PSMA1-PSMB2 PSMA7-PSMB6 PSMA4-PSMA5 PSMA1-PSMA5 PSMA4-PSMB6 PSMA5-PSMB2 PSMB6-PSMB2 PSMA2-PSMB2 PSMA7-PSMB1 PSMB1-PSMB6 PSMA4-PSMB5 PSMA1-PSMA4 PSMA1-PSMA2 PSMB1-PSMA4 PSMA4-PSMB3 PSMB1-PSMA5 PSMA2-PSMA4 PSMA1-PSMB6 PSMA7-PSMB4 PSMB1-PSMB2 PSMA5-PSMB4 XRCC6-XRCC5 PSMB3-PSMB2 PSMA7-PSMB5 PSMB5-PSMB2 PSMB6-PSM…
GO:0006195	BP	purine nucleotide catabolic process	-4.59844	1	0	5	5	4.25661e-06	8.86859e-05	PNP-HPRT1
GO:0072523	BP	purine-containing compound catabolic process	-4.59844	1	0	5	5	4.25661e-06	8.86859e-05	PNP-HPRT1
GO:0000956	BP	nuclear-transcribed mRNA catabolic process	4.56424	1168	1237	80	81	5.01307e-06	0.000103497	RPS2-RPS4X RPL13-RPS3A RPS3A-RPS11 RPS11-RPS4X RPS3A-RPS14 RPS14-RPS11 RPS14-RPS23 RPS3A-RPS4X RPL3-RPS4X RPL13-RPS11 RPL35A-RPL6 RPS2-RPS11 RPS23-RPS11 RPS3A-RPS23 RPL13-RPS4X RPS2-RPL3 RPL13A-RPL18A RPLP0-RPL7A RPL17-RPL13 RPS14-RPS4X RPS4X-RPL19 RPL13-RPS14 RPS2-RPS3A RPL29-RPL31 RPS3A-RPS13 RPL13-RPS23 RPS23-RPS4X RPS4X-RPL31 RPL35A-RPL21 RPS2-RPS3 RPS3-RPS12 RPL29-RPS4X RPL13-RPL10 RPL12-RPL…	RPS16-RPS18 RPS16-RPS4X RPS2-RPS4X RPS2-RPS16 RPS16-RPS11 RPS23-RPS13 RPS11-RPS4X RPS18-RPS11 RPS2-RPS11 RPS16-RPS13 RPL13A-RPL18A RPS18-RPS4X RPS13-RPS4X RPS2-RPS18 RPS13-RPS11 RPS14-RPS13 RPS3A-RPS13 RPS18-RPS13 RPL35A-RPL6 RPS3A-RPS11 RPL13-RPS3A RPL23A-RPL31 RPS3A-RPS4X RPS3A-RPS14 RPL12-RPL15 RPS16-RPS23 RPL21-RPL6 RPS14-RPS11 RPS3A-RPS16 RPL35A-RPL21 RPLP0-RPL12 RPS23-RPS11 RPL13-RPS13 RPS3…
GO:0005048	MF	signal sequence binding	4.5521	0	1	3	4	5.31123e-06	0.000108665		KPNA2-KPNB1
GO:0034655	BP	nucleobase-containing compound catabolic process	4.5461	1177	1262	104	103	5.46493e-06	0.000110811	RPS2-RPS4X RPL13-RPS3A RPS3A-RPS11 RPS11-RPS4X RPS3A-RPS14 RPS14-RPS11 RPS14-RPS23 RPS3A-RPS4X RPL3-RPS4X RPL13-RPS11 RPL35A-RPL6 RPS2-RPS11 RPS23-RPS11 RPS3A-RPS23 RPL13-RPS4X RPS2-RPL3 RPL13A-RPL18A RPLP0-RPL7A RPL17-RPL13 RPS14-RPS4X RPS4X-RPL19 RPL13-RPS14 RPS2-RPS3A RPL29-RPL31 RPS3A-RPS13 RPL13-RPS23 RPS23-RPS4X RPS4X-RPL31 RPL35A-RPL21 RPS2-RPS3 RPS3-RPS12 RPL29-RPS4X RPL13-RPL10 RPL12-RPL…	RPS16-RPS18 RPS16-RPS4X RPS2-RPS4X RPS2-RPS16 RPS16-RPS11 RPS23-RPS13 RPS11-RPS4X RPS18-RPS11 RPS2-RPS11 RPS16-RPS13 RPL13A-RPL18A RPS18-RPS4X RPS13-RPS4X RPS2-RPS18 RPS13-RPS11 RPS14-RPS13 RPS3A-RPS13 RPS18-RPS13 RPL35A-RPL6 RPS3A-RPS11 RPL13-RPS3A RPL23A-RPL31 RPS3A-RPS4X RPS3A-RPS14 RPL12-RPL15 RPS16-RPS23 RPL21-RPL6 RPS14-RPS11 RPS3A-RPS16 RPL35A-RPL21 RPLP0-RPL12 RPS23-RPS11 RPL13-RPS13 RPS3…
GO:0044270	BP	cellular nitrogen compound catabolic process	4.54234	1177	1262	105	104	5.56325e-06	0.000110826	RPS2-RPS4X RPL13-RPS3A RPS3A-RPS11 RPS11-RPS4X RPS3A-RPS14 RPS14-RPS11 RPS14-RPS23 RPS3A-RPS4X RPL3-RPS4X RPL13-RPS11 RPL35A-RPL6 RPS2-RPS11 RPS23-RPS11 RPS3A-RPS23 RPL13-RPS4X RPS2-RPL3 RPL13A-RPL18A RPLP0-RPL7A RPL17-RPL13 RPS14-RPS4X RPS4X-RPL19 RPL13-RPS14 RPS2-RPS3A RPL29-RPL31 RPS3A-RPS13 RPL13-RPS23 RPS23-RPS4X RPS4X-RPL31 RPL35A-RPL21 RPS2-RPS3 RPS3-RPS12 RPL29-RPS4X RPL13-RPL10 RPL12-RPL…	RPS16-RPS18 RPS16-RPS4X RPS2-RPS4X RPS2-RPS16 RPS16-RPS11 RPS23-RPS13 RPS11-RPS4X RPS18-RPS11 RPS2-RPS11 RPS16-RPS13 RPL13A-RPL18A RPS18-RPS4X RPS13-RPS4X RPS2-RPS18 RPS13-RPS11 RPS14-RPS13 RPS3A-RPS13 RPS18-RPS13 RPL35A-RPL6 RPS3A-RPS11 RPL13-RPS3A RPL23A-RPL31 RPS3A-RPS4X RPS3A-RPS14 RPL12-RPL15 RPS16-RPS23 RPL21-RPL6 RPS14-RPS11 RPS3A-RPS16 RPL35A-RPL21 RPLP0-RPL12 RPS23-RPS11 RPL13-RPS13 RPS3…
GO:0046700	BP	heterocycle catabolic process	4.54234	1177	1262	105	104	5.56325e-06	0.000110826	RPS2-RPS4X RPL13-RPS3A RPS3A-RPS11 RPS11-RPS4X RPS3A-RPS14 RPS14-RPS11 RPS14-RPS23 RPS3A-RPS4X RPL3-RPS4X RPL13-RPS11 RPL35A-RPL6 RPS2-RPS11 RPS23-RPS11 RPS3A-RPS23 RPL13-RPS4X RPS2-RPL3 RPL13A-RPL18A RPLP0-RPL7A RPL17-RPL13 RPS14-RPS4X RPS4X-RPL19 RPL13-RPS14 RPS2-RPS3A RPL29-RPL31 RPS3A-RPS13 RPL13-RPS23 RPS23-RPS4X RPS4X-RPL31 RPL35A-RPL21 RPS2-RPS3 RPS3-RPS12 RPL29-RPS4X RPL13-RPL10 RPL12-RPL…	RPS16-RPS18 RPS16-RPS4X RPS2-RPS4X RPS2-RPS16 RPS16-RPS11 RPS23-RPS13 RPS11-RPS4X RPS18-RPS11 RPS2-RPS11 RPS16-RPS13 RPL13A-RPL18A RPS18-RPS4X RPS13-RPS4X RPS2-RPS18 RPS13-RPS11 RPS14-RPS13 RPS3A-RPS13 RPS18-RPS13 RPL35A-RPL6 RPS3A-RPS11 RPL13-RPS3A RPL23A-RPL31 RPS3A-RPS4X RPS3A-RPS14 RPL12-RPL15 RPS16-RPS23 RPL21-RPL6 RPS14-RPS11 RPS3A-RPS16 RPL35A-RPL21 RPLP0-RPL12 RPS23-RPS11 RPL13-RPS13 RPS3…
GO:0019439	BP	aromatic compound catabolic process	4.53267	1177	1262	105	105	5.82415e-06	0.000115014	RPS2-RPS4X RPL13-RPS3A RPS3A-RPS11 RPS11-RPS4X RPS3A-RPS14 RPS14-RPS11 RPS14-RPS23 RPS3A-RPS4X RPL3-RPS4X RPL13-RPS11 RPL35A-RPL6 RPS2-RPS11 RPS23-RPS11 RPS3A-RPS23 RPL13-RPS4X RPS2-RPL3 RPL13A-RPL18A RPLP0-RPL7A RPL17-RPL13 RPS14-RPS4X RPS4X-RPL19 RPL13-RPS14 RPS2-RPS3A RPL29-RPL31 RPS3A-RPS13 RPL13-RPS23 RPS23-RPS4X RPS4X-RPL31 RPL35A-RPL21 RPS2-RPS3 RPS3-RPS12 RPL29-RPS4X RPL13-RPL10 RPL12-RPL…	RPS16-RPS18 RPS16-RPS4X RPS2-RPS4X RPS2-RPS16 RPS16-RPS11 RPS23-RPS13 RPS11-RPS4X RPS18-RPS11 RPS2-RPS11 RPS16-RPS13 RPL13A-RPL18A RPS18-RPS4X RPS13-RPS4X RPS2-RPS18 RPS13-RPS11 RPS14-RPS13 RPS3A-RPS13 RPS18-RPS13 RPL35A-RPL6 RPS3A-RPS11 RPL13-RPS3A RPL23A-RPL31 RPS3A-RPS4X RPS3A-RPS14 RPL12-RPL15 RPS16-RPS23 RPL21-RPL6 RPS14-RPS11 RPS3A-RPS16 RPL35A-RPL21 RPLP0-RPL12 RPS23-RPS11 RPL13-RPS13 RPS3…
GO:0006402	BP	mRNA catabolic process	4.52466	1168	1237	81	82	6.04922e-06	0.000118429	RPS2-RPS4X RPL13-RPS3A RPS3A-RPS11 RPS11-RPS4X RPS3A-RPS14 RPS14-RPS11 RPS14-RPS23 RPS3A-RPS4X RPL3-RPS4X RPL13-RPS11 RPL35A-RPL6 RPS2-RPS11 RPS23-RPS11 RPS3A-RPS23 RPL13-RPS4X RPS2-RPL3 RPL13A-RPL18A RPLP0-RPL7A RPL17-RPL13 RPS14-RPS4X RPS4X-RPL19 RPL13-RPS14 RPS2-RPS3A RPL29-RPL31 RPS3A-RPS13 RPL13-RPS23 RPS23-RPS4X RPS4X-RPL31 RPL35A-RPL21 RPS2-RPS3 RPS3-RPS12 RPL29-RPS4X RPL13-RPL10 RPL12-RPL…	RPS16-RPS18 RPS16-RPS4X RPS2-RPS4X RPS2-RPS16 RPS16-RPS11 RPS23-RPS13 RPS11-RPS4X RPS18-RPS11 RPS2-RPS11 RPS16-RPS13 RPL13A-RPL18A RPS18-RPS4X RPS13-RPS4X RPS2-RPS18 RPS13-RPS11 RPS14-RPS13 RPS3A-RPS13 RPS18-RPS13 RPL35A-RPL6 RPS3A-RPS11 RPL13-RPS3A RPL23A-RPL31 RPS3A-RPS4X RPS3A-RPS14 RPL12-RPL15 RPS16-RPS23 RPL21-RPL6 RPS14-RPS11 RPS3A-RPS16 RPL35A-RPL21 RPLP0-RPL12 RPS23-RPS11 RPL13-RPS13 RPS3…
GO:1901361	BP	organic cyclic compound catabolic process	4.49304	1180	1267	106	106	7.02132e-06	0.000136286	RPS2-RPS4X RPL13-RPS3A RPS3A-RPS11 RPS11-RPS4X RPS3A-RPS14 RPS14-RPS11 RPS14-RPS23 RPS3A-RPS4X RPL3-RPS4X RPL13-RPS11 RPL35A-RPL6 RPS2-RPS11 RPS23-RPS11 RPS3A-RPS23 RPL13-RPS4X RPS2-RPL3 RPL13A-RPL18A RPLP0-RPL7A RPL17-RPL13 RPS14-RPS4X RPS4X-RPL19 RPL13-RPS14 RPS2-RPS3A RPL29-RPL31 RPS3A-RPS13 RPL13-RPS23 RPS23-RPS4X RPS4X-RPL31 RPL35A-RPL21 RPS2-RPS3 RPS3-RPS12 RPL29-RPS4X RPL13-RPL10 RPL12-RPL…	RPS16-RPS18 RPS16-RPS4X RPS2-RPS4X RPS2-RPS16 RPS16-RPS11 RPS23-RPS13 RPS11-RPS4X RPS18-RPS11 RPS2-RPS11 RPS16-RPS13 RPL13A-RPL18A RPS18-RPS4X RPS13-RPS4X RPS2-RPS18 RPS13-RPS11 RPS14-RPS13 RPS3A-RPS13 RPS18-RPS13 RPL35A-RPL6 RPS3A-RPS11 RPL13-RPS3A RPL23A-RPL31 RPS3A-RPS4X RPS3A-RPS14 RPL12-RPL15 RPS16-RPS23 RPL21-RPL6 RPS14-RPS11 RPS3A-RPS16 RPL35A-RPL21 RPLP0-RPL12 RPS23-RPS11 RPL13-RPS13 RPS3…
GO:0090263	BP	positive regulation of canonical Wnt signaling pathway	4.47462	152	176	37	39	7.65487e-06	0.000147324	PSMA1-PSMA4 PSMA4-PSMB2 PSMA7-PSMA1 PSMA1-PSMB2 PSMA4-PSMB3 PSMA7-PSMA5 PSMA1-PSMA5 PSMA7-PSMA4 PSMA1-PSMA2 PSMA5-PSMB2 PSMA2-PSMA5 PSMA7-PSMB2 PSMA7-PSMA2 PSMB3-PSMB2 PSMA4-PSMA5 PSMA5-PSMB5 PSMB6-PSMB5 PSMA2-PSMB2 PSMA2-PSMA4 PSMA7-PSMB6 PSMA5-PSMB6 PSMA1-PSMB3 PSMA1-PSMB6 PSMB1-PSMA1 PSMA1-PSMB7 PSMA7-PSMB5 PSMB1-PSMB6 PSMB1-PSMA5 PSMA7-PSMB3 PSMB1-PSMA4 PSMA5-PSMB3 PSMB6-PSMB2 PSMA7-PSMB1 PSM…	PSMA7-PSMA5 PSMA7-PSMA4 PSMA5-PSMB6 PSMA4-PSMB2 PSMA7-PSMB2 PSMA7-PSMA1 PSMA1-PSMB2 PSMA7-PSMB6 PSMA4-PSMA5 PSMA1-PSMA5 PSMA4-PSMB6 PSMA5-PSMB2 PSMB6-PSMB2 PSMA2-PSMB2 PSMA7-PSMB1 PSMB1-PSMB6 PSMA4-PSMB5 PSMA1-PSMA4 PSMA1-PSMA2 PSMB1-PSMA4 PSMA4-PSMB3 PSMB1-PSMA5 PSMA2-PSMA4 PSMA1-PSMB6 PSMA7-PSMB4 PSMB1-PSMB2 PSMA5-PSMB4 PSMB3-PSMB2 PSMA7-PSMB5 PSMB5-PSMB2 PSMB6-PSMB5 PSMA7-PSMA2 PSMA2-PSMA5 PSM…
GO:0006475	BP	internal protein amino acid acetylation	-4.46924	1	0	8	8	7.84969e-06	0.000149804	RUVBL2-RUVBL1
GO:0044445	CC	cytosolic part	4.44333	1134	1220	86	85	8.85762e-06	0.00016763	RPS2-RPS4X RPL13-RPS3A RPS3A-RPS11 RPS11-RPS4X RPS3A-RPS14 RPS14-RPS11 RPS14-RPS23 CCT6A-CCT2 RPS3A-RPS4X RPL3-RPS4X CCT4-CCT7 RPL13-RPS11 RPL35A-RPL6 RPS2-RPS11 RPS23-RPS11 RPS3A-RPS23 RPL13-RPS4X RPS2-RPL3 CCT6A-CCT7 RPL13A-RPL18A RPLP0-RPL7A RPL17-RPL13 TCP1-CCT7 RPS14-RPS4X RPS4X-RPL19 RPL13-RPS14 TCP1-CCT6A RPS2-RPS3A RPL29-RPL31 RPS3A-RPS13 CCT6A-CCT4 RPL13-RPS23 RPS23-RPS4X RPS4X-RPL31 RPL…	RPS16-RPS18 RPS16-RPS4X RPS2-RPS4X RPS2-RPS16 RPS16-RPS11 RPS23-RPS13 RPS11-RPS4X RPS18-RPS11 CCT6A-CCT2 RPS2-RPS11 RPS16-RPS13 RPL13A-RPL18A RPS18-RPS4X CCT4-CCT7 RPS13-RPS4X CCT6A-CCT4 RPS2-RPS18 RPS13-RPS11 RPS14-RPS13 RPS3A-RPS13 RPS18-RPS13 CCT4-CCT2 RPL35A-RPL6 CCT6A-CCT7 RPS3A-RPS11 RPL13-RPS3A RPL23A-RPL31 RPS3A-RPS4X RPS3A-RPS14 TCP1-CCT7 RPL12-RPL15 RPS16-RPS23 RPL21-RPL6 RPS14-RPS11 RP…
GO:0030177	BP	positive regulation of Wnt signaling pathway	4.43502	152	176	38	40	9.20656e-06	0.000172794	PSMA1-PSMA4 PSMA4-PSMB2 PSMA7-PSMA1 PSMA1-PSMB2 PSMA4-PSMB3 PSMA7-PSMA5 PSMA1-PSMA5 PSMA7-PSMA4 PSMA1-PSMA2 PSMA5-PSMB2 PSMA2-PSMA5 PSMA7-PSMB2 PSMA7-PSMA2 PSMB3-PSMB2 PSMA4-PSMA5 PSMA5-PSMB5 PSMB6-PSMB5 PSMA2-PSMB2 PSMA2-PSMA4 PSMA7-PSMB6 PSMA5-PSMB6 PSMA1-PSMB3 PSMA1-PSMB6 PSMB1-PSMA1 PSMA1-PSMB7 PSMA7-PSMB5 PSMB1-PSMB6 PSMB1-PSMA5 PSMA7-PSMB3 PSMB1-PSMA4 PSMA5-PSMB3 PSMB6-PSMB2 PSMA7-PSMB1 PSM…	PSMA7-PSMA5 PSMA7-PSMA4 PSMA5-PSMB6 PSMA4-PSMB2 PSMA7-PSMB2 PSMA7-PSMA1 PSMA1-PSMB2 PSMA7-PSMB6 PSMA4-PSMA5 PSMA1-PSMA5 PSMA4-PSMB6 PSMA5-PSMB2 PSMB6-PSMB2 PSMA2-PSMB2 PSMA7-PSMB1 PSMB1-PSMB6 PSMA4-PSMB5 PSMA1-PSMA4 PSMA1-PSMA2 PSMB1-PSMA4 PSMA4-PSMB3 PSMB1-PSMA5 PSMA2-PSMA4 PSMA1-PSMB6 PSMA7-PSMB4 PSMB1-PSMB2 PSMA5-PSMB4 PSMB3-PSMB2 PSMA7-PSMB5 PSMB5-PSMB2 PSMB6-PSMB5 PSMA7-PSMA2 PSMA2-PSMA5 PSM…
GO:0000096	BP	sulfur amino acid metabolic process	4.35756	1	5	6	7	1.31519e-05	0.000244819	MTHFD1-MTR	MTHFD1-BLMH SMS-MRI1 MTHFD1-MTR AHCYL1-MTR AHCYL1-MTHFD1
GO:0045184	BP	establishment of protein localization	4.26027	1125	1219	105	105	2.04176e-05	0.000376978	RPS2-RPS4X RPL13-RPS3A RPS3A-RPS11 RPS11-RPS4X RPS3A-RPS14 RPS14-RPS11 RPS14-RPS23 RPS3A-RPS4X RPL3-RPS4X RPL13-RPS11 RPL35A-RPL6 RPS2-RPS11 RPS23-RPS11 RPS3A-RPS23 RPL13-RPS4X RPS2-RPL3 RPL13A-RPL18A RPLP0-RPL7A RPL17-RPL13 RPS14-RPS4X RPS4X-RPL19 RPL13-RPS14 RPS2-RPS3A RPL29-RPL31 RPS3A-RPS13 RPL13-RPS23 RPS23-RPS4X RPS4X-RPL31 RPL35A-RPL21 RPS2-RPS3 RPS3-RPS12 RPL29-RPS4X RPL13-RPL10 RPL12-RPL…	RPS16-RPS18 RPS16-RPS4X RPS2-RPS4X RPS2-RPS16 RPS16-RPS11 RPS23-RPS13 RPS11-RPS4X RPS18-RPS11 RPS2-RPS11 RPS16-RPS13 RPL13A-RPL18A RPS18-RPS4X RPS13-RPS4X RPS2-RPS18 RPS13-RPS11 RPS14-RPS13 RPS3A-RPS13 RPS18-RPS13 RPL35A-RPL6 RPS3A-RPS11 RPL13-RPS3A RPL23A-RPL31 RPS3A-RPS4X RPS3A-RPS14 RPL12-RPL15 RPS16-RPS23 RPL21-RPL6 RPS14-RPS11 HIST1H1B-RPL31 RPS3A-RPS16 RPL35A-RPL21 RPLP0-RPL12 RPS23-RPS11 R…
GO:0043043	BP	peptide biosynthetic process	4.25177	1012	1073	80	80	2.12089e-05	0.000387088	RPS2-RPS4X RPL13-RPS3A RPS3A-RPS11 RPS11-RPS4X RPS3A-RPS14 RPS14-RPS11 RPS14-RPS23 RPS3A-RPS4X RPL3-RPS4X RPL13-RPS11 RPL35A-RPL6 RPS2-RPS11 RPS23-RPS11 RPS3A-RPS23 RPL13-RPS4X RPS2-RPL3 RPS14-RPS4X RPS4X-RPL19 RPL13-RPS14 RPS2-RPS3A RPL29-RPL31 RPS3A-RPS13 RPL13-RPS23 RPS23-RPS4X RPS4X-RPL31 RPL35A-RPL21 RPS2-RPS3 RPS3-RPS12 RPL29-RPS4X RPL13-RPL10 RPL12-RPL10A RPL12-RPL7A RPS2-RPL29 RPL3-RPL19 …	RPS16-RPS18 RPS16-RPS4X RPS2-RPS4X RPS2-RPS16 RPS16-RPS11 RPS23-RPS13 RPS11-RPS4X RPS18-RPS11 RPS2-RPS11 RPS16-RPS13 RPS18-RPS4X RPS13-RPS4X RPS2-RPS18 RPS13-RPS11 RPS14-RPS13 RPS3A-RPS13 RPS18-RPS13 RPL35A-RPL6 RPS3A-RPS11 RPL13-RPS3A RPL23A-RPL31 RPS3A-RPS4X RPS3A-RPS14 RPL12-RPL15 RPS16-RPS23 RPL21-RPL6 RPS14-RPS11 RPS3A-RPS16 RPL35A-RPL21 RPS23-RPS11 RPL13-RPS13 RPS3-RPS4X RPS14-RPS18 RPS3-RP…
GO:0043161	BP	proteasome-mediated ubiquitin-dependent protein catabolic process	4.25075	151	179	44	45	2.1306e-05	0.000387088	PSMA1-PSMA4 PSMA4-PSMB2 PSMA7-PSMA1 PSMA1-PSMB2 PSMA4-PSMB3 PSMA7-PSMA5 PSMA1-PSMA5 PSMA7-PSMA4 PSMA1-PSMA2 PSMA5-PSMB2 PSMA2-PSMA5 PSMA7-PSMB2 PSMA7-PSMA2 PSMB3-PSMB2 PSMA4-PSMA5 PSMA5-PSMB5 PSMB6-PSMB5 PSMA2-PSMB2 PSMA2-PSMA4 PSMA7-PSMB6 PSMA5-PSMB6 PSMA1-PSMB3 PSMA1-PSMB6 PSMB1-PSMA1 PSMA1-PSMB7 PSMA7-PSMB5 PSMB1-PSMB6 PSMB1-PSMA5 PSMA7-PSMB3 PSMB1-PSMA4 PSMA5-PSMB3 PSMB6-PSMB2 PSMA7-PSMB1 PSM…	PSMA7-PSMA5 PSMA7-PSMA4 PSMA5-PSMB6 PSMA4-PSMB2 PSMA7-PSMB2 PSMA7-PSMA1 PSMA1-PSMB2 PSMA7-PSMB6 PSMA4-PSMA5 PSMA1-PSMA5 PSMA4-PSMB6 PSMA5-PSMB2 PSMB6-PSMB2 PSMA2-PSMB2 PSMA7-PSMB1 PSMB1-PSMB6 PSMA4-PSMB5 PSMA1-PSMA4 PSMA1-PSMA2 PSMB1-PSMA4 PSMA4-PSMB3 PSMB1-PSMA5 PSMA2-PSMA4 PSMA1-PSMB6 PSMA7-PSMB4 PSMB1-PSMB2 PSMA5-PSMB4 PSMB3-PSMB2 PSMA7-PSMB5 PSMB5-PSMB2 PSMB6-PSMB5 PSMA7-PSMA2 PSMA2-PSMA5 PSM…
GO:0005852	CC	eukaryotic translation initiation factor 3 complex	4.24375	6	9	8	10	2.19818e-05	0.000396197	EIF3G-EIF3I EIF3A-EIF3K EIF3G-EIF3B EIF3H-EIF3A EIF3E-EIF3A EIF3B-EIF3I	EIF3G-EIF3I EIF3H-EIF3E EIF3H-EIF3A EIF3H-EIF3K EIF3E-EIF3A EIF3B-EIF3I EIF3G-EIF3B EIF3E-EIF3K EIF3A-EIF3K
GO:0034470	BP	ncRNA processing	4.19363	1199	1273	92	94	2.74523e-05	0.000490899	RPS2-RPS4X RPL13-RPS3A RPS3A-RPS11 RPS11-RPS4X RPS3A-RPS14 RPS14-RPS11 RPS14-RPS23 RPS3A-RPS4X RPL3-RPS4X RPL13-RPS11 RPL35A-RPL6 RPS2-RPS11 RPS23-RPS11 RPS3A-RPS23 RPL13-RPS4X RPS2-RPL3 RPL13A-RPL18A RPLP0-RPL7A RPL17-RPL13 RPS14-RPS4X RPS4X-RPL19 RPL13-RPS14 RPS2-RPS3A RPL29-RPL31 RPS3A-RPS13 RPL13-RPS23 RPS23-RPS4X RPS4X-RPL31 RPL35A-RPL21 RPS2-RPS3 RPS3-RPS12 RPL29-RPS4X RPL13-RPL10 RPL12-RPL…	RPS16-RPS18 RPS16-RPS4X RPS2-RPS4X RPS2-RPS16 RPS16-RPS11 RPS23-RPS13 RPS11-RPS4X RPS18-RPS11 RPS2-RPS11 RPS16-RPS13 RPL13A-RPL18A RPS18-RPS4X RPS13-RPS4X RPS2-RPS18 RPS13-RPS11 RPS14-RPS13 RPS3A-RPS13 RPS18-RPS13 RPL35A-RPL6 RPS3A-RPS11 RPL13-RPS3A RPL23A-RPL31 RPS3A-RPS4X RPS3A-RPS14 RPL12-RPL15 RPS16-RPS23 RPL21-RPL6 RPS14-RPS11 RPS3A-RPS16 RPL35A-RPL21 RPLP0-RPL12 RPS23-RPS11 RPL13-RPS13 RPS3…
GO:0034660	BP	ncRNA metabolic process	4.16812	1268	1385	121	125	3.07123e-05	0.000544903	RPS2-RPS4X RPL13-RPS3A RPS3A-RPS11 RPS11-RPS4X RPS3A-RPS14 RPS14-RPS11 RPS14-RPS23 RPS3A-RPS4X RPL3-RPS4X RPL13-RPS11 RPL35A-RPL6 RPS2-RPS11 RPS23-RPS11 RPS3A-RPS23 RPL13-RPS4X RPS2-RPL3 RPL13A-RPL18A RPLP0-RPL7A RPL17-RPL13 RPS14-RPS4X RPS4X-RPL19 RPL13-RPS14 RPS2-RPS3A RPL29-RPL31 RPS3A-RPS13 RPL13-RPS23 RPS23-RPS4X RPS4X-RPL31 RPL35A-RPL21 RPS2-RPS3 RPS3-RPS12 RPL29-RPS4X RPL13-RPL10 RPL12-RPL…	RPS16-RPS18 RPS16-RPS4X RPS2-RPS4X RPS2-RPS16 RPS16-RPS11 RPS23-RPS13 RPS11-RPS4X RPS18-RPS11 RPS2-RPS11 RPS16-RPS13 RPL13A-RPL18A RPS18-RPS4X RPS13-RPS4X RPS2-RPS18 RPS13-RPS11 RPS14-RPS13 RPS3A-RPS13 RPS18-RPS13 RPL35A-RPL6 RPS3A-RPS11 RPL13-RPS3A RPL23A-RPL31 RPS3A-RPS4X RPS3A-RPS14 RPL12-RPL15 RPS16-RPS23 RPL21-RPL6 RPS14-RPS11 RPS3A-RPS16 RPL35A-RPL21 RPLP0-RPL12 RPS23-RPS11 RPL13-RPS13 RPS3…
GO:0006518	BP	peptide metabolic process	4.15998	1014	1074	90	93	3.18269e-05	0.000560302	RPS2-RPS4X RPL13-RPS3A RPS3A-RPS11 RPS11-RPS4X RPS3A-RPS14 RPS14-RPS11 RPS14-RPS23 RPS3A-RPS4X RPL3-RPS4X RPL13-RPS11 RPL35A-RPL6 RPS2-RPS11 RPS23-RPS11 RPS3A-RPS23 RPL13-RPS4X RPS2-RPL3 RPS14-RPS4X RPS4X-RPL19 RPL13-RPS14 RPS2-RPS3A RPL29-RPL31 RPS3A-RPS13 RPL13-RPS23 RPS23-RPS4X RPS4X-RPL31 RPL35A-RPL21 RPS2-RPS3 RPS3-RPS12 RPL29-RPS4X RPL13-RPL10 RPL12-RPL10A RPL12-RPL7A RPS2-RPL29 RPL3-RPL19 …	RPS16-RPS18 RPS16-RPS4X RPS2-RPS4X RPS2-RPS16 RPS16-RPS11 RPS23-RPS13 RPS11-RPS4X RPS18-RPS11 RPS2-RPS11 RPS16-RPS13 RPS18-RPS4X RPS13-RPS4X RPS2-RPS18 RPS13-RPS11 RPS14-RPS13 RPS3A-RPS13 RPS18-RPS13 RPL35A-RPL6 RPS3A-RPS11 RPL13-RPS3A RPL23A-RPL31 RPS3A-RPS4X RPS3A-RPS14 RPL12-RPL15 RPS16-RPS23 RPL21-RPL6 RPS14-RPS11 RPS3A-RPS16 RPL35A-RPL21 RPS23-RPS11 RPL13-RPS13 RPS3-RPS4X RPS14-RPS18 RPS3-RP…
GO:0006401	BP	RNA catabolic process	4.14816	1170	1240	83	84	3.35157e-05	0.000574828	RPS2-RPS4X RPL13-RPS3A RPS3A-RPS11 RPS11-RPS4X RPS3A-RPS14 RPS14-RPS11 RPS14-RPS23 RPS3A-RPS4X RPL3-RPS4X RPL13-RPS11 RPL35A-RPL6 RPS2-RPS11 RPS23-RPS11 RPS3A-RPS23 RPL13-RPS4X RPS2-RPL3 RPL13A-RPL18A RPLP0-RPL7A RPL17-RPL13 RPS14-RPS4X RPS4X-RPL19 RPL13-RPS14 RPS2-RPS3A RPL29-RPL31 RPS3A-RPS13 RPL13-RPS23 RPS23-RPS4X RPS4X-RPL31 RPL35A-RPL21 RPS2-RPS3 RPS3-RPS12 RPL29-RPS4X RPL13-RPL10 RPL12-RPL…	RPS16-RPS18 RPS16-RPS4X RPS2-RPS4X RPS2-RPS16 RPS16-RPS11 RPS23-RPS13 RPS11-RPS4X RPS18-RPS11 RPS2-RPS11 RPS16-RPS13 RPL13A-RPL18A RPS18-RPS4X RPS13-RPS4X RPS2-RPS18 RPS13-RPS11 RPS14-RPS13 RPS3A-RPS13 RPS18-RPS13 RPL35A-RPL6 RPS3A-RPS11 RPL13-RPS3A RPL23A-RPL31 RPS3A-RPS4X RPS3A-RPS14 RPL12-RPL15 RPS16-RPS23 RPL21-RPL6 RPS14-RPS11 RPS3A-RPS16 RPL35A-RPL21 RPLP0-RPL12 RPS23-RPS11 RPL13-RPS13 RPS3…
GO:0015031	BP	protein transport	4.14715	1090	1173	100	101	3.36645e-05	0.000574828	RPS2-RPS4X RPL13-RPS3A RPS3A-RPS11 RPS11-RPS4X RPS3A-RPS14 RPS14-RPS11 RPS14-RPS23 RPS3A-RPS4X RPL3-RPS4X RPL13-RPS11 RPL35A-RPL6 RPS2-RPS11 RPS23-RPS11 RPS3A-RPS23 RPL13-RPS4X RPS2-RPL3 RPL13A-RPL18A RPLP0-RPL7A RPL17-RPL13 RPS14-RPS4X RPS4X-RPL19 RPL13-RPS14 RPS2-RPS3A RPL29-RPL31 RPS3A-RPS13 RPL13-RPS23 RPS23-RPS4X RPS4X-RPL31 RPL35A-RPL21 RPS2-RPS3 RPS3-RPS12 RPL29-RPS4X RPL13-RPL10 RPL12-RPL…	RPS16-RPS18 RPS16-RPS4X RPS2-RPS4X RPS2-RPS16 RPS16-RPS11 RPS23-RPS13 RPS11-RPS4X RPS18-RPS11 RPS2-RPS11 RPS16-RPS13 RPL13A-RPL18A RPS18-RPS4X RPS13-RPS4X RPS2-RPS18 RPS13-RPS11 RPS14-RPS13 RPS3A-RPS13 RPS18-RPS13 RPL35A-RPL6 RPS3A-RPS11 RPL13-RPS3A RPL23A-RPL31 RPS3A-RPS4X RPS3A-RPS14 RPL12-RPL15 RPS16-RPS23 RPL21-RPL6 RPS14-RPS11 RPS3A-RPS16 RPL35A-RPL21 RPLP0-RPL12 RPS23-RPS11 RPL13-RPS13 RPS3…
GO:0015833	BP	peptide transport	4.14715	1090	1173	100	101	3.36645e-05	0.000574828	RPS2-RPS4X RPL13-RPS3A RPS3A-RPS11 RPS11-RPS4X RPS3A-RPS14 RPS14-RPS11 RPS14-RPS23 RPS3A-RPS4X RPL3-RPS4X RPL13-RPS11 RPL35A-RPL6 RPS2-RPS11 RPS23-RPS11 RPS3A-RPS23 RPL13-RPS4X RPS2-RPL3 RPL13A-RPL18A RPLP0-RPL7A RPL17-RPL13 RPS14-RPS4X RPS4X-RPL19 RPL13-RPS14 RPS2-RPS3A RPL29-RPL31 RPS3A-RPS13 RPL13-RPS23 RPS23-RPS4X RPS4X-RPL31 RPL35A-RPL21 RPS2-RPS3 RPS3-RPS12 RPL29-RPS4X RPL13-RPL10 RPL12-RPL…	RPS16-RPS18 RPS16-RPS4X RPS2-RPS4X RPS2-RPS16 RPS16-RPS11 RPS23-RPS13 RPS11-RPS4X RPS18-RPS11 RPS2-RPS11 RPS16-RPS13 RPL13A-RPL18A RPS18-RPS4X RPS13-RPS4X RPS2-RPS18 RPS13-RPS11 RPS14-RPS13 RPS3A-RPS13 RPS18-RPS13 RPL35A-RPL6 RPS3A-RPS11 RPL13-RPS3A RPL23A-RPL31 RPS3A-RPS4X RPS3A-RPS14 RPL12-RPL15 RPS16-RPS23 RPL21-RPL6 RPS14-RPS11 RPS3A-RPS16 RPL35A-RPL21 RPLP0-RPL12 RPS23-RPS11 RPL13-RPS13 RPS3…
GO:0042886	BP	amide transport	4.14715	1090	1173	100	101	3.36645e-05	0.000574828	RPS2-RPS4X RPL13-RPS3A RPS3A-RPS11 RPS11-RPS4X RPS3A-RPS14 RPS14-RPS11 RPS14-RPS23 RPS3A-RPS4X RPL3-RPS4X RPL13-RPS11 RPL35A-RPL6 RPS2-RPS11 RPS23-RPS11 RPS3A-RPS23 RPL13-RPS4X RPS2-RPL3 RPL13A-RPL18A RPLP0-RPL7A RPL17-RPL13 RPS14-RPS4X RPS4X-RPL19 RPL13-RPS14 RPS2-RPS3A RPL29-RPL31 RPS3A-RPS13 RPL13-RPS23 RPS23-RPS4X RPS4X-RPL31 RPL35A-RPL21 RPS2-RPS3 RPS3-RPS12 RPL29-RPS4X RPL13-RPL10 RPL12-RPL…	RPS16-RPS18 RPS16-RPS4X RPS2-RPS4X RPS2-RPS16 RPS16-RPS11 RPS23-RPS13 RPS11-RPS4X RPS18-RPS11 RPS2-RPS11 RPS16-RPS13 RPL13A-RPL18A RPS18-RPS4X RPS13-RPS4X RPS2-RPS18 RPS13-RPS11 RPS14-RPS13 RPS3A-RPS13 RPS18-RPS13 RPL35A-RPL6 RPS3A-RPS11 RPL13-RPS3A RPL23A-RPL31 RPS3A-RPS4X RPS3A-RPS14 RPL12-RPL15 RPS16-RPS23 RPL21-RPL6 RPS14-RPS11 RPS3A-RPS16 RPL35A-RPL21 RPLP0-RPL12 RPS23-RPS11 RPL13-RPS13 RPS3…
GO:0051649	BP	establishment of localization in cell	4.1198	1240	1379	130	138	3.79203e-05	0.000642664	RPS2-RPS4X RPL13-RPS3A RPS3A-RPS11 RPS11-RPS4X RPS3A-RPS14 RPS14-RPS11 RPS14-RPS23 RPS3A-RPS4X RPL3-RPS4X RPL13-RPS11 RPL35A-RPL6 RPS2-RPS11 RPS23-RPS11 RPS3A-RPS23 RPL13-RPS4X RPS2-RPL3 RPL13A-RPL18A RPLP0-RPL7A RPL17-RPL13 RPS14-RPS4X RPS4X-RPL19 RPL13-RPS14 RPS2-RPS3A RPL29-RPL31 RPS3A-RPS13 RPL13-RPS23 RPS23-RPS4X RPS4X-RPL31 RPL35A-RPL21 RPS2-RPS3 RPS3-RPS12 RPL29-RPS4X RPL13-RPL10 RPL12-RPL…	RPS16-RPS18 RPS16-RPS4X RPS2-RPS4X RPS2-RPS16 RPS16-RPS11 RPS23-RPS13 RPS11-RPS4X RPS18-RPS11 RPS2-RPS11 RPS16-RPS13 RPL13A-RPL18A RPS18-RPS4X RPS13-RPS4X RPS2-RPS18 RPS13-RPS11 RPS14-RPS13 RPS3A-RPS13 RPS18-RPS13 RPL35A-RPL6 RPS3A-RPS11 RPL13-RPS3A RPL23A-RPL31 RPS3A-RPS4X RPS3A-RPS14 RPL12-RPL15 RPS16-RPS23 RPL21-RPL6 RPS14-RPS11 RPS3A-RPS16 RPL35A-RPL21 RPLP0-RPL12 RPS23-RPS11 RPL13-RPS13 RPS3…
GO:0006886	BP	intracellular protein transport	4.11395	1088	1169	93	95	3.88941e-05	0.000654285	RPS2-RPS4X RPL13-RPS3A RPS3A-RPS11 RPS11-RPS4X RPS3A-RPS14 RPS14-RPS11 RPS14-RPS23 RPS3A-RPS4X RPL3-RPS4X RPL13-RPS11 RPL35A-RPL6 RPS2-RPS11 RPS23-RPS11 RPS3A-RPS23 RPL13-RPS4X RPS2-RPL3 RPL13A-RPL18A RPLP0-RPL7A RPL17-RPL13 RPS14-RPS4X RPS4X-RPL19 RPL13-RPS14 RPS2-RPS3A RPL29-RPL31 RPS3A-RPS13 RPL13-RPS23 RPS23-RPS4X RPS4X-RPL31 RPL35A-RPL21 RPS2-RPS3 RPS3-RPS12 RPL29-RPS4X RPL13-RPL10 RPL12-RPL…	RPS16-RPS18 RPS16-RPS4X RPS2-RPS4X RPS2-RPS16 RPS16-RPS11 RPS23-RPS13 RPS11-RPS4X RPS18-RPS11 RPS2-RPS11 RPS16-RPS13 RPL13A-RPL18A RPS18-RPS4X RPS13-RPS4X RPS2-RPS18 RPS13-RPS11 RPS14-RPS13 RPS3A-RPS13 RPS18-RPS13 RPL35A-RPL6 RPS3A-RPS11 RPL13-RPS3A RPL23A-RPL31 RPS3A-RPS4X RPS3A-RPS14 RPL12-RPL15 RPS16-RPS23 RPL21-RPL6 RPS14-RPS11 RPS3A-RPS16 RPL35A-RPL21 RPLP0-RPL12 RPS23-RPS11 RPL13-RPS13 RPS3…
GO:0006412	BP	translation	4.10434	1012	1073	77	78	4.05479e-05	0.000671025	RPS2-RPS4X RPL13-RPS3A RPS3A-RPS11 RPS11-RPS4X RPS3A-RPS14 RPS14-RPS11 RPS14-RPS23 RPS3A-RPS4X RPL3-RPS4X RPL13-RPS11 RPL35A-RPL6 RPS2-RPS11 RPS23-RPS11 RPS3A-RPS23 RPL13-RPS4X RPS2-RPL3 RPS14-RPS4X RPS4X-RPL19 RPL13-RPS14 RPS2-RPS3A RPL29-RPL31 RPS3A-RPS13 RPL13-RPS23 RPS23-RPS4X RPS4X-RPL31 RPL35A-RPL21 RPS2-RPS3 RPS3-RPS12 RPL29-RPS4X RPL13-RPL10 RPL12-RPL10A RPL12-RPL7A RPS2-RPL29 RPL3-RPL19 …	RPS16-RPS18 RPS16-RPS4X RPS2-RPS4X RPS2-RPS16 RPS16-RPS11 RPS23-RPS13 RPS11-RPS4X RPS18-RPS11 RPS2-RPS11 RPS16-RPS13 RPS18-RPS4X RPS13-RPS4X RPS2-RPS18 RPS13-RPS11 RPS14-RPS13 RPS3A-RPS13 RPS18-RPS13 RPL35A-RPL6 RPS3A-RPS11 RPL13-RPS3A RPL23A-RPL31 RPS3A-RPS4X RPS3A-RPS14 RPL12-RPL15 RPS16-RPS23 RPL21-RPL6 RPS14-RPS11 RPS3A-RPS16 RPL35A-RPL21 RPS23-RPS11 RPL13-RPS13 RPS3-RPS4X RPS14-RPS18 RPS3-RP…
GO:0043604	BP	amide biosynthetic process	4.10407	1013	1074	82	82	4.05952e-05	0.000671025	RPS2-RPS4X RPL13-RPS3A RPS3A-RPS11 RPS11-RPS4X RPS3A-RPS14 RPS14-RPS11 RPS14-RPS23 RPS3A-RPS4X RPL3-RPS4X RPL13-RPS11 RPL35A-RPL6 RPS2-RPS11 RPS23-RPS11 RPS3A-RPS23 RPL13-RPS4X RPS2-RPL3 RPS14-RPS4X RPS4X-RPL19 RPL13-RPS14 RPS2-RPS3A RPL29-RPL31 RPS3A-RPS13 RPL13-RPS23 RPS23-RPS4X RPS4X-RPL31 RPL35A-RPL21 RPS2-RPS3 RPS3-RPS12 RPL29-RPS4X RPL13-RPL10 RPL12-RPL10A RPL12-RPL7A RPS2-RPL29 RPL3-RPL19 …	RPS16-RPS18 RPS16-RPS4X RPS2-RPS4X RPS2-RPS16 RPS16-RPS11 RPS23-RPS13 RPS11-RPS4X RPS18-RPS11 RPS2-RPS11 RPS16-RPS13 RPS18-RPS4X RPS13-RPS4X RPS2-RPS18 RPS13-RPS11 RPS14-RPS13 RPS3A-RPS13 RPS18-RPS13 RPL35A-RPL6 RPS3A-RPS11 RPL13-RPS3A RPL23A-RPL31 RPS3A-RPS4X RPS3A-RPS14 RPL12-RPL15 RPS16-RPS23 RPL21-RPL6 RPS14-RPS11 RPS3A-RPS16 RPL35A-RPL21 RPS23-RPS11 RPL13-RPS13 RPS3-RPS4X RPS14-RPS18 RPS3-RP…
GO:0009163	BP	nucleoside biosynthetic process	4.09971	0	1	5	3	4.13666e-05	0.000671025		TXNDC9-PDCL3
GO:0042455	BP	ribonucleoside biosynthetic process	4.09971	0	1	5	3	4.13666e-05	0.000671025		TXNDC9-PDCL3
GO:1901659	BP	glycosyl compound biosynthetic process	4.09971	0	1	5	3	4.13666e-05	0.000671025		TXNDC9-PDCL3
GO:0046907	BP	intracellular transport	4.06976	1237	1376	128	136	4.7062e-05	0.000757999	RPS2-RPS4X RPL13-RPS3A RPS3A-RPS11 RPS11-RPS4X RPS3A-RPS14 RPS14-RPS11 RPS14-RPS23 RPS3A-RPS4X RPL3-RPS4X RPL13-RPS11 RPL35A-RPL6 RPS2-RPS11 RPS23-RPS11 RPS3A-RPS23 RPL13-RPS4X RPS2-RPL3 RPL13A-RPL18A RPLP0-RPL7A RPL17-RPL13 RPS14-RPS4X RPS4X-RPL19 RPL13-RPS14 RPS2-RPS3A RPL29-RPL31 RPS3A-RPS13 RPL13-RPS23 RPS23-RPS4X RPS4X-RPL31 RPL35A-RPL21 RPS2-RPS3 RPS3-RPS12 RPL29-RPS4X RPL13-RPL10 RPL12-RPL…	RPS16-RPS18 RPS16-RPS4X RPS2-RPS4X RPS2-RPS16 RPS16-RPS11 RPS23-RPS13 RPS11-RPS4X RPS18-RPS11 RPS2-RPS11 RPS16-RPS13 RPL13A-RPL18A RPS18-RPS4X RPS13-RPS4X RPS2-RPS18 RPS13-RPS11 RPS14-RPS13 RPS3A-RPS13 RPS18-RPS13 RPL35A-RPL6 RPS3A-RPS11 RPL13-RPS3A RPL23A-RPL31 RPS3A-RPS4X RPS3A-RPS14 RPL12-RPL15 RPS16-RPS23 RPL21-RPL6 RPS14-RPS11 RPS3A-RPS16 RPL35A-RPL21 RPLP0-RPL12 RPS23-RPS11 RPL13-RPS13 RPS3…
GO:0002495	BP	antigen processing and presentation of peptide antigen via MHC class II	4.04625	0	1	3	6	5.20442e-05	0.00082078		CAPZA2-CAPZA1
GO:0002504	BP	antigen processing and presentation of peptide or polysaccharide antigen via MHC class II	4.04625	0	1	3	6	5.20442e-05	0.00082078		CAPZA2-CAPZA1
GO:0019886	BP	antigen processing and presentation of exogenous peptide antigen via MHC class II	4.04625	0	1	3	6	5.20442e-05	0.00082078		CAPZA2-CAPZA1
GO:0034645	BP	cellular macromolecule biosynthetic process	4.03127	1510	1635	144	152	5.54769e-05	0.000868884	HSP90AA1-HSP90AB1 RPS2-RPS4X RPL13-RPS3A RPS3A-RPS11 RPS11-RPS4X RPS3A-RPS14 RPS14-RPS11 RPS14-RPS23 RPS3A-RPS4X RPL3-RPS4X RPL13-RPS11 RPL35A-RPL6 RPS2-RPS11 RPS23-RPS11 RPS3A-RPS23 RPL31-DDX21 RPL13-RPS4X RPS2-RPL3 EEF1G-EEF1D RPS14-RPS4X RPS4X-RPL19 RPL13-RPS14 RPS2-RPS3A RPL29-RPL31 RPS3A-RPS13 RPL13-RPS23 RPS23-RPS4X RPS4X-RPL31 RPL35A-RPL21 RPS2-RPS3 RPS3-RPS12 RPL29-RPS4X RPL13-RPL10 RPL12…	HSP90AA1-HSP90AB1 RPS16-RPS18 RPS16-RPS4X RPS2-RPS4X RPS2-RPS16 RPS16-RPS11 RPS23-RPS13 EEF1G-EEF1D RPS11-RPS4X RPS18-RPS11 RPS2-RPS11 RPS16-RPS13 RPS18-RPS4X RPS13-RPS4X RPS2-RPS18 RPS13-RPS11 RPS14-RPS13 RPS3A-RPS13 RPS18-RPS13 RPL35A-RPL6 RPS3A-RPS11 RPL13-RPS3A RPL23A-RPL31 RPL31-DDX21 RPS3A-RPS4X RPL23A-YBX1 RPS3A-RPS14 RPL12-RPL15 RPS16-RPS23 RPL21-RPL6 RPS14-RPS11 RPS3A-RPS16 RPL35A-RPL21 …
GO:0071702	BP	organic substance transport	3.97244	1199	1308	115	118	7.11412e-05	0.00109906	RPS2-RPS4X RPL13-RPS3A RPS3A-RPS11 RPS11-RPS4X RPS3A-RPS14 RPS14-RPS11 RPS14-RPS23 RPS3A-RPS4X RPL3-RPS4X RPL13-RPS11 RPL35A-RPL6 RPS2-RPS11 RPS23-RPS11 RPS3A-RPS23 RPL13-RPS4X RPS2-RPL3 RPL13A-RPL18A RPLP0-RPL7A RPL17-RPL13 RPS14-RPS4X RPS4X-RPL19 RPL13-RPS14 RPS2-RPS3A RPL29-RPL31 RPS3A-RPS13 RPL13-RPS23 RPS23-RPS4X RPS4X-RPL31 RPL35A-RPL21 RPS2-RPS3 RPS3-RPS12 RPL29-RPS4X RPL13-RPL10 RPL12-RPL…	RPS16-RPS18 RPS16-RPS4X RPS2-RPS4X RPS2-RPS16 RPS16-RPS11 RPS23-RPS13 RPS11-RPS4X RPS18-RPS11 RPS2-RPS11 RPS16-RPS13 RPL13A-RPL18A RPS18-RPS4X RPS13-RPS4X RPS2-RPS18 RPS13-RPS11 RPS14-RPS13 RPS3A-RPS13 RPS18-RPS13 RPL35A-RPL6 RPS3A-RPS11 RPL13-RPS3A RPL23A-RPL31 RPS3A-RPS4X RPS3A-RPS14 RPL12-RPL15 RPS16-RPS23 RPL21-RPL6 RPS14-RPS11 RPS3A-RPS16 RPL35A-RPL21 RPLP0-RPL12 RPS23-RPS11 RPL13-RPS13 RPS3…
GO:0071705	BP	nitrogen compound transport	3.97244	1199	1308	115	118	7.11412e-05	0.00109906	RPS2-RPS4X RPL13-RPS3A RPS3A-RPS11 RPS11-RPS4X RPS3A-RPS14 RPS14-RPS11 RPS14-RPS23 RPS3A-RPS4X RPL3-RPS4X RPL13-RPS11 RPL35A-RPL6 RPS2-RPS11 RPS23-RPS11 RPS3A-RPS23 RPL13-RPS4X RPS2-RPL3 RPL13A-RPL18A RPLP0-RPL7A RPL17-RPL13 RPS14-RPS4X RPS4X-RPL19 RPL13-RPS14 RPS2-RPS3A RPL29-RPL31 RPS3A-RPS13 RPL13-RPS23 RPS23-RPS4X RPS4X-RPL31 RPL35A-RPL21 RPS2-RPS3 RPS3-RPS12 RPL29-RPS4X RPL13-RPL10 RPL12-RPL…	RPS16-RPS18 RPS16-RPS4X RPS2-RPS4X RPS2-RPS16 RPS16-RPS11 RPS23-RPS13 RPS11-RPS4X RPS18-RPS11 RPS2-RPS11 RPS16-RPS13 RPL13A-RPL18A RPS18-RPS4X RPS13-RPS4X RPS2-RPS18 RPS13-RPS11 RPS14-RPS13 RPS3A-RPS13 RPS18-RPS13 RPL35A-RPL6 RPS3A-RPS11 RPL13-RPS3A RPL23A-RPL31 RPS3A-RPS4X RPS3A-RPS14 RPL12-RPL15 RPS16-RPS23 RPL21-RPL6 RPS14-RPS11 RPS3A-RPS16 RPL35A-RPL21 RPLP0-RPL12 RPS23-RPS11 RPL13-RPS13 RPS3…
GO:1901575	BP	organic substance catabolic process	3.95307	1516	1716	181	182	7.71547e-05	0.00118391	PSMA1-PSMA4 PSMA4-PSMB2 PSMA7-PSMA1 PSMA1-PSMB2 PSMA4-PSMB3 PSMA7-PSMA5 PSMA1-PSMA5 PSMA7-PSMA4 PSMA1-PSMA2 PSMA5-PSMB2 PSMA2-PSMA5 PSMA7-PSMB2 PSMA7-PSMA2 PSMB3-PSMB2 PSMA4-PSMA5 PSMA5-PSMB5 PSMB6-PSMB5 RPS2-RPS4X PSMA2-PSMB2 PSMA2-PSMA4 PSMA7-PSMB6 PSMA5-PSMB6 PSMA1-PSMB3 PSMA1-PSMB6 PSMB1-PSMA1 PSMA1-PSMB7 PSMA7-PSMB5 PSMB1-PSMB6 PSMB1-PSMA5 PSMA7-PSMB3 PSMB1-PSMA4 PSMA5-PSMB3 PSMB6-PSMB2 PSMA…	PSMA7-PSMA5 PSMA7-PSMA4 PSMA5-PSMB6 PSMA4-PSMB2 PSMA7-PSMB2 PSMA7-PSMA1 PSMA1-PSMB2 PSMA7-PSMB6 PSMA4-PSMA5 PSMA1-PSMA5 PSMA4-PSMB6 PSMA5-PSMB2 PSMB6-PSMB2 PSMA2-PSMB2 PSMA7-PSMB1 PSMB1-PSMB6 PSMA4-PSMB5 PSMA1-PSMA4 PSMA1-PSMA2 PSMB1-PSMA4 PSMA4-PSMB3 PSMB1-PSMA5 PSMA2-PSMA4 PSMA1-PSMB6 PSMA7-PSMB4 PSMB1-PSMB2 PSMA5-PSMB4 PSMB3-PSMB2 PSMA7-PSMB5 PSMB5-PSMB2 PSMB6-PSMB5 PSMA7-PSMA2 PSMA2-PSMA5 PSM…
GO:0008104	BP	protein localization	3.93819	1355	1448	120	125	8.20985e-05	0.00125131	RPS2-RPS4X RPL13-RPS3A RPS3A-RPS11 RPS11-RPS4X RPS3A-RPS14 RPS14-RPS11 RPS14-RPS23 RPS3A-RPS4X RPL3-RPS4X RPL13-RPS11 RPL35A-RPL6 RPS2-RPS11 RPS23-RPS11 RPS3A-RPS23 RPL13-RPS4X RPS2-RPL3 RPL13A-RPL18A RPLP0-RPL7A RPL17-RPL13 RPS14-RPS4X RPS4X-RPL19 RPL13-RPS14 RPS2-RPS3A RPL29-RPL31 RPS3A-RPS13 RPL13-RPS23 RPS23-RPS4X RPS4X-RPL31 RPL35A-RPL21 RPS2-RPS3 RPS3-RPS12 RPL29-RPS4X RPL13-RPL10 RPL12-RPL…	RPS16-RPS18 RPS16-RPS4X RPS2-RPS4X RPS2-RPS16 RPS16-RPS11 RPS23-RPS13 RPS11-RPS4X RPS18-RPS11 RPS2-RPS11 RPS16-RPS13 RPL13A-RPL18A RPS18-RPS4X RPS13-RPS4X RPS2-RPS18 RPS13-RPS11 RPS14-RPS13 RPS3A-RPS13 RPS18-RPS13 RPL35A-RPL6 RPS3A-RPS11 RPL13-RPS3A RPL23A-RPL31 RPS3A-RPS4X RPL23A-YBX1 RPS3A-RPS14 RPL12-RPL15 RPS16-RPS23 RPL21-RPL6 RPS14-RPS11 HIST1H1B-RPL31 RPS3A-RPS16 RPL35A-RPL21 RPLP0-RPL12 R…
GO:0010605	BP	negative regulation of macromolecule metabolic process	3.91739	2347	2381	159	168	8.95126e-05	0.00134914	XRCC6-XRCC5 RPS2-RPS4X RPL13-RPS3A RPS3A-RPS11 RPS11-RPS4X RPS3A-RPS14 RPS14-RPS11 RPS14-RPS23 SYNCRIP-RPS2 RPS3A-RPS4X RPL3-RPS4X RPL13-RPS11 RPL35A-RPL6 SYNCRIP-RPS4X RPS2-RPS11 RPS23-RPS11 DHX9-ILF3 RPS3A-RPS23 SYNCRIP-RPL3 RPL13-RPS4X RPS2-RPL3 RPL13A-RPL18A RPLP0-RPL7A RPL17-RPL13 RPS14-RPS4X RPS4X-RPL19 RPL31-HNRNPA0 RPL13-RPS14 SYNCRIP-YBX1 RPS2-RPS3A RPL29-RPL31 RPS3A-RPS13 RPL13-RPS23 YB…	XRCC6-XRCC5 RPS16-RPS18 RPS16-RPS4X RPS2-RPS4X RPS2-RPS16 RPS16-RPS11 RPS23-RPS13 RPS11-RPS4X RPS18-RPS11 RPS2-RPS11 RPL23A-HIST1H2AJ RPS16-RPS13 RPL13A-RPL18A RPS18-RPS4X RPS13-RPS4X RPS2-RPS18 RPS13-RPS11 RPS14-RPS13 RPS3A-RPS13 RPS18-RPS13 RPL35A-RPL6 RPS3A-RPS11 RPL13-RPS3A RPL23A-RPL31 RPL23A-HIST2H3A RPS3A-RPS4X RPL23A-YBX1 SYNCRIP-RPS4X RPS3A-RPS14 RPL12-RPL15 SYNCRIP-RPL29 SYNCRIP-RPS2 RP…
GO:0009892	BP	negative regulation of metabolic process	3.91687	2347	2381	160	169	8.97049e-05	0.00134914	XRCC6-XRCC5 RPS2-RPS4X RPL13-RPS3A RPS3A-RPS11 RPS11-RPS4X RPS3A-RPS14 RPS14-RPS11 RPS14-RPS23 SYNCRIP-RPS2 RPS3A-RPS4X RPL3-RPS4X RPL13-RPS11 RPL35A-RPL6 SYNCRIP-RPS4X RPS2-RPS11 RPS23-RPS11 DHX9-ILF3 RPS3A-RPS23 SYNCRIP-RPL3 RPL13-RPS4X RPS2-RPL3 RPL13A-RPL18A RPLP0-RPL7A RPL17-RPL13 RPS14-RPS4X RPS4X-RPL19 RPL31-HNRNPA0 RPL13-RPS14 SYNCRIP-YBX1 RPS2-RPS3A RPL29-RPL31 RPS3A-RPS13 RPL13-RPS23 YB…	XRCC6-XRCC5 RPS16-RPS18 RPS16-RPS4X RPS2-RPS4X RPS2-RPS16 RPS16-RPS11 RPS23-RPS13 RPS11-RPS4X RPS18-RPS11 RPS2-RPS11 RPL23A-HIST1H2AJ RPS16-RPS13 RPL13A-RPL18A RPS18-RPS4X RPS13-RPS4X RPS2-RPS18 RPS13-RPS11 RPS14-RPS13 RPS3A-RPS13 RPS18-RPS13 RPL35A-RPL6 RPS3A-RPS11 RPL13-RPS3A RPL23A-RPL31 RPL23A-HIST2H3A RPS3A-RPS4X RPL23A-YBX1 SYNCRIP-RPS4X RPS3A-RPS14 RPL12-RPL15 SYNCRIP-RPL29 SYNCRIP-RPS2 RP…
GO:0019538	BP	protein metabolic process	3.91123	1704	1975	218	232	9.18261e-05	0.00137195	PSMA1-PSMA4 PSMA4-PSMB2 PSMA7-PSMA1 PSMA1-PSMB2 PSMA4-PSMB3 PSMA7-PSMA5 PSMA1-PSMA5 PSMA7-PSMA4 PSMA1-PSMA2 PSMA5-PSMB2 PSMA2-PSMA5 PSMA7-PSMB2 PSMA7-PSMA2 PSMB3-PSMB2 PSMA4-PSMA5 PSMA5-PSMB5 PSMB6-PSMB5 RPS2-RPS4X PSMA2-PSMB2 PSMA2-PSMA4 PSMA7-PSMB6 PSMA5-PSMB6 PSMA1-PSMB3 PSMA1-PSMB6 PSMB1-PSMA1 PSMA1-PSMB7 PSMA7-PSMB5 PSMB1-PSMB6 PSMB1-PSMA5 PSMA7-PSMB3 PSMB1-PSMA4 PSMA5-PSMB3 PSMB6-PSMB2 PSMA…	PSMA7-PSMA5 PSMA7-PSMA4 PSMA5-PSMB6 PSMA4-PSMB2 PSMA7-PSMB2 PSMA7-PSMA1 PSMA1-PSMB2 PSMA7-PSMB6 PSMA4-PSMA5 PSMA1-PSMA5 PSMA4-PSMB6 PSMA5-PSMB2 PSMB6-PSMB2 PSMA2-PSMB2 PSMA7-PSMB1 PSMB1-PSMB6 PSMA4-PSMB5 PSMA1-PSMA4 PSMA1-PSMA2 PSMB1-PSMA4 PSMA4-PSMB3 PSMB1-PSMA5 PSMA2-PSMA4 PSMA1-PSMB6 PSMA7-PSMB4 PSMB1-PSMB2 PSMA5-PSMB4 PSMB3-PSMB2 PSMA7-PSMB5 PSMB5-PSMB2 PSMB6-PSMB5 PSMA7-PSMA2 PSMA2-PSMA5 PSM…
GO:0003735	MF	structural constituent of ribosome	3.87762	957	1027	75	77	0.000105484	0.00156571	RPS2-RPS4X RPL13-RPS3A RPS3A-RPS11 RPS11-RPS4X RPS3A-RPS14 RPS14-RPS11 RPS14-RPS23 RPS3A-RPS4X RPL3-RPS4X RPL13-RPS11 RPL35A-RPL6 RPS2-RPS11 RPS23-RPS11 RPS3A-RPS23 RPL13-RPS4X RPS2-RPL3 RPL13A-RPL18A RPS14-RPS4X RPS4X-RPL19 RPL13-RPS14 RPS2-RPS3A RPL29-RPL31 RPS3A-RPS13 RPL13-RPS23 RPS23-RPS4X RPS4X-RPL31 RPL35A-RPL21 RPS2-RPS3 RPS3-RPS12 RPL29-RPS4X RPL13-RPL10 RPS2-RPL29 RPL3-RPL19 RPL21-RPL6 …	RPS16-RPS18 RPS16-RPS4X RPS2-RPS4X RPS2-RPS16 RPS16-RPS11 RPS23-RPS13 RPS11-RPS4X RPS18-RPS11 RPS2-RPS11 RPS16-RPS13 RPL13A-RPL18A RPS18-RPS4X RPS13-RPS4X RPS2-RPS18 RPS13-RPS11 RPS14-RPS13 RPS3A-RPS13 RPS18-RPS13 RPL35A-RPL6 RPS3A-RPS11 RPL13-RPS3A RPL23A-RPL31 RPS3A-RPS4X RPS3A-RPS14 RPL12-RPL15 RPS16-RPS23 RPL21-RPL6 RPS14-RPS11 RPS3A-RPS16 RPL35A-RPL21 RPLP0-RPL12 RPS23-RPS11 RPL13-RPS13 RPS3…
GO:0002218	BP	activation of innate immune response	3.85456	139	156	39	39	0.000115939	0.00170973	PSMA1-PSMA4 PSMA4-PSMB2 PSMA7-PSMA1 PSMA1-PSMB2 PSMA4-PSMB3 PSMA7-PSMA5 PSMA1-PSMA5 XRCC6-XRCC5 PSMA7-PSMA4 PSMA1-PSMA2 PSMA5-PSMB2 PSMA2-PSMA5 PSMA7-PSMB2 PSMA7-PSMA2 PSMB3-PSMB2 PSMA4-PSMA5 PSMA5-PSMB5 PSMB6-PSMB5 PSMA2-PSMB2 PSMA2-PSMA4 PSMA7-PSMB6 PSMA5-PSMB6 PSMA1-PSMB3 PSMA1-PSMB6 PSMB1-PSMA1 PSMA1-PSMB7 PSMA7-PSMB5 PSMB1-PSMB6 PSMB1-PSMA5 PSMA7-PSMB3 PSMB1-PSMA4 PSMA5-PSMB3 PSMB6-PSMB2 PSM…	PSMA7-PSMA5 PSMA7-PSMA4 PSMA5-PSMB6 PSMA4-PSMB2 PSMA7-PSMB2 PSMA7-PSMA1 PSMA1-PSMB2 PSMA7-PSMB6 PSMA4-PSMA5 PSMA1-PSMA5 PSMA4-PSMB6 PSMA5-PSMB2 PSMB6-PSMB2 PSMA2-PSMB2 PSMA7-PSMB1 PSMB1-PSMB6 PSMA4-PSMB5 PSMA1-PSMA4 PSMA1-PSMA2 PSMB1-PSMA4 PSMA4-PSMB3 PSMB1-PSMA5 PSMA2-PSMA4 PSMA1-PSMB6 PSMA7-PSMB4 PSMB1-PSMB2 PSMA5-PSMB4 XRCC6-XRCC5 PSMB3-PSMB2 PSMA7-PSMB5 PSMB5-PSMB2 PSMB6-PSMB5 PSMA7-PSMA2 PSM…
GO:0033365	BP	protein localization to organelle	3.84331	1325	1373	95	95	0.000121385	0.00177647	RPS2-RPS4X RPL13-RPS3A RPS3A-RPS11 RPS11-RPS4X RPS3A-RPS14 RPS14-RPS11 RPS14-RPS23 RPS3A-RPS4X RPL3-RPS4X RPL13-RPS11 RPL35A-RPL6 RPS2-RPS11 RPS23-RPS11 RPS3A-RPS23 RPL13-RPS4X RPS2-RPL3 RPL13A-RPL18A RPLP0-RPL7A RPL17-RPL13 RPS14-RPS4X RPS4X-RPL19 RPL13-RPS14 RPS2-RPS3A RPL29-RPL31 RPS3A-RPS13 RPL13-RPS23 RPS23-RPS4X RPS4X-RPL31 RPL35A-RPL21 RPS2-RPS3 RPS3-RPS12 RPL29-RPS4X RPL13-RPL10 RPL12-RPL…	RPS16-RPS18 RPS16-RPS4X RPS2-RPS4X RPS2-RPS16 RPS16-RPS11 RPS23-RPS13 RPS11-RPS4X RPS18-RPS11 RPS2-RPS11 RPS16-RPS13 RPL13A-RPL18A RPS18-RPS4X RPS13-RPS4X RPS2-RPS18 RPS13-RPS11 RPS14-RPS13 RPS3A-RPS13 RPS18-RPS13 RPL35A-RPL6 RPS3A-RPS11 RPL13-RPS3A RPL23A-RPL31 RPS3A-RPS4X RPL23A-YBX1 RPS3A-RPS14 RPL12-RPL15 RPS16-RPS23 RPL21-RPL6 RPS14-RPS11 HIST1H1B-RPL31 RPS3A-RPS16 RPL35A-RPL21 RPLP0-RPL12 R…
GO:0010498	BP	proteasomal protein catabolic process	3.84201	151	179	46	47	0.00012203	0.00177647	PSMA1-PSMA4 PSMA4-PSMB2 PSMA7-PSMA1 PSMA1-PSMB2 PSMA4-PSMB3 PSMA7-PSMA5 PSMA1-PSMA5 PSMA7-PSMA4 PSMA1-PSMA2 PSMA5-PSMB2 PSMA2-PSMA5 PSMA7-PSMB2 PSMA7-PSMA2 PSMB3-PSMB2 PSMA4-PSMA5 PSMA5-PSMB5 PSMB6-PSMB5 PSMA2-PSMB2 PSMA2-PSMA4 PSMA7-PSMB6 PSMA5-PSMB6 PSMA1-PSMB3 PSMA1-PSMB6 PSMB1-PSMA1 PSMA1-PSMB7 PSMA7-PSMB5 PSMB1-PSMB6 PSMB1-PSMA5 PSMA7-PSMB3 PSMB1-PSMA4 PSMA5-PSMB3 PSMB6-PSMB2 PSMA7-PSMB1 PSM…	PSMA7-PSMA5 PSMA7-PSMA4 PSMA5-PSMB6 PSMA4-PSMB2 PSMA7-PSMB2 PSMA7-PSMA1 PSMA1-PSMB2 PSMA7-PSMB6 PSMA4-PSMA5 PSMA1-PSMA5 PSMA4-PSMB6 PSMA5-PSMB2 PSMB6-PSMB2 PSMA2-PSMB2 PSMA7-PSMB1 PSMB1-PSMB6 PSMA4-PSMB5 PSMA1-PSMA4 PSMA1-PSMA2 PSMB1-PSMA4 PSMA4-PSMB3 PSMB1-PSMA5 PSMA2-PSMA4 PSMA1-PSMB6 PSMA7-PSMB4 PSMB1-PSMB2 PSMA5-PSMB4 PSMB3-PSMB2 PSMA7-PSMB5 PSMB5-PSMB2 PSMB6-PSMB5 PSMA7-PSMA2 PSMA2-PSMA5 PSM…
GO:0030433	BP	ubiquitin-dependent ERAD pathway	3.80112	5	9	11	11	0.000144042	0.00208356	PSMC4-PSMC5 PSMC2-PSMC1 PSMC4-PSMC6 PSMC3-PSMC6 PSMC5-PSMC6	PSMC2-PSMC1 PSMC4-PSMC5 PSMC3-PSMC6 PSMC5-PSMC6 PSMC4-PSMC6 PSMC5-ECM29 PSMC6-ECM29 PSMC4-ECM29 PSMC3-PSMC5
GO:0006555	BP	methionine metabolic process	3.79603	1	4	6	6	0.000147032	0.00211336	MTHFD1-MTR	SMS-MRI1 MTHFD1-MTR AHCYL1-MTR AHCYL1-MTHFD1
GO:0043603	BP	cellular amide metabolic process	3.72797	1016	1077	96	97	0.000193027	0.00265692	RPS2-RPS4X RPL13-RPS3A RPS3A-RPS11 RPS11-RPS4X RPS3A-RPS14 RPS14-RPS11 RPS14-RPS23 RPS3A-RPS4X RPL3-RPS4X RPL13-RPS11 RPL35A-RPL6 RPS2-RPS11 RPS23-RPS11 RPS3A-RPS23 RPL13-RPS4X RPS2-RPL3 RPS14-RPS4X RPS4X-RPL19 RPL13-RPS14 RPS2-RPS3A RPL29-RPL31 RPS3A-RPS13 RPL13-RPS23 RPS23-RPS4X RPS4X-RPL31 RPL35A-RPL21 RPS2-RPS3 RPS3-RPS12 RPL29-RPS4X RPL13-RPL10 RPL12-RPL10A RPL12-RPL7A RPS2-RPL29 RPL3-RPL19 …	RPS16-RPS18 RPS16-RPS4X RPS2-RPS4X RPS2-RPS16 RPS16-RPS11 RPS23-RPS13 RPS11-RPS4X RPS18-RPS11 RPS2-RPS11 RPS16-RPS13 RPS18-RPS4X RPS13-RPS4X RPS2-RPS18 RPS13-RPS11 RPS14-RPS13 RPS3A-RPS13 RPS18-RPS13 RPL35A-RPL6 RPS3A-RPS11 RPL13-RPS3A RPL23A-RPL31 RPS3A-RPS4X RPS3A-RPS14 RPL12-RPL15 RPS16-RPS23 RPL21-RPL6 RPS14-RPS11 RPS3A-RPS16 RPL35A-RPL21 RPS23-RPS11 RPL13-RPS13 RPS3-RPS4X RPS14-RPS18 RPS3-RP…
GO:0051444	BP	negative regulation of ubiquitin-protein transferase activity	-3.72796	2	0	4	3	0.000193039	0.00265692	RPS7-RPL11 RPS7-RPL23
GO:0055105	MF	ubiquitin-protein transferase inhibitor activity	-3.72796	2	0	4	3	0.000193039	0.00265692	RPS7-RPL11 RPS7-RPL23
GO:0055106	MF	ubiquitin-protein transferase regulator activity	-3.72796	2	0	4	3	0.000193039	0.00265692	RPS7-RPL11 RPS7-RPL23
GO:1904666	BP	regulation of ubiquitin protein ligase activity	-3.72796	2	0	4	3	0.000193039	0.00265692	RPS7-RPL11 RPS7-RPL23
GO:1904667	BP	negative regulation of ubiquitin protein ligase activity	-3.72796	2	0	4	3	0.000193039	0.00265692	RPS7-RPL11 RPS7-RPL23
GO:1990948	MF	ubiquitin ligase inhibitor activity	-3.72796	2	0	4	3	0.000193039	0.00265692	RPS7-RPL11 RPS7-RPL23
GO:0009056	BP	catabolic process	3.70857	1536	1749	187	192	0.000208437	0.00285157	PSMA1-PSMA4 PSMA4-PSMB2 PSMA7-PSMA1 PSMA1-PSMB2 PSMA4-PSMB3 PSMA7-PSMA5 PSMA1-PSMA5 PSMA7-PSMA4 PSMA1-PSMA2 PSMA5-PSMB2 PSMA2-PSMA5 PSMA7-PSMB2 PSMA7-PSMA2 PSMB3-PSMB2 PSMA4-PSMA5 PSMA5-PSMB5 PSMB6-PSMB5 RPS2-RPS4X PSMA2-PSMB2 PSMA2-PSMA4 PSMA7-PSMB6 PSMA5-PSMB6 PSMA1-PSMB3 PSMA1-PSMB6 PSMB1-PSMA1 PSMA1-PSMB7 PSMA7-PSMB5 PSMB1-PSMB6 PSMB1-PSMA5 PSMA7-PSMB3 PSMB1-PSMA4 PSMA5-PSMB3 PSMB6-PSMB2 PSMA…	PSMA7-PSMA5 PSMA7-PSMA4 PSMA5-PSMB6 PSMA4-PSMB2 PSMA7-PSMB2 PSMA7-PSMA1 PSMA1-PSMB2 PSMA7-PSMB6 PSMA4-PSMA5 PSMA1-PSMA5 PSMA4-PSMB6 PSMA5-PSMB2 PSMB6-PSMB2 PSMA2-PSMB2 PSMA7-PSMB1 PSMB1-PSMB6 PSMA4-PSMB5 PSMA1-PSMA4 PSMA1-PSMA2 PSMB1-PSMA4 PSMA4-PSMB3 PSMB1-PSMA5 PSMA2-PSMA4 PSMA1-PSMB6 PSMA7-PSMB4 PSMB1-PSMB2 PSMA5-PSMB4 PSMB3-PSMB2 PSMA7-PSMB5 PSMB5-PSMB2 PSMB6-PSMB5 PSMA7-PSMA2 PSMA2-PSMA5 PSM…
GO:0044265	BP	cellular macromolecule catabolic process	3.70559	1398	1556	135	137	0.0002109	0.00286799	PSMA1-PSMA4 PSMA4-PSMB2 PSMA7-PSMA1 PSMA1-PSMB2 PSMA4-PSMB3 PSMA7-PSMA5 PSMA1-PSMA5 PSMA7-PSMA4 PSMA1-PSMA2 PSMA5-PSMB2 PSMA2-PSMA5 PSMA7-PSMB2 PSMA7-PSMA2 PSMB3-PSMB2 PSMA4-PSMA5 PSMA5-PSMB5 PSMB6-PSMB5 RPS2-RPS4X PSMA2-PSMB2 PSMA2-PSMA4 PSMA7-PSMB6 PSMA5-PSMB6 PSMA1-PSMB3 PSMA1-PSMB6 PSMB1-PSMA1 PSMA1-PSMB7 PSMA7-PSMB5 PSMB1-PSMB6 PSMB1-PSMA5 PSMA7-PSMB3 PSMB1-PSMA4 PSMA5-PSMB3 PSMB6-PSMB2 PSMA…	PSMA7-PSMA5 PSMA7-PSMA4 PSMA5-PSMB6 PSMA4-PSMB2 PSMA7-PSMB2 PSMA7-PSMA1 PSMA1-PSMB2 PSMA7-PSMB6 PSMA4-PSMA5 PSMA1-PSMA5 PSMA4-PSMB6 PSMA5-PSMB2 PSMB6-PSMB2 PSMA2-PSMB2 PSMA7-PSMB1 PSMB1-PSMB6 PSMA4-PSMB5 PSMA1-PSMA4 PSMA1-PSMA2 PSMB1-PSMA4 PSMA4-PSMB3 PSMB1-PSMA5 PSMA2-PSMA4 PSMA1-PSMB6 PSMA7-PSMB4 PSMB1-PSMB2 PSMA5-PSMB4 PSMB3-PSMB2 PSMA7-PSMB5 PSMB5-PSMB2 PSMB6-PSMB5 PSMA7-PSMA2 PSMA2-PSMA5 PSM…
GO:0033036	BP	macromolecule localization	3.68534	1364	1457	123	129	0.000228394	0.00308739	RPS2-RPS4X RPL13-RPS3A RPS3A-RPS11 RPS11-RPS4X RPS3A-RPS14 RPS14-RPS11 RPS14-RPS23 RPS3A-RPS4X RPL3-RPS4X RPL13-RPS11 RPL35A-RPL6 RPS2-RPS11 RPS23-RPS11 RPS3A-RPS23 RPL13-RPS4X RPS2-RPL3 RPL13A-RPL18A RPLP0-RPL7A RPL17-RPL13 RPS14-RPS4X RPS4X-RPL19 RPL13-RPS14 RPS2-RPS3A RPL29-RPL31 RPS3A-RPS13 RPL13-RPS23 RPS23-RPS4X RPS4X-RPL31 RPL35A-RPL21 RPS2-RPS3 RPS3-RPS12 RPL29-RPS4X RPL13-RPL10 RPL12-RPL…	RPS16-RPS18 RPS16-RPS4X RPS2-RPS4X RPS2-RPS16 RPS16-RPS11 RPS23-RPS13 RPS11-RPS4X RPS18-RPS11 RPS2-RPS11 RPS16-RPS13 RPL13A-RPL18A RPS18-RPS4X RPS13-RPS4X RPS2-RPS18 RPS13-RPS11 RPS14-RPS13 RPS3A-RPS13 RPS18-RPS13 CCT4-CCT2 RPL35A-RPL6 RPS3A-RPS11 RPL13-RPS3A RPL23A-RPL31 RPS3A-RPS4X RPL23A-YBX1 RPS3A-RPS14 RPL12-RPL15 RPS16-RPS23 RPL21-RPL6 RPS14-RPS11 HIST1H1B-RPL31 RPS3A-RPS16 RPL35A-RPL21 RPL…
GO:0030163	BP	protein catabolic process	3.67587	153	182	50	51	0.000237042	0.00318534	PSMA1-PSMA4 PSMA4-PSMB2 PSMA7-PSMA1 PSMA1-PSMB2 PSMA4-PSMB3 PSMA7-PSMA5 PSMA1-PSMA5 PSMA7-PSMA4 PSMA1-PSMA2 PSMA5-PSMB2 PSMA2-PSMA5 PSMA7-PSMB2 PSMA7-PSMA2 PSMB3-PSMB2 PSMA4-PSMA5 PSMA5-PSMB5 PSMB6-PSMB5 PSMA2-PSMB2 PSMA2-PSMA4 PSMA7-PSMB6 PSMA5-PSMB6 PSMA1-PSMB3 PSMA1-PSMB6 PSMB1-PSMA1 PSMA1-PSMB7 PSMA7-PSMB5 PSMB1-PSMB6 PSMB1-PSMA5 PSMA7-PSMB3 PSMB1-PSMA4 PSMA5-PSMB3 PSMB6-PSMB2 PSMA7-PSMB1 PSM…	PSMA7-PSMA5 PSMA7-PSMA4 PSMA5-PSMB6 PSMA4-PSMB2 PSMA7-PSMB2 PSMA7-PSMA1 PSMA1-PSMB2 PSMA7-PSMB6 PSMA4-PSMA5 PSMA1-PSMA5 PSMA4-PSMB6 PSMA5-PSMB2 PSMB6-PSMB2 PSMA2-PSMB2 PSMA7-PSMB1 PSMB1-PSMB6 PSMA4-PSMB5 PSMA1-PSMA4 PSMA1-PSMA2 PSMB1-PSMA4 PSMA4-PSMB3 PSMB1-PSMA5 PSMA2-PSMA4 PSMA1-PSMB6 PSMA7-PSMB4 PSMB1-PSMB2 PSMA5-PSMB4 PSMB3-PSMB2 PSMA7-PSMB5 PSMB5-PSMB2 PSMB6-PSMB5 PSMA7-PSMA2 PSMA2-PSMA5 PSM…
GO:0019216	BP	regulation of lipid metabolic process	3.67348	0	1	7	6	0.000239266	0.00319631		FASN-STUB1
GO:0006473	BP	protein acetylation	-3.66892	2	1	9	9	0.00024358	0.00323491	NAA10-NAA15 RUVBL2-RUVBL1	NAA10-NAA15
GO:0023052	BP	signaling	-3.65308	1	0	3	4	0.000259116	0.00340145	PAFAH1B1-YWHAE
GO:0030864	CC	cortical actin cytoskeleton	-3.65308	1	0	5	4	0.000259116	0.00340145	CAP2-CAP1
GO:0044429	CC	mitochondrial part	3.63113	187	237	76	88	0.00028218	0.00368293	MRPL4-MRPL15 MRPL23-MRPL45 MRPL13-MRPL4 IDH3B-IDH3A MRPL23-MRPL4 MRPL45-MRPL4 MRPL4-MRPL27 MRPL23-MRPL13 MRPL13-MRPL17 MRPL23-MRPL15 MRPL13-MRPL39 MRPL45-MRPL13 MRPL17-MRPL39 MRPL51-MRPL4 MRPL19-MRPL13 ATP5B-ATP5A1 MRPL39-MRPL27 MRPL4-MRPL17 MRPL41-MRPL50 MRPL50-MRPL13 MRPL55-MRPL4 MRPL45-MRPL17 CPOX-PMPCA MRPL51-MRPL15 MRPL17-MRPL27 GADD45GIP1-MRPL13 MRPL13-MRPL15 MRPL23-MRPL17 MRPL41-MRPL13 MRP…	IDH3B-IDH3A MRPL13-MRPL4 MRPL4-MRPL27 IDH3A-IDH3G MRPL41-MRPL24 MRPL55-MRPL4 IDH3B-IDH3G MRPL41-MRPL50 MRPL41-MRPL13 MRPL13-MRPL17 MRPL41-MRPL4 MRPL24-MRPL13 MRPL50-MRPL13 MRPL50-MRPL4 MRPL49-MRPL24 DLST-MRPS36 ALDH2-ALDH1B1 GADD45GIP1-MRPL4 MRPL24-MRPL18 GADD45GIP1-MRPL13 MRPL39-MRPL27 MRPL45-MRPL13 PC-IDH3A MRPL4-MRPL15 ALDH2-TRNT1 MRPL23-MRPL4 MRPL45-MRPL4 MRPL51-MRPL55 MRPL4-MRPL17 MRPL55-MRP…
GO:0034613	BP	cellular protein localization	3.6247	1325	1376	100	103	0.000289299	0.00375427	RPS2-RPS4X RPL13-RPS3A RPS3A-RPS11 RPS11-RPS4X RPS3A-RPS14 RPS14-RPS11 RPS14-RPS23 RPS3A-RPS4X RPL3-RPS4X RPL13-RPS11 RPL35A-RPL6 RPS2-RPS11 RPS23-RPS11 RPS3A-RPS23 RPL13-RPS4X RPS2-RPL3 RPL13A-RPL18A RPLP0-RPL7A RPL17-RPL13 RPS14-RPS4X RPS4X-RPL19 RPL13-RPS14 RPS2-RPS3A RPL29-RPL31 RPS3A-RPS13 RPL13-RPS23 RPS23-RPS4X RPS4X-RPL31 RPL35A-RPL21 RPS2-RPS3 RPS3-RPS12 RPL29-RPS4X RPL13-RPL10 RPL12-RPL…	RPS16-RPS18 RPS16-RPS4X RPS2-RPS4X RPS2-RPS16 RPS16-RPS11 RPS23-RPS13 RPS11-RPS4X RPS18-RPS11 RPS2-RPS11 RPS16-RPS13 RPL13A-RPL18A RPS18-RPS4X RPS13-RPS4X RPS2-RPS18 RPS13-RPS11 RPS14-RPS13 RPS3A-RPS13 RPS18-RPS13 RPL35A-RPL6 RPS3A-RPS11 RPL13-RPS3A RPL23A-RPL31 RPS3A-RPS4X RPL23A-YBX1 RPS3A-RPS14 RPL12-RPL15 RPS16-RPS23 RPL21-RPL6 RPS14-RPS11 HIST1H1B-RPL31 RPS3A-RPS16 RPL35A-RPL21 RPLP0-RPL12 R…
GO:0044248	BP	cellular catabolic process	3.61682	1524	1722	182	185	0.00029824	0.00384831	PSMA1-PSMA4 PSMA4-PSMB2 PSMA7-PSMA1 PSMA1-PSMB2 PSMA4-PSMB3 PSMA7-PSMA5 PSMA1-PSMA5 PSMA7-PSMA4 PSMA1-PSMA2 PSMA5-PSMB2 PSMA2-PSMA5 PSMA7-PSMB2 PSMA7-PSMA2 PSMB3-PSMB2 PSMA4-PSMA5 PSMA5-PSMB5 PSMB6-PSMB5 RPS2-RPS4X PSMA2-PSMB2 PSMA2-PSMA4 PSMA7-PSMB6 PSMA5-PSMB6 PSMA1-PSMB3 PSMA1-PSMB6 PSMB1-PSMA1 PSMA1-PSMB7 PSMA7-PSMB5 PSMB1-PSMB6 PSMB1-PSMA5 PSMA7-PSMB3 PSMB1-PSMA4 PSMA5-PSMB3 PSMB6-PSMB2 PSMA…	PSMA7-PSMA5 PSMA7-PSMA4 PSMA5-PSMB6 PSMA4-PSMB2 PSMA7-PSMB2 PSMA7-PSMA1 PSMA1-PSMB2 PSMA7-PSMB6 PSMA4-PSMA5 PSMA1-PSMA5 PSMA4-PSMB6 PSMA5-PSMB2 PSMB6-PSMB2 PSMA2-PSMB2 PSMA7-PSMB1 PSMB1-PSMB6 PSMA4-PSMB5 PSMA1-PSMA4 PSMA1-PSMA2 PSMB1-PSMA4 PSMA4-PSMB3 PSMB1-PSMA5 PSMA2-PSMA4 PSMA1-PSMB6 PSMA7-PSMB4 PSMB1-PSMB2 PSMA5-PSMB4 PSMB3-PSMB2 PSMA7-PSMB5 PSMB5-PSMB2 PSMB6-PSMB5 PSMA7-PSMA2 PSMA2-PSMA5 PSM…
GO:0070727	BP	cellular macromolecule localization	3.57785	1325	1376	100	104	0.000346432	0.0044449	RPS2-RPS4X RPL13-RPS3A RPS3A-RPS11 RPS11-RPS4X RPS3A-RPS14 RPS14-RPS11 RPS14-RPS23 RPS3A-RPS4X RPL3-RPS4X RPL13-RPS11 RPL35A-RPL6 RPS2-RPS11 RPS23-RPS11 RPS3A-RPS23 RPL13-RPS4X RPS2-RPL3 RPL13A-RPL18A RPLP0-RPL7A RPL17-RPL13 RPS14-RPS4X RPS4X-RPL19 RPL13-RPS14 RPS2-RPS3A RPL29-RPL31 RPS3A-RPS13 RPL13-RPS23 RPS23-RPS4X RPS4X-RPL31 RPL35A-RPL21 RPS2-RPS3 RPS3-RPS12 RPL29-RPS4X RPL13-RPL10 RPL12-RPL…	RPS16-RPS18 RPS16-RPS4X RPS2-RPS4X RPS2-RPS16 RPS16-RPS11 RPS23-RPS13 RPS11-RPS4X RPS18-RPS11 RPS2-RPS11 RPS16-RPS13 RPL13A-RPL18A RPS18-RPS4X RPS13-RPS4X RPS2-RPS18 RPS13-RPS11 RPS14-RPS13 RPS3A-RPS13 RPS18-RPS13 RPL35A-RPL6 RPS3A-RPS11 RPL13-RPS3A RPL23A-RPL31 RPS3A-RPS4X RPL23A-YBX1 RPS3A-RPS14 RPL12-RPL15 RPS16-RPS23 RPL21-RPL6 RPS14-RPS11 HIST1H1B-RPL31 RPS3A-RPS16 RPL35A-RPL21 RPLP0-RPL12 R…
GO:0031248	CC	protein acetyltransferase complex	-3.56951	2	1	9	9	0.000357646	0.00453751	NAA10-NAA15 RUVBL2-RUVBL1	NAA10-NAA15
GO:1902493	CC	acetyltransferase complex	-3.56951	2	1	9	9	0.000357646	0.00453751	NAA10-NAA15 RUVBL2-RUVBL1	NAA10-NAA15
GO:0009057	BP	macromolecule catabolic process	3.50819	1454	1611	144	144	0.000451166	0.00569221	PSMA1-PSMA4 PSMA4-PSMB2 PSMA7-PSMA1 PSMA1-PSMB2 PSMA4-PSMB3 PSMA7-PSMA5 PSMA1-PSMA5 PSMA7-PSMA4 PSMA1-PSMA2 PSMA5-PSMB2 PSMA2-PSMA5 PSMA7-PSMB2 PSMA7-PSMA2 PSMB3-PSMB2 PSMA4-PSMA5 PSMA5-PSMB5 PSMB6-PSMB5 RPS2-RPS4X PSMA2-PSMB2 PSMA2-PSMA4 PSMA7-PSMB6 PSMA5-PSMB6 PSMA1-PSMB3 PSMA1-PSMB6 PSMB1-PSMA1 PSMA1-PSMB7 PSMA7-PSMB5 PSMB1-PSMB6 PSMB1-PSMA5 PSMA7-PSMB3 PSMB1-PSMA4 PSMA5-PSMB3 PSMB6-PSMB2 PSMA…	PSMA7-PSMA5 PSMA7-PSMA4 PSMA5-PSMB6 PSMA4-PSMB2 PSMA7-PSMB2 PSMA7-PSMA1 PSMA1-PSMB2 PSMA7-PSMB6 PSMA4-PSMA5 PSMA1-PSMA5 PSMA4-PSMB6 PSMA5-PSMB2 PSMB6-PSMB2 PSMA2-PSMB2 PSMA7-PSMB1 PSMB1-PSMB6 PSMA4-PSMB5 PSMA1-PSMA4 PSMA1-PSMA2 PSMB1-PSMA4 PSMA4-PSMB3 PSMB1-PSMA5 PSMA2-PSMA4 PSMA1-PSMB6 PSMA7-PSMB4 PSMB1-PSMB2 PSMA5-PSMB4 PSMB3-PSMB2 PSMA7-PSMB5 PSMB5-PSMB2 PSMB6-PSMB5 PSMA7-PSMA2 PSMA2-PSMA5 PSM…
GO:0060828	BP	regulation of canonical Wnt signaling pathway	3.4971	153	176	41	42	0.000470352	0.00590149	PSMA1-PSMA4 PSMA4-PSMB2 PSMA7-PSMA1 PSMA1-PSMB2 PSMA4-PSMB3 PSMA7-PSMA5 PSMA1-PSMA5 PSMA7-PSMA4 PSMA1-PSMA2 PSMA5-PSMB2 PSMA2-PSMA5 PSMA7-PSMB2 PSMA7-PSMA2 PSMB3-PSMB2 PSMA4-PSMA5 PSMA5-PSMB5 PSMB6-PSMB5 PSMA2-PSMB2 PSMA2-PSMA4 PSMA7-PSMB6 PSMA5-PSMB6 PSMA1-PSMB3 PSMA1-PSMB6 PSMB1-PSMA1 PSMA1-PSMB7 PSMA7-PSMB5 PSMB1-PSMB6 PSMB1-PSMA5 PSMA7-PSMB3 PSMB1-PSMA4 PSMA5-PSMB3 PSMB6-PSMB2 PSMA7-PSMB1 PSM…	PSMA7-PSMA5 PSMA7-PSMA4 PSMA5-PSMB6 PSMA4-PSMB2 PSMA7-PSMB2 PSMA7-PSMA1 PSMA1-PSMB2 PSMA7-PSMB6 PSMA4-PSMA5 PSMA1-PSMA5 PSMA4-PSMB6 PSMA5-PSMB2 PSMB6-PSMB2 PSMA2-PSMB2 PSMA7-PSMB1 PSMB1-PSMB6 PSMA4-PSMB5 PSMA1-PSMA4 PSMA1-PSMA2 PSMB1-PSMA4 PSMA4-PSMB3 PSMB1-PSMA5 PSMA2-PSMA4 PSMA1-PSMB6 PSMA7-PSMB4 PSMB1-PSMB2 PSMA5-PSMB4 PSMB3-PSMB2 PSMA7-PSMB5 PSMB5-PSMB2 PSMB6-PSMB5 PSMA7-PSMA2 PSMA2-PSMA5 PSM…
GO:0031595	CC	nuclear proteasome complex	3.46511	8	10	7	7	0.000530018	0.00661357	PSMC4-PSMC5 PSMC2-PSMC1 PSMD12-PSMC4 PSMD12-PSMC5 PSMC4-PSMC6 PSMC3-PSMC6 PSMC5-PSMC6 PSMD12-PSMC6	PSMC2-PSMC1 PSMC4-PSMC5 PSMD12-PSMC5 PSMD12-PSMC4 PSMD12-PSMC6 PSMC3-PSMC6 PSMC5-PSMC6 PSMC4-PSMC6 PSMD12-PSMC3 PSMC3-PSMC5
GO:0002253	BP	activation of immune response	3.43861	176	203	50	51	0.000584704	0.00725608	PSMA1-PSMA4 PSMA4-PSMB2 PSMA7-PSMA1 PSMA1-PSMB2 PSMA4-PSMB3 PSMA7-PSMA5 PSMA1-PSMA5 XRCC6-XRCC5 PSMA7-PSMA4 PSMA1-PSMA2 PSMA5-PSMB2 PSMA2-PSMA5 PSMA7-PSMB2 PSMA7-PSMA2 PSMB3-PSMB2 PSMA4-PSMA5 PSMA5-PSMB5 HSP90AA1-HSP90AB1 PSMB6-PSMB5 PSMA2-PSMB2 PSMA2-PSMA4 PSMA7-PSMB6 PSMA5-PSMB6 PSMA1-PSMB3 PSMA1-PSMB6 PSMB1-PSMA1 PSMA1-PSMB7 PSMA7-PSMB5 PSMB1-PSMB6 PSMB1-PSMA5 PSMA7-PSMB3 PSMB1-PSMA4 PSMA5-PSM…	PSMA7-PSMA5 HSP90AA1-HSP90AB1 PSMA7-PSMA4 PSMA5-PSMB6 PSMA4-PSMB2 PSMA7-PSMB2 PSMA7-PSMA1 PSMA1-PSMB2 PSMA7-PSMB6 PSMA4-PSMA5 PSMA1-PSMA5 PSMA4-PSMB6 PSMA5-PSMB2 PSMB6-PSMB2 PSMA2-PSMB2 PSMA7-PSMB1 PSMB1-PSMB6 PSMA4-PSMB5 PSMA1-PSMA4 PSMA1-PSMA2 PSMB1-PSMA4 PSMA4-PSMB3 PSMB1-PSMA5 ARPC1B-ARPC4 PSMA2-PSMA4 PSMA1-PSMB6 PSMA7-PSMB4 PSMB1-PSMB2 PSMA5-PSMB4 XRCC6-XRCC5 PSMB3-PSMB2 PSMA7-PSMB5 PSMB5-PS…
GO:0016032	BP	viral process	3.43372	1270	1273	88	86	0.000595358	0.00730842	XRCC6-XRCC5 RPS2-RPS4X RPL13-RPS3A RPS3A-RPS11 RPS11-RPS4X RPS3A-RPS14 RPS14-RPS11 RPS14-RPS23 RPS3A-RPS4X RPL3-RPS4X RPL13-RPS11 RPL35A-RPL6 RPS2-RPS11 RPS23-RPS11 RPS3A-RPS23 RPL13-RPS4X RPS2-RPL3 RPL13A-RPL18A RPLP0-RPL7A RPL17-RPL13 RPS14-RPS4X RPS4X-RPL19 RPL13-RPS14 RPS2-RPS3A RPL29-RPL31 RPS3A-RPS13 RPL13-RPS23 RPS23-RPS4X RPS4X-RPL31 RPL35A-RPL21 RPS2-RPS3 RPS3-RPS12 RPL29-RPS4X RPL13-RPL…	XRCC6-XRCC5 RPS16-RPS18 RPS16-RPS4X RPS2-RPS4X RPS2-RPS16 RPS16-RPS11 RPS23-RPS13 RPS11-RPS4X RPS18-RPS11 RPS2-RPS11 RPS16-RPS13 RPL13A-RPL18A RPS18-RPS4X RPS13-RPS4X RPS2-RPS18 RPS13-RPS11 RPS14-RPS13 RPS3A-RPS13 RPS18-RPS13 RPL35A-RPL6 RPS3A-RPS11 RPL13-RPS3A RPL23A-RPL31 RPS3A-RPS4X RPS3A-RPS14 RPL12-RPL15 RPS16-RPS23 RPL21-RPL6 RPS14-RPS11 RPS3A-RPS16 RPL35A-RPL21 RPLP0-RPL12 RPS23-RPS11 RPL1…
GO:0044403	BP	symbiont process	3.43372	1270	1273	88	86	0.000595358	0.00730842	XRCC6-XRCC5 RPS2-RPS4X RPL13-RPS3A RPS3A-RPS11 RPS11-RPS4X RPS3A-RPS14 RPS14-RPS11 RPS14-RPS23 RPS3A-RPS4X RPL3-RPS4X RPL13-RPS11 RPL35A-RPL6 RPS2-RPS11 RPS23-RPS11 RPS3A-RPS23 RPL13-RPS4X RPS2-RPL3 RPL13A-RPL18A RPLP0-RPL7A RPL17-RPL13 RPS14-RPS4X RPS4X-RPL19 RPL13-RPS14 RPS2-RPS3A RPL29-RPL31 RPS3A-RPS13 RPL13-RPS23 RPS23-RPS4X RPS4X-RPL31 RPL35A-RPL21 RPS2-RPS3 RPS3-RPS12 RPL29-RPS4X RPL13-RPL…	XRCC6-XRCC5 RPS16-RPS18 RPS16-RPS4X RPS2-RPS4X RPS2-RPS16 RPS16-RPS11 RPS23-RPS13 RPS11-RPS4X RPS18-RPS11 RPS2-RPS11 RPS16-RPS13 RPL13A-RPL18A RPS18-RPS4X RPS13-RPS4X RPS2-RPS18 RPS13-RPS11 RPS14-RPS13 RPS3A-RPS13 RPS18-RPS13 RPL35A-RPL6 RPS3A-RPS11 RPL13-RPS3A RPL23A-RPL31 RPS3A-RPS4X RPS3A-RPS14 RPL12-RPL15 RPS16-RPS23 RPL21-RPL6 RPS14-RPS11 RPS3A-RPS16 RPL35A-RPL21 RPLP0-RPL12 RPS23-RPS11 RPL1…
GO:0009059	BP	macromolecule biosynthetic process	3.43081	1516	1646	153	166	0.00060178	0.00732096	HSP90AA1-HSP90AB1 RPS2-RPS4X RPL13-RPS3A RPS3A-RPS11 RPS11-RPS4X RPS3A-RPS14 RPS14-RPS11 RPS14-RPS23 RPS3A-RPS4X RPL3-RPS4X RPL13-RPS11 RPL35A-RPL6 RPS2-RPS11 RPS23-RPS11 RPS3A-RPS23 RPL31-DDX21 RPL13-RPS4X RPS2-RPL3 EEF1G-EEF1D RPS14-RPS4X RPS4X-RPL19 RPL13-RPS14 RPS2-RPS3A RPL29-RPL31 RPS3A-RPS13 RPL13-RPS23 RPS23-RPS4X RPS4X-RPL31 RPL35A-RPL21 RPS2-RPS3 RPS3-RPS12 RPL29-RPS4X RPL13-RPL10 RPL12…	HSP90AA1-HSP90AB1 RPS16-RPS18 RPS16-RPS4X RPS2-RPS4X RPS2-RPS16 RPS16-RPS11 RPS23-RPS13 EEF1G-EEF1D RPS11-RPS4X RPS18-RPS11 RPS2-RPS11 RPS16-RPS13 RPS18-RPS4X RPS13-RPS4X RPS2-RPS18 RPS13-RPS11 RPS14-RPS13 RPS3A-RPS13 RPS18-RPS13 RPL35A-RPL6 RPS3A-RPS11 RPL13-RPS3A RPL23A-RPL31 RPL31-DDX21 RPS3A-RPS4X RPL23A-YBX1 RPS3A-RPS14 RPL12-RPL15 RPS16-RPS23 RPL21-RPL6 RPS14-RPS11 RPS3A-RPS16 RPL35A-RPL21 …
GO:0030111	BP	regulation of Wnt signaling pathway	3.43034	153	176	43	44	0.000602826	0.00732096	PSMA1-PSMA4 PSMA4-PSMB2 PSMA7-PSMA1 PSMA1-PSMB2 PSMA4-PSMB3 PSMA7-PSMA5 PSMA1-PSMA5 PSMA7-PSMA4 PSMA1-PSMA2 PSMA5-PSMB2 PSMA2-PSMA5 PSMA7-PSMB2 PSMA7-PSMA2 PSMB3-PSMB2 PSMA4-PSMA5 PSMA5-PSMB5 PSMB6-PSMB5 PSMA2-PSMB2 PSMA2-PSMA4 PSMA7-PSMB6 PSMA5-PSMB6 PSMA1-PSMB3 PSMA1-PSMB6 PSMB1-PSMA1 PSMA1-PSMB7 PSMA7-PSMB5 PSMB1-PSMB6 PSMB1-PSMA5 PSMA7-PSMB3 PSMB1-PSMA4 PSMA5-PSMB3 PSMB6-PSMB2 PSMA7-PSMB1 PSM…	PSMA7-PSMA5 PSMA7-PSMA4 PSMA5-PSMB6 PSMA4-PSMB2 PSMA7-PSMB2 PSMA7-PSMA1 PSMA1-PSMB2 PSMA7-PSMB6 PSMA4-PSMA5 PSMA1-PSMA5 PSMA4-PSMB6 PSMA5-PSMB2 PSMB6-PSMB2 PSMA2-PSMB2 PSMA7-PSMB1 PSMB1-PSMB6 PSMA4-PSMB5 PSMA1-PSMA4 PSMA1-PSMA2 PSMB1-PSMA4 PSMA4-PSMB3 PSMB1-PSMA5 PSMA2-PSMA4 PSMA1-PSMB6 PSMA7-PSMB4 PSMB1-PSMB2 PSMA5-PSMB4 PSMB3-PSMB2 PSMA7-PSMB5 PSMB5-PSMB2 PSMB6-PSMB5 PSMA7-PSMA2 PSMA2-PSMA5 PSM…
GO:0043632	BP	modification-dependent macromolecule catabolic process	3.35671	164	197	52	54	0.000788766	0.00952812	PSMA1-PSMA4 PSMA4-PSMB2 PSMA7-PSMA1 PSMA1-PSMB2 PSMA4-PSMB3 PSMA7-PSMA5 PSMA1-PSMA5 PSMA7-PSMA4 PSMA1-PSMA2 PSMA5-PSMB2 PSMA2-PSMA5 PSMA7-PSMB2 PSMA7-PSMA2 PSMB3-PSMB2 PSMA4-PSMA5 PSMA5-PSMB5 PSMB6-PSMB5 PSMA2-PSMB2 PSMA2-PSMA4 PSMA7-PSMB6 PSMA5-PSMB6 PSMA1-PSMB3 PSMA1-PSMB6 PSMB1-PSMA1 PSMA1-PSMB7 PSMA7-PSMB5 PSMB1-PSMB6 PSMB1-PSMA5 PSMA7-PSMB3 PSMB1-PSMA4 PSMA5-PSMB3 PSMB6-PSMB2 PSMA7-PSMB1 PSM…	PSMA7-PSMA5 PSMA7-PSMA4 PSMA5-PSMB6 PSMA4-PSMB2 PSMA7-PSMB2 PSMA7-PSMA1 PSMA1-PSMB2 PSMA7-PSMB6 PSMA4-PSMA5 PSMA1-PSMA5 PSMA4-PSMB6 PSMA5-PSMB2 PSMB6-PSMB2 PSMA2-PSMB2 PSMA7-PSMB1 PSMB1-PSMB6 PSMA4-PSMB5 PSMA1-PSMA4 PSMA1-PSMA2 PSMB1-PSMA4 PSMA4-PSMB3 PSMB1-PSMA5 PSMA2-PSMA4 PSMA1-PSMB6 PSMA7-PSMB4 PSMB1-PSMB2 PSMA5-PSMB4 PSMB3-PSMB2 PSMA7-PSMB5 PSMB5-PSMB2 PSMB6-PSMB5 PSMA7-PSMA2 PSMA2-PSMA5 PSM…
GO:0015934	CC	large ribosomal subunit	3.33816	477	552	60	64	0.000843345	0.0101335	RPL35A-RPL6 RPL13A-RPL18A RPLP0-RPL7A RPL17-RPL13 RPL29-RPL31 RPL35A-RPL21 RPL13-RPL10 RPL12-RPL10A RPL12-RPL7A RPL3-RPL19 RPL21-RPL7A RPL21-RPL6 RPLP0-RPL12 RPL35A-RPL18A RPL12-RPL15 RPL21-RPL18A RPL35A-RPL7A RPLP0-RPL18A RPL17-RPL10 RPL15-RPL7A RPL26-RPL19 RPL7A-RPL10A RPL10-RPL27A RPL18A-RPL6 RPL13-RPL6 RPL23A-RPL31 RPL21-RPL18 RPL26-RPL31 RPL13-RPL27A RPL3-RPL31 RPL7A-RPL18A MRPL4-MRPL15 RPL1…	RPL13A-RPL18A RPL35A-RPL6 RPL23A-RPL31 RPL12-RPL15 RPL21-RPL6 RPL35A-RPL21 RPLP0-RPL12 RPL29-RPL31 RPL12-RPL18 RPL10-RPL27A RPL7-RPL6 RPL35A-RPL18A RPL29-RPL23A RPL13-RPL27A RPL18A-RPL6 RPLP0-RPL18A RPL17-RPL23A RPL26-RPL31 RPLP0-RPL18 RPL10-RPL18A RPLP0-RPL21 RPL35A-RPL7 RPL9-RPL21 RPL15-RPL10A RPLP0-RPL35A RPL9-RPL6 RPL13-RPL10 RPL21-RPL18A RPL26-RPL23A RPL10-RPL13A RPL35A-RPL9 RPL13-RPL23A MRP…
GO:0005198	MF	structural molecule activity	3.29594	1038	1136	98	102	0.000980914	0.0117014	RPS2-RPS4X ARPC1B-ACTR3 RPL13-RPS3A RPS3A-RPS11 RPS11-RPS4X ARPC3-ACTR3 ARPC1B-ARPC3 RPS3A-RPS14 RPS14-RPS11 RPS14-RPS23 RPS3A-RPS4X RPL3-RPS4X RPL13-RPS11 ARPC2-ACTR3 RPL35A-RPL6 RPS2-RPS11 RPS23-RPS11 RPS3A-RPS23 RPL13-RPS4X ARPC1B-ARPC4 RPS2-RPL3 RPL13A-RPL18A ARPC5-ACTR3 RPS14-RPS4X ARPC4-ACTR3 RPS4X-RPL19 RPL13-RPS14 RPS2-RPS3A RPL29-RPL31 RPS3A-RPS13 RPL13-RPS23 RPS23-RPS4X RPS4X-RPL31 RPL3…	ARPC1B-ARPC4 ARPC1B-ARPC3 RPS16-RPS18 ARPC4-ACTR3 ARPC1B-ACTR3 RPS16-RPS4X RPS2-RPS4X RPS2-RPS16 ARPC3-ARPC4 RPS16-RPS11 RPS23-RPS13 RPS11-RPS4X RPS18-RPS11 ARPC3-ACTR3 RPS2-RPS11 RPS16-RPS13 RPL13A-RPL18A RPS18-RPS4X RPS13-RPS4X RPS2-RPS18 RPS13-RPS11 RPS14-RPS13 RPS3A-RPS13 ARPC2-ACTR3 RPS18-RPS13 RPL35A-RPL6 RPS3A-RPS11 RPL13-RPS3A RPL23A-RPL31 RPS3A-RPS4X RPS3A-RPS14 RPL12-RPL15 ARPC2-ARPC4 R…
GO:0032991	CC	protein-containing complex	3.29502	3752	4406	366	401	0.000984135	0.0117014	PSMA1-PSMA4 PSMA4-PSMB2 PSMA7-PSMA1 PSMA1-PSMB2 PSMA4-PSMB3 PSMA7-PSMA5 PSMA1-PSMA5 XRCC6-XRCC5 PSMA7-PSMA4 PSMA1-PSMA2 PSMA5-PSMB2 PSMA2-PSMA5 PSMA7-PSMB2 PSMA7-PSMA2 PSMB3-PSMB2 PSMA4-PSMA5 PSMA5-PSMB5 HSP90AA1-HSP90AB1 PSMB6-PSMB5 RPS2-RPS4X PSMA2-PSMB2 PSMA2-PSMA4 PSMA7-PSMB6 PSMA5-PSMB6 PSMA1-PSMB3 PSMA1-PSMB6 PSMB1-PSMA1 PSMA1-PSMB7 PSMA7-PSMB5 PSMB1-PSMB6 PSMB1-PSMA5 PSMA7-PSMB3 PSMB1-PSMA…	PSMA7-PSMA5 HSP90AA1-HSP90AB1 PSMA7-PSMA4 PSMA5-PSMB6 PSMA4-PSMB2 PSMA7-PSMB2 PSMA7-PSMA1 PSMA1-PSMB2 PSMA7-PSMB6 PSMA4-PSMA5 PSMA1-PSMA5 PSMA4-PSMB6 PSMA5-PSMB2 PSMB6-PSMB2 PSMA2-PSMB2 PSMA7-PSMB1 PSMB1-PSMB6 PSMA4-PSMB5 PSMA1-PSMA4 PSMA1-PSMA2 PSMB1-PSMA4 PSMA4-PSMB3 PSMB1-PSMA5 ARPC1B-ARPC4 PSMA2-PSMA4 PSMA1-PSMB6 PSMA7-PSMB4 PSMB1-PSMB2 PSMA5-PSMB4 XRCC6-XRCC5 PSMB3-PSMB2 PSMA7-PSMB5 PSMB5-PS…
GO:0044267	BP	cellular protein metabolic process	3.28547	1575	1782	194	210	0.00101813	0.0120426	PSMA1-PSMA4 PSMA4-PSMB2 PSMA7-PSMA1 PSMA1-PSMB2 PSMA4-PSMB3 PSMA7-PSMA5 PSMA1-PSMA5 PSMA7-PSMA4 PSMA1-PSMA2 PSMA5-PSMB2 PSMA2-PSMA5 PSMA7-PSMB2 PSMA7-PSMA2 PSMB3-PSMB2 PSMA4-PSMA5 PSMA5-PSMB5 PSMB6-PSMB5 RPS2-RPS4X PSMA2-PSMB2 PSMA2-PSMA4 PSMA7-PSMB6 PSMA5-PSMB6 PSMA1-PSMB3 PSMA1-PSMB6 PSMB1-PSMA1 PSMA1-PSMB7 PSMA7-PSMB5 PSMB1-PSMB6 PSMB1-PSMA5 PSMA7-PSMB3 PSMB1-PSMA4 PSMA5-PSMB3 PSMB6-PSMB2 PSMA…	PSMA7-PSMA5 PSMA7-PSMA4 PSMA5-PSMB6 PSMA4-PSMB2 PSMA7-PSMB2 PSMA7-PSMA1 PSMA1-PSMB2 PSMA7-PSMB6 PSMA4-PSMA5 PSMA1-PSMA5 PSMA4-PSMB6 PSMA5-PSMB2 PSMB6-PSMB2 PSMA2-PSMB2 PSMA7-PSMB1 PSMB1-PSMB6 PSMA4-PSMB5 PSMA1-PSMA4 PSMA1-PSMA2 PSMB1-PSMA4 PSMA4-PSMB3 PSMB1-PSMA5 PSMA2-PSMA4 PSMA1-PSMB6 PSMA7-PSMB4 PSMB1-PSMB2 PSMA5-PSMB4 PSMB3-PSMB2 PSMA7-PSMB5 PSMB5-PSMB2 PSMB6-PSMB5 PSMA7-PSMA2 PSMA2-PSMA5 PSM…
GO:0036464	CC	cytoplasmic ribonucleoprotein granule	3.28096	61	93	24	25	0.00103454	0.0121732	PSMA2-PSMA4 RPS4X-YBX1 YBX1-DHX9 RPS4X-RPS6 RPS4X-DHX9 RPS4X-HNRNPU RPS6-YBX1 RPS6-DHX9 YBX1-HNRNPU PABPC1-DHX9 RPLP0-RPL6 DHX9-IGF2BP1 RPS6-IGF2BP1 RPS4X-IGF2BP1 PABPC1-LARP1 HNRNPU-DHX9 RPS4X-RPL6 RPS6-HNRNPU YBX1-IGF2BP1 PABPC1-IGF2BP1 RPS6-RPL6 PABPC1-YBX1 PABPC1-RPS4X PABPC1-RPS6 POLR2D-PSMA2 POLR2D-PSMA4 PABPC1-RPL6 DHX9-LARP1 RPL6-IGF2BP1 RPS4X-LARP1 HNRNPU-IGF2BP1 RPL6-DHX9 RPS6-LARP1 EIF…	PSMA2-PSMA4 RPS4X-HNRNPU RPS4X-RPS6 RPLP0-RPL6 RPS4X-YBX1 YBX1-HNRNPU YBX1-DHX9 RPS4X-IGF2BP1 DHX9-IGF2BP1 RPS6-HNRNPU RPS4X-DHX9 YBX1-IGF2BP1 RPS6-YBX1 PABPC1-SQSTM1 RPS6-IGF2BP1 RPS6-RPL6 PABPC1-LARP1 HNRNPU-IGF2BP1 RPS4X-RPL6 HNRNPU-DHX9 PABPC1-DHX9 RPS6-DHX9 TOP1-RPS6 SQSTM1-LARP1 TOP1-IGF2BP1 PABPC1-IGF2BP1 PABPC1-YBX1 RPL6-IGF2BP1 TOP1-RPL6 RPS4X-LARP1 PABPC1-RPS4X YBX1-LARP1 EIF2S1-YBX1 RP…
GO:0045089	BP	positive regulation of innate immune response	3.27317	144	159	42	42	0.00106349	0.0123588	PSMA1-PSMA4 PSMA4-PSMB2 PSMA7-PSMA1 PSMA1-PSMB2 PSMA4-PSMB3 PSMA7-PSMA5 PSMA1-PSMA5 XRCC6-XRCC5 PSMA7-PSMA4 PSMA1-PSMA2 PSMA5-PSMB2 PSMA2-PSMA5 PSMA7-PSMB2 PSMA7-PSMA2 PSMB3-PSMB2 PSMA4-PSMA5 PSMA5-PSMB5 PSMB6-PSMB5 PSMA2-PSMB2 PSMA2-PSMA4 PSMA7-PSMB6 PSMA5-PSMB6 PSMA1-PSMB3 PSMA1-PSMB6 PSMB1-PSMA1 PSMA1-PSMB7 PSMA7-PSMB5 PSMB1-PSMB6 PSMB1-PSMA5 PSMA7-PSMB3 PSMB1-PSMA4 PSMA5-PSMB3 PSMB6-PSMB2 PSM…	PSMA7-PSMA5 PSMA7-PSMA4 PSMA5-PSMB6 PSMA4-PSMB2 PSMA7-PSMB2 PSMA7-PSMA1 PSMA1-PSMB2 PSMA7-PSMB6 PSMA4-PSMA5 PSMA1-PSMA5 PSMA4-PSMB6 PSMA5-PSMB2 PSMB6-PSMB2 PSMA2-PSMB2 PSMA7-PSMB1 PSMB1-PSMB6 PSMA4-PSMB5 PSMA1-PSMA4 PSMA1-PSMA2 PSMB1-PSMA4 PSMA4-PSMB3 PSMB1-PSMA5 PSMA2-PSMA4 PSMA1-PSMB6 PSMA7-PSMB4 PSMB1-PSMB2 PSMA5-PSMB4 XRCC6-XRCC5 PSMB3-PSMB2 PSMA7-PSMB5 PSMB5-PSMB2 PSMB6-PSMB5 PSMA7-PSMA2 PSM…
GO:0006511	BP	ubiquitin-dependent protein catabolic process	3.27233	164	196	50	51	0.00106664	0.0123588	PSMA1-PSMA4 PSMA4-PSMB2 PSMA7-PSMA1 PSMA1-PSMB2 PSMA4-PSMB3 PSMA7-PSMA5 PSMA1-PSMA5 PSMA7-PSMA4 PSMA1-PSMA2 PSMA5-PSMB2 PSMA2-PSMA5 PSMA7-PSMB2 PSMA7-PSMA2 PSMB3-PSMB2 PSMA4-PSMA5 PSMA5-PSMB5 PSMB6-PSMB5 PSMA2-PSMB2 PSMA2-PSMA4 PSMA7-PSMB6 PSMA5-PSMB6 PSMA1-PSMB3 PSMA1-PSMB6 PSMB1-PSMA1 PSMA1-PSMB7 PSMA7-PSMB5 PSMB1-PSMB6 PSMB1-PSMA5 PSMA7-PSMB3 PSMB1-PSMA4 PSMA5-PSMB3 PSMB6-PSMB2 PSMA7-PSMB1 PSM…	PSMA7-PSMA5 PSMA7-PSMA4 PSMA5-PSMB6 PSMA4-PSMB2 PSMA7-PSMB2 PSMA7-PSMA1 PSMA1-PSMB2 PSMA7-PSMB6 PSMA4-PSMA5 PSMA1-PSMA5 PSMA4-PSMB6 PSMA5-PSMB2 PSMB6-PSMB2 PSMA2-PSMB2 PSMA7-PSMB1 PSMB1-PSMB6 PSMA4-PSMB5 PSMA1-PSMA4 PSMA1-PSMA2 PSMB1-PSMA4 PSMA4-PSMB3 PSMB1-PSMA5 PSMA2-PSMA4 PSMA1-PSMB6 PSMA7-PSMB4 PSMB1-PSMB2 PSMA5-PSMB4 PSMB3-PSMB2 PSMA7-PSMB5 PSMB5-PSMB2 PSMB6-PSMB5 PSMA7-PSMA2 PSMA2-PSMA5 PSM…
GO:0019941	BP	modification-dependent protein catabolic process	3.27233	164	196	50	51	0.00106664	0.0123588	PSMA1-PSMA4 PSMA4-PSMB2 PSMA7-PSMA1 PSMA1-PSMB2 PSMA4-PSMB3 PSMA7-PSMA5 PSMA1-PSMA5 PSMA7-PSMA4 PSMA1-PSMA2 PSMA5-PSMB2 PSMA2-PSMA5 PSMA7-PSMB2 PSMA7-PSMA2 PSMB3-PSMB2 PSMA4-PSMA5 PSMA5-PSMB5 PSMB6-PSMB5 PSMA2-PSMB2 PSMA2-PSMA4 PSMA7-PSMB6 PSMA5-PSMB6 PSMA1-PSMB3 PSMA1-PSMB6 PSMB1-PSMA1 PSMA1-PSMB7 PSMA7-PSMB5 PSMB1-PSMB6 PSMB1-PSMA5 PSMA7-PSMB3 PSMB1-PSMA4 PSMA5-PSMB3 PSMB6-PSMB2 PSMA7-PSMB1 PSM…	PSMA7-PSMA5 PSMA7-PSMA4 PSMA5-PSMB6 PSMA4-PSMB2 PSMA7-PSMB2 PSMA7-PSMA1 PSMA1-PSMB2 PSMA7-PSMB6 PSMA4-PSMA5 PSMA1-PSMA5 PSMA4-PSMB6 PSMA5-PSMB2 PSMB6-PSMB2 PSMA2-PSMB2 PSMA7-PSMB1 PSMB1-PSMB6 PSMA4-PSMB5 PSMA1-PSMA4 PSMA1-PSMA2 PSMB1-PSMA4 PSMA4-PSMB3 PSMB1-PSMA5 PSMA2-PSMA4 PSMA1-PSMB6 PSMA7-PSMB4 PSMB1-PSMB2 PSMA5-PSMB4 PSMB3-PSMB2 PSMA7-PSMB5 PSMB5-PSMB2 PSMB6-PSMB5 PSMA7-PSMA2 PSMA2-PSMA5 PSM…
GO:0031349	BP	positive regulation of defense response	3.26675	144	159	43	43	0.0010879	0.0125413	PSMA1-PSMA4 PSMA4-PSMB2 PSMA7-PSMA1 PSMA1-PSMB2 PSMA4-PSMB3 PSMA7-PSMA5 PSMA1-PSMA5 XRCC6-XRCC5 PSMA7-PSMA4 PSMA1-PSMA2 PSMA5-PSMB2 PSMA2-PSMA5 PSMA7-PSMB2 PSMA7-PSMA2 PSMB3-PSMB2 PSMA4-PSMA5 PSMA5-PSMB5 PSMB6-PSMB5 PSMA2-PSMB2 PSMA2-PSMA4 PSMA7-PSMB6 PSMA5-PSMB6 PSMA1-PSMB3 PSMA1-PSMB6 PSMB1-PSMA1 PSMA1-PSMB7 PSMA7-PSMB5 PSMB1-PSMB6 PSMB1-PSMA5 PSMA7-PSMB3 PSMB1-PSMA4 PSMA5-PSMB3 PSMB6-PSMB2 PSM…	PSMA7-PSMA5 PSMA7-PSMA4 PSMA5-PSMB6 PSMA4-PSMB2 PSMA7-PSMB2 PSMA7-PSMA1 PSMA1-PSMB2 PSMA7-PSMB6 PSMA4-PSMA5 PSMA1-PSMA5 PSMA4-PSMB6 PSMA5-PSMB2 PSMB6-PSMB2 PSMA2-PSMB2 PSMA7-PSMB1 PSMB1-PSMB6 PSMA4-PSMB5 PSMA1-PSMA4 PSMA1-PSMA2 PSMB1-PSMA4 PSMA4-PSMB3 PSMB1-PSMA5 PSMA2-PSMA4 PSMA1-PSMB6 PSMA7-PSMB4 PSMB1-PSMB2 PSMA5-PSMB4 XRCC6-XRCC5 PSMB3-PSMB2 PSMA7-PSMB5 PSMB5-PSMB2 PSMB6-PSMB5 PSMA7-PSMA2 PSM…
GO:0051641	BP	cellular localization	3.26126	1530	1656	151	162	0.00110917	0.0127218	RPS2-RPS4X RPL13-RPS3A RPS3A-RPS11 RPS11-RPS4X RPS3A-RPS14 RPS14-RPS11 RPS14-RPS23 RPS3A-RPS4X RPL3-RPS4X RPL13-RPS11 RPL35A-RPL6 RPS2-RPS11 RPS23-RPS11 RPS3A-RPS23 RPL13-RPS4X RPS2-RPL3 RPL13A-RPL18A RPLP0-RPL7A RPL17-RPL13 RPS14-RPS4X RPS4X-RPL19 RPL13-RPS14 RPS2-RPS3A YWHAG-YWHAZ RPL29-RPL31 RPS3A-RPS13 RPL13-RPS23 RPS23-RPS4X RPS4X-RPL31 RPL35A-RPL21 RPS2-RPS3 RPS3-RPS12 RPL29-RPS4X RPL13-RPL…	TUBA1B-TUBB4B RPS16-RPS18 RPS16-RPS4X RPS2-RPS4X RPS2-RPS16 RPS16-RPS11 RPS23-RPS13 RPS11-RPS4X RPS18-RPS11 RPS2-RPS11 RPS16-RPS13 RPL13A-RPL18A RPS18-RPS4X RPS13-RPS4X RPS2-RPS18 RPS13-RPS11 RPS14-RPS13 RPS3A-RPS13 RPS18-RPS13 RPL35A-RPL6 RPS3A-RPS11 RPL13-RPS3A RPL23A-RPL31 RPS3A-RPS4X RPL23A-YBX1 RPS3A-RPS14 RPL12-RPL15 RPS16-RPS23 RPL21-RPL6 RPS14-RPS11 HIST1H1B-RPL31 RPS3A-RPS16 RPL35A-RPL21…
GO:0044419	BP	interspecies interaction between organisms	3.23476	1286	1298	96	95	0.00121745	0.0138936	XRCC6-XRCC5 RPS2-RPS4X RPL13-RPS3A RPS3A-RPS11 RPS11-RPS4X RPS3A-RPS14 RPS14-RPS11 RPS14-RPS23 RPS3A-RPS4X RPL3-RPS4X RPL13-RPS11 RPL35A-RPL6 RPS2-RPS11 RPS23-RPS11 RPS3A-RPS23 RPL13-RPS4X RPS2-RPL3 RPL13A-RPL18A RPLP0-RPL7A RPL17-RPL13 RPS14-RPS4X RPS4X-RPL19 RPL13-RPS14 RPS2-RPS3A RPL29-RPL31 RPS3A-RPS13 RPL13-RPS23 RPS23-RPS4X RPS4X-RPL31 RPL35A-RPL21 RPS2-RPS3 RPS3-RPS12 RPL29-RPS4X RPL13-RPL…	XRCC6-XRCC5 RPS16-RPS18 RPS16-RPS4X RPS2-RPS4X RPS2-RPS16 RPS16-RPS11 RPS23-RPS13 RPS11-RPS4X RPS18-RPS11 RPS2-RPS11 RPS16-RPS13 RPL13A-RPL18A RPS18-RPS4X RPS13-RPS4X RPS2-RPS18 RPS13-RPS11 RPS14-RPS13 RPS3A-RPS13 RPS18-RPS13 RPL35A-RPL6 RPS3A-RPS11 RPL13-RPS3A RPL23A-RPL31 RPS3A-RPS4X RPS3A-RPS14 RPL12-RPL15 RPS16-RPS23 RPL21-RPL6 RPS14-RPS11 RPS3A-RPS16 RPL35A-RPL21 RPLP0-RPL12 RPS23-RPS11 RPL1…
GO:0022625	CC	cytosolic large ribosomal subunit	3.23268	360	404	39	39	0.00122637	0.0139254	RPL35A-RPL6 RPL13A-RPL18A RPLP0-RPL7A RPL17-RPL13 RPL29-RPL31 RPL35A-RPL21 RPL13-RPL10 RPL12-RPL10A RPL12-RPL7A RPL3-RPL19 RPL21-RPL7A RPL21-RPL6 RPLP0-RPL12 RPL35A-RPL18A RPL12-RPL15 RPL21-RPL18A RPL35A-RPL7A RPLP0-RPL18A RPL17-RPL10 RPL15-RPL7A RPL26-RPL19 RPL7A-RPL10A RPL10-RPL27A RPL18A-RPL6 RPL13-RPL6 RPL23A-RPL31 RPL21-RPL18 RPL26-RPL31 RPL13-RPL27A RPL3-RPL31 RPL7A-RPL18A RPL17-RPL24 RPL31…	RPL13A-RPL18A RPL35A-RPL6 RPL23A-RPL31 RPL12-RPL15 RPL21-RPL6 RPL35A-RPL21 RPLP0-RPL12 RPL29-RPL31 RPL12-RPL18 RPL10-RPL27A RPL7-RPL6 RPL35A-RPL18A RPL29-RPL23A RPL13-RPL27A RPL18A-RPL6 RPLP0-RPL18A RPL17-RPL23A RPL26-RPL31 RPLP0-RPL18 RPL10-RPL18A RPLP0-RPL21 RPL35A-RPL7 RPL9-RPL21 RPL15-RPL10A RPLP0-RPL35A RPL9-RPL6 RPL13-RPL10 RPL21-RPL18A RPL26-RPL23A RPL10-RPL13A RPL35A-RPL9 RPL13-RPL23A RPL…
GO:0033238	BP	regulation of cellular amine metabolic process	3.22708	138	155	33	34	0.00125062	0.014005	PSMA1-PSMA4 PSMA4-PSMB2 PSMA7-PSMA1 PSMA1-PSMB2 PSMA4-PSMB3 PSMA7-PSMA5 PSMA1-PSMA5 PSMA7-PSMA4 PSMA1-PSMA2 PSMA5-PSMB2 PSMA2-PSMA5 PSMA7-PSMB2 PSMA7-PSMA2 PSMB3-PSMB2 PSMA4-PSMA5 PSMA5-PSMB5 PSMB6-PSMB5 PSMA2-PSMB2 PSMA2-PSMA4 PSMA7-PSMB6 PSMA5-PSMB6 PSMA1-PSMB3 PSMA1-PSMB6 PSMB1-PSMA1 PSMA1-PSMB7 PSMA7-PSMB5 PSMB1-PSMB6 PSMB1-PSMA5 PSMA7-PSMB3 PSMB1-PSMA4 PSMA5-PSMB3 PSMB6-PSMB2 PSMA7-PSMB1 PSM…	PSMA7-PSMA5 PSMA7-PSMA4 PSMA5-PSMB6 PSMA4-PSMB2 PSMA7-PSMB2 PSMA7-PSMA1 PSMA1-PSMB2 PSMA7-PSMB6 PSMA4-PSMA5 PSMA1-PSMA5 PSMA4-PSMB6 PSMA5-PSMB2 PSMB6-PSMB2 PSMA2-PSMB2 PSMA7-PSMB1 PSMB1-PSMB6 PSMA4-PSMB5 PSMA1-PSMA4 PSMA1-PSMA2 PSMB1-PSMA4 PSMA4-PSMB3 PSMB1-PSMA5 PSMA2-PSMA4 PSMA1-PSMB6 PSMA7-PSMB4 PSMB1-PSMB2 PSMA5-PSMB4 PSMB3-PSMB2 PSMA7-PSMB5 PSMB5-PSMB2 PSMB6-PSMB5 PSMA7-PSMA2 PSMA2-PSMA5 PSM…
GO:0007034	BP	vacuolar transport	3.22679	0	1	4	5	0.00125188	0.014005		HGS-VCP
GO:0007041	BP	lysosomal transport	3.22679	0	1	4	5	0.00125188	0.014005		HGS-VCP
GO:0030424	CC	axon	3.21866	0	1	4	4	0.00128792	0.0143089		GARS-STAT1
GO:0010565	BP	regulation of cellular ketone metabolic process	3.21783	138	155	33	34	0.00129164	0.0143089	PSMA1-PSMA4 PSMA4-PSMB2 PSMA7-PSMA1 PSMA1-PSMB2 PSMA4-PSMB3 PSMA7-PSMA5 PSMA1-PSMA5 PSMA7-PSMA4 PSMA1-PSMA2 PSMA5-PSMB2 PSMA2-PSMA5 PSMA7-PSMB2 PSMA7-PSMA2 PSMB3-PSMB2 PSMA4-PSMA5 PSMA5-PSMB5 PSMB6-PSMB5 PSMA2-PSMB2 PSMA2-PSMA4 PSMA7-PSMB6 PSMA5-PSMB6 PSMA1-PSMB3 PSMA1-PSMB6 PSMB1-PSMA1 PSMA1-PSMB7 PSMA7-PSMB5 PSMB1-PSMB6 PSMB1-PSMA5 PSMA7-PSMB3 PSMB1-PSMA4 PSMA5-PSMB3 PSMB6-PSMB2 PSMA7-PSMB1 PSM…	PSMA7-PSMA5 PSMA7-PSMA4 PSMA5-PSMB6 PSMA4-PSMB2 PSMA7-PSMB2 PSMA7-PSMA1 PSMA1-PSMB2 PSMA7-PSMB6 PSMA4-PSMA5 PSMA1-PSMA5 PSMA4-PSMB6 PSMA5-PSMB2 PSMB6-PSMB2 PSMA2-PSMB2 PSMA7-PSMB1 PSMB1-PSMB6 PSMA4-PSMB5 PSMA1-PSMA4 PSMA1-PSMA2 PSMB1-PSMA4 PSMA4-PSMB3 PSMB1-PSMA5 PSMA2-PSMA4 PSMA1-PSMB6 PSMA7-PSMB4 PSMB1-PSMB2 PSMA5-PSMB4 PSMB3-PSMB2 PSMA7-PSMB5 PSMB5-PSMB2 PSMB6-PSMB5 PSMA7-PSMA2 PSMA2-PSMA5 PSM…
GO:0006521	BP	regulation of cellular amino acid metabolic process	3.21511	138	155	32	34	0.00130394	0.0143115	PSMA1-PSMA4 PSMA4-PSMB2 PSMA7-PSMA1 PSMA1-PSMB2 PSMA4-PSMB3 PSMA7-PSMA5 PSMA1-PSMA5 PSMA7-PSMA4 PSMA1-PSMA2 PSMA5-PSMB2 PSMA2-PSMA5 PSMA7-PSMB2 PSMA7-PSMA2 PSMB3-PSMB2 PSMA4-PSMA5 PSMA5-PSMB5 PSMB6-PSMB5 PSMA2-PSMB2 PSMA2-PSMA4 PSMA7-PSMB6 PSMA5-PSMB6 PSMA1-PSMB3 PSMA1-PSMB6 PSMB1-PSMA1 PSMA1-PSMB7 PSMA7-PSMB5 PSMB1-PSMB6 PSMB1-PSMA5 PSMA7-PSMB3 PSMB1-PSMA4 PSMA5-PSMB3 PSMB6-PSMB2 PSMA7-PSMB1 PSM…	PSMA7-PSMA5 PSMA7-PSMA4 PSMA5-PSMB6 PSMA4-PSMB2 PSMA7-PSMB2 PSMA7-PSMA1 PSMA1-PSMB2 PSMA7-PSMB6 PSMA4-PSMA5 PSMA1-PSMA5 PSMA4-PSMB6 PSMA5-PSMB2 PSMB6-PSMB2 PSMA2-PSMB2 PSMA7-PSMB1 PSMB1-PSMB6 PSMA4-PSMB5 PSMA1-PSMA4 PSMA1-PSMA2 PSMB1-PSMA4 PSMA4-PSMB3 PSMB1-PSMA5 PSMA2-PSMA4 PSMA1-PSMB6 PSMA7-PSMB4 PSMB1-PSMB2 PSMA5-PSMB4 PSMB3-PSMB2 PSMA7-PSMB5 PSMB5-PSMB2 PSMB6-PSMB5 PSMA7-PSMA2 PSMA2-PSMA5 PSM…
GO:0071682	CC	endocytic vesicle lumen	3.21499	0	1	4	4	0.00130448	0.0143115		HSP90AA1-HSP90B1
GO:0031597	CC	cytosolic proteasome complex	3.20911	10	12	8	8	0.00133144	0.0145371	PSMC4-PSMC5 PSMC2-PSMC1 PSMC1-PSMD2 PSMC2-PSMD2 PSMC4-PSMD1 PSMC5-PSMD1 PSMC4-PSMC6 PSMC3-PSMC6 PSMC5-PSMC6 PSMC6-PSMD1	PSMC2-PSMC1 PSMC5-PSMD1 PSMC2-PSMD2 PSMC4-PSMC5 PSMC1-PSMD2 PSMC4-PSMD1 PSMC6-PSMD1 PSMC3-PSMC6 PSMC5-PSMC6 PSMC4-PSMC6 PSMC3-PSMD1 PSMC3-PSMC5
GO:0002220	BP	innate immune response activating cell surface receptor signaling pathway	3.19905	138	155	34	35	0.00137882	0.0146323	PSMA1-PSMA4 PSMA4-PSMB2 PSMA7-PSMA1 PSMA1-PSMB2 PSMA4-PSMB3 PSMA7-PSMA5 PSMA1-PSMA5 PSMA7-PSMA4 PSMA1-PSMA2 PSMA5-PSMB2 PSMA2-PSMA5 PSMA7-PSMB2 PSMA7-PSMA2 PSMB3-PSMB2 PSMA4-PSMA5 PSMA5-PSMB5 PSMB6-PSMB5 PSMA2-PSMB2 PSMA2-PSMA4 PSMA7-PSMB6 PSMA5-PSMB6 PSMA1-PSMB3 PSMA1-PSMB6 PSMB1-PSMA1 PSMA1-PSMB7 PSMA7-PSMB5 PSMB1-PSMB6 PSMB1-PSMA5 PSMA7-PSMB3 PSMB1-PSMA4 PSMA5-PSMB3 PSMB6-PSMB2 PSMA7-PSMB1 PSM…	PSMA7-PSMA5 PSMA7-PSMA4 PSMA5-PSMB6 PSMA4-PSMB2 PSMA7-PSMB2 PSMA7-PSMA1 PSMA1-PSMB2 PSMA7-PSMB6 PSMA4-PSMA5 PSMA1-PSMA5 PSMA4-PSMB6 PSMA5-PSMB2 PSMB6-PSMB2 PSMA2-PSMB2 PSMA7-PSMB1 PSMB1-PSMB6 PSMA4-PSMB5 PSMA1-PSMA4 PSMA1-PSMA2 PSMB1-PSMA4 PSMA4-PSMB3 PSMB1-PSMA5 PSMA2-PSMA4 PSMA1-PSMB6 PSMA7-PSMB4 PSMB1-PSMB2 PSMA5-PSMB4 PSMB3-PSMB2 PSMA7-PSMB5 PSMB5-PSMB2 PSMB6-PSMB5 PSMA7-PSMA2 PSMA2-PSMA5 PSM…
GO:0002223	BP	stimulatory C-type lectin receptor signaling pathway	3.19905	138	155	34	35	0.00137882	0.0146323	PSMA1-PSMA4 PSMA4-PSMB2 PSMA7-PSMA1 PSMA1-PSMB2 PSMA4-PSMB3 PSMA7-PSMA5 PSMA1-PSMA5 PSMA7-PSMA4 PSMA1-PSMA2 PSMA5-PSMB2 PSMA2-PSMA5 PSMA7-PSMB2 PSMA7-PSMA2 PSMB3-PSMB2 PSMA4-PSMA5 PSMA5-PSMB5 PSMB6-PSMB5 PSMA2-PSMB2 PSMA2-PSMA4 PSMA7-PSMB6 PSMA5-PSMB6 PSMA1-PSMB3 PSMA1-PSMB6 PSMB1-PSMA1 PSMA1-PSMB7 PSMA7-PSMB5 PSMB1-PSMB6 PSMB1-PSMA5 PSMA7-PSMB3 PSMB1-PSMA4 PSMA5-PSMB3 PSMB6-PSMB2 PSMA7-PSMB1 PSM…	PSMA7-PSMA5 PSMA7-PSMA4 PSMA5-PSMB6 PSMA4-PSMB2 PSMA7-PSMB2 PSMA7-PSMA1 PSMA1-PSMB2 PSMA7-PSMB6 PSMA4-PSMA5 PSMA1-PSMA5 PSMA4-PSMB6 PSMA5-PSMB2 PSMB6-PSMB2 PSMA2-PSMB2 PSMA7-PSMB1 PSMB1-PSMB6 PSMA4-PSMB5 PSMA1-PSMA4 PSMA1-PSMA2 PSMB1-PSMA4 PSMA4-PSMB3 PSMB1-PSMA5 PSMA2-PSMA4 PSMA1-PSMB6 PSMA7-PSMB4 PSMB1-PSMB2 PSMA5-PSMB4 PSMB3-PSMB2 PSMA7-PSMB5 PSMB5-PSMB2 PSMB6-PSMB5 PSMA7-PSMA2 PSMA2-PSMA5 PSM…
GO:0010972	BP	negative regulation of G2/M transition of mitotic cell cycle	3.19905	138	155	34	35	0.00137882	0.0146323	PSMA1-PSMA4 PSMA4-PSMB2 PSMA7-PSMA1 PSMA1-PSMB2 PSMA4-PSMB3 PSMA7-PSMA5 PSMA1-PSMA5 PSMA7-PSMA4 PSMA1-PSMA2 PSMA5-PSMB2 PSMA2-PSMA5 PSMA7-PSMB2 PSMA7-PSMA2 PSMB3-PSMB2 PSMA4-PSMA5 PSMA5-PSMB5 PSMB6-PSMB5 PSMA2-PSMB2 PSMA2-PSMA4 PSMA7-PSMB6 PSMA5-PSMB6 PSMA1-PSMB3 PSMA1-PSMB6 PSMB1-PSMA1 PSMA1-PSMB7 PSMA7-PSMB5 PSMB1-PSMB6 PSMB1-PSMA5 PSMA7-PSMB3 PSMB1-PSMA4 PSMA5-PSMB3 PSMB6-PSMB2 PSMA7-PSMB1 PSM…	PSMA7-PSMA5 PSMA7-PSMA4 PSMA5-PSMB6 PSMA4-PSMB2 PSMA7-PSMB2 PSMA7-PSMA1 PSMA1-PSMB2 PSMA7-PSMB6 PSMA4-PSMA5 PSMA1-PSMA5 PSMA4-PSMB6 PSMA5-PSMB2 PSMB6-PSMB2 PSMA2-PSMB2 PSMA7-PSMB1 PSMB1-PSMB6 PSMA4-PSMB5 PSMA1-PSMA4 PSMA1-PSMA2 PSMB1-PSMA4 PSMA4-PSMB3 PSMB1-PSMA5 PSMA2-PSMA4 PSMA1-PSMB6 PSMA7-PSMB4 PSMB1-PSMB2 PSMA5-PSMB4 PSMB3-PSMB2 PSMA7-PSMB5 PSMB5-PSMB2 PSMB6-PSMB5 PSMA7-PSMA2 PSMA2-PSMA5 PSM…
GO:0031146	BP	SCF-dependent proteasomal ubiquitin-dependent protein catabolic process	3.19905	138	155	34	35	0.00137882	0.0146323	PSMA1-PSMA4 PSMA4-PSMB2 PSMA7-PSMA1 PSMA1-PSMB2 PSMA4-PSMB3 PSMA7-PSMA5 PSMA1-PSMA5 PSMA7-PSMA4 PSMA1-PSMA2 PSMA5-PSMB2 PSMA2-PSMA5 PSMA7-PSMB2 PSMA7-PSMA2 PSMB3-PSMB2 PSMA4-PSMA5 PSMA5-PSMB5 PSMB6-PSMB5 PSMA2-PSMB2 PSMA2-PSMA4 PSMA7-PSMB6 PSMA5-PSMB6 PSMA1-PSMB3 PSMA1-PSMB6 PSMB1-PSMA1 PSMA1-PSMB7 PSMA7-PSMB5 PSMB1-PSMB6 PSMB1-PSMA5 PSMA7-PSMB3 PSMB1-PSMA4 PSMA5-PSMB3 PSMB6-PSMB2 PSMA7-PSMB1 PSM…	PSMA7-PSMA5 PSMA7-PSMA4 PSMA5-PSMB6 PSMA4-PSMB2 PSMA7-PSMB2 PSMA7-PSMA1 PSMA1-PSMB2 PSMA7-PSMB6 PSMA4-PSMA5 PSMA1-PSMA5 PSMA4-PSMB6 PSMA5-PSMB2 PSMB6-PSMB2 PSMA2-PSMB2 PSMA7-PSMB1 PSMB1-PSMB6 PSMA4-PSMB5 PSMA1-PSMA4 PSMA1-PSMA2 PSMB1-PSMA4 PSMA4-PSMB3 PSMB1-PSMA5 PSMA2-PSMA4 PSMA1-PSMB6 PSMA7-PSMB4 PSMB1-PSMB2 PSMA5-PSMB4 PSMB3-PSMB2 PSMA7-PSMB5 PSMB5-PSMB2 PSMB6-PSMB5 PSMA7-PSMA2 PSMA2-PSMA5 PSM…
GO:0038095	BP	Fc-epsilon receptor signaling pathway	3.19905	138	155	34	35	0.00137882	0.0146323	PSMA1-PSMA4 PSMA4-PSMB2 PSMA7-PSMA1 PSMA1-PSMB2 PSMA4-PSMB3 PSMA7-PSMA5 PSMA1-PSMA5 PSMA7-PSMA4 PSMA1-PSMA2 PSMA5-PSMB2 PSMA2-PSMA5 PSMA7-PSMB2 PSMA7-PSMA2 PSMB3-PSMB2 PSMA4-PSMA5 PSMA5-PSMB5 PSMB6-PSMB5 PSMA2-PSMB2 PSMA2-PSMA4 PSMA7-PSMB6 PSMA5-PSMB6 PSMA1-PSMB3 PSMA1-PSMB6 PSMB1-PSMA1 PSMA1-PSMB7 PSMA7-PSMB5 PSMB1-PSMB6 PSMB1-PSMA5 PSMA7-PSMB3 PSMB1-PSMA4 PSMA5-PSMB3 PSMB6-PSMB2 PSMA7-PSMB1 PSM…	PSMA7-PSMA5 PSMA7-PSMA4 PSMA5-PSMB6 PSMA4-PSMB2 PSMA7-PSMB2 PSMA7-PSMA1 PSMA1-PSMB2 PSMA7-PSMB6 PSMA4-PSMA5 PSMA1-PSMA5 PSMA4-PSMB6 PSMA5-PSMB2 PSMB6-PSMB2 PSMA2-PSMB2 PSMA7-PSMB1 PSMB1-PSMB6 PSMA4-PSMB5 PSMA1-PSMA4 PSMA1-PSMA2 PSMB1-PSMA4 PSMA4-PSMB3 PSMB1-PSMA5 PSMA2-PSMA4 PSMA1-PSMB6 PSMA7-PSMB4 PSMB1-PSMB2 PSMA5-PSMB4 PSMB3-PSMB2 PSMA7-PSMB5 PSMB5-PSMB2 PSMB6-PSMB5 PSMA7-PSMA2 PSMA2-PSMA5 PSM…
GO:1902750	BP	negative regulation of cell cycle G2/M phase transition	3.19905	138	155	34	35	0.00137882	0.0146323	PSMA1-PSMA4 PSMA4-PSMB2 PSMA7-PSMA1 PSMA1-PSMB2 PSMA4-PSMB3 PSMA7-PSMA5 PSMA1-PSMA5 PSMA7-PSMA4 PSMA1-PSMA2 PSMA5-PSMB2 PSMA2-PSMA5 PSMA7-PSMB2 PSMA7-PSMA2 PSMB3-PSMB2 PSMA4-PSMA5 PSMA5-PSMB5 PSMB6-PSMB5 PSMA2-PSMB2 PSMA2-PSMA4 PSMA7-PSMB6 PSMA5-PSMB6 PSMA1-PSMB3 PSMA1-PSMB6 PSMB1-PSMA1 PSMA1-PSMB7 PSMA7-PSMB5 PSMB1-PSMB6 PSMB1-PSMA5 PSMA7-PSMB3 PSMB1-PSMA4 PSMA5-PSMB3 PSMB6-PSMB2 PSMA7-PSMB1 PSM…	PSMA7-PSMA5 PSMA7-PSMA4 PSMA5-PSMB6 PSMA4-PSMB2 PSMA7-PSMB2 PSMA7-PSMA1 PSMA1-PSMB2 PSMA7-PSMB6 PSMA4-PSMA5 PSMA1-PSMA5 PSMA4-PSMB6 PSMA5-PSMB2 PSMB6-PSMB2 PSMA2-PSMB2 PSMA7-PSMB1 PSMB1-PSMB6 PSMA4-PSMB5 PSMA1-PSMA4 PSMA1-PSMA2 PSMB1-PSMA4 PSMA4-PSMB3 PSMB1-PSMA5 PSMA2-PSMA4 PSMA1-PSMB6 PSMA7-PSMB4 PSMB1-PSMB2 PSMA5-PSMB4 PSMB3-PSMB2 PSMA7-PSMB5 PSMB5-PSMB2 PSMB6-PSMB5 PSMA7-PSMA2 PSMA2-PSMA5 PSM…
GO:0050851	BP	antigen receptor-mediated signaling pathway	3.19271	138	155	34	36	0.00140944	0.0146849	PSMA1-PSMA4 PSMA4-PSMB2 PSMA7-PSMA1 PSMA1-PSMB2 PSMA4-PSMB3 PSMA7-PSMA5 PSMA1-PSMA5 PSMA7-PSMA4 PSMA1-PSMA2 PSMA5-PSMB2 PSMA2-PSMA5 PSMA7-PSMB2 PSMA7-PSMA2 PSMB3-PSMB2 PSMA4-PSMA5 PSMA5-PSMB5 PSMB6-PSMB5 PSMA2-PSMB2 PSMA2-PSMA4 PSMA7-PSMB6 PSMA5-PSMB6 PSMA1-PSMB3 PSMA1-PSMB6 PSMB1-PSMA1 PSMA1-PSMB7 PSMA7-PSMB5 PSMB1-PSMB6 PSMB1-PSMA5 PSMA7-PSMB3 PSMB1-PSMA4 PSMA5-PSMB3 PSMB6-PSMB2 PSMA7-PSMB1 PSM…	PSMA7-PSMA5 PSMA7-PSMA4 PSMA5-PSMB6 PSMA4-PSMB2 PSMA7-PSMB2 PSMA7-PSMA1 PSMA1-PSMB2 PSMA7-PSMB6 PSMA4-PSMA5 PSMA1-PSMA5 PSMA4-PSMB6 PSMA5-PSMB2 PSMB6-PSMB2 PSMA2-PSMB2 PSMA7-PSMB1 PSMB1-PSMB6 PSMA4-PSMB5 PSMA1-PSMA4 PSMA1-PSMA2 PSMB1-PSMA4 PSMA4-PSMB3 PSMB1-PSMA5 PSMA2-PSMA4 PSMA1-PSMB6 PSMA7-PSMB4 PSMB1-PSMB2 PSMA5-PSMB4 PSMB3-PSMB2 PSMA7-PSMB5 PSMB5-PSMB2 PSMB6-PSMB5 PSMA7-PSMA2 PSMA2-PSMA5 PSM…
GO:0050852	BP	T cell receptor signaling pathway	3.19271	138	155	34	36	0.00140944	0.0146849	PSMA1-PSMA4 PSMA4-PSMB2 PSMA7-PSMA1 PSMA1-PSMB2 PSMA4-PSMB3 PSMA7-PSMA5 PSMA1-PSMA5 PSMA7-PSMA4 PSMA1-PSMA2 PSMA5-PSMB2 PSMA2-PSMA5 PSMA7-PSMB2 PSMA7-PSMA2 PSMB3-PSMB2 PSMA4-PSMA5 PSMA5-PSMB5 PSMB6-PSMB5 PSMA2-PSMB2 PSMA2-PSMA4 PSMA7-PSMB6 PSMA5-PSMB6 PSMA1-PSMB3 PSMA1-PSMB6 PSMB1-PSMA1 PSMA1-PSMB7 PSMA7-PSMB5 PSMB1-PSMB6 PSMB1-PSMA5 PSMA7-PSMB3 PSMB1-PSMA4 PSMA5-PSMB3 PSMB6-PSMB2 PSMA7-PSMB1 PSM…	PSMA7-PSMA5 PSMA7-PSMA4 PSMA5-PSMB6 PSMA4-PSMB2 PSMA7-PSMB2 PSMA7-PSMA1 PSMA1-PSMB2 PSMA7-PSMB6 PSMA4-PSMA5 PSMA1-PSMA5 PSMA4-PSMB6 PSMA5-PSMB2 PSMB6-PSMB2 PSMA2-PSMB2 PSMA7-PSMB1 PSMB1-PSMB6 PSMA4-PSMB5 PSMA1-PSMA4 PSMA1-PSMA2 PSMB1-PSMA4 PSMA4-PSMB3 PSMB1-PSMA5 PSMA2-PSMA4 PSMA1-PSMB6 PSMA7-PSMB4 PSMB1-PSMB2 PSMA5-PSMB4 PSMB3-PSMB2 PSMA7-PSMB5 PSMB5-PSMB2 PSMB6-PSMB5 PSMA7-PSMA2 PSMA2-PSMA5 PSM…
GO:0035567	BP	non-canonical Wnt signaling pathway	3.19135	138	155	33	36	0.00141611	0.0146849	PSMA1-PSMA4 PSMA4-PSMB2 PSMA7-PSMA1 PSMA1-PSMB2 PSMA4-PSMB3 PSMA7-PSMA5 PSMA1-PSMA5 PSMA7-PSMA4 PSMA1-PSMA2 PSMA5-PSMB2 PSMA2-PSMA5 PSMA7-PSMB2 PSMA7-PSMA2 PSMB3-PSMB2 PSMA4-PSMA5 PSMA5-PSMB5 PSMB6-PSMB5 PSMA2-PSMB2 PSMA2-PSMA4 PSMA7-PSMB6 PSMA5-PSMB6 PSMA1-PSMB3 PSMA1-PSMB6 PSMB1-PSMA1 PSMA1-PSMB7 PSMA7-PSMB5 PSMB1-PSMB6 PSMB1-PSMA5 PSMA7-PSMB3 PSMB1-PSMA4 PSMA5-PSMB3 PSMB6-PSMB2 PSMA7-PSMB1 PSM…	PSMA7-PSMA5 PSMA7-PSMA4 PSMA5-PSMB6 PSMA4-PSMB2 PSMA7-PSMB2 PSMA7-PSMA1 PSMA1-PSMB2 PSMA7-PSMB6 PSMA4-PSMA5 PSMA1-PSMA5 PSMA4-PSMB6 PSMA5-PSMB2 PSMB6-PSMB2 PSMA2-PSMB2 PSMA7-PSMB1 PSMB1-PSMB6 PSMA4-PSMB5 PSMA1-PSMA4 PSMA1-PSMA2 PSMB1-PSMA4 PSMA4-PSMB3 PSMB1-PSMA5 PSMA2-PSMA4 PSMA1-PSMB6 PSMA7-PSMB4 PSMB1-PSMB2 PSMA5-PSMB4 PSMB3-PSMB2 PSMA7-PSMB5 PSMB5-PSMB2 PSMB6-PSMB5 PSMA7-PSMA2 PSMA2-PSMA5 PSM…
GO:0060071	BP	Wnt signaling pathway, planar cell polarity pathway	3.19135	138	155	33	36	0.00141611	0.0146849	PSMA1-PSMA4 PSMA4-PSMB2 PSMA7-PSMA1 PSMA1-PSMB2 PSMA4-PSMB3 PSMA7-PSMA5 PSMA1-PSMA5 PSMA7-PSMA4 PSMA1-PSMA2 PSMA5-PSMB2 PSMA2-PSMA5 PSMA7-PSMB2 PSMA7-PSMA2 PSMB3-PSMB2 PSMA4-PSMA5 PSMA5-PSMB5 PSMB6-PSMB5 PSMA2-PSMB2 PSMA2-PSMA4 PSMA7-PSMB6 PSMA5-PSMB6 PSMA1-PSMB3 PSMA1-PSMB6 PSMB1-PSMA1 PSMA1-PSMB7 PSMA7-PSMB5 PSMB1-PSMB6 PSMB1-PSMA5 PSMA7-PSMB3 PSMB1-PSMA4 PSMA5-PSMB3 PSMB6-PSMB2 PSMA7-PSMB1 PSM…	PSMA7-PSMA5 PSMA7-PSMA4 PSMA5-PSMB6 PSMA4-PSMB2 PSMA7-PSMB2 PSMA7-PSMA1 PSMA1-PSMB2 PSMA7-PSMB6 PSMA4-PSMA5 PSMA1-PSMA5 PSMA4-PSMB6 PSMA5-PSMB2 PSMB6-PSMB2 PSMA2-PSMB2 PSMA7-PSMB1 PSMB1-PSMB6 PSMA4-PSMB5 PSMA1-PSMA4 PSMA1-PSMA2 PSMB1-PSMA4 PSMA4-PSMB3 PSMB1-PSMA5 PSMA2-PSMA4 PSMA1-PSMB6 PSMA7-PSMB4 PSMB1-PSMB2 PSMA5-PSMB4 PSMB3-PSMB2 PSMA7-PSMB5 PSMB5-PSMB2 PSMB6-PSMB5 PSMA7-PSMA2 PSMA2-PSMA5 PSM…
GO:0090175	BP	regulation of establishment of planar polarity	3.19135	138	155	33	36	0.00141611	0.0146849	PSMA1-PSMA4 PSMA4-PSMB2 PSMA7-PSMA1 PSMA1-PSMB2 PSMA4-PSMB3 PSMA7-PSMA5 PSMA1-PSMA5 PSMA7-PSMA4 PSMA1-PSMA2 PSMA5-PSMB2 PSMA2-PSMA5 PSMA7-PSMB2 PSMA7-PSMA2 PSMB3-PSMB2 PSMA4-PSMA5 PSMA5-PSMB5 PSMB6-PSMB5 PSMA2-PSMB2 PSMA2-PSMA4 PSMA7-PSMB6 PSMA5-PSMB6 PSMA1-PSMB3 PSMA1-PSMB6 PSMB1-PSMA1 PSMA1-PSMB7 PSMA7-PSMB5 PSMB1-PSMB6 PSMB1-PSMA5 PSMA7-PSMB3 PSMB1-PSMA4 PSMA5-PSMB3 PSMB6-PSMB2 PSMA7-PSMB1 PSM…	PSMA7-PSMA5 PSMA7-PSMA4 PSMA5-PSMB6 PSMA4-PSMB2 PSMA7-PSMB2 PSMA7-PSMA1 PSMA1-PSMB2 PSMA7-PSMB6 PSMA4-PSMA5 PSMA1-PSMA5 PSMA4-PSMB6 PSMA5-PSMB2 PSMB6-PSMB2 PSMA2-PSMB2 PSMA7-PSMB1 PSMB1-PSMB6 PSMA4-PSMB5 PSMA1-PSMA4 PSMA1-PSMA2 PSMB1-PSMA4 PSMA4-PSMB3 PSMB1-PSMA5 PSMA2-PSMA4 PSMA1-PSMB6 PSMA7-PSMB4 PSMB1-PSMB2 PSMA5-PSMB4 PSMB3-PSMB2 PSMA7-PSMB5 PSMB5-PSMB2 PSMB6-PSMB5 PSMA7-PSMA2 PSMA2-PSMA5 PSM…
GO:0038061	BP	NIK/NF-kappaB signaling	3.18862	138	155	34	36	0.00142955	0.0147088	PSMA1-PSMA4 PSMA4-PSMB2 PSMA7-PSMA1 PSMA1-PSMB2 PSMA4-PSMB3 PSMA7-PSMA5 PSMA1-PSMA5 PSMA7-PSMA4 PSMA1-PSMA2 PSMA5-PSMB2 PSMA2-PSMA5 PSMA7-PSMB2 PSMA7-PSMA2 PSMB3-PSMB2 PSMA4-PSMA5 PSMA5-PSMB5 PSMB6-PSMB5 PSMA2-PSMB2 PSMA2-PSMA4 PSMA7-PSMB6 PSMA5-PSMB6 PSMA1-PSMB3 PSMA1-PSMB6 PSMB1-PSMA1 PSMA1-PSMB7 PSMA7-PSMB5 PSMB1-PSMB6 PSMB1-PSMA5 PSMA7-PSMB3 PSMB1-PSMA4 PSMA5-PSMB3 PSMB6-PSMB2 PSMA7-PSMB1 PSM…	PSMA7-PSMA5 PSMA7-PSMA4 PSMA5-PSMB6 PSMA4-PSMB2 PSMA7-PSMB2 PSMA7-PSMA1 PSMA1-PSMB2 PSMA7-PSMB6 PSMA4-PSMA5 PSMA1-PSMA5 PSMA4-PSMB6 PSMA5-PSMB2 PSMB6-PSMB2 PSMA2-PSMB2 PSMA7-PSMB1 PSMB1-PSMB6 PSMA4-PSMB5 PSMA1-PSMA4 PSMA1-PSMA2 PSMB1-PSMA4 PSMA4-PSMB3 PSMB1-PSMA5 PSMA2-PSMA4 PSMA1-PSMB6 PSMA7-PSMB4 PSMB1-PSMB2 PSMA5-PSMB4 PSMB3-PSMB2 PSMA7-PSMB5 PSMB5-PSMB2 PSMB6-PSMB5 PSMA7-PSMA2 PSMA2-PSMA5 PSM…
GO:1901607	BP	alpha-amino acid biosynthetic process	-3.18825	5	2	11	11	0.00143137	0.0147088	ASS1-GOT1 MTHFD1-MTR GOT1-PSAT1 MTHFD1-GLUL ASS1-PSAT1	MTHFD1-GLUL MTHFD1-MTR
GO:0005975	BP	carbohydrate metabolic process	-3.18498	9	4	24	24	0.00144763	0.0147445	ALDOA-PKM2 TKT-MDH1 PGP-NUDT5 GOT1-TALDO1 PGAM1-MDH1 PGP-GBE1 GBE1-GALE AKR7A2-PGM2 TKT-GBE1	ALDOA-PKM2 SORD-NUDT5 PGP-SORD PGP-NUDT5
GO:0010629	BP	negative regulation of gene expression	3.1842	1984	1982	127	131	0.00145154	0.0147445	XRCC6-XRCC5 RPS2-RPS4X RPL13-RPS3A RPS3A-RPS11 RPS11-RPS4X RPS3A-RPS14 RPS14-RPS11 RPS14-RPS23 SYNCRIP-RPS2 RPS3A-RPS4X RPL3-RPS4X RPL13-RPS11 RPL35A-RPL6 SYNCRIP-RPS4X RPS2-RPS11 RPS23-RPS11 RPS3A-RPS23 SYNCRIP-RPL3 RPL13-RPS4X RPS2-RPL3 RPL13A-RPL18A RPLP0-RPL7A RPL17-RPL13 RPS14-RPS4X RPS4X-RPL19 RPL13-RPS14 RPS2-RPS3A RPL29-RPL31 RPS3A-RPS13 RPL13-RPS23 RPS23-RPS4X RPS4X-RPL31 RPL35A-RPL21 RP…	XRCC6-XRCC5 RPS16-RPS18 RPS16-RPS4X RPS2-RPS4X RPS2-RPS16 RPS16-RPS11 RPS23-RPS13 RPS11-RPS4X RPS18-RPS11 RPS2-RPS11 RPL23A-HIST1H2AJ RPS16-RPS13 RPL13A-RPL18A RPS18-RPS4X RPS13-RPS4X RPS2-RPS18 RPS13-RPS11 RPS14-RPS13 RPS3A-RPS13 RPS18-RPS13 RPL35A-RPL6 RPS3A-RPS11 RPL13-RPS3A RPL23A-RPL31 RPL23A-HIST2H3A RPS3A-RPS4X SYNCRIP-RPS4X RPS3A-RPS14 RPL12-RPL15 SYNCRIP-RPL29 SYNCRIP-RPS2 RPS16-RPS23 HI…
GO:0003713	MF	transcription coactivator activity	3.18301	1	4	8	9	0.00145754	0.0147445	ACTN4-ACTN1	ACTN4-ACTN1 ACTN1-WDR77 COPS5-WDR77 ACTN4-WDR77
GO:0002758	BP	innate immune response-activating signal transduction	3.18236	138	155	36	36	0.00146081	0.0147445	PSMA1-PSMA4 PSMA4-PSMB2 PSMA7-PSMA1 PSMA1-PSMB2 PSMA4-PSMB3 PSMA7-PSMA5 PSMA1-PSMA5 PSMA7-PSMA4 PSMA1-PSMA2 PSMA5-PSMB2 PSMA2-PSMA5 PSMA7-PSMB2 PSMA7-PSMA2 PSMB3-PSMB2 PSMA4-PSMA5 PSMA5-PSMB5 PSMB6-PSMB5 PSMA2-PSMB2 PSMA2-PSMA4 PSMA7-PSMB6 PSMA5-PSMB6 PSMA1-PSMB3 PSMA1-PSMB6 PSMB1-PSMA1 PSMA1-PSMB7 PSMA7-PSMB5 PSMB1-PSMB6 PSMB1-PSMA5 PSMA7-PSMB3 PSMB1-PSMA4 PSMA5-PSMB3 PSMB6-PSMB2 PSMA7-PSMB1 PSM…	PSMA7-PSMA5 PSMA7-PSMA4 PSMA5-PSMB6 PSMA4-PSMB2 PSMA7-PSMB2 PSMA7-PSMA1 PSMA1-PSMB2 PSMA7-PSMB6 PSMA4-PSMA5 PSMA1-PSMA5 PSMA4-PSMB6 PSMA5-PSMB2 PSMB6-PSMB2 PSMA2-PSMB2 PSMA7-PSMB1 PSMB1-PSMB6 PSMA4-PSMB5 PSMA1-PSMA4 PSMA1-PSMA2 PSMB1-PSMA4 PSMA4-PSMB3 PSMB1-PSMA5 PSMA2-PSMA4 PSMA1-PSMB6 PSMA7-PSMB4 PSMB1-PSMB2 PSMA5-PSMB4 PSMB3-PSMB2 PSMA7-PSMB5 PSMB5-PSMB2 PSMB6-PSMB5 PSMA7-PSMA2 PSMA2-PSMA5 PSM…
GO:0016071	BP	mRNA metabolic process	3.15952	1823	1845	113	123	0.00158031	0.01588	RPS2-RPS4X RPL13-RPS3A RPS3A-RPS11 RPS11-RPS4X RPS3A-RPS14 RPS14-RPS11 RPS14-RPS23 SYNCRIP-RPS2 RPS3A-RPS4X RPL3-RPS4X RPL13-RPS11 RPL35A-RPL6 SYNCRIP-RPS4X RPS2-RPS11 RPS23-RPS11 RPS3A-RPS23 SYNCRIP-RPL3 RPL13-RPS4X RPS2-RPL3 RPL13A-RPL18A RPLP0-RPL7A RPL17-RPL13 RPS14-RPS4X RPS4X-RPL19 RPL31-HNRNPA0 RPL13-RPS14 SYNCRIP-YBX1 RPS2-RPS3A RPL29-RPL31 RPS3A-RPS13 RPL13-RPS23 RPS23-RPS4X RPS4X-RPL31 …	RPS16-RPS18 RPS16-RPS4X RPS2-RPS4X RPS2-RPS16 RPS16-RPS11 RPS23-RPS13 RPS11-RPS4X RPS18-RPS11 RPS2-RPS11 RPS16-RPS13 RPL13A-RPL18A RPS18-RPS4X RPS13-RPS4X RPS2-RPS18 RPS13-RPS11 RPS14-RPS13 RPS3A-RPS13 RPS18-RPS13 RPL35A-RPL6 RPS3A-RPS11 RPL13-RPS3A RPL23A-RPL31 RPS3A-RPS4X RPL23A-YBX1 SYNCRIP-RPS4X RPS3A-RPS14 RPL12-RPL15 SYNCRIP-RPL29 SYNCRIP-RPS2 RPS16-RPS23 RPL21-RPL6 RPS14-RPS11 RPS3A-RPS16 …
GO:0051436		obsolete negative regulation of ubiquitin-protein ligase activity involved in mitotic cell cycle	3.15252	138	155	33	35	0.00161865	0.0161936	PSMA1-PSMA4 PSMA4-PSMB2 PSMA7-PSMA1 PSMA1-PSMB2 PSMA4-PSMB3 PSMA7-PSMA5 PSMA1-PSMA5 PSMA7-PSMA4 PSMA1-PSMA2 PSMA5-PSMB2 PSMA2-PSMA5 PSMA7-PSMB2 PSMA7-PSMA2 PSMB3-PSMB2 PSMA4-PSMA5 PSMA5-PSMB5 PSMB6-PSMB5 PSMA2-PSMB2 PSMA2-PSMA4 PSMA7-PSMB6 PSMA5-PSMB6 PSMA1-PSMB3 PSMA1-PSMB6 PSMB1-PSMA1 PSMA1-PSMB7 PSMA7-PSMB5 PSMB1-PSMB6 PSMB1-PSMA5 PSMA7-PSMB3 PSMB1-PSMA4 PSMA5-PSMB3 PSMB6-PSMB2 PSMA7-PSMB1 PSM…	PSMA7-PSMA5 PSMA7-PSMA4 PSMA5-PSMB6 PSMA4-PSMB2 PSMA7-PSMB2 PSMA7-PSMA1 PSMA1-PSMB2 PSMA7-PSMB6 PSMA4-PSMA5 PSMA1-PSMA5 PSMA4-PSMB6 PSMA5-PSMB2 PSMB6-PSMB2 PSMA2-PSMB2 PSMA7-PSMB1 PSMB1-PSMB6 PSMA4-PSMB5 PSMA1-PSMA4 PSMA1-PSMA2 PSMB1-PSMA4 PSMA4-PSMB3 PSMB1-PSMA5 PSMA2-PSMA4 PSMA1-PSMB6 PSMA7-PSMB4 PSMB1-PSMB2 PSMA5-PSMB4 PSMB3-PSMB2 PSMA7-PSMB5 PSMB5-PSMB2 PSMB6-PSMB5 PSMA7-PSMA2 PSMA2-PSMA5 PSM…
GO:0045088	BP	regulation of innate immune response	3.15082	144	160	47	47	0.00162815	0.0162172	PSMA1-PSMA4 PSMA4-PSMB2 PSMA7-PSMA1 PSMA1-PSMB2 PSMA4-PSMB3 PSMA7-PSMA5 PSMA1-PSMA5 XRCC6-XRCC5 PSMA7-PSMA4 PSMA1-PSMA2 PSMA5-PSMB2 PSMA2-PSMA5 PSMA7-PSMB2 PSMA7-PSMA2 PSMB3-PSMB2 PSMA4-PSMA5 PSMA5-PSMB5 PSMB6-PSMB5 PSMA2-PSMB2 PSMA2-PSMA4 PSMA7-PSMB6 PSMA5-PSMB6 PSMA1-PSMB3 PSMA1-PSMB6 PSMB1-PSMA1 PSMA1-PSMB7 PSMA7-PSMB5 PSMB1-PSMB6 PSMB1-PSMA5 PSMA7-PSMB3 PSMB1-PSMA4 PSMA5-PSMB3 PSMB6-PSMB2 PSM…	PSMA7-PSMA5 PSMA7-PSMA4 PSMA5-PSMB6 PSMA4-PSMB2 PSMA7-PSMB2 PSMA7-PSMA1 PSMA1-PSMB2 PSMA7-PSMB6 PSMA4-PSMA5 PSMA1-PSMA5 PSMA4-PSMB6 PSMA5-PSMB2 PSMB6-PSMB2 PSMA2-PSMB2 PSMA7-PSMB1 PSMB1-PSMB6 PSMA4-PSMB5 PSMA1-PSMA4 PSMA1-PSMA2 PSMB1-PSMA4 PSMA4-PSMB3 PSMB1-PSMA5 PSMA2-PSMA4 PSMA1-PSMB6 PSMA7-PSMB4 PSMB1-PSMB2 PSMA5-PSMB4 XRCC6-XRCC5 PSMB3-PSMB2 PSMA7-PSMB5 PSMB5-PSMB2 PSMB6-PSMB5 PSMA7-PSMA2 PSM…
GO:2000059	BP	negative regulation of ubiquitin-dependent protein catabolic process	-3.14156	3	0	9	8	0.00168049	0.0166655	RPS7-RPL11 RPS7-RPL23 OGT-RPL5
GO:0017144	BP	drug metabolic process	3.14028	37	58	53	51	0.00168785	0.0166657	AHCY-ALDH1B1 PRDX2-PRDX1 CAT-PRDX2 IDH3B-IDH3A ALDOA-CKB MTHFD1-MAT2A CAT-PRDX1 AHCY-PRDX1 MTHFD1-MAT2B ATP5B-ATP5A1 MAT2A-MAT2B ALDOA-PKM2 ALDH1B1-PRDX1 CKB-PKM2 IDH3B-IDH3G IDH3A-IDH3G ADSL-PRDX2 ACAT1-PRDX2 PDXK-GPI ACAT1-PRDX1 IDE-IDH3A ADH5-NUDT5 PGAM1-MDH1 GPX1-PKM2 CAT-AHCY CAT-ADSL ACAT1-ADSL PC-ATP5A1 AHCY-PRDX2 MTHFD1-MTR ALDOA-PAFAH1B1 MAT2A-MTR GPX1-CKB IDE-IDH3G AHCYL1-MAT2A CAT-ACAT…	IDH3B-IDH3A PRDX2-PRDX1 ALDOA-CKB ALDH2-AHCY IDH3A-IDH3G CAT-PRDX2 AHCY-ALDH1B1 MTHFD1-MAT2A IDH3B-IDH3G AHCY-PRDX1 ALDH2-ALDH1B1 CAT-PRDX1 ALDH2-PRDX1 PC-IDH3A ATP5B-ATP5A1 PC-ATP5A1 ADSL-PRDX2 IDH3B-PC PC-IDH3G ACAT1-PRDX2 IDE-IDH3A ATP5B-PC ACAT1-PRDX1 ALDOA-PKM2 ALDH1B1-PRDX1 ACAT1-ADSL PC-IDE CAT-ADSL CAT-ALDH2 MAT2A-MAT2B IDH3G-AMDHD2 MTHFD1-MAT2B IDE-IDH3G CAT-AHCY ALDH2-PRDX2 ADH5-NUDT5 C…
GO:0035770	CC	ribonucleoprotein granule	3.11037	72	105	25	26	0.0018685	0.0183696	PSMA2-PSMA4 RPS4X-YBX1 HNRNPL-RPS4X YBX1-DHX9 RPS4X-RPS6 RPS4X-DHX9 RPS4X-HNRNPU RPS6-YBX1 RPS6-DHX9 HNRNPL-DHX9 YBX1-HNRNPU PABPC1-DHX9 HNRNPL-YBX1 HNRNPL-RPS6 RPLP0-RPL6 HNRNPL-HNRNPU DHX9-IGF2BP1 RPS6-IGF2BP1 RPS4X-IGF2BP1 PABPC1-LARP1 HNRNPU-DHX9 HNRNPL-IGF2BP1 RPS4X-RPL6 RPS6-HNRNPU YBX1-IGF2BP1 PABPC1-IGF2BP1 PABPC1-HNRNPL RPS6-RPL6 PABPC1-YBX1 PABPC1-RPS4X PABPC1-RPS6 HNRNPL-LARP1 POLR2D-P…	PSMA2-PSMA4 RPS4X-HNRNPU RPS4X-RPS6 HNRNPL-RPS4X RPLP0-RPL6 RPS4X-YBX1 HNRNPL-HNRNPU YBX1-HNRNPU YBX1-DHX9 RPS4X-IGF2BP1 DHX9-IGF2BP1 HNRNPL-YBX1 RPS6-HNRNPU HNRNPL-IGF2BP1 HNRNPL-RPS6 RPS4X-DHX9 HNRNPL-DHX9 YBX1-IGF2BP1 RPS6-YBX1 PABPC1-SQSTM1 RPS6-IGF2BP1 RPS6-RPL6 PABPC1-LARP1 HNRNPU-IGF2BP1 RPS4X-RPL6 HNRNPU-DHX9 PABPC1-DHX9 RPS6-DHX9 PABPC1-HNRNPL TOP1-RPS6 SQSTM1-LARP1 HNRNPL-LARP1 TOP1-IGF…
GO:0008180	CC	COP9 signalosome	3.10746	5	7	11	13	0.00188701	0.0184715	COPS2-COPS4 HSPA5-HSPA6 COPS7A-COPS3 COPS2-COPS3 EPB41L2-COPS3	HSPA5-HSPA6 COPS2-COPS3 COPS7A-COPS3 EPB41L2-COPS3 GPS1-COPS3 COPS2-GPS1 EPB41L2-GPS1
GO:0061418	BP	regulation of transcription from RNA polymerase II promoter in response to hypoxia	3.08442	138	155	35	37	0.00203949	0.0198419	PSMA1-PSMA4 PSMA4-PSMB2 PSMA7-PSMA1 PSMA1-PSMB2 PSMA4-PSMB3 PSMA7-PSMA5 PSMA1-PSMA5 PSMA7-PSMA4 PSMA1-PSMA2 PSMA5-PSMB2 PSMA2-PSMA5 PSMA7-PSMB2 PSMA7-PSMA2 PSMB3-PSMB2 PSMA4-PSMA5 PSMA5-PSMB5 PSMB6-PSMB5 PSMA2-PSMB2 PSMA2-PSMA4 PSMA7-PSMB6 PSMA5-PSMB6 PSMA1-PSMB3 PSMA1-PSMB6 PSMB1-PSMA1 PSMA1-PSMB7 PSMA7-PSMB5 PSMB1-PSMB6 PSMB1-PSMA5 PSMA7-PSMB3 PSMB1-PSMA4 PSMA5-PSMB3 PSMB6-PSMB2 PSMA7-PSMB1 PSM…	PSMA7-PSMA5 PSMA7-PSMA4 PSMA5-PSMB6 PSMA4-PSMB2 PSMA7-PSMB2 PSMA7-PSMA1 PSMA1-PSMB2 PSMA7-PSMB6 PSMA4-PSMA5 PSMA1-PSMA5 PSMA4-PSMB6 PSMA5-PSMB2 PSMB6-PSMB2 PSMA2-PSMB2 PSMA7-PSMB1 PSMB1-PSMB6 PSMA4-PSMB5 PSMA1-PSMA4 PSMA1-PSMA2 PSMB1-PSMA4 PSMA4-PSMB3 PSMB1-PSMA5 PSMA2-PSMA4 PSMA1-PSMB6 PSMA7-PSMB4 PSMB1-PSMB2 PSMA5-PSMB4 PSMB3-PSMB2 PSMA7-PSMB5 PSMB5-PSMB2 PSMB6-PSMB5 PSMA7-PSMA2 PSMA2-PSMA5 PSM…
GO:0007163	BP	establishment or maintenance of cell polarity	-3.08369	1	0	6	5	0.00204448	0.0198419	CAP2-CAP1
GO:0002474	BP	antigen processing and presentation of peptide antigen via MHC class I	3.07351	138	155	33	35	0.00211559	0.0202722	PSMA1-PSMA4 PSMA4-PSMB2 PSMA7-PSMA1 PSMA1-PSMB2 PSMA4-PSMB3 PSMA7-PSMA5 PSMA1-PSMA5 PSMA7-PSMA4 PSMA1-PSMA2 PSMA5-PSMB2 PSMA2-PSMA5 PSMA7-PSMB2 PSMA7-PSMA2 PSMB3-PSMB2 PSMA4-PSMA5 PSMA5-PSMB5 PSMB6-PSMB5 PSMA2-PSMB2 PSMA2-PSMA4 PSMA7-PSMB6 PSMA5-PSMB6 PSMA1-PSMB3 PSMA1-PSMB6 PSMB1-PSMA1 PSMA1-PSMB7 PSMA7-PSMB5 PSMB1-PSMB6 PSMB1-PSMA5 PSMA7-PSMB3 PSMB1-PSMA4 PSMA5-PSMB3 PSMB6-PSMB2 PSMA7-PSMB1 PSM…	PSMA7-PSMA5 PSMA7-PSMA4 PSMA5-PSMB6 PSMA4-PSMB2 PSMA7-PSMB2 PSMA7-PSMA1 PSMA1-PSMB2 PSMA7-PSMB6 PSMA4-PSMA5 PSMA1-PSMA5 PSMA4-PSMB6 PSMA5-PSMB2 PSMB6-PSMB2 PSMA2-PSMB2 PSMA7-PSMB1 PSMB1-PSMB6 PSMA4-PSMB5 PSMA1-PSMA4 PSMA1-PSMA2 PSMB1-PSMA4 PSMA4-PSMB3 PSMB1-PSMA5 PSMA2-PSMA4 PSMA1-PSMB6 PSMA7-PSMB4 PSMB1-PSMB2 PSMA5-PSMB4 PSMB3-PSMB2 PSMA7-PSMB5 PSMB5-PSMB2 PSMB6-PSMB5 PSMA7-PSMA2 PSMA2-PSMA5 PSM…
GO:0002479	BP	antigen processing and presentation of exogenous peptide antigen via MHC class I, TAP-dependent	3.07351	138	155	33	35	0.00211559	0.0202722	PSMA1-PSMA4 PSMA4-PSMB2 PSMA7-PSMA1 PSMA1-PSMB2 PSMA4-PSMB3 PSMA7-PSMA5 PSMA1-PSMA5 PSMA7-PSMA4 PSMA1-PSMA2 PSMA5-PSMB2 PSMA2-PSMA5 PSMA7-PSMB2 PSMA7-PSMA2 PSMB3-PSMB2 PSMA4-PSMA5 PSMA5-PSMB5 PSMB6-PSMB5 PSMA2-PSMB2 PSMA2-PSMA4 PSMA7-PSMB6 PSMA5-PSMB6 PSMA1-PSMB3 PSMA1-PSMB6 PSMB1-PSMA1 PSMA1-PSMB7 PSMA7-PSMB5 PSMB1-PSMB6 PSMB1-PSMA5 PSMA7-PSMB3 PSMB1-PSMA4 PSMA5-PSMB3 PSMB6-PSMB2 PSMA7-PSMB1 PSM…	PSMA7-PSMA5 PSMA7-PSMA4 PSMA5-PSMB6 PSMA4-PSMB2 PSMA7-PSMB2 PSMA7-PSMA1 PSMA1-PSMB2 PSMA7-PSMB6 PSMA4-PSMA5 PSMA1-PSMA5 PSMA4-PSMB6 PSMA5-PSMB2 PSMB6-PSMB2 PSMA2-PSMB2 PSMA7-PSMB1 PSMB1-PSMB6 PSMA4-PSMB5 PSMA1-PSMA4 PSMA1-PSMA2 PSMB1-PSMA4 PSMA4-PSMB3 PSMB1-PSMA5 PSMA2-PSMA4 PSMA1-PSMB6 PSMA7-PSMB4 PSMB1-PSMB2 PSMA5-PSMB4 PSMB3-PSMB2 PSMA7-PSMB5 PSMB5-PSMB2 PSMB6-PSMB5 PSMA7-PSMA2 PSMA2-PSMA5 PSM…
GO:0042590	BP	antigen processing and presentation of exogenous peptide antigen via MHC class I	3.07351	138	155	33	35	0.00211559	0.0202722	PSMA1-PSMA4 PSMA4-PSMB2 PSMA7-PSMA1 PSMA1-PSMB2 PSMA4-PSMB3 PSMA7-PSMA5 PSMA1-PSMA5 PSMA7-PSMA4 PSMA1-PSMA2 PSMA5-PSMB2 PSMA2-PSMA5 PSMA7-PSMB2 PSMA7-PSMA2 PSMB3-PSMB2 PSMA4-PSMA5 PSMA5-PSMB5 PSMB6-PSMB5 PSMA2-PSMB2 PSMA2-PSMA4 PSMA7-PSMB6 PSMA5-PSMB6 PSMA1-PSMB3 PSMA1-PSMB6 PSMB1-PSMA1 PSMA1-PSMB7 PSMA7-PSMB5 PSMB1-PSMB6 PSMB1-PSMA5 PSMA7-PSMB3 PSMB1-PSMA4 PSMA5-PSMB3 PSMB6-PSMB2 PSMA7-PSMB1 PSM…	PSMA7-PSMA5 PSMA7-PSMA4 PSMA5-PSMB6 PSMA4-PSMB2 PSMA7-PSMB2 PSMA7-PSMA1 PSMA1-PSMB2 PSMA7-PSMB6 PSMA4-PSMA5 PSMA1-PSMA5 PSMA4-PSMB6 PSMA5-PSMB2 PSMB6-PSMB2 PSMA2-PSMB2 PSMA7-PSMB1 PSMB1-PSMB6 PSMA4-PSMB5 PSMA1-PSMA4 PSMA1-PSMA2 PSMB1-PSMA4 PSMA4-PSMB3 PSMB1-PSMA5 PSMA2-PSMA4 PSMA1-PSMB6 PSMA7-PSMB4 PSMB1-PSMB2 PSMA5-PSMB4 PSMB3-PSMB2 PSMA7-PSMB5 PSMB5-PSMB2 PSMB6-PSMB5 PSMA7-PSMA2 PSMA2-PSMA5 PSM…
GO:1901566	BP	organonitrogen compound biosynthetic process	3.05691	1046	1106	129	124	0.00223628	0.0212815	RPS2-RPS4X RPL13-RPS3A RPS3A-RPS11 RPS11-RPS4X RPS3A-RPS14 RPS14-RPS11 RPS14-RPS23 RPS3A-RPS4X RPL3-RPS4X RPL13-RPS11 RPL35A-RPL6 RPS2-RPS11 RPS23-RPS11 RPS3A-RPS23 RPL13-RPS4X RPS2-RPL3 RPS14-RPS4X RPS4X-RPL19 RPL13-RPS14 RPS2-RPS3A RPL29-RPL31 RPS3A-RPS13 RPL13-RPS23 RPS23-RPS4X RPS4X-RPL31 RPL35A-RPL21 RPS2-RPS3 RPS3-RPS12 RPL29-RPS4X RPL13-RPL10 RPL12-RPL10A RPL12-RPL7A RPS2-RPL29 RPL3-RPL19 …	RPS16-RPS18 RPS16-RPS4X RPS2-RPS4X RPS2-RPS16 RPS16-RPS11 RPS23-RPS13 RPS11-RPS4X RPS18-RPS11 RPS2-RPS11 RPS16-RPS13 RPS18-RPS4X RPS13-RPS4X RPS2-RPS18 RPS13-RPS11 RPS14-RPS13 RPS3A-RPS13 RPS18-RPS13 RPL35A-RPL6 RPS3A-RPS11 RPL13-RPS3A RPL23A-RPL31 RPS3A-RPS4X RPS3A-RPS14 RPL12-RPL15 RPS16-RPS23 RPL21-RPL6 RPS14-RPS11 RPS3A-RPS16 RPL35A-RPL21 RPS23-RPS11 RPL13-RPS13 RPS3-RPS4X RPS14-RPS18 RPS3-RP…
GO:0031347	BP	regulation of defense response	3.05646	144	160	49	50	0.00223966	0.0212815	PSMA1-PSMA4 PSMA4-PSMB2 PSMA7-PSMA1 PSMA1-PSMB2 PSMA4-PSMB3 PSMA7-PSMA5 PSMA1-PSMA5 XRCC6-XRCC5 PSMA7-PSMA4 PSMA1-PSMA2 PSMA5-PSMB2 PSMA2-PSMA5 PSMA7-PSMB2 PSMA7-PSMA2 PSMB3-PSMB2 PSMA4-PSMA5 PSMA5-PSMB5 PSMB6-PSMB5 PSMA2-PSMB2 PSMA2-PSMA4 PSMA7-PSMB6 PSMA5-PSMB6 PSMA1-PSMB3 PSMA1-PSMB6 PSMB1-PSMA1 PSMA1-PSMB7 PSMA7-PSMB5 PSMB1-PSMB6 PSMB1-PSMA5 PSMA7-PSMB3 PSMB1-PSMA4 PSMA5-PSMB3 PSMB6-PSMB2 PSM…	PSMA7-PSMA5 PSMA7-PSMA4 PSMA5-PSMB6 PSMA4-PSMB2 PSMA7-PSMB2 PSMA7-PSMA1 PSMA1-PSMB2 PSMA7-PSMB6 PSMA4-PSMA5 PSMA1-PSMA5 PSMA4-PSMB6 PSMA5-PSMB2 PSMB6-PSMB2 PSMA2-PSMB2 PSMA7-PSMB1 PSMB1-PSMB6 PSMA4-PSMB5 PSMA1-PSMA4 PSMA1-PSMA2 PSMB1-PSMA4 PSMA4-PSMB3 PSMB1-PSMA5 PSMA2-PSMA4 PSMA1-PSMB6 PSMA7-PSMB4 PSMB1-PSMB2 PSMA5-PSMB4 XRCC6-XRCC5 PSMB3-PSMB2 PSMA7-PSMB5 PSMB5-PSMB2 PSMB6-PSMB5 PSMA7-PSMA2 PSM…
GO:0051437		obsolete positive regulation of ubiquitin-protein ligase activity involved in regulation of mitotic cell cycle transition	3.04354	138	155	35	36	0.00233812	0.0221245	PSMA1-PSMA4 PSMA4-PSMB2 PSMA7-PSMA1 PSMA1-PSMB2 PSMA4-PSMB3 PSMA7-PSMA5 PSMA1-PSMA5 PSMA7-PSMA4 PSMA1-PSMA2 PSMA5-PSMB2 PSMA2-PSMA5 PSMA7-PSMB2 PSMA7-PSMA2 PSMB3-PSMB2 PSMA4-PSMA5 PSMA5-PSMB5 PSMB6-PSMB5 PSMA2-PSMB2 PSMA2-PSMA4 PSMA7-PSMB6 PSMA5-PSMB6 PSMA1-PSMB3 PSMA1-PSMB6 PSMB1-PSMA1 PSMA1-PSMB7 PSMA7-PSMB5 PSMB1-PSMB6 PSMB1-PSMA5 PSMA7-PSMB3 PSMB1-PSMA4 PSMA5-PSMB3 PSMB6-PSMB2 PSMA7-PSMB1 PSM…	PSMA7-PSMA5 PSMA7-PSMA4 PSMA5-PSMB6 PSMA4-PSMB2 PSMA7-PSMB2 PSMA7-PSMA1 PSMA1-PSMB2 PSMA7-PSMB6 PSMA4-PSMA5 PSMA1-PSMA5 PSMA4-PSMB6 PSMA5-PSMB2 PSMB6-PSMB2 PSMA2-PSMB2 PSMA7-PSMB1 PSMB1-PSMB6 PSMA4-PSMB5 PSMA1-PSMA4 PSMA1-PSMA2 PSMB1-PSMA4 PSMA4-PSMB3 PSMB1-PSMA5 PSMA2-PSMA4 PSMA1-PSMB6 PSMA7-PSMB4 PSMB1-PSMB2 PSMA5-PSMB4 PSMB3-PSMB2 PSMA7-PSMB5 PSMB5-PSMB2 PSMB6-PSMB5 PSMA7-PSMA2 PSMA2-PSMA5 PSM…
GO:0031145	BP	anaphase-promoting complex-dependent catabolic process	3.03858	138	155	34	36	0.00237695	0.0223986	PSMA1-PSMA4 PSMA4-PSMB2 PSMA7-PSMA1 PSMA1-PSMB2 PSMA4-PSMB3 PSMA7-PSMA5 PSMA1-PSMA5 PSMA7-PSMA4 PSMA1-PSMA2 PSMA5-PSMB2 PSMA2-PSMA5 PSMA7-PSMB2 PSMA7-PSMA2 PSMB3-PSMB2 PSMA4-PSMA5 PSMA5-PSMB5 PSMB6-PSMB5 PSMA2-PSMB2 PSMA2-PSMA4 PSMA7-PSMB6 PSMA5-PSMB6 PSMA1-PSMB3 PSMA1-PSMB6 PSMB1-PSMA1 PSMA1-PSMB7 PSMA7-PSMB5 PSMB1-PSMB6 PSMB1-PSMA5 PSMA7-PSMB3 PSMB1-PSMA4 PSMA5-PSMB3 PSMB6-PSMB2 PSMA7-PSMB1 PSM…	PSMA7-PSMA5 PSMA7-PSMA4 PSMA5-PSMB6 PSMA4-PSMB2 PSMA7-PSMB2 PSMA7-PSMA1 PSMA1-PSMB2 PSMA7-PSMB6 PSMA4-PSMA5 PSMA1-PSMA5 PSMA4-PSMB6 PSMA5-PSMB2 PSMB6-PSMB2 PSMA2-PSMB2 PSMA7-PSMB1 PSMB1-PSMB6 PSMA4-PSMB5 PSMA1-PSMA4 PSMA1-PSMA2 PSMB1-PSMA4 PSMA4-PSMB3 PSMB1-PSMA5 PSMA2-PSMA4 PSMA1-PSMB6 PSMA7-PSMB4 PSMB1-PSMB2 PSMA5-PSMB4 PSMB3-PSMB2 PSMA7-PSMB5 PSMB5-PSMB2 PSMB6-PSMB5 PSMA7-PSMA2 PSMA2-PSMA5 PSM…
GO:0043618	BP	regulation of transcription from RNA polymerase II promoter in response to stress	2.99841	138	155	36	38	0.00271391	0.0253633	PSMA1-PSMA4 PSMA4-PSMB2 PSMA7-PSMA1 PSMA1-PSMB2 PSMA4-PSMB3 PSMA7-PSMA5 PSMA1-PSMA5 PSMA7-PSMA4 PSMA1-PSMA2 PSMA5-PSMB2 PSMA2-PSMA5 PSMA7-PSMB2 PSMA7-PSMA2 PSMB3-PSMB2 PSMA4-PSMA5 PSMA5-PSMB5 PSMB6-PSMB5 PSMA2-PSMB2 PSMA2-PSMA4 PSMA7-PSMB6 PSMA5-PSMB6 PSMA1-PSMB3 PSMA1-PSMB6 PSMB1-PSMA1 PSMA1-PSMB7 PSMA7-PSMB5 PSMB1-PSMB6 PSMB1-PSMA5 PSMA7-PSMB3 PSMB1-PSMA4 PSMA5-PSMB3 PSMB6-PSMB2 PSMA7-PSMB1 PSM…	PSMA7-PSMA5 PSMA7-PSMA4 PSMA5-PSMB6 PSMA4-PSMB2 PSMA7-PSMB2 PSMA7-PSMA1 PSMA1-PSMB2 PSMA7-PSMB6 PSMA4-PSMA5 PSMA1-PSMA5 PSMA4-PSMB6 PSMA5-PSMB2 PSMB6-PSMB2 PSMA2-PSMB2 PSMA7-PSMB1 PSMB1-PSMB6 PSMA4-PSMB5 PSMA1-PSMA4 PSMA1-PSMA2 PSMB1-PSMA4 PSMA4-PSMB3 PSMB1-PSMA5 PSMA2-PSMA4 PSMA1-PSMB6 PSMA7-PSMB4 PSMB1-PSMB2 PSMA5-PSMB4 PSMB3-PSMB2 PSMA7-PSMB5 PSMB5-PSMB2 PSMB6-PSMB5 PSMA7-PSMA2 PSMA2-PSMA5 PSM…
GO:0043620	BP	regulation of DNA-templated transcription in response to stress	2.99841	138	155	36	38	0.00271391	0.0253633	PSMA1-PSMA4 PSMA4-PSMB2 PSMA7-PSMA1 PSMA1-PSMB2 PSMA4-PSMB3 PSMA7-PSMA5 PSMA1-PSMA5 PSMA7-PSMA4 PSMA1-PSMA2 PSMA5-PSMB2 PSMA2-PSMA5 PSMA7-PSMB2 PSMA7-PSMA2 PSMB3-PSMB2 PSMA4-PSMA5 PSMA5-PSMB5 PSMB6-PSMB5 PSMA2-PSMB2 PSMA2-PSMA4 PSMA7-PSMB6 PSMA5-PSMB6 PSMA1-PSMB3 PSMA1-PSMB6 PSMB1-PSMA1 PSMA1-PSMB7 PSMA7-PSMB5 PSMB1-PSMB6 PSMB1-PSMA5 PSMA7-PSMB3 PSMB1-PSMA4 PSMA5-PSMB3 PSMB6-PSMB2 PSMA7-PSMB1 PSM…	PSMA7-PSMA5 PSMA7-PSMA4 PSMA5-PSMB6 PSMA4-PSMB2 PSMA7-PSMB2 PSMA7-PSMA1 PSMA1-PSMB2 PSMA7-PSMB6 PSMA4-PSMA5 PSMA1-PSMA5 PSMA4-PSMB6 PSMA5-PSMB2 PSMB6-PSMB2 PSMA2-PSMB2 PSMA7-PSMB1 PSMB1-PSMB6 PSMA4-PSMB5 PSMA1-PSMA4 PSMA1-PSMA2 PSMB1-PSMA4 PSMA4-PSMB3 PSMB1-PSMA5 PSMA2-PSMA4 PSMA1-PSMB6 PSMA7-PSMB4 PSMB1-PSMB2 PSMA5-PSMB4 PSMB3-PSMB2 PSMA7-PSMB5 PSMB5-PSMB2 PSMB6-PSMB5 PSMA7-PSMA2 PSMA2-PSMA5 PSM…
GO:1905330	BP	regulation of morphogenesis of an epithelium	2.99611	138	155	34	37	0.00273444	0.0254505	PSMA1-PSMA4 PSMA4-PSMB2 PSMA7-PSMA1 PSMA1-PSMB2 PSMA4-PSMB3 PSMA7-PSMA5 PSMA1-PSMA5 PSMA7-PSMA4 PSMA1-PSMA2 PSMA5-PSMB2 PSMA2-PSMA5 PSMA7-PSMB2 PSMA7-PSMA2 PSMB3-PSMB2 PSMA4-PSMA5 PSMA5-PSMB5 PSMB6-PSMB5 PSMA2-PSMB2 PSMA2-PSMA4 PSMA7-PSMB6 PSMA5-PSMB6 PSMA1-PSMB3 PSMA1-PSMB6 PSMB1-PSMA1 PSMA1-PSMB7 PSMA7-PSMB5 PSMB1-PSMB6 PSMB1-PSMA5 PSMA7-PSMB3 PSMB1-PSMA4 PSMA5-PSMB3 PSMB6-PSMB2 PSMA7-PSMB1 PSM…	PSMA7-PSMA5 PSMA7-PSMA4 PSMA5-PSMB6 PSMA4-PSMB2 PSMA7-PSMB2 PSMA7-PSMA1 PSMA1-PSMB2 PSMA7-PSMB6 PSMA4-PSMA5 PSMA1-PSMA5 PSMA4-PSMB6 PSMA5-PSMB2 PSMB6-PSMB2 PSMA2-PSMB2 PSMA7-PSMB1 PSMB1-PSMB6 PSMA4-PSMB5 PSMA1-PSMA4 PSMA1-PSMA2 PSMB1-PSMA4 PSMA4-PSMB3 PSMB1-PSMA5 PSMA2-PSMA4 PSMA1-PSMB6 PSMA7-PSMB4 PSMB1-PSMB2 PSMA5-PSMB4 PSMB3-PSMB2 PSMA7-PSMB5 PSMB5-PSMB2 PSMB6-PSMB5 PSMA7-PSMA2 PSMA2-PSMA5 PSM…
GO:0033209	BP	tumor necrosis factor-mediated signaling pathway	2.98077	138	155	34	37	0.00287524	0.0266517	PSMA1-PSMA4 PSMA4-PSMB2 PSMA7-PSMA1 PSMA1-PSMB2 PSMA4-PSMB3 PSMA7-PSMA5 PSMA1-PSMA5 PSMA7-PSMA4 PSMA1-PSMA2 PSMA5-PSMB2 PSMA2-PSMA5 PSMA7-PSMB2 PSMA7-PSMA2 PSMB3-PSMB2 PSMA4-PSMA5 PSMA5-PSMB5 PSMB6-PSMB5 PSMA2-PSMB2 PSMA2-PSMA4 PSMA7-PSMB6 PSMA5-PSMB6 PSMA1-PSMB3 PSMA1-PSMB6 PSMB1-PSMA1 PSMA1-PSMB7 PSMA7-PSMB5 PSMB1-PSMB6 PSMB1-PSMA5 PSMA7-PSMB3 PSMB1-PSMA4 PSMA5-PSMB3 PSMB6-PSMB2 PSMA7-PSMB1 PSM…	PSMA7-PSMA5 PSMA7-PSMA4 PSMA5-PSMB6 PSMA4-PSMB2 PSMA7-PSMB2 PSMA7-PSMA1 PSMA1-PSMB2 PSMA7-PSMB6 PSMA4-PSMA5 PSMA1-PSMA5 PSMA4-PSMB6 PSMA5-PSMB2 PSMB6-PSMB2 PSMA2-PSMB2 PSMA7-PSMB1 PSMB1-PSMB6 PSMA4-PSMB5 PSMA1-PSMA4 PSMA1-PSMA2 PSMB1-PSMA4 PSMA4-PSMB3 PSMB1-PSMA5 PSMA2-PSMA4 PSMA1-PSMB6 PSMA7-PSMB4 PSMB1-PSMB2 PSMA5-PSMB4 PSMB3-PSMB2 PSMA7-PSMB5 PSMB5-PSMB2 PSMB6-PSMB5 PSMA7-PSMA2 PSMA2-PSMA5 PSM…
GO:0030863	CC	cortical cytoskeleton	-2.97231	1	0	6	6	0.00295565	0.0272857	CAP2-CAP1
GO:0070525	BP	tRNA threonylcarbamoyladenosine metabolic process	2.94964	0	1	3	3	0.00318142	0.029251		TP53RK-OSGEP
GO:0034708	CC	methyltransferase complex	-2.92756	2	1	6	7	0.00341632	0.0312841	PRMT5-WDR77 RUVBL2-RUVBL1	PRMT5-WDR77
GO:0070646	BP	protein modification by small protein removal	2.924	166	190	49	56	0.00345569	0.0315176	PSMA1-PSMA4 PSMA4-PSMB2 PSMA7-PSMA1 PSMA1-PSMB2 PSMA4-PSMB3 PSMA7-PSMA5 PSMA1-PSMA5 PSMA7-PSMA4 PSMA1-PSMA2 PSMA5-PSMB2 PSMA2-PSMA5 PSMA7-PSMB2 PSMA7-PSMA2 PSMB3-PSMB2 PSMA4-PSMA5 PSMA5-PSMB5 PSMB6-PSMB5 PSMA2-PSMB2 PSMA2-PSMA4 PSMA7-PSMB6 PSMA5-PSMB6 PSMA1-PSMB3 PSMA1-PSMB6 PSMB1-PSMA1 PSMA1-PSMB7 PSMA7-PSMB5 PSMB1-PSMB6 PSMB1-PSMA5 PSMA7-PSMB3 PSMB1-PSMA4 PSMA5-PSMB3 PSMB6-PSMB2 PSMA7-PSMB1 PSM…	PSMA7-PSMA5 PSMA7-PSMA4 PSMA5-PSMB6 PSMA4-PSMB2 PSMA7-PSMB2 PSMA7-PSMA1 PSMA1-PSMB2 PSMA7-PSMB6 PSMA4-PSMA5 PSMA1-PSMA5 PSMA4-PSMB6 PSMA5-PSMB2 PSMB6-PSMB2 PSMA2-PSMB2 PSMA7-PSMB1 PSMB1-PSMB6 PSMA4-PSMB5 PSMA1-PSMA4 PSMA1-PSMA2 PSMB1-PSMA4 PSMA4-PSMB3 PSMB1-PSMA5 PSMA2-PSMA4 PSMA1-PSMB6 PSMA7-PSMB4 PSMB1-PSMB2 PSMA5-PSMB4 PSMB3-PSMB2 PSMA7-PSMB5 PSMB5-PSMB2 PSMB6-PSMB5 PSMA7-PSMA2 PSMA2-PSMA5 PSM…
GO:0006094	BP	gluconeogenesis	-2.91328	1	0	10	9	0.00357649	0.0323724	PGAM1-MDH1
GO:0051603	BP	proteolysis involved in cellular protein catabolic process	2.91248	167	199	54	55	0.00358566	0.0323724	PSMA1-PSMA4 PSMA4-PSMB2 PSMA7-PSMA1 PSMA1-PSMB2 PSMA4-PSMB3 PSMA7-PSMA5 PSMA1-PSMA5 PSMA7-PSMA4 PSMA1-PSMA2 PSMA5-PSMB2 PSMA2-PSMA5 PSMA7-PSMB2 PSMA7-PSMA2 PSMB3-PSMB2 PSMA4-PSMA5 PSMA5-PSMB5 PSMB6-PSMB5 PSMA2-PSMB2 PSMA2-PSMA4 PSMA7-PSMB6 PSMA5-PSMB6 PSMA1-PSMB3 PSMA1-PSMB6 PSMB1-PSMA1 PSMA1-PSMB7 PSMA7-PSMB5 PSMB1-PSMB6 PSMB1-PSMA5 PSMA7-PSMB3 PSMB1-PSMA4 PSMA5-PSMB3 PSMB6-PSMB2 PSMA7-PSMB1 PSM…	PSMA7-PSMA5 PSMA7-PSMA4 PSMA5-PSMB6 PSMA4-PSMB2 PSMA7-PSMB2 PSMA7-PSMA1 PSMA1-PSMB2 PSMA7-PSMB6 PSMA4-PSMA5 PSMA1-PSMA5 PSMA4-PSMB6 PSMA5-PSMB2 PSMB6-PSMB2 PSMA2-PSMB2 PSMA7-PSMB1 PSMB1-PSMB6 PSMA4-PSMB5 PSMA1-PSMA4 PSMA1-PSMA2 PSMB1-PSMA4 PSMA4-PSMB3 PSMB1-PSMA5 PSMA2-PSMA4 PSMA1-PSMB6 PSMA7-PSMB4 PSMB1-PSMB2 PSMA5-PSMB4 PSMB3-PSMB2 PSMA7-PSMB5 PSMB5-PSMB2 PSMB6-PSMB5 PSMA7-PSMA2 PSMA2-PSMA5 PSM…
GO:1901564	BP	organonitrogen compound metabolic process	2.91099	1959	2300	308	319	0.00360285	0.0323724	PSMA1-PSMA4 PSMA4-PSMB2 PSMA7-PSMA1 PSMA1-PSMB2 PSMA4-PSMB3 PSMA7-PSMA5 PSMA1-PSMA5 PSMA7-PSMA4 PSMA1-PSMA2 PSMA5-PSMB2 PSMA2-PSMA5 PSMA7-PSMB2 PSMA7-PSMA2 PSMB3-PSMB2 PSMA4-PSMA5 PSMA5-PSMB5 PSMB6-PSMB5 RPS2-RPS4X PSMA2-PSMB2 PSMA2-PSMA4 PSMA7-PSMB6 PSMA5-PSMB6 PSMA1-PSMB3 PSMA1-PSMB6 PSMB1-PSMA1 PSMA1-PSMB7 PSMA7-PSMB5 PSMB1-PSMB6 PSMB1-PSMA5 PSMA7-PSMB3 PSMB1-PSMA4 PSMA5-PSMB3 PSMB6-PSMB2 PSMA…	PSMA7-PSMA5 PSMA7-PSMA4 PSMA5-PSMB6 PSMA4-PSMB2 PSMA7-PSMB2 PSMA7-PSMA1 PSMA1-PSMB2 PSMA7-PSMB6 PSMA4-PSMA5 PSMA1-PSMA5 PSMA4-PSMB6 PSMA5-PSMB2 PSMB6-PSMB2 PSMA2-PSMB2 PSMA7-PSMB1 PSMB1-PSMB6 PSMA4-PSMB5 PSMA1-PSMA4 PSMA1-PSMA2 PSMB1-PSMA4 PSMA4-PSMB3 PSMB1-PSMA5 PSMA2-PSMA4 PSMA1-PSMB6 PSMA7-PSMB4 PSMB1-PSMB2 PSMA5-PSMB4 PSMB3-PSMB2 PSMA7-PSMB5 PSMB5-PSMB2 PSMB6-PSMB5 PSMA7-PSMA2 PSMA2-PSMA5 PSM…
GO:2000027	BP	regulation of organ morphogenesis	2.91068	138	155	34	38	0.00360643	0.0323724	PSMA1-PSMA4 PSMA4-PSMB2 PSMA7-PSMA1 PSMA1-PSMB2 PSMA4-PSMB3 PSMA7-PSMA5 PSMA1-PSMA5 PSMA7-PSMA4 PSMA1-PSMA2 PSMA5-PSMB2 PSMA2-PSMA5 PSMA7-PSMB2 PSMA7-PSMA2 PSMB3-PSMB2 PSMA4-PSMA5 PSMA5-PSMB5 PSMB6-PSMB5 PSMA2-PSMB2 PSMA2-PSMA4 PSMA7-PSMB6 PSMA5-PSMB6 PSMA1-PSMB3 PSMA1-PSMB6 PSMB1-PSMA1 PSMA1-PSMB7 PSMA7-PSMB5 PSMB1-PSMB6 PSMB1-PSMA5 PSMA7-PSMB3 PSMB1-PSMA4 PSMA5-PSMB3 PSMB6-PSMB2 PSMA7-PSMB1 PSM…	PSMA7-PSMA5 PSMA7-PSMA4 PSMA5-PSMB6 PSMA4-PSMB2 PSMA7-PSMB2 PSMA7-PSMA1 PSMA1-PSMB2 PSMA7-PSMB6 PSMA4-PSMA5 PSMA1-PSMA5 PSMA4-PSMB6 PSMA5-PSMB2 PSMB6-PSMB2 PSMA2-PSMB2 PSMA7-PSMB1 PSMB1-PSMB6 PSMA4-PSMB5 PSMA1-PSMA4 PSMA1-PSMA2 PSMB1-PSMA4 PSMA4-PSMB3 PSMB1-PSMA5 PSMA2-PSMA4 PSMA1-PSMB6 PSMA7-PSMB4 PSMB1-PSMB2 PSMA5-PSMB4 PSMB3-PSMB2 PSMA7-PSMB5 PSMB5-PSMB2 PSMB6-PSMB5 PSMA7-PSMA2 PSMA2-PSMA5 PSM…
GO:1903051	BP	negative regulation of proteolysis involved in cellular protein catabolic process	-2.89264	3	0	10	9	0.00382024	0.0341565	RPS7-RPL11 RPS7-RPL23 OGT-RPL5
GO:0008285	BP	negative regulation of cell proliferation	2.8877	1	4	13	19	0.00388071	0.0345612	FTH1-ATP5A1	FTH1-ATP5A1 HGS-CUL4A CDKN2A-STRAP ATP5A1-CUL2
GO:0000387	BP	spliceosomal snRNP assembly	2.87983	1	2	6	9	0.00397885	0.0352967	PRMT5-WDR77	PRMT5-WDR77 WDR77-PRPF19
GO:0016999	BP	antibiotic metabolic process	2.87044	7	14	17	19	0.00409901	0.0362212	PRDX2-PRDX1 CAT-PRDX2 IDH3B-IDH3A CAT-PRDX1 ALDH1B1-PRDX1 IDH3B-IDH3G IDH3A-IDH3G	IDH3B-IDH3A PRDX2-PRDX1 IDH3A-IDH3G CAT-PRDX2 IDH3B-IDH3G ALDH2-ALDH1B1 CAT-PRDX1 ALDH2-PRDX1 ALDH1B1-PRDX1 CAT-ALDH2 IDH3G-AMDHD2 ALDH2-PRDX2 SDHA-SUCLG2 SDHA-IDH2
GO:1903363	BP	negative regulation of cellular protein catabolic process	-2.82908	3	0	11	10	0.00466824	0.0410913	RPS7-RPL11 RPS7-RPL23 OGT-RPL5
GO:0036503	BP	ERAD pathway	2.81946	5	9	12	12	0.00481052	0.0421803	PSMC4-PSMC5 PSMC2-PSMC1 PSMC4-PSMC6 PSMC3-PSMC6 PSMC5-PSMC6	PSMC2-PSMC1 PSMC4-PSMC5 PSMC3-PSMC6 PSMC5-PSMC6 PSMC4-PSMC6 PSMC5-ECM29 PSMC6-ECM29 PSMC4-ECM29 PSMC3-PSMC5
GO:0048519	BP	negative regulation of biological process	2.80813	2628	2787	236	257	0.00498299	0.0435245	PSMA1-PSMA4 PSMA4-PSMB2 PSMA7-PSMA1 PSMA1-PSMB2 PSMA4-PSMB3 PSMA7-PSMA5 PSMA1-PSMA5 XRCC6-XRCC5 PSMA7-PSMA4 PSMA1-PSMA2 PSMA5-PSMB2 PSMA2-PSMA5 PSMA7-PSMB2 PSMA7-PSMA2 PSMB3-PSMB2 PSMA4-PSMA5 PSMA5-PSMB5 PSMB6-PSMB5 ACTN4-ACTN1 RPS2-RPS4X PSMA2-PSMB2 PSMA2-PSMA4 PSMA7-PSMB6 PSMA5-PSMB6 PSMA1-PSMB3 PSMA1-PSMB6 PSMB1-PSMA1 PSMA1-PSMB7 PSMA7-PSMB5 PSMB1-PSMB6 PSMB1-PSMA5 PSMA7-PSMB3 PSMB1-PSMA4 PSMA…	PSMA7-PSMA5 PSMA7-PSMA4 PSMA5-PSMB6 PSMA4-PSMB2 PSMA7-PSMB2 PSMA7-PSMA1 PSMA1-PSMB2 PSMA7-PSMB6 PSMA4-PSMA5 PSMA1-PSMA5 PSMA4-PSMB6 PSMA5-PSMB2 PSMB6-PSMB2 PSMA2-PSMB2 PSMA7-PSMB1 PSMB1-PSMB6 PSMA4-PSMB5 PSMA1-PSMA4 PSMA1-PSMA2 PSMB1-PSMA4 PSMA4-PSMB3 PSMB1-PSMA5 PSMA2-PSMA4 PSMA1-PSMB6 PSMA7-PSMB4 PSMB1-PSMB2 PSMA5-PSMB4 XRCC6-XRCC5 PSMB3-PSMB2 PSMA7-PSMB5 PSMB5-PSMB2 PSMB6-PSMB5 PSMA7-PSMA2 PSM…
GO:0044271	BP	cellular nitrogen compound biosynthetic process	2.80107	1377	1430	168	168	0.00509341	0.0443185	HSP90AA1-HSP90AB1 RPS2-RPS4X RPL13-RPS3A RPS3A-RPS11 RPS11-RPS4X RPS3A-RPS14 RPS14-RPS11 RPS14-RPS23 RPS3A-RPS4X RPL3-RPS4X RPL13-RPS11 RPL35A-RPL6 RPS2-RPS11 RPS23-RPS11 RPS3A-RPS23 RPL31-DDX21 RPL13-RPS4X RPS2-RPL3 RPS14-RPS4X RPS4X-RPL19 RPL13-RPS14 RPS2-RPS3A RPL29-RPL31 RPS3A-RPS13 RPL13-RPS23 RPS23-RPS4X RPS4X-RPL31 RPL35A-RPL21 RPS2-RPS3 RPS3-RPS12 RPL29-RPS4X RPL13-RPL10 RPL12-RPL10A RPL1…	HSP90AA1-HSP90AB1 RPS16-RPS18 RPS16-RPS4X RPS2-RPS4X RPS2-RPS16 RPS16-RPS11 RPS23-RPS13 RPS11-RPS4X RPS18-RPS11 RPS2-RPS11 RPS16-RPS13 RPS18-RPS4X RPS13-RPS4X RPS2-RPS18 RPS13-RPS11 RPS14-RPS13 RPS3A-RPS13 RPS18-RPS13 RPL35A-RPL6 RPS3A-RPS11 RPL13-RPS3A RPL23A-RPL31 RPL31-DDX21 RPS3A-RPS4X RPL23A-YBX1 RPS3A-RPS14 RPL12-RPL15 RPS16-RPS23 RPL21-RPL6 RPS14-RPS11 RPS3A-RPS16 RPL35A-RPL21 RPS23-RPS11 …
GO:0042278	BP	purine nucleoside metabolic process	-2.78122	1	0	6	5	0.00541555	0.0467632	PNP-HPRT1
GO:0046128	BP	purine ribonucleoside metabolic process	-2.78122	1	0	6	5	0.00541555	0.0467632	PNP-HPRT1
GO:0016055	BP	Wnt signaling pathway	2.77285	141	158	37	39	0.0055568	0.0476208	PSMA1-PSMA4 PSMA4-PSMB2 PSMA7-PSMA1 PSMA1-PSMB2 PSMA4-PSMB3 PSMA7-PSMA5 PSMA1-PSMA5 PSMA7-PSMA4 PSMA1-PSMA2 PSMA5-PSMB2 PSMA2-PSMA5 PSMA7-PSMB2 PSMA7-PSMA2 PSMB3-PSMB2 PSMA4-PSMA5 PSMA5-PSMB5 PSMB6-PSMB5 PSMA2-PSMB2 PSMA2-PSMA4 PSMA7-PSMB6 PSMA5-PSMB6 PSMA1-PSMB3 PSMA1-PSMB6 PSMB1-PSMA1 PSMA1-PSMB7 PSMA7-PSMB5 PSMB1-PSMB6 PSMB1-PSMA5 PSMA7-PSMB3 PSMB1-PSMA4 PSMA5-PSMB3 PSMB6-PSMB2 PSMA7-PSMB1 PSM…	PSMA7-PSMA5 PSMA7-PSMA4 PSMA5-PSMB6 PSMA4-PSMB2 PSMA7-PSMB2 PSMA7-PSMA1 PSMA1-PSMB2 PSMA7-PSMB6 PSMA4-PSMA5 PSMA1-PSMA5 PSMA4-PSMB6 PSMA5-PSMB2 PSMB6-PSMB2 PSMA2-PSMB2 PSMA7-PSMB1 PSMB1-PSMB6 PSMA4-PSMB5 PSMA1-PSMA4 PSMA1-PSMA2 PSMB1-PSMA4 PSMA4-PSMB3 PSMB1-PSMA5 PSMA2-PSMA4 PSMA1-PSMB6 PSMA7-PSMB4 PSMB1-PSMB2 PSMA5-PSMB4 PSMB3-PSMB2 PSMA7-PSMB5 PSMB5-PSMB2 PSMB6-PSMB5 PSMA7-PSMA2 PSMA2-PSMA5 PSM…
GO:1905114	BP	cell surface receptor signaling pathway involved in cell-cell signaling	2.77285	141	158	37	39	0.0055568	0.0476208	PSMA1-PSMA4 PSMA4-PSMB2 PSMA7-PSMA1 PSMA1-PSMB2 PSMA4-PSMB3 PSMA7-PSMA5 PSMA1-PSMA5 PSMA7-PSMA4 PSMA1-PSMA2 PSMA5-PSMB2 PSMA2-PSMA5 PSMA7-PSMB2 PSMA7-PSMA2 PSMB3-PSMB2 PSMA4-PSMA5 PSMA5-PSMB5 PSMB6-PSMB5 PSMA2-PSMB2 PSMA2-PSMA4 PSMA7-PSMB6 PSMA5-PSMB6 PSMA1-PSMB3 PSMA1-PSMB6 PSMB1-PSMA1 PSMA1-PSMB7 PSMA7-PSMB5 PSMB1-PSMB6 PSMB1-PSMA5 PSMA7-PSMB3 PSMB1-PSMA4 PSMA5-PSMB3 PSMB6-PSMB2 PSMA7-PSMB1 PSM…	PSMA7-PSMA5 PSMA7-PSMA4 PSMA5-PSMB6 PSMA4-PSMB2 PSMA7-PSMB2 PSMA7-PSMA1 PSMA1-PSMB2 PSMA7-PSMB6 PSMA4-PSMA5 PSMA1-PSMA5 PSMA4-PSMB6 PSMA5-PSMB2 PSMB6-PSMB2 PSMA2-PSMB2 PSMA7-PSMB1 PSMB1-PSMB6 PSMA4-PSMB5 PSMA1-PSMA4 PSMA1-PSMA2 PSMB1-PSMA4 PSMA4-PSMB3 PSMB1-PSMA5 PSMA2-PSMA4 PSMA1-PSMB6 PSMA7-PSMB4 PSMB1-PSMB2 PSMA5-PSMB4 PSMB3-PSMB2 PSMA7-PSMB5 PSMB5-PSMB2 PSMB6-PSMB5 PSMA7-PSMA2 PSMA2-PSMA5 PSM…
GO:0045930	BP	negative regulation of mitotic cell cycle	2.75992	139	164	44	47	0.00578159	0.0493609	PSMA1-PSMA4 PSMA4-PSMB2 PSMA7-PSMA1 PSMA1-PSMB2 PSMA4-PSMB3 PSMA7-PSMA5 PSMA1-PSMA5 PSMA7-PSMA4 PSMA1-PSMA2 PSMA5-PSMB2 PSMA2-PSMA5 PSMA7-PSMB2 PSMA7-PSMA2 PSMB3-PSMB2 PSMA4-PSMA5 PSMA5-PSMB5 PSMB6-PSMB5 PSMA2-PSMB2 PSMA2-PSMA4 PSMA7-PSMB6 PSMA5-PSMB6 PSMA1-PSMB3 PSMA1-PSMB6 PSMB1-PSMA1 PSMA1-PSMB7 PSMA7-PSMB5 PSMB1-PSMB6 PSMB1-PSMA5 PSMA7-PSMB3 PSMB1-PSMA4 PSMA5-PSMB3 PSMB6-PSMB2 PSMA7-PSMB1 PSM…	PSMA7-PSMA5 PSMA7-PSMA4 PSMA5-PSMB6 PSMA4-PSMB2 PSMA7-PSMB2 PSMA7-PSMA1 PSMA1-PSMB2 PSMA7-PSMB6 PSMA4-PSMA5 PSMA1-PSMA5 PSMA4-PSMB6 PSMA5-PSMB2 PSMB6-PSMB2 PSMA2-PSMB2 PSMA7-PSMB1 PSMB1-PSMB6 PSMA4-PSMB5 PSMA1-PSMA4 PSMA1-PSMA2 PSMB1-PSMA4 PSMA4-PSMB3 PSMB1-PSMA5 PSMA2-PSMA4 PSMA1-PSMB6 PSMA7-PSMB4 PSMB1-PSMB2 PSMA5-PSMB4 PSMB3-PSMB2 PSMA7-PSMB5 PSMB5-PSMB2 PSMB6-PSMB5 PSMA7-PSMA2 PSMA2-PSMA5 PSM…
GO:0046434	BP	organophosphate catabolic process	-2.75424	4	1	19	17	0.00588291	0.0500378	ALDOA-PKM2 GPX1-PKM2 PNP-HPRT1 PRDX6-PGM1	ALDOA-PKM2
GO:0030674	MF	protein binding, bridging	2.72062	0	1	4	4	0.00651597	0.0550103		ST13-FKBP4
GO:0060090	MF	molecular adaptor activity	2.72062	0	1	4	4	0.00651597	0.0550103		ST13-FKBP4
GO:0000165	BP	MAPK cascade	2.71353	139	156	38	41	0.00665711	0.0557871	PSMA1-PSMA4 PSMA4-PSMB2 PSMA7-PSMA1 PSMA1-PSMB2 PSMA4-PSMB3 PSMA7-PSMA5 PSMA1-PSMA5 PSMA7-PSMA4 PSMA1-PSMA2 PSMA5-PSMB2 PSMA2-PSMA5 PSMA7-PSMB2 PSMA7-PSMA2 PSMB3-PSMB2 PSMA4-PSMA5 PSMA5-PSMB5 PSMB6-PSMB5 PSMA2-PSMB2 PSMA2-PSMA4 PSMA7-PSMB6 PSMA5-PSMB6 PSMA1-PSMB3 PSMA1-PSMB6 PSMB1-PSMA1 PSMA1-PSMB7 PSMA7-PSMB5 PSMB1-PSMB6 PSMB1-PSMA5 PSMA7-PSMB3 PSMB1-PSMA4 PSMA5-PSMB3 PSMB6-PSMB2 PSMA7-PSMB1 PSM…	PSMA7-PSMA5 PSMA7-PSMA4 PSMA5-PSMB6 PSMA4-PSMB2 PSMA7-PSMB2 PSMA7-PSMA1 PSMA1-PSMB2 PSMA7-PSMB6 PSMA4-PSMA5 PSMA1-PSMA5 PSMA4-PSMB6 PSMA5-PSMB2 PSMB6-PSMB2 PSMA2-PSMB2 PSMA7-PSMB1 PSMB1-PSMB6 PSMA4-PSMB5 PSMA1-PSMA4 PSMA1-PSMA2 PSMB1-PSMA4 PSMA4-PSMB3 PSMB1-PSMA5 PSMA2-PSMA4 PSMA1-PSMB6 PSMA7-PSMB4 PSMB1-PSMB2 PSMA5-PSMB4 PSMB3-PSMB2 PSMA7-PSMB5 PSMB5-PSMB2 PSMB6-PSMB5 PSMA7-PSMA2 PSMA2-PSMA5 PSM…
GO:0023014	BP	signal transduction by protein phosphorylation	2.71353	139	156	38	41	0.00665711	0.0557871	PSMA1-PSMA4 PSMA4-PSMB2 PSMA7-PSMA1 PSMA1-PSMB2 PSMA4-PSMB3 PSMA7-PSMA5 PSMA1-PSMA5 PSMA7-PSMA4 PSMA1-PSMA2 PSMA5-PSMB2 PSMA2-PSMA5 PSMA7-PSMB2 PSMA7-PSMA2 PSMB3-PSMB2 PSMA4-PSMA5 PSMA5-PSMB5 PSMB6-PSMB5 PSMA2-PSMB2 PSMA2-PSMA4 PSMA7-PSMB6 PSMA5-PSMB6 PSMA1-PSMB3 PSMA1-PSMB6 PSMB1-PSMA1 PSMA1-PSMB7 PSMA7-PSMB5 PSMB1-PSMB6 PSMB1-PSMA5 PSMA7-PSMB3 PSMB1-PSMA4 PSMA5-PSMB3 PSMB6-PSMB2 PSMA7-PSMB1 PSM…	PSMA7-PSMA5 PSMA7-PSMA4 PSMA5-PSMB6 PSMA4-PSMB2 PSMA7-PSMB2 PSMA7-PSMA1 PSMA1-PSMB2 PSMA7-PSMB6 PSMA4-PSMA5 PSMA1-PSMA5 PSMA4-PSMB6 PSMA5-PSMB2 PSMB6-PSMB2 PSMA2-PSMB2 PSMA7-PSMB1 PSMB1-PSMB6 PSMA4-PSMB5 PSMA1-PSMA4 PSMA1-PSMA2 PSMB1-PSMA4 PSMA4-PSMB3 PSMB1-PSMA5 PSMA2-PSMA4 PSMA1-PSMB6 PSMA7-PSMB4 PSMB1-PSMB2 PSMA5-PSMB4 PSMB3-PSMB2 PSMA7-PSMB5 PSMB5-PSMB2 PSMB6-PSMB5 PSMA7-PSMA2 PSMA2-PSMA5 PSM…
GO:0006891	BP	intra-Golgi vesicle-mediated transport	-2.70867	3	2	4	4	0.00675526	0.0564015	COPB1-COPA COPE-COPA COPE-COPB1	COPE-COPB1 COPE-COPA
GO:0090090	BP	negative regulation of canonical Wnt signaling pathway	2.67558	138	155	36	37	0.00746001	0.0620574	PSMA1-PSMA4 PSMA4-PSMB2 PSMA7-PSMA1 PSMA1-PSMB2 PSMA4-PSMB3 PSMA7-PSMA5 PSMA1-PSMA5 PSMA7-PSMA4 PSMA1-PSMA2 PSMA5-PSMB2 PSMA2-PSMA5 PSMA7-PSMB2 PSMA7-PSMA2 PSMB3-PSMB2 PSMA4-PSMA5 PSMA5-PSMB5 PSMB6-PSMB5 PSMA2-PSMB2 PSMA2-PSMA4 PSMA7-PSMB6 PSMA5-PSMB6 PSMA1-PSMB3 PSMA1-PSMB6 PSMB1-PSMA1 PSMA1-PSMB7 PSMA7-PSMB5 PSMB1-PSMB6 PSMB1-PSMA5 PSMA7-PSMB3 PSMB1-PSMA4 PSMA5-PSMB3 PSMB6-PSMB2 PSMA7-PSMB1 PSM…	PSMA7-PSMA5 PSMA7-PSMA4 PSMA5-PSMB6 PSMA4-PSMB2 PSMA7-PSMB2 PSMA7-PSMA1 PSMA1-PSMB2 PSMA7-PSMB6 PSMA4-PSMA5 PSMA1-PSMA5 PSMA4-PSMB6 PSMA5-PSMB2 PSMB6-PSMB2 PSMA2-PSMB2 PSMA7-PSMB1 PSMB1-PSMB6 PSMA4-PSMB5 PSMA1-PSMA4 PSMA1-PSMA2 PSMB1-PSMA4 PSMA4-PSMB3 PSMB1-PSMA5 PSMA2-PSMA4 PSMA1-PSMB6 PSMA7-PSMB4 PSMB1-PSMB2 PSMA5-PSMB4 PSMB3-PSMB2 PSMA7-PSMB5 PSMB5-PSMB2 PSMB6-PSMB5 PSMA7-PSMA2 PSMA2-PSMA5 PSM…
GO:0050778	BP	positive regulation of immune response	2.66171	185	208	54	56	0.00777446	0.0644372	PSMA1-PSMA4 PSMA4-PSMB2 PSMA7-PSMA1 PSMA1-PSMB2 PSMA4-PSMB3 PSMA7-PSMA5 PSMA1-PSMA5 XRCC6-XRCC5 PSMA7-PSMA4 PSMA1-PSMA2 PSMA5-PSMB2 PSMA2-PSMA5 PSMA7-PSMB2 PSMA7-PSMA2 PSMB3-PSMB2 PSMA4-PSMA5 PSMA5-PSMB5 HSP90AA1-HSP90AB1 PSMB6-PSMB5 PSMA2-PSMB2 PSMA2-PSMA4 PSMA7-PSMB6 PSMA5-PSMB6 PSMA1-PSMB3 PSMA1-PSMB6 PSMB1-PSMA1 PSMA1-PSMB7 PSMA7-PSMB5 PSMB1-PSMB6 PSMB1-PSMA5 PSMA7-PSMB3 PSMB1-PSMA4 PSMA5-PSM…	PSMA7-PSMA5 HSP90AA1-HSP90AB1 PSMA7-PSMA4 PSMA5-PSMB6 PSMA4-PSMB2 PSMA7-PSMB2 PSMA7-PSMA1 PSMA1-PSMB2 PSMA7-PSMB6 PSMA4-PSMA5 PSMA1-PSMA5 PSMA4-PSMB6 PSMA5-PSMB2 PSMB6-PSMB2 PSMA2-PSMB2 PSMA7-PSMB1 PSMB1-PSMB6 PSMA4-PSMB5 PSMA1-PSMA4 PSMA1-PSMA2 PSMB1-PSMA4 PSMA4-PSMB3 PSMB1-PSMA5 ARPC1B-ARPC4 PSMA2-PSMA4 PSMA1-PSMB6 PSMA7-PSMB4 PSMB1-PSMB2 PSMA5-PSMB4 XRCC6-XRCC5 PSMB3-PSMB2 PSMA7-PSMB5 PSMB5-PS…
GO:0006873	BP	cellular ion homeostasis	2.65307	4	6	13	13	0.00797627	0.0656308	ATP6V1B2-ATP6V1E1 FTH1-ATP5B FTL-FTH1 FTL-ATP5B	FTH1-ATP5B ATP6V1G1-ATP6V1E1 FTL-FTH1 FTL-ATP5B ATP6V1G1-ATP6V1B2 ATP6V1B2-ATP6V1E1
GO:0030003	BP	cellular cation homeostasis	2.65307	4	6	13	13	0.00797627	0.0656308	ATP6V1B2-ATP6V1E1 FTH1-ATP5B FTL-FTH1 FTL-ATP5B	FTH1-ATP5B ATP6V1G1-ATP6V1E1 FTL-FTH1 FTL-ATP5B ATP6V1G1-ATP6V1B2 ATP6V1B2-ATP6V1E1
GO:0030178	BP	negative regulation of Wnt signaling pathway	2.64714	138	155	37	38	0.00811757	0.0665524	PSMA1-PSMA4 PSMA4-PSMB2 PSMA7-PSMA1 PSMA1-PSMB2 PSMA4-PSMB3 PSMA7-PSMA5 PSMA1-PSMA5 PSMA7-PSMA4 PSMA1-PSMA2 PSMA5-PSMB2 PSMA2-PSMA5 PSMA7-PSMB2 PSMA7-PSMA2 PSMB3-PSMB2 PSMA4-PSMA5 PSMA5-PSMB5 PSMB6-PSMB5 PSMA2-PSMB2 PSMA2-PSMA4 PSMA7-PSMB6 PSMA5-PSMB6 PSMA1-PSMB3 PSMA1-PSMB6 PSMB1-PSMA1 PSMA1-PSMB7 PSMA7-PSMB5 PSMB1-PSMB6 PSMB1-PSMA5 PSMA7-PSMB3 PSMB1-PSMA4 PSMA5-PSMB3 PSMB6-PSMB2 PSMA7-PSMB1 PSM…	PSMA7-PSMA5 PSMA7-PSMA4 PSMA5-PSMB6 PSMA4-PSMB2 PSMA7-PSMB2 PSMA7-PSMA1 PSMA1-PSMB2 PSMA7-PSMB6 PSMA4-PSMA5 PSMA1-PSMA5 PSMA4-PSMB6 PSMA5-PSMB2 PSMB6-PSMB2 PSMA2-PSMB2 PSMA7-PSMB1 PSMB1-PSMB6 PSMA4-PSMB5 PSMA1-PSMA4 PSMA1-PSMA2 PSMB1-PSMA4 PSMA4-PSMB3 PSMB1-PSMA5 PSMA2-PSMA4 PSMA1-PSMB6 PSMA7-PSMB4 PSMB1-PSMB2 PSMA5-PSMB4 PSMB3-PSMB2 PSMA7-PSMB5 PSMB5-PSMB2 PSMB6-PSMB5 PSMA7-PSMA2 PSMA2-PSMA5 PSM…
GO:0006396	BP	RNA processing	2.63742	1949	1962	134	144	0.00835387	0.0682433	RPS2-RPS4X RPL13-RPS3A RPS3A-RPS11 RPS11-RPS4X RPS3A-RPS14 RPS14-RPS11 RPS14-RPS23 SYNCRIP-RPS2 RPS3A-RPS4X RPL3-RPS4X RPL13-RPS11 RPL35A-RPL6 SYNCRIP-RPS4X RPS2-RPS11 RPS23-RPS11 RPS3A-RPS23 SYNCRIP-RPL3 RPL13-RPS4X RPS2-RPL3 RPL13A-RPL18A RPLP0-RPL7A RPL17-RPL13 RPS14-RPS4X RPS4X-RPL19 RPL31-HNRNPA0 RPL13-RPS14 SYNCRIP-YBX1 RPS2-RPS3A RPL29-RPL31 RPS3A-RPS13 RPL13-RPS23 RPS23-RPS4X RPS4X-RPL31 …	RPS16-RPS18 RPS16-RPS4X RPS2-RPS4X RPS2-RPS16 RPS16-RPS11 RPS23-RPS13 RPS11-RPS4X RPS18-RPS11 RPS2-RPS11 RPS16-RPS13 RPL13A-RPL18A RPS18-RPS4X RPS13-RPS4X RPS2-RPS18 RPS13-RPS11 RPS14-RPS13 RPS3A-RPS13 RPS18-RPS13 RPL35A-RPL6 RPS3A-RPS11 RPL13-RPS3A RPL23A-RPL31 RPS3A-RPS4X RPL23A-YBX1 SYNCRIP-RPS4X RPS3A-RPS14 RPL12-RPL15 SYNCRIP-RPL29 SYNCRIP-RPS2 RPS16-RPS23 RPL21-RPL6 RPS14-RPS11 RPS3A-RPS16 …
GO:0031397	BP	negative regulation of protein ubiquitination	-2.61632	3	0	8	8	0.00888835	0.0719462	RPS7-RPL11 RPS7-RPL23 OGT-RPL5
GO:1903321	BP	negative regulation of protein modification by small protein conjugation or removal	-2.61632	3	0	8	8	0.00888835	0.0719462	RPS7-RPL11 RPS7-RPL23 OGT-RPL5
GO:0019319	BP	hexose biosynthetic process	-2.61579	1	0	11	10	0.00890219	0.0719462	PGAM1-MDH1
GO:0005996	BP	monosaccharide metabolic process	-2.60828	4	2	19	19	0.00909996	0.0732838	ALDOA-PKM2 TKT-MDH1 GOT1-TALDO1 PGAM1-MDH1	ALDOA-PKM2 SORD-NUDT5
GO:0002376	BP	immune system process	2.60698	238	290	111	113	0.00913452	0.0733021	PSMA1-PSMA4 PSMA4-PSMB2 PSMA7-PSMA1 PSMA1-PSMB2 PSMA4-PSMB3 PSMA7-PSMA5 PSMA1-PSMA5 XRCC6-XRCC5 PSMA7-PSMA4 PSMA1-PSMA2 PSMA5-PSMB2 PSMA2-PSMA5 PSMA7-PSMB2 PSMA7-PSMA2 PSMB3-PSMB2 PSMA4-PSMA5 PSMA5-PSMB5 HSP90AA1-HSP90AB1 PSMB6-PSMB5 PSMA2-PSMB2 PSMA2-PSMA4 PSMA7-PSMB6 PSMA5-PSMB6 PSMA1-PSMB3 PSMA1-PSMB6 PSMB1-PSMA1 PSMA1-PSMB7 PSMA7-PSMB5 PSMB1-PSMB6 PSMB1-PSMA5 PSMA7-PSMB3 PSMB1-PSMA4 PSMA5-PSM…	PSMA7-PSMA5 HSP90AA1-HSP90AB1 PSMA7-PSMA4 PSMA5-PSMB6 PSMA4-PSMB2 PSMA7-PSMB2 PSMA7-PSMA1 PSMA1-PSMB2 PSMA7-PSMB6 PSMA4-PSMA5 PSMA1-PSMA5 PSMA4-PSMB6 PSMA5-PSMB2 PSMB6-PSMB2 PSMA2-PSMB2 PSMA7-PSMB1 PSMB1-PSMB6 PSMA4-PSMB5 PSMA1-PSMA4 PSMA1-PSMA2 PSMB1-PSMA4 PSMA4-PSMB3 PSMB1-PSMA5 ARPC1B-ARPC4 PSMA2-PSMA4 PSMA1-PSMB6 PSMA7-PSMB4 PSMB1-PSMB2 PSMA5-PSMB4 XRCC6-XRCC5 PSMB3-PSMB2 PSMA7-PSMB5 PSMB5-PS…
GO:1901565	BP	organonitrogen compound catabolic process	2.59377	165	197	67	69	0.00949297	0.0759103	PSMA1-PSMA4 PSMA4-PSMB2 PSMA7-PSMA1 PSMA1-PSMB2 PSMA4-PSMB3 PSMA7-PSMA5 PSMA1-PSMA5 PSMA7-PSMA4 PSMA1-PSMA2 PSMA5-PSMB2 PSMA2-PSMA5 PSMA7-PSMB2 PSMA7-PSMA2 PSMB3-PSMB2 PSMA4-PSMA5 PSMA5-PSMB5 PSMB6-PSMB5 PSMA2-PSMB2 PSMA2-PSMA4 PSMA7-PSMB6 PSMA5-PSMB6 PSMA1-PSMB3 PSMA1-PSMB6 PSMB1-PSMA1 PSMA1-PSMB7 PSMA7-PSMB5 PSMB1-PSMB6 PSMB1-PSMA5 PSMA7-PSMB3 PSMB1-PSMA4 PSMA5-PSMB3 PSMB6-PSMB2 PSMA7-PSMB1 PSM…	PSMA7-PSMA5 PSMA7-PSMA4 PSMA5-PSMB6 PSMA4-PSMB2 PSMA7-PSMB2 PSMA7-PSMA1 PSMA1-PSMB2 PSMA7-PSMB6 PSMA4-PSMA5 PSMA1-PSMA5 PSMA4-PSMB6 PSMA5-PSMB2 PSMB6-PSMB2 PSMA2-PSMB2 PSMA7-PSMB1 PSMB1-PSMB6 PSMA4-PSMB5 PSMA1-PSMA4 PSMA1-PSMA2 PSMB1-PSMA4 PSMA4-PSMB3 PSMB1-PSMA5 PSMA2-PSMA4 PSMA1-PSMB6 PSMA7-PSMB4 PSMB1-PSMB2 PSMA5-PSMB4 PSMB3-PSMB2 PSMA7-PSMB5 PSMB5-PSMB2 PSMB6-PSMB5 PSMA7-PSMA2 PSMA2-PSMA5 PSM…
GO:0044437	CC	vacuolar part	2.58485	2	11	29	30	0.0097422	0.0776299	ATP6V1B2-ATP6V1E1 HSP90AA1-CAP1	HSP90AA1-CAP1 HEXB-PRCP ATP6V1G1-ATP6V1E1 ATP6V1G1-ATP6V1B2 UBA1-TUBB4B TUBB4B-DPP7 ATP6V1B2-ATP6V1E1 UBA1-DPP7 HEXB-TUBB4B PRCP-TUBB4B ACTR2-SEH1L
GO:0051704	BP	multi-organism process	2.58139	1368	1355	108	108	0.0098403	0.0781375	XRCC6-XRCC5 RPS2-RPS4X RPL13-RPS3A RPS3A-RPS11 RPS11-RPS4X RPS3A-RPS14 RPS14-RPS11 RPS14-RPS23 RPS3A-RPS4X RPL3-RPS4X RPL13-RPS11 RPL35A-RPL6 RPS2-RPS11 RPS23-RPS11 RPS3A-RPS23 RPL13-RPS4X RPS2-RPL3 RPL13A-RPL18A RPLP0-RPL7A RPL17-RPL13 RPS14-RPS4X RPS4X-RPL19 RPL13-RPS14 RPS2-RPS3A RPL29-RPL31 RPS3A-RPS13 RPL13-RPS23 RPS23-RPS4X RPS4X-RPL31 RPL35A-RPL21 RPS2-RPS3 RPS3-RPS12 RPL29-RPS4X RPL13-RPL…	XRCC6-XRCC5 RPS16-RPS18 RPS16-RPS4X RPS2-RPS4X RPS2-RPS16 RPS16-RPS11 RPS23-RPS13 RPS11-RPS4X RPS18-RPS11 RPS2-RPS11 RPS16-RPS13 RPL13A-RPL18A RPS18-RPS4X RPS13-RPS4X RPS2-RPS18 RPS13-RPS11 RPS14-RPS13 RPS3A-RPS13 RPS18-RPS13 RPL35A-RPL6 RPS3A-RPS11 RPL13-RPS3A RPL23A-RPL31 RPS3A-RPS4X RPS3A-RPS14 RPL12-RPL15 RPS16-RPS23 RPL21-RPL6 RPS14-RPS11 RPS3A-RPS16 RPL35A-RPL21 RPLP0-RPL12 RPS23-RPS11 RPL1…
GO:0050801	BP	ion homeostasis	2.54636	4	6	14	14	0.0108854	0.085539	ATP6V1B2-ATP6V1E1 FTH1-ATP5B FTL-FTH1 FTL-ATP5B	FTH1-ATP5B ATP6V1G1-ATP6V1E1 FTL-FTH1 FTL-ATP5B ATP6V1G1-ATP6V1B2 ATP6V1B2-ATP6V1E1
GO:0055080	BP	cation homeostasis	2.54636	4	6	14	14	0.0108854	0.085539	ATP6V1B2-ATP6V1E1 FTH1-ATP5B FTL-FTH1 FTL-ATP5B	FTH1-ATP5B ATP6V1G1-ATP6V1E1 FTL-FTH1 FTL-ATP5B ATP6V1G1-ATP6V1B2 ATP6V1B2-ATP6V1E1
GO:0098771	BP	inorganic ion homeostasis	2.54636	4	6	14	14	0.0108854	0.085539	ATP6V1B2-ATP6V1E1 FTH1-ATP5B FTL-FTH1 FTL-ATP5B	FTH1-ATP5B ATP6V1G1-ATP6V1E1 FTL-FTH1 FTL-ATP5B ATP6V1G1-ATP6V1B2 ATP6V1B2-ATP6V1E1
GO:0003729	MF	mRNA binding	2.51586	258	302	42	44	0.0118741	0.0929863	RPS3A-RPS14 RPS2-RPS3A RPS3A-RPS13 RPS2-RPS3 RPS14-RPS13 RPS2-RPS14 RPS2-RPS13 RPS3A-RPL26 TRA2B-DHX9 RPS3A-TRA2B RPL7-RPL13A RPS2-DHX9 DDX5-RPS3A RPS3A-DHX9 HNRNPA2B1-DHX9 RPS3A-RPS26 RPL26-RPS13 RPS2-RPL26 RPL13A-RPS14 RPL7-RPS14 RPS2-RPS26 RPL13A-RPS3A DDX5-RPS13 RPL7-RPS3A RPS14-TRA2B RPS3-RPS3A RPS2-HNRNPU PABPC1-HNRNPA2B1 RPS3-DHX9 RSL1D1-RPL26 RPL26-RPS26 RPS2-TRA2B RPS3-RPS14 RPS2-DDX5 RP…	RPS14-RPS13 RPS3A-RPS13 RPS3A-RPS14 RPS2-RPS13 RPS2-RPS3 RPS2-RPS3A RPS3-RPS5 RPS2-HNRNPU RPS3-RPS3A RPS2-RPS5 RBMX-HNRNPU RPS5-RPS3A RPS2-RPS14 RPS3-RPS13 RPS5-RPS13 RPS13-HNRNPU RPS3-HNRNPU RPS2-RBMX RPL13A-RPS3A RPS3A-HNRNPU RPL13A-RPS14 RBMX-RPS13 RPS26-IGF2BP1 RPS5-HNRNPU RPS3A-RPL26 RBMX-RPS5 RPS3-RPS14 RPL13A-RPS13 RPL26-HNRNPU RPS3A-RPS26 RPS13-RPS26 RPL26-RPS13 RBMX-RPS3A RPS5-RPL26 RPS2…
GO:0016020	CC	membrane	2.5095	2488	2757	299	321	0.0120902	0.0943536	XRCC6-XRCC5 HSP90AA1-HSP90AB1 RPS2-RPS4X RPS11-RPS4X ARPC3-ACTR3 RPS14-RPS11 RPS14-RPS23 SYNCRIP-RPS2 RPL13-RPS11 RPL35A-RPL6 SYNCRIP-RPS4X RPS2-RPS11 RPS23-RPS11 DHX9-ILF3 RPL31-DDX21 RPL13-RPS4X ALDOA-YWHAZ RPL13A-RPL18A RPLP0-RPL7A ATIC-YWHAE RPS14-RPS4X RPS4X-RPL19 RPL13-RPS14 SYNCRIP-YBX1 ALDOA-YWHAG YWHAG-YWHAZ RPL29-RPL31 ILF3-DDX21 RPL13-RPS23 YBX1-ILF3 RPS23-RPS4X RPS4X-RPL31 RPL35A-RPL2…	HSP90AA1-HSP90AB1 XRCC6-XRCC5 RPS16-RPS18 RPS16-RPS4X RPS2-RPS4X RPS2-RPS16 RPS16-RPS11 RPS23-RPS13 RPS11-RPS4X RPS18-RPS11 ARPC3-ACTR3 RPS2-RPS11 RPS16-RPS13 RPL13A-RPL18A RPS18-RPS4X RPS13-RPS4X RPS2-RPS18 RPS13-RPS11 RPS14-RPS13 RPS18-RPS13 RPL35A-RPL6 PSMD12-PSMD7 PSMD12-PSMD1 RPL31-DDX21 SYNCRIP-RPS4X SYNCRIP-RPL29 SYNCRIP-RPS2 RPS16-RPS23 RPL21-RPL6 RPS14-RPS11 RPL35A-RPL21 RPLP0-RPL12 RPS2…
GO:0050662	MF	coenzyme binding	2.50034	1	3	9	9	0.0124074	0.0964973	OAT-CRYZ	ALDH2-ALDH1B1 CAT-ALDH2 OAT-CRYZ
GO:0005759	CC	mitochondrial matrix	2.49135	20	35	39	43	0.012726	0.098637	IDH3B-IDH3A ATP5B-ATP5A1 IDH3B-IDH3G IDH3A-IDH3G ATP5A1-CLPP IDH3A-CLPP IDH3B-CLPP ALDH1B1-IARS2 ATP5B-CLPP HSPD1-MCCC2 PC-CLPP PC-ATP5A1 HIBADH-ACAA2 APOA1BP-PPA2 ALDH1B1-TRNT1 CDK1-DLST PC-IDH3A ACAT1-ELAC2 HADH-PPA2 HADH-HSD17B10	IDH3B-IDH3A IDH3A-IDH3G IDH3B-IDH3G ALDH2-ALDH1B1 PC-IDH3A ALDH2-TRNT1 PC-CLPP ATP5B-ATP5A1 IDH3A-CLPP HIBADH-ACAA2 PC-ATP5A1 ATP5A1-CLPP IDH3B-CLPP IDH3B-PC PC-IDH3G ALDH2-IARS2 ALDH1B1-TRNT1 ATP5B-CLPP ATP5B-PC ALDH1B1-IARS2 ACAT1-TRNT1 IDH3G-CLPP GRPEL1-SARS2 TRNT1-IARS2 ATP5A1-IDH3A IDH3B-ATP5A1 PYCR1-CLPP RPS3-DLST IDH2-HADH ACAT1-ELAC2 SUCLG2-HSD17B10 ALDH2-ACAT1 ACAT1-IARS2 ATP5A1-IDH3G AC…
GO:0006508	BP	proteolysis	2.48311	182	224	75	80	0.0130241	0.100604	PSMA1-PSMA4 PSMA4-PSMB2 PSMA7-PSMA1 PSMA1-PSMB2 PSMA4-PSMB3 PSMA7-PSMA5 PSMA1-PSMA5 PSMA7-PSMA4 PSMA1-PSMA2 PSMA5-PSMB2 PSMA2-PSMA5 PSMA7-PSMB2 PSMA7-PSMA2 PSMB3-PSMB2 PSMA4-PSMA5 PSMA5-PSMB5 PSMB6-PSMB5 PSMA2-PSMB2 PSMA2-PSMA4 PSMA7-PSMB6 PSMA5-PSMB6 PSMA1-PSMB3 PSMA1-PSMB6 PSMB1-PSMA1 PSMA1-PSMB7 PSMA7-PSMB5 PSMB1-PSMB6 PSMB1-PSMA5 PSMA7-PSMB3 PSMB1-PSMA4 PSMA5-PSMB3 PSMB6-PSMB2 PSMA7-PSMB1 PSM…	PSMA7-PSMA5 PSMA7-PSMA4 PSMA5-PSMB6 PSMA4-PSMB2 PSMA7-PSMB2 PSMA7-PSMA1 PSMA1-PSMB2 PSMA7-PSMB6 PSMA4-PSMA5 PSMA1-PSMA5 PSMA4-PSMB6 PSMA5-PSMB2 PSMB6-PSMB2 PSMA2-PSMB2 PSMA7-PSMB1 PSMB1-PSMB6 PSMA4-PSMB5 PSMA1-PSMA4 PSMA1-PSMA2 PSMB1-PSMA4 PSMA4-PSMB3 PSMB1-PSMA5 PSMA2-PSMA4 PSMA1-PSMB6 PSMA7-PSMB4 PSMB1-PSMB2 PSMA5-PSMB4 PSMB3-PSMB2 PSMA7-PSMB5 PSMB5-PSMB2 PSMB6-PSMB5 PSMA7-PSMA2 PSMA2-PSMA5 PSM…
GO:0005643	CC	nuclear pore	2.47577	0	1	5	7	0.013295	0.102349		KPNA2-KPNB1
GO:0016579	BP	protein deubiquitination	2.46609	162	182	44	50	0.0136599	0.104803	PSMA1-PSMA4 PSMA4-PSMB2 PSMA7-PSMA1 PSMA1-PSMB2 PSMA4-PSMB3 PSMA7-PSMA5 PSMA1-PSMA5 PSMA7-PSMA4 PSMA1-PSMA2 PSMA5-PSMB2 PSMA2-PSMA5 PSMA7-PSMB2 PSMA7-PSMA2 PSMB3-PSMB2 PSMA4-PSMA5 PSMA5-PSMB5 PSMB6-PSMB5 PSMA2-PSMB2 PSMA2-PSMA4 PSMA7-PSMB6 PSMA5-PSMB6 PSMA1-PSMB3 PSMA1-PSMB6 PSMB1-PSMA1 PSMA1-PSMB7 PSMA7-PSMB5 PSMB1-PSMB6 PSMB1-PSMA5 PSMA7-PSMB3 PSMB1-PSMA4 PSMA5-PSMB3 PSMB6-PSMB2 PSMA7-PSMB1 PSM…	PSMA7-PSMA5 PSMA7-PSMA4 PSMA5-PSMB6 PSMA4-PSMB2 PSMA7-PSMB2 PSMA7-PSMA1 PSMA1-PSMB2 PSMA7-PSMB6 PSMA4-PSMA5 PSMA1-PSMA5 PSMA4-PSMB6 PSMA5-PSMB2 PSMB6-PSMB2 PSMA2-PSMB2 PSMA7-PSMB1 PSMB1-PSMB6 PSMA4-PSMB5 PSMA1-PSMA4 PSMA1-PSMA2 PSMB1-PSMA4 PSMA4-PSMB3 PSMB1-PSMA5 PSMA2-PSMA4 PSMA1-PSMB6 PSMA7-PSMB4 PSMB1-PSMB2 PSMA5-PSMB4 PSMB3-PSMB2 PSMA7-PSMB5 PSMB5-PSMB2 PSMB6-PSMB5 PSMA7-PSMA2 PSMA2-PSMA5 PSM…
GO:0006260	BP	DNA replication	2.43369	9	15	14	16	0.0149457	0.114282	MCM4-MCM6 MCM2-MCM6 MCM4-MCM7 MCM4-MCM2 MCM7-MCM6 MCM7-MCM2 MCM5-MCM7 MCM3-MCM7 MCM3-MCM4	MCM4-MCM6 MCM4-MCM7 MCM2-MCM6 MCM7-MCM6 MCM4-MCM2 MCM7-MCM2 MCM5-MCM7 MCM3-MCM7 MCM3-MCM4 MCM4-MCM5 CDK1-TOP1 MCM3-MCM6 MCM5-MCM6 MCM3-MCM5 MCM3-MCM2
GO:0050776	BP	regulation of immune response	2.41595	185	208	58	63	0.0156943	0.119603	PSMA1-PSMA4 PSMA4-PSMB2 PSMA7-PSMA1 PSMA1-PSMB2 PSMA4-PSMB3 PSMA7-PSMA5 PSMA1-PSMA5 XRCC6-XRCC5 PSMA7-PSMA4 PSMA1-PSMA2 PSMA5-PSMB2 PSMA2-PSMA5 PSMA7-PSMB2 PSMA7-PSMA2 PSMB3-PSMB2 PSMA4-PSMA5 PSMA5-PSMB5 HSP90AA1-HSP90AB1 PSMB6-PSMB5 PSMA2-PSMB2 PSMA2-PSMA4 PSMA7-PSMB6 PSMA5-PSMB6 PSMA1-PSMB3 PSMA1-PSMB6 PSMB1-PSMA1 PSMA1-PSMB7 PSMA7-PSMB5 PSMB1-PSMB6 PSMB1-PSMA5 PSMA7-PSMB3 PSMB1-PSMA4 PSMA5-PSM…	PSMA7-PSMA5 HSP90AA1-HSP90AB1 PSMA7-PSMA4 PSMA5-PSMB6 PSMA4-PSMB2 PSMA7-PSMB2 PSMA7-PSMA1 PSMA1-PSMB2 PSMA7-PSMB6 PSMA4-PSMA5 PSMA1-PSMA5 PSMA4-PSMB6 PSMA5-PSMB2 PSMB6-PSMB2 PSMA2-PSMB2 PSMA7-PSMB1 PSMB1-PSMB6 PSMA4-PSMB5 PSMA1-PSMA4 PSMA1-PSMA2 PSMB1-PSMA4 PSMA4-PSMB3 PSMB1-PSMA5 ARPC1B-ARPC4 PSMA2-PSMA4 PSMA1-PSMB6 PSMA7-PSMB4 PSMB1-PSMB2 PSMA5-PSMB4 XRCC6-XRCC5 PSMB3-PSMB2 PSMA7-PSMB5 PSMB5-PS…
GO:0000209	BP	protein polyubiquitination	2.39618	138	155	40	42	0.0165667	0.12583	PSMA1-PSMA4 PSMA4-PSMB2 PSMA7-PSMA1 PSMA1-PSMB2 PSMA4-PSMB3 PSMA7-PSMA5 PSMA1-PSMA5 PSMA7-PSMA4 PSMA1-PSMA2 PSMA5-PSMB2 PSMA2-PSMA5 PSMA7-PSMB2 PSMA7-PSMA2 PSMB3-PSMB2 PSMA4-PSMA5 PSMA5-PSMB5 PSMB6-PSMB5 PSMA2-PSMB2 PSMA2-PSMA4 PSMA7-PSMB6 PSMA5-PSMB6 PSMA1-PSMB3 PSMA1-PSMB6 PSMB1-PSMA1 PSMA1-PSMB7 PSMA7-PSMB5 PSMB1-PSMB6 PSMB1-PSMA5 PSMA7-PSMB3 PSMB1-PSMA4 PSMA5-PSMB3 PSMB6-PSMB2 PSMA7-PSMB1 PSM…	PSMA7-PSMA5 PSMA7-PSMA4 PSMA5-PSMB6 PSMA4-PSMB2 PSMA7-PSMB2 PSMA7-PSMA1 PSMA1-PSMB2 PSMA7-PSMB6 PSMA4-PSMA5 PSMA1-PSMA5 PSMA4-PSMB6 PSMA5-PSMB2 PSMB6-PSMB2 PSMA2-PSMB2 PSMA7-PSMB1 PSMB1-PSMB6 PSMA4-PSMB5 PSMA1-PSMA4 PSMA1-PSMA2 PSMB1-PSMA4 PSMA4-PSMB3 PSMB1-PSMA5 PSMA2-PSMA4 PSMA1-PSMB6 PSMA7-PSMB4 PSMB1-PSMB2 PSMA5-PSMB4 PSMB3-PSMB2 PSMA7-PSMB5 PSMB5-PSMB2 PSMB6-PSMB5 PSMA7-PSMA2 PSMA2-PSMA5 PSM…
GO:0006099	BP	tricarboxylic acid cycle	2.39083	3	5	7	9	0.0168104	0.127087	IDH3B-IDH3A IDH3B-IDH3G IDH3A-IDH3G	IDH3B-IDH3A IDH3A-IDH3G IDH3B-IDH3G SDHA-SUCLG2 SDHA-IDH2
GO:0070498	BP	interleukin-1-mediated signaling pathway	2.39009	138	155	35	36	0.0168442	0.127087	PSMA1-PSMA4 PSMA4-PSMB2 PSMA7-PSMA1 PSMA1-PSMB2 PSMA4-PSMB3 PSMA7-PSMA5 PSMA1-PSMA5 PSMA7-PSMA4 PSMA1-PSMA2 PSMA5-PSMB2 PSMA2-PSMA5 PSMA7-PSMB2 PSMA7-PSMA2 PSMB3-PSMB2 PSMA4-PSMA5 PSMA5-PSMB5 PSMB6-PSMB5 PSMA2-PSMB2 PSMA2-PSMA4 PSMA7-PSMB6 PSMA5-PSMB6 PSMA1-PSMB3 PSMA1-PSMB6 PSMB1-PSMA1 PSMA1-PSMB7 PSMA7-PSMB5 PSMB1-PSMB6 PSMB1-PSMA5 PSMA7-PSMB3 PSMB1-PSMA4 PSMA5-PSMB3 PSMB6-PSMB2 PSMA7-PSMB1 PSM…	PSMA7-PSMA5 PSMA7-PSMA4 PSMA5-PSMB6 PSMA4-PSMB2 PSMA7-PSMB2 PSMA7-PSMA1 PSMA1-PSMB2 PSMA7-PSMB6 PSMA4-PSMA5 PSMA1-PSMA5 PSMA4-PSMB6 PSMA5-PSMB2 PSMB6-PSMB2 PSMA2-PSMB2 PSMA7-PSMB1 PSMB1-PSMB6 PSMA4-PSMB5 PSMA1-PSMA4 PSMA1-PSMA2 PSMB1-PSMA4 PSMA4-PSMB3 PSMB1-PSMA5 PSMA2-PSMA4 PSMA1-PSMB6 PSMA7-PSMB4 PSMB1-PSMB2 PSMA5-PSMB4 PSMB3-PSMB2 PSMA7-PSMB5 PSMB5-PSMB2 PSMB6-PSMB5 PSMA7-PSMA2 PSMA2-PSMA5 PSM…
GO:0016073	BP	snRNA metabolic process	2.38098	14	17	13	14	0.0172666	0.128893	POLR2E-POLR2A POLR2D-POLR2A POLR2D-POLR2E POLR2C-POLR2A POLR2D-POLR2C POLR2D-POLR2J POLR2C-POLR2E POLR2D-POLR2G EXOSC7-Asun POLR2A-POLR2J POLR2E-POLR2J POLR2C-POLR2J POLR2D-MEPCE POLR2C-POLR2G	POLR2D-POLR2E POLR2E-POLR2A POLR2C-POLR2J POLR2D-POLR2A POLR2D-POLR2J POLR2D-POLR2C EXOSC7-Asun POLR2E-POLR2J POLR2C-POLR2A POLR2C-POLR2E POLR2D-POLR2G POLR2A-POLR2J EXOSC2-EXOSC4 EXOSC7-EXOSC4 POLR2D-MEPCE POLR2C-POLR2G EXOSC2-EXOSC7
GO:0017091	MF	AU-rich element binding	2.37811	0	1	3	4	0.0174018	0.128893		EXOSC7-EXOSC4
GO:0044260	BP	cellular macromolecule metabolic process	2.37574	2688	3056	293	323	0.0175137	0.128893	PSMA1-PSMA4 PSMA4-PSMB2 PSMA7-PSMA1 PSMA1-PSMB2 PSMA4-PSMB3 PSMA7-PSMA5 PSMA1-PSMA5 XRCC6-XRCC5 PSMA7-PSMA4 PSMA1-PSMA2 PSMA5-PSMB2 PSMA2-PSMA5 PSMA7-PSMB2 PSMA7-PSMA2 PSMB3-PSMB2 PSMA4-PSMA5 PSMA5-PSMB5 HSP90AA1-HSP90AB1 PSMB6-PSMB5 RPS2-RPS4X PSMA2-PSMB2 PSMA2-PSMA4 PSMA7-PSMB6 PSMA5-PSMB6 PSMA1-PSMB3 PSMA1-PSMB6 PSMB1-PSMA1 PSMA1-PSMB7 PSMA7-PSMB5 PSMB1-PSMB6 PSMB1-PSMA5 PSMA7-PSMB3 PSMB1-PSMA…	PSMA7-PSMA5 HSP90AA1-HSP90AB1 PSMA7-PSMA4 PSMA5-PSMB6 PSMA4-PSMB2 PSMA7-PSMB2 PSMA7-PSMA1 PSMA1-PSMB2 PSMA7-PSMB6 PSMA4-PSMA5 PSMA1-PSMA5 PSMA4-PSMB6 PSMA5-PSMB2 PSMB6-PSMB2 PSMA2-PSMB2 PSMA7-PSMB1 PSMB1-PSMB6 PSMA4-PSMB5 PSMA1-PSMA4 PSMA1-PSMA2 PSMB1-PSMA4 PSMA4-PSMB3 PSMB1-PSMA5 PSMA2-PSMA4 PSMA1-PSMB6 PSMA7-PSMB4 PSMB1-PSMB2 PSMA5-PSMB4 XRCC6-XRCC5 PSMB3-PSMB2 PSMA7-PSMB5 PSMB5-PSMB2 PSMB6-PSM…
GO:0042177	BP	negative regulation of protein catabolic process	-2.37318	5	2	12	12	0.0176358	0.128893	RPL5-SF3B3 RPS7-RPL11 RPS7-RPL23 OGT-RPL5 OGT-SF3B3	RPL5-SF3B3 OGT-SF3B3
GO:0002757	BP	immune response-activating signal transduction	2.37306	175	202	47	48	0.0176413	0.128893	PSMA1-PSMA4 PSMA4-PSMB2 PSMA7-PSMA1 PSMA1-PSMB2 PSMA4-PSMB3 PSMA7-PSMA5 PSMA1-PSMA5 PSMA7-PSMA4 PSMA1-PSMA2 PSMA5-PSMB2 PSMA2-PSMA5 PSMA7-PSMB2 PSMA7-PSMA2 PSMB3-PSMB2 PSMA4-PSMA5 PSMA5-PSMB5 HSP90AA1-HSP90AB1 PSMB6-PSMB5 PSMA2-PSMB2 PSMA2-PSMA4 PSMA7-PSMB6 PSMA5-PSMB6 PSMA1-PSMB3 PSMA1-PSMB6 PSMB1-PSMA1 PSMA1-PSMB7 PSMA7-PSMB5 PSMB1-PSMB6 PSMB1-PSMA5 PSMA7-PSMB3 PSMB1-PSMA4 PSMA5-PSMB3 PSMB6-PSM…	PSMA7-PSMA5 HSP90AA1-HSP90AB1 PSMA7-PSMA4 PSMA5-PSMB6 PSMA4-PSMB2 PSMA7-PSMB2 PSMA7-PSMA1 PSMA1-PSMB2 PSMA7-PSMB6 PSMA4-PSMA5 PSMA1-PSMA5 PSMA4-PSMB6 PSMA5-PSMB2 PSMB6-PSMB2 PSMA2-PSMB2 PSMA7-PSMB1 PSMB1-PSMB6 PSMA4-PSMB5 PSMA1-PSMA4 PSMA1-PSMA2 PSMB1-PSMA4 PSMA4-PSMB3 PSMB1-PSMA5 ARPC1B-ARPC4 PSMA2-PSMA4 PSMA1-PSMB6 PSMA7-PSMB4 PSMB1-PSMB2 PSMA5-PSMB4 PSMB3-PSMB2 PSMA7-PSMB5 PSMB5-PSMB2 PSMB6-PS…
GO:0002764	BP	immune response-regulating signaling pathway	2.37306	175	202	47	48	0.0176413	0.128893	PSMA1-PSMA4 PSMA4-PSMB2 PSMA7-PSMA1 PSMA1-PSMB2 PSMA4-PSMB3 PSMA7-PSMA5 PSMA1-PSMA5 PSMA7-PSMA4 PSMA1-PSMA2 PSMA5-PSMB2 PSMA2-PSMA5 PSMA7-PSMB2 PSMA7-PSMA2 PSMB3-PSMB2 PSMA4-PSMA5 PSMA5-PSMB5 HSP90AA1-HSP90AB1 PSMB6-PSMB5 PSMA2-PSMB2 PSMA2-PSMA4 PSMA7-PSMB6 PSMA5-PSMB6 PSMA1-PSMB3 PSMA1-PSMB6 PSMB1-PSMA1 PSMA1-PSMB7 PSMA7-PSMB5 PSMB1-PSMB6 PSMB1-PSMA5 PSMA7-PSMB3 PSMB1-PSMA4 PSMA5-PSMB3 PSMB6-PSM…	PSMA7-PSMA5 HSP90AA1-HSP90AB1 PSMA7-PSMA4 PSMA5-PSMB6 PSMA4-PSMB2 PSMA7-PSMB2 PSMA7-PSMA1 PSMA1-PSMB2 PSMA7-PSMB6 PSMA4-PSMA5 PSMA1-PSMA5 PSMA4-PSMB6 PSMA5-PSMB2 PSMB6-PSMB2 PSMA2-PSMB2 PSMA7-PSMB1 PSMB1-PSMB6 PSMA4-PSMB5 PSMA1-PSMA4 PSMA1-PSMA2 PSMB1-PSMA4 PSMA4-PSMB3 PSMB1-PSMA5 ARPC1B-ARPC4 PSMA2-PSMA4 PSMA1-PSMB6 PSMA7-PSMB4 PSMB1-PSMB2 PSMA5-PSMB4 PSMB3-PSMB2 PSMA7-PSMB5 PSMB5-PSMB2 PSMB6-PS…
GO:0003755	MF	peptidyl-prolyl cis-trans isomerase activity	2.37286	0	1	4	4	0.0176511	0.128893		FKBP4-FKBP10
GO:0005527	MF	macrolide binding	2.37286	0	1	4	4	0.0176511	0.128893		FKBP4-FKBP10
GO:0005528	MF	FK506 binding	2.37286	0	1	4	4	0.0176511	0.128893		FKBP4-FKBP10
GO:0016859	MF	cis-trans isomerase activity	2.37286	0	1	4	4	0.0176511	0.128893		FKBP4-FKBP10
GO:0006898	BP	receptor-mediated endocytosis	2.35168	0	1	6	6	0.0186887	0.136032		HSP90AA1-HSP90B1
GO:0003012	BP	muscle system process	2.3433	0	1	6	9	0.0191138	0.13824		MYL12A-MYL9
GO:0006936	BP	muscle contraction	2.3433	0	1	6	9	0.0191138	0.13824		MYL12A-MYL9
GO:0007399	BP	nervous system development	2.34037	0	1	5	5	0.0192648	0.13889		DPYSL2-MTR
GO:0051234	BP	establishment of localization	2.32834	1867	2059	232	237	0.0198943	0.142975	PSMA1-PSMA4 PSMA4-PSMB2 PSMA7-PSMA1 PSMA1-PSMB2 PSMA4-PSMB3 PSMA7-PSMA5 PSMA1-PSMA5 XRCC6-XRCC5 PSMA7-PSMA4 PSMA1-PSMA2 PSMA5-PSMB2 PSMA2-PSMA5 PSMA7-PSMB2 PSMA7-PSMA2 PSMB3-PSMB2 PSMA4-PSMA5 PSMA5-PSMB5 HSP90AA1-HSP90AB1 PSMB6-PSMB5 ACTN4-ACTN1 RPS2-RPS4X PSMA2-PSMB2 PSMA2-PSMA4 PSMA7-PSMB6 PSMA5-PSMB6 PSMA1-PSMB3 PSMA1-PSMB6 PSMB1-PSMA1 PSMA1-PSMB7 PSMA7-PSMB5 PSMB1-PSMB6 PSMB1-PSMA5 PSMA7-PSMB…	PSMA7-PSMA5 HSP90AA1-HSP90AB1 PSMA7-PSMA4 PSMA5-PSMB6 PSMA4-PSMB2 PSMA7-PSMB2 PSMA7-PSMA1 PSMA1-PSMB2 PSMA7-PSMB6 PSMA4-PSMA5 PSMA1-PSMA5 PSMA4-PSMB6 PSMA5-PSMB2 PSMB6-PSMB2 PSMA2-PSMB2 PSMA7-PSMB1 PSMB1-PSMB6 PSMA4-PSMB5 PSMA1-PSMA4 PSMA1-PSMA2 PSMB1-PSMA4 PSMA4-PSMB3 PSMB1-PSMA5 PSMA2-PSMA4 PSMA1-PSMB6 PSMA7-PSMB4 PSMB1-PSMB2 PSMA5-PSMB4 XRCC6-XRCC5 PSMB3-PSMB2 PSMA7-PSMB5 PSMB5-PSMB2 PSMB6-PSM…
GO:0002684	BP	positive regulation of immune system process	2.31713	186	208	59	61	0.0204966	0.146838	PSMA1-PSMA4 PSMA4-PSMB2 PSMA7-PSMA1 PSMA1-PSMB2 PSMA4-PSMB3 PSMA7-PSMA5 PSMA1-PSMA5 XRCC6-XRCC5 PSMA7-PSMA4 PSMA1-PSMA2 PSMA5-PSMB2 PSMA2-PSMA5 PSMA7-PSMB2 PSMA7-PSMA2 PSMB3-PSMB2 PSMA4-PSMA5 PSMA5-PSMB5 HSP90AA1-HSP90AB1 PSMB6-PSMB5 PSMA2-PSMB2 PSMA2-PSMA4 PSMA7-PSMB6 PSMA5-PSMB6 PSMA1-PSMB3 PSMA1-PSMB6 PSMB1-PSMA1 PSMA1-PSMB7 PSMA7-PSMB5 PSMB1-PSMB6 PSMB1-PSMA5 PSMA7-PSMB3 PSMB1-PSMA4 PSMA5-PSM…	PSMA7-PSMA5 HSP90AA1-HSP90AB1 PSMA7-PSMA4 PSMA5-PSMB6 PSMA4-PSMB2 PSMA7-PSMB2 PSMA7-PSMA1 PSMA1-PSMB2 PSMA7-PSMB6 PSMA4-PSMA5 PSMA1-PSMA5 PSMA4-PSMB6 PSMA5-PSMB2 PSMB6-PSMB2 PSMA2-PSMB2 PSMA7-PSMB1 PSMB1-PSMB6 PSMA4-PSMB5 PSMA1-PSMA4 PSMA1-PSMA2 PSMB1-PSMA4 PSMA4-PSMB3 PSMB1-PSMA5 ARPC1B-ARPC4 PSMA2-PSMA4 PSMA1-PSMB6 PSMA7-PSMB4 PSMB1-PSMB2 PSMA5-PSMB4 XRCC6-XRCC5 PSMB3-PSMB2 PSMA7-PSMB5 PSMB5-PS…
GO:0000313	CC	organellar ribosome	2.31233	3	4	3	5	0.0207596	0.14779	MRPL51-MRPL13 MRPL49-MRPL13 MRPL49-MRPL51	MRPL51-MRPL13 MRPL49-MRPL13 MRPL49-MRPL51 MRPL49-MRP63
GO:0005761	CC	mitochondrial ribosome	2.31233	3	4	3	5	0.0207596	0.14779	MRPL51-MRPL13 MRPL49-MRPL13 MRPL49-MRPL51	MRPL51-MRPL13 MRPL49-MRPL13 MRPL49-MRPL51 MRPL49-MRP63
GO:0034404	BP	nucleobase-containing small molecule biosynthetic process	-2.30444	5	2	22	19	0.0211978	0.150214	ALDOA-PKM2 GPX1-PKM2 CTPS1-DCTPP1 PNP-HPRT1 PKM2-CTPS1	ALDOA-PKM2 TXNDC9-PDCL3
GO:0005488	MF	binding	2.30383	5201	5917	451	488	0.0212323	0.150214	XRCC6-XRCC5 HIST1H1E-HIST1H1C HSP90AA1-HSP90AB1 ACTN4-ACTN1 RPS2-RPS4X PSMA1-PSMB6 ARPC1B-ACTR3 RPL13-RPS3A RPS3A-RPS11 RPS11-RPS4X HIST1H1E-RPL31 ARPC3-ACTR3 ARPC1B-ARPC3 RPS3A-RPS14 HIST1H1E-CCDC86 RPS14-RPS11 RPS14-RPS23 SYNCRIP-RPS2 CCT6A-CCT2 HNRNPA1-HIST1H1E RPS3A-RPS4X RPL3-RPS4X HIST1H1C-CCDC86 CCT4-CCT7 RPL13-RPS11 ARPC2-ACTR3 RPL35A-RPL6 SYNCRIP-RPS4X RPS2-RPS11 RPS23-RPS11 HIST1H1E-DDX…	HSP90AA1-HSP90AB1 ARPC1B-ARPC4 HIST1H1E-HIST1H1C PSMA1-PSMB6 XRCC6-XRCC5 TUBA1B-TUBB4B ARPC1B-ARPC3 RPS16-RPS18 ARPC4-ACTR3 HIST1H1E-RPL31 ARPC1B-ACTR3 RPS16-RPS4X RPS2-RPS4X HIST1H1E-RPL23A RPS2-RPS16 ARPC3-ARPC4 RPS16-RPS11 RPS23-RPS13 HIST1H1E-CCDC86 EEF1G-EEF1D RPS11-RPS4X HIST1H1C-CCDC86 HIST1H1B-HIST1H1C RPS18-RPS11 HIST1H1C-RPL23A CCT6A-CCT2 ARPC3-ACTR3 CCDC86-DDX21 RPS2-RPS11 RPL23A-HIST1…
GO:0006101	BP	citrate metabolic process	2.30224	3	5	8	10	0.0213216	0.150377	IDH3B-IDH3A IDH3B-IDH3G IDH3A-IDH3G	IDH3B-IDH3A IDH3A-IDH3G IDH3B-IDH3G SDHA-SUCLG2 SDHA-IDH2
GO:0051287	MF	NAD binding	2.27814	0	1	4	4	0.0227185	0.159733		ALDH2-ALDH1B1
GO:0072562	CC	blood microparticle	2.2769	1	3	8	9	0.0227923	0.159757	HSPA8-HSPA6	HSPA8-HSPA6 MSN-YWHAZ PSMC5-GRIPAP1
GO:0023057	BP	negative regulation of signaling	2.27562	143	168	55	59	0.0228688	0.1598	PSMA1-PSMA4 PSMA4-PSMB2 PSMA7-PSMA1 PSMA1-PSMB2 PSMA4-PSMB3 PSMA7-PSMA5 PSMA1-PSMA5 PSMA7-PSMA4 PSMA1-PSMA2 PSMA5-PSMB2 PSMA2-PSMA5 PSMA7-PSMB2 PSMA7-PSMA2 PSMB3-PSMB2 PSMA4-PSMA5 PSMA5-PSMB5 PSMB6-PSMB5 PSMA2-PSMB2 PSMA2-PSMA4 PSMA7-PSMB6 PSMA5-PSMB6 PSMA1-PSMB3 PSMA1-PSMB6 PSMB1-PSMA1 PSMA1-PSMB7 PSMA7-PSMB5 PSMB1-PSMB6 PSMB1-PSMA5 PSMA7-PSMB3 PSMB1-PSMA4 PSMA5-PSMB3 PSMB6-PSMB2 PSMA7-PSMB1 PSM…	PSMA7-PSMA5 PSMA7-PSMA4 PSMA5-PSMB6 PSMA4-PSMB2 PSMA7-PSMB2 PSMA7-PSMA1 PSMA1-PSMB2 PSMA7-PSMB6 PSMA4-PSMA5 PSMA1-PSMA5 PSMA4-PSMB6 PSMA5-PSMB2 PSMB6-PSMB2 PSMA2-PSMB2 PSMA7-PSMB1 PSMB1-PSMB6 PSMA4-PSMB5 PSMA1-PSMA4 PSMA1-PSMA2 PSMB1-PSMA4 PSMA4-PSMB3 PSMB1-PSMA5 PSMA2-PSMA4 PSMA1-PSMB6 PSMA7-PSMB4 PSMB1-PSMB2 PSMA5-PSMB4 PSMB3-PSMB2 PSMA7-PSMB5 PSMB5-PSMB2 PSMB6-PSMB5 PSMA7-PSMA2 PSMA2-PSMA5 PSM…
GO:0009968	BP	negative regulation of signal transduction	2.27203	143	168	54	59	0.0230846	0.160322	PSMA1-PSMA4 PSMA4-PSMB2 PSMA7-PSMA1 PSMA1-PSMB2 PSMA4-PSMB3 PSMA7-PSMA5 PSMA1-PSMA5 PSMA7-PSMA4 PSMA1-PSMA2 PSMA5-PSMB2 PSMA2-PSMA5 PSMA7-PSMB2 PSMA7-PSMA2 PSMB3-PSMB2 PSMA4-PSMA5 PSMA5-PSMB5 PSMB6-PSMB5 PSMA2-PSMB2 PSMA2-PSMA4 PSMA7-PSMB6 PSMA5-PSMB6 PSMA1-PSMB3 PSMA1-PSMB6 PSMB1-PSMA1 PSMA1-PSMB7 PSMA7-PSMB5 PSMB1-PSMB6 PSMB1-PSMA5 PSMA7-PSMB3 PSMB1-PSMA4 PSMA5-PSMB3 PSMB6-PSMB2 PSMA7-PSMB1 PSM…	PSMA7-PSMA5 PSMA7-PSMA4 PSMA5-PSMB6 PSMA4-PSMB2 PSMA7-PSMB2 PSMA7-PSMA1 PSMA1-PSMB2 PSMA7-PSMB6 PSMA4-PSMA5 PSMA1-PSMA5 PSMA4-PSMB6 PSMA5-PSMB2 PSMB6-PSMB2 PSMA2-PSMB2 PSMA7-PSMB1 PSMB1-PSMB6 PSMA4-PSMB5 PSMA1-PSMA4 PSMA1-PSMA2 PSMB1-PSMA4 PSMA4-PSMB3 PSMB1-PSMA5 PSMA2-PSMA4 PSMA1-PSMB6 PSMA7-PSMB4 PSMB1-PSMB2 PSMA5-PSMB4 PSMB3-PSMB2 PSMA7-PSMB5 PSMB5-PSMB2 PSMB6-PSMB5 PSMA7-PSMA2 PSMA2-PSMA5 PSM…
GO:0010648	BP	negative regulation of cell communication	2.27203	143	168	54	59	0.0230846	0.160322	PSMA1-PSMA4 PSMA4-PSMB2 PSMA7-PSMA1 PSMA1-PSMB2 PSMA4-PSMB3 PSMA7-PSMA5 PSMA1-PSMA5 PSMA7-PSMA4 PSMA1-PSMA2 PSMA5-PSMB2 PSMA2-PSMA5 PSMA7-PSMB2 PSMA7-PSMA2 PSMB3-PSMB2 PSMA4-PSMA5 PSMA5-PSMB5 PSMB6-PSMB5 PSMA2-PSMB2 PSMA2-PSMA4 PSMA7-PSMB6 PSMA5-PSMB6 PSMA1-PSMB3 PSMA1-PSMB6 PSMB1-PSMA1 PSMA1-PSMB7 PSMA7-PSMB5 PSMB1-PSMB6 PSMB1-PSMA5 PSMA7-PSMB3 PSMB1-PSMA4 PSMA5-PSMB3 PSMB6-PSMB2 PSMA7-PSMB1 PSM…	PSMA7-PSMA5 PSMA7-PSMA4 PSMA5-PSMB6 PSMA4-PSMB2 PSMA7-PSMB2 PSMA7-PSMA1 PSMA1-PSMB2 PSMA7-PSMB6 PSMA4-PSMA5 PSMA1-PSMA5 PSMA4-PSMB6 PSMA5-PSMB2 PSMB6-PSMB2 PSMA2-PSMB2 PSMA7-PSMB1 PSMB1-PSMB6 PSMA4-PSMB5 PSMA1-PSMA4 PSMA1-PSMA2 PSMB1-PSMA4 PSMA4-PSMB3 PSMB1-PSMA5 PSMA2-PSMA4 PSMA1-PSMB6 PSMA7-PSMB4 PSMB1-PSMB2 PSMA5-PSMB4 PSMB3-PSMB2 PSMA7-PSMB5 PSMB5-PSMB2 PSMB6-PSMB5 PSMA7-PSMA2 PSMA2-PSMA5 PSM…
GO:0036402	MF	proteasome-activating ATPase activity	2.26804	5	6	6	6	0.0233268	0.160531	PSMC4-PSMC5 PSMC2-PSMC1 PSMC4-PSMC6 PSMC3-PSMC6 PSMC5-PSMC6	PSMC2-PSMC1 PSMC4-PSMC5 PSMC3-PSMC6 PSMC5-PSMC6 PSMC4-PSMC6 PSMC3-PSMC5
GO:0045898	BP	regulation of RNA polymerase II transcriptional preinitiation complex assembly	2.26804	5	6	6	6	0.0233268	0.160531	PSMC4-PSMC5 PSMC2-PSMC1 PSMC4-PSMC6 PSMC3-PSMC6 PSMC5-PSMC6	PSMC2-PSMC1 PSMC4-PSMC5 PSMC3-PSMC6 PSMC5-PSMC6 PSMC4-PSMC6 PSMC3-PSMC5
GO:0045899	BP	positive regulation of RNA polymerase II transcriptional preinitiation complex assembly	2.26804	5	6	6	6	0.0233268	0.160531	PSMC4-PSMC5 PSMC2-PSMC1 PSMC4-PSMC6 PSMC3-PSMC6 PSMC5-PSMC6	PSMC2-PSMC1 PSMC4-PSMC5 PSMC3-PSMC6 PSMC5-PSMC6 PSMC4-PSMC6 PSMC3-PSMC5
GO:0016070	BP	RNA metabolic process	2.26147	2248	2290	178	193	0.0237299	0.162812	RPS2-RPS4X RPL13-RPS3A RPS3A-RPS11 RPS11-RPS4X RPS3A-RPS14 RPS14-RPS11 RPS14-RPS23 SYNCRIP-RPS2 RPS3A-RPS4X RPL3-RPS4X RPL13-RPS11 RPL35A-RPL6 SYNCRIP-RPS4X RPS2-RPS11 RPS23-RPS11 RPS3A-RPS23 SYNCRIP-RPL3 RPL31-DDX21 RPL13-RPS4X RPS2-RPL3 RPL13A-RPL18A RPLP0-RPL7A RPL17-RPL13 RPS14-RPS4X RPS4X-RPL19 RPL31-HNRNPA0 RPL13-RPS14 SYNCRIP-YBX1 RPS2-RPS3A RPL29-RPL31 RPS3A-RPS13 RPL13-RPS23 RPS23-RPS4X …	RPS16-RPS18 RPS16-RPS4X RPS2-RPS4X RPS2-RPS16 RPS16-RPS11 RPS23-RPS13 RPS11-RPS4X RPS18-RPS11 RPS2-RPS11 RPS16-RPS13 RPL13A-RPL18A RPS18-RPS4X RPS13-RPS4X RPS2-RPS18 RPS13-RPS11 RPS14-RPS13 RPS3A-RPS13 RPS18-RPS13 RPL35A-RPL6 RPS3A-RPS11 RPL13-RPS3A RPL23A-RPL31 RPL31-DDX21 RPS3A-RPS4X RPL23A-YBX1 SYNCRIP-RPS4X RPS3A-RPS14 RPL12-RPL15 SYNCRIP-RPL29 SYNCRIP-RPS2 RPS16-RPS23 RPL21-RPL6 RPS14-RPS11 …
GO:0008283	BP	cell proliferation	2.24821	2	9	17	18	0.0245626	0.168017	RPL23A-LARP1 GLUL-NASP	RPL23A-LARP1 GLUL-NASP NES-LARP1 RPL23A-PA2G4 STAT1-NUDC NASP-NUDC GLUL-STAT1 GLUL-NUDC STAT1-NASP
GO:0045861	BP	negative regulation of proteolysis	-2.2414	4	1	16	14	0.0249999	0.170495	RPS7-RPL11 SFN-YWHAE RPS7-RPL23 OGT-RPL5	SFN-YWHAE
GO:0097711	BP	ciliary basal body-plasma membrane docking	-2.23868	6	3	9	9	0.0251767	0.170675	YWHAG-YWHAE YWHAE-TUBB4B YWHAG-TUBB4B PAFAH1B1-TUBB4B PAFAH1B1-YWHAE PAFAH1B1-YWHAG	YWHAG-YWHAE YWHAE-TUBB4B YWHAG-TUBB4B
GO:0140056	BP	organelle localization by membrane tethering	-2.23868	6	3	9	9	0.0251767	0.170675	YWHAG-YWHAE YWHAE-TUBB4B YWHAG-TUBB4B PAFAH1B1-TUBB4B PAFAH1B1-YWHAE PAFAH1B1-YWHAG	YWHAG-YWHAE YWHAE-TUBB4B YWHAG-TUBB4B
GO:0004029	MF	aldehyde dehydrogenase (NAD) activity	2.20012	1	2	3	4	0.0277986	0.187889	ALDH1B1-ALDH9A1	ALDH2-ALDH1B1 ALDH1B1-ALDH9A1
GO:0034504	BP	protein localization to nucleus	2.19506	0	1	9	9	0.0281596	0.189653		KPNA2-KPNB1
GO:0030117	CC	membrane coat	-2.1918	6	5	5	5	0.0283937	0.189653	COPB1-COPA COPE-COPA COPA-COPG1 COPE-COPB1 COPB1-COPG1 COPE-COPG1	COPE-COPG1 COPB1-COPG1 COPE-COPB1 COPE-COPA COPA-COPG1
GO:0030120	CC	vesicle coat	-2.1918	6	5	5	5	0.0283937	0.189653	COPB1-COPA COPE-COPA COPA-COPG1 COPE-COPB1 COPB1-COPG1 COPE-COPG1	COPE-COPG1 COPB1-COPG1 COPE-COPB1 COPE-COPA COPA-COPG1
GO:0030126	CC	COPI vesicle coat	-2.1918	6	5	5	5	0.0283937	0.189653	COPB1-COPA COPE-COPA COPA-COPG1 COPE-COPB1 COPB1-COPG1 COPE-COPG1	COPE-COPG1 COPB1-COPG1 COPE-COPB1 COPE-COPA COPA-COPG1
GO:0006810	BP	transport	2.1745	1813	1986	227	232	0.0296674	0.19758	PSMA1-PSMA4 PSMA4-PSMB2 PSMA7-PSMA1 PSMA1-PSMB2 PSMA4-PSMB3 PSMA7-PSMA5 PSMA1-PSMA5 XRCC6-XRCC5 PSMA7-PSMA4 PSMA1-PSMA2 PSMA5-PSMB2 PSMA2-PSMA5 PSMA7-PSMB2 PSMA7-PSMA2 PSMB3-PSMB2 PSMA4-PSMA5 PSMA5-PSMB5 HSP90AA1-HSP90AB1 PSMB6-PSMB5 ACTN4-ACTN1 RPS2-RPS4X PSMA2-PSMB2 PSMA2-PSMA4 PSMA7-PSMB6 PSMA5-PSMB6 PSMA1-PSMB3 PSMA1-PSMB6 PSMB1-PSMA1 PSMA1-PSMB7 PSMA7-PSMB5 PSMB1-PSMB6 PSMB1-PSMA5 PSMA7-PSMB…	PSMA7-PSMA5 HSP90AA1-HSP90AB1 PSMA7-PSMA4 PSMA5-PSMB6 PSMA4-PSMB2 PSMA7-PSMB2 PSMA7-PSMA1 PSMA1-PSMB2 PSMA7-PSMB6 PSMA4-PSMA5 PSMA1-PSMA5 PSMA4-PSMB6 PSMA5-PSMB2 PSMB6-PSMB2 PSMA2-PSMB2 PSMA7-PSMB1 PSMB1-PSMB6 PSMA4-PSMB5 PSMA1-PSMA4 PSMA1-PSMA2 PSMB1-PSMA4 PSMA4-PSMB3 PSMB1-PSMA5 PSMA2-PSMA4 PSMA1-PSMB6 PSMA7-PSMB4 PSMB1-PSMB2 PSMA5-PSMB4 XRCC6-XRCC5 PSMB3-PSMB2 PSMA7-PSMB5 PSMB5-PSMB2 PSMB6-PSM…
GO:0022603	BP	regulation of anatomical structure morphogenesis	2.16155	150	174	51	59	0.0306531	0.203547	PSMA1-PSMA4 PSMA4-PSMB2 PSMA7-PSMA1 PSMA1-PSMB2 PSMA4-PSMB3 PSMA7-PSMA5 PSMA1-PSMA5 PSMA7-PSMA4 PSMA1-PSMA2 PSMA5-PSMB2 PSMA2-PSMA5 PSMA7-PSMB2 PSMA7-PSMA2 PSMB3-PSMB2 PSMA4-PSMA5 PSMA5-PSMB5 PSMB6-PSMB5 PSMA2-PSMB2 PSMA2-PSMA4 PSMA7-PSMB6 PSMA5-PSMB6 PSMA1-PSMB3 PSMA1-PSMB6 PSMB1-PSMA1 PSMA1-PSMB7 PSMA7-PSMB5 PSMB1-PSMB6 PSMB1-PSMA5 PSMA7-PSMB3 PSMB1-PSMA4 PSMA5-PSMB3 PSMB6-PSMB2 PSMA7-PSMB1 PSM…	PSMA7-PSMA5 PSMA7-PSMA4 PSMA5-PSMB6 PSMA4-PSMB2 PSMA7-PSMB2 PSMA7-PSMA1 PSMA1-PSMB2 PSMA7-PSMB6 PSMA4-PSMA5 PSMA1-PSMA5 PSMA4-PSMB6 PSMA5-PSMB2 PSMB6-PSMB2 PSMA2-PSMB2 PSMA7-PSMB1 PSMB1-PSMB6 PSMA4-PSMB5 PSMA1-PSMA4 PSMA1-PSMA2 PSMB1-PSMA4 PSMA4-PSMB3 PSMB1-PSMA5 PSMA2-PSMA4 PSMA1-PSMB6 PSMA7-PSMB4 PSMB1-PSMB2 PSMA5-PSMB4 PSMB3-PSMB2 PSMA7-PSMB5 PSMB5-PSMB2 PSMB6-PSMB5 PSMA7-PSMA2 PSMA2-PSMA5 PSM…
GO:0000151	CC	ubiquitin ligase complex	2.13933	1	2	10	10	0.0324093	0.214582	CUL4A-DDB2	CUL4A-DDB2 CUL4A-STUB1
GO:0016620	MF	oxidoreductase activity, acting on the aldehyde or oxo group of donors, NAD or NADP as acceptor	2.125	1	2	4	5	0.0335862	0.221085	ALDH1B1-ALDH9A1	ALDH2-ALDH1B1 ALDH1B1-ALDH9A1
GO:0016903	MF	oxidoreductase activity, acting on the aldehyde or oxo group of donors	2.125	1	2	4	5	0.0335862	0.221085	ALDH1B1-ALDH9A1	ALDH2-ALDH1B1 ALDH1B1-ALDH9A1
GO:1901532	BP	regulation of hematopoietic progenitor cell differentiation	2.12152	139	156	35	37	0.0338781	0.221721	PSMA1-PSMA4 PSMA4-PSMB2 PSMA7-PSMA1 PSMA1-PSMB2 PSMA4-PSMB3 PSMA7-PSMA5 PSMA1-PSMA5 PSMA7-PSMA4 PSMA1-PSMA2 PSMA5-PSMB2 PSMA2-PSMA5 PSMA7-PSMB2 PSMA7-PSMA2 PSMB3-PSMB2 PSMA4-PSMA5 PSMA5-PSMB5 PSMB6-PSMB5 PSMA2-PSMB2 PSMA2-PSMA4 PSMA7-PSMB6 PSMA5-PSMB6 PSMA1-PSMB3 PSMA1-PSMB6 PSMB1-PSMA1 PSMA1-PSMB7 PSMA7-PSMB5 PSMB1-PSMB6 PSMB1-PSMA5 PSMA7-PSMB3 PSMB1-PSMA4 PSMA5-PSMB3 PSMB6-PSMB2 PSMA7-PSMB1 PSM…	PSMA7-PSMA5 PSMA7-PSMA4 PSMA5-PSMB6 PSMA4-PSMB2 PSMA7-PSMB2 PSMA7-PSMA1 PSMA1-PSMB2 PSMA7-PSMB6 PSMA4-PSMA5 PSMA1-PSMA5 PSMA4-PSMB6 PSMA5-PSMB2 PSMB6-PSMB2 PSMA2-PSMB2 PSMA7-PSMB1 PSMB1-PSMB6 PSMA4-PSMB5 PSMA1-PSMA4 PSMA1-PSMA2 PSMB1-PSMA4 PSMA4-PSMB3 PSMB1-PSMA5 PSMA2-PSMA4 PSMA1-PSMB6 PSMA7-PSMB4 PSMB1-PSMB2 PSMA5-PSMB4 PSMB3-PSMB2 PSMA7-PSMB5 PSMB5-PSMB2 PSMB6-PSMB5 PSMA7-PSMA2 PSMA2-PSMA5 PSM…
GO:1902036	BP	regulation of hematopoietic stem cell differentiation	2.12152	139	156	35	37	0.0338781	0.221721	PSMA1-PSMA4 PSMA4-PSMB2 PSMA7-PSMA1 PSMA1-PSMB2 PSMA4-PSMB3 PSMA7-PSMA5 PSMA1-PSMA5 PSMA7-PSMA4 PSMA1-PSMA2 PSMA5-PSMB2 PSMA2-PSMA5 PSMA7-PSMB2 PSMA7-PSMA2 PSMB3-PSMB2 PSMA4-PSMA5 PSMA5-PSMB5 PSMB6-PSMB5 PSMA2-PSMB2 PSMA2-PSMA4 PSMA7-PSMB6 PSMA5-PSMB6 PSMA1-PSMB3 PSMA1-PSMB6 PSMB1-PSMA1 PSMA1-PSMB7 PSMA7-PSMB5 PSMB1-PSMB6 PSMB1-PSMA5 PSMA7-PSMB3 PSMB1-PSMA4 PSMA5-PSMB3 PSMB6-PSMB2 PSMA7-PSMB1 PSM…	PSMA7-PSMA5 PSMA7-PSMA4 PSMA5-PSMB6 PSMA4-PSMB2 PSMA7-PSMB2 PSMA7-PSMA1 PSMA1-PSMB2 PSMA7-PSMB6 PSMA4-PSMA5 PSMA1-PSMA5 PSMA4-PSMB6 PSMA5-PSMB2 PSMB6-PSMB2 PSMA2-PSMB2 PSMA7-PSMB1 PSMB1-PSMB6 PSMA4-PSMB5 PSMA1-PSMA4 PSMA1-PSMA2 PSMB1-PSMA4 PSMA4-PSMB3 PSMB1-PSMA5 PSMA2-PSMA4 PSMA1-PSMB6 PSMA7-PSMB4 PSMB1-PSMB2 PSMA5-PSMB4 PSMB3-PSMB2 PSMA7-PSMB5 PSMB5-PSMB2 PSMB6-PSMB5 PSMA7-PSMA2 PSMA2-PSMA5 PSM…
GO:2000058	BP	regulation of ubiquitin-dependent protein catabolic process	-2.1188	4	1	14	12	0.0341074	0.22258	RPS7-RPL11 RPL5-HSPBP1 RPS7-RPL23 OGT-RPL5	RPL5-RAD23B
GO:0031974	CC	membrane-enclosed lumen	2.11356	152	191	120	124	0.0345526	0.223558	XRCC6-XRCC5 PSMA2-PSMA5 HSP90AA1-HSP90AB1 ACTN4-ACTN1 PSMB1-PSMA5 PSMA2-PSMB7 PSMB1-PSMA2 PSMA5-PSMB7 PSMB1-PSMB7 ARPC5-ACTR2 CAT-IARS2 PSMD12-PSMD3 PSMD11-PSMD12 PSMD12-PSMD13 PSMD3-PSMD1 PSMD11-PSMD3 PSMD14-PSMD3 XRCC6-ILF2 PSMC2-PSMD2 PSMD12-PSMD1 PSMD12-PSMD14 XRCC5-ILF2 PSMD11-PSMD14 IDH3B-IDH3A XRCC6-AGL XRCC5-AGL PSMD14-PSMD1 PSMD11-PSMD13 PSMD3-PSMD13 PSMD1-PSMD13 ALDH1B1-RCN1 PSMD11-PSMD…	HSP90AA1-HSP90AB1 PSMB1-PSMA5 XRCC6-XRCC5 PSMA2-PSMA5 PSMB1-PSMA2 PSMD12-PSMD7 PSMD12-PSMD1 PSMA5-PSMB7 PSMA2-PSMB7 PSMB1-PSMB7 IDH3B-IDH3A PSMD11-PSMD12 ARPC5-ACTR2 PSMD7-PSMD1 PSMD12-PSMD3 PSMD12-PSMD14 PSMC2-PSMD2 PSMD14-PSMD1 ACTN4-ACTN1 PSMD3-PSMD1 PSMD3-PSMD7 PSMD11-PSMD1 PSMD14-PSMD7 IDH3A-IDH3G PSMD11-PSMD7 PSMD11-PSMD14 PSMD11-PSMD3 PSMD14-PSMD3 ALDH2-RCN1 RPS3-ILF2 IDH3B-IDH3G PSMD12-PS…
GO:0043233	CC	organelle lumen	2.11356	152	191	120	124	0.0345526	0.223558	XRCC6-XRCC5 PSMA2-PSMA5 HSP90AA1-HSP90AB1 ACTN4-ACTN1 PSMB1-PSMA5 PSMA2-PSMB7 PSMB1-PSMA2 PSMA5-PSMB7 PSMB1-PSMB7 ARPC5-ACTR2 CAT-IARS2 PSMD12-PSMD3 PSMD11-PSMD12 PSMD12-PSMD13 PSMD3-PSMD1 PSMD11-PSMD3 PSMD14-PSMD3 XRCC6-ILF2 PSMC2-PSMD2 PSMD12-PSMD1 PSMD12-PSMD14 XRCC5-ILF2 PSMD11-PSMD14 IDH3B-IDH3A XRCC6-AGL XRCC5-AGL PSMD14-PSMD1 PSMD11-PSMD13 PSMD3-PSMD13 PSMD1-PSMD13 ALDH1B1-RCN1 PSMD11-PSMD…	HSP90AA1-HSP90AB1 PSMB1-PSMA5 XRCC6-XRCC5 PSMA2-PSMA5 PSMB1-PSMA2 PSMD12-PSMD7 PSMD12-PSMD1 PSMA5-PSMB7 PSMA2-PSMB7 PSMB1-PSMB7 IDH3B-IDH3A PSMD11-PSMD12 ARPC5-ACTR2 PSMD7-PSMD1 PSMD12-PSMD3 PSMD12-PSMD14 PSMC2-PSMD2 PSMD14-PSMD1 ACTN4-ACTN1 PSMD3-PSMD1 PSMD3-PSMD7 PSMD11-PSMD1 PSMD14-PSMD7 IDH3A-IDH3G PSMD11-PSMD7 PSMD11-PSMD14 PSMD11-PSMD3 PSMD14-PSMD3 ALDH2-RCN1 RPS3-ILF2 IDH3B-IDH3G PSMD12-PS…
GO:0070013	CC	intracellular organelle lumen	2.11356	152	191	120	124	0.0345526	0.223558	XRCC6-XRCC5 PSMA2-PSMA5 HSP90AA1-HSP90AB1 ACTN4-ACTN1 PSMB1-PSMA5 PSMA2-PSMB7 PSMB1-PSMA2 PSMA5-PSMB7 PSMB1-PSMB7 ARPC5-ACTR2 CAT-IARS2 PSMD12-PSMD3 PSMD11-PSMD12 PSMD12-PSMD13 PSMD3-PSMD1 PSMD11-PSMD3 PSMD14-PSMD3 XRCC6-ILF2 PSMC2-PSMD2 PSMD12-PSMD1 PSMD12-PSMD14 XRCC5-ILF2 PSMD11-PSMD14 IDH3B-IDH3A XRCC6-AGL XRCC5-AGL PSMD14-PSMD1 PSMD11-PSMD13 PSMD3-PSMD13 PSMD1-PSMD13 ALDH1B1-RCN1 PSMD11-PSMD…	HSP90AA1-HSP90AB1 PSMB1-PSMA5 XRCC6-XRCC5 PSMA2-PSMA5 PSMB1-PSMA2 PSMD12-PSMD7 PSMD12-PSMD1 PSMA5-PSMB7 PSMA2-PSMB7 PSMB1-PSMB7 IDH3B-IDH3A PSMD11-PSMD12 ARPC5-ACTR2 PSMD7-PSMD1 PSMD12-PSMD3 PSMD12-PSMD14 PSMC2-PSMD2 PSMD14-PSMD1 ACTN4-ACTN1 PSMD3-PSMD1 PSMD3-PSMD7 PSMD11-PSMD1 PSMD14-PSMD7 IDH3A-IDH3G PSMD11-PSMD7 PSMD11-PSMD14 PSMD11-PSMD3 PSMD14-PSMD3 ALDH2-RCN1 RPS3-ILF2 IDH3B-IDH3G PSMD12-PS…
GO:0007166	BP	cell surface receptor signaling pathway	2.11071	282	342	90	103	0.0347971	0.223888	PSMA1-PSMA4 PSMA4-PSMB2 PSMA7-PSMA1 PSMA1-PSMB2 PSMA4-PSMB3 PSMA7-PSMA5 PSMA1-PSMA5 PSMA7-PSMA4 PSMA1-PSMA2 PSMA5-PSMB2 PSMA2-PSMA5 PSMA7-PSMB2 PSMA7-PSMA2 PSMB3-PSMB2 PSMA4-PSMA5 PSMA5-PSMB5 HSP90AA1-HSP90AB1 PSMB6-PSMB5 PSMA2-PSMB2 PSMA2-PSMA4 PSMA7-PSMB6 PSMA5-PSMB6 PSMA1-PSMB3 PSMA1-PSMB6 PSMB1-PSMA1 PSMA1-PSMB7 PSMA7-PSMB5 PSMB1-PSMB6 PSMB1-PSMA5 PSMA7-PSMB3 PSMB1-PSMA4 PSMA5-PSMB3 PSMB6-PSM…	PSMA7-PSMA5 HSP90AA1-HSP90AB1 PSMA7-PSMA4 PSMA5-PSMB6 PSMA4-PSMB2 PSMA7-PSMB2 PSMA7-PSMA1 PSMA1-PSMB2 PSMA7-PSMB6 PSMA4-PSMA5 PSMA1-PSMA5 PSMA4-PSMB6 PSMA5-PSMB2 PSMB6-PSMB2 PSMA2-PSMB2 PSMA7-PSMB1 PSMB1-PSMB6 PSMA4-PSMB5 PSMA1-PSMA4 PSMA1-PSMA2 PSMB1-PSMA4 PSMA4-PSMB3 PSMB1-PSMA5 ARPC1B-ARPC4 PSMA2-PSMA4 PSMA1-PSMB6 PSMA7-PSMB4 PSMB1-PSMB2 PSMA5-PSMB4 PSMB3-PSMB2 PSMA7-PSMB5 PSMB5-PSMB2 PSMB6-PS…
GO:0005778	CC	peroxisomal membrane	2.10952	0	1	3	3	0.0348994	0.223888		CAT-PEX19
GO:0031903	CC	microbody membrane	2.10952	0	1	3	3	0.0348994	0.223888		CAT-PEX19
GO:0032989	BP	cellular component morphogenesis	-2.10145	2	1	10	10	0.0356018	0.227751	KIAA1598-ACTN1 CAP2-CAP1	KIAA1598-ACTN1
GO:0038093	BP	Fc receptor signaling pathway	2.08908	175	200	45	46	0.0367004	0.23412	PSMA1-PSMA4 PSMA4-PSMB2 PSMA7-PSMA1 PSMA1-PSMB2 PSMA4-PSMB3 PSMA7-PSMA5 PSMA1-PSMA5 PSMA7-PSMA4 PSMA1-PSMA2 PSMA5-PSMB2 PSMA2-PSMA5 PSMA7-PSMB2 PSMA7-PSMA2 PSMB3-PSMB2 PSMA4-PSMA5 PSMA5-PSMB5 HSP90AA1-HSP90AB1 PSMB6-PSMB5 PSMA2-PSMB2 PSMA2-PSMA4 PSMA7-PSMB6 PSMA5-PSMB6 PSMA1-PSMB3 PSMA1-PSMB6 PSMB1-PSMA1 PSMA1-PSMB7 PSMA7-PSMB5 PSMB1-PSMB6 PSMB1-PSMA5 PSMA7-PSMB3 PSMB1-PSMA4 PSMA5-PSMB3 PSMB6-PSM…	PSMA7-PSMA5 HSP90AA1-HSP90AB1 PSMA7-PSMA4 PSMA5-PSMB6 PSMA4-PSMB2 PSMA7-PSMB2 PSMA7-PSMA1 PSMA1-PSMB2 PSMA7-PSMB6 PSMA4-PSMA5 PSMA1-PSMA5 PSMA4-PSMB6 PSMA5-PSMB2 PSMB6-PSMB2 PSMA2-PSMB2 PSMA7-PSMB1 PSMB1-PSMB6 PSMA4-PSMB5 PSMA1-PSMA4 PSMA1-PSMA2 PSMB1-PSMA4 PSMA4-PSMB3 PSMB1-PSMA5 ARPC1B-ARPC4 PSMA2-PSMA4 PSMA1-PSMB6 PSMA7-PSMB4 PSMB1-PSMB2 PSMA5-PSMB4 PSMB3-PSMB2 PSMA7-PSMB5 PSMB5-PSMB2 PSMB6-PS…
GO:0051179	BP	localization	2.08793	2121	2334	251	261	0.0368042	0.234124	PSMA1-PSMA4 PSMA4-PSMB2 PSMA7-PSMA1 PSMA1-PSMB2 PSMA4-PSMB3 PSMA7-PSMA5 PSMA1-PSMA5 XRCC6-XRCC5 PSMA7-PSMA4 PSMA1-PSMA2 PSMA5-PSMB2 PSMA2-PSMA5 PSMA7-PSMB2 PSMA7-PSMA2 PSMB3-PSMB2 PSMA4-PSMA5 PSMA5-PSMB5 HSP90AA1-HSP90AB1 PSMB6-PSMB5 ACTN4-ACTN1 RPS2-RPS4X PSMA2-PSMB2 PSMA2-PSMA4 PSMA7-PSMB6 PSMA5-PSMB6 PSMA1-PSMB3 PSMA1-PSMB6 PSMB1-PSMA1 PSMA1-PSMB7 PSMA7-PSMB5 PSMB1-PSMB6 PSMB1-PSMA5 PSMA7-PSMB…	PSMA7-PSMA5 HSP90AA1-HSP90AB1 PSMA7-PSMA4 PSMA5-PSMB6 PSMA4-PSMB2 PSMA7-PSMB2 PSMA7-PSMA1 PSMA1-PSMB2 PSMA7-PSMB6 PSMA4-PSMA5 PSMA1-PSMA5 PSMA4-PSMB6 PSMA5-PSMB2 PSMB6-PSMB2 PSMA2-PSMB2 PSMA7-PSMB1 PSMB1-PSMB6 PSMA4-PSMB5 PSMA1-PSMA4 PSMA1-PSMA2 PSMB1-PSMA4 PSMA4-PSMB3 PSMB1-PSMA5 PSMA2-PSMA4 PSMA1-PSMB6 PSMA7-PSMB4 PSMB1-PSMB2 PSMA5-PSMB4 XRCC6-XRCC5 PSMB3-PSMB2 PSMA7-PSMB5 PSMB5-PSMB2 PSMB6-PSM…
GO:0055085	BP	transmembrane transport	2.08648	155	178	53	54	0.0369347	0.234298	PSMA1-PSMA4 PSMA4-PSMB2 PSMA7-PSMA1 PSMA1-PSMB2 PSMA4-PSMB3 PSMA7-PSMA5 PSMA1-PSMA5 PSMA7-PSMA4 PSMA1-PSMA2 PSMA5-PSMB2 PSMA2-PSMA5 PSMA7-PSMB2 PSMA7-PSMA2 PSMB3-PSMB2 PSMA4-PSMA5 PSMA5-PSMB5 PSMB6-PSMB5 PSMA2-PSMB2 PSMA2-PSMA4 PSMA7-PSMB6 PSMA5-PSMB6 PSMA1-PSMB3 PSMA1-PSMB6 PSMB1-PSMA1 PSMA1-PSMB7 PSMA7-PSMB5 PSMB1-PSMB6 PSMB1-PSMA5 PSMA7-PSMB3 PSMB1-PSMA4 PSMA5-PSMB3 PSMB6-PSMB2 PSMA7-PSMB1 PSM…	PSMA7-PSMA5 PSMA7-PSMA4 PSMA5-PSMB6 PSMA4-PSMB2 PSMA7-PSMB2 PSMA7-PSMA1 PSMA1-PSMB2 PSMA7-PSMB6 PSMA4-PSMA5 PSMA1-PSMA5 PSMA4-PSMB6 PSMA5-PSMB2 PSMB6-PSMB2 PSMA2-PSMB2 PSMA7-PSMB1 PSMB1-PSMB6 PSMA4-PSMB5 PSMA1-PSMA4 PSMA1-PSMA2 PSMB1-PSMA4 PSMA4-PSMB3 PSMB1-PSMA5 PSMA2-PSMA4 PSMA1-PSMB6 PSMA7-PSMB4 PSMB1-PSMB2 PSMA5-PSMB4 PSMB3-PSMB2 PSMA7-PSMB5 PSMB5-PSMB2 PSMB6-PSMB5 PSMA7-PSMA2 PSMA2-PSMA5 PSM…
GO:0044249	BP	cellular biosynthetic process	2.0834	1629	1752	221	229	0.0372146	0.235416	HSP90AA1-HSP90AB1 RPS2-RPS4X RPL13-RPS3A RPS3A-RPS11 RPS11-RPS4X RPS3A-RPS14 RPS14-RPS11 RPS14-RPS23 RPS3A-RPS4X RPL3-RPS4X RPL13-RPS11 RPL35A-RPL6 RPS2-RPS11 RPS23-RPS11 RPS3A-RPS23 RPL31-DDX21 RPL13-RPS4X RPS2-RPL3 EEF1G-EEF1D RPS14-RPS4X RPS4X-RPL19 RPL13-RPS14 RPS2-RPS3A RPL29-RPL31 RPS3A-RPS13 RPL13-RPS23 RPS23-RPS4X RPS4X-RPL31 RPL35A-RPL21 RPS2-RPS3 RPS3-RPS12 RPL29-RPS4X RPL13-RPL10 RPL12…	HSP90AA1-HSP90AB1 RPS16-RPS18 RPS16-RPS4X RPS2-RPS4X RPS2-RPS16 RPS16-RPS11 RPS23-RPS13 EEF1G-EEF1D RPS11-RPS4X RPS18-RPS11 RPS2-RPS11 RPS16-RPS13 RPS18-RPS4X RPS13-RPS4X RPS2-RPS18 RPS13-RPS11 RPS14-RPS13 RPS3A-RPS13 RPS18-RPS13 RPL35A-RPL6 RPS3A-RPS11 RPL13-RPS3A RPL23A-RPL31 RPL31-DDX21 RPS3A-RPS4X RPL23A-YBX1 RPS3A-RPS14 RPL12-RPL15 RPS16-RPS23 RPL21-RPL6 RPS14-RPS11 RPS3A-RPS16 RPL35A-RPL21 …
GO:0002429	BP	immune response-activating cell surface receptor signaling pathway	2.08065	175	200	45	47	0.0374662	0.235695	PSMA1-PSMA4 PSMA4-PSMB2 PSMA7-PSMA1 PSMA1-PSMB2 PSMA4-PSMB3 PSMA7-PSMA5 PSMA1-PSMA5 PSMA7-PSMA4 PSMA1-PSMA2 PSMA5-PSMB2 PSMA2-PSMA5 PSMA7-PSMB2 PSMA7-PSMA2 PSMB3-PSMB2 PSMA4-PSMA5 PSMA5-PSMB5 HSP90AA1-HSP90AB1 PSMB6-PSMB5 PSMA2-PSMB2 PSMA2-PSMA4 PSMA7-PSMB6 PSMA5-PSMB6 PSMA1-PSMB3 PSMA1-PSMB6 PSMB1-PSMA1 PSMA1-PSMB7 PSMA7-PSMB5 PSMB1-PSMB6 PSMB1-PSMA5 PSMA7-PSMB3 PSMB1-PSMA4 PSMA5-PSMB3 PSMB6-PSM…	PSMA7-PSMA5 HSP90AA1-HSP90AB1 PSMA7-PSMA4 PSMA5-PSMB6 PSMA4-PSMB2 PSMA7-PSMB2 PSMA7-PSMA1 PSMA1-PSMB2 PSMA7-PSMB6 PSMA4-PSMA5 PSMA1-PSMA5 PSMA4-PSMB6 PSMA5-PSMB2 PSMB6-PSMB2 PSMA2-PSMB2 PSMA7-PSMB1 PSMB1-PSMB6 PSMA4-PSMB5 PSMA1-PSMA4 PSMA1-PSMA2 PSMB1-PSMA4 PSMA4-PSMB3 PSMB1-PSMA5 ARPC1B-ARPC4 PSMA2-PSMA4 PSMA1-PSMB6 PSMA7-PSMB4 PSMB1-PSMB2 PSMA5-PSMB4 PSMB3-PSMB2 PSMA7-PSMB5 PSMB5-PSMB2 PSMB6-PS…
GO:0002768	BP	immune response-regulating cell surface receptor signaling pathway	2.08065	175	200	45	47	0.0374662	0.235695	PSMA1-PSMA4 PSMA4-PSMB2 PSMA7-PSMA1 PSMA1-PSMB2 PSMA4-PSMB3 PSMA7-PSMA5 PSMA1-PSMA5 PSMA7-PSMA4 PSMA1-PSMA2 PSMA5-PSMB2 PSMA2-PSMA5 PSMA7-PSMB2 PSMA7-PSMA2 PSMB3-PSMB2 PSMA4-PSMA5 PSMA5-PSMB5 HSP90AA1-HSP90AB1 PSMB6-PSMB5 PSMA2-PSMB2 PSMA2-PSMA4 PSMA7-PSMB6 PSMA5-PSMB6 PSMA1-PSMB3 PSMA1-PSMB6 PSMB1-PSMA1 PSMA1-PSMB7 PSMA7-PSMB5 PSMB1-PSMB6 PSMB1-PSMA5 PSMA7-PSMB3 PSMB1-PSMA4 PSMA5-PSMB3 PSMB6-PSM…	PSMA7-PSMA5 HSP90AA1-HSP90AB1 PSMA7-PSMA4 PSMA5-PSMB6 PSMA4-PSMB2 PSMA7-PSMB2 PSMA7-PSMA1 PSMA1-PSMB2 PSMA7-PSMB6 PSMA4-PSMA5 PSMA1-PSMA5 PSMA4-PSMB6 PSMA5-PSMB2 PSMB6-PSMB2 PSMA2-PSMB2 PSMA7-PSMB1 PSMB1-PSMB6 PSMA4-PSMB5 PSMA1-PSMA4 PSMA1-PSMA2 PSMB1-PSMA4 PSMA4-PSMB3 PSMB1-PSMA5 ARPC1B-ARPC4 PSMA2-PSMA4 PSMA1-PSMB6 PSMA7-PSMB4 PSMB1-PSMB2 PSMA5-PSMB4 PSMB3-PSMB2 PSMA7-PSMB5 PSMB5-PSMB2 PSMB6-PS…
GO:0030027	CC	lamellipodium	2.07657	3	6	8	9	0.0378417	0.237399	ARPC3-ACTR3 ARPC2-ACTR3 ARPC2-ARPC3	ARPC3-ACTR3 ARPC2-ACTR3 ARPC2-ARPC3 RDX-ACTR3 ARPC2-RDX ARPC3-RDX
GO:0045786	BP	negative regulation of cell cycle	2.06799	140	167	56	60	0.0386413	0.241748	PSMA1-PSMA4 PSMA4-PSMB2 PSMA7-PSMA1 PSMA1-PSMB2 PSMA4-PSMB3 PSMA7-PSMA5 PSMA1-PSMA5 PSMA7-PSMA4 PSMA1-PSMA2 PSMA5-PSMB2 PSMA2-PSMA5 PSMA7-PSMB2 PSMA7-PSMA2 PSMB3-PSMB2 PSMA4-PSMA5 PSMA5-PSMB5 PSMB6-PSMB5 PSMA2-PSMB2 PSMA2-PSMA4 PSMA7-PSMB6 PSMA5-PSMB6 PSMA1-PSMB3 PSMA1-PSMB6 PSMB1-PSMA1 PSMA1-PSMB7 PSMA7-PSMB5 PSMB1-PSMB6 PSMB1-PSMA5 PSMA7-PSMB3 PSMB1-PSMA4 PSMA5-PSMB3 PSMB6-PSMB2 PSMA7-PSMB1 PSM…	PSMA7-PSMA5 PSMA7-PSMA4 PSMA5-PSMB6 PSMA4-PSMB2 PSMA7-PSMB2 PSMA7-PSMA1 PSMA1-PSMB2 PSMA7-PSMB6 PSMA4-PSMA5 PSMA1-PSMA5 PSMA4-PSMB6 PSMA5-PSMB2 PSMB6-PSMB2 PSMA2-PSMB2 PSMA7-PSMB1 PSMB1-PSMB6 PSMA4-PSMB5 PSMA1-PSMA4 PSMA1-PSMA2 PSMB1-PSMA4 PSMA4-PSMB3 PSMB1-PSMA5 PSMA2-PSMA4 PSMA1-PSMB6 PSMA7-PSMB4 PSMB1-PSMB2 PSMA5-PSMB4 PSMB3-PSMB2 PSMA7-PSMB5 PSMB5-PSMB2 PSMB6-PSMB5 PSMA7-PSMA2 PSMA2-PSMA5 PSM…
GO:0000139	CC	Golgi membrane	-2.06335	6	5	7	6	0.0390794	0.243817	COPB1-COPA COPE-COPA COPA-COPG1 COPE-COPB1 COPB1-COPG1 COPE-COPG1	COPE-COPG1 COPB1-COPG1 COPE-COPB1 COPE-COPA COPA-COPG1
GO:0004540	MF	ribonuclease activity	2.04199	1	2	7	9	0.0411529	0.25605	POP1-RPP25	POP1-RPP25 EXOSC2-EXOSC7
GO:0005215	MF	transporter activity	2.04018	6	8	14	13	0.0413327	0.256466	VPS35-VPS29 VPS26A-VPS29 ATP5B-ATP5A1 VPS26A-VPS35 VPS26A-TSNAX ATP5A1-KPNA2	VPS35-VPS29 VPS26A-VPS29 VPS26A-VPS35 ATP5B-ATP5A1 VPS35-TSNAX VPS26A-TSNAX TSNAX-VPS29 KPNA2-KPNB1
GO:0030133	CC	transport vesicle	-2.02844	6	5	7	8	0.0425152	0.263084	COPB1-COPA COPE-COPA COPA-COPG1 COPE-COPB1 COPB1-COPG1 COPE-COPG1	COPE-COPG1 COPB1-COPG1 COPE-COPB1 COPE-COPA COPA-COPG1
GO:2001252	BP	positive regulation of chromosome organization	2.01788	37	46	18	17	0.0436034	0.269085	CCT6A-CCT2 CCT4-CCT7 CCT6A-CCT7 TCP1-CCT7 TCP1-CCT6A CCT6A-CCT4 CCT4-CCT2 TCP1-CCT4 CCT2-CCT7 CCT3-CCT7 TCP1-CCT2 HNRNPA1-HNRNPA2B1 CCT6A-CCT3 CCT3-CCT4 TCP1-CCT3 CCT6A-CCT5 CCT5-CCT2 CCT3-CCT2 HNRNPA1-XRCC5 HNRNPA1-HIST1H1B CCT5-CCT4 TCP1-CCT5 HNRNPA1-HNRNPU CCT5-CCT7 XRCC5-HNRNPA2B1 HNRNPA2B1-HNRNPU CCT5-CCT3 XRCC5-HNRNPU HIST1H1B-HNRNPA2B1 HIST1H1B-HNRNPU XRCC5-HIST1H1B TCP1-TRIM28 TPR-XRCC5 H…	CCT6A-CCT2 CCT4-CCT7 CCT6A-CCT4 CCT4-CCT2 CCT6A-CCT7 TCP1-CCT7 TCP1-CCT6A CCT3-CCT7 CCT2-CCT7 CCT3-CCT4 TCP1-CCT4 CCT6A-CCT3 HNRNPA1-HIST1H1B TCP1-CCT3 CCT3-CCT2 TCP1-CCT2 CCT5-CCT2 CCT6A-CCT5 HNRNPA1-HNRNPU CCT5-CCT4 HIST1H1B-HNRNPU CCT5-CCT7 HNRNPA1-HNRNPA2B1 TCP1-CCT5 CCT5-CCT3 HNRNPA1-TPR HIST1H1B-HNRNPA2B1 TPR-HNRNPU TPR-HIST1H1B TCP1-SART3 HNRNPA2B1-HNRNPU SART3-CCT7 CCT6A-SART3 CCT4-SART3 …
GO:0031090	CC	organelle membrane	2.01553	180	218	85	91	0.0438487	0.269866	YWHAG-YWHAZ YWHAG-YWHAH MRPL4-MRPL15 YWHAB-YWHAZ MRPL23-MRPL45 RPS3-YBX1 MRPL13-MRPL4 YWHAG-YWHAE MRPL23-MRPL4 MRPL45-MRPL4 COPB1-COPA MRPL4-MRPL27 YWHAE-YWHAH COPE-COPA COPA-COPG1 MRPL23-MRPL13 MRPL13-MRPL17 MRPL23-MRPL15 YWHAZ-YWHAH YWHAE-YWHAZ MRPL13-MRPL39 YWHAB-YWHAG MRPL45-MRPL13 MRPL17-MRPL39 MRPL51-MRPL4 MRPL19-MRPL13 ATP5B-ATP5A1 MRPL39-MRPL27 MRPL4-MRPL17 MRPL41-MRPL50 MRPL50-MRPL13 MRP…	MRPL13-MRPL4 YWHAG-YWHAZ MRPL4-MRPL27 MRPL41-MRPL24 MRPL55-MRPL4 MRPL41-MRPL50 RPS3-YBX1 MRPL41-MRPL13 MRPL13-MRPL17 MRPL41-MRPL4 MRPL24-MRPL13 MRPL50-MRPL13 VPS26A-VPS35 MRPL50-MRPL4 MRPL49-MRPL24 MRPL24-MRPL18 YWHAG-YWHAE YWHAB-YWHAZ MRPL39-MRPL27 MRPL45-MRPL13 MRPL4-MRPL15 MRPL23-MRPL4 MRPL45-MRPL4 MRPL51-MRPL55 MRPL4-MRPL17 MRPL55-MRPL50 ATP5B-ATP5A1 MRPL51-MRPL4 MRPL24-MRPL4 MRPL55-MRPL41 MR…
GO:0046982	MF	protein heterodimerization activity	2.01152	0	2	7	8	0.0442707	0.271158		NPM1-TPM4 SAE1-UBA2
GO:0031123	BP	RNA 3'-end processing	2.01126	2	7	16	19	0.0442975	0.271158	SRSF2-SRSF1 SRSF2-TRNT1	SRSF2-TRNT1 SRSF2-SRSF1 EXOSC2-EXOSC4 EXOSC7-EXOSC4 SSB-EXOSC7 SRSF1-TRNT1 EXOSC2-EXOSC7
GO:0048518	BP	positive regulation of biological process	1.99722	1073	1250	210	227	0.0458008	0.279606	PSMA1-PSMA4 PSMA4-PSMB2 PSMA7-PSMA1 PSMA1-PSMB2 PSMA4-PSMB3 PSMA7-PSMA5 PSMA1-PSMA5 XRCC6-XRCC5 PSMA7-PSMA4 PSMA1-PSMA2 PSMA5-PSMB2 PSMA2-PSMA5 PSMA7-PSMB2 PSMA7-PSMA2 PSMB3-PSMB2 PSMA4-PSMA5 PSMA5-PSMB5 HSP90AA1-HSP90AB1 PSMB6-PSMB5 RPS2-RPS4X PSMA2-PSMB2 PSMA2-PSMA4 PSMA7-PSMB6 PSMA5-PSMB6 PSMA1-PSMB3 PSMA1-PSMB6 PSMB1-PSMA1 PSMA1-PSMB7 PSMA7-PSMB5 PSMB1-PSMB6 PSMB1-PSMA5 PSMA7-PSMB3 PSMB1-PSMA…	PSMA7-PSMA5 HSP90AA1-HSP90AB1 PSMA7-PSMA4 PSMA5-PSMB6 PSMA4-PSMB2 PSMA7-PSMB2 PSMA7-PSMA1 PSMA1-PSMB2 PSMA7-PSMB6 PSMA4-PSMA5 PSMA1-PSMA5 PSMA4-PSMB6 PSMA5-PSMB2 PSMB6-PSMB2 PSMA2-PSMB2 PSMA7-PSMB1 PSMB1-PSMB6 PSMA4-PSMB5 PSMA1-PSMA4 PSMA1-PSMA2 PSMB1-PSMA4 PSMA4-PSMB3 PSMB1-PSMA5 ARPC1B-ARPC4 PSMA2-PSMA4 PSMA1-PSMB6 PSMA7-PSMB4 PSMB1-PSMB2 PSMA5-PSMB4 XRCC6-XRCC5 PSMB3-PSMB2 PSMA7-PSMB5 PSMB5-PS…
GO:0061133	MF	endopeptidase activator activity	1.94136	1	2	4	5	0.052215	0.31791	PSMD14-ADRM1	PSMD14-ADRM1 PSME1-PSME2
GO:0016491	MF	oxidoreductase activity	1.94013	27	39	42	46	0.0523638	0.317963	PRDX2-PRDX1 CAT-PRDX2 P4HB-PRDX2 IDH3B-IDH3A CAT-PRDX1 PHGDH-PRDX1 P4HB-PRDX1 ALDH1B1-PRDX1 CAT-P4HB PHGDH-PRDX2 HIBADH-ALDH9A1 IDH3B-IDH3G PHGDH-P4HB IDH3A-IDH3G SDHA-HSD17B10 IDH3A-PRDX4 PDIA4-ALDH9A1 IDH3B-PRDX4 PDIA4-HIBADH LDHB-GPX1 MTHFD1-ME2 IDH2-GRHPR PHGDH-ALDH1B1 ALDH1B1-ALDH9A1 PHGDH-CAT IDH3G-PRDX4 HADH-HSD17B10	IDH3B-IDH3A PRDX2-PRDX1 IDH3A-IDH3G CAT-PRDX2 P4HB-PRDX2 IDH3B-IDH3G ALDH2-ALDH1B1 CAT-PRDX1 ALDH2-PRDX1 PHGDH-PRDX1 IDH3A-PRDX4 CAT-P4HB PHGDH-P4HB PHGDH-PRDX2 P4HB-PRDX1 PHGDH-UGDH SDHA-HSD17B10 IDH3B-PRDX4 IDH3G-PRDX4 ALDH1B1-PRDX1 CAT-ALDH2 PHGDH-ALDH2 PHGDH-CAT PDIA4-ALDH9A1 ALDH2-PRDX2 MTHFD1-ME2 QDPR-HADH ALDH1B1-ALDH9A1 LDHA-OGFOD1 GSTP1-MDH2 SORD-NXN PHGDH-ALDH1B1 MTHFD1-ME1 PDIA4-HIBADH…
GO:0006417	BP	regulation of translation	1.92379	158	198	41	44	0.0543812	0.329332	SYNCRIP-RPS4X DHX9-ILF3 SYNCRIP-ILF3 SYNCRIP-DHX9 RPS4X-ILF3 RPS3-RPS4X RPL26-RPS4X SYNCRIP-RPS3 RPS4X-HIST1H4A HIST1H4A-ILF3 RPS4X-DHX9 POLR2E-POLR2A HIST1H4A-HIST2H3A SYNCRIP-HIST1H4A RPS4X-HIST2H3A SYNCRIP-RPL26 DDX5-RPS4X RPS3-ILF3 RPL10-RPL13A RPL26-ILF3 RPL10-RPS4X RPL26-HIST1H4A RPS3-DHX9 RPL26-HIST2H3A HIST1H4A-DHX9 SYNCRIP-DDX5 ILF3-HIST2H3A DDX5-ILF3 RPL26-DHX9 SYNCRIP-HIST2H3A RPS3-HIS…	SYNCRIP-RPS4X RPS3-RPS4X SYNCRIP-HIST1H4A SYNCRIP-RPS3 RPS4X-HIST1H4A RPL26-RPS4X HIST1H4A-HIST2H3A RPS4X-HIST2H3A SYNCRIP-ILF3 RPL10-RPL13A RPS4X-ILF3 SYNCRIP-HIST2H3A DHX9-ILF3 SYNCRIP-RPL26 RPS9-RPS4X RPS3-HIST1H4A RPL26-HIST2H3A ILF3-HIST2H3A RPS3-ILF3 RPL26-HIST1H4A HIST1H4A-ILF3 RPL26-ILF3 POLR2D-POLR2E POLR2E-POLR2A RPS3-HIST2H3A SYNCRIP-DHX9 SYNCRIP-RPS9 RPL10-RPS4X RPL26-IGF2BP1 ILF3-IGF…
GO:0043228	CC	non-membrane-bounded organelle	1.92021	1590	1658	171	181	0.0548313	0.330297	PSMA2-PSMA4 ARPC1B-ACTR3 RPL13-RPS3A RPS3A-RPS11 RPS11-RPS4X ARPC3-ACTR3 ARPC1B-ARPC3 RPS3A-RPS14 RPS14-RPS11 RPS14-RPS23 RPS3A-RPS4X RPL3-RPS4X RPL13-RPS11 ARPC2-ACTR3 RPS23-RPS11 RPL31-CCDC86 DHX9-ILF3 RPS3A-RPS23 RPL31-DDX21 RPL13-RPS4X RPL13A-RPL18A RPLP0-RPL7A ARPC5-ACTR3 RPS14-RPS4X RPS4X-RPL19 RPL13-RPS14 RPS3A-RPS13 ILF3-DDX21 RPL13-RPS23 YBX1-ILF3 RPS23-RPS4X RPS4X-RPL31 CCDC86-DDX21 ARP…	PSMA2-PSMA4 TUBA1B-TUBB4B ARPC1B-ARPC3 ARPC1B-ACTR3 RPS23-RPS13 RPS11-RPS4X ARPC3-ACTR3 CCDC86-DDX21 RPL13A-RPL18A RPS13-RPS4X RPS13-RPS11 RPS14-RPS13 RPS3A-RPS13 ARPC2-ACTR3 RPL31-CCDC86 RPS3A-RPS11 RPL13-RPS3A RPL23A-RPL31 RPL31-DDX21 RPS3A-RPS4X RPL23A-YBX1 RPS3A-RPS14 RPL23A-CCDC86 RPS14-RPS11 ARPC1B-ARPC2 RPS23-RPS11 RPL13-RPS13 RPS3-RPS4X ARPC5-ACTR3 ARPC2-ARPC5 RPL23A-HIST1H4A ARPC2-ARPC3 …
GO:0043232	CC	intracellular non-membrane-bounded organelle	1.92021	1590	1658	171	181	0.0548313	0.330297	PSMA2-PSMA4 ARPC1B-ACTR3 RPL13-RPS3A RPS3A-RPS11 RPS11-RPS4X ARPC3-ACTR3 ARPC1B-ARPC3 RPS3A-RPS14 RPS14-RPS11 RPS14-RPS23 RPS3A-RPS4X RPL3-RPS4X RPL13-RPS11 ARPC2-ACTR3 RPS23-RPS11 RPL31-CCDC86 DHX9-ILF3 RPS3A-RPS23 RPL31-DDX21 RPL13-RPS4X RPL13A-RPL18A RPLP0-RPL7A ARPC5-ACTR3 RPS14-RPS4X RPS4X-RPL19 RPL13-RPS14 RPS3A-RPS13 ILF3-DDX21 RPL13-RPS23 YBX1-ILF3 RPS23-RPS4X RPS4X-RPL31 CCDC86-DDX21 ARP…	PSMA2-PSMA4 TUBA1B-TUBB4B ARPC1B-ARPC3 ARPC1B-ACTR3 RPS23-RPS13 RPS11-RPS4X ARPC3-ACTR3 CCDC86-DDX21 RPL13A-RPL18A RPS13-RPS4X RPS13-RPS11 RPS14-RPS13 RPS3A-RPS13 ARPC2-ACTR3 RPL31-CCDC86 RPS3A-RPS11 RPL13-RPS3A RPL23A-RPL31 RPL31-DDX21 RPS3A-RPS4X RPL23A-YBX1 RPS3A-RPS14 RPL23A-CCDC86 RPS14-RPS11 ARPC1B-ARPC2 RPS23-RPS11 RPL13-RPS13 RPS3-RPS4X ARPC5-ACTR3 ARPC2-ARPC5 RPL23A-HIST1H4A ARPC2-ARPC3 …
GO:1901988	BP	negative regulation of cell cycle phase transition	1.91144	139	157	40	43	0.0559485	0.335248	PSMA1-PSMA4 PSMA4-PSMB2 PSMA7-PSMA1 PSMA1-PSMB2 PSMA4-PSMB3 PSMA7-PSMA5 PSMA1-PSMA5 PSMA7-PSMA4 PSMA1-PSMA2 PSMA5-PSMB2 PSMA2-PSMA5 PSMA7-PSMB2 PSMA7-PSMA2 PSMB3-PSMB2 PSMA4-PSMA5 PSMA5-PSMB5 PSMB6-PSMB5 PSMA2-PSMB2 PSMA2-PSMA4 PSMA7-PSMB6 PSMA5-PSMB6 PSMA1-PSMB3 PSMA1-PSMB6 PSMB1-PSMA1 PSMA1-PSMB7 PSMA7-PSMB5 PSMB1-PSMB6 PSMB1-PSMA5 PSMA7-PSMB3 PSMB1-PSMA4 PSMA5-PSMB3 PSMB6-PSMB2 PSMA7-PSMB1 PSM…	PSMA7-PSMA5 PSMA7-PSMA4 PSMA5-PSMB6 PSMA4-PSMB2 PSMA7-PSMB2 PSMA7-PSMA1 PSMA1-PSMB2 PSMA7-PSMB6 PSMA4-PSMA5 PSMA1-PSMA5 PSMA4-PSMB6 PSMA5-PSMB2 PSMB6-PSMB2 PSMA2-PSMB2 PSMA7-PSMB1 PSMB1-PSMB6 PSMA4-PSMB5 PSMA1-PSMA4 PSMA1-PSMA2 PSMB1-PSMA4 PSMA4-PSMB3 PSMB1-PSMA5 PSMA2-PSMA4 PSMA1-PSMB6 PSMA7-PSMB4 PSMB1-PSMB2 PSMA5-PSMB4 PSMB3-PSMB2 PSMA7-PSMB5 PSMB5-PSMB2 PSMB6-PSMB5 PSMA7-PSMA2 PSMA2-PSMA5 PSM…
GO:1901991	BP	negative regulation of mitotic cell cycle phase transition	1.91144	139	157	40	43	0.0559485	0.335248	PSMA1-PSMA4 PSMA4-PSMB2 PSMA7-PSMA1 PSMA1-PSMB2 PSMA4-PSMB3 PSMA7-PSMA5 PSMA1-PSMA5 PSMA7-PSMA4 PSMA1-PSMA2 PSMA5-PSMB2 PSMA2-PSMA5 PSMA7-PSMB2 PSMA7-PSMA2 PSMB3-PSMB2 PSMA4-PSMA5 PSMA5-PSMB5 PSMB6-PSMB5 PSMA2-PSMB2 PSMA2-PSMA4 PSMA7-PSMB6 PSMA5-PSMB6 PSMA1-PSMB3 PSMA1-PSMB6 PSMB1-PSMA1 PSMA1-PSMB7 PSMA7-PSMB5 PSMB1-PSMB6 PSMB1-PSMA5 PSMA7-PSMB3 PSMB1-PSMA4 PSMA5-PSMB3 PSMB6-PSMB2 PSMA7-PSMB1 PSM…	PSMA7-PSMA5 PSMA7-PSMA4 PSMA5-PSMB6 PSMA4-PSMB2 PSMA7-PSMB2 PSMA7-PSMA1 PSMA1-PSMB2 PSMA7-PSMB6 PSMA4-PSMA5 PSMA1-PSMA5 PSMA4-PSMB6 PSMA5-PSMB2 PSMB6-PSMB2 PSMA2-PSMB2 PSMA7-PSMB1 PSMB1-PSMB6 PSMA4-PSMB5 PSMA1-PSMA4 PSMA1-PSMA2 PSMB1-PSMA4 PSMA4-PSMB3 PSMB1-PSMA5 PSMA2-PSMA4 PSMA1-PSMB6 PSMA7-PSMB4 PSMB1-PSMB2 PSMA5-PSMB4 PSMB3-PSMB2 PSMA7-PSMB5 PSMB5-PSMB2 PSMB6-PSMB5 PSMA7-PSMA2 PSMA2-PSMA5 PSM…
GO:0034248	BP	regulation of cellular amide metabolic process	1.90731	158	198	42	46	0.0564802	0.337543	SYNCRIP-RPS4X DHX9-ILF3 SYNCRIP-ILF3 SYNCRIP-DHX9 RPS4X-ILF3 RPS3-RPS4X RPL26-RPS4X SYNCRIP-RPS3 RPS4X-HIST1H4A HIST1H4A-ILF3 RPS4X-DHX9 POLR2E-POLR2A HIST1H4A-HIST2H3A SYNCRIP-HIST1H4A RPS4X-HIST2H3A SYNCRIP-RPL26 DDX5-RPS4X RPS3-ILF3 RPL10-RPL13A RPL26-ILF3 RPL10-RPS4X RPL26-HIST1H4A RPS3-DHX9 RPL26-HIST2H3A HIST1H4A-DHX9 SYNCRIP-DDX5 ILF3-HIST2H3A DDX5-ILF3 RPL26-DHX9 SYNCRIP-HIST2H3A RPS3-HIS…	SYNCRIP-RPS4X RPS3-RPS4X SYNCRIP-HIST1H4A SYNCRIP-RPS3 RPS4X-HIST1H4A RPL26-RPS4X HIST1H4A-HIST2H3A RPS4X-HIST2H3A SYNCRIP-ILF3 RPL10-RPL13A RPS4X-ILF3 SYNCRIP-HIST2H3A DHX9-ILF3 SYNCRIP-RPL26 RPS9-RPS4X RPS3-HIST1H4A RPL26-HIST2H3A ILF3-HIST2H3A RPS3-ILF3 RPL26-HIST1H4A HIST1H4A-ILF3 RPL26-ILF3 POLR2D-POLR2E POLR2E-POLR2A RPS3-HIST2H3A SYNCRIP-DHX9 SYNCRIP-RPS9 RPL10-RPS4X RPL26-IGF2BP1 ILF3-IGF…
GO:0005634	CC	nucleus	1.88833	2210	2489	282	299	0.0589815	0.350913	PSMA1-PSMA4 PSMA4-PSMB2 PSMA7-PSMA1 PSMA1-PSMB2 PSMA4-PSMB3 PSMA7-PSMA5 PSMA1-PSMA5 XRCC6-XRCC5 PSMA7-PSMA4 PSMA1-PSMA2 PSMA5-PSMB2 PSMA2-PSMA5 PSMA7-PSMB2 PSMA7-PSMA2 HIST1H1E-HIST1H1C PSMB3-PSMB2 PSMA4-PSMA5 PSMA5-PSMB5 HSP90AA1-HSP90AB1 PSMB6-PSMB5 PSMA2-PSMB2 PSMA2-PSMA4 PSMA7-PSMB6 PSMA5-PSMB6 PSMA1-PSMB3 PSMA1-PSMB6 PSMB1-PSMA1 PSMA1-PSMB7 PSMA7-PSMB5 PSMB1-PSMB6 PSMB1-PSMA5 PSMA7-PSMB3 PSM…	PSMA7-PSMA5 HSP90AA1-HSP90AB1 PSMA7-PSMA4 PSMA5-PSMB6 PSMA4-PSMB2 PSMA7-PSMB2 PSMA7-PSMA1 PSMA1-PSMB2 PSMA7-PSMB6 PSMA4-PSMA5 PSMA1-PSMA5 PSMA4-PSMB6 PSMA5-PSMB2 PSMB6-PSMB2 PSMA2-PSMB2 PSMA7-PSMB1 PSMB1-PSMB6 PSMA4-PSMB5 PSMA1-PSMA4 PSMA1-PSMA2 PSMB1-PSMA4 PSMA4-PSMB3 PSMB1-PSMA5 PSMA2-PSMA4 HIST1H1E-HIST1H1C PSMA1-PSMB6 PSMA7-PSMB4 PSMB1-PSMB2 PSMA5-PSMB4 XRCC6-XRCC5 PSMB3-PSMB2 PSMA7-PSMB5 PSM…
GO:0009166	BP	nucleotide catabolic process	-1.88693	3	1	17	15	0.0591699	0.350913	ALDOA-PKM2 GPX1-PKM2 PNP-HPRT1	ALDOA-PKM2
GO:0030307	BP	positive regulation of cell growth	1.88685	0	1	3	4	0.0591808	0.350913		EXOSC2-EXOSC4
GO:0008360	BP	regulation of cell shape	-1.8742	1	0	5	5	0.0609033	0.360186	ALDOA-MSN
GO:0048584	BP	positive regulation of response to stimulus	1.87154	258	274	88	91	0.0612696	0.361411	PSMA1-PSMA4 PSMA4-PSMB2 PSMA7-PSMA1 PSMA1-PSMB2 PSMA4-PSMB3 PSMA7-PSMA5 PSMA1-PSMA5 XRCC6-XRCC5 PSMA7-PSMA4 PSMA1-PSMA2 PSMA5-PSMB2 PSMA2-PSMA5 PSMA7-PSMB2 PSMA7-PSMA2 PSMB3-PSMB2 PSMA4-PSMA5 PSMA5-PSMB5 HSP90AA1-HSP90AB1 PSMB6-PSMB5 PSMA2-PSMB2 PSMA2-PSMA4 PSMA7-PSMB6 PSMA5-PSMB6 PSMA1-PSMB3 PSMA1-PSMB6 PSMB1-PSMA1 PSMA1-PSMB7 PSMA7-PSMB5 PSMB1-PSMB6 PSMB1-PSMA5 PSMA7-PSMB3 PSMB1-PSMA4 PSMA5-PSM…	PSMA7-PSMA5 HSP90AA1-HSP90AB1 PSMA7-PSMA4 PSMA5-PSMB6 PSMA4-PSMB2 PSMA7-PSMB2 PSMA7-PSMA1 PSMA1-PSMB2 PSMA7-PSMB6 PSMA4-PSMA5 PSMA1-PSMA5 PSMA4-PSMB6 PSMA5-PSMB2 PSMB6-PSMB2 PSMA2-PSMB2 PSMA7-PSMB1 PSMB1-PSMB6 PSMA4-PSMB5 PSMA1-PSMA4 PSMA1-PSMA2 PSMB1-PSMA4 PSMA4-PSMB3 PSMB1-PSMA5 ARPC1B-ARPC4 PSMA2-PSMA4 PSMA1-PSMB6 PSMA7-PSMB4 PSMB1-PSMB2 PSMA5-PSMB4 XRCC6-XRCC5 PSMB3-PSMB2 PSMA7-PSMB5 PSMB5-PS…
GO:0007051	BP	spindle organization	1.8701	0	1	5	7	0.0614693	0.361435		EZR-STMN1
GO:0044438	CC	microbody part	1.86808	0	1	5	4	0.0617511	0.361435		CAT-PEX19
GO:0044439	CC	peroxisomal part	1.86808	0	1	5	4	0.0617511	0.361435		CAT-PEX19
GO:0060260	BP	regulation of transcription initiation from RNA polymerase II promoter	1.85364	5	6	7	7	0.0637911	0.369565	PSMC4-PSMC5 PSMC2-PSMC1 PSMC4-PSMC6 PSMC3-PSMC6 PSMC5-PSMC6	PSMC2-PSMC1 PSMC4-PSMC5 PSMC3-PSMC6 PSMC5-PSMC6 PSMC4-PSMC6 PSMC3-PSMC5
GO:0060261	BP	positive regulation of transcription initiation from RNA polymerase II promoter	1.85364	5	6	7	7	0.0637911	0.369565	PSMC4-PSMC5 PSMC2-PSMC1 PSMC4-PSMC6 PSMC3-PSMC6 PSMC5-PSMC6	PSMC2-PSMC1 PSMC4-PSMC5 PSMC3-PSMC6 PSMC5-PSMC6 PSMC4-PSMC6 PSMC3-PSMC5
GO:2000142	BP	regulation of DNA-templated transcription, initiation	1.85364	5	6	7	7	0.0637911	0.369565	PSMC4-PSMC5 PSMC2-PSMC1 PSMC4-PSMC6 PSMC3-PSMC6 PSMC5-PSMC6	PSMC2-PSMC1 PSMC4-PSMC5 PSMC3-PSMC6 PSMC5-PSMC6 PSMC4-PSMC6 PSMC3-PSMC5
GO:2000144	BP	positive regulation of DNA-templated transcription, initiation	1.85364	5	6	7	7	0.0637911	0.369565	PSMC4-PSMC5 PSMC2-PSMC1 PSMC4-PSMC6 PSMC3-PSMC6 PSMC5-PSMC6	PSMC2-PSMC1 PSMC4-PSMC5 PSMC3-PSMC6 PSMC5-PSMC6 PSMC4-PSMC6 PSMC3-PSMC5
GO:1901292	BP	nucleoside phosphate catabolic process	-1.85015	3	1	18	16	0.0642918	0.371518	ALDOA-PKM2 GPX1-PKM2 PNP-HPRT1	ALDOA-PKM2
GO:0010817	BP	regulation of hormone levels	1.84691	0	1	5	4	0.0647601	0.373275		ALDH9A1-YWHAH
GO:0031625	MF	ubiquitin protein ligase binding	-1.83778	1	0	7	7	0.0660952	0.379046	UBXN7-PRKAR1A
GO:0044389	MF	ubiquitin-like protein ligase binding	-1.83778	1	0	7	7	0.0660952	0.379046	UBXN7-PRKAR1A
GO:0072384	BP	organelle transport along microtubule	1.8238	0	1	5	6	0.0681821	0.389955		KIF5B-COPG1
GO:0050789	BP	regulation of biological process	1.82275	3966	4458	386	418	0.0683409	0.389955	PSMA1-PSMA4 PSMA4-PSMB2 PSMA7-PSMA1 PSMA1-PSMB2 PSMA4-PSMB3 PSMA7-PSMA5 PSMA1-PSMA5 XRCC6-XRCC5 PSMA7-PSMA4 PSMA1-PSMA2 PSMA5-PSMB2 PSMA2-PSMA5 PSMA7-PSMB2 PSMA7-PSMA2 PSMB3-PSMB2 PSMA4-PSMA5 PSMA5-PSMB5 HSP90AA1-HSP90AB1 PSMB6-PSMB5 ACTN4-ACTN1 RPS2-RPS4X PSMA2-PSMB2 PSMA2-PSMA4 PSMA7-PSMB6 PSMA5-PSMB6 PSMA1-PSMB3 PSMA1-PSMB6 PSMB1-PSMA1 PSMA1-PSMB7 PSMA7-PSMB5 PSMB1-PSMB6 PSMB1-PSMA5 PSMA7-PSMB…	PSMA7-PSMA5 HSP90AA1-HSP90AB1 PSMA7-PSMA4 PSMA5-PSMB6 PSMA4-PSMB2 PSMA7-PSMB2 PSMA7-PSMA1 PSMA1-PSMB2 PSMA7-PSMB6 PSMA4-PSMA5 PSMA1-PSMA5 PSMA4-PSMB6 PSMA5-PSMB2 PSMB6-PSMB2 PSMA2-PSMB2 PSMA7-PSMB1 PSMB1-PSMB6 PSMA4-PSMB5 PSMA1-PSMA4 PSMA1-PSMA2 PSMB1-PSMA4 PSMA4-PSMB3 PSMB1-PSMA5 ARPC1B-ARPC4 PSMA2-PSMA4 PSMA1-PSMB6 PSMA7-PSMB4 PSMB1-PSMB2 PSMA5-PSMB4 XRCC6-XRCC5 PSMB3-PSMB2 PSMA7-PSMB5 PSMB5-PS…
GO:0048585	BP	negative regulation of response to stimulus	1.812	145	172	63	69	0.0699868	0.398346	PSMA1-PSMA4 PSMA4-PSMB2 PSMA7-PSMA1 PSMA1-PSMB2 PSMA4-PSMB3 PSMA7-PSMA5 PSMA1-PSMA5 PSMA7-PSMA4 PSMA1-PSMA2 PSMA5-PSMB2 PSMA2-PSMA5 PSMA7-PSMB2 PSMA7-PSMA2 PSMB3-PSMB2 PSMA4-PSMA5 PSMA5-PSMB5 PSMB6-PSMB5 PSMA2-PSMB2 PSMA2-PSMA4 PSMA7-PSMB6 PSMA5-PSMB6 PSMA1-PSMB3 PSMA1-PSMB6 PSMB1-PSMA1 PSMA1-PSMB7 PSMA7-PSMB5 PSMB1-PSMB6 PSMB1-PSMA5 PSMA7-PSMB3 PSMB1-PSMA4 PSMA5-PSMB3 PSMB6-PSMB2 PSMA7-PSMB1 PSM…	PSMA7-PSMA5 PSMA7-PSMA4 PSMA5-PSMB6 PSMA4-PSMB2 PSMA7-PSMB2 PSMA7-PSMA1 PSMA1-PSMB2 PSMA7-PSMB6 PSMA4-PSMA5 PSMA1-PSMA5 PSMA4-PSMB6 PSMA5-PSMB2 PSMB6-PSMB2 PSMA2-PSMB2 PSMA7-PSMB1 PSMB1-PSMB6 PSMA4-PSMB5 PSMA1-PSMA4 PSMA1-PSMA2 PSMB1-PSMA4 PSMA4-PSMB3 PSMB1-PSMA5 PSMA2-PSMA4 PSMA1-PSMB6 PSMA7-PSMB4 PSMB1-PSMB2 PSMA5-PSMB4 PSMB3-PSMB2 PSMA7-PSMB5 PSMB5-PSMB2 PSMB6-PSMB5 PSMA7-PSMA2 PSMA2-PSMA5 PSM…
GO:0055082	BP	cellular chemical homeostasis	1.80334	5	8	16	16	0.0713352	0.404207	ATP6V1B2-ATP6V1E1 FTH1-ATP5B HK2-NUCKS1 FTL-FTH1 FTL-ATP5B	FTH1-ATP5B ATP6V1G1-ATP6V1E1 FTL-FTH1 HK2-NUCKS1 FTL-ATP5B ATP6V1G1-ATP6V1B2 ATP6V1B2-ATP6V1E1 YWHAE-NUCKS1
GO:0043231	CC	intracellular membrane-bounded organelle	1.8031	2911	3420	378	406	0.0713725	0.404207	PSMA1-PSMA4 PSMA4-PSMB2 PSMA7-PSMA1 PSMA1-PSMB2 PSMA4-PSMB3 PSMA7-PSMA5 PSMA1-PSMA5 XRCC6-XRCC5 PSMA7-PSMA4 PSMA1-PSMA2 PSMA5-PSMB2 PSMA2-PSMA5 PSMA7-PSMB2 PSMA7-PSMA2 HIST1H1E-HIST1H1C PSMB3-PSMB2 PSMA4-PSMA5 PSMA5-PSMB5 HSP90AA1-HSP90AB1 PSMB6-PSMB5 PSMA2-PSMB2 PSMA2-PSMA4 PSMA7-PSMB6 PSMA5-PSMB6 PSMA1-PSMB3 PSMA1-PSMB6 PSMB1-PSMA1 PSMA1-PSMB7 PSMA7-PSMB5 PSMB1-PSMB6 PSMB1-PSMA5 PSMA7-PSMB3 PSM…	PSMA7-PSMA5 HSP90AA1-HSP90AB1 PSMA7-PSMA4 PSMA5-PSMB6 PSMA4-PSMB2 PSMA7-PSMB2 PSMA7-PSMA1 PSMA1-PSMB2 PSMA7-PSMB6 PSMA4-PSMA5 PSMA1-PSMA5 PSMA4-PSMB6 PSMA5-PSMB2 PSMB6-PSMB2 PSMA2-PSMB2 PSMA7-PSMB1 PSMB1-PSMB6 PSMA4-PSMB5 PSMA1-PSMA4 PSMA1-PSMA2 PSMB1-PSMA4 PSMA4-PSMB3 PSMB1-PSMA5 PSMA2-PSMA4 HIST1H1E-HIST1H1C PSMA1-PSMB6 PSMA7-PSMB4 PSMB1-PSMB2 PSMA5-PSMB4 XRCC6-XRCC5 PSMB3-PSMB2 PSMA7-PSMB5 PSM…
GO:0051604	BP	protein maturation	1.80014	2	3	11	9	0.071838	0.405831	NAA10-NAA15 PMPCA-CTSZ	NAA10-NAA15 CALR-NAA10 CALR-NAA15
GO:1903706	BP	regulation of hemopoiesis	1.79454	139	156	40	43	0.0727276	0.409837	PSMA1-PSMA4 PSMA4-PSMB2 PSMA7-PSMA1 PSMA1-PSMB2 PSMA4-PSMB3 PSMA7-PSMA5 PSMA1-PSMA5 PSMA7-PSMA4 PSMA1-PSMA2 PSMA5-PSMB2 PSMA2-PSMA5 PSMA7-PSMB2 PSMA7-PSMA2 PSMB3-PSMB2 PSMA4-PSMA5 PSMA5-PSMB5 PSMB6-PSMB5 PSMA2-PSMB2 PSMA2-PSMA4 PSMA7-PSMB6 PSMA5-PSMB6 PSMA1-PSMB3 PSMA1-PSMB6 PSMB1-PSMA1 PSMA1-PSMB7 PSMA7-PSMB5 PSMB1-PSMB6 PSMB1-PSMA5 PSMA7-PSMB3 PSMB1-PSMA4 PSMA5-PSMB3 PSMB6-PSMB2 PSMA7-PSMB1 PSM…	PSMA7-PSMA5 PSMA7-PSMA4 PSMA5-PSMB6 PSMA4-PSMB2 PSMA7-PSMB2 PSMA7-PSMA1 PSMA1-PSMB2 PSMA7-PSMB6 PSMA4-PSMA5 PSMA1-PSMA5 PSMA4-PSMB6 PSMA5-PSMB2 PSMB6-PSMB2 PSMA2-PSMB2 PSMA7-PSMB1 PSMB1-PSMB6 PSMA4-PSMB5 PSMA1-PSMA4 PSMA1-PSMA2 PSMB1-PSMA4 PSMA4-PSMB3 PSMB1-PSMA5 PSMA2-PSMA4 PSMA1-PSMB6 PSMA7-PSMB4 PSMB1-PSMB2 PSMA5-PSMB4 PSMB3-PSMB2 PSMA7-PSMB5 PSMB5-PSMB2 PSMB6-PSMB5 PSMA7-PSMA2 PSMA2-PSMA5 PSM…
GO:0046500	BP	S-adenosylmethionine metabolic process	-1.78563	2	1	4	4	0.0741593	0.415917	MAT2A-MAT2B AHCYL1-MAT2A	MAT2A-MAT2B
GO:0006468	BP	protein phosphorylation	1.78555	143	164	44	50	0.0741727	0.415917	PSMA1-PSMA4 PSMA4-PSMB2 PSMA7-PSMA1 PSMA1-PSMB2 PSMA4-PSMB3 PSMA7-PSMA5 PSMA1-PSMA5 PSMA7-PSMA4 PSMA1-PSMA2 PSMA5-PSMB2 PSMA2-PSMA5 PSMA7-PSMB2 PSMA7-PSMA2 PSMB3-PSMB2 PSMA4-PSMA5 PSMA5-PSMB5 PSMB6-PSMB5 PSMA2-PSMB2 PSMA2-PSMA4 PSMA7-PSMB6 PSMA5-PSMB6 PSMA1-PSMB3 PSMA1-PSMB6 PSMB1-PSMA1 PSMA1-PSMB7 PSMA7-PSMB5 PSMB1-PSMB6 PSMB1-PSMA5 PSMA7-PSMB3 PSMB1-PSMA4 PSMA5-PSMB3 PSMB6-PSMB2 PSMA7-PSMB1 PSM…	PSMA7-PSMA5 PSMA7-PSMA4 PSMA5-PSMB6 PSMA4-PSMB2 PSMA7-PSMB2 PSMA7-PSMA1 PSMA1-PSMB2 PSMA7-PSMB6 PSMA4-PSMA5 PSMA1-PSMA5 PSMA4-PSMB6 PSMA5-PSMB2 PSMB6-PSMB2 PSMA2-PSMB2 PSMA7-PSMB1 PSMB1-PSMB6 PSMA4-PSMB5 PSMA1-PSMA4 PSMA1-PSMA2 PSMB1-PSMA4 PSMA4-PSMB3 PSMB1-PSMA5 PSMA2-PSMA4 PSMA1-PSMB6 PSMA7-PSMB4 PSMB1-PSMB2 PSMA5-PSMB4 PSMB3-PSMB2 PSMA7-PSMB5 PSMB5-PSMB2 PSMB6-PSMB5 PSMA7-PSMA2 PSMA2-PSMA5 PSM…
GO:0009058	BP	biosynthetic process	1.7799	1641	1770	227	238	0.0750927	0.419006	HSP90AA1-HSP90AB1 RPS2-RPS4X RPL13-RPS3A RPS3A-RPS11 RPS11-RPS4X RPS3A-RPS14 RPS14-RPS11 RPS14-RPS23 RPS3A-RPS4X RPL3-RPS4X RPL13-RPS11 RPL35A-RPL6 RPS2-RPS11 RPS23-RPS11 RPS3A-RPS23 RPL31-DDX21 RPL13-RPS4X RPS2-RPL3 EEF1G-EEF1D RPS14-RPS4X RPS4X-RPL19 RPL13-RPS14 RPS2-RPS3A RPL29-RPL31 RPS3A-RPS13 RPL13-RPS23 RPS23-RPS4X RPS4X-RPL31 RPL35A-RPL21 RPS2-RPS3 RPS3-RPS12 RPL29-RPS4X RPL13-RPL10 RPL12…	HSP90AA1-HSP90AB1 RPS16-RPS18 RPS16-RPS4X RPS2-RPS4X RPS2-RPS16 RPS16-RPS11 RPS23-RPS13 EEF1G-EEF1D RPS11-RPS4X RPS18-RPS11 RPS2-RPS11 RPS16-RPS13 RPS18-RPS4X RPS13-RPS4X RPS2-RPS18 RPS13-RPS11 RPS14-RPS13 RPS3A-RPS13 RPS18-RPS13 RPL35A-RPL6 RPS3A-RPS11 RPL13-RPS3A RPL23A-RPL31 RPL31-DDX21 RPS3A-RPS4X RPL23A-YBX1 RPS3A-RPS14 RPL12-RPL15 RPS16-RPS23 RPL21-RPL6 RPS14-RPS11 RPS3A-RPS16 RPL35A-RPL21 …
GO:1901576	BP	organic substance biosynthetic process	1.7799	1641	1770	227	238	0.0750927	0.419006	HSP90AA1-HSP90AB1 RPS2-RPS4X RPL13-RPS3A RPS3A-RPS11 RPS11-RPS4X RPS3A-RPS14 RPS14-RPS11 RPS14-RPS23 RPS3A-RPS4X RPL3-RPS4X RPL13-RPS11 RPL35A-RPL6 RPS2-RPS11 RPS23-RPS11 RPS3A-RPS23 RPL31-DDX21 RPL13-RPS4X RPS2-RPL3 EEF1G-EEF1D RPS14-RPS4X RPS4X-RPL19 RPL13-RPS14 RPS2-RPS3A RPL29-RPL31 RPS3A-RPS13 RPL13-RPS23 RPS23-RPS4X RPS4X-RPL31 RPL35A-RPL21 RPS2-RPS3 RPS3-RPS12 RPL29-RPS4X RPL13-RPL10 RPL12…	HSP90AA1-HSP90AB1 RPS16-RPS18 RPS16-RPS4X RPS2-RPS4X RPS2-RPS16 RPS16-RPS11 RPS23-RPS13 EEF1G-EEF1D RPS11-RPS4X RPS18-RPS11 RPS2-RPS11 RPS16-RPS13 RPS18-RPS4X RPS13-RPS4X RPS2-RPS18 RPS13-RPS11 RPS14-RPS13 RPS3A-RPS13 RPS18-RPS13 RPL35A-RPL6 RPS3A-RPS11 RPL13-RPS3A RPL23A-RPL31 RPL31-DDX21 RPS3A-RPS4X RPL23A-YBX1 RPS3A-RPS14 RPL12-RPL15 RPS16-RPS23 RPL21-RPL6 RPS14-RPS11 RPS3A-RPS16 RPL35A-RPL21 …
GO:2000736	BP	regulation of stem cell differentiation	1.7775	141	158	36	38	0.0754862	0.419336	PSMA1-PSMA4 PSMA4-PSMB2 PSMA7-PSMA1 PSMA1-PSMB2 PSMA4-PSMB3 PSMA7-PSMA5 PSMA1-PSMA5 PSMA7-PSMA4 PSMA1-PSMA2 PSMA5-PSMB2 PSMA2-PSMA5 PSMA7-PSMB2 PSMA7-PSMA2 PSMB3-PSMB2 PSMA4-PSMA5 PSMA5-PSMB5 PSMB6-PSMB5 PSMA2-PSMB2 PSMA2-PSMA4 PSMA7-PSMB6 PSMA5-PSMB6 PSMA1-PSMB3 PSMA1-PSMB6 PSMB1-PSMA1 PSMA1-PSMB7 PSMA7-PSMB5 PSMB1-PSMB6 PSMB1-PSMA5 PSMA7-PSMB3 PSMB1-PSMA4 PSMA5-PSMB3 PSMB6-PSMB2 PSMA7-PSMB1 PSM…	PSMA7-PSMA5 PSMA7-PSMA4 PSMA5-PSMB6 PSMA4-PSMB2 PSMA7-PSMB2 PSMA7-PSMA1 PSMA1-PSMB2 PSMA7-PSMB6 PSMA4-PSMA5 PSMA1-PSMA5 PSMA4-PSMB6 PSMA5-PSMB2 PSMB6-PSMB2 PSMA2-PSMB2 PSMA7-PSMB1 PSMB1-PSMB6 PSMA4-PSMB5 PSMA1-PSMA4 PSMA1-PSMA2 PSMB1-PSMA4 PSMA4-PSMB3 PSMB1-PSMA5 PSMA2-PSMA4 PSMA1-PSMB6 PSMA7-PSMB4 PSMB1-PSMB2 PSMA5-PSMB4 PSMB3-PSMB2 PSMA7-PSMB5 PSMB5-PSMB2 PSMB6-PSMB5 PSMA7-PSMA2 PSMA2-PSMA5 PSM…
GO:0004842	MF	ubiquitin-protein transferase activity	1.77729	1	2	10	9	0.0755211	0.419336	CUL4A-DDB2	CUL4A-DDB2 CUL4A-STUB1
GO:0000989	MF	transcription factor activity, transcription factor binding	1.76629	8	16	21	22	0.0773467	0.428425	ACTN4-ACTN1 PRMT5-WDR77 HNRNPU-DHX9 CSDA-DHX9 RUVBL2-RUVBL1 SND1-PFDN5 PRMT5-COPS2 CSDA-HNRNPU	PRMT5-WDR77 ACTN4-ACTN1 HNRNPU-DHX9 SND1-PFDN5 CSDA-HNRNPU CSDA-DHX9 SUB1-C1QBP PRMT5-ACTN4 SUB1-BASP1 PRMT5-ACTN1 ACTN1-WDR77 PRMT5-COPS5 COPS5-WDR77 ACTN4-WDR77 PRMT5-COPS2 COPS2-WDR77
GO:0003712	MF	transcription cofactor activity	1.76479	8	16	19	20	0.0775983	0.428773	ACTN4-ACTN1 PRMT5-WDR77 HNRNPU-DHX9 CSDA-DHX9 RUVBL2-RUVBL1 SND1-PFDN5 PRMT5-COPS2 CSDA-HNRNPU	PRMT5-WDR77 ACTN4-ACTN1 HNRNPU-DHX9 SND1-PFDN5 CSDA-HNRNPU CSDA-DHX9 SUB1-C1QBP PRMT5-ACTN4 SUB1-BASP1 PRMT5-ACTN1 ACTN1-WDR77 PRMT5-COPS5 COPS5-WDR77 ACTN4-WDR77 PRMT5-COPS2 COPS2-WDR77
GO:0019787	MF	ubiquitin-like protein transferase activity	1.75838	1	2	10	10	0.0786828	0.43371	CUL4A-DDB2	CUL4A-DDB2 CUL4A-STUB1
GO:0065007	BP	biological regulation	1.75556	4136	4628	400	436	0.0791643	0.435308	PSMA1-PSMA4 PSMA4-PSMB2 PSMA7-PSMA1 PSMA1-PSMB2 PSMA4-PSMB3 PSMA7-PSMA5 PSMA1-PSMA5 XRCC6-XRCC5 PSMA7-PSMA4 PSMA1-PSMA2 PSMA5-PSMB2 PSMA2-PSMA5 PSMA7-PSMB2 PSMA7-PSMA2 PSMB3-PSMB2 PSMA4-PSMA5 PSMA5-PSMB5 HSP90AA1-HSP90AB1 PSMB6-PSMB5 ACTN4-ACTN1 RPS2-RPS4X PSMA2-PSMB2 PSMA2-PSMA4 PSMA7-PSMB6 PSMA5-PSMB6 PSMA1-PSMB3 PSMA1-PSMB6 PSMB1-PSMA1 PSMA1-PSMB7 PSMA7-PSMB5 PSMB1-PSMB6 PSMB1-PSMA5 PSMA7-PSMB…	PSMA7-PSMA5 HSP90AA1-HSP90AB1 PSMA7-PSMA4 PSMA5-PSMB6 PSMA4-PSMB2 PSMA7-PSMB2 PSMA7-PSMA1 PSMA1-PSMB2 PSMA7-PSMB6 PSMA4-PSMA5 PSMA1-PSMA5 PSMA4-PSMB6 PSMA5-PSMB2 PSMB6-PSMB2 PSMA2-PSMB2 PSMA7-PSMB1 PSMB1-PSMB6 PSMA4-PSMB5 PSMA1-PSMA4 PSMA1-PSMA2 PSMB1-PSMA4 PSMA4-PSMB3 PSMB1-PSMA5 ARPC1B-ARPC4 PSMA2-PSMA4 PSMA1-PSMB6 PSMA7-PSMB4 PSMB1-PSMB2 PSMA5-PSMB4 XRCC6-XRCC5 PSMB3-PSMB2 PSMA7-PSMB5 PSMB5-PS…
GO:0007059	BP	chromosome segregation	1.74127	0	2	3	4	0.0816366	0.447025		TOP1-RPS3 RPS3-SMC1A
GO:0034220	BP	ion transmembrane transport	1.74019	3	4	11	11	0.0818251	0.447025	ATP5B-ATP5A1 ATP6V1B2-ATP6V1E1 ANXA6-PMPCA	ATP5B-ATP5A1 ATP6V1G1-ATP6V1E1 ATP6V1G1-ATP6V1B2 ATP6V1B2-ATP6V1E1
GO:0009967	BP	positive regulation of signal transduction	1.73929	184	208	64	69	0.0819843	0.447025	PSMA1-PSMA4 PSMA4-PSMB2 PSMA7-PSMA1 PSMA1-PSMB2 PSMA4-PSMB3 PSMA7-PSMA5 PSMA1-PSMA5 PSMA7-PSMA4 PSMA1-PSMA2 PSMA5-PSMB2 PSMA2-PSMA5 PSMA7-PSMB2 PSMA7-PSMA2 PSMB3-PSMB2 PSMA4-PSMA5 PSMA5-PSMB5 PSMB6-PSMB5 PSMA2-PSMB2 PSMA2-PSMA4 PSMA7-PSMB6 PSMA5-PSMB6 PSMA1-PSMB3 PSMA1-PSMB6 PSMB1-PSMA1 PSMA1-PSMB7 PSMA7-PSMB5 PSMB1-PSMB6 PSMB1-PSMA5 PSMA7-PSMB3 PSMB1-PSMA4 PSMA5-PSMB3 PSMB6-PSMB2 PSMA7-PSMB1 PSM…	PSMA7-PSMA5 PSMA7-PSMA4 PSMA5-PSMB6 PSMA4-PSMB2 PSMA7-PSMB2 PSMA7-PSMA1 PSMA1-PSMB2 PSMA7-PSMB6 PSMA4-PSMA5 PSMA1-PSMA5 PSMA4-PSMB6 PSMA5-PSMB2 PSMB6-PSMB2 PSMA2-PSMB2 PSMA7-PSMB1 PSMB1-PSMB6 PSMA4-PSMB5 PSMA1-PSMA4 PSMA1-PSMA2 PSMB1-PSMA4 PSMA4-PSMB3 PSMB1-PSMA5 PSMA2-PSMA4 PSMA1-PSMB6 PSMA7-PSMB4 PSMB1-PSMB2 PSMA5-PSMB4 PSMB3-PSMB2 PSMA7-PSMB5 PSMB5-PSMB2 PSMB6-PSMB5 PSMA7-PSMA2 PSMA2-PSMA5 PSM…
GO:0061135	MF	endopeptidase regulator activity	1.73873	1	2	6	7	0.0820826	0.447025	PSMD14-ADRM1	PSMD14-ADRM1 PSME1-PSME2
GO:0022624	CC	proteasome accessory complex	1.73616	62	65	16	16	0.0825354	0.448416	PSMC4-PSMC5 PSMD8-PSMC5 PSMC4-PSMD8 PSMD12-PSMD3 PSMD11-PSMD12 PSMC2-PSMC1 PSMD3-PSMD8 PSMD12-PSMD13 PSMD11-PSMC4 PSMD11-PSMD8 PSMC1-PSMD2 PSMD3-PSMD1 PSMD11-PSMD3 PSMD12-PSMC4 PSMD14-PSMD3 PSMD14-PSMD8 PSMC2-PSMD2 PSMD14-PSMC4 PSMC4-PSMD13 PSMD12-PSMD8 PSMD12-PSMD1 PSMD12-PSMD14 PSMD11-PSMD14 PSMC4-PSMD1 PSMD3-PSMC5 PSMD3-PSMC4 PSMD8-PSMD1 PSMD11-PSMC5 PSMD12-PSMC5 PSMD14-PSMD1 PSMC5-PSMD1 PSMD1…	PSMD12-PSMD1 PSMC2-PSMC1 PSMD11-PSMD12 PSMD12-PSMD3 PSMD8-PSMD1 PSMD12-PSMD14 PSMC5-PSMD1 PSMC2-PSMD2 PSMD14-PSMD1 PSMD12-PSMD8 PSMD3-PSMD1 PSMC4-PSMC5 PSMD11-PSMD1 PSMD12-PSMC5 PSMD11-PSMD14 PSMD8-PSMC5 PSMC1-PSMD2 PSMD14-PSMD8 PSMC4-PSMD1 PSMD12-PSMC4 PSMD11-PSMD8 PSMD11-PSMD3 PSMD14-PSMD3 PSMD12-PSMD13 PSMD3-PSMC5 PSMC4-PSMD8 PSMD3-PSMD8 PSMD1-PSMD13 PSMD14-PSMC5 PSMD11-PSMC5 PSMD3-PSMC4 PSMD1…
GO:0000988	MF	transcription factor activity, protein binding	1.73243	8	16	21	23	0.0831978	0.450936	ACTN4-ACTN1 PRMT5-WDR77 HNRNPU-DHX9 CSDA-DHX9 RUVBL2-RUVBL1 SND1-PFDN5 PRMT5-COPS2 CSDA-HNRNPU	PRMT5-WDR77 ACTN4-ACTN1 HNRNPU-DHX9 SND1-PFDN5 CSDA-HNRNPU CSDA-DHX9 SUB1-C1QBP PRMT5-ACTN4 SUB1-BASP1 PRMT5-ACTN1 ACTN1-WDR77 PRMT5-COPS5 COPS5-WDR77 ACTN4-WDR77 PRMT5-COPS2 COPS2-WDR77
GO:0006811	BP	ion transport	1.72098	3	4	12	11	0.085255	0.458218	ATP5B-ATP5A1 ATP6V1B2-ATP6V1E1 ANXA6-PMPCA	ATP5B-ATP5A1 ATP6V1G1-ATP6V1E1 ATP6V1G1-ATP6V1B2 ATP6V1B2-ATP6V1E1
GO:0005765	CC	lysosomal membrane	1.72046	1	3	13	14	0.0853485	0.458218	ATP6V1B2-ATP6V1E1	ATP6V1G1-ATP6V1E1 ATP6V1G1-ATP6V1B2 ATP6V1B2-ATP6V1E1
GO:0005774	CC	vacuolar membrane	1.72046	1	3	13	14	0.0853485	0.458218	ATP6V1B2-ATP6V1E1	ATP6V1G1-ATP6V1E1 ATP6V1G1-ATP6V1B2 ATP6V1B2-ATP6V1E1
GO:0098852	CC	lytic vacuole membrane	1.72046	1	3	13	14	0.0853485	0.458218	ATP6V1B2-ATP6V1E1	ATP6V1G1-ATP6V1E1 ATP6V1G1-ATP6V1B2 ATP6V1B2-ATP6V1E1
GO:0030054	CC	cell junction	1.71273	440	494	90	96	0.0867621	0.464709	ACTN4-ACTN1 RPS2-RPS4X ARPC1B-ACTR3 RPS3A-RPS11 RPS11-RPS4X ARPC3-ACTR3 ARPC1B-ARPC3 RPS3A-RPS14 RPS14-RPS11 RPS3A-RPS4X RPL3-RPS4X ARPC2-ACTR3 RPS2-RPS11 RPS2-RPL3 RPLP0-RPL7A ARPC5-ACTR3 RPS14-RPS4X RPS4X-RPL19 RPS2-RPS3A YWHAG-YWHAZ RPS3A-RPS13 RPS4X-RPL31 RPS2-RPS3 ARPC2-ARPC5 RPL12-RPL10A RPL12-RPL7A RPL3-RPL19 RPS13-RPS4X ARPC5-ACTR2 RPS13-RPS11 RPS3A-RPL31 RPS14-RPS13 ARPC1B-ARPC2 RPLP0-RP…	ARPC1B-ARPC3 RPS16-RPS18 ARPC1B-ACTR3 RPS16-RPS4X RPS2-RPS4X RPS2-RPS16 RPS16-RPS11 RPS11-RPS4X RPS18-RPS11 ARPC3-ACTR3 RPS2-RPS11 RPS16-RPS13 RPS18-RPS4X RPS13-RPS4X RPS2-RPS18 RPS13-RPS11 RPS14-RPS13 RPS3A-RPS13 ARPC2-ACTR3 RPS18-RPS13 RPS3A-RPS11 RPS3A-RPS4X RPS3A-RPS14 RPS14-RPS11 ARPC1B-ARPC2 RPS3A-RPS16 RPLP0-RPL12 RPS3-RPS4X RPS14-RPS18 ARPC5-ACTR3 ARPC2-ARPC5 RPS3-RPS16 RPS2-RPS13 RPS3-RP…
GO:0005912	CC	adherens junction	1.7069	420	459	81	86	0.087841	0.469381	ACTN4-ACTN1 RPS2-RPS4X ARPC1B-ACTR3 RPS3A-RPS11 RPS11-RPS4X ARPC3-ACTR3 ARPC1B-ARPC3 RPS3A-RPS14 RPS14-RPS11 RPS3A-RPS4X RPL3-RPS4X ARPC2-ACTR3 RPS2-RPS11 RPS2-RPL3 RPLP0-RPL7A ARPC5-ACTR3 RPS14-RPS4X RPS4X-RPL19 RPS2-RPS3A YWHAG-YWHAZ RPS3A-RPS13 RPS4X-RPL31 RPS2-RPS3 ARPC2-ARPC5 RPL12-RPL10A RPL12-RPL7A RPL3-RPL19 RPS13-RPS4X ARPC5-ACTR2 RPS13-RPS11 RPS3A-RPL31 RPS14-RPS13 ARPC1B-ARPC2 RPLP0-RP…	ARPC1B-ARPC3 RPS16-RPS18 ARPC1B-ACTR3 RPS16-RPS4X RPS2-RPS4X RPS2-RPS16 RPS16-RPS11 RPS11-RPS4X RPS18-RPS11 ARPC3-ACTR3 RPS2-RPS11 RPS16-RPS13 RPS18-RPS4X RPS13-RPS4X RPS2-RPS18 RPS13-RPS11 RPS14-RPS13 RPS3A-RPS13 ARPC2-ACTR3 RPS18-RPS13 RPS3A-RPS11 RPS3A-RPS4X RPS3A-RPS14 RPS14-RPS11 ARPC1B-ARPC2 RPS3A-RPS16 RPLP0-RPL12 RPS3-RPS4X RPS14-RPS18 ARPC5-ACTR3 ARPC2-ARPC5 RPS3-RPS16 RPS2-RPS13 RPS3-RP…
GO:0071900	BP	regulation of protein serine/threonine kinase activity	1.70472	0	2	10	14	0.0882472	0.470445		HGS-HEXIM1 HGS-GPS1
GO:0005739	CC	mitochondrion	1.70359	94	126	78	86	0.0884574	0.470461	CAT-IARS2 GARS-ME1 IDH3B-IDH3A MRPL23-MRPL15 GLUL-ME1 LRPPRC-SLIRP ATP5A1-SLIRP ATP5B-ATP5A1 CPOX-PMPCA NIF3L1-PFDN4 GLUL-GARS CAT-ACAT2 UBA1-ALDH1B1 MRPL19-MRPL41 ACAT1-DCTPP1 ACAT2-IARS2 MRPL41-GADD45GIP1 ME2-GRPEL1 DLST-MRPS36 ATP5A1-LRPPRC IDH3B-IDH3G DLST-ILF3 IDH3A-IDH3G ATP5A1-CLPP PFDN4-PFDN2 DLST-PTRF HARS2-NARS2 CDK1-PTRF GARS-VPS35 SDHA-HSD17B10 IDH3A-CLPP GADD45GIP1-MRPL1 GLUL-VPS35 M…	IDH3B-IDH3A IDH3A-IDH3G GLUL-ME1 IDH3B-IDH3G DLST-MRPS36 GARS-ME1 PC-IDH3A LRPPRC-SLIRP PC-CLPP MRPL41-GADD45GIP1 ATP5B-ATP5A1 IDH3A-CLPP MRPL23-MRPL15 GLUL-GARS PFDN4-PFDN2 ACO1-PMPCA ME1-VPS35 PC-ATP5A1 ATP5A1-CLPP MRPS36-PTRF NIF3L1-PFDN4 CAT-IARS2 GLUL-VPS35 IDH3B-CLPP UBA1-ALDH1B1 CAT-ACAT2 IDH3B-PC ACAT1-DCTPP1 PC-IDH3G ATP5A1-SLIRP ACAT2-IARS2 TRNT1-ACAT2 ATP5A1-LRPPRC SSBP1-C1QBP SDHA-HSD…
GO:0009451	BP	RNA modification	1.68166	3	8	18	19	0.092635	0.491528	THUMPD3-THUMPD1 SSB-THUMPD1 SSB-THUMPD3	TRMT61A-TRMT6 THUMPD3-THUMPD1 LRPPRC-PUS7 SSB-THUMPD3 RPUSD2-THUMPD3 SSB-THUMPD1 NSUN2-RPUSD2 AARS-NSUN2
GO:0005924	CC	cell-substrate adherens junction	1.67893	416	453	78	82	0.0931659	0.492046	ACTN4-ACTN1 RPS2-RPS4X ARPC1B-ACTR3 RPS3A-RPS11 RPS11-RPS4X ARPC3-ACTR3 ARPC1B-ARPC3 RPS3A-RPS14 RPS14-RPS11 RPS3A-RPS4X RPL3-RPS4X ARPC2-ACTR3 RPS2-RPS11 RPS2-RPL3 RPLP0-RPL7A ARPC5-ACTR3 RPS14-RPS4X RPS4X-RPL19 RPS2-RPS3A YWHAG-YWHAZ RPS3A-RPS13 RPS4X-RPL31 RPS2-RPS3 ARPC2-ARPC5 RPL12-RPL10A RPL12-RPL7A RPL3-RPL19 RPS13-RPS4X ARPC5-ACTR2 RPS13-RPS11 RPS3A-RPL31 RPS14-RPS13 ARPC1B-ARPC2 RPLP0-RP…	ARPC1B-ARPC3 RPS16-RPS18 ARPC1B-ACTR3 RPS16-RPS4X RPS2-RPS4X RPS2-RPS16 RPS16-RPS11 RPS11-RPS4X RPS18-RPS11 ARPC3-ACTR3 RPS2-RPS11 RPS16-RPS13 RPS18-RPS4X RPS13-RPS4X RPS2-RPS18 RPS13-RPS11 RPS14-RPS13 RPS3A-RPS13 ARPC2-ACTR3 RPS18-RPS13 RPS3A-RPS11 RPS3A-RPS4X RPS3A-RPS14 RPS14-RPS11 ARPC1B-ARPC2 RPS3A-RPS16 RPLP0-RPL12 RPS3-RPS4X RPS14-RPS18 ARPC5-ACTR3 ARPC2-ARPC5 RPS3-RPS16 RPS2-RPS13 RPS3-RP…
GO:0005925	CC	focal adhesion	1.67893	416	453	78	82	0.0931659	0.492046	ACTN4-ACTN1 RPS2-RPS4X ARPC1B-ACTR3 RPS3A-RPS11 RPS11-RPS4X ARPC3-ACTR3 ARPC1B-ARPC3 RPS3A-RPS14 RPS14-RPS11 RPS3A-RPS4X RPL3-RPS4X ARPC2-ACTR3 RPS2-RPS11 RPS2-RPL3 RPLP0-RPL7A ARPC5-ACTR3 RPS14-RPS4X RPS4X-RPL19 RPS2-RPS3A YWHAG-YWHAZ RPS3A-RPS13 RPS4X-RPL31 RPS2-RPS3 ARPC2-ARPC5 RPL12-RPL10A RPL12-RPL7A RPL3-RPL19 RPS13-RPS4X ARPC5-ACTR2 RPS13-RPS11 RPS3A-RPL31 RPS14-RPS13 ARPC1B-ARPC2 RPLP0-RP…	ARPC1B-ARPC3 RPS16-RPS18 ARPC1B-ACTR3 RPS16-RPS4X RPS2-RPS4X RPS2-RPS16 RPS16-RPS11 RPS11-RPS4X RPS18-RPS11 ARPC3-ACTR3 RPS2-RPS11 RPS16-RPS13 RPS18-RPS4X RPS13-RPS4X RPS2-RPS18 RPS13-RPS11 RPS14-RPS13 RPS3A-RPS13 ARPC2-ACTR3 RPS18-RPS13 RPS3A-RPS11 RPS3A-RPS4X RPS3A-RPS14 RPS14-RPS11 ARPC1B-ARPC2 RPS3A-RPS16 RPLP0-RPL12 RPS3-RPS4X RPS14-RPS18 ARPC5-ACTR3 ARPC2-ARPC5 RPS3-RPS16 RPS2-RPS13 RPS3-RP…
GO:0010970	BP	transport along microtubule	1.67473	0	1	6	7	0.0939878	0.494089		KIF5B-COPG1
GO:0099111	BP	microtubule-based transport	1.67473	0	1	6	7	0.0939878	0.494089		KIF5B-COPG1
GO:0051171	BP	regulation of nitrogen compound metabolic process	1.67324	1281	1417	218	229	0.0942792	0.494476	PSMA1-PSMA4 PSMA4-PSMB2 PSMA7-PSMA1 PSMA1-PSMB2 PSMA4-PSMB3 PSMA7-PSMA5 PSMA1-PSMA5 XRCC6-XRCC5 PSMA7-PSMA4 PSMA1-PSMA2 PSMA5-PSMB2 PSMA2-PSMA5 PSMA7-PSMB2 PSMA7-PSMA2 PSMB3-PSMB2 PSMA4-PSMA5 PSMA5-PSMB5 HSP90AA1-HSP90AB1 PSMB6-PSMB5 RPS2-RPS4X PSMA2-PSMB2 PSMA2-PSMA4 PSMA7-PSMB6 PSMA5-PSMB6 PSMA1-PSMB3 PSMA1-PSMB6 PSMB1-PSMA1 PSMA1-PSMB7 PSMA7-PSMB5 PSMB1-PSMB6 PSMB1-PSMA5 PSMA7-PSMB3 PSMB1-PSMA…	PSMA7-PSMA5 HSP90AA1-HSP90AB1 PSMA7-PSMA4 PSMA5-PSMB6 PSMA4-PSMB2 PSMA7-PSMB2 PSMA7-PSMA1 PSMA1-PSMB2 PSMA7-PSMB6 PSMA4-PSMA5 PSMA1-PSMA5 PSMA4-PSMB6 PSMA5-PSMB2 PSMB6-PSMB2 PSMA2-PSMB2 PSMA7-PSMB1 PSMB1-PSMB6 PSMA4-PSMB5 PSMA1-PSMA4 PSMA1-PSMA2 PSMB1-PSMA4 PSMA4-PSMB3 PSMB1-PSMA5 PSMA2-PSMA4 PSMA1-PSMB6 PSMA7-PSMB4 PSMB1-PSMB2 PSMA5-PSMB4 XRCC6-XRCC5 PSMB3-PSMB2 PSMA7-PSMB5 PSMB5-PSMB2 PSMB6-PSM…
GO:0032970	BP	regulation of actin filament-based process	1.67171	36	44	16	19	0.0945816	0.494919	ARPC1B-ACTR3 ARPC3-ACTR3 ARPC1B-ARPC3 ARPC2-ACTR3 ARPC1B-ARPC4 ARPC5-ACTR3 ARPC4-ACTR3 ARPC2-ARPC5 ARPC5-ACTR2 ARPC3-ARPC4 ARPC1B-ARPC2 ACTR3-ACTR2 ARPC1B-ARPC5 ARPC2-ARPC3 ARPC3-ARPC5 ARPC2-ARPC4 ARPC5-ARPC1A ARPC2-ACTR2 ARPC5-ARPC4 ARPC1B-ACTR2 ARPC5-ARPC5L ARPC2-ARPC1A ARPC3-ARPC1A ACTR3-ARPC1A ARPC1B-ARPC1A ACTR2-ARPC5L ACTR3-ARPC5L ARPC4-ACTR2 ARPC2-ARPC5L ARPC1B-ARPC5L ARPC3-ACTR2 ARPC4-ARP…	ARPC1B-ARPC4 ARPC1B-ARPC3 ARPC4-ACTR3 ARPC1B-ACTR3 ARPC3-ARPC4 ARPC3-ACTR3 ARPC2-ACTR3 ARPC2-ARPC4 ARPC1B-ARPC2 ARPC5-ACTR3 ARPC2-ARPC5 ARPC2-ARPC3 ARPC5-ACTR2 ARPC5-ARPC4 ARPC1B-ARPC5 ACTR3-ACTR2 ARPC3-ARPC5 ARPC4-ACTR2 ARPC5-ARPC5L ARPC1B-ARPC1A ARPC1B-ACTR2 ARPC4-ARPC1A ACTR3-ARPC1A ARPC3-ACTR2 ARPC5-ARPC1A ARPC2-ACTR2 ACTR2-ARPC5L ARPC3-ARPC1A ARPC2-ARPC1A ACTR3-ARPC5L ARPC2-ARPC5L ARPC1B-ARP…
GO:0030055	CC	cell-substrate junction	1.66337	417	453	79	82	0.0962385	0.502431	ACTN4-ACTN1 RPS2-RPS4X ARPC1B-ACTR3 RPS3A-RPS11 RPS11-RPS4X ARPC3-ACTR3 ARPC1B-ARPC3 RPS3A-RPS14 RPS14-RPS11 RPS3A-RPS4X RPL3-RPS4X ARPC2-ACTR3 RPS2-RPS11 RPS2-RPL3 RPLP0-RPL7A ARPC5-ACTR3 RPS14-RPS4X RPS4X-RPL19 RPS2-RPS3A YWHAG-YWHAZ RPS3A-RPS13 RPS4X-RPL31 RPS2-RPS3 ARPC2-ARPC5 RPL12-RPL10A RPL12-RPL7A RPL3-RPL19 RPS13-RPS4X ARPC5-ACTR2 RPS13-RPS11 RPS3A-RPL31 RPS14-RPS13 ARPC1B-ARPC2 RPLP0-RP…	ARPC1B-ARPC3 RPS16-RPS18 ARPC1B-ACTR3 RPS16-RPS4X RPS2-RPS4X RPS2-RPS16 RPS16-RPS11 RPS11-RPS4X RPS18-RPS11 ARPC3-ACTR3 RPS2-RPS11 RPS16-RPS13 RPS18-RPS4X RPS13-RPS4X RPS2-RPS18 RPS13-RPS11 RPS14-RPS13 RPS3A-RPS13 ARPC2-ACTR3 RPS18-RPS13 RPS3A-RPS11 RPS3A-RPS4X RPS3A-RPS14 RPS14-RPS11 ARPC1B-ARPC2 RPS3A-RPS16 RPLP0-RPL12 RPS3-RPS4X RPS14-RPS18 ARPC5-ACTR3 ARPC2-ARPC5 RPS3-RPS16 RPS2-RPS13 RPS3-RP…
GO:0031326	BP	regulation of cellular biosynthetic process	1.65612	825	944	155	163	0.097697	0.508758	PSMA1-PSMA4 PSMA4-PSMB2 PSMA7-PSMA1 PSMA1-PSMB2 PSMA4-PSMB3 PSMA7-PSMA5 PSMA1-PSMA5 XRCC6-XRCC5 PSMA7-PSMA4 PSMA1-PSMA2 PSMA5-PSMB2 PSMA2-PSMA5 PSMA7-PSMB2 PSMA7-PSMA2 PSMB3-PSMB2 PSMA4-PSMA5 PSMA5-PSMB5 HSP90AA1-HSP90AB1 PSMB6-PSMB5 PSMA2-PSMB2 PSMA2-PSMA4 PSMA7-PSMB6 PSMA5-PSMB6 PSMA1-PSMB3 PSMA1-PSMB6 PSMB1-PSMA1 PSMA1-PSMB7 PSMA7-PSMB5 PSMB1-PSMB6 PSMB1-PSMA5 PSMA7-PSMB3 PSMB1-PSMA4 PSMA5-PSM…	PSMA7-PSMA5 HSP90AA1-HSP90AB1 PSMA7-PSMA4 PSMA5-PSMB6 PSMA4-PSMB2 PSMA7-PSMB2 PSMA7-PSMA1 PSMA1-PSMB2 PSMA7-PSMB6 PSMA4-PSMA5 PSMA1-PSMA5 PSMA4-PSMB6 PSMA5-PSMB2 PSMB6-PSMB2 PSMA2-PSMB2 PSMA7-PSMB1 PSMB1-PSMB6 PSMA4-PSMB5 PSMA1-PSMA4 PSMA1-PSMA2 PSMB1-PSMA4 PSMA4-PSMB3 PSMB1-PSMA5 PSMA2-PSMA4 PSMA1-PSMB6 PSMA7-PSMB4 PSMB1-PSMB2 PSMA5-PSMB4 XRCC6-XRCC5 PSMB3-PSMB2 PSMA7-PSMB5 PSMB5-PSMB2 PSMB6-PSM…
GO:0032956	BP	regulation of actin cytoskeleton organization	1.654	36	44	15	19	0.0981271	0.508758	ARPC1B-ACTR3 ARPC3-ACTR3 ARPC1B-ARPC3 ARPC2-ACTR3 ARPC1B-ARPC4 ARPC5-ACTR3 ARPC4-ACTR3 ARPC2-ARPC5 ARPC5-ACTR2 ARPC3-ARPC4 ARPC1B-ARPC2 ACTR3-ACTR2 ARPC1B-ARPC5 ARPC2-ARPC3 ARPC3-ARPC5 ARPC2-ARPC4 ARPC5-ARPC1A ARPC2-ACTR2 ARPC5-ARPC4 ARPC1B-ACTR2 ARPC5-ARPC5L ARPC2-ARPC1A ARPC3-ARPC1A ACTR3-ARPC1A ARPC1B-ARPC1A ACTR2-ARPC5L ACTR3-ARPC5L ARPC4-ACTR2 ARPC2-ARPC5L ARPC1B-ARPC5L ARPC3-ACTR2 ARPC4-ARP…	ARPC1B-ARPC4 ARPC1B-ARPC3 ARPC4-ACTR3 ARPC1B-ACTR3 ARPC3-ARPC4 ARPC3-ACTR3 ARPC2-ACTR3 ARPC2-ARPC4 ARPC1B-ARPC2 ARPC5-ACTR3 ARPC2-ARPC5 ARPC2-ARPC3 ARPC5-ACTR2 ARPC5-ARPC4 ARPC1B-ARPC5 ACTR3-ACTR2 ARPC3-ARPC5 ARPC4-ACTR2 ARPC5-ARPC5L ARPC1B-ARPC1A ARPC1B-ACTR2 ARPC4-ARPC1A ACTR3-ARPC1A ARPC3-ACTR2 ARPC5-ARPC1A ARPC2-ACTR2 ACTR2-ARPC5L ARPC3-ARPC1A ARPC2-ARPC1A ACTR3-ARPC5L ARPC2-ARPC5L ARPC1B-ARP…
GO:0110053	BP	regulation of actin filament organization	1.654	36	44	15	19	0.0981271	0.508758	ARPC1B-ACTR3 ARPC3-ACTR3 ARPC1B-ARPC3 ARPC2-ACTR3 ARPC1B-ARPC4 ARPC5-ACTR3 ARPC4-ACTR3 ARPC2-ARPC5 ARPC5-ACTR2 ARPC3-ARPC4 ARPC1B-ARPC2 ACTR3-ACTR2 ARPC1B-ARPC5 ARPC2-ARPC3 ARPC3-ARPC5 ARPC2-ARPC4 ARPC5-ARPC1A ARPC2-ACTR2 ARPC5-ARPC4 ARPC1B-ACTR2 ARPC5-ARPC5L ARPC2-ARPC1A ARPC3-ARPC1A ACTR3-ARPC1A ARPC1B-ARPC1A ACTR2-ARPC5L ACTR3-ARPC5L ARPC4-ACTR2 ARPC2-ARPC5L ARPC1B-ARPC5L ARPC3-ACTR2 ARPC4-ARP…	ARPC1B-ARPC4 ARPC1B-ARPC3 ARPC4-ACTR3 ARPC1B-ACTR3 ARPC3-ARPC4 ARPC3-ACTR3 ARPC2-ACTR3 ARPC2-ARPC4 ARPC1B-ARPC2 ARPC5-ACTR3 ARPC2-ARPC5 ARPC2-ARPC3 ARPC5-ACTR2 ARPC5-ARPC4 ARPC1B-ARPC5 ACTR3-ACTR2 ARPC3-ARPC5 ARPC4-ACTR2 ARPC5-ARPC5L ARPC1B-ARPC1A ARPC1B-ACTR2 ARPC4-ARPC1A ACTR3-ARPC1A ARPC3-ACTR2 ARPC5-ARPC1A ARPC2-ACTR2 ACTR2-ARPC5L ARPC3-ARPC1A ARPC2-ARPC1A ACTR3-ARPC5L ARPC2-ARPC5L ARPC1B-ARP…
GO:0030684	CC	preribosome	-1.65292	2	0	6	6	0.0983465	0.508758	RSL1D1-LTV1 RSL1D1-EMG1
GO:0045597	BP	positive regulation of cell differentiation	-1.64649	1	0	10	11	0.0996625	0.514394	CALR-SYAP1
GO:0048471	CC	perinuclear region of cytoplasm	-1.63887	6	4	23	24	0.101239	0.521348	ACTN4-VCP KIAA1598-ACTN4 KIAA1598-HSP90B1 CALR-SYAP1 CLIC1-PRDX6 KIAA1598-VCP	ACTN4-VCP KIAA1598-ACTN4 KIAA1598-HSP90B1 KIAA1598-VCP
GO:0005794	CC	Golgi apparatus	1.63521	6	10	19	19	0.102005	0.524105	PRMT5-WDR77 COPE-COPB1 COPB1-COPG1 COPE-COPG1 STIP1-FASN PRMT5-FASN	PRMT5-WDR77 STIP1-FASN COPE-COPG1 COPB1-COPG1 COPE-COPB1 PRMT5-FASN PRMT5-STIP1 FASN-WDR77 H1F0-RPS12 STIP1-WDR77
GO:0046365	BP	monosaccharide catabolic process	1.62772	1	2	14	11	0.103583	0.53101	ALDOA-PKM2	ALDOA-PKM2 SORD-NUDT5
GO:0070161	CC	anchoring junction	1.61389	420	460	82	87	0.106551	0.543901	ACTN4-ACTN1 RPS2-RPS4X ARPC1B-ACTR3 RPS3A-RPS11 RPS11-RPS4X ARPC3-ACTR3 ARPC1B-ARPC3 RPS3A-RPS14 RPS14-RPS11 RPS3A-RPS4X RPL3-RPS4X ARPC2-ACTR3 RPS2-RPS11 RPS2-RPL3 RPLP0-RPL7A ARPC5-ACTR3 RPS14-RPS4X RPS4X-RPL19 RPS2-RPS3A YWHAG-YWHAZ RPS3A-RPS13 RPS4X-RPL31 RPS2-RPS3 ARPC2-ARPC5 RPL12-RPL10A RPL12-RPL7A RPL3-RPL19 RPS13-RPS4X ARPC5-ACTR2 RPS13-RPS11 RPS3A-RPL31 RPS14-RPS13 ARPC1B-ARPC2 RPLP0-RP…	ARPC1B-ARPC3 RPS16-RPS18 ARPC1B-ACTR3 RPS16-RPS4X RPS2-RPS4X RPS2-RPS16 RPS16-RPS11 RPS11-RPS4X RPS18-RPS11 ARPC3-ACTR3 RPS2-RPS11 RPS16-RPS13 RPS18-RPS4X RPS13-RPS4X RPS2-RPS18 RPS13-RPS11 RPS14-RPS13 RPS3A-RPS13 ARPC2-ACTR3 RPS18-RPS13 RPS3A-RPS11 RPS3A-RPS4X RPS3A-RPS14 RPS14-RPS11 ARPC1B-ARPC2 RPS3A-RPS16 RPLP0-RPL12 RPS3-RPS4X RPS14-RPS18 ARPC5-ACTR3 ARPC2-ARPC5 RPS3-RPS16 RPS2-RPS13 RPS3-RP…
GO:0010608	BP	posttranscriptional regulation of gene expression	1.61377	426	501	86	91	0.106577	0.543901	PSMA1-PSMA4 PSMA4-PSMB2 PSMA7-PSMA1 PSMA1-PSMB2 PSMA4-PSMB3 PSMA7-PSMA5 PSMA1-PSMA5 PSMA7-PSMA4 PSMA1-PSMA2 PSMA5-PSMB2 PSMA2-PSMA5 PSMA7-PSMB2 PSMA7-PSMA2 PSMB3-PSMB2 PSMA4-PSMA5 PSMA5-PSMB5 PSMB6-PSMB5 PSMA2-PSMB2 PSMA2-PSMA4 PSMA7-PSMB6 PSMA5-PSMB6 PSMA1-PSMB3 PSMA1-PSMB6 PSMB1-PSMA1 PSMA1-PSMB7 PSMA7-PSMB5 PSMB1-PSMB6 PSMB1-PSMA5 PSMA7-PSMB3 PSMB1-PSMA4 PSMA5-PSMB3 PSMB6-PSMB2 PSMA7-PSMB1 PSM…	PSMA7-PSMA5 PSMA7-PSMA4 PSMA5-PSMB6 PSMA4-PSMB2 PSMA7-PSMB2 PSMA7-PSMA1 PSMA1-PSMB2 PSMA7-PSMB6 PSMA4-PSMA5 PSMA1-PSMA5 PSMA4-PSMB6 PSMA5-PSMB2 PSMB6-PSMB2 PSMA2-PSMB2 PSMA7-PSMB1 PSMB1-PSMB6 PSMA4-PSMB5 PSMA1-PSMA4 PSMA1-PSMA2 PSMB1-PSMA4 PSMA4-PSMB3 PSMB1-PSMA5 PSMA2-PSMA4 PSMA1-PSMB6 PSMA7-PSMB4 PSMB1-PSMB2 PSMA5-PSMB4 PSMB3-PSMB2 PSMA7-PSMB5 PSMB5-PSMB2 PSMB6-PSMB5 PSMA7-PSMA2 PSMA2-PSMA5 PSM…
GO:0031323	BP	regulation of cellular metabolic process	1.6113	1281	1412	225	234	0.107113	0.545413	PSMA1-PSMA4 PSMA4-PSMB2 PSMA7-PSMA1 PSMA1-PSMB2 PSMA4-PSMB3 PSMA7-PSMA5 PSMA1-PSMA5 XRCC6-XRCC5 PSMA7-PSMA4 PSMA1-PSMA2 PSMA5-PSMB2 PSMA2-PSMA5 PSMA7-PSMB2 PSMA7-PSMA2 PSMB3-PSMB2 PSMA4-PSMA5 PSMA5-PSMB5 HSP90AA1-HSP90AB1 PSMB6-PSMB5 RPS2-RPS4X PSMA2-PSMB2 PSMA2-PSMA4 PSMA7-PSMB6 PSMA5-PSMB6 PSMA1-PSMB3 PSMA1-PSMB6 PSMB1-PSMA1 PSMA1-PSMB7 PSMA7-PSMB5 PSMB1-PSMB6 PSMB1-PSMA5 PSMA7-PSMB3 PSMB1-PSMA…	PSMA7-PSMA5 HSP90AA1-HSP90AB1 PSMA7-PSMA4 PSMA5-PSMB6 PSMA4-PSMB2 PSMA7-PSMB2 PSMA7-PSMA1 PSMA1-PSMB2 PSMA7-PSMB6 PSMA4-PSMA5 PSMA1-PSMA5 PSMA4-PSMB6 PSMA5-PSMB2 PSMB6-PSMB2 PSMA2-PSMB2 PSMA7-PSMB1 PSMB1-PSMB6 PSMA4-PSMB5 PSMA1-PSMA4 PSMA1-PSMA2 PSMB1-PSMA4 PSMA4-PSMB3 PSMB1-PSMA5 PSMA2-PSMA4 PSMA1-PSMB6 PSMA7-PSMB4 PSMB1-PSMB2 PSMA5-PSMB4 XRCC6-XRCC5 PSMB3-PSMB2 PSMA7-PSMB5 PSMB5-PSMB2 PSMB6-PSM…
GO:1901136	BP	carbohydrate derivative catabolic process	-1.60986	2	1	7	6	0.107428	0.545792	PNP-HPRT1 GNPDA1-DCTPP1	GNPDA1-DCTPP1
GO:0061136	BP	regulation of proteasomal protein catabolic process	1.59929	0	3	15	14	0.109757	0.556378		RAD23B-PSME1 PSME1-PSME2 PSMD14-KIAA1967
GO:0098805	CC	whole membrane	1.5981	3	7	28	28	0.110021	0.556478	VPS26A-VPS35 ATP6V1B2-ATP6V1E1 ANPEP-RPS27A	VPS26A-VPS35 ATP6V1G1-ATP6V1E1 ATP6V1G1-ATP6V1B2 ANPEP-RPS27A ATP6V1B2-ATP6V1E1 UBA1-HK2 CAT-PEX19
GO:0007596	BP	blood coagulation	1.59546	0	1	4	5	0.11061	0.556976		CAPZA2-CAPZA1
GO:0050817	BP	coagulation	1.59546	0	1	4	5	0.11061	0.556976		CAPZA2-CAPZA1
GO:0017038	BP	protein import	1.58389	0	1	9	9	0.11322	0.568854		KPNA2-KPNB1
GO:0018205	BP	peptidyl-lysine modification	-1.58183	5	4	17	18	0.113689	0.569456	RUVBL2-RUVBL1 DR1-NUP43 OGT-NUP43 NUP43-SEH1L TRIM28-ELP3	TOP1-TPR SAE1-UBA2 NUP43-SEH1L OGT-NUP43
GO:0010389	BP	regulation of G2/M transition of mitotic cell cycle	1.58116	144	158	43	44	0.113841	0.569456	PSMA1-PSMA4 PSMA4-PSMB2 PSMA7-PSMA1 PSMA1-PSMB2 PSMA4-PSMB3 PSMA7-PSMA5 PSMA1-PSMA5 PSMA7-PSMA4 PSMA1-PSMA2 PSMA5-PSMB2 PSMA2-PSMA5 PSMA7-PSMB2 PSMA7-PSMA2 PSMB3-PSMB2 PSMA4-PSMA5 PSMA5-PSMB5 PSMB6-PSMB5 PSMA2-PSMB2 PSMA2-PSMA4 PSMA7-PSMB6 PSMA5-PSMB6 PSMA1-PSMB3 PSMA1-PSMB6 PSMB1-PSMA1 PSMA1-PSMB7 PSMA7-PSMB5 PSMB1-PSMB6 PSMB1-PSMA5 PSMA7-PSMB3 PSMB1-PSMA4 PSMA5-PSMB3 PSMB6-PSMB2 PSMA7-PSMB1 PSM…	PSMA7-PSMA5 PSMA7-PSMA4 PSMA5-PSMB6 PSMA4-PSMB2 PSMA7-PSMB2 PSMA7-PSMA1 PSMA1-PSMB2 PSMA7-PSMB6 PSMA4-PSMA5 PSMA1-PSMA5 PSMA4-PSMB6 PSMA5-PSMB2 PSMB6-PSMB2 PSMA2-PSMB2 PSMA7-PSMB1 PSMB1-PSMB6 PSMA4-PSMB5 PSMA1-PSMA4 PSMA1-PSMA2 PSMB1-PSMA4 PSMA4-PSMB3 PSMB1-PSMA5 PSMA2-PSMA4 PSMA1-PSMB6 PSMA7-PSMB4 PSMB1-PSMB2 PSMA5-PSMB4 PSMB3-PSMB2 PSMA7-PSMB5 PSMB5-PSMB2 PSMB6-PSMB5 PSMA7-PSMA2 PSMA2-PSMA5 PSM…
GO:0010556	BP	regulation of macromolecule biosynthetic process	1.57542	807	924	150	161	0.115159	0.574783	PSMA1-PSMA4 PSMA4-PSMB2 PSMA7-PSMA1 PSMA1-PSMB2 PSMA4-PSMB3 PSMA7-PSMA5 PSMA1-PSMA5 XRCC6-XRCC5 PSMA7-PSMA4 PSMA1-PSMA2 PSMA5-PSMB2 PSMA2-PSMA5 PSMA7-PSMB2 PSMA7-PSMA2 PSMB3-PSMB2 PSMA4-PSMA5 PSMA5-PSMB5 HSP90AA1-HSP90AB1 PSMB6-PSMB5 PSMA2-PSMB2 PSMA2-PSMA4 PSMA7-PSMB6 PSMA5-PSMB6 PSMA1-PSMB3 PSMA1-PSMB6 PSMB1-PSMA1 PSMA1-PSMB7 PSMA7-PSMB5 PSMB1-PSMB6 PSMB1-PSMA5 PSMA7-PSMB3 PSMB1-PSMA4 PSMA5-PSM…	PSMA7-PSMA5 HSP90AA1-HSP90AB1 PSMA7-PSMA4 PSMA5-PSMB6 PSMA4-PSMB2 PSMA7-PSMB2 PSMA7-PSMA1 PSMA1-PSMB2 PSMA7-PSMB6 PSMA4-PSMA5 PSMA1-PSMA5 PSMA4-PSMB6 PSMA5-PSMB2 PSMB6-PSMB2 PSMA2-PSMB2 PSMA7-PSMB1 PSMB1-PSMB6 PSMA4-PSMB5 PSMA1-PSMA4 PSMA1-PSMA2 PSMB1-PSMA4 PSMA4-PSMB3 PSMB1-PSMA5 PSMA2-PSMA4 PSMA1-PSMB6 PSMA7-PSMB4 PSMB1-PSMB2 PSMA5-PSMB4 XRCC6-XRCC5 PSMB3-PSMB2 PSMA7-PSMB5 PSMB5-PSMB2 PSMB6-PSM…
GO:0140110	MF	transcription regulator activity	1.5729	17	28	29	31	0.115742	0.575312	ACTN4-ACTN1 YBX1-DHX9 PRMT5-WDR77 YBX1-HNRNPU HNRNPU-DHX9 PFDN1-PFDN5 CSDA-YBX1 DHX9-TRIM25 CSDA-DHX9 RUVBL2-RUVBL1 SND1-PFDN5 HNRNPU-TRIM25 PARP1-DHX9 PARP1-YBX1 YBX1-TRIM25 PRMT5-COPS2 CSDA-HNRNPU	PRMT5-WDR77 ACTN4-ACTN1 YBX1-HNRNPU YBX1-DHX9 PFDN1-PFDN5 CSDA-YBX1 HNRNPU-DHX9 SND1-PFDN5 CSDA-HNRNPU CSDA-DHX9 HNRNPU-TRIM25 SUB1-C1QBP YBX1-TRIM25 PRMT5-ACTN4 YBX1-PA2G4 DHX9-TRIM25 PFDN1-SND1 SUB1-BASP1 PRMT5-ACTN1 ACTN1-WDR77 CSDA-TRIM25 PRMT5-COPS5 COPS5-WDR77 YBX1-DNAJC2 ACTN4-WDR77 PRMT5-COPS2 DHX9-PA2G4 COPS2-WDR77
GO:2000112	BP	regulation of cellular macromolecule biosynthetic process	1.57275	806	922	149	159	0.115777	0.575312	PSMA1-PSMA4 PSMA4-PSMB2 PSMA7-PSMA1 PSMA1-PSMB2 PSMA4-PSMB3 PSMA7-PSMA5 PSMA1-PSMA5 XRCC6-XRCC5 PSMA7-PSMA4 PSMA1-PSMA2 PSMA5-PSMB2 PSMA2-PSMA5 PSMA7-PSMB2 PSMA7-PSMA2 PSMB3-PSMB2 PSMA4-PSMA5 PSMA5-PSMB5 HSP90AA1-HSP90AB1 PSMB6-PSMB5 PSMA2-PSMB2 PSMA2-PSMA4 PSMA7-PSMB6 PSMA5-PSMB6 PSMA1-PSMB3 PSMA1-PSMB6 PSMB1-PSMA1 PSMA1-PSMB7 PSMA7-PSMB5 PSMB1-PSMB6 PSMB1-PSMA5 PSMA7-PSMB3 PSMB1-PSMA4 PSMA5-PSM…	PSMA7-PSMA5 HSP90AA1-HSP90AB1 PSMA7-PSMA4 PSMA5-PSMB6 PSMA4-PSMB2 PSMA7-PSMB2 PSMA7-PSMA1 PSMA1-PSMB2 PSMA7-PSMB6 PSMA4-PSMA5 PSMA1-PSMA5 PSMA4-PSMB6 PSMA5-PSMB2 PSMB6-PSMB2 PSMA2-PSMB2 PSMA7-PSMB1 PSMB1-PSMB6 PSMA4-PSMB5 PSMA1-PSMA4 PSMA1-PSMA2 PSMB1-PSMA4 PSMA4-PSMB3 PSMB1-PSMA5 PSMA2-PSMA4 PSMA1-PSMB6 PSMA7-PSMB4 PSMB1-PSMB2 PSMA5-PSMB4 XRCC6-XRCC5 PSMB3-PSMB2 PSMA7-PSMB5 PSMB5-PSMB2 PSMB6-PSM…
GO:0009889	BP	regulation of biosynthetic process	1.57168	829	949	158	167	0.116025	0.575312	PSMA1-PSMA4 PSMA4-PSMB2 PSMA7-PSMA1 PSMA1-PSMB2 PSMA4-PSMB3 PSMA7-PSMA5 PSMA1-PSMA5 XRCC6-XRCC5 PSMA7-PSMA4 PSMA1-PSMA2 PSMA5-PSMB2 PSMA2-PSMA5 PSMA7-PSMB2 PSMA7-PSMA2 PSMB3-PSMB2 PSMA4-PSMA5 PSMA5-PSMB5 HSP90AA1-HSP90AB1 PSMB6-PSMB5 PSMA2-PSMB2 PSMA2-PSMA4 PSMA7-PSMB6 PSMA5-PSMB6 PSMA1-PSMB3 PSMA1-PSMB6 PSMB1-PSMA1 PSMA1-PSMB7 PSMA7-PSMB5 PSMB1-PSMB6 PSMB1-PSMA5 PSMA7-PSMB3 PSMB1-PSMA4 PSMA5-PSM…	PSMA7-PSMA5 HSP90AA1-HSP90AB1 PSMA7-PSMA4 PSMA5-PSMB6 PSMA4-PSMB2 PSMA7-PSMB2 PSMA7-PSMA1 PSMA1-PSMB2 PSMA7-PSMB6 PSMA4-PSMA5 PSMA1-PSMA5 PSMA4-PSMB6 PSMA5-PSMB2 PSMB6-PSMB2 PSMA2-PSMB2 PSMA7-PSMB1 PSMB1-PSMB6 PSMA4-PSMB5 PSMA1-PSMA4 PSMA1-PSMA2 PSMB1-PSMA4 PSMA4-PSMB3 PSMB1-PSMA5 PSMA2-PSMA4 PSMA1-PSMB6 PSMA7-PSMB4 PSMB1-PSMB2 PSMA5-PSMB4 XRCC6-XRCC5 PSMB3-PSMB2 PSMA7-PSMB5 PSMB5-PSMB2 PSMB6-PSM…
GO:0080090	BP	regulation of primary metabolic process	1.55904	1287	1424	223	233	0.118986	0.58871	PSMA1-PSMA4 PSMA4-PSMB2 PSMA7-PSMA1 PSMA1-PSMB2 PSMA4-PSMB3 PSMA7-PSMA5 PSMA1-PSMA5 XRCC6-XRCC5 PSMA7-PSMA4 PSMA1-PSMA2 PSMA5-PSMB2 PSMA2-PSMA5 PSMA7-PSMB2 PSMA7-PSMA2 PSMB3-PSMB2 PSMA4-PSMA5 PSMA5-PSMB5 HSP90AA1-HSP90AB1 PSMB6-PSMB5 RPS2-RPS4X PSMA2-PSMB2 PSMA2-PSMA4 PSMA7-PSMB6 PSMA5-PSMB6 PSMA1-PSMB3 PSMA1-PSMB6 PSMB1-PSMA1 PSMA1-PSMB7 PSMA7-PSMB5 PSMB1-PSMB6 PSMB1-PSMA5 PSMA7-PSMB3 PSMB1-PSMA…	PSMA7-PSMA5 HSP90AA1-HSP90AB1 PSMA7-PSMA4 PSMA5-PSMB6 PSMA4-PSMB2 PSMA7-PSMB2 PSMA7-PSMA1 PSMA1-PSMB2 PSMA7-PSMB6 PSMA4-PSMA5 PSMA1-PSMA5 PSMA4-PSMB6 PSMA5-PSMB2 PSMB6-PSMB2 PSMA2-PSMB2 PSMA7-PSMB1 PSMB1-PSMB6 PSMA4-PSMB5 PSMA1-PSMA4 PSMA1-PSMA2 PSMB1-PSMA4 PSMA4-PSMB3 PSMB1-PSMA5 PSMA2-PSMA4 PSMA1-PSMB6 PSMA7-PSMB4 PSMB1-PSMB2 PSMA5-PSMB4 XRCC6-XRCC5 PSMB3-PSMB2 PSMA7-PSMB5 PSMB5-PSMB2 PSMB6-PSM…
GO:0031396	BP	regulation of protein ubiquitination	-1.55595	6	3	14	13	0.11972	0.589867	HSP90AA1-HSP90AB1 RPS2-RPS3 RPS7-RPL11 RPL5-HSPBP1 RPS7-RPL23 OGT-RPL5	HSP90AA1-HSP90AB1 RPS2-RPS3 RPS2-RPS7
GO:0044433	CC	cytoplasmic vesicle part	1.55587	112	125	92	88	0.11974	0.589867	XRCC6-XRCC5 PSMA2-PSMA5 HSP90AA1-HSP90AB1 ACTN4-ACTN1 PSMB1-PSMA5 PSMA2-PSMB7 PSMB1-PSMA2 PSMA5-PSMB7 PSMB1-PSMB7 ALDOA-YWHAZ ALDOA-YWHAG YWHAG-YWHAZ ARPC5-ACTR2 YWHAG-YWHAH PSMD12-PSMD3 PSMD11-PSMD12 PSMD12-PSMD13 PSMD3-PSMD1 YWHAB-YWHAZ PSMD11-PSMD3 PSMD14-PSMD3 XRCC6-ILF2 ALDOA-YWHAH PSMC2-PSMD2 PSMD12-PSMD1 PSMD12-PSMD14 XRCC5-ILF2 YWHAG-YWHAE PSMD11-PSMD14 XRCC6-AGL ALDOA-YWHAE XRCC5-AGL COP…	HSP90AA1-HSP90AB1 PSMB1-PSMA5 XRCC6-XRCC5 PSMA2-PSMA5 PSMB1-PSMA2 PSMD12-PSMD7 PSMD12-PSMD1 PSMA5-PSMB7 PSMA2-PSMB7 PSMB1-PSMB7 PSMD11-PSMD12 ARPC5-ACTR2 PSMD7-PSMD1 PSMD12-PSMD3 PSMD12-PSMD14 PSMC2-PSMD2 PSMD14-PSMD1 ACTN4-ACTN1 PSMD3-PSMD1 TUBB4B-YWHAH PSMD3-PSMD7 PSMD11-PSMD1 YWHAG-YWHAZ PSMD14-PSMD7 PSMD11-PSMD7 PSMD11-PSMD14 PSMD11-PSMD3 PSMD14-PSMD3 PSMD12-PSMD13 HSP90AB1-CAP1 ALDOA-YWHAG A…
GO:0051260	BP	protein homooligomerization	-1.5543	2	0	9	8	0.120114	0.590431	HPRT1-ANXA6 IDE-SAMHD1
GO:0009066	BP	aspartate family amino acid metabolic process	1.55055	2	4	10	10	0.121009	0.593548	ASS1-GOT1 MTHFD1-MTR	SMS-MRI1 MTHFD1-MTR AHCYL1-MTR AHCYL1-MTHFD1
GO:1903320	BP	regulation of protein modification by small protein conjugation or removal	-1.53141	6	3	16	15	0.125667	0.615065	HSP90AA1-HSP90AB1 RPS2-RPS3 RPS7-RPL11 RPL5-HSPBP1 RPS7-RPL23 OGT-RPL5	HSP90AA1-HSP90AB1 RPS2-RPS3 RPS2-RPS7
GO:0018193	BP	peptidyl-amino acid modification	-1.52063	11	8	28	29	0.128353	0.626862	NAA10-NAA15 P4HB-NUP43 RUVBL2-RUVBL1 PARP1-TOP1 DR1-NUP43 P4HB-PCNA OGT-NUP43 CDK1-PARP1 NUP43-SEH1L TRIM28-ELP3 P4HB-DR1	NAA10-NAA15 P4HB-NUP43 CDK1-TOP1 TOP1-TPR SAE1-UBA2 NUP43-SEH1L PRMT5-VCP OGT-NUP43
GO:0006399	BP	tRNA metabolic process	1.51902	18	29	35	38	0.128758	0.627245	TARS-GARS DTD1-IARS2 DTD1-METTL1 HARS2-NARS2 THUMPD3-THUMPD1 NARS-AARS NARS-YARS AARS-YARS SSB-GARS WARS-DTD1 IARS2-METTL1 YARS-ELAC2 WARS-OSGEP NARS2-THUMPD3 SSB-THUMPD1 NARS-HARS2 SSB-THUMPD3 POP1-RPP25	TRMT61A-TRMT6 DTD1-IARS2 TARS-GARS NARS-YARS THUMPD3-THUMPD1 NARS-AARS NARS2-THUMPD3 YARS-ELAC2 AARS-YARS SSB-THUMPD3 SSB-GARS NARS-NSUN2 POP1-RPP25 SSB-THUMPD1 NARS-HARS2 DTD1-TRNT1 HARS2-NARS2 TRNT1-IARS2 SSB-TARS DARS-NAT10 SSB-EXOSC7 NARS-THUMPD3 WARS-DTD1 AARS-NSUN2 HARS2-THUMPD3 SSB-NARS2 GARS-THUMPD1 EXOSC2-EXOSC7 NSUN2-NARS2
GO:0048522	BP	positive regulation of cellular process	1.51812	809	943	188	204	0.128984	0.627245	PSMA1-PSMA4 PSMA4-PSMB2 PSMA7-PSMA1 PSMA1-PSMB2 PSMA4-PSMB3 PSMA7-PSMA5 PSMA1-PSMA5 XRCC6-XRCC5 PSMA7-PSMA4 PSMA1-PSMA2 PSMA5-PSMB2 PSMA2-PSMA5 PSMA7-PSMB2 PSMA7-PSMA2 PSMB3-PSMB2 PSMA4-PSMA5 PSMA5-PSMB5 HSP90AA1-HSP90AB1 PSMB6-PSMB5 RPS2-RPS4X PSMA2-PSMB2 PSMA2-PSMA4 PSMA7-PSMB6 PSMA5-PSMB6 PSMA1-PSMB3 PSMA1-PSMB6 PSMB1-PSMA1 PSMA1-PSMB7 PSMA7-PSMB5 PSMB1-PSMB6 PSMB1-PSMA5 PSMA7-PSMB3 PSMB1-PSMA…	PSMA7-PSMA5 HSP90AA1-HSP90AB1 PSMA7-PSMA4 PSMA5-PSMB6 PSMA4-PSMB2 PSMA7-PSMB2 PSMA7-PSMA1 PSMA1-PSMB2 PSMA7-PSMB6 PSMA4-PSMA5 PSMA1-PSMA5 PSMA4-PSMB6 PSMA5-PSMB2 PSMB6-PSMB2 PSMA2-PSMB2 PSMA7-PSMB1 PSMB1-PSMB6 PSMA4-PSMB5 PSMA1-PSMA4 PSMA1-PSMA2 PSMB1-PSMA4 PSMA4-PSMB3 PSMB1-PSMA5 ARPC1B-ARPC4 PSMA2-PSMA4 PSMA1-PSMB6 PSMA7-PSMB4 PSMB1-PSMB2 PSMA5-PSMB4 XRCC6-XRCC5 PSMB3-PSMB2 PSMA7-PSMB5 PSMB5-PS…
GO:1902749	BP	regulation of cell cycle G2/M phase transition	1.5078	144	158	43	45	0.131607	0.638096	PSMA1-PSMA4 PSMA4-PSMB2 PSMA7-PSMA1 PSMA1-PSMB2 PSMA4-PSMB3 PSMA7-PSMA5 PSMA1-PSMA5 PSMA7-PSMA4 PSMA1-PSMA2 PSMA5-PSMB2 PSMA2-PSMA5 PSMA7-PSMB2 PSMA7-PSMA2 PSMB3-PSMB2 PSMA4-PSMA5 PSMA5-PSMB5 PSMB6-PSMB5 PSMA2-PSMB2 PSMA2-PSMA4 PSMA7-PSMB6 PSMA5-PSMB6 PSMA1-PSMB3 PSMA1-PSMB6 PSMB1-PSMA1 PSMA1-PSMB7 PSMA7-PSMB5 PSMB1-PSMB6 PSMB1-PSMA5 PSMA7-PSMB3 PSMB1-PSMA4 PSMA5-PSMB3 PSMB6-PSMB2 PSMA7-PSMB1 PSM…	PSMA7-PSMA5 PSMA7-PSMA4 PSMA5-PSMB6 PSMA4-PSMB2 PSMA7-PSMB2 PSMA7-PSMA1 PSMA1-PSMB2 PSMA7-PSMB6 PSMA4-PSMA5 PSMA1-PSMA5 PSMA4-PSMB6 PSMA5-PSMB2 PSMB6-PSMB2 PSMA2-PSMB2 PSMA7-PSMB1 PSMB1-PSMB6 PSMA4-PSMB5 PSMA1-PSMA4 PSMA1-PSMA2 PSMB1-PSMA4 PSMA4-PSMB3 PSMB1-PSMA5 PSMA2-PSMA4 PSMA1-PSMB6 PSMA7-PSMB4 PSMB1-PSMB2 PSMA5-PSMB4 PSMB3-PSMB2 PSMA7-PSMB5 PSMB5-PSMB2 PSMB6-PSMB5 PSMA7-PSMA2 PSMA2-PSMA5 PSM…
GO:0045927	BP	positive regulation of growth	1.50713	0	1	3	5	0.131778	0.638096		EXOSC2-EXOSC4
GO:0033044	BP	regulation of chromosome organization	1.50192	39	46	23	24	0.133118	0.642227	CCT6A-CCT2 CCT4-CCT7 CCT6A-CCT7 TCP1-CCT7 TCP1-CCT6A CCT6A-CCT4 CCT4-CCT2 TCP1-CCT4 CCT2-CCT7 CCT3-CCT7 TCP1-CCT2 HNRNPA1-HNRNPA2B1 CCT6A-CCT3 CCT3-CCT4 TCP1-CCT3 CCT6A-CCT5 CCT5-CCT2 CCT3-CCT2 HNRNPA1-XRCC5 HNRNPA1-HIST1H1B CCT5-CCT4 TCP1-CCT5 HNRNPA1-HNRNPU CCT5-CCT7 XRCC5-HNRNPA2B1 HNRNPA2B1-HNRNPU CCT5-CCT3 XRCC5-HNRNPU HIST1H1B-HNRNPA2B1 PARP1-XRCC5 HNRNPA1-PARP1 HIST1H1B-HNRNPU XRCC5-HIST1H…	CCT6A-CCT2 CCT4-CCT7 CCT6A-CCT4 CCT4-CCT2 CCT6A-CCT7 TCP1-CCT7 TCP1-CCT6A CCT3-CCT7 CCT2-CCT7 CCT3-CCT4 TCP1-CCT4 CCT6A-CCT3 HNRNPA1-HIST1H1B TCP1-CCT3 CCT3-CCT2 TCP1-CCT2 CCT5-CCT2 CCT6A-CCT5 HNRNPA1-HNRNPU CCT5-CCT4 HIST1H1B-HNRNPU CCT5-CCT7 HNRNPA1-HNRNPA2B1 TCP1-CCT5 CCT5-CCT3 HNRNPA1-TPR HIST1H1B-HNRNPA2B1 TPR-HNRNPU TPR-HIST1H1B TCP1-SART3 HNRNPA2B1-HNRNPU SART3-CCT7 CCT6A-SART3 CCT4-SART3 …
GO:2000026	BP	regulation of multicellular organismal development	1.50162	156	179	59	69	0.133196	0.642227	PSMA1-PSMA4 PSMA4-PSMB2 PSMA7-PSMA1 PSMA1-PSMB2 PSMA4-PSMB3 PSMA7-PSMA5 PSMA1-PSMA5 PSMA7-PSMA4 PSMA1-PSMA2 PSMA5-PSMB2 PSMA2-PSMA5 PSMA7-PSMB2 PSMA7-PSMA2 PSMB3-PSMB2 PSMA4-PSMA5 PSMA5-PSMB5 PSMB6-PSMB5 PSMA2-PSMB2 PSMA2-PSMA4 PSMA7-PSMB6 PSMA5-PSMB6 PSMA1-PSMB3 PSMA1-PSMB6 PSMB1-PSMA1 PSMA1-PSMB7 PSMA7-PSMB5 PSMB1-PSMB6 PSMB1-PSMA5 PSMA7-PSMB3 PSMB1-PSMA4 PSMA5-PSMB3 PSMB6-PSMB2 PSMA7-PSMB1 PSM…	PSMA7-PSMA5 PSMA7-PSMA4 PSMA5-PSMB6 PSMA4-PSMB2 PSMA7-PSMB2 PSMA7-PSMA1 PSMA1-PSMB2 PSMA7-PSMB6 PSMA4-PSMA5 PSMA1-PSMA5 PSMA4-PSMB6 PSMA5-PSMB2 PSMB6-PSMB2 PSMA2-PSMB2 PSMA7-PSMB1 PSMB1-PSMB6 PSMA4-PSMB5 PSMA1-PSMA4 PSMA1-PSMA2 PSMB1-PSMA4 PSMA4-PSMB3 PSMB1-PSMA5 PSMA2-PSMA4 PSMA1-PSMB6 PSMA7-PSMB4 PSMB1-PSMB2 PSMA5-PSMB4 PSMB3-PSMB2 PSMA7-PSMB5 PSMB5-PSMB2 PSMB6-PSMB5 PSMA7-PSMA2 PSMA2-PSMA5 PSM…
GO:0006006	BP	glucose metabolic process	-1.49912	2	1	14	13	0.133841	0.643765	ALDOA-PKM2 PGAM1-MDH1	ALDOA-PKM2
GO:0043170	BP	macromolecule metabolic process	1.4982	3758	4171	363	400	0.134082	0.643765	PSMA1-PSMA4 PSMA4-PSMB2 PSMA7-PSMA1 PSMA1-PSMB2 PSMA4-PSMB3 PSMA7-PSMA5 PSMA1-PSMA5 XRCC6-XRCC5 PSMA7-PSMA4 PSMA1-PSMA2 PSMA5-PSMB2 PSMA2-PSMA5 PSMA7-PSMB2 PSMA7-PSMA2 PSMB3-PSMB2 PSMA4-PSMA5 PSMA5-PSMB5 HSP90AA1-HSP90AB1 PSMB6-PSMB5 RPS2-RPS4X PSMA2-PSMB2 PSMA2-PSMA4 PSMA7-PSMB6 PSMA5-PSMB6 PSMA1-PSMB3 PSMA1-PSMB6 PSMB1-PSMA1 PSMA1-PSMB7 PSMA7-PSMB5 PSMB1-PSMB6 PSMB1-PSMA5 PSMA7-PSMB3 PSMB1-PSMA…	PSMA7-PSMA5 HSP90AA1-HSP90AB1 PSMA7-PSMA4 PSMA5-PSMB6 PSMA4-PSMB2 PSMA7-PSMB2 PSMA7-PSMA1 PSMA1-PSMB2 PSMA7-PSMB6 PSMA4-PSMA5 PSMA1-PSMA5 PSMA4-PSMB6 PSMA5-PSMB2 PSMB6-PSMB2 PSMA2-PSMB2 PSMA7-PSMB1 PSMB1-PSMB6 PSMA4-PSMB5 PSMA1-PSMA4 PSMA1-PSMA2 PSMB1-PSMA4 PSMA4-PSMB3 PSMB1-PSMA5 PSMA2-PSMA4 PSMA1-PSMB6 PSMA7-PSMB4 PSMB1-PSMB2 PSMA5-PSMB4 XRCC6-XRCC5 PSMB3-PSMB2 PSMA7-PSMB5 PSMB5-PSMB2 PSMB6-PSM…
GO:0003743	MF	translation initiation factor activity	1.49536	7	12	12	15	0.134822	0.645949	EIF3G-EIF3I EIF2S1-EIF2S2 EIF3A-EIF3K EIF3G-EIF3B EIF3H-EIF3A EIF3E-EIF3A EIF3B-EIF3I	EIF3G-EIF3I EIF2S1-EIF2S2 EIF3H-EIF3E EIF3H-EIF3A EIF3H-EIF3K EIF3E-EIF3A EIF2S1-EIF2S3 EIF3B-EIF3I EIF2S2-EIF2S3 EIF3G-EIF3B EIF3E-EIF3K EIF3A-EIF3K
GO:0019318	BP	hexose metabolic process	-1.49314	2	1	16	14	0.135401	0.647361	ALDOA-PKM2 PGAM1-MDH1	ALDOA-PKM2
GO:0009260	BP	ribonucleotide biosynthetic process	-1.49016	5	3	18	14	0.136181	0.649721	ATP5B-ATP5A1 ALDOA-PKM2 CTPS1-ACAT1 ACAT1-ADSL PKM2-CTPS1	ATP5B-ATP5A1 ALDOA-PKM2 ACAT1-ADSL
GO:0006575	BP	cellular modified amino acid metabolic process	-1.48504	3	1	15	16	0.137533	0.653807	PLOD3-EEF1G AHCYL1-P4HB GPX1-CKB	AHCYL1-MTHFD1
GO:0043687	BP	post-translational protein modification	1.48439	152	168	52	56	0.137705	0.653807	PSMA1-PSMA4 PSMA4-PSMB2 PSMA7-PSMA1 PSMA1-PSMB2 PSMA4-PSMB3 PSMA7-PSMA5 PSMA1-PSMA5 PSMA7-PSMA4 PSMA1-PSMA2 PSMA5-PSMB2 PSMA2-PSMA5 PSMA7-PSMB2 PSMA7-PSMA2 PSMB3-PSMB2 PSMA4-PSMA5 PSMA5-PSMB5 PSMB6-PSMB5 PSMA2-PSMB2 PSMA2-PSMA4 PSMA7-PSMB6 PSMA5-PSMB6 PSMA1-PSMB3 PSMA1-PSMB6 PSMB1-PSMA1 PSMA1-PSMB7 PSMA7-PSMB5 PSMB1-PSMB6 PSMB1-PSMA5 PSMA7-PSMB3 PSMB1-PSMA4 PSMA5-PSMB3 PSMB6-PSMB2 PSMA7-PSMB1 PSM…	PSMA7-PSMA5 PSMA7-PSMA4 PSMA5-PSMB6 PSMA4-PSMB2 PSMA7-PSMB2 PSMA7-PSMA1 PSMA1-PSMB2 PSMA7-PSMB6 PSMA4-PSMA5 PSMA1-PSMA5 PSMA4-PSMB6 PSMA5-PSMB2 PSMB6-PSMB2 PSMA2-PSMB2 PSMA7-PSMB1 PSMB1-PSMB6 PSMA4-PSMB5 PSMA1-PSMA4 PSMA1-PSMA2 PSMB1-PSMA4 PSMA4-PSMB3 PSMB1-PSMA5 PSMA2-PSMA4 PSMA1-PSMB6 PSMA7-PSMB4 PSMB1-PSMB2 PSMA5-PSMB4 PSMB3-PSMB2 PSMA7-PSMB5 PSMB5-PSMB2 PSMB6-PSMB5 PSMA7-PSMA2 PSMA2-PSMA5 PSM…
GO:0009055	MF	electron transfer activity	1.48365	0	2	8	9	0.137901	0.653807		PHGDH-UGDH PHGDH-ALDH2
GO:1901293	BP	nucleoside phosphate biosynthetic process	-1.4815	14	11	31	26	0.138472	0.654811	GARS-ME1 ATP5A1-PPAT ATP5B-ATP5A1 ALDOA-ATIC ALDOA-PKM2 ATP5B-PPAT PKM2-ATIC PFAS-ATIC PFAS-ALDOA CTPS1-ACAT1 ACAT1-ADSL PNP-HPRT1 PKM2-CTPS1 ATIC-HK2	ATP5A1-PPAT GARS-ME1 ATP5B-ATP5A1 ATP5B-PPAT ALDOA-ATIC ALDOA-PKM2 ACAT1-ADSL PKM2-ATIC PFAS-ALDOA ATIC-HK2 MTHFD1-ME1
GO:0001775	BP	cell activation	1.48069	62	72	71	65	0.13869	0.654811	XRCC6-XRCC5 PSMA2-PSMA5 HSP90AA1-HSP90AB1 PSMB1-PSMA5 PSMA2-PSMB7 PSMB1-PSMA2 PSMA5-PSMB7 PSMB1-PSMB7 ALDOA-YWHAZ ARPC5-ACTR2 PSMD12-PSMD3 PSMD11-PSMD12 PSMD12-PSMD13 PSMD3-PSMD1 PSMD11-PSMD3 PSMD14-PSMD3 XRCC6-ILF2 PSMC2-PSMD2 PSMD12-PSMD1 PSMD12-PSMD14 XRCC5-ILF2 PSMD11-PSMD14 XRCC6-AGL XRCC5-AGL PSMD14-PSMD1 PSMD11-PSMD13 PSMD3-PSMD13 PSMD1-PSMD13 PSMD11-PSMD1 AGL-ILF2 CAT-PRDX1 PSMD11-PSMD7 P…	HSP90AA1-HSP90AB1 PSMB1-PSMA5 XRCC6-XRCC5 PSMA2-PSMA5 PSMB1-PSMA2 PSMD12-PSMD7 PSMD12-PSMD1 PSMA5-PSMB7 PSMA2-PSMB7 PSMB1-PSMB7 PSMD11-PSMD12 ARPC5-ACTR2 PSMD7-PSMD1 PSMD12-PSMD3 PSMD12-PSMD14 PSMC2-PSMD2 PSMD14-PSMD1 PSMD3-PSMD1 PSMD3-PSMD7 PSMD11-PSMD1 PSMD14-PSMD7 PSMD11-PSMD7 PSMD11-PSMD14 PSMD11-PSMD3 PSMD14-PSMD3 PSMD12-PSMD13 HSP90AB1-CAP1 ALDOA-YWHAZ AGL-ILF2 PSMD1-PSMD13 HSP90AA1-CAP1 CA…
GO:0046390	BP	ribose phosphate biosynthetic process	-1.47921	5	3	19	15	0.139084	0.65531	ATP5B-ATP5A1 ALDOA-PKM2 CTPS1-ACAT1 ACAT1-ADSL PKM2-CTPS1	ATP5B-ATP5A1 ALDOA-PKM2 ACAT1-ADSL
GO:0035303	BP	regulation of dephosphorylation	1.47173	2	3	6	7	0.141095	0.662038	YWHAB-YWHAE YWHAB-PPP1R2	YWHAB-PPP1R2 YWHAB-YWHAE HSP90AB1-HSP90B1
GO:0035304	BP	regulation of protein dephosphorylation	1.47173	2	3	6	7	0.141095	0.662038	YWHAB-YWHAE YWHAB-PPP1R2	YWHAB-PPP1R2 YWHAB-YWHAE HSP90AB1-HSP90B1
GO:0007599	BP	hemostasis	1.46755	0	1	5	6	0.142225	0.665966		CAPZA2-CAPZA1
GO:0006725	BP	cellular aromatic compound metabolic process	1.46538	2730	2814	280	293	0.142817	0.666342	XRCC6-XRCC5 HSP90AA1-HSP90AB1 RPS2-RPS4X RPL13-RPS3A RPS3A-RPS11 RPS11-RPS4X RPS3A-RPS14 RPS14-RPS11 RPS14-RPS23 SYNCRIP-RPS2 RPS3A-RPS4X RPL3-RPS4X RPL13-RPS11 RPL35A-RPL6 SYNCRIP-RPS4X RPS2-RPS11 RPS23-RPS11 RPS3A-RPS23 SYNCRIP-RPL3 RPL31-DDX21 RPL13-RPS4X RPS2-RPL3 RPL13A-RPL18A RPLP0-RPL7A RPL17-RPL13 RPS14-RPS4X PCNA-AHCY RPS4X-RPL19 RPL31-HNRNPA0 RPL13-RPS14 SYNCRIP-YBX1 RPS2-RPS3A RPL29-RP…	HSP90AA1-HSP90AB1 XRCC6-XRCC5 RPS16-RPS18 RPS16-RPS4X RPS2-RPS4X RPS2-RPS16 RPS16-RPS11 RPS23-RPS13 RPS11-RPS4X RPS18-RPS11 RPS2-RPS11 RPS16-RPS13 RPL13A-RPL18A RPS18-RPS4X RPS13-RPS4X RPS2-RPS18 RPS13-RPS11 RPS14-RPS13 RPS3A-RPS13 RPS18-RPS13 RPL35A-RPL6 RPS3A-RPS11 RPL13-RPS3A RPL23A-RPL31 RPL31-DDX21 RPS3A-RPS4X RPL23A-YBX1 SYNCRIP-RPS4X RPS3A-RPS14 RPL12-RPL15 SYNCRIP-RPL29 SYNCRIP-RPS2 RPS16…
GO:0090407	BP	organophosphate biosynthetic process	-1.4651	15	12	35	30	0.142892	0.666342	GARS-ME1 ATP5A1-PPAT ATP5B-ATP5A1 ALDOA-ATIC ALDOA-PKM2 ATP5B-PPAT PDXK-GPI PKM2-ATIC PFAS-ATIC PFAS-ALDOA CTPS1-ACAT1 ACAT1-ADSL PNP-HPRT1 PKM2-CTPS1 ATIC-HK2	ATP5A1-PPAT GARS-ME1 ATP5B-ATP5A1 ATP5B-PPAT ALDOA-ATIC ALDOA-PKM2 ACAT1-ADSL PKM2-ATIC PFAS-ALDOA PNP-SORD ATIC-HK2 MTHFD1-ME1
GO:0023056	BP	positive regulation of signaling	1.45376	185	212	66	71	0.146014	0.676968	PSMA1-PSMA4 PSMA4-PSMB2 PSMA7-PSMA1 PSMA1-PSMB2 PSMA4-PSMB3 PSMA7-PSMA5 PSMA1-PSMA5 PSMA7-PSMA4 PSMA1-PSMA2 PSMA5-PSMB2 PSMA2-PSMA5 PSMA7-PSMB2 PSMA7-PSMA2 PSMB3-PSMB2 PSMA4-PSMA5 PSMA5-PSMB5 PSMB6-PSMB5 PSMA2-PSMB2 PSMA2-PSMA4 PSMA7-PSMB6 PSMA5-PSMB6 PSMA1-PSMB3 PSMA1-PSMB6 PSMB1-PSMA1 PSMA1-PSMB7 PSMA7-PSMB5 PSMB1-PSMB6 PSMB1-PSMA5 PSMA7-PSMB3 PSMB1-PSMA4 PSMA5-PSMB3 PSMB6-PSMB2 PSMA7-PSMB1 PSM…	PSMA7-PSMA5 PSMA7-PSMA4 PSMA5-PSMB6 PSMA4-PSMB2 PSMA7-PSMB2 PSMA7-PSMA1 PSMA1-PSMB2 PSMA7-PSMB6 PSMA4-PSMA5 PSMA1-PSMA5 PSMA4-PSMB6 PSMA5-PSMB2 PSMB6-PSMB2 PSMA2-PSMB2 PSMA7-PSMB1 PSMB1-PSMB6 PSMA4-PSMB5 PSMA1-PSMA4 PSMA1-PSMA2 PSMB1-PSMA4 PSMA4-PSMB3 PSMB1-PSMA5 PSMA2-PSMA4 PSMA1-PSMB6 PSMA7-PSMB4 PSMB1-PSMB2 PSMA5-PSMB4 PSMB3-PSMB2 PSMA7-PSMB5 PSMB5-PSMB2 PSMB6-PSMB5 PSMA7-PSMA2 PSMA2-PSMA5 PSM…
GO:0003678	MF	DNA helicase activity	-1.45184	4	3	7	6	0.146545	0.676968	MCM4-MCM6 MCM4-MCM7 MCM7-MCM6 RUVBL2-RUVBL1	MCM4-MCM6 MCM4-MCM7 MCM7-MCM6
GO:0004003	MF	ATP-dependent DNA helicase activity	-1.45184	4	3	7	6	0.146545	0.676968	MCM4-MCM6 MCM4-MCM7 MCM7-MCM6 RUVBL2-RUVBL1	MCM4-MCM6 MCM4-MCM7 MCM7-MCM6
GO:0060491	BP	regulation of cell projection assembly	1.45088	0	1	3	4	0.146814	0.676968		ARPC2-RDX
GO:0120032	BP	regulation of plasma membrane bounded cell projection assembly	1.45088	0	1	3	4	0.146814	0.676968		ARPC2-RDX
GO:0010948	BP	negative regulation of cell cycle process	1.45035	139	158	49	51	0.14696	0.676968	PSMA1-PSMA4 PSMA4-PSMB2 PSMA7-PSMA1 PSMA1-PSMB2 PSMA4-PSMB3 PSMA7-PSMA5 PSMA1-PSMA5 PSMA7-PSMA4 PSMA1-PSMA2 PSMA5-PSMB2 PSMA2-PSMA5 PSMA7-PSMB2 PSMA7-PSMA2 PSMB3-PSMB2 PSMA4-PSMA5 PSMA5-PSMB5 PSMB6-PSMB5 PSMA2-PSMB2 PSMA2-PSMA4 PSMA7-PSMB6 PSMA5-PSMB6 PSMA1-PSMB3 PSMA1-PSMB6 PSMB1-PSMA1 PSMA1-PSMB7 PSMA7-PSMB5 PSMB1-PSMB6 PSMB1-PSMA5 PSMA7-PSMB3 PSMB1-PSMA4 PSMA5-PSMB3 PSMB6-PSMB2 PSMA7-PSMB1 PSM…	PSMA7-PSMA5 PSMA7-PSMA4 PSMA5-PSMB6 PSMA4-PSMB2 PSMA7-PSMB2 PSMA7-PSMA1 PSMA1-PSMB2 PSMA7-PSMB6 PSMA4-PSMA5 PSMA1-PSMA5 PSMA4-PSMB6 PSMA5-PSMB2 PSMB6-PSMB2 PSMA2-PSMB2 PSMA7-PSMB1 PSMB1-PSMB6 PSMA4-PSMB5 PSMA1-PSMA4 PSMA1-PSMA2 PSMB1-PSMA4 PSMA4-PSMB3 PSMB1-PSMA5 PSMA2-PSMA4 PSMA1-PSMB6 PSMA7-PSMB4 PSMB1-PSMB2 PSMA5-PSMB4 PSMB3-PSMB2 PSMA7-PSMB5 PSMB5-PSMB2 PSMB6-PSMB5 PSMA7-PSMA2 PSMA2-PSMA5 PSM…
GO:0006753	BP	nucleoside phosphate metabolic process	-1.44805	24	18	46	42	0.147604	0.678559	GARS-ME1 ATP5A1-PPAT ATP5B-ATP5A1 ALDOA-ATIC PPAT-SAMHD1 ATP5A1-SAMHD1 ALDOA-PKM2 ACAT1-DCTPP1 ATP5B-PPAT ATP5B-SAMHD1 TKT-MDH1 PKM2-ATIC PGAM1-MDH1 GPX1-PKM2 CTPS1-DCTPP1 PFAS-ATIC PFAS-ALDOA CTPS1-ACAT1 ACAT1-ADSL PNP-HPRT1 PKM2-CTPS1 ATIC-HK2 PFAS-OLA1 ACAT1-CTPS2	ATP5A1-PPAT GARS-ME1 ATP5B-ATP5A1 ATP5B-PPAT ACAT1-DCTPP1 ALDOA-ATIC PPAT-SAMHD1 ALDOA-PKM2 ATP5A1-SAMHD1 ACAT1-ADSL PKM2-ATIC ATP5B-SAMHD1 PFAS-ALDOA ATIC-HK2 MTHFD1-ME1 IDH1-NAMPT ADSL-DCTPP1 IDH1-TALDO1
GO:0016236	BP	macroautophagy	1.44277	0	1	4	5	0.149084	0.68398		HGS-VCP
GO:0002682	BP	regulation of immune system process	1.43914	198	215	68	75	0.150111	0.687303	PSMA1-PSMA4 PSMA4-PSMB2 PSMA7-PSMA1 PSMA1-PSMB2 PSMA4-PSMB3 PSMA7-PSMA5 PSMA1-PSMA5 XRCC6-XRCC5 PSMA7-PSMA4 PSMA1-PSMA2 PSMA5-PSMB2 PSMA2-PSMA5 PSMA7-PSMB2 PSMA7-PSMA2 PSMB3-PSMB2 PSMA4-PSMA5 PSMA5-PSMB5 HSP90AA1-HSP90AB1 PSMB6-PSMB5 PSMA2-PSMB2 PSMA2-PSMA4 PSMA7-PSMB6 PSMA5-PSMB6 PSMA1-PSMB3 PSMA1-PSMB6 PSMB1-PSMA1 PSMA1-PSMB7 PSMA7-PSMB5 PSMB1-PSMB6 PSMB1-PSMA5 PSMA7-PSMB3 PSMB1-PSMA4 PSMA5-PSM…	PSMA7-PSMA5 HSP90AA1-HSP90AB1 PSMA7-PSMA4 PSMA5-PSMB6 PSMA4-PSMB2 PSMA7-PSMB2 PSMA7-PSMA1 PSMA1-PSMB2 PSMA7-PSMB6 PSMA4-PSMA5 PSMA1-PSMA5 PSMA4-PSMB6 PSMA5-PSMB2 PSMB6-PSMB2 PSMA2-PSMB2 PSMA7-PSMB1 PSMB1-PSMB6 PSMA4-PSMB5 PSMA1-PSMA4 PSMA1-PSMA2 PSMB1-PSMA4 PSMA4-PSMB3 PSMB1-PSMA5 ARPC1B-ARPC4 PSMA2-PSMA4 PSMA1-PSMB6 PSMA7-PSMB4 PSMB1-PSMB2 PSMA5-PSMB4 XRCC6-XRCC5 PSMB3-PSMB2 PSMA7-PSMB5 PSMB5-PS…
GO:0006734	BP	NADH metabolic process	-1.43121	2	1	12	10	0.152371	0.696245	ALDOA-PKM2 PGAM1-MDH1	ALDOA-PKM2
GO:0022406	BP	membrane docking	-1.4267	8	6	10	11	0.153668	0.700762	YWHAG-YWHAE YWHAE-TUBB4B YWHAG-TUBB4B PAFAH1B1-TUBB4B PAFAH1B1-YWHAE MSN-YWHAG PAFAH1B1-YWHAG MSN-YWHAE	YWHAG-YWHAE YWHAE-TUBB4B YWHAG-TUBB4B MSN-YWHAG MSN-YWHAE MSN-TUBB4B
GO:0051239	BP	regulation of multicellular organismal process	1.42474	231	241	82	95	0.154233	0.701932	PSMA1-PSMA4 PSMA4-PSMB2 PSMA7-PSMA1 PSMA1-PSMB2 PSMA4-PSMB3 PSMA7-PSMA5 PSMA1-PSMA5 XRCC6-XRCC5 PSMA7-PSMA4 PSMA1-PSMA2 PSMA5-PSMB2 PSMA2-PSMA5 PSMA7-PSMB2 PSMA7-PSMA2 PSMB3-PSMB2 PSMA4-PSMA5 PSMA5-PSMB5 PSMB6-PSMB5 PSMA2-PSMB2 PSMA2-PSMA4 PSMA7-PSMB6 PSMA5-PSMB6 PSMA1-PSMB3 PSMA1-PSMB6 PSMB1-PSMA1 PSMA1-PSMB7 PSMA7-PSMB5 PSMB1-PSMB6 PSMB1-PSMA5 PSMA7-PSMB3 PSMB1-PSMA4 PSMA5-PSMB3 PSMB6-PSMB2 PSM…	PSMA7-PSMA5 PSMA7-PSMA4 PSMA5-PSMB6 PSMA4-PSMB2 PSMA7-PSMB2 PSMA7-PSMA1 PSMA1-PSMB2 PSMA7-PSMB6 PSMA4-PSMA5 PSMA1-PSMA5 PSMA4-PSMB6 PSMA5-PSMB2 PSMB6-PSMB2 PSMA2-PSMB2 PSMA7-PSMB1 PSMB1-PSMB6 PSMA4-PSMB5 PSMA1-PSMA4 PSMA1-PSMA2 PSMB1-PSMA4 PSMA4-PSMB3 PSMB1-PSMA5 PSMA2-PSMA4 PSMA1-PSMB6 PSMA7-PSMB4 PSMB1-PSMB2 PSMA5-PSMB4 XRCC6-XRCC5 PSMB3-PSMB2 PSMA7-PSMB5 PSMB5-PSMB2 PSMB6-PSMB5 PSMA7-PSMA2 PSM…
GO:0008540	CC	proteasome regulatory particle, base subcomplex	-1.42349	17	16	10	10	0.154593	0.702161	PSMC4-PSMC5 PSMC2-PSMC1 PSMC1-PSMD2 PSMC2-PSMD2 PSMC4-PSMD1 PSMC5-PSMD1 PSMC4-PSMC6 PSMC3-PSMC6 PSMC5-PSMC6 PSMC6-PSMD1 PSMC2-PSMD5 PSMC4-PSMD4 PSMD4-PSMC6 PSMD4-PSMC5 PSMC1-PSMD5 PSMD4-PSMD1 PSMD2-PSMD5	PSMC2-PSMC1 PSMC5-PSMD1 PSMC2-PSMD2 PSMC4-PSMC5 PSMC1-PSMD2 PSMC4-PSMD1 PSMC6-PSMD1 PSMC3-PSMC6 PSMC5-PSMC6 PSMC4-PSMC6 PSMD4-PSMD1 PSMD4-PSMC5 PSMC3-PSMD1 PSMD4-PSMC6 PSMC4-PSMD4 PSMC3-PSMC5
GO:0006139	BP	nucleobase-containing compound metabolic process	1.42132	2714	2796	273	288	0.155223	0.703618	XRCC6-XRCC5 HSP90AA1-HSP90AB1 RPS2-RPS4X RPL13-RPS3A RPS3A-RPS11 RPS11-RPS4X RPS3A-RPS14 RPS14-RPS11 RPS14-RPS23 SYNCRIP-RPS2 RPS3A-RPS4X RPL3-RPS4X RPL13-RPS11 RPL35A-RPL6 SYNCRIP-RPS4X RPS2-RPS11 RPS23-RPS11 RPS3A-RPS23 SYNCRIP-RPL3 RPL31-DDX21 RPL13-RPS4X RPS2-RPL3 RPL13A-RPL18A RPLP0-RPL7A RPL17-RPL13 RPS14-RPS4X PCNA-AHCY RPS4X-RPL19 RPL31-HNRNPA0 RPL13-RPS14 SYNCRIP-YBX1 RPS2-RPS3A RPL29-RP…	HSP90AA1-HSP90AB1 XRCC6-XRCC5 RPS16-RPS18 RPS16-RPS4X RPS2-RPS4X RPS2-RPS16 RPS16-RPS11 RPS23-RPS13 RPS11-RPS4X RPS18-RPS11 RPS2-RPS11 RPS16-RPS13 RPL13A-RPL18A RPS18-RPS4X RPS13-RPS4X RPS2-RPS18 RPS13-RPS11 RPS14-RPS13 RPS3A-RPS13 RPS18-RPS13 RPL35A-RPL6 RPS3A-RPS11 RPL13-RPS3A RPL23A-RPL31 RPL31-DDX21 RPS3A-RPS4X RPL23A-YBX1 SYNCRIP-RPS4X RPS3A-RPS14 RPL12-RPL15 SYNCRIP-RPL29 SYNCRIP-RPS2 RPS16…
GO:0072525	BP	pyridine-containing compound biosynthetic process	-1.40866	2	1	16	13	0.158935	0.718899	ALDOA-PKM2 PDXK-GPI	ALDOA-PKM2
GO:0007165	BP	signal transduction	1.40767	413	509	140	155	0.159228	0.718899	PSMA1-PSMA4 PSMA4-PSMB2 PSMA7-PSMA1 PSMA1-PSMB2 PSMA4-PSMB3 PSMA7-PSMA5 PSMA1-PSMA5 PSMA7-PSMA4 PSMA1-PSMA2 PSMA5-PSMB2 PSMA2-PSMA5 PSMA7-PSMB2 PSMA7-PSMA2 PSMB3-PSMB2 PSMA4-PSMA5 PSMA5-PSMB5 HSP90AA1-HSP90AB1 PSMB6-PSMB5 PSMA2-PSMB2 PSMA2-PSMA4 PSMA7-PSMB6 PSMA5-PSMB6 PSMA1-PSMB3 PSMA1-PSMB6 PSMB1-PSMA1 PSMA1-PSMB7 PSMA7-PSMB5 PSMB1-PSMB6 PSMB1-PSMA5 PSMA7-PSMB3 PSMB1-PSMA4 PSMA5-PSMB3 PSMB6-PSM…	PSMA7-PSMA5 HSP90AA1-HSP90AB1 PSMA7-PSMA4 PSMA5-PSMB6 PSMA4-PSMB2 PSMA7-PSMB2 PSMA7-PSMA1 PSMA1-PSMB2 PSMA7-PSMB6 PSMA4-PSMA5 PSMA1-PSMA5 PSMA4-PSMB6 PSMA5-PSMB2 PSMB6-PSMB2 PSMA2-PSMB2 PSMA7-PSMB1 PSMB1-PSMB6 PSMA4-PSMB5 PSMA1-PSMA4 PSMA1-PSMA2 PSMB1-PSMA4 PSMA4-PSMB3 PSMB1-PSMA5 ARPC1B-ARPC4 PSMA2-PSMA4 PSMA1-PSMB6 PSMA7-PSMB4 PSMB1-PSMB2 PSMA5-PSMB4 PSMB3-PSMB2 PSMA7-PSMB5 PSMB5-PSMB2 PSMB6-PS…
GO:0032787	BP	monocarboxylic acid metabolic process	-1.40475	9	7	27	25	0.160097	0.721387	ALDOA-PKM2 ALDOA-LDHB LDHB-GPX1 GPX1-PKM2 LDHB-PKM2 LDHA-ECHS1 GPI-GLO1 ACAT1-ACAT2 ECHS1-KYNU	ALDOA-PKM2 ACAA2-HK2 ALDOA-LDHB ACAT1-ACAT2 LDHB-PKM2 ECHS1-KYNU LDHA-ECHS1
GO:0046483	BP	heterocycle metabolic process	1.39852	2730	2823	281	294	0.161957	0.728325	XRCC6-XRCC5 HSP90AA1-HSP90AB1 RPS2-RPS4X RPL13-RPS3A RPS3A-RPS11 RPS11-RPS4X RPS3A-RPS14 RPS14-RPS11 RPS14-RPS23 SYNCRIP-RPS2 RPS3A-RPS4X RPL3-RPS4X RPL13-RPS11 RPL35A-RPL6 SYNCRIP-RPS4X RPS2-RPS11 RPS23-RPS11 RPS3A-RPS23 SYNCRIP-RPL3 RPL31-DDX21 RPL13-RPS4X RPS2-RPL3 RPL13A-RPL18A RPLP0-RPL7A RPL17-RPL13 RPS14-RPS4X PCNA-AHCY RPS4X-RPL19 RPL31-HNRNPA0 RPL13-RPS14 SYNCRIP-YBX1 RPS2-RPS3A RPL29-RP…	HSP90AA1-HSP90AB1 XRCC6-XRCC5 RPS16-RPS18 RPS16-RPS4X RPS2-RPS4X RPS2-RPS16 RPS16-RPS11 RPS23-RPS13 RPS11-RPS4X RPS18-RPS11 RPS2-RPS11 RPS16-RPS13 RPL13A-RPL18A RPS18-RPS4X RPS13-RPS4X RPS2-RPS18 RPS13-RPS11 RPS14-RPS13 RPS3A-RPS13 RPS18-RPS13 RPL35A-RPL6 RPS3A-RPS11 RPL13-RPS3A RPL23A-RPL31 RPL31-DDX21 RPS3A-RPS4X RPL23A-YBX1 SYNCRIP-RPS4X RPS3A-RPS14 RPL12-RPL15 SYNCRIP-RPL29 SYNCRIP-RPS2 RPS16…
GO:0008094	MF	DNA-dependent ATPase activity	-1.39005	4	3	8	6	0.164514	0.738364	MCM4-MCM6 MCM4-MCM7 MCM7-MCM6 RUVBL2-RUVBL1	MCM4-MCM6 MCM4-MCM7 MCM7-MCM6
GO:0008135	MF	translation factor activity, RNA binding	1.38655	9	15	18	24	0.165579	0.741677	EEF1G-EEF1D EIF3G-EIF3I EIF2S1-EIF2S2 EIF3A-EIF3K EEF1A1-EEF1A2 EIF3G-EIF3B EIF3H-EIF3A EIF3E-EIF3A EIF3B-EIF3I	EEF1G-EEF1D EIF3G-EIF3I EIF2S1-EIF2S2 EIF3H-EIF3E EIF3H-EIF3A EIF3H-EIF3K EEF1A1-EEF1A2 EIF3E-EIF3A EIF2S1-EIF2S3 EIF3B-EIF3I EIF2S2-EIF2S3 EEF1G-EEF1A1 EIF3G-EIF3B EIF3E-EIF3K EIF3A-EIF3K
GO:0010647	BP	positive regulation of cell communication	1.37871	185	211	65	70	0.167983	0.750964	PSMA1-PSMA4 PSMA4-PSMB2 PSMA7-PSMA1 PSMA1-PSMB2 PSMA4-PSMB3 PSMA7-PSMA5 PSMA1-PSMA5 PSMA7-PSMA4 PSMA1-PSMA2 PSMA5-PSMB2 PSMA2-PSMA5 PSMA7-PSMB2 PSMA7-PSMA2 PSMB3-PSMB2 PSMA4-PSMA5 PSMA5-PSMB5 PSMB6-PSMB5 PSMA2-PSMB2 PSMA2-PSMA4 PSMA7-PSMB6 PSMA5-PSMB6 PSMA1-PSMB3 PSMA1-PSMB6 PSMB1-PSMA1 PSMA1-PSMB7 PSMA7-PSMB5 PSMB1-PSMB6 PSMB1-PSMA5 PSMA7-PSMB3 PSMB1-PSMA4 PSMA5-PSMB3 PSMB6-PSMB2 PSMA7-PSMB1 PSM…	PSMA7-PSMA5 PSMA7-PSMA4 PSMA5-PSMB6 PSMA4-PSMB2 PSMA7-PSMB2 PSMA7-PSMA1 PSMA1-PSMB2 PSMA7-PSMB6 PSMA4-PSMA5 PSMA1-PSMA5 PSMA4-PSMB6 PSMA5-PSMB2 PSMB6-PSMB2 PSMA2-PSMB2 PSMA7-PSMB1 PSMB1-PSMB6 PSMA4-PSMB5 PSMA1-PSMA4 PSMA1-PSMA2 PSMB1-PSMA4 PSMA4-PSMB3 PSMB1-PSMA5 PSMA2-PSMA4 PSMA1-PSMB6 PSMA7-PSMB4 PSMB1-PSMB2 PSMA5-PSMB4 PSMB3-PSMB2 PSMA7-PSMB5 PSMB5-PSMB2 PSMB6-PSMB5 PSMA7-PSMA2 PSMA2-PSMA5 PSM…
GO:0051817	BP	modification of morphology or physiology of other organism involved in symbiotic interaction	1.37539	0	1	10	11	0.16901	0.754072		KPNA2-KPNB1
GO:0090305	BP	nucleic acid phosphodiester bond hydrolysis	1.37296	2	4	15	16	0.169766	0.755958	CUL4A-DDB2 PCNA-DDB1	PCNA-DDB1 CUL4A-DDB2 EXOSC2-EXOSC7 MRPL1-MRPL44
GO:0051046	BP	regulation of secretion	-1.36813	1	0	7	10	0.171271	0.759679	LAMP1-LEPRE1
GO:1903530	BP	regulation of secretion by cell	-1.36813	1	0	7	10	0.171271	0.759679	LAMP1-LEPRE1
GO:0016310	BP	phosphorylation	1.3606	149	170	56	60	0.173639	0.767162	PSMA1-PSMA4 PSMA4-PSMB2 PSMA7-PSMA1 PSMA1-PSMB2 PSMA4-PSMB3 PSMA7-PSMA5 PSMA1-PSMA5 PSMA7-PSMA4 PSMA1-PSMA2 PSMA5-PSMB2 PSMA2-PSMA5 PSMA7-PSMB2 PSMA7-PSMA2 PSMB3-PSMB2 PSMA4-PSMA5 PSMA5-PSMB5 PSMB6-PSMB5 PSMA2-PSMB2 PSMA2-PSMA4 PSMA7-PSMB6 PSMA5-PSMB6 PSMA1-PSMB3 PSMA1-PSMB6 PSMB1-PSMA1 PSMA1-PSMB7 PSMA7-PSMB5 PSMB1-PSMB6 PSMB1-PSMA5 PSMA7-PSMB3 PSMB1-PSMA4 PSMA5-PSMB3 PSMB6-PSMB2 PSMA7-PSMB1 PSM…	PSMA7-PSMA5 PSMA7-PSMA4 PSMA5-PSMB6 PSMA4-PSMB2 PSMA7-PSMB2 PSMA7-PSMA1 PSMA1-PSMB2 PSMA7-PSMB6 PSMA4-PSMA5 PSMA1-PSMA5 PSMA4-PSMB6 PSMA5-PSMB2 PSMB6-PSMB2 PSMA2-PSMB2 PSMA7-PSMB1 PSMB1-PSMB6 PSMA4-PSMB5 PSMA1-PSMA4 PSMA1-PSMA2 PSMB1-PSMA4 PSMA4-PSMB3 PSMB1-PSMA5 PSMA2-PSMA4 PSMA1-PSMB6 PSMA7-PSMB4 PSMB1-PSMB2 PSMA5-PSMB4 PSMB3-PSMB2 PSMA7-PSMB5 PSMB5-PSMB2 PSMB6-PSMB5 PSMA7-PSMA2 PSMA2-PSMA5 PSM…
GO:0051640	BP	organelle localization	-1.35992	11	7	21	22	0.173857	0.767162	YWHAG-YWHAZ YWHAG-YWHAE YWHAE-TUBB4B YWHAG-TUBB4B YWHAE-YWHAZ YWHAZ-TUBB4B PAFAH1B1-TUBB4B PAFAH1B1-YWHAE PAFAH1B1-YWHAG CDK1-RPS15 PAFAH1B1-YWHAZ	YWHAG-YWHAZ YWHAG-YWHAE YWHAE-TUBB4B YWHAG-TUBB4B YWHAE-YWHAZ YWHAZ-TUBB4B KIF5B-COPG1
GO:0045947	BP	negative regulation of translational initiation	1.35955	1	3	3	3	0.173971	0.767162	EIF2S1-RPL13A	EIF2S1-RPL13A TPR-RPL13A EIF2S1-TPR
GO:0010243	BP	response to organonitrogen compound	1.35759	6	10	22	23	0.174594	0.768417	PSMC4-PSMC5 PSMC2-PSMC1 PSMC4-PSMC6 PSMC3-PSMC6 PSMC5-PSMC6 SGTA-PKM2	PSMC2-PSMC1 PSMC4-PSMC5 PSMC3-PSMC6 PSMC5-PSMC6 PSMC4-PSMC6 PSMC5-ECM29 PSMC6-ECM29 PSMC4-ECM29 SGTA-PKM2 PSMC3-PSMC5
GO:0019674	BP	NAD metabolic process	-1.35541	2	1	15	15	0.175286	0.769971	ALDOA-PKM2 PGAM1-MDH1	ALDOA-PKM2
GO:0044422	CC	organelle part	1.35418	5524	6345	511	555	0.175678	0.770202	PSMA1-PSMA4 PSMA4-PSMB2 PSMA7-PSMA1 PSMA1-PSMB2 PSMA4-PSMB3 PSMA7-PSMA5 PSMA1-PSMA5 XRCC6-XRCC5 PSMA7-PSMA4 PSMA1-PSMA2 PSMA5-PSMB2 PSMA2-PSMA5 PSMA7-PSMB2 PSMA7-PSMA2 HIST1H1E-HIST1H1C PSMB3-PSMB2 PSMA4-PSMA5 PSMA5-PSMB5 HSP90AA1-HSP90AB1 PSMB6-PSMB5 ACTN4-ACTN1 RPS2-RPS4X PSMA2-PSMB2 PSMA2-PSMA4 PSMA7-PSMB6 PSMA5-PSMB6 PSMA1-PSMB3 PSMA1-PSMB6 PSMB1-PSMA1 PSMA1-PSMB7 PSMA7-PSMB5 PSMB1-PSMB6 PSMB…	PSMA7-PSMA5 HSP90AA1-HSP90AB1 PSMA7-PSMA4 PSMA5-PSMB6 PSMA4-PSMB2 PSMA7-PSMB2 PSMA7-PSMA1 PSMA1-PSMB2 PSMA7-PSMB6 PSMA4-PSMA5 PSMA1-PSMA5 PSMA4-PSMB6 PSMA5-PSMB2 PSMB6-PSMB2 PSMA2-PSMB2 PSMA7-PSMB1 PSMB1-PSMB6 PSMA4-PSMB5 PSMA1-PSMA4 PSMA1-PSMA2 PSMB1-PSMA4 PSMA4-PSMB3 PSMB1-PSMA5 ARPC1B-ARPC4 PSMA2-PSMA4 HIST1H1E-HIST1H1C PSMA1-PSMB6 PSMA7-PSMB4 PSMB1-PSMB2 PSMA5-PSMB4 XRCC6-XRCC5 PSMB3-PSMB2 PS…
GO:0031983	CC	vesicle lumen	1.34985	56	63	64	61	0.177063	0.772656	XRCC6-XRCC5 PSMA2-PSMA5 HSP90AA1-HSP90AB1 ACTN4-ACTN1 PSMB1-PSMA5 PSMA2-PSMB7 PSMB1-PSMA2 PSMA5-PSMB7 PSMB1-PSMB7 ARPC5-ACTR2 PSMD12-PSMD3 PSMD11-PSMD12 PSMD12-PSMD13 PSMD3-PSMD1 PSMD11-PSMD3 PSMD14-PSMD3 XRCC6-ILF2 PSMC2-PSMD2 PSMD12-PSMD1 PSMD12-PSMD14 XRCC5-ILF2 PSMD11-PSMD14 XRCC6-AGL XRCC5-AGL PSMD14-PSMD1 PSMD11-PSMD13 PSMD3-PSMD13 PSMD1-PSMD13 PSMD11-PSMD1 AGL-ILF2 PSMD11-PSMD7 ALAD-CALR P…	HSP90AA1-HSP90AB1 PSMB1-PSMA5 XRCC6-XRCC5 PSMA2-PSMA5 PSMB1-PSMA2 PSMD12-PSMD7 PSMD12-PSMD1 PSMA5-PSMB7 PSMA2-PSMB7 PSMB1-PSMB7 PSMD11-PSMD12 ARPC5-ACTR2 PSMD7-PSMD1 PSMD12-PSMD3 PSMD12-PSMD14 PSMC2-PSMD2 PSMD14-PSMD1 ACTN4-ACTN1 PSMD3-PSMD1 PSMD3-PSMD7 PSMD11-PSMD1 PSMD14-PSMD7 PSMD11-PSMD7 PSMD11-PSMD14 PSMD11-PSMD3 PSMD14-PSMD3 PSMD12-PSMD13 HSP90AB1-CAP1 AGL-ILF2 PSMD1-PSMD13 HSP90AA1-CAP1 PS…
GO:0060205	CC	cytoplasmic vesicle lumen	1.34985	56	63	64	61	0.177063	0.772656	XRCC6-XRCC5 PSMA2-PSMA5 HSP90AA1-HSP90AB1 ACTN4-ACTN1 PSMB1-PSMA5 PSMA2-PSMB7 PSMB1-PSMA2 PSMA5-PSMB7 PSMB1-PSMB7 ARPC5-ACTR2 PSMD12-PSMD3 PSMD11-PSMD12 PSMD12-PSMD13 PSMD3-PSMD1 PSMD11-PSMD3 PSMD14-PSMD3 XRCC6-ILF2 PSMC2-PSMD2 PSMD12-PSMD1 PSMD12-PSMD14 XRCC5-ILF2 PSMD11-PSMD14 XRCC6-AGL XRCC5-AGL PSMD14-PSMD1 PSMD11-PSMD13 PSMD3-PSMD13 PSMD1-PSMD13 PSMD11-PSMD1 AGL-ILF2 PSMD11-PSMD7 ALAD-CALR P…	HSP90AA1-HSP90AB1 PSMB1-PSMA5 XRCC6-XRCC5 PSMA2-PSMA5 PSMB1-PSMA2 PSMD12-PSMD7 PSMD12-PSMD1 PSMA5-PSMB7 PSMA2-PSMB7 PSMB1-PSMB7 PSMD11-PSMD12 ARPC5-ACTR2 PSMD7-PSMD1 PSMD12-PSMD3 PSMD12-PSMD14 PSMC2-PSMD2 PSMD14-PSMD1 ACTN4-ACTN1 PSMD3-PSMD1 PSMD3-PSMD7 PSMD11-PSMD1 PSMD14-PSMD7 PSMD11-PSMD7 PSMD11-PSMD14 PSMD11-PSMD3 PSMD14-PSMD3 PSMD12-PSMD13 HSP90AB1-CAP1 AGL-ILF2 PSMD1-PSMD13 HSP90AA1-CAP1 PS…
GO:0006400	BP	tRNA modification	1.34922	3	5	12	12	0.177267	0.772656	THUMPD3-THUMPD1 SSB-THUMPD1 SSB-THUMPD3	TRMT61A-TRMT6 THUMPD3-THUMPD1 SSB-THUMPD3 SSB-THUMPD1 AARS-NSUN2
GO:0005850	CC	eukaryotic translation initiation factor 2 complex	1.34777	1	3	4	4	0.177731	0.772656	EIF2S1-EIF2S2	EIF2S1-EIF2S2 EIF2S1-EIF2S3 EIF2S2-EIF2S3
GO:0051726	BP	regulation of cell cycle	1.34713	165	200	76	81	0.177939	0.772656	PSMA1-PSMA4 PSMA4-PSMB2 PSMA7-PSMA1 PSMA1-PSMB2 PSMA4-PSMB3 PSMA7-PSMA5 PSMA1-PSMA5 PSMA7-PSMA4 PSMA1-PSMA2 PSMA5-PSMB2 PSMA2-PSMA5 PSMA7-PSMB2 PSMA7-PSMA2 PSMB3-PSMB2 PSMA4-PSMA5 PSMA5-PSMB5 HSP90AA1-HSP90AB1 PSMB6-PSMB5 PSMA2-PSMB2 PSMA2-PSMA4 PSMA7-PSMB6 PSMA5-PSMB6 PSMA1-PSMB3 PSMA1-PSMB6 PSMB1-PSMA1 PSMA1-PSMB7 PSMA7-PSMB5 PSMB1-PSMB6 PSMB1-PSMA5 PSMA7-PSMB3 PSMB1-PSMA4 PSMA5-PSMB3 PSMB6-PSM…	PSMA7-PSMA5 HSP90AA1-HSP90AB1 PSMA7-PSMA4 PSMA5-PSMB6 PSMA4-PSMB2 PSMA7-PSMB2 PSMA7-PSMA1 PSMA1-PSMB2 PSMA7-PSMB6 PSMA4-PSMA5 PSMA1-PSMA5 PSMA4-PSMB6 PSMA5-PSMB2 PSMB6-PSMB2 PSMA2-PSMB2 PSMA7-PSMB1 PSMB1-PSMB6 PSMA4-PSMB5 PSMA1-PSMA4 PSMA1-PSMA2 PSMB1-PSMA4 PSMA4-PSMB3 PSMB1-PSMA5 PSMA2-PSMA4 PSMA1-PSMB6 PSMA7-PSMB4 PSMB1-PSMB2 PSMA5-PSMB4 PSMB3-PSMB2 PSMA7-PSMB5 PSMB5-PSMB2 PSMB6-PSMB5 PSMA7-PSM…
GO:0044446	CC	intracellular organelle part	1.34475	5524	6344	511	554	0.178705	0.774114	PSMA1-PSMA4 PSMA4-PSMB2 PSMA7-PSMA1 PSMA1-PSMB2 PSMA4-PSMB3 PSMA7-PSMA5 PSMA1-PSMA5 XRCC6-XRCC5 PSMA7-PSMA4 PSMA1-PSMA2 PSMA5-PSMB2 PSMA2-PSMA5 PSMA7-PSMB2 PSMA7-PSMA2 HIST1H1E-HIST1H1C PSMB3-PSMB2 PSMA4-PSMA5 PSMA5-PSMB5 HSP90AA1-HSP90AB1 PSMB6-PSMB5 ACTN4-ACTN1 RPS2-RPS4X PSMA2-PSMB2 PSMA2-PSMA4 PSMA7-PSMB6 PSMA5-PSMB6 PSMA1-PSMB3 PSMA1-PSMB6 PSMB1-PSMA1 PSMA1-PSMB7 PSMA7-PSMB5 PSMB1-PSMB6 PSMB…	PSMA7-PSMA5 HSP90AA1-HSP90AB1 PSMA7-PSMA4 PSMA5-PSMB6 PSMA4-PSMB2 PSMA7-PSMB2 PSMA7-PSMA1 PSMA1-PSMB2 PSMA7-PSMB6 PSMA4-PSMA5 PSMA1-PSMA5 PSMA4-PSMB6 PSMA5-PSMB2 PSMB6-PSMB2 PSMA2-PSMB2 PSMA7-PSMB1 PSMB1-PSMB6 PSMA4-PSMB5 PSMA1-PSMA4 PSMA1-PSMA2 PSMB1-PSMA4 PSMA4-PSMB3 PSMB1-PSMA5 ARPC1B-ARPC4 PSMA2-PSMA4 HIST1H1E-HIST1H1C PSMA1-PSMB6 PSMA7-PSMB4 PSMB1-PSMB2 PSMA5-PSMB4 XRCC6-XRCC5 PSMB3-PSMB2 PS…
GO:0004857	MF	enzyme inhibitor activity	-1.34398	4	2	22	23	0.178956	0.774114	RPS7-RPL11 RPL5-HSPBP1 PRKAR1A-PPME1 RPS7-RPL23	PRPSAP2-PPP1R2 PRKAR1A-RPL5
GO:0018209	BP	peptidyl-serine modification	-1.34246	2	1	4	4	0.179448	0.774764	PARP1-TOP1 CDK1-PARP1	CDK1-TOP1
GO:0007018	BP	microtubule-based movement	1.33479	0	1	7	9	0.181945	0.784055		KIF5B-COPG1
GO:0043543	BP	protein acylation	-1.3262	2	1	11	11	0.184774	0.794738	NAA10-NAA15 RUVBL2-RUVBL1	NAA10-NAA15
GO:0050793	BP	regulation of developmental process	1.32096	186	206	76	87	0.186515	0.800711	PSMA1-PSMA4 PSMA4-PSMB2 PSMA7-PSMA1 PSMA1-PSMB2 PSMA4-PSMB3 PSMA7-PSMA5 PSMA1-PSMA5 PSMA7-PSMA4 PSMA1-PSMA2 PSMA5-PSMB2 PSMA2-PSMA5 PSMA7-PSMB2 PSMA7-PSMA2 PSMB3-PSMB2 PSMA4-PSMA5 PSMA5-PSMB5 PSMB6-PSMB5 PSMA2-PSMB2 PSMA2-PSMA4 PSMA7-PSMB6 PSMA5-PSMB6 PSMA1-PSMB3 PSMA1-PSMB6 PSMB1-PSMA1 PSMA1-PSMB7 PSMA7-PSMB5 PSMB1-PSMB6 PSMB1-PSMA5 PSMA7-PSMB3 PSMB1-PSMA4 PSMA5-PSMB3 PSMB6-PSMB2 PSMA7-PSMB1 PSM…	PSMA7-PSMA5 PSMA7-PSMA4 PSMA5-PSMB6 PSMA4-PSMB2 PSMA7-PSMB2 PSMA7-PSMA1 PSMA1-PSMB2 PSMA7-PSMB6 PSMA4-PSMA5 PSMA1-PSMA5 PSMA4-PSMB6 PSMA5-PSMB2 PSMB6-PSMB2 PSMA2-PSMB2 PSMA7-PSMB1 PSMB1-PSMB6 PSMA4-PSMB5 PSMA1-PSMA4 PSMA1-PSMA2 PSMB1-PSMA4 PSMA4-PSMB3 PSMB1-PSMA5 PSMA2-PSMA4 PSMA1-PSMB6 PSMA7-PSMB4 PSMB1-PSMB2 PSMA5-PSMB4 PSMB3-PSMB2 PSMA7-PSMB5 PSMB5-PSMB2 PSMB6-PSMB5 PSMA7-PSMA2 PSMA2-PSMA5 PSM…
GO:0019221	BP	cytokine-mediated signaling pathway	1.31725	145	170	55	63	0.187754	0.804508	PSMA1-PSMA4 PSMA4-PSMB2 PSMA7-PSMA1 PSMA1-PSMB2 PSMA4-PSMB3 PSMA7-PSMA5 PSMA1-PSMA5 PSMA7-PSMA4 PSMA1-PSMA2 PSMA5-PSMB2 PSMA2-PSMA5 PSMA7-PSMB2 PSMA7-PSMA2 PSMB3-PSMB2 PSMA4-PSMA5 PSMA5-PSMB5 PSMB6-PSMB5 PSMA2-PSMB2 PSMA2-PSMA4 PSMA7-PSMB6 PSMA5-PSMB6 PSMA1-PSMB3 PSMA1-PSMB6 PSMB1-PSMA1 PSMA1-PSMB7 PSMA7-PSMB5 PSMB1-PSMB6 PSMB1-PSMA5 PSMA7-PSMB3 PSMB1-PSMA4 PSMA5-PSMB3 PSMB6-PSMB2 PSMA7-PSMB1 PSM…	PSMA7-PSMA5 PSMA7-PSMA4 PSMA5-PSMB6 PSMA4-PSMB2 PSMA7-PSMB2 PSMA7-PSMA1 PSMA1-PSMB2 PSMA7-PSMB6 PSMA4-PSMA5 PSMA1-PSMA5 PSMA4-PSMB6 PSMA5-PSMB2 PSMB6-PSMB2 PSMA2-PSMB2 PSMA7-PSMB1 PSMB1-PSMB6 PSMA4-PSMB5 PSMA1-PSMA4 PSMA1-PSMA2 PSMB1-PSMA4 PSMA4-PSMB3 PSMB1-PSMA5 PSMA2-PSMA4 PSMA1-PSMB6 PSMA7-PSMB4 PSMB1-PSMB2 PSMA5-PSMB4 PSMB3-PSMB2 PSMA7-PSMB5 PSMB5-PSMB2 PSMB6-PSMB5 PSMA7-PSMA2 PSMA2-PSMA5 PSM…
GO:0019637	BP	organophosphate metabolic process	-1.31198	29	23	52	48	0.189526	0.810571	GARS-ME1 ATP5A1-PPAT ATP5B-ATP5A1 ALDOA-ATIC PPAT-SAMHD1 ATP5A1-SAMHD1 ATIC-PAFAH1B1 ALDOA-PKM2 ACAT1-DCTPP1 ATP5B-PPAT ATP5B-SAMHD1 TKT-MDH1 PDXK-GPI PGP-NUDT5 PKM2-ATIC PGAM1-MDH1 GPX1-PKM2 CTPS1-DCTPP1 PFAS-ATIC PFAS-ALDOA CTPS1-ACAT1 ACAT1-ADSL PNP-HPRT1 ALDOA-PAFAH1B1 PKM2-CTPS1 ATIC-HK2 PRDX6-PGM1 PFAS-OLA1 ACAT1-CTPS2	ATP5A1-PPAT GARS-ME1 ATP5B-ATP5A1 ATP5B-PPAT ACAT1-DCTPP1 ALDOA-ATIC PPAT-SAMHD1 ALDOA-PKM2 ATP5A1-SAMHD1 ACAT1-ADSL PKM2-ATIC ATP5B-SAMHD1 PFAS-PAFAH1B1 SORD-NUDT5 PGP-SORD PFAS-ALDOA PNP-SORD ATIC-HK2 MTHFD1-ME1 PGP-NUDT5 IDH1-NAMPT ADSL-DCTPP1 IDH1-TALDO1
GO:0006790	BP	sulfur compound metabolic process	1.30168	6	11	22	24	0.193027	0.823993	MTHFD1-MAT2A MTHFD1-MAT2B MAT2A-MAT2B MTHFD1-MTR MAT2A-MTR AHCYL1-MAT2A	MTHFD1-MAT2A BLMH-MAT2B MAT2A-MAT2B MTHFD1-MAT2B MTHFD1-BLMH SMS-MRI1 MTHFD1-MTR MAT2A-BLMH AHCYL1-MTR AHCYL1-MTHFD1 GPX1-MRI1
GO:0016192	BP	vesicle-mediated transport	1.2943	82	106	93	94	0.195562	0.833248	XRCC6-XRCC5 PSMA2-PSMA5 HSP90AA1-HSP90AB1 ACTN4-ACTN1 PSMB1-PSMA5 PSMA2-PSMB7 PSMB1-PSMA2 PSMA5-PSMB7 PSMB1-PSMB7 ARPC5-ACTR2 PSMD12-PSMD3 PSMD11-PSMD12 VPS35-VPS29 PSMD12-PSMD13 VPS26A-VPS29 PSMD3-PSMD1 PSMD11-PSMD3 PSMD14-PSMD3 XRCC6-ILF2 PSMC2-PSMD2 PSMD12-PSMD1 PSMD12-PSMD14 XRCC5-ILF2 PSMD11-PSMD14 XRCC6-AGL XRCC5-AGL COPB1-COPA PSMD14-PSMD1 PSMD11-PSMD13 PSMD3-PSMD13 COPE-COPA PSMD1-PSMD13 …	HSP90AA1-HSP90AB1 PSMB1-PSMA5 XRCC6-XRCC5 PSMA2-PSMA5 PSMB1-PSMA2 PSMD12-PSMD7 PSMD12-PSMD1 PSMA5-PSMB7 PSMA2-PSMB7 PSMB1-PSMB7 VPS35-VPS29 PSMD11-PSMD12 ARPC5-ACTR2 PSMD7-PSMD1 PSMD12-PSMD3 PSMD12-PSMD14 VPS26A-VPS29 PSMC2-PSMD2 PSMD14-PSMD1 ACTN4-ACTN1 PSMD3-PSMD1 PSMD3-PSMD7 PSMD11-PSMD1 PSMD14-PSMD7 PSMD11-PSMD7 PSMD11-PSMD14 PSMD11-PSMD3 PSMD14-PSMD3 PSMD12-PSMD13 HSP90AB1-CAP1 AGL-ILF2 PSMD…
GO:0008652	BP	cellular amino acid biosynthetic process	-1.29209	5	4	12	12	0.196325	0.834931	ASS1-GOT1 MTHFD1-MTR GOT1-PSAT1 MTHFD1-GLUL ASS1-PSAT1	ASS1-OAT MTHFD1-GLUL MTHFD1-MTR OAT-GOT1
GO:1902532	BP	negative regulation of intracellular signal transduction	1.2836	0	2	9	13	0.19928	0.845917		EZR-STMN1 HGS-GPS1
GO:0016879	MF	ligase activity, forming carbon-nitrogen bonds	-1.26597	2	1	10	9	0.205523	0.87079	PFAS-GSS MTHFD1-GLUL	MTHFD1-GLUL
GO:0098657	BP	import into cell	-1.26216	2	1	11	11	0.20689	0.874855	GLUL-SNX6 GLUL-SNX1	HSP90AA1-HSP90B1
GO:0051094	BP	positive regulation of developmental process	-1.26115	1	0	15	18	0.207253	0.874855	CALR-SYAP1
GO:0009165	BP	nucleotide biosynthetic process	-1.25774	9	7	28	23	0.208487	0.87843	GARS-ME1 ATP5A1-PPAT ATP5B-ATP5A1 ALDOA-PKM2 ATP5B-PPAT CTPS1-ACAT1 ACAT1-ADSL PNP-HPRT1 PKM2-CTPS1	ATP5A1-PPAT GARS-ME1 ATP5B-ATP5A1 ATP5B-PPAT ALDOA-PKM2 ACAT1-ADSL MTHFD1-ME1
GO:0008092	MF	cytoskeletal protein binding	1.25432	49	67	39	43	0.209725	0.881207	ACTN4-ACTN1 ARPC1B-ACTR3 ARPC3-ACTR3 ARPC1B-ARPC3 ARPC2-ACTR3 ARPC1B-ARPC4 ARPC5-ACTR3 ARPC4-ACTR3 ARPC2-ARPC5 ARPC5-ACTR2 ARPC3-ARPC4 ARPC1B-ARPC2 ACTR3-ACTR2 ARPC1B-ARPC5 ARPC2-ARPC3 ARPC3-ARPC5 ARPC2-ARPC4 ARPC5-ARPC1A ARPC2-ACTR2 ARPC5-ARPC4 ARPC1B-ACTR2 ARPC5-ARPC5L ARPC2-ARPC1A ARPC3-ARPC1A ACTR3-ARPC1A ARPC1B-ARPC1A ACTR2-ARPC5L ACTR3-ARPC5L ARPC4-ACTR2 ARPC2-ARPC5L ARPC1B-ARPC5L ARPC3-ACT…	ARPC1B-ARPC4 ARPC1B-ARPC3 ARPC4-ACTR3 ARPC1B-ACTR3 ARPC3-ARPC4 ARPC3-ACTR3 ARPC2-ACTR3 ARPC2-ARPC4 ARPC1B-ARPC2 ARPC5-ACTR3 ARPC2-ARPC5 ARPC2-ARPC3 ARPC5-ACTR2 ARPC5-ARPC4 ARPC1B-ARPC5 ACTR3-ACTR2 ARPC3-ARPC5 ARPC4-ACTR2 ARPC5-ARPC5L ACTN4-ACTN1 ARPC1B-ARPC1A ARPC1B-ACTR2 RPS3-HNRNPU ARPC4-ARPC1A ACTR3-ARPC1A ARPC3-ACTR2 ARPC5-ARPC1A ARPC2-ACTR2 ACTR2-ARPC5L ARPC3-ARPC1A ARPC2-ARPC1A ACTR3-ARPC5L…
GO:0044448	CC	cell cortex part	-1.25378	3	2	14	12	0.209922	0.881207	SEPT2-SEPT7 CAP2-CAP1 WDR1-CTSZ	SEPT2-SEPT7 ACTR1A-EEF1A1
GO:0031399	BP	regulation of protein modification process	1.23707	23	27	46	54	0.21606	0.9053	XRCC6-XRCC5 HSP90AA1-HSP90AB1 RPS2-RPS3 RPS2-HIST1H1B XRCC6-RPS2 RPS7-RPL11 XRCC5-RPS2 CDK1-XRCC5 CDK1-XRCC6 HIST1H1B-RPS3 SFN-YWHAE XRCC6-RPS3 XRCC5-RPS3 RPL5-TERF2IP XRCC6-HIST1H1B XRCC5-HIST1H1B YWHAB-YWHAE CDK1-RPS2 RPL5-HSPBP1 RPS7-RPL23 PRKAR1A-TERF2IP YWHAB-PPP1R2 OGT-RPL5	HSP90AA1-HSP90AB1 XRCC6-XRCC5 RPS2-RPS3 RPS2-HIST1H1B HIST1H1B-RPS3 RPL5-TERF2IP PPP1R7-TERF2IP RPL5-PPP1R7 HGS-HEXIM1 SFN-YWHAE YWHAB-PPP1R2 YWHAB-YWHAE PRKAR1A-TERF2IP HGS-VCP PRKAR1A-RPL5 CDK1-HIST1H1B HIST1H1B-RPS7 CDKN2A-STRAP HSP90AA1-HSP90B1 HEXIM1-STUB1 HEXIM1-VCP G6PD-PPP1R2 RPS2-RPS7 CDK1-RPS2 RPLP1-YWHAB HSP90AB1-HSP90B1 HGS-GPS1
GO:1904872	BP	regulation of telomerase RNA localization to Cajal body	-1.23133	22	21	9	8	0.218198	0.910896	CCT6A-CCT2 CCT4-CCT7 CCT6A-CCT7 TCP1-CCT7 TCP1-CCT6A CCT6A-CCT4 CCT4-CCT2 TCP1-CCT4 CCT2-CCT7 CCT3-CCT7 TCP1-CCT2 CCT6A-CCT3 CCT3-CCT4 TCP1-CCT3 CCT6A-CCT5 CCT5-CCT2 CCT3-CCT2 CCT5-CCT4 TCP1-CCT5 CCT5-CCT7 CCT5-CCT3 RUVBL2-RUVBL1	CCT6A-CCT2 CCT4-CCT7 CCT6A-CCT4 CCT4-CCT2 CCT6A-CCT7 TCP1-CCT7 TCP1-CCT6A CCT3-CCT7 CCT2-CCT7 CCT3-CCT4 TCP1-CCT4 CCT6A-CCT3 TCP1-CCT3 CCT3-CCT2 TCP1-CCT2 CCT5-CCT2 CCT6A-CCT5 CCT5-CCT4 CCT5-CCT7 TCP1-CCT5 CCT5-CCT3
GO:1904874	BP	positive regulation of telomerase RNA localization to Cajal body	-1.23133	22	21	9	8	0.218198	0.910896	CCT6A-CCT2 CCT4-CCT7 CCT6A-CCT7 TCP1-CCT7 TCP1-CCT6A CCT6A-CCT4 CCT4-CCT2 TCP1-CCT4 CCT2-CCT7 CCT3-CCT7 TCP1-CCT2 CCT6A-CCT3 CCT3-CCT4 TCP1-CCT3 CCT6A-CCT5 CCT5-CCT2 CCT3-CCT2 CCT5-CCT4 TCP1-CCT5 CCT5-CCT7 CCT5-CCT3 RUVBL2-RUVBL1	CCT6A-CCT2 CCT4-CCT7 CCT6A-CCT4 CCT4-CCT2 CCT6A-CCT7 TCP1-CCT7 TCP1-CCT6A CCT3-CCT7 CCT2-CCT7 CCT3-CCT4 TCP1-CCT4 CCT6A-CCT3 TCP1-CCT3 CCT3-CCT2 TCP1-CCT2 CCT5-CCT2 CCT6A-CCT5 CCT5-CCT4 CCT5-CCT7 TCP1-CCT5 CCT5-CCT3
GO:0019725	BP	cellular homeostasis	1.22895	9	12	23	25	0.219092	0.91295	ALDOA-YWHAE RPA1-CALR PCNA-NUCKS1 ATP6V1B2-ATP6V1E1 FTH1-ATP5B HK2-NUCKS1 FTL-FTH1 FTL-ATP5B PCNA-HK2	ALDOA-YWHAE PCNA-NUCKS1 FTH1-ATP5B ATP6V1G1-ATP6V1E1 FTL-FTH1 HK2-NUCKS1 FTL-ATP5B RPA1-CALR ATP6V1G1-ATP6V1B2 ATP6V1B2-ATP6V1E1 PCNA-HK2 YWHAE-NUCKS1
GO:0009142	BP	nucleoside triphosphate biosynthetic process	-1.22664	3	2	14	11	0.219959	0.913213	ATP5B-ATP5A1 ALDOA-PKM2 PKM2-CTPS1	ATP5B-ATP5A1 ALDOA-PKM2
GO:0009201	BP	ribonucleoside triphosphate biosynthetic process	-1.22664	3	2	14	11	0.219959	0.913213	ATP5B-ATP5A1 ALDOA-PKM2 PKM2-CTPS1	ATP5B-ATP5A1 ALDOA-PKM2
GO:0051054	BP	positive regulation of DNA metabolic process	1.22479	37	37	18	17	0.220656	0.914432	HSP90AA1-HSP90AB1 CCT6A-CCT2 CCT4-CCT7 CCT6A-CCT7 TCP1-CCT7 TCP1-CCT6A CCT6A-CCT4 HNRNPA1-DHX9 CCT4-CCT2 TCP1-CCT4 CCT2-CCT7 CCT3-CCT7 TCP1-CCT2 HNRNPA1-HNRNPA2B1 CCT6A-CCT3 CCT3-CCT4 TCP1-CCT3 XRCC5-DHX9 HNRNPA1-RPS3 CCT6A-CCT5 HNRNPA2B1-DHX9 CCT5-CCT2 CCT3-CCT2 RPS3-DHX9 HNRNPA1-XRCC5 HNRNPA2B1-RPS3 CCT5-CCT4 TCP1-CCT5 CCT5-CCT7 XRCC5-HNRNPA2B1 CCT5-CCT3 PARP1-XRCC5 XRCC5-RPS3 HNRNPA1-PARP1 PAR…	HSP90AA1-HSP90AB1 CCT6A-CCT2 CCT4-CCT7 CCT6A-CCT4 CCT4-CCT2 CCT6A-CCT7 TCP1-CCT7 TCP1-CCT6A CCT3-CCT7 CCT2-CCT7 CCT3-CCT4 TCP1-CCT4 CCT6A-CCT3 TCP1-CCT3 CCT3-CCT2 TCP1-CCT2 HNRNPA1-RPS3 CCT5-CCT2 HNRNPA1-DHX9 CCT6A-CCT5 RPS3-DHX9 CCT5-CCT4 CCT5-CCT7 HNRNPA1-HNRNPA2B1 TCP1-CCT5 CCT5-CCT3 HNRNPA2B1-RPS3 HNRNPA2B1-DHX9 XRCC5-HNRNPA2B1 TCP1-TRIM28 CCT6A-TRIM28 CCT4-TRIM28 XRCC5-DHX9 CCT3-TRIM28 TRIM2…
GO:1901360	BP	organic cyclic compound metabolic process	1.22027	2750	2845	286	298	0.222363	0.919828	XRCC6-XRCC5 HSP90AA1-HSP90AB1 RPS2-RPS4X RPL13-RPS3A RPS3A-RPS11 RPS11-RPS4X RPS3A-RPS14 RPS14-RPS11 RPS14-RPS23 SYNCRIP-RPS2 RPS3A-RPS4X RPL3-RPS4X RPL13-RPS11 RPL35A-RPL6 SYNCRIP-RPS4X RPS2-RPS11 RPS23-RPS11 RPS3A-RPS23 SYNCRIP-RPL3 RPL31-DDX21 RPL13-RPS4X RPS2-RPL3 RPL13A-RPL18A RPLP0-RPL7A RPL17-RPL13 RPS14-RPS4X PCNA-AHCY RPS4X-RPL19 RPL31-HNRNPA0 RPL13-RPS14 SYNCRIP-YBX1 RPS2-RPS3A RPL29-RP…	HSP90AA1-HSP90AB1 XRCC6-XRCC5 RPS16-RPS18 RPS16-RPS4X RPS2-RPS4X RPS2-RPS16 RPS16-RPS11 RPS23-RPS13 RPS11-RPS4X RPS18-RPS11 RPS2-RPS11 RPS16-RPS13 RPL13A-RPL18A RPS18-RPS4X RPS13-RPS4X RPS2-RPS18 RPS13-RPS11 RPS14-RPS13 RPS3A-RPS13 RPS18-RPS13 RPL35A-RPL6 RPS3A-RPS11 RPL13-RPS3A RPL23A-RPL31 RPL31-DDX21 RPS3A-RPS4X RPL23A-YBX1 SYNCRIP-RPS4X RPS3A-RPS14 RPL12-RPL15 SYNCRIP-RPL29 SYNCRIP-RPS2 RPS16…
GO:0071704	BP	organic substance metabolic process	1.21792	4245	4785	468	503	0.223255	0.920526	PSMA1-PSMA4 PSMA4-PSMB2 PSMA7-PSMA1 PSMA1-PSMB2 PSMA4-PSMB3 PSMA7-PSMA5 PSMA1-PSMA5 XRCC6-XRCC5 PSMA7-PSMA4 PSMA1-PSMA2 PSMA5-PSMB2 PSMA2-PSMA5 PSMA7-PSMB2 PSMA7-PSMA2 PSMB3-PSMB2 PSMA4-PSMA5 PSMA5-PSMB5 HSP90AA1-HSP90AB1 PSMB6-PSMB5 RPS2-RPS4X PSMA2-PSMB2 PSMA2-PSMA4 PSMA7-PSMB6 PSMA5-PSMB6 PSMA1-PSMB3 PSMA1-PSMB6 PSMB1-PSMA1 PSMA1-PSMB7 PSMA7-PSMB5 PSMB1-PSMB6 PSMB1-PSMA5 PSMA7-PSMB3 PSMB1-PSMA…	PSMA7-PSMA5 HSP90AA1-HSP90AB1 PSMA7-PSMA4 PSMA5-PSMB6 PSMA4-PSMB2 PSMA7-PSMB2 PSMA7-PSMA1 PSMA1-PSMB2 PSMA7-PSMB6 PSMA4-PSMA5 PSMA1-PSMA5 PSMA4-PSMB6 PSMA5-PSMB2 PSMB6-PSMB2 PSMA2-PSMB2 PSMA7-PSMB1 PSMB1-PSMB6 PSMA4-PSMB5 PSMA1-PSMA4 PSMA1-PSMA2 PSMB1-PSMA4 PSMA4-PSMB3 PSMB1-PSMA5 PSMA2-PSMA4 PSMA1-PSMB6 PSMA7-PSMB4 PSMB1-PSMB2 PSMA5-PSMB4 XRCC6-XRCC5 PSMB3-PSMB2 PSMA7-PSMB5 PSMB5-PSMB2 PSMB6-PSM…
GO:0032535	BP	regulation of cellular component size	1.21662	36	44	17	18	0.223747	0.920526	ARPC1B-ACTR3 ARPC3-ACTR3 ARPC1B-ARPC3 ARPC2-ACTR3 ARPC1B-ARPC4 ARPC5-ACTR3 ARPC4-ACTR3 ARPC2-ARPC5 ARPC5-ACTR2 ARPC3-ARPC4 ARPC1B-ARPC2 ACTR3-ACTR2 ARPC1B-ARPC5 ARPC2-ARPC3 ARPC3-ARPC5 ARPC2-ARPC4 ARPC5-ARPC1A ARPC2-ACTR2 ARPC5-ARPC4 ARPC1B-ACTR2 ARPC5-ARPC5L ARPC2-ARPC1A ARPC3-ARPC1A ACTR3-ARPC1A ARPC1B-ARPC1A ACTR2-ARPC5L ACTR3-ARPC5L ARPC4-ACTR2 ARPC2-ARPC5L ARPC1B-ARPC5L ARPC3-ACTR2 ARPC4-ARP…	ARPC1B-ARPC4 ARPC1B-ARPC3 ARPC4-ACTR3 ARPC1B-ACTR3 ARPC3-ARPC4 ARPC3-ACTR3 ARPC2-ACTR3 ARPC2-ARPC4 ARPC1B-ARPC2 ARPC5-ACTR3 ARPC2-ARPC5 ARPC2-ARPC3 ARPC5-ACTR2 ARPC5-ARPC4 ARPC1B-ARPC5 ACTR3-ACTR2 ARPC3-ARPC5 ARPC4-ACTR2 ARPC5-ARPC5L ARPC1B-ARPC1A ARPC1B-ACTR2 ARPC4-ARPC1A ACTR3-ARPC1A ARPC3-ACTR2 ARPC5-ARPC1A ARPC2-ACTR2 ACTR2-ARPC5L ARPC3-ARPC1A ARPC2-ARPC1A ACTR3-ARPC5L ARPC2-ARPC5L ARPC1B-ARP…
GO:0090066	BP	regulation of anatomical structure size	1.21662	36	44	17	18	0.223747	0.920526	ARPC1B-ACTR3 ARPC3-ACTR3 ARPC1B-ARPC3 ARPC2-ACTR3 ARPC1B-ARPC4 ARPC5-ACTR3 ARPC4-ACTR3 ARPC2-ARPC5 ARPC5-ACTR2 ARPC3-ARPC4 ARPC1B-ARPC2 ACTR3-ACTR2 ARPC1B-ARPC5 ARPC2-ARPC3 ARPC3-ARPC5 ARPC2-ARPC4 ARPC5-ARPC1A ARPC2-ACTR2 ARPC5-ARPC4 ARPC1B-ACTR2 ARPC5-ARPC5L ARPC2-ARPC1A ARPC3-ARPC1A ACTR3-ARPC1A ARPC1B-ARPC1A ACTR2-ARPC5L ACTR3-ARPC5L ARPC4-ACTR2 ARPC2-ARPC5L ARPC1B-ARPC5L ARPC3-ACTR2 ARPC4-ARP…	ARPC1B-ARPC4 ARPC1B-ARPC3 ARPC4-ACTR3 ARPC1B-ACTR3 ARPC3-ARPC4 ARPC3-ACTR3 ARPC2-ACTR3 ARPC2-ARPC4 ARPC1B-ARPC2 ARPC5-ACTR3 ARPC2-ARPC5 ARPC2-ARPC3 ARPC5-ACTR2 ARPC5-ARPC4 ARPC1B-ARPC5 ACTR3-ACTR2 ARPC3-ARPC5 ARPC4-ACTR2 ARPC5-ARPC5L ARPC1B-ARPC1A ARPC1B-ACTR2 ARPC4-ARPC1A ACTR3-ARPC1A ARPC3-ACTR2 ARPC5-ARPC1A ARPC2-ACTR2 ACTR2-ARPC5L ARPC3-ARPC1A ARPC2-ARPC1A ACTR3-ARPC5L ARPC2-ARPC5L ARPC1B-ARP…
GO:0000086	BP	G2/M transition of mitotic cell cycle	-1.20285	6	4	14	14	0.229036	0.938544	YWHAG-YWHAE YWHAE-TUBB4B YWHAG-TUBB4B PAFAH1B1-TUBB4B PAFAH1B1-YWHAE PAFAH1B1-YWHAG	YWHAG-YWHAE YWHAE-TUBB4B YWHAG-TUBB4B SSNA1-PPP2R2A
GO:0044839	BP	cell cycle G2/M phase transition	-1.20285	6	4	14	14	0.229036	0.938544	YWHAG-YWHAE YWHAE-TUBB4B YWHAG-TUBB4B PAFAH1B1-TUBB4B PAFAH1B1-YWHAE PAFAH1B1-YWHAG	YWHAG-YWHAE YWHAE-TUBB4B YWHAG-TUBB4B SSNA1-PPP2R2A
GO:0017148	BP	negative regulation of translation	1.20126	33	41	13	13	0.229651	0.938544	SYNCRIP-ILF3 SYNCRIP-RPS3 RPS3-ILF3 ILF3-IGF2BP1 SYNCRIP-IGF2BP1 IGF2BP3-IGF2BP1 SYNCRIP-LARP1 RPL13A-ILF3 EIF2S1-ILF3 RPS3-LARP1 RPS3-IGF2BP1 SYNCRIP-RPL13A RPL13A-IGF2BP1 EIF2S1-RPL13A ILF3-LARP1 IGF2BP3-LARP1 LARP1-IGF2BP1 IGF2BP3-ILF3 EIF2S1-IGF2BP1 IGF2BP3-EIF2S1 SYNCRIP-EIF2S1 RPS3-RPL13A IGF2BP3-SYNCRIP NCL-RPL13A IGF2BP3-TPR IGF2BP3-RPL13A NCL-ILF3 TPR-IGF2BP1 TPR-ILF3 RPL13A-LARP1 EIF2S1…	SYNCRIP-RPS3 SYNCRIP-ILF3 RPS3-ILF3 ILF3-IGF2BP1 SYNCRIP-IGF2BP1 IGF2BP3-IGF2BP1 RPS3-IGF2BP1 RPS3-LARP1 SYNCRIP-LARP1 RPS3-RPL13A RPL13A-ILF3 RPL13A-IGF2BP1 SYNCRIP-RPL13A IGF2BP3-LARP1 IGF2BP3-ILF3 TPR-IGF2BP1 ILF3-LARP1 EIF2S1-ILF3 EIF2S1-RPL13A SYNCRIP-TPR TPR-ILF3 IGF2BP3-TPR EIF2S1-IGF2BP1 IGF2BP3-EIF2S1 TPR-RPS3 EIF2S1-RPS3 RPL13A-LARP1 SYNCRIP-EIF2S1 IGF2BP3-RPL13A IGF2BP3-SYNCRIP LARP1-I…
GO:0001933	BP	negative regulation of protein phosphorylation	1.20093	1	2	9	13	0.22978	0.938544	PRKAR1A-TERF2IP	PRKAR1A-TERF2IP CDKN2A-STRAP
GO:0007015	BP	actin filament organization	-1.19949	39	38	20	20	0.230337	0.939131	ARPC1B-ACTR3 ARPC3-ACTR3 ARPC1B-ARPC3 ARPC2-ACTR3 ARPC1B-ARPC4 ARPC5-ACTR3 ARPC4-ACTR3 ARPC2-ARPC5 ARPC5-ACTR2 ARPC3-ARPC4 ARPC1B-ARPC2 ACTR3-ACTR2 ARPC1B-ARPC5 ARPC2-ARPC3 ARPC3-ARPC5 ARPC2-ARPC4 ARPC5-ARPC1A ARPC2-ACTR2 ARPC5-ARPC4 ARPC1B-ACTR2 ARPC5-ARPC5L ARPC2-ARPC1A ARPC3-ARPC1A ACTR3-ARPC1A ARPC1B-ARPC1A ACTR2-ARPC5L ACTR3-ARPC5L ARPC4-ACTR2 ARPC2-ARPC5L ARPC1B-ARPC5L ARPC3-ACTR2 ARPC4-ARP…	ARPC1B-ARPC4 ARPC1B-ARPC3 ARPC4-ACTR3 ARPC1B-ACTR3 ARPC3-ARPC4 ARPC3-ACTR3 ARPC2-ACTR3 ARPC2-ARPC4 ARPC1B-ARPC2 ARPC5-ACTR3 ARPC2-ARPC5 ARPC2-ARPC3 ARPC5-ACTR2 ARPC5-ARPC4 ARPC1B-ARPC5 ACTR3-ACTR2 ARPC3-ARPC5 ARPC4-ACTR2 ARPC5-ARPC5L ARPC1B-ARPC1A ARPC1B-ACTR2 ARPC4-ARPC1A ACTR3-ARPC1A ARPC3-ACTR2 ARPC5-ARPC1A ARPC2-ACTR2 ACTR2-ARPC5L ARPC3-ARPC1A ARPC2-ARPC1A ACTR3-ARPC5L ARPC2-ARPC5L ARPC1B-ARP…
GO:0042802	MF	identical protein binding	-1.19494	17	15	42	40	0.232112	0.942183	HSP90AA1-HSP90AB1 ACTN4-ACTN1 RBMX-HNRNPU TRA2B-HNRNPU RPS19-HNRNPU RPS19-TRA2B CAT-RDX RBMX-TRA2B ANXA6-NUDT5 PDXK-GSTM3 RBMX-RPS19 ALDOA-GSS ERP29-GRHPR ALDOA-PAFAH1B1 PAFAH1B1-GSS TPR-TRA2B TPR-RBMX	HSP90AA1-HSP90AB1 RBMX-HNRNPU ACTN4-ACTN1 TRA2B-HNRNPU RBMX-TRA2B CAT-RDX TPR-RBMX TPR-HNRNPU RPS19-HNRNPU GSTM3-ERP29 RBMX-RPS19 NPM1-TPM4 RPS19-TRA2B TPR-TRA2B CAT-WARS
GO:0016757	MF	transferase activity, transferring glycosyl groups	-1.19463	3	1	12	12	0.232233	0.942183	PNP-GBE1 PARP1-AGL PNP-HPRT1	TXNDC9-PDCL3
GO:0090304	BP	nucleic acid metabolic process	1.19438	2596	2648	221	241	0.23233	0.942183	XRCC6-XRCC5 HSP90AA1-HSP90AB1 RPS2-RPS4X RPL13-RPS3A RPS3A-RPS11 RPS11-RPS4X RPS3A-RPS14 RPS14-RPS11 RPS14-RPS23 SYNCRIP-RPS2 RPS3A-RPS4X RPL3-RPS4X RPL13-RPS11 RPL35A-RPL6 SYNCRIP-RPS4X RPS2-RPS11 RPS23-RPS11 RPS3A-RPS23 SYNCRIP-RPL3 RPL31-DDX21 RPL13-RPS4X RPS2-RPL3 RPL13A-RPL18A RPLP0-RPL7A RPL17-RPL13 RPS14-RPS4X RPS4X-RPL19 RPL31-HNRNPA0 RPL13-RPS14 SYNCRIP-YBX1 RPS2-RPS3A RPL29-RPL31 RPS3A-…	HSP90AA1-HSP90AB1 XRCC6-XRCC5 RPS16-RPS18 RPS16-RPS4X RPS2-RPS4X RPS2-RPS16 RPS16-RPS11 RPS23-RPS13 RPS11-RPS4X RPS18-RPS11 RPS2-RPS11 RPS16-RPS13 RPL13A-RPL18A RPS18-RPS4X RPS13-RPS4X RPS2-RPS18 RPS13-RPS11 RPS14-RPS13 RPS3A-RPS13 RPS18-RPS13 RPL35A-RPL6 RPS3A-RPS11 RPL13-RPS3A RPL23A-RPL31 RPL31-DDX21 RPS3A-RPS4X RPL23A-YBX1 SYNCRIP-RPS4X RPS3A-RPS14 RPL12-RPL15 SYNCRIP-RPL29 SYNCRIP-RPS2 RPS16…
GO:0045595	BP	regulation of cell differentiation	1.1927	161	175	60	67	0.232985	0.942481	PSMA1-PSMA4 PSMA4-PSMB2 PSMA7-PSMA1 PSMA1-PSMB2 PSMA4-PSMB3 PSMA7-PSMA5 PSMA1-PSMA5 PSMA7-PSMA4 PSMA1-PSMA2 PSMA5-PSMB2 PSMA2-PSMA5 PSMA7-PSMB2 PSMA7-PSMA2 PSMB3-PSMB2 PSMA4-PSMA5 PSMA5-PSMB5 PSMB6-PSMB5 PSMA2-PSMB2 PSMA2-PSMA4 PSMA7-PSMB6 PSMA5-PSMB6 PSMA1-PSMB3 PSMA1-PSMB6 PSMB1-PSMA1 PSMA1-PSMB7 PSMA7-PSMB5 PSMB1-PSMB6 PSMB1-PSMA5 PSMA7-PSMB3 PSMB1-PSMA4 PSMA5-PSMB3 PSMB6-PSMB2 PSMA7-PSMB1 PSM…	PSMA7-PSMA5 PSMA7-PSMA4 PSMA5-PSMB6 PSMA4-PSMB2 PSMA7-PSMB2 PSMA7-PSMA1 PSMA1-PSMB2 PSMA7-PSMB6 PSMA4-PSMA5 PSMA1-PSMA5 PSMA4-PSMB6 PSMA5-PSMB2 PSMB6-PSMB2 PSMA2-PSMB2 PSMA7-PSMB1 PSMB1-PSMB6 PSMA4-PSMB5 PSMA1-PSMA4 PSMA1-PSMA2 PSMB1-PSMA4 PSMA4-PSMB3 PSMB1-PSMA5 PSMA2-PSMA4 PSMA1-PSMB6 PSMA7-PSMB4 PSMB1-PSMB2 PSMA5-PSMB4 PSMB3-PSMB2 PSMA7-PSMB5 PSMB5-PSMB2 PSMB6-PSMB5 PSMA7-PSMA2 PSMA2-PSMA5 PSM…
GO:0043484	BP	regulation of RNA splicing	-1.19207	48	35	15	16	0.233234	0.942481	HNRNPA1-TRA2B HNRNPA1-HNRNPL HNRNPA1-RPS26 HNRNPA1-RPS13 HNRNPA1-DDX5 DDX5-RPS13 HNRNPL-RPS13 RBMX-HNRNPU DDX5-TRA2B RPS13-RPS26 RPS13-HNRNPU RPS13-TRA2B HNRNPL-HNRNPU HNRNPL-RPS26 HNRNPA1-HNRNPU HNRNPL-RBMX TRA2B-AHNAK RPS26-TRA2B HNRNPA1-AHNAK RBMX-RPS13 TRA2B-HNRNPU DDX5-HNRNPU HNRNPL-TRA2B HNRNPA1-RBMX DDX5-RPS26 HNRNPA1-PTBP1 DDX5-AHNAK RPS26-HNRNPU HNRNPL-DDX5 DDX5-RBMX RPS13-AHNAK DDX5-PTB…	RBMX-HNRNPU HNRNPA1-HNRNPL RPS13-HNRNPU RBMX-RPS13 HNRNPL-RBMX RPS13-RPS26 HNRNPA1-RBMX HNRNPA1-RPS13 HNRNPA1-HNRNPU HNRNPL-HNRNPU HNRNPA1-TRA2B HNRNPA1-RPS26 HNRNPL-RPS13 HNRNPA1-DDX5 RPS26-HNRNPU RPS13-TRA2B HNRNPL-RPS26 RBMX-RPS26 HNRNPL-TRA2B TRA2B-HNRNPU DDX5-RBMX DDX5-TRA2B DDX5-HNRNPU RBMX-TRA2B RPS26-TRA2B HNRNPL-DDX5 DDX5-RPS13 HNRNPU-ZNF326 DDX5-RPS26 HNRNPA1-AHNAK TRA2B-AHNAK RPS13-AHN…
GO:0034249	BP	negative regulation of cellular amide metabolic process	1.1802	33	41	13	14	0.237922	0.959717	SYNCRIP-ILF3 SYNCRIP-RPS3 RPS3-ILF3 ILF3-IGF2BP1 SYNCRIP-IGF2BP1 IGF2BP3-IGF2BP1 SYNCRIP-LARP1 RPL13A-ILF3 EIF2S1-ILF3 RPS3-LARP1 RPS3-IGF2BP1 SYNCRIP-RPL13A RPL13A-IGF2BP1 EIF2S1-RPL13A ILF3-LARP1 IGF2BP3-LARP1 LARP1-IGF2BP1 IGF2BP3-ILF3 EIF2S1-IGF2BP1 IGF2BP3-EIF2S1 SYNCRIP-EIF2S1 RPS3-RPL13A IGF2BP3-SYNCRIP NCL-RPL13A IGF2BP3-TPR IGF2BP3-RPL13A NCL-ILF3 TPR-IGF2BP1 TPR-ILF3 RPL13A-LARP1 EIF2S1…	SYNCRIP-RPS3 SYNCRIP-ILF3 RPS3-ILF3 ILF3-IGF2BP1 SYNCRIP-IGF2BP1 IGF2BP3-IGF2BP1 RPS3-IGF2BP1 RPS3-LARP1 SYNCRIP-LARP1 RPS3-RPL13A RPL13A-ILF3 RPL13A-IGF2BP1 SYNCRIP-RPL13A IGF2BP3-LARP1 IGF2BP3-ILF3 TPR-IGF2BP1 ILF3-LARP1 EIF2S1-ILF3 EIF2S1-RPL13A SYNCRIP-TPR TPR-ILF3 IGF2BP3-TPR EIF2S1-IGF2BP1 IGF2BP3-EIF2S1 TPR-RPS3 EIF2S1-RPS3 RPL13A-LARP1 SYNCRIP-EIF2S1 IGF2BP3-RPL13A IGF2BP3-SYNCRIP LARP1-I…
GO:0015630	CC	microtubule cytoskeleton	1.17757	0	1	10	11	0.238968	0.962227		TUBA1B-TBCB
GO:1990234	CC	transferase complex	-1.17459	29	28	40	42	0.24016	0.965314	PRMT5-WDR77 POLR2E-POLR2A POLR2D-POLR2A POLR2D-POLR2E NAA10-NAA15 POLR2C-POLR2A MAT2A-MAT2B POLR2D-POLR2C DLST-MRPS36 PRKAR1A-MAT2A POLR2D-POLR2J POLR2C-POLR2E PRMT5-CUL4A POLR2D-POLR2G ACTL6A-SKP1 RUVBL2-RUVBL1 PRMT5-DDB2 PRMT5-STUB1 POLR2A-POLR2J CUL4A-DDB2 FNTA-PGGT1B PRKAR1A-MAT2B POLR2E-POLR2J CDK1-DLST RBBP7-POLE3 CUL4A-WDR77 POLR2C-POLR2J POLR2C-POLR2G CDK1-MRPS36	PRMT5-WDR77 POLR2D-POLR2E POLR2E-POLR2A DLST-MRPS36 POLR2C-POLR2J POLR2D-POLR2A POLR2D-POLR2J POLR2D-POLR2C NAA10-NAA15 POLR2E-POLR2J PRKAR1A-MAT2A POLR2C-POLR2A MAT2A-MAT2B POLR2C-POLR2E FNTA-PGGT1B POLR2D-POLR2G POLR2A-POLR2J PRMT5-STUB1 PRMT5-CUL4A WDR77-STUB1 CUL4A-WDR77 PRKAR1A-KCTD5 CUL4A-DDB2 POLR2C-POLR2G CUL4A-STUB1 MAT2A-NAA10 MAT2A-NAA15 POLR2D-IKBKAP
GO:0042162	MF	telomeric DNA binding	1.17207	10	10	7	8	0.241168	0.967653	XRCC6-XRCC5 HNRNPA1-HNRNPA2B1 HNRNPA1-XRCC6 HNRNPA1-XRCC5 XRCC6-HNRNPA2B1 XRCC5-HNRNPA2B1 RPA1-TERF2IP XRCC6-NCL XRCC5-NCL HNRNPA1-NCL	XRCC6-XRCC5 HNRNPA1-HNRNPA2B1 RPA1-TERF2IP XRCC5-NCL XRCC6-NCL XRCC6-HNRNPA2B1 XRCC5-HNRNPA2B1 HNRNPA1-NCL HNRNPA1-XRCC6 HNRNPA1-XRCC5
GO:0002263	BP	cell activation involved in immune response	1.16925	56	62	66	61	0.242303	0.968786	XRCC6-XRCC5 PSMA2-PSMA5 HSP90AA1-HSP90AB1 PSMB1-PSMA5 PSMA2-PSMB7 PSMB1-PSMA2 PSMA5-PSMB7 PSMB1-PSMB7 ARPC5-ACTR2 PSMD12-PSMD3 PSMD11-PSMD12 PSMD12-PSMD13 PSMD3-PSMD1 PSMD11-PSMD3 PSMD14-PSMD3 XRCC6-ILF2 PSMC2-PSMD2 PSMD12-PSMD1 PSMD12-PSMD14 XRCC5-ILF2 PSMD11-PSMD14 XRCC6-AGL XRCC5-AGL PSMD14-PSMD1 PSMD11-PSMD13 PSMD3-PSMD13 PSMD1-PSMD13 PSMD11-PSMD1 AGL-ILF2 PSMD11-PSMD7 PSMD3-PSMD7 PSMD14-PSMD…	HSP90AA1-HSP90AB1 PSMB1-PSMA5 XRCC6-XRCC5 PSMA2-PSMA5 PSMB1-PSMA2 PSMD12-PSMD7 PSMD12-PSMD1 PSMA5-PSMB7 PSMA2-PSMB7 PSMB1-PSMB7 PSMD11-PSMD12 ARPC5-ACTR2 PSMD7-PSMD1 PSMD12-PSMD3 PSMD12-PSMD14 PSMC2-PSMD2 PSMD14-PSMD1 PSMD3-PSMD1 PSMD3-PSMD7 PSMD11-PSMD1 PSMD14-PSMD7 PSMD11-PSMD7 PSMD11-PSMD14 PSMD11-PSMD3 PSMD14-PSMD3 PSMD12-PSMD13 HSP90AB1-CAP1 AGL-ILF2 PSMD1-PSMD13 HSP90AA1-CAP1 PSMD7-PSMD13 P…
GO:0002366	BP	leukocyte activation involved in immune response	1.16925	56	62	66	61	0.242303	0.968786	XRCC6-XRCC5 PSMA2-PSMA5 HSP90AA1-HSP90AB1 PSMB1-PSMA5 PSMA2-PSMB7 PSMB1-PSMA2 PSMA5-PSMB7 PSMB1-PSMB7 ARPC5-ACTR2 PSMD12-PSMD3 PSMD11-PSMD12 PSMD12-PSMD13 PSMD3-PSMD1 PSMD11-PSMD3 PSMD14-PSMD3 XRCC6-ILF2 PSMC2-PSMD2 PSMD12-PSMD1 PSMD12-PSMD14 XRCC5-ILF2 PSMD11-PSMD14 XRCC6-AGL XRCC5-AGL PSMD14-PSMD1 PSMD11-PSMD13 PSMD3-PSMD13 PSMD1-PSMD13 PSMD11-PSMD1 AGL-ILF2 PSMD11-PSMD7 PSMD3-PSMD7 PSMD14-PSMD…	HSP90AA1-HSP90AB1 PSMB1-PSMA5 XRCC6-XRCC5 PSMA2-PSMA5 PSMB1-PSMA2 PSMD12-PSMD7 PSMD12-PSMD1 PSMA5-PSMB7 PSMA2-PSMB7 PSMB1-PSMB7 PSMD11-PSMD12 ARPC5-ACTR2 PSMD7-PSMD1 PSMD12-PSMD3 PSMD12-PSMD14 PSMC2-PSMD2 PSMD14-PSMD1 PSMD3-PSMD1 PSMD3-PSMD7 PSMD11-PSMD1 PSMD14-PSMD7 PSMD11-PSMD7 PSMD11-PSMD14 PSMD11-PSMD3 PSMD14-PSMD3 PSMD12-PSMD13 HSP90AB1-CAP1 AGL-ILF2 PSMD1-PSMD13 HSP90AA1-CAP1 PSMD7-PSMD13 P…
GO:0032481	BP	positive regulation of type I interferon production	1.16574	3	3	6	5	0.24372	0.972738	XRCC6-XRCC5 XRCC6-DHX9 XRCC5-DHX9	XRCC6-XRCC5 XRCC6-DHX9 XRCC5-DHX9
GO:0022604	BP	regulation of cell morphogenesis	-1.15868	4	3	13	14	0.246589	0.974532	ALDOA-YWHAH KIAA1598-ACTN4 MSN-YWHAH ALDOA-MSN	KIAA1598-ACTN4 ALDOA-YWHAH MSN-YWHAH
GO:0002283	BP	neutrophil activation involved in immune response	1.15854	56	62	64	60	0.246642	0.974532	XRCC6-XRCC5 PSMA2-PSMA5 HSP90AA1-HSP90AB1 PSMB1-PSMA5 PSMA2-PSMB7 PSMB1-PSMA2 PSMA5-PSMB7 PSMB1-PSMB7 ARPC5-ACTR2 PSMD12-PSMD3 PSMD11-PSMD12 PSMD12-PSMD13 PSMD3-PSMD1 PSMD11-PSMD3 PSMD14-PSMD3 XRCC6-ILF2 PSMC2-PSMD2 PSMD12-PSMD1 PSMD12-PSMD14 XRCC5-ILF2 PSMD11-PSMD14 XRCC6-AGL XRCC5-AGL PSMD14-PSMD1 PSMD11-PSMD13 PSMD3-PSMD13 PSMD1-PSMD13 PSMD11-PSMD1 AGL-ILF2 PSMD11-PSMD7 PSMD3-PSMD7 PSMD14-PSMD…	HSP90AA1-HSP90AB1 PSMB1-PSMA5 XRCC6-XRCC5 PSMA2-PSMA5 PSMB1-PSMA2 PSMD12-PSMD7 PSMD12-PSMD1 PSMA5-PSMB7 PSMA2-PSMB7 PSMB1-PSMB7 PSMD11-PSMD12 ARPC5-ACTR2 PSMD7-PSMD1 PSMD12-PSMD3 PSMD12-PSMD14 PSMC2-PSMD2 PSMD14-PSMD1 PSMD3-PSMD1 PSMD3-PSMD7 PSMD11-PSMD1 PSMD14-PSMD7 PSMD11-PSMD7 PSMD11-PSMD14 PSMD11-PSMD3 PSMD14-PSMD3 PSMD12-PSMD13 HSP90AB1-CAP1 AGL-ILF2 PSMD1-PSMD13 HSP90AA1-CAP1 PSMD7-PSMD13 P…
GO:0042119	BP	neutrophil activation	1.15854	56	62	64	60	0.246642	0.974532	XRCC6-XRCC5 PSMA2-PSMA5 HSP90AA1-HSP90AB1 PSMB1-PSMA5 PSMA2-PSMB7 PSMB1-PSMA2 PSMA5-PSMB7 PSMB1-PSMB7 ARPC5-ACTR2 PSMD12-PSMD3 PSMD11-PSMD12 PSMD12-PSMD13 PSMD3-PSMD1 PSMD11-PSMD3 PSMD14-PSMD3 XRCC6-ILF2 PSMC2-PSMD2 PSMD12-PSMD1 PSMD12-PSMD14 XRCC5-ILF2 PSMD11-PSMD14 XRCC6-AGL XRCC5-AGL PSMD14-PSMD1 PSMD11-PSMD13 PSMD3-PSMD13 PSMD1-PSMD13 PSMD11-PSMD1 AGL-ILF2 PSMD11-PSMD7 PSMD3-PSMD7 PSMD14-PSMD…	HSP90AA1-HSP90AB1 PSMB1-PSMA5 XRCC6-XRCC5 PSMA2-PSMA5 PSMB1-PSMA2 PSMD12-PSMD7 PSMD12-PSMD1 PSMA5-PSMB7 PSMA2-PSMB7 PSMB1-PSMB7 PSMD11-PSMD12 ARPC5-ACTR2 PSMD7-PSMD1 PSMD12-PSMD3 PSMD12-PSMD14 PSMC2-PSMD2 PSMD14-PSMD1 PSMD3-PSMD1 PSMD3-PSMD7 PSMD11-PSMD1 PSMD14-PSMD7 PSMD11-PSMD7 PSMD11-PSMD14 PSMD11-PSMD3 PSMD14-PSMD3 PSMD12-PSMD13 HSP90AB1-CAP1 AGL-ILF2 PSMD1-PSMD13 HSP90AA1-CAP1 PSMD7-PSMD13 P…
GO:0043299	BP	leukocyte degranulation	1.15854	56	62	64	60	0.246642	0.974532	XRCC6-XRCC5 PSMA2-PSMA5 HSP90AA1-HSP90AB1 PSMB1-PSMA5 PSMA2-PSMB7 PSMB1-PSMA2 PSMA5-PSMB7 PSMB1-PSMB7 ARPC5-ACTR2 PSMD12-PSMD3 PSMD11-PSMD12 PSMD12-PSMD13 PSMD3-PSMD1 PSMD11-PSMD3 PSMD14-PSMD3 XRCC6-ILF2 PSMC2-PSMD2 PSMD12-PSMD1 PSMD12-PSMD14 XRCC5-ILF2 PSMD11-PSMD14 XRCC6-AGL XRCC5-AGL PSMD14-PSMD1 PSMD11-PSMD13 PSMD3-PSMD13 PSMD1-PSMD13 PSMD11-PSMD1 AGL-ILF2 PSMD11-PSMD7 PSMD3-PSMD7 PSMD14-PSMD…	HSP90AA1-HSP90AB1 PSMB1-PSMA5 XRCC6-XRCC5 PSMA2-PSMA5 PSMB1-PSMA2 PSMD12-PSMD7 PSMD12-PSMD1 PSMA5-PSMB7 PSMA2-PSMB7 PSMB1-PSMB7 PSMD11-PSMD12 ARPC5-ACTR2 PSMD7-PSMD1 PSMD12-PSMD3 PSMD12-PSMD14 PSMC2-PSMD2 PSMD14-PSMD1 PSMD3-PSMD1 PSMD3-PSMD7 PSMD11-PSMD1 PSMD14-PSMD7 PSMD11-PSMD7 PSMD11-PSMD14 PSMD11-PSMD3 PSMD14-PSMD3 PSMD12-PSMD13 HSP90AB1-CAP1 AGL-ILF2 PSMD1-PSMD13 HSP90AA1-CAP1 PSMD7-PSMD13 P…
GO:0043312	BP	neutrophil degranulation	1.15854	56	62	64	60	0.246642	0.974532	XRCC6-XRCC5 PSMA2-PSMA5 HSP90AA1-HSP90AB1 PSMB1-PSMA5 PSMA2-PSMB7 PSMB1-PSMA2 PSMA5-PSMB7 PSMB1-PSMB7 ARPC5-ACTR2 PSMD12-PSMD3 PSMD11-PSMD12 PSMD12-PSMD13 PSMD3-PSMD1 PSMD11-PSMD3 PSMD14-PSMD3 XRCC6-ILF2 PSMC2-PSMD2 PSMD12-PSMD1 PSMD12-PSMD14 XRCC5-ILF2 PSMD11-PSMD14 XRCC6-AGL XRCC5-AGL PSMD14-PSMD1 PSMD11-PSMD13 PSMD3-PSMD13 PSMD1-PSMD13 PSMD11-PSMD1 AGL-ILF2 PSMD11-PSMD7 PSMD3-PSMD7 PSMD14-PSMD…	HSP90AA1-HSP90AB1 PSMB1-PSMA5 XRCC6-XRCC5 PSMA2-PSMA5 PSMB1-PSMA2 PSMD12-PSMD7 PSMD12-PSMD1 PSMA5-PSMB7 PSMA2-PSMB7 PSMB1-PSMB7 PSMD11-PSMD12 ARPC5-ACTR2 PSMD7-PSMD1 PSMD12-PSMD3 PSMD12-PSMD14 PSMC2-PSMD2 PSMD14-PSMD1 PSMD3-PSMD1 PSMD3-PSMD7 PSMD11-PSMD1 PSMD14-PSMD7 PSMD11-PSMD7 PSMD11-PSMD14 PSMD11-PSMD3 PSMD14-PSMD3 PSMD12-PSMD13 HSP90AB1-CAP1 AGL-ILF2 PSMD1-PSMD13 HSP90AA1-CAP1 PSMD7-PSMD13 P…
GO:0098772	MF	molecular function regulator	1.15759	16	26	47	57	0.24703	0.974532	HSP90AA1-HSP90AB1 YWHAE-YWHAH RPS7-RPL11 PSMD14-ADRM1 SFN-YWHAE DFFA-YWHAH DFFA-YWHAE RPL5-PPP2R2A RPL5-HSPBP1 PPP1R7-SAE1 PRKAR1A-PPME1 PRKAR1A-MAT2B RPS7-RPL23 SAE1-PPME1 RPL5-PSME1 XRCC5-DNAJC2	HSP90AA1-HSP90AB1 PSMD14-ADRM1 YWHAE-YWHAH RPL5-PPP2R2A PPP1R7-SAE1 DFFA-YWHAH RPL5-PPP1R7 PSME1-PSME2 SFN-YWHAE RPL5-SAE1 PPP2R2A-PSME1 SFN-YWHAH PPP1R7-PPME1 RPL5-PSME1 PRPSAP2-PPP1R2 PRKAR1A-RPL5 SAE1-PPME1 SAE1-UBA2 RPLP1-YWHAH PSMD14-KIAA1967 RPL5-PSME2 PPP2R2A-PSME2 ANXA5-GSTP1 HEXIM1-VCP DFFA-YWHAE PPP1R7-UBA2
GO:0043405	BP	regulation of MAP kinase activity	1.15724	0	1	5	8	0.247173	0.974532		HGS-GPS1
GO:0032993	CC	protein-DNA complex	-1.15542	12	6	8	9	0.247917	0.975114	XRCC6-XRCC5 HIST1H4A-HIST2H3A XRCC6-HIST1H4A XRCC5-HIST1H4A XRCC6-HIST2H3A XRCC5-HIST2H3A PARP1-XRCC5 PARP1-XRCC6 TOP1-XRCC6 PARP1-HIST1H4A TOP1-XRCC5 PARP1-TOP1	XRCC6-XRCC5 HIST1H4A-HIST2H3A TOP1-HIST2H3A TOP1-HIST1H4A TOP1-XRCC5 TOP1-XRCC6
GO:0016853	MF	isomerase activity	1.15478	3	7	18	15	0.24818	0.975114	P4HB-GNPDA1 P4HB-FKBP10 P4HB-FKBP4	P4HB-GNPDA1 P4HB-FKBP10 P4HB-FKBP4 PGM3-GPI GNPDA1-FKBP10 FKBP4-FKBP10 GNPDA1-FKBP4
GO:0016829	MF	lyase activity	1.14645	2	2	12	12	0.251607	0.985015	XRCC6-XRCC5 ACAT1-ADSL	XRCC6-XRCC5 ACAT1-ADSL
GO:0036094	MF	small molecule binding	1.14614	14	25	43	45	0.251739	0.985015	HSP90AA1-HSP90AB1 PRMT5-WDR77 HNRNPU-DHX9 ATP5A1-SAMHD1 HSPA8-C1QBP IDE-GRPEL1 ANXA6-ADH5 PRPS2-PRPS1 MSH2-SAMHD1 ALDOA-GSS ALDH1B1-TRNT1 IDE-SAMHD1 OAT-CRYZ ASS1-ANXA6	HSP90AA1-HSP90AB1 PRMT5-WDR77 ALDH2-ALDH1B1 ALDH2-TRNT1 HNRNPU-DHX9 ALDH1B1-TRNT1 IDE-GRPEL1 TOP1-DHX9 ATP5A1-SAMHD1 CAT-ALDH2 TOP1-HNRNPU AARS-UBA2 HSPA8-C1QBP OAT-CRYZ GRPEL1-SARS2 TWF1-OLA1 PRMT5-ACTN4 ASS1-OAT PNP-SORD CAT-TRNT1 ANXA6-ADH5 ADH5-SORD ACTN4-WDR77 GMDS-TWF1 IDE-ATP5A1
GO:0019888	MF	protein phosphatase regulator activity	1.14434	0	1	6	6	0.252483	0.985015		PPP1R7-PPME1
GO:0002274	BP	myeloid leukocyte activation	1.14237	56	62	64	61	0.253302	0.985015	XRCC6-XRCC5 PSMA2-PSMA5 HSP90AA1-HSP90AB1 PSMB1-PSMA5 PSMA2-PSMB7 PSMB1-PSMA2 PSMA5-PSMB7 PSMB1-PSMB7 ARPC5-ACTR2 PSMD12-PSMD3 PSMD11-PSMD12 PSMD12-PSMD13 PSMD3-PSMD1 PSMD11-PSMD3 PSMD14-PSMD3 XRCC6-ILF2 PSMC2-PSMD2 PSMD12-PSMD1 PSMD12-PSMD14 XRCC5-ILF2 PSMD11-PSMD14 XRCC6-AGL XRCC5-AGL PSMD14-PSMD1 PSMD11-PSMD13 PSMD3-PSMD13 PSMD1-PSMD13 PSMD11-PSMD1 AGL-ILF2 PSMD11-PSMD7 PSMD3-PSMD7 PSMD14-PSMD…	HSP90AA1-HSP90AB1 PSMB1-PSMA5 XRCC6-XRCC5 PSMA2-PSMA5 PSMB1-PSMA2 PSMD12-PSMD7 PSMD12-PSMD1 PSMA5-PSMB7 PSMA2-PSMB7 PSMB1-PSMB7 PSMD11-PSMD12 ARPC5-ACTR2 PSMD7-PSMD1 PSMD12-PSMD3 PSMD12-PSMD14 PSMC2-PSMD2 PSMD14-PSMD1 PSMD3-PSMD1 PSMD3-PSMD7 PSMD11-PSMD1 PSMD14-PSMD7 PSMD11-PSMD7 PSMD11-PSMD14 PSMD11-PSMD3 PSMD14-PSMD3 PSMD12-PSMD13 HSP90AB1-CAP1 AGL-ILF2 PSMD1-PSMD13 HSP90AA1-CAP1 PSMD7-PSMD13 P…
GO:0002275	BP	myeloid cell activation involved in immune response	1.14237	56	62	64	61	0.253302	0.985015	XRCC6-XRCC5 PSMA2-PSMA5 HSP90AA1-HSP90AB1 PSMB1-PSMA5 PSMA2-PSMB7 PSMB1-PSMA2 PSMA5-PSMB7 PSMB1-PSMB7 ARPC5-ACTR2 PSMD12-PSMD3 PSMD11-PSMD12 PSMD12-PSMD13 PSMD3-PSMD1 PSMD11-PSMD3 PSMD14-PSMD3 XRCC6-ILF2 PSMC2-PSMD2 PSMD12-PSMD1 PSMD12-PSMD14 XRCC5-ILF2 PSMD11-PSMD14 XRCC6-AGL XRCC5-AGL PSMD14-PSMD1 PSMD11-PSMD13 PSMD3-PSMD13 PSMD1-PSMD13 PSMD11-PSMD1 AGL-ILF2 PSMD11-PSMD7 PSMD3-PSMD7 PSMD14-PSMD…	HSP90AA1-HSP90AB1 PSMB1-PSMA5 XRCC6-XRCC5 PSMA2-PSMA5 PSMB1-PSMA2 PSMD12-PSMD7 PSMD12-PSMD1 PSMA5-PSMB7 PSMA2-PSMB7 PSMB1-PSMB7 PSMD11-PSMD12 ARPC5-ACTR2 PSMD7-PSMD1 PSMD12-PSMD3 PSMD12-PSMD14 PSMC2-PSMD2 PSMD14-PSMD1 PSMD3-PSMD1 PSMD3-PSMD7 PSMD11-PSMD1 PSMD14-PSMD7 PSMD11-PSMD7 PSMD11-PSMD14 PSMD11-PSMD3 PSMD14-PSMD3 PSMD12-PSMD13 HSP90AB1-CAP1 AGL-ILF2 PSMD1-PSMD13 HSP90AA1-CAP1 PSMD7-PSMD13 P…
GO:0036230	BP	granulocyte activation	1.14237	56	62	64	61	0.253302	0.985015	XRCC6-XRCC5 PSMA2-PSMA5 HSP90AA1-HSP90AB1 PSMB1-PSMA5 PSMA2-PSMB7 PSMB1-PSMA2 PSMA5-PSMB7 PSMB1-PSMB7 ARPC5-ACTR2 PSMD12-PSMD3 PSMD11-PSMD12 PSMD12-PSMD13 PSMD3-PSMD1 PSMD11-PSMD3 PSMD14-PSMD3 XRCC6-ILF2 PSMC2-PSMD2 PSMD12-PSMD1 PSMD12-PSMD14 XRCC5-ILF2 PSMD11-PSMD14 XRCC6-AGL XRCC5-AGL PSMD14-PSMD1 PSMD11-PSMD13 PSMD3-PSMD13 PSMD1-PSMD13 PSMD11-PSMD1 AGL-ILF2 PSMD11-PSMD7 PSMD3-PSMD7 PSMD14-PSMD…	HSP90AA1-HSP90AB1 PSMB1-PSMA5 XRCC6-XRCC5 PSMA2-PSMA5 PSMB1-PSMA2 PSMD12-PSMD7 PSMD12-PSMD1 PSMA5-PSMB7 PSMA2-PSMB7 PSMB1-PSMB7 PSMD11-PSMD12 ARPC5-ACTR2 PSMD7-PSMD1 PSMD12-PSMD3 PSMD12-PSMD14 PSMC2-PSMD2 PSMD14-PSMD1 PSMD3-PSMD1 PSMD3-PSMD7 PSMD11-PSMD1 PSMD14-PSMD7 PSMD11-PSMD7 PSMD11-PSMD14 PSMD11-PSMD3 PSMD14-PSMD3 PSMD12-PSMD13 HSP90AB1-CAP1 AGL-ILF2 PSMD1-PSMD13 HSP90AA1-CAP1 PSMD7-PSMD13 P…
GO:0006897	BP	endocytosis	1.14015	0	1	10	10	0.254223	0.986907		HSP90AA1-HSP90B1
GO:0007346	BP	regulation of mitotic cell cycle	1.13821	152	180	60	65	0.255032	0.988356	PSMA1-PSMA4 PSMA4-PSMB2 PSMA7-PSMA1 PSMA1-PSMB2 PSMA4-PSMB3 PSMA7-PSMA5 PSMA1-PSMA5 PSMA7-PSMA4 PSMA1-PSMA2 PSMA5-PSMB2 PSMA2-PSMA5 PSMA7-PSMB2 PSMA7-PSMA2 PSMB3-PSMB2 PSMA4-PSMA5 PSMA5-PSMB5 PSMB6-PSMB5 PSMA2-PSMB2 PSMA2-PSMA4 PSMA7-PSMB6 PSMA5-PSMB6 PSMA1-PSMB3 PSMA1-PSMB6 PSMB1-PSMA1 PSMA1-PSMB7 PSMA7-PSMB5 PSMB1-PSMB6 PSMB1-PSMA5 PSMA7-PSMB3 PSMB1-PSMA4 PSMA5-PSMB3 PSMB6-PSMB2 PSMA7-PSMB1 PSM…	PSMA7-PSMA5 PSMA7-PSMA4 PSMA5-PSMB6 PSMA4-PSMB2 PSMA7-PSMB2 PSMA7-PSMA1 PSMA1-PSMB2 PSMA7-PSMB6 PSMA4-PSMA5 PSMA1-PSMA5 PSMA4-PSMB6 PSMA5-PSMB2 PSMB6-PSMB2 PSMA2-PSMB2 PSMA7-PSMB1 PSMB1-PSMB6 PSMA4-PSMB5 PSMA1-PSMA4 PSMA1-PSMA2 PSMB1-PSMA4 PSMA4-PSMB3 PSMB1-PSMA5 PSMA2-PSMA4 PSMA1-PSMB6 PSMA7-PSMB4 PSMB1-PSMB2 PSMA5-PSMB4 PSMB3-PSMB2 PSMA7-PSMB5 PSMB5-PSMB2 PSMB6-PSMB5 PSMA7-PSMA2 PSMA2-PSMA5 PSM…
GO:1902903	BP	regulation of supramolecular fiber organization	1.13187	36	44	18	24	0.257687	0.996946	ARPC1B-ACTR3 ARPC3-ACTR3 ARPC1B-ARPC3 ARPC2-ACTR3 ARPC1B-ARPC4 ARPC5-ACTR3 ARPC4-ACTR3 ARPC2-ARPC5 ARPC5-ACTR2 ARPC3-ARPC4 ARPC1B-ARPC2 ACTR3-ACTR2 ARPC1B-ARPC5 ARPC2-ARPC3 ARPC3-ARPC5 ARPC2-ARPC4 ARPC5-ARPC1A ARPC2-ACTR2 ARPC5-ARPC4 ARPC1B-ACTR2 ARPC5-ARPC5L ARPC2-ARPC1A ARPC3-ARPC1A ACTR3-ARPC1A ARPC1B-ARPC1A ACTR2-ARPC5L ACTR3-ARPC5L ARPC4-ACTR2 ARPC2-ARPC5L ARPC1B-ARPC5L ARPC3-ACTR2 ARPC4-ARP…	ARPC1B-ARPC4 ARPC1B-ARPC3 ARPC4-ACTR3 ARPC1B-ACTR3 ARPC3-ARPC4 ARPC3-ACTR3 ARPC2-ACTR3 ARPC2-ARPC4 ARPC1B-ARPC2 ARPC5-ACTR3 ARPC2-ARPC5 ARPC2-ARPC3 ARPC5-ACTR2 ARPC5-ARPC4 ARPC1B-ARPC5 ACTR3-ACTR2 ARPC3-ARPC5 ARPC4-ACTR2 ARPC5-ARPC5L ARPC1B-ARPC1A ARPC1B-ACTR2 ARPC4-ARPC1A ACTR3-ARPC1A ARPC3-ACTR2 ARPC5-ARPC1A ARPC2-ACTR2 ACTR2-ARPC5L ARPC3-ARPC1A ARPC2-ARPC1A ACTR3-ARPC5L ARPC2-ARPC5L ARPC1B-ARP…
GO:0009416	BP	response to light stimulus	-1.12963	7	4	15	14	0.258632	0.998898	CAT-PCNA EIF2S1-RPL26 PARP1-RPL26 EIF2S1-PARP1 GPX1-PPP1CA DDB2-COPS3 PCNA-DDB1	EIF2S1-RPL26 CAT-DDB1 CAT-PCNA PCNA-DDB1
GO:0006914	BP	autophagy	1.12511	0	1	6	7	0.260544	1		HGS-VCP
GO:0061919	BP	process utilizing autophagic mechanism	1.12511	0	1	6	7	0.260544	1		HGS-VCP
GO:0034774	CC	secretory granule lumen	1.1196	55	60	61	58	0.262883	1	XRCC6-XRCC5 PSMA2-PSMA5 HSP90AA1-HSP90AB1 ACTN4-ACTN1 PSMB1-PSMA5 PSMA2-PSMB7 PSMB1-PSMA2 PSMA5-PSMB7 PSMB1-PSMB7 ARPC5-ACTR2 PSMD12-PSMD3 PSMD11-PSMD12 PSMD12-PSMD13 PSMD3-PSMD1 PSMD11-PSMD3 PSMD14-PSMD3 XRCC6-ILF2 PSMC2-PSMD2 PSMD12-PSMD1 PSMD12-PSMD14 XRCC5-ILF2 PSMD11-PSMD14 XRCC6-AGL XRCC5-AGL PSMD14-PSMD1 PSMD11-PSMD13 PSMD3-PSMD13 PSMD1-PSMD13 PSMD11-PSMD1 AGL-ILF2 PSMD11-PSMD7 PSMD3-PSMD7…	HSP90AA1-HSP90AB1 PSMB1-PSMA5 XRCC6-XRCC5 PSMA2-PSMA5 PSMB1-PSMA2 PSMD12-PSMD7 PSMD12-PSMD1 PSMA5-PSMB7 PSMA2-PSMB7 PSMB1-PSMB7 PSMD11-PSMD12 ARPC5-ACTR2 PSMD7-PSMD1 PSMD12-PSMD3 PSMD12-PSMD14 PSMC2-PSMD2 PSMD14-PSMD1 ACTN4-ACTN1 PSMD3-PSMD1 PSMD3-PSMD7 PSMD11-PSMD1 PSMD14-PSMD7 PSMD11-PSMD7 PSMD11-PSMD14 PSMD11-PSMD3 PSMD14-PSMD3 PSMD12-PSMD13 HSP90AB1-CAP1 AGL-ILF2 PSMD1-PSMD13 HSP90AA1-CAP1 PS…
GO:0051438	BP	regulation of ubiquitin-protein transferase activity	-1.11837	2	1	5	4	0.263409	1	RPS7-RPL11 RPS7-RPL23	RPS2-RPS7
GO:0072686	CC	mitotic spindle	1.1178	2	4	4	5	0.263651	1	RPS3-HNRNPU CDK1-HNRNPU	RPS3-HNRNPU TPR-HNRNPU TPR-RPS3 CDK1-HNRNPU
GO:0051186	BP	cofactor metabolic process	-1.11553	31	29	49	46	0.264624	1	PRDX2-PRDX1 CAT-PRDX2 MTHFD1-MAT2A CAT-PRDX1 AHCY-PRDX1 MTHFD1-MAT2B ME1-MAT2B MAT2A-MAT2B ALDOA-PKM2 ACAT1-PRDX2 MTHFD1-ALAD TKT-MDH1 PDXK-GPI ACAT1-PRDX1 GOT1-TALDO1 PDXK-GSTM3 PGAM1-MDH1 GPX1-PKM2 HSP90AA1-FASN ALDOA-GSS CAT-AHCY ALAD-MAT2A GPI-GSTM3 AHCY-PRDX2 MTHFD1-MTR ALAD-MTR MAT2A-MTR GAPDH-CNDP2 AHCYL1-MAT2A CAT-ACAT1 AKR7A2-PGM2	PRDX2-PRDX1 CAT-PRDX2 MTHFD1-MAT2A AHCY-PRDX1 CAT-PRDX1 HSP90AA1-FASN ACAT1-PRDX2 ACAT1-PRDX1 ALDOA-PKM2 KYNU-CNDP2 MAT2A-MAT2B ME1-MAT2B MTHFD1-ALAD MTHFD1-MAT2B CAT-AHCY CAT-ACAT1 AHCY-PRDX2 AHCY-HK2 MTHFD1-MTR MTHFD1-ME1 AHCYL1-MTR GPI-IDH2 AHCYL1-MTHFD1 ALAD-MTR GSTM3-IDH2 IDH1-NAMPT ALAD-MAT2A MAT2A-ME1 IDH1-TALDO1
GO:0099080	CC	supramolecular complex	-1.11349	42	40	29	30	0.265499	1	CCT6A-CCT2 CCT4-CCT7 CCT6A-CCT7 TCP1-CCT7 TCP1-CCT6A CCT6A-CCT4 CCT4-CCT2 TCP1-CCT4 CCT2-CCT7 CCT3-CCT7 TCP1-CCT2 CCT6A-CCT3 CCT3-CCT4 TCP1-CCT3 CCT6A-CCT5 TUBA1B-TUBB4B CCT5-CCT2 CCT3-CCT2 CCT5-CCT4 TCP1-CCT5 TUBB4B-TUBB3 CCT5-CCT7 PAFAH1B1-TUBB4B CCT5-CCT3 TUBB4B-TUBB6 TUBA1B-TUBB3 MFAP1-DPYSL2 VIM-CCT6A VIM-TCP1 PAFAH1B1-TUBA1B TUBA1B-TUBB6 PAFAH1B1-TUBB3 VIM-CCT4 VIM-CCT2 VIM-CCT7 CDK1-HNRNPU…	TUBA1B-TUBB4B CCT6A-CCT2 CCT4-CCT7 CCT6A-CCT4 CCT4-CCT2 CCT6A-CCT7 TCP1-CCT7 TCP1-CCT6A CCT3-CCT7 CCT2-CCT7 CCT3-CCT4 TCP1-CCT4 CCT6A-CCT3 TCP1-CCT3 CCT3-CCT2 TCP1-CCT2 CCT5-CCT2 CCT6A-CCT5 CCT5-CCT4 CCT5-CCT7 TCP1-CCT5 CCT5-CCT3 TUBA1B-TUBB6 TUBA1B-TUBB3 MFAP1-DPYSL2 TUBB4B-TUBB2A TUBB4B-TUBB3 TUBB3-TUBB6 VIM-TCP1 TUBA1B-TUBB2A TUBB4B-TUBB6 VIM-CCT4 VIM-CCT6A VIM-CCT7 VIM-CCT2 VIM-CCT3 PAFAH1B1-…
GO:0099081	CC	supramolecular polymer	-1.11349	42	40	29	30	0.265499	1	CCT6A-CCT2 CCT4-CCT7 CCT6A-CCT7 TCP1-CCT7 TCP1-CCT6A CCT6A-CCT4 CCT4-CCT2 TCP1-CCT4 CCT2-CCT7 CCT3-CCT7 TCP1-CCT2 CCT6A-CCT3 CCT3-CCT4 TCP1-CCT3 CCT6A-CCT5 TUBA1B-TUBB4B CCT5-CCT2 CCT3-CCT2 CCT5-CCT4 TCP1-CCT5 TUBB4B-TUBB3 CCT5-CCT7 PAFAH1B1-TUBB4B CCT5-CCT3 TUBB4B-TUBB6 TUBA1B-TUBB3 MFAP1-DPYSL2 VIM-CCT6A VIM-TCP1 PAFAH1B1-TUBA1B TUBA1B-TUBB6 PAFAH1B1-TUBB3 VIM-CCT4 VIM-CCT2 VIM-CCT7 CDK1-HNRNPU…	TUBA1B-TUBB4B CCT6A-CCT2 CCT4-CCT7 CCT6A-CCT4 CCT4-CCT2 CCT6A-CCT7 TCP1-CCT7 TCP1-CCT6A CCT3-CCT7 CCT2-CCT7 CCT3-CCT4 TCP1-CCT4 CCT6A-CCT3 TCP1-CCT3 CCT3-CCT2 TCP1-CCT2 CCT5-CCT2 CCT6A-CCT5 CCT5-CCT4 CCT5-CCT7 TCP1-CCT5 CCT5-CCT3 TUBA1B-TUBB6 TUBA1B-TUBB3 MFAP1-DPYSL2 TUBB4B-TUBB2A TUBB4B-TUBB3 TUBB3-TUBB6 VIM-TCP1 TUBA1B-TUBB2A TUBB4B-TUBB6 VIM-CCT4 VIM-CCT6A VIM-CCT7 VIM-CCT2 VIM-CCT3 PAFAH1B1-…
GO:0099512	CC	supramolecular fiber	-1.11349	42	40	29	30	0.265499	1	CCT6A-CCT2 CCT4-CCT7 CCT6A-CCT7 TCP1-CCT7 TCP1-CCT6A CCT6A-CCT4 CCT4-CCT2 TCP1-CCT4 CCT2-CCT7 CCT3-CCT7 TCP1-CCT2 CCT6A-CCT3 CCT3-CCT4 TCP1-CCT3 CCT6A-CCT5 TUBA1B-TUBB4B CCT5-CCT2 CCT3-CCT2 CCT5-CCT4 TCP1-CCT5 TUBB4B-TUBB3 CCT5-CCT7 PAFAH1B1-TUBB4B CCT5-CCT3 TUBB4B-TUBB6 TUBA1B-TUBB3 MFAP1-DPYSL2 VIM-CCT6A VIM-TCP1 PAFAH1B1-TUBA1B TUBA1B-TUBB6 PAFAH1B1-TUBB3 VIM-CCT4 VIM-CCT2 VIM-CCT7 CDK1-HNRNPU…	TUBA1B-TUBB4B CCT6A-CCT2 CCT4-CCT7 CCT6A-CCT4 CCT4-CCT2 CCT6A-CCT7 TCP1-CCT7 TCP1-CCT6A CCT3-CCT7 CCT2-CCT7 CCT3-CCT4 TCP1-CCT4 CCT6A-CCT3 TCP1-CCT3 CCT3-CCT2 TCP1-CCT2 CCT5-CCT2 CCT6A-CCT5 CCT5-CCT4 CCT5-CCT7 TCP1-CCT5 CCT5-CCT3 TUBA1B-TUBB6 TUBA1B-TUBB3 MFAP1-DPYSL2 TUBB4B-TUBB2A TUBB4B-TUBB3 TUBB3-TUBB6 VIM-TCP1 TUBA1B-TUBB2A TUBB4B-TUBB6 VIM-CCT4 VIM-CCT6A VIM-CCT7 VIM-CCT2 VIM-CCT3 PAFAH1B1-…
GO:0003682	MF	chromatin binding	1.10814	48	65	28	28	0.267802	1	HIST1H1E-HIST1H1C HIST1H1E-DHX9 HIST1H1E-HP1BP3 HIST1H1C-DHX9 HIST1H1E-HIST2H3A HIST1H1C-HIST2H3A HIST1H1E-DDX5 HIST1H1C-DDX5 HIST1H1E-HIST1H1B RBMX-HNRNPU HIST1H1B-HIST1H1C HIST1H1E-HNRNPU DDX5-DHX9 DHX9-HIST2H3A HNRNPU-DHX9 HIST1H1C-HNRNPU DHX9-HP1BP3 DDX5-HIST2H3A DDX5-HNRNPU RBMX-DHX9 HIST1H1E-RBMX HIST1H1B-DHX9 HP1BP3-HIST2H3A HNRNPU-HP1BP3 DDX5-HP1BP3 HNRNPU-HIST2H3A HIST1H1C-RBMX HIST1H1B-…	HIST1H1E-HIST1H1C HIST1H1B-HIST1H1C HIST1H1E-HIST1H1B HIST1H1E-HIST2H3A HIST1H1C-HIST2H3A HIST1H1E-RBMX RBMX-HNRNPU HIST1H1B-HIST2H3A HIST1H1E-HNRNPU HIST1H1E-HP1BP3 HIST1H1E-DHX9 HIST1H1C-HNRNPU HIST1H1C-RBMX HIST1H1B-DHX9 HIST1H1E-DDX5 HIST1H1C-DDX5 HIST1H1C-DHX9 HP1BP3-HIST2H3A RBMX-HIST2H3A HNRNPU-HIST2H3A TOP1-HP1BP3 HIST1H1B-HNRNPU DHX9-HIST2H3A HIST1H1B-RBMX RBMX-DHX9 HIST1H1B-HP1BP3 HNRNP…
GO:0045321	BP	leukocyte activation	1.10712	59	66	69	63	0.268243	1	XRCC6-XRCC5 PSMA2-PSMA5 HSP90AA1-HSP90AB1 PSMB1-PSMA5 PSMA2-PSMB7 PSMB1-PSMA2 PSMA5-PSMB7 PSMB1-PSMB7 ARPC5-ACTR2 PSMD12-PSMD3 PSMD11-PSMD12 PSMD12-PSMD13 PSMD3-PSMD1 PSMD11-PSMD3 PSMD14-PSMD3 XRCC6-ILF2 PSMC2-PSMD2 PSMD12-PSMD1 PSMD12-PSMD14 XRCC5-ILF2 PSMD11-PSMD14 XRCC6-AGL XRCC5-AGL PSMD14-PSMD1 PSMD11-PSMD13 PSMD3-PSMD13 PSMD1-PSMD13 PSMD11-PSMD1 AGL-ILF2 CAT-PRDX1 PSMD11-PSMD7 PSMD3-PSMD7 P…	HSP90AA1-HSP90AB1 PSMB1-PSMA5 XRCC6-XRCC5 PSMA2-PSMA5 PSMB1-PSMA2 PSMD12-PSMD7 PSMD12-PSMD1 PSMA5-PSMB7 PSMA2-PSMB7 PSMB1-PSMB7 PSMD11-PSMD12 ARPC5-ACTR2 PSMD7-PSMD1 PSMD12-PSMD3 PSMD12-PSMD14 PSMC2-PSMD2 PSMD14-PSMD1 PSMD3-PSMD1 PSMD3-PSMD7 PSMD11-PSMD1 PSMD14-PSMD7 PSMD11-PSMD7 PSMD11-PSMD14 PSMD11-PSMD3 PSMD14-PSMD3 PSMD12-PSMD13 HSP90AB1-CAP1 AGL-ILF2 PSMD1-PSMD13 HSP90AA1-CAP1 CAT-PRDX1 PSMD…
GO:0004519	MF	endonuclease activity	-1.10668	2	1	6	6	0.268431	1	RPS3-MRPL44 POP1-RPP25	POP1-RPP25
GO:0043487	BP	regulation of RNA stability	1.10376	183	207	52	56	0.269696	1	PSMA1-PSMA4 PSMA4-PSMB2 PSMA7-PSMA1 PSMA1-PSMB2 PSMA4-PSMB3 PSMA7-PSMA5 PSMA1-PSMA5 PSMA7-PSMA4 PSMA1-PSMA2 PSMA5-PSMB2 PSMA2-PSMA5 PSMA7-PSMB2 PSMA7-PSMA2 PSMB3-PSMB2 PSMA4-PSMA5 PSMA5-PSMB5 PSMB6-PSMB5 PSMA2-PSMB2 PSMA2-PSMA4 PSMA7-PSMB6 PSMA5-PSMB6 PSMA1-PSMB3 PSMA1-PSMB6 PSMB1-PSMA1 PSMA1-PSMB7 PSMA7-PSMB5 PSMB1-PSMB6 PSMB1-PSMA5 PSMA7-PSMB3 PSMB1-PSMA4 PSMA5-PSMB3 PSMB6-PSMB2 PSMA7-PSMB1 PSM…	PSMA7-PSMA5 PSMA7-PSMA4 PSMA5-PSMB6 PSMA4-PSMB2 PSMA7-PSMB2 PSMA7-PSMA1 PSMA1-PSMB2 PSMA7-PSMB6 PSMA4-PSMA5 PSMA1-PSMA5 PSMA4-PSMB6 PSMA5-PSMB2 PSMB6-PSMB2 PSMA2-PSMB2 PSMA7-PSMB1 PSMB1-PSMB6 PSMA4-PSMB5 PSMA1-PSMA4 PSMA1-PSMA2 PSMB1-PSMA4 PSMA4-PSMB3 PSMB1-PSMA5 PSMA2-PSMA4 PSMA1-PSMB6 PSMA7-PSMB4 PSMB1-PSMB2 PSMA5-PSMB4 PSMB3-PSMB2 PSMA7-PSMB5 PSMB5-PSMB2 PSMB6-PSMB5 PSMA7-PSMA2 PSMA2-PSMA5 PSM…
GO:0043488	BP	regulation of mRNA stability	1.10376	183	207	52	56	0.269696	1	PSMA1-PSMA4 PSMA4-PSMB2 PSMA7-PSMA1 PSMA1-PSMB2 PSMA4-PSMB3 PSMA7-PSMA5 PSMA1-PSMA5 PSMA7-PSMA4 PSMA1-PSMA2 PSMA5-PSMB2 PSMA2-PSMA5 PSMA7-PSMB2 PSMA7-PSMA2 PSMB3-PSMB2 PSMA4-PSMA5 PSMA5-PSMB5 PSMB6-PSMB5 PSMA2-PSMB2 PSMA2-PSMA4 PSMA7-PSMB6 PSMA5-PSMB6 PSMA1-PSMB3 PSMA1-PSMB6 PSMB1-PSMA1 PSMA1-PSMB7 PSMA7-PSMB5 PSMB1-PSMB6 PSMB1-PSMA5 PSMA7-PSMB3 PSMB1-PSMA4 PSMA5-PSMB3 PSMB6-PSMB2 PSMA7-PSMB1 PSM…	PSMA7-PSMA5 PSMA7-PSMA4 PSMA5-PSMB6 PSMA4-PSMB2 PSMA7-PSMB2 PSMA7-PSMA1 PSMA1-PSMB2 PSMA7-PSMB6 PSMA4-PSMA5 PSMA1-PSMA5 PSMA4-PSMB6 PSMA5-PSMB2 PSMB6-PSMB2 PSMA2-PSMB2 PSMA7-PSMB1 PSMB1-PSMB6 PSMA4-PSMB5 PSMA1-PSMA4 PSMA1-PSMA2 PSMB1-PSMA4 PSMA4-PSMB3 PSMB1-PSMA5 PSMA2-PSMA4 PSMA1-PSMB6 PSMA7-PSMB4 PSMB1-PSMB2 PSMA5-PSMB4 PSMB3-PSMB2 PSMA7-PSMB5 PSMB5-PSMB2 PSMB6-PSMB5 PSMA7-PSMA2 PSMA2-PSMA5 PSM…
GO:0045087	BP	innate immune response	1.10324	0	1	5	7	0.269923	1		CAPZA2-CAPZA1
GO:0005777	CC	peroxisome	1.09782	0	1	6	6	0.272282	1		CAT-PEX19
GO:1905477	BP	positive regulation of protein localization to membrane	-1.09622	16	15	10	10	0.272983	1	YWHAG-YWHAZ YWHAG-YWHAH YWHAB-YWHAZ YWHAG-YWHAE YWHAE-YWHAH YWHAZ-YWHAH YWHAE-YWHAZ YWHAB-YWHAG SFN-YWHAG SFN-YWHAE YWHAB-YWHAH YWHAQ-YWHAB SFN-YWHAZ YWHAQ-YWHAZ YWHAB-YWHAE YWHAQ-YWHAG	YWHAG-YWHAZ YWHAG-YWHAE YWHAB-YWHAZ YWHAE-YWHAH YWHAB-YWHAG YWHAE-YWHAZ YWHAG-YWHAH YWHAZ-YWHAH SFN-YWHAE YWHAB-YWHAE SFN-YWHAH SFN-YWHAG YWHAB-YWHAH SFN-YWHAZ YWHAQ-YWHAH
GO:1905475	BP	regulation of protein localization to membrane	-1.09413	16	15	11	11	0.273896	1	YWHAG-YWHAZ YWHAG-YWHAH YWHAB-YWHAZ YWHAG-YWHAE YWHAE-YWHAH YWHAZ-YWHAH YWHAE-YWHAZ YWHAB-YWHAG SFN-YWHAG SFN-YWHAE YWHAB-YWHAH YWHAQ-YWHAB SFN-YWHAZ YWHAQ-YWHAZ YWHAB-YWHAE YWHAQ-YWHAG	YWHAG-YWHAZ YWHAG-YWHAE YWHAB-YWHAZ YWHAE-YWHAH YWHAB-YWHAG YWHAE-YWHAZ YWHAG-YWHAH YWHAZ-YWHAH SFN-YWHAE YWHAB-YWHAE SFN-YWHAH SFN-YWHAG YWHAB-YWHAH SFN-YWHAZ YWHAQ-YWHAH
GO:0003824	MF	catalytic activity	1.0922	618	769	264	278	0.274744	1	XRCC6-XRCC5 AHCY-ALDH1B1 PCNA-AHCY P4HB-PPP2CB PRDX2-PRDX1 PSMC4-PSMC5 DHX9-DDX21 CAT-IARS2 PSMC2-PSMC1 PRMT5-WDR77 XRCC6-DHX9 POLR2E-POLR2A MCM4-MCM6 PRDX2-DTD1 PDIA4-ATIC GARS-ME1 CAT-PRDX2 PSMC1-PSMD2 MCM4-MCM7 XRCC5-DHX9 PSMC2-PSMD2 XRCC5-DDX21 AGL-DDX21 XRCC6-DDX21 PSMD14-PSMC4 ATP5A1-PPAT P4HB-PRDX2 PCNA-FKBP4 PSMC4-PSMD1 PRDX1-DTD1 PCNA-ALDH1B1 PCNA-ACAT2 EMG1-DDX21 IDH3B-IDH3A RPS3-DHX9 X…	XRCC6-XRCC5 PSMC2-PSMC1 IDH3B-IDH3A MCM4-MCM6 PDIA4-ATIC PSMC5-PSMD1 PSMC2-PSMD2 PSMD14-PSMD1 MCM4-MCM7 PRDX2-PRDX1 PRMT5-WDR77 PSMC4-PSMC5 ME1-BLMH ALDOA-CKB ALDH2-AHCY P4HB-PPP2CB IDH3A-IDH3G CAT-PRDX2 AGL-DDX21 PRDX2-DTD1 PSMC1-PSMD2 GLUL-ME1 PHGDH-FKBP4 PSMC4-PSMD1 CAT-DTD1 MCM7-MCM6 POLR2D-POLR2E POLR2E-POLR2A DHX9-DDX21 AHCY-ALDH1B1 EMG1-DDX21 P4HB-PRDX2 MTHFD1-MAT2A IDH3B-IDH3G FKBP4-PRDX1…
GO:0006090	BP	pyruvate metabolic process	-1.08998	4	3	15	13	0.275723	1	ALDOA-PKM2 ALDOA-LDHB LDHB-PKM2 GPI-GLO1	ALDOA-PKM2 ALDOA-LDHB LDHB-PKM2
GO:0044255	BP	cellular lipid metabolic process	-1.08899	2	1	13	17	0.27616	1	ACAA2-PAFAH1B1 ACAT1-ACAT2	ACAT1-ACAT2
GO:0016765	MF	transferase activity, transferring alkyl or aryl (other than methyl) groups	1.08852	1	2	8	11	0.276367	1	FNTA-PGGT1B	FNTA-PGGT1B SMS-NANS
GO:0033119	BP	negative regulation of RNA splicing	-1.07837	6	3	5	5	0.280867	1	RPS13-RPS26 RBMX-RPS13 PTBP1-RPS26 PTBP1-RPS13 RBMX-RPS26 PTBP1-RBMX	RBMX-RPS13 RPS13-RPS26 RBMX-RPS26
GO:0099513	CC	polymeric cytoskeletal fiber	-1.07703	41	39	27	28	0.281469	1	CCT6A-CCT2 CCT4-CCT7 CCT6A-CCT7 TCP1-CCT7 TCP1-CCT6A CCT6A-CCT4 CCT4-CCT2 TCP1-CCT4 CCT2-CCT7 CCT3-CCT7 TCP1-CCT2 CCT6A-CCT3 CCT3-CCT4 TCP1-CCT3 CCT6A-CCT5 TUBA1B-TUBB4B CCT5-CCT2 CCT3-CCT2 CCT5-CCT4 TCP1-CCT5 TUBB4B-TUBB3 CCT5-CCT7 PAFAH1B1-TUBB4B CCT5-CCT3 TUBB4B-TUBB6 TUBA1B-TUBB3 VIM-CCT6A VIM-TCP1 PAFAH1B1-TUBA1B TUBA1B-TUBB6 PAFAH1B1-TUBB3 VIM-CCT4 VIM-CCT2 VIM-CCT7 CDK1-HNRNPU TUBA1B-TUBB2…	TUBA1B-TUBB4B CCT6A-CCT2 CCT4-CCT7 CCT6A-CCT4 CCT4-CCT2 CCT6A-CCT7 TCP1-CCT7 TCP1-CCT6A CCT3-CCT7 CCT2-CCT7 CCT3-CCT4 TCP1-CCT4 CCT6A-CCT3 TCP1-CCT3 CCT3-CCT2 TCP1-CCT2 CCT5-CCT2 CCT6A-CCT5 CCT5-CCT4 CCT5-CCT7 TCP1-CCT5 CCT5-CCT3 TUBA1B-TUBB6 TUBA1B-TUBB3 TUBB4B-TUBB2A TUBB4B-TUBB3 TUBB3-TUBB6 VIM-TCP1 TUBA1B-TUBB2A TUBB4B-TUBB6 VIM-CCT4 VIM-CCT6A VIM-CCT7 VIM-CCT2 VIM-CCT3 PAFAH1B1-TUBB6 TUBB3-T…
GO:0061013	BP	regulation of mRNA catabolic process	1.07306	183	207	54	58	0.283243	1	PSMA1-PSMA4 PSMA4-PSMB2 PSMA7-PSMA1 PSMA1-PSMB2 PSMA4-PSMB3 PSMA7-PSMA5 PSMA1-PSMA5 PSMA7-PSMA4 PSMA1-PSMA2 PSMA5-PSMB2 PSMA2-PSMA5 PSMA7-PSMB2 PSMA7-PSMA2 PSMB3-PSMB2 PSMA4-PSMA5 PSMA5-PSMB5 PSMB6-PSMB5 PSMA2-PSMB2 PSMA2-PSMA4 PSMA7-PSMB6 PSMA5-PSMB6 PSMA1-PSMB3 PSMA1-PSMB6 PSMB1-PSMA1 PSMA1-PSMB7 PSMA7-PSMB5 PSMB1-PSMB6 PSMB1-PSMA5 PSMA7-PSMB3 PSMB1-PSMA4 PSMA5-PSMB3 PSMB6-PSMB2 PSMA7-PSMB1 PSM…	PSMA7-PSMA5 PSMA7-PSMA4 PSMA5-PSMB6 PSMA4-PSMB2 PSMA7-PSMB2 PSMA7-PSMA1 PSMA1-PSMB2 PSMA7-PSMB6 PSMA4-PSMA5 PSMA1-PSMA5 PSMA4-PSMB6 PSMA5-PSMB2 PSMB6-PSMB2 PSMA2-PSMB2 PSMA7-PSMB1 PSMB1-PSMB6 PSMA4-PSMB5 PSMA1-PSMA4 PSMA1-PSMA2 PSMB1-PSMA4 PSMA4-PSMB3 PSMB1-PSMA5 PSMA2-PSMA4 PSMA1-PSMB6 PSMA7-PSMB4 PSMB1-PSMB2 PSMA5-PSMB4 PSMB3-PSMB2 PSMA7-PSMB5 PSMB5-PSMB2 PSMB6-PSMB5 PSMA7-PSMA2 PSMA2-PSMA5 PSM…
GO:1904951	BP	positive regulation of establishment of protein localization	-1.07273	33	31	23	25	0.283393	1	CCT6A-CCT2 CCT4-CCT7 CCT6A-CCT7 TCP1-CCT7 TCP1-CCT6A YWHAG-YWHAZ CCT6A-CCT4 CCT4-CCT2 TCP1-CCT4 CCT2-CCT7 YWHAG-YWHAH TCP1-CCT2 YWHAB-YWHAZ CCT6A-CCT5 CCT5-CCT2 YWHAG-YWHAE YWHAE-YWHAH YWHAZ-YWHAH YWHAE-YWHAZ YWHAB-YWHAG CCT5-CCT4 TCP1-CCT5 CCT5-CCT7 SFN-YWHAG SFN-YWHAE YWHAB-YWHAH YWHAQ-YWHAB SFN-YWHAZ YWHAQ-YWHAZ YWHAB-YWHAE NMT1-DHX9 YWHAQ-YWHAG TPR-DHX9	CCT6A-CCT2 CCT4-CCT7 CCT6A-CCT4 CCT4-CCT2 CCT6A-CCT7 TCP1-CCT7 TCP1-CCT6A CCT2-CCT7 TCP1-CCT4 TCP1-CCT2 YWHAG-YWHAZ CCT5-CCT2 CCT6A-CCT5 CCT5-CCT4 YWHAG-YWHAE YWHAB-YWHAZ CCT5-CCT7 TCP1-CCT5 YWHAE-YWHAH YWHAB-YWHAG YWHAE-YWHAZ YWHAG-YWHAH TPR-DHX9 YWHAZ-YWHAH SFN-YWHAE YWHAB-YWHAE SFN-YWHAH SFN-YWHAG YWHAB-YWHAH SFN-YWHAZ YWHAQ-YWHAH
GO:0016835	MF	carbon-oxygen lyase activity	1.06936	1	1	7	7	0.284908	1	XRCC6-XRCC5	XRCC6-XRCC5
GO:0043408	BP	regulation of MAPK cascade	1.05727	0	1	6	11	0.290387	1		HGS-GPS1
GO:0044237	BP	cellular metabolic process	1.05529	4506	5128	471	509	0.291293	1	PSMA1-PSMA4 PSMA4-PSMB2 PSMA7-PSMA1 PSMA1-PSMB2 PSMA4-PSMB3 PSMA7-PSMA5 PSMA1-PSMA5 XRCC6-XRCC5 PSMA7-PSMA4 PSMA1-PSMA2 PSMA5-PSMB2 PSMA2-PSMA5 PSMA7-PSMB2 PSMA7-PSMA2 PSMB3-PSMB2 PSMA4-PSMA5 PSMA5-PSMB5 HSP90AA1-HSP90AB1 PSMB6-PSMB5 RPS2-RPS4X PSMA2-PSMB2 PSMA2-PSMA4 PSMA7-PSMB6 PSMA5-PSMB6 PSMA1-PSMB3 PSMA1-PSMB6 PSMB1-PSMA1 PSMA1-PSMB7 PSMA7-PSMB5 PSMB1-PSMB6 PSMB1-PSMA5 PSMA7-PSMB3 PSMB1-PSMA…	PSMA7-PSMA5 HSP90AA1-HSP90AB1 PSMA7-PSMA4 PSMA5-PSMB6 PSMA4-PSMB2 PSMA7-PSMB2 PSMA7-PSMA1 PSMA1-PSMB2 PSMA7-PSMB6 PSMA4-PSMA5 PSMA1-PSMA5 PSMA4-PSMB6 PSMA5-PSMB2 PSMB6-PSMB2 PSMA2-PSMB2 PSMA7-PSMB1 PSMB1-PSMB6 PSMA4-PSMB5 PSMA1-PSMA4 PSMA1-PSMA2 PSMB1-PSMA4 PSMA4-PSMB3 PSMB1-PSMA5 PSMA2-PSMA4 PSMA1-PSMB6 PSMA7-PSMB4 PSMB1-PSMB2 PSMA5-PSMB4 XRCC6-XRCC5 PSMB3-PSMB2 PSMA7-PSMB5 PSMB5-PSMB2 PSMB6-PSM…
GO:0001558	BP	regulation of cell growth	1.05155	0	1	7	9	0.293004	1		EXOSC2-EXOSC4
GO:0070201	BP	regulation of establishment of protein localization	-1.0487	33	31	28	31	0.294317	1	CCT6A-CCT2 CCT4-CCT7 CCT6A-CCT7 TCP1-CCT7 TCP1-CCT6A YWHAG-YWHAZ CCT6A-CCT4 CCT4-CCT2 TCP1-CCT4 CCT2-CCT7 YWHAG-YWHAH TCP1-CCT2 YWHAB-YWHAZ CCT6A-CCT5 CCT5-CCT2 YWHAG-YWHAE YWHAE-YWHAH YWHAZ-YWHAH YWHAE-YWHAZ YWHAB-YWHAG CCT5-CCT4 TCP1-CCT5 CCT5-CCT7 SFN-YWHAG SFN-YWHAE YWHAB-YWHAH YWHAQ-YWHAB SFN-YWHAZ YWHAQ-YWHAZ YWHAB-YWHAE NMT1-DHX9 YWHAQ-YWHAG TPR-DHX9	CCT6A-CCT2 CCT4-CCT7 CCT6A-CCT4 CCT4-CCT2 CCT6A-CCT7 TCP1-CCT7 TCP1-CCT6A CCT2-CCT7 TCP1-CCT4 TCP1-CCT2 YWHAG-YWHAZ CCT5-CCT2 CCT6A-CCT5 CCT5-CCT4 YWHAG-YWHAE YWHAB-YWHAZ CCT5-CCT7 TCP1-CCT5 YWHAE-YWHAH YWHAB-YWHAG YWHAE-YWHAZ YWHAG-YWHAH TPR-DHX9 YWHAZ-YWHAH SFN-YWHAE YWHAB-YWHAE SFN-YWHAH SFN-YWHAG YWHAB-YWHAH SFN-YWHAZ YWHAQ-YWHAH
GO:0034641	BP	cellular nitrogen compound metabolic process	1.04742	2923	3038	308	321	0.294904	1	XRCC6-XRCC5 HSP90AA1-HSP90AB1 RPS2-RPS4X RPL13-RPS3A RPS3A-RPS11 RPS11-RPS4X RPS3A-RPS14 RPS14-RPS11 RPS14-RPS23 SYNCRIP-RPS2 RPS3A-RPS4X RPL3-RPS4X RPL13-RPS11 RPL35A-RPL6 SYNCRIP-RPS4X RPS2-RPS11 RPS23-RPS11 RPS3A-RPS23 SYNCRIP-RPL3 RPL31-DDX21 RPL13-RPS4X RPS2-RPL3 RPL13A-RPL18A RPLP0-RPL7A RPL17-RPL13 RPS14-RPS4X PCNA-AHCY RPS4X-RPL19 RPL31-HNRNPA0 RPL13-RPS14 SYNCRIP-YBX1 RPS2-RPS3A RPL29-RP…	HSP90AA1-HSP90AB1 XRCC6-XRCC5 RPS16-RPS18 RPS16-RPS4X RPS2-RPS4X RPS2-RPS16 RPS16-RPS11 RPS23-RPS13 RPS11-RPS4X RPS18-RPS11 RPS2-RPS11 RPS16-RPS13 RPL13A-RPL18A RPS18-RPS4X RPS13-RPS4X RPS2-RPS18 RPS13-RPS11 RPS14-RPS13 RPS3A-RPS13 RPS18-RPS13 RPL35A-RPL6 RPS3A-RPS11 RPL13-RPS3A RPL23A-RPL31 RPL31-DDX21 RPS3A-RPS4X RPL23A-YBX1 SYNCRIP-RPS4X RPS3A-RPS14 RPL12-RPL15 SYNCRIP-RPL29 SYNCRIP-RPS2 RPS16…
GO:0045935	BP	positive regulation of nucleobase-containing compound metabolic process	1.04681	160	155	61	63	0.295186	1	XRCC6-XRCC5 HSP90AA1-HSP90AB1 CCT6A-CCT2 CCT4-CCT7 DHX9-ILF3 CCT6A-CCT7 TCP1-CCT7 TCP1-CCT6A CCT6A-CCT4 YBX1-ILF3 HNRNPA1-DHX9 CCT4-CCT2 HNRNPA1-YBX1 TCP1-CCT4 CCT2-CCT7 HNRNPA1-ILF3 PSMC4-PSMC5 CCT3-CCT7 ILF2-ILF3 TCP1-CCT2 TRA2B-ILF3 HNRNPA1-HNRNPA2B1 YBX1-DHX9 XRCC6-ILF3 PSMC2-PSMC1 CCT6A-CCT3 TRA2B-DHX9 CCT3-CCT4 TCP1-CCT3 XRCC5-ILF3 XRCC6-DHX9 DHX9-ILF2 HNRNPA1-TRA2B HNRNPA1-PABPC1 XRCC5-DHX…	HSP90AA1-HSP90AB1 XRCC6-XRCC5 CCT6A-CCT2 CCT4-CCT7 CCT6A-CCT4 CCT4-CCT2 CCT6A-CCT7 TCP1-CCT7 TCP1-CCT6A PSMC2-PSMC1 CCT3-CCT7 CCT2-CCT7 CCT3-CCT4 TCP1-CCT4 HNRNPA1-YBX1 CCT6A-CCT3 ILF2-ILF3 RBMX-HNRNPU TCP1-CCT3 CCT3-CCT2 TCP1-CCT2 PSMC4-PSMC5 YBX1-ILF2 HNRNPA1-RPS3 YBX1-ILF3 RPS3-HNRNPU DHX9-ILF3 HNRNPA1-ILF2 CCT5-CCT2 RPS3-ILF3 HNRNPA1-ILF3 HNRNPA1-DHX9 RBMX-ILF2 HNRNPU-ILF2 DHX9-ILF2 RBMX-ILF3…
GO:0009141	BP	nucleoside triphosphate metabolic process	-1.04356	6	4	20	16	0.296687	1	ATP5B-ATP5A1 ATP5A1-SAMHD1 ALDOA-PKM2 ATP5B-SAMHD1 CTPS1-DCTPP1 PKM2-CTPS1	ATP5B-ATP5A1 ALDOA-PKM2 ATP5A1-SAMHD1 ATP5B-SAMHD1
GO:1990391	CC	DNA repair complex	1.03929	1	1	4	4	0.298668	1	XRCC6-XRCC5	XRCC6-XRCC5
GO:0009117	BP	nucleotide metabolic process	-1.03819	18	14	43	39	0.299183	1	GARS-ME1 ATP5A1-PPAT ATP5B-ATP5A1 PPAT-SAMHD1 ATP5A1-SAMHD1 ALDOA-PKM2 ACAT1-DCTPP1 ATP5B-PPAT ATP5B-SAMHD1 TKT-MDH1 PGAM1-MDH1 GPX1-PKM2 CTPS1-DCTPP1 CTPS1-ACAT1 ACAT1-ADSL PNP-HPRT1 PKM2-CTPS1 ACAT1-CTPS2	ATP5A1-PPAT GARS-ME1 ATP5B-ATP5A1 ATP5B-PPAT ACAT1-DCTPP1 PPAT-SAMHD1 ALDOA-PKM2 ATP5A1-SAMHD1 ACAT1-ADSL ATP5B-SAMHD1 MTHFD1-ME1 IDH1-NAMPT ADSL-DCTPP1 IDH1-TALDO1
GO:0000782	CC	telomere cap complex	1.03399	1	1	3	3	0.301139	1	XRCC6-XRCC5	XRCC6-XRCC5
GO:0000783	CC	nuclear telomere cap complex	1.03399	1	1	3	3	0.301139	1	XRCC6-XRCC5	XRCC6-XRCC5
GO:0008287	CC	protein serine/threonine phosphatase complex	1.03308	1	2	5	6	0.301565	1	PPP2CB-PPP2R2A	PPP2CB-PPP2R2A PPP1R2-PPP1CA
GO:1903293	CC	phosphatase complex	1.03308	1	2	5	6	0.301565	1	PPP2CB-PPP2R2A	PPP2CB-PPP2R2A PPP1R2-PPP1CA
GO:0032268	BP	regulation of cellular protein metabolic process	1.0321	291	339	101	109	0.302027	1	XRCC6-XRCC5 HSP90AA1-HSP90AB1 RPS2-RPS4X SYNCRIP-RPS2 SYNCRIP-RPS4X DHX9-ILF3 RPS2-RPS3 SYNCRIP-ILF3 SYNCRIP-DHX9 RPS4X-ILF3 RPS3-RPS4X RPL26-RPS4X SYNCRIP-RPS3 RPS2-ILF3 RPS4X-HIST1H4A XRCC6-ILF3 RPS2-HIST1H4A HIST1H4A-ILF3 RPS4X-DHX9 XRCC5-ILF3 XRCC6-DHX9 POLR2E-POLR2A HIST1H4A-HIST2H3A SYNCRIP-HIST1H4A RPS2-DHX9 XRCC5-DHX9 RPS4X-HIST2H3A SYNCRIP-RPL26 DDX5-RPS4X RPS2-RPL26 RPS3-ILF3 RPS2-HIST2…	HSP90AA1-HSP90AB1 XRCC6-XRCC5 RPS2-RPS4X SYNCRIP-RPS4X SYNCRIP-RPS2 RPS3-RPS4X RPS2-RPS3 SYNCRIP-HIST1H4A SYNCRIP-RPS3 RPS4X-HIST1H4A RPL26-RPS4X HIST1H4A-HIST2H3A RPS4X-HIST2H3A SYNCRIP-HIST1H1B RPS2-HIST1H4A HIST1H1B-HIST2H3A SYNCRIP-ILF3 RPL10-RPL13A RPS4X-ILF3 HIST1H1B-HIST1H4A SYNCRIP-HIST2H3A DHX9-ILF3 HIST1H1B-RPS4X RPS2-HIST2H3A SYNCRIP-RPL26 RPS9-RPS4X RPS3-HIST1H4A RPL26-HIST2H3A ILF3-H…
GO:0048027	MF	mRNA 5'-UTR binding	1.03198	28	34	12	12	0.302083	1	RPS3A-RPS14 RPS3A-RPS13 RPS14-RPS13 RPS3A-RPL26 RPL26-RPS13 RSL1D1-RPL26 RPL26-RPS14 RPS3A-IGF2BP1 RPL26-IGF2BP1 RPS13-IGF2BP1 IGF2BP3-IGF2BP1 RSL1D1-RPS13 RPS14-IGF2BP1 RPS3A-LARP1 IGF2BP3-RPS3A RSL1D1-RPS14 RSL1D1-RPS3A RPS13-LARP1 RPS14-LARP1 IGF2BP3-LARP1 LARP1-IGF2BP1 RPL26-RPS7 RPL26-LARP1 IGF2BP3-RPS13 IGF2BP3-RPL26 IGF2BP3-RPS14 RPS3A-RPS7 RSL1D1-IGF2BP1	RPS14-RPS13 RPS3A-RPS13 RPS3A-RPS14 RPS3A-RPL26 RPL26-RPS13 RPS3A-IGF2BP1 RPL26-IGF2BP1 RPS13-IGF2BP1 RPL26-RPS14 IGF2BP3-IGF2BP1 RPS14-IGF2BP1 RPS3A-LARP1 IGF2BP3-RPS3A IGF2BP3-LARP1 RPS13-LARP1 RPS14-LARP1 IGF2BP3-RPS13 IGF2BP3-RPS14 IGF2BP3-RPL26 RPL26-LARP1 RSL1D1-RPL26 RPL26-RPS7 RSL1D1-RPS13 LARP1-IGF2BP1 RPS7-RPS13 RPS3A-RPS7 NCL-RPS3A NCL-IGF2BP1 IGF2BP3-NCL RPS7-IGF2BP1 RSL1D1-RPS14 NCL-…
GO:0042254	BP	ribosome biogenesis	-1.02903	1	0	4	3	0.303464	1	RPS18-RPS28
GO:0030234	MF	enzyme regulator activity	1.02199	12	20	44	53	0.306783	1	HSP90AA1-HSP90AB1 RPS7-RPL11 PSMD14-ADRM1 RPL5-PPP2R2A RPL5-HSPBP1 PPP1R7-SAE1 PRKAR1A-PPME1 PRKAR1A-MAT2B RPS7-RPL23 SAE1-PPME1 RPL5-PSME1 XRCC5-DNAJC2	HSP90AA1-HSP90AB1 PSMD14-ADRM1 RPL5-PPP2R2A PPP1R7-SAE1 RPL5-PPP1R7 PSME1-PSME2 RPL5-SAE1 PPP2R2A-PSME1 PPP1R7-PPME1 RPL5-PSME1 PRPSAP2-PPP1R2 PRKAR1A-RPL5 SAE1-PPME1 SAE1-UBA2 PSMD14-KIAA1967 RPL5-PSME2 PPP2R2A-PSME2 ANXA5-GSTP1 HEXIM1-VCP PPP1R7-UBA2
GO:0004674	MF	protein serine/threonine kinase activity	1.0186	0	1	3	5	0.308392	1		CDK1-TOP1
GO:0072350	BP	tricarboxylic acid metabolic process	1.01344	4	5	10	12	0.310852	1	IDH3B-IDH3A IDH3B-IDH3G IDH3A-IDH3G IDH1-ASS1	IDH3B-IDH3A IDH3A-IDH3G IDH3B-IDH3G SDHA-SUCLG2 SDHA-IDH2
GO:0050821	BP	protein stabilization	-1.01132	26	25	23	22	0.311863	1	HSP90AA1-HSP90AB1 CCT6A-CCT2 CCT4-CCT7 CCT6A-CCT7 TCP1-CCT7 TCP1-CCT6A CCT6A-CCT4 CCT4-CCT2 TCP1-CCT4 CCT2-CCT7 CCT3-CCT7 TCP1-CCT2 CCT6A-CCT3 CCT3-CCT4 TCP1-CCT3 CCT6A-CCT5 CCT5-CCT2 CCT3-CCT2 CCT5-CCT4 TCP1-CCT5 CCT5-CCT7 RPS7-RPL11 PEX19-RPL5 CCT5-CCT3 LAMP1-LEPRE1 RPS7-RPL23	HSP90AA1-HSP90AB1 CCT6A-CCT2 CCT4-CCT7 CCT6A-CCT4 CCT4-CCT2 CCT6A-CCT7 TCP1-CCT7 TCP1-CCT6A CCT3-CCT7 CCT2-CCT7 CCT3-CCT4 TCP1-CCT4 CCT6A-CCT3 TCP1-CCT3 CCT3-CCT2 TCP1-CCT2 CCT5-CCT2 CCT6A-CCT5 CCT5-CCT4 CCT5-CCT7 TCP1-CCT5 CCT5-CCT3 PEX19-RPL5 HIST1H1B-RPS7 CALR-NAA15
GO:0016234	CC	inclusion body	1.00738	0	1	5	6	0.313754	1		TPR-SQSTM1
GO:0005819	CC	spindle	1.00659	2	4	5	6	0.314131	1	RPS3-HNRNPU CDK1-HNRNPU	RPS3-HNRNPU TPR-HNRNPU TPR-RPS3 CDK1-HNRNPU
GO:0010821	BP	regulation of mitochondrion organization	-1.00652	20	18	18	17	0.314165	1	YWHAG-YWHAZ YWHAG-YWHAH YWHAB-YWHAZ YWHAG-YWHAE YWHAE-YWHAH YWHAZ-YWHAH YWHAE-YWHAZ YWHAB-YWHAG SFN-YWHAG SFN-YWHAE YWHAB-YWHAH GPX1-YWHAB YWHAQ-YWHAB SFN-YWHAZ ACAA2-YWHAE YWHAQ-YWHAZ YWHAB-YWHAE SFN-ACAA2 YWHAQ-YWHAG GPX1-YWHAZ	YWHAG-YWHAZ YWHAG-YWHAE YWHAB-YWHAZ YWHAE-YWHAH YWHAB-YWHAG YWHAE-YWHAZ ACAA2-YWHAH YWHAG-YWHAH YWHAZ-YWHAH SFN-YWHAE ACAA2-HK2 YWHAB-YWHAE SFN-YWHAH ACAA2-YWHAE SFN-YWHAG YWHAB-YWHAH SFN-YWHAZ YWHAQ-YWHAH
GO:0016504	MF	peptidase activator activity	1.00003	1	2	6	7	0.317298	1	PSMD14-ADRM1	PSMD14-ADRM1 PSME1-PSME2
GO:0034644	BP	cellular response to UV	-0.999059	4	2	7	6	0.317766	1	EIF2S1-RPL26 PARP1-RPL26 EIF2S1-PARP1 PCNA-DDB1	EIF2S1-RPL26 PCNA-DDB1
GO:0071482	BP	cellular response to light stimulus	-0.999059	4	2	7	6	0.317766	1	EIF2S1-RPL26 PARP1-RPL26 EIF2S1-PARP1 PCNA-DDB1	EIF2S1-RPL26 PCNA-DDB1
GO:0072524	BP	pyridine-containing compound metabolic process	-0.997721	4	3	22	20	0.318415	1	ALDOA-PKM2 TKT-MDH1 PDXK-GPI PGAM1-MDH1	ALDOA-PKM2 IDH1-NAMPT IDH1-TALDO1
GO:0000027	BP	ribosomal large subunit assembly	0.997269	15	18	10	10	0.318634	1	RPL10-RPL6 RPL3-RPL23A RPL10-RPL24 RPL23A-RPL24 RPL24-RPL6 RPL10-RPL23A RPL12-RPL6 RPL3-RPL24 RPL10-RPL3 RPL23A-RPL6 RPL3-RPL6 RPL10-RPL12 RPL12-MRTO4 RPL12-RPL24 RPL10-BRIX1	RPL10-RPL6 RPL12-RPL6 RPL3-RPL23A RPL10-RPL23A RPL10-RPL12 RPL23A-RPL6 RPL10-RPL24 RPL10-RPL3 RPL23A-RPL24 RPL3-RPL6 RPL24-RPL6 RPL3-RPL24 RPL10-BRIX1 RPL12-RPL24 RPL23A-BRIX1 RPL24-BRIX1 RPL6-BRIX1 RPL3-BRIX1
GO:0008152	BP	metabolic process	0.995984	4579	5219	484	521	0.319258	1	PSMA1-PSMA4 PSMA4-PSMB2 PSMA7-PSMA1 PSMA1-PSMB2 PSMA4-PSMB3 PSMA7-PSMA5 PSMA1-PSMA5 XRCC6-XRCC5 PSMA7-PSMA4 PSMA1-PSMA2 PSMA5-PSMB2 PSMA2-PSMA5 PSMA7-PSMB2 PSMA7-PSMA2 PSMB3-PSMB2 PSMA4-PSMA5 PSMA5-PSMB5 HSP90AA1-HSP90AB1 PSMB6-PSMB5 RPS2-RPS4X PSMA2-PSMB2 PSMA2-PSMA4 PSMA7-PSMB6 PSMA5-PSMB6 PSMA1-PSMB3 PSMA1-PSMB6 PSMB1-PSMA1 PSMA1-PSMB7 PSMA7-PSMB5 PSMB1-PSMB6 PSMB1-PSMA5 PSMA7-PSMB3 PSMB1-PSMA…	PSMA7-PSMA5 HSP90AA1-HSP90AB1 PSMA7-PSMA4 PSMA5-PSMB6 PSMA4-PSMB2 PSMA7-PSMB2 PSMA7-PSMA1 PSMA1-PSMB2 PSMA7-PSMB6 PSMA4-PSMA5 PSMA1-PSMA5 PSMA4-PSMB6 PSMA5-PSMB2 PSMB6-PSMB2 PSMA2-PSMB2 PSMA7-PSMB1 PSMB1-PSMB6 PSMA4-PSMB5 PSMA1-PSMA4 PSMA1-PSMA2 PSMB1-PSMA4 PSMA4-PSMB3 PSMB1-PSMA5 PSMA2-PSMA4 PSMA1-PSMB6 PSMA7-PSMB4 PSMB1-PSMB2 PSMA5-PSMB4 XRCC6-XRCC5 PSMB3-PSMB2 PSMA7-PSMB5 PSMB5-PSMB2 PSMB6-PSM…
GO:0042579	CC	microbody	0.995192	0	1	7	7	0.319643	1		CAT-PEX19
GO:0097435	BP	supramolecular fiber organization	-0.985495	41	41	25	26	0.324381	1	ARPC1B-ACTR3 ARPC3-ACTR3 ARPC1B-ARPC3 ARPC2-ACTR3 ARPC1B-ARPC4 ARPC5-ACTR3 ARPC4-ACTR3 ARPC2-ARPC5 ARPC5-ACTR2 ARPC3-ARPC4 ARPC1B-ARPC2 ACTR3-ACTR2 ARPC1B-ARPC5 ARPC2-ARPC3 ARPC3-ARPC5 ARPC2-ARPC4 ARPC5-ARPC1A ARPC2-ACTR2 ARPC5-ARPC4 ARPC1B-ACTR2 ARPC5-ARPC5L ARPC2-ARPC1A ARPC3-ARPC1A ACTR3-ARPC1A ARPC1B-ARPC1A ACTR2-ARPC5L ACTR3-ARPC5L ARPC4-ACTR2 ARPC2-ARPC5L ARPC1B-ARPC5L ARPC3-ACTR2 ARPC4-ARP…	ARPC1B-ARPC4 ARPC1B-ARPC3 ARPC4-ACTR3 ARPC1B-ACTR3 ARPC3-ARPC4 ARPC3-ACTR3 ARPC2-ACTR3 ARPC2-ARPC4 ARPC1B-ARPC2 ARPC5-ACTR3 ARPC2-ARPC5 ARPC2-ARPC3 ARPC5-ACTR2 ARPC5-ARPC4 ARPC1B-ARPC5 ACTR3-ACTR2 ARPC3-ARPC5 ARPC4-ACTR2 ARPC5-ARPC5L ARPC1B-ARPC1A ARPC1B-ACTR2 ARPC4-ARPC1A ACTR3-ARPC1A ARPC3-ACTR2 ARPC5-ARPC1A ARPC2-ACTR2 ACTR2-ARPC5L ARPC3-ARPC1A ARPC2-ARPC1A ACTR3-ARPC5L ARPC2-ARPC5L ARPC1B-ARP…
GO:0051087	MF	chaperone binding	0.981113	2	3	7	8	0.326537	1	CALR-PFDN4 PFDN6-PFDN4	PFDN6-PFDN4 CALR-PFDN4 PFDN6-CALR
GO:0031072	MF	heat shock protein binding	0.980404	0	1	3	3	0.326887	1		TPR-RPS3
GO:0001932	BP	regulation of protein phosphorylation	0.979611	6	5	20	28	0.327278	1	XRCC6-XRCC5 CDK1-XRCC5 CDK1-XRCC6 XRCC6-RPS3 XRCC5-RPS3 PRKAR1A-TERF2IP	XRCC6-XRCC5 HGS-HEXIM1 PRKAR1A-TERF2IP CDKN2A-STRAP HGS-GPS1
GO:0006479	BP	protein methylation	0.979449	0	1	8	8	0.327358	1		PRMT5-VCP
GO:0008213	BP	protein alkylation	0.979449	0	1	8	8	0.327358	1		PRMT5-VCP
GO:0006974	BP	cellular response to DNA damage stimulus	-0.978286	52	38	41	48	0.327933	1	XRCC6-XRCC5 POLR2E-POLR2A RPL26-HIST1H4A RPS3-HIST1H4A RPS3-RPL26 POLR2D-POLR2A POLR2D-POLR2E XRCC6-HIST1H4A POLR2C-POLR2A XRCC5-HIST1H4A XRCC6-RPL26 RPA1-TERF2IP XRCC5-RPL26 POLR2D-POLR2C PCNA-UBA1 CDK1-XRCC5 CDK1-XRCC6 PCNA-NUCKS1 POLR2D-POLR2J POLR2A-VCP POLR2E-VCP XRCC6-RPS3 PARP1-XRCC5 PARP1-XRCC6 UBA1-NUCKS1 PCNA-RAD23A XRCC5-RPS3 POLR2C-POLR2E COPS2-COPS4 XRCC5-TRIM25 CUL4A-COPS3 CDK1-HIST…	XRCC6-XRCC5 RPS3-HIST1H4A RPL26-HIST1H4A POLR2D-POLR2E POLR2E-POLR2A RPS3-RPL26 POLR2C-POLR2J POLR2D-POLR2A POLR2D-POLR2J UBA1-NUCKS1 RPA1-TERF2IP POLR2D-POLR2C PCNA-NUCKS1 POLR2E-POLR2J PCNA-UBA1 CUL4A-COPS3 POLR2A-VCP POLR2C-POLR2A CDK1-RPL26 POLR2E-VCP RPL26-TRIM25 POLR2C-POLR2E POLR2D-VCP POLR2D-POLR2G POLR2A-POLR2J CDK1-HIST1H4A COPS2-COPS3 HIST1H4A-TRIM25 COPS7A-COPS3 RPS3-TRIM25 PCNA-DDB1 …
GO:0019208	MF	phosphatase regulator activity	0.976083	0	1	7	7	0.329023	1		PPP1R7-PPME1
GO:0048037	MF	cofactor binding	0.972732	2	3	13	13	0.330687	1	PDXK-GSTM3 OAT-CRYZ	ALDH2-ALDH1B1 CAT-ALDH2 OAT-CRYZ
GO:0009893	BP	positive regulation of metabolic process	0.959196	505	529	115	116	0.33746	1	XRCC6-XRCC5 HSP90AA1-HSP90AB1 RPS2-RPS4X SYNCRIP-RPS2 CCT6A-CCT2 CCT4-CCT7 SYNCRIP-RPS4X DHX9-ILF3 CCT6A-CCT7 TCP1-CCT7 TCP1-CCT6A SYNCRIP-YBX1 ILF3-DDX21 CCT6A-CCT4 YBX1-ILF3 RPS2-RPS3 RPS4X-HNRNPA0 YBX1-DDX21 HNRNPA1-DHX9 SYNCRIP-HNRNPA1 CCT4-CCT2 SYNCRIP-ILF3 HNRNPA1-RPS4X HNRNPA1-YBX1 SYNCRIP-DDX21 HNRNPA1-HNRNPA0 RPS4X-YBX1 TCP1-CCT4 CCT2-CCT7 RPS2-YBX1 ILF2-DDX21 HNRNPA1-ILF3 SYNCRIP-DHX9 P…	HSP90AA1-HSP90AB1 XRCC6-XRCC5 RPS2-RPS4X CCT6A-CCT2 CCT4-CCT7 CCT6A-CCT4 CCT4-CCT2 CCT6A-CCT7 SYNCRIP-RPS4X TCP1-CCT7 SYNCRIP-RPS2 TCP1-CCT6A RPS3-RPS4X PSMC2-PSMC1 CCT3-CCT7 SYNCRIP-DDX21 RPS4X-HNRNPU RPS2-RPS3 ILF2-DDX21 HIST1H1B-HNRNPA0 CCT2-CCT7 CCT3-CCT4 TCP1-CCT4 SYNCRIP-HIST1H4A SYNCRIP-RPS3 SYNCRIP-HNRNPA1 HNRNPA1-YBX1 CCT6A-CCT3 RPS4X-HIST1H4A RBMX-RPS4X SYNCRIP-RBMX RBMX-DDX21 HNRNPA1-H…
GO:0048583	BP	regulation of response to stimulus	0.95809	380	428	136	148	0.338018	1	PSMA1-PSMA4 PSMA4-PSMB2 PSMA7-PSMA1 PSMA1-PSMB2 PSMA4-PSMB3 PSMA7-PSMA5 PSMA1-PSMA5 XRCC6-XRCC5 PSMA7-PSMA4 PSMA1-PSMA2 PSMA5-PSMB2 PSMA2-PSMA5 PSMA7-PSMB2 PSMA7-PSMA2 PSMB3-PSMB2 PSMA4-PSMA5 PSMA5-PSMB5 HSP90AA1-HSP90AB1 PSMB6-PSMB5 PSMA2-PSMB2 PSMA2-PSMA4 PSMA7-PSMB6 PSMA5-PSMB6 PSMA1-PSMB3 PSMA1-PSMB6 PSMB1-PSMA1 PSMA1-PSMB7 PSMA7-PSMB5 PSMB1-PSMB6 PSMB1-PSMA5 PSMA7-PSMB3 PSMB1-PSMA4 PSMA5-PSM…	PSMA7-PSMA5 HSP90AA1-HSP90AB1 PSMA7-PSMA4 PSMA5-PSMB6 PSMA4-PSMB2 PSMA7-PSMB2 PSMA7-PSMA1 PSMA1-PSMB2 PSMA7-PSMB6 PSMA4-PSMA5 PSMA1-PSMA5 PSMA4-PSMB6 PSMA5-PSMB2 PSMB6-PSMB2 PSMA2-PSMB2 PSMA7-PSMB1 PSMB1-PSMB6 PSMA4-PSMB5 PSMA1-PSMA4 PSMA1-PSMA2 PSMB1-PSMA4 PSMA4-PSMB3 PSMB1-PSMA5 ARPC1B-ARPC4 PSMA2-PSMA4 PSMA1-PSMB6 PSMA7-PSMB4 PSMB1-PSMB2 PSMA5-PSMB4 XRCC6-XRCC5 PSMB3-PSMB2 PSMA7-PSMB5 PSMB5-PS…
GO:0042803	MF	protein homodimerization activity	-0.956611	7	6	33	33	0.338764	1	HSP90AA1-HSP90AB1 ACTN4-ACTN1 CAT-RDX ANXA6-NUDT5 PDXK-GSTM3 ERP29-GRHPR PAFAH1B1-GSS	HSP90AA1-HSP90AB1 ACTN4-ACTN1 CAT-RDX GSTM3-ERP29 NPM1-TPM4 CAT-WARS
GO:0045055	BP	regulated exocytosis	0.951017	63	70	71	67	0.341596	1	XRCC6-XRCC5 PSMA2-PSMA5 HSP90AA1-HSP90AB1 ACTN4-ACTN1 PSMB1-PSMA5 PSMA2-PSMB7 PSMB1-PSMA2 PSMA5-PSMB7 PSMB1-PSMB7 ARPC5-ACTR2 PSMD12-PSMD3 PSMD11-PSMD12 PSMD12-PSMD13 PSMD3-PSMD1 PSMD11-PSMD3 PSMD14-PSMD3 XRCC6-ILF2 PSMC2-PSMD2 PSMD12-PSMD1 PSMD12-PSMD14 XRCC5-ILF2 PSMD11-PSMD14 XRCC6-AGL XRCC5-AGL PSMD14-PSMD1 PSMD11-PSMD13 PSMD3-PSMD13 PSMD1-PSMD13 PSMD11-PSMD1 AGL-ILF2 PSMD11-PSMD7 PSMD3-PSMD7…	HSP90AA1-HSP90AB1 PSMB1-PSMA5 XRCC6-XRCC5 PSMA2-PSMA5 PSMB1-PSMA2 PSMD12-PSMD7 PSMD12-PSMD1 PSMA5-PSMB7 PSMA2-PSMB7 PSMB1-PSMB7 PSMD11-PSMD12 ARPC5-ACTR2 PSMD7-PSMD1 PSMD12-PSMD3 PSMD12-PSMD14 PSMC2-PSMD2 PSMD14-PSMD1 ACTN4-ACTN1 PSMD3-PSMD1 PSMD3-PSMD7 PSMD11-PSMD1 PSMD14-PSMD7 PSMD11-PSMD7 PSMD11-PSMD14 PSMD11-PSMD3 PSMD14-PSMD3 PSMD12-PSMD13 HSP90AB1-CAP1 AGL-ILF2 PSMD1-PSMD13 HSP90AA1-CAP1 PS…
GO:0050878	BP	regulation of body fluid levels	0.950534	1	2	8	9	0.341841	1	STMN1-CAPZA1	STMN1-CAPZA1 CAPZA2-CAPZA1
GO:0019219	BP	regulation of nucleobase-containing compound metabolic process	0.947414	901	935	160	169	0.343428	1	PSMA1-PSMA4 PSMA4-PSMB2 PSMA7-PSMA1 PSMA1-PSMB2 PSMA4-PSMB3 PSMA7-PSMA5 PSMA1-PSMA5 XRCC6-XRCC5 PSMA7-PSMA4 PSMA1-PSMA2 PSMA5-PSMB2 PSMA2-PSMA5 PSMA7-PSMB2 PSMA7-PSMA2 PSMB3-PSMB2 PSMA4-PSMA5 PSMA5-PSMB5 HSP90AA1-HSP90AB1 PSMB6-PSMB5 PSMA2-PSMB2 PSMA2-PSMA4 PSMA7-PSMB6 PSMA5-PSMB6 PSMA1-PSMB3 PSMA1-PSMB6 PSMB1-PSMA1 PSMA1-PSMB7 PSMA7-PSMB5 PSMB1-PSMB6 PSMB1-PSMA5 PSMA7-PSMB3 PSMB1-PSMA4 PSMA5-PSM…	PSMA7-PSMA5 HSP90AA1-HSP90AB1 PSMA7-PSMA4 PSMA5-PSMB6 PSMA4-PSMB2 PSMA7-PSMB2 PSMA7-PSMA1 PSMA1-PSMB2 PSMA7-PSMB6 PSMA4-PSMA5 PSMA1-PSMA5 PSMA4-PSMB6 PSMA5-PSMB2 PSMB6-PSMB2 PSMA2-PSMB2 PSMA7-PSMB1 PSMB1-PSMB6 PSMA4-PSMB5 PSMA1-PSMA4 PSMA1-PSMA2 PSMB1-PSMA4 PSMA4-PSMB3 PSMB1-PSMA5 PSMA2-PSMA4 PSMA1-PSMB6 PSMA7-PSMB4 PSMB1-PSMB2 PSMA5-PSMB4 XRCC6-XRCC5 PSMB3-PSMB2 PSMA7-PSMB5 PSMB5-PSMB2 PSMB6-PSM…
GO:0051253	BP	negative regulation of RNA metabolic process	-0.946228	276	235	49	54	0.344032	1	XRCC6-XRCC5 DHX9-ILF3 SYNCRIP-YBX1 YBX1-ILF3 SYNCRIP-ILF3 RPS14-RPS13 SYNCRIP-DHX9 YBX1-HIST1H2AJ SYNCRIP-HNRNPA0 HIST1H4A-HIST1H2AJ HIST2H3A-HIST1H2AJ YBX1-HNRNPA0 YBX1-DHX9 HIST1H4A-YBX1 XRCC6-ILF3 HNRNPA0-HIST1H2AJ RPL10-RPS14 ILF3-HNRNPA0 DHX9-HNRNPA0 SYNCRIP-HIST1H2AJ HIST1H4A-ILF3 XRCC5-ILF3 XRCC6-DHX9 HIST1H4A-HIST2H3A SYNCRIP-HIST1H4A HIST1H4A-HNRNPA0 SYNCRIP-RPS13 ILF3-HIST1H2AJ XRCC5-DH…	XRCC6-XRCC5 RPS14-RPS13 HIST2H3A-HIST1H2AJ HIST1H4A-HIST1H2AJ YBX1-HIST1H2AJ HIST1H1B-HNRNPA0 SYNCRIP-HIST1H4A SYNCRIP-HIST1H2AJ SYNCRIP-RBMX HIST1H4A-HIST2H3A SYNCRIP-HNRNPU SYNCRIP-HIST1H1B HIST1H1B-HIST1H2AJ RBMX-HNRNPU HIST1H1B-YBX1 SYNCRIP-HNRNPA0 HNRNPA0-HIST1H2AJ SYNCRIP-YBX1 HIST1H1B-HIST2H3A SYNCRIP-ILF3 HIST1H1B-HIST1H4A HIST1H4A-HNRNPA0 HIST1H4A-YBX1 RPS13-HIST1H2AJ SYNCRIP-HIST2H3A RP…
GO:0033554	BP	cellular response to stress	0.944985	324	373	111	122	0.344667	1	PSMA1-PSMA4 PSMA4-PSMB2 PSMA7-PSMA1 PSMA1-PSMB2 PSMA4-PSMB3 PSMA7-PSMA5 PSMA1-PSMA5 XRCC6-XRCC5 PSMA7-PSMA4 PSMA1-PSMA2 PSMA5-PSMB2 PSMA2-PSMA5 PSMA7-PSMB2 PSMA7-PSMA2 PSMB3-PSMB2 PSMA4-PSMA5 PSMA5-PSMB5 PSMB6-PSMB5 PSMA2-PSMB2 PSMA2-PSMA4 PSMA7-PSMB6 PSMA5-PSMB6 PSMA1-PSMB3 PSMA1-PSMB6 PSMB1-PSMA1 PSMA1-PSMB7 PSMA7-PSMB5 PSMB1-PSMB6 PSMB1-PSMA5 PSMA7-PSMB3 PSMB1-PSMA4 PSMA5-PSMB3 PSMB6-PSMB2 PSM…	PSMA7-PSMA5 PSMA7-PSMA4 PSMA5-PSMB6 PSMA4-PSMB2 PSMA7-PSMB2 PSMA7-PSMA1 PSMA1-PSMB2 PSMA7-PSMB6 PSMA4-PSMA5 PSMA1-PSMA5 PSMA4-PSMB6 PSMA5-PSMB2 PSMB6-PSMB2 PSMA2-PSMB2 PSMA7-PSMB1 PSMB1-PSMB6 PSMA4-PSMB5 PSMA1-PSMA4 PSMA1-PSMA2 PSMB1-PSMA4 PSMA4-PSMB3 PSMB1-PSMA5 PSMA2-PSMA4 PSMA1-PSMB6 PSMA7-PSMB4 PSMB1-PSMB2 PSMA5-PSMB4 XRCC6-XRCC5 PSMB3-PSMB2 PSMA7-PSMB5 PSMB5-PSMB2 PSMB6-PSMB5 PSMA7-PSMA2 PSM…
GO:0032940	BP	secretion by cell	0.944532	66	73	72	69	0.344898	1	XRCC6-XRCC5 PSMA2-PSMA5 HSP90AA1-HSP90AB1 ACTN4-ACTN1 PSMB1-PSMA5 PSMA2-PSMB7 PSMB1-PSMA2 PSMA5-PSMB7 PSMB1-PSMB7 ARPC5-ACTR2 PSMD12-PSMD3 PSMD11-PSMD12 PSMD12-PSMD13 PSMD3-PSMD1 PSMD11-PSMD3 PSMD14-PSMD3 XRCC6-ILF2 PSMC2-PSMD2 PSMD12-PSMD1 PSMD12-PSMD14 XRCC5-ILF2 PSMD11-PSMD14 XRCC6-AGL XRCC5-AGL PSMD14-PSMD1 PSMD11-PSMD13 PSMD3-PSMD13 PSMD1-PSMD13 PSMD11-PSMD1 AGL-ILF2 PSMD11-PSMD7 PDIA4-TUBB4…	HSP90AA1-HSP90AB1 PSMB1-PSMA5 XRCC6-XRCC5 PSMA2-PSMA5 PSMB1-PSMA2 PSMD12-PSMD7 PSMD12-PSMD1 PSMA5-PSMB7 PSMA2-PSMB7 PSMB1-PSMB7 PSMD11-PSMD12 ARPC5-ACTR2 PSMD7-PSMD1 PSMD12-PSMD3 PSMD12-PSMD14 PSMC2-PSMD2 PSMD14-PSMD1 ACTN4-ACTN1 PSMD3-PSMD1 PSMD3-PSMD7 PSMD11-PSMD1 PSMD14-PSMD7 PSMD11-PSMD7 PSMD11-PSMD14 PSMD11-PSMD3 PSMD14-PSMD3 PSMD12-PSMD13 HSP90AB1-CAP1 AGL-ILF2 PSMD1-PSMD13 HSP90AA1-CAP1 PS…
GO:0005681	CC	spliceosomal complex	0.932426	56	58	22	28	0.351116	1	SYNCRIP-YBX1 SYNCRIP-HNRNPA1 HNRNPA1-YBX1 HNRNPA1-HNRNPA2B1 SYNCRIP-HNRNPA2B1 HNRNPA1-TRA2B HNRNPA1-PABPC1 SYNCRIP-HNRNPU HNRNPA1-HNRNPA3 HNRNPA1-DDX5 TRA2B-YBX1 SYNCRIP-TRA2B PABPC1-HNRNPA2B1 DDX5-YBX1 SYNCRIP-DDX5 YBX1-HNRNPU RBMX-HNRNPU DDX5-TRA2B HNRNPA2B1-HNRNPA3 HNRNPA2B1-YBX1 SYNCRIP-RBMX SYNCRIP-PABPC1 SYNCRIP-HNRNPA3 PABPC1-TRA2B HNRNPA1-HNRNPU PABPC1-HNRNPA3 HNRNPA2B1-TRA2B TRA2B-HNRNPU…	SYNCRIP-HNRNPA1 HNRNPA1-YBX1 SYNCRIP-RBMX SYNCRIP-HNRNPU RBMX-HNRNPU SYNCRIP-YBX1 HNRNPR-SYNCRIP HNRNPR-HNRNPU HNRNPR-RBMX HNRNPA1-RBMX HNRNPA1-HNRNPU HNRNPA1-TRA2B HNRNPA1-PABPC1 DDX5-YBX1 YBX1-HNRNPU RBMX-YBX1 TRA2B-YBX1 HNRNPA1-DDX5 SYNCRIP-TRA2B HNRNPR-HNRNPA1 SYNCRIP-DDX5 HNRNPR-YBX1 HNRNPA1-HNRNPA2B1 SYNCRIP-PABPC1 TRA2B-HNRNPU DDX5-RBMX PABPC1-YBX1 DDX5-TRA2B DDX5-HNRNPU PABPC1-TRA2B SYNCR…
GO:0000381	BP	regulation of alternative mRNA splicing, via spliceosome	-0.93231	21	15	7	7	0.351176	1	HNRNPA1-TRA2B HNRNPA1-HNRNPL HNRNPA1-DDX5 RBMX-HNRNPU DDX5-TRA2B HNRNPL-HNRNPU HNRNPA1-HNRNPU HNRNPL-RBMX TRA2B-HNRNPU DDX5-HNRNPU HNRNPL-TRA2B HNRNPA1-RBMX HNRNPA1-PTBP1 HNRNPL-DDX5 DDX5-RBMX DDX5-PTBP1 PTBP1-TRA2B RBMX-TRA2B HNRNPL-PTBP1 PTBP1-RBMX PTBP1-HNRNPU	RBMX-HNRNPU HNRNPA1-HNRNPL HNRNPL-RBMX HNRNPA1-RBMX HNRNPA1-HNRNPU HNRNPL-HNRNPU HNRNPA1-TRA2B HNRNPA1-DDX5 HNRNPL-TRA2B TRA2B-HNRNPU DDX5-RBMX DDX5-TRA2B DDX5-HNRNPU RBMX-TRA2B HNRNPL-DDX5
GO:0003730	MF	mRNA 3'-UTR binding	0.931201	28	33	13	15	0.351749	1	PABPC1-HNRNPA2B1 PABPC1-LARP1 PABPC1-IGF2BP1 DDX5-IGF2BP1 IGF2BP3-IGF2BP1 DDX5-HNRNPA2B1 DDX5-HNRNPU HNRNPA2B1-IGF2BP1 HNRNPA2B1-LARP1 HNRNPA2B1-HNRNPU PABPC1-DDX5 IGF2BP3-PABPC1 HNRNPU-IGF2BP1 RSL1D1-HNRNPU IGF2BP3-LARP1 DDX5-LARP1 CSDA-LARP1 IGF2BP3-HNRNPA2B1 PABPC1-HNRNPU LARP1-IGF2BP1 RSL1D1-HNRNPA2B1 CSDA-HNRNPA2B1 PABPC1-CSDA HNRNPU-LARP1 RSL1D1-IGF2BP1 RSL1D1-DDX5 CSDA-HNRNPU CSDA-DDX5	IGF2BP3-IGF2BP1 PABPC1-LARP1 HNRNPU-IGF2BP1 PABPC1-IGF2BP1 DDX5-HNRNPU CSDA-HNRNPU IGF2BP3-LARP1 IGF2BP3-CSDA CSDA-IGF2BP1 PABPC1-HNRNPA2B1 HNRNPU-LARP1 DDX5-LARP1 HNRNPA2B1-IGF2BP1 PABPC1-DDX5 IGF2BP3-PABPC1 PABPC1-HNRNPU CSDA-LARP1 PABPC1-CSDA HNRNPA2B1-LARP1 IGF2BP3-HNRNPU HNRNPA2B1-HNRNPU DDX5-HNRNPA2B1 LARP1-IGF2BP1 IGF2BP3-DDX5 DDX5-IGF2BP1 IGF2BP3-HNRNPA2B1 CSDA-DDX5 RSL1D1-DDX5 CSDA-HNRNP…
GO:0035556	BP	intracellular signal transduction	0.931065	155	179	63	71	0.35182	1	PSMA1-PSMA4 PSMA4-PSMB2 PSMA7-PSMA1 PSMA1-PSMB2 PSMA4-PSMB3 PSMA7-PSMA5 PSMA1-PSMA5 PSMA7-PSMA4 PSMA1-PSMA2 PSMA5-PSMB2 PSMA2-PSMA5 PSMA7-PSMB2 PSMA7-PSMA2 PSMB3-PSMB2 PSMA4-PSMA5 PSMA5-PSMB5 PSMB6-PSMB5 PSMA2-PSMB2 PSMA2-PSMA4 PSMA7-PSMB6 PSMA5-PSMB6 PSMA1-PSMB3 PSMA1-PSMB6 PSMB1-PSMA1 PSMA1-PSMB7 PSMA7-PSMB5 PSMB1-PSMB6 PSMB1-PSMA5 PSMA7-PSMB3 PSMB1-PSMA4 PSMA5-PSMB3 PSMB6-PSMB2 PSMA7-PSMB1 PSM…	PSMA7-PSMA5 PSMA7-PSMA4 PSMA5-PSMB6 PSMA4-PSMB2 PSMA7-PSMB2 PSMA7-PSMA1 PSMA1-PSMB2 PSMA7-PSMB6 PSMA4-PSMA5 PSMA1-PSMA5 PSMA4-PSMB6 PSMA5-PSMB2 PSMB6-PSMB2 PSMA2-PSMB2 PSMA7-PSMB1 PSMB1-PSMB6 PSMA4-PSMB5 PSMA1-PSMA4 PSMA1-PSMA2 PSMB1-PSMA4 PSMA4-PSMB3 PSMB1-PSMA5 PSMA2-PSMA4 PSMA1-PSMB6 PSMA7-PSMB4 PSMB1-PSMB2 PSMA5-PSMB4 PSMB3-PSMB2 PSMA7-PSMB5 PSMB5-PSMB2 PSMB6-PSMB5 PSMA7-PSMA2 PSMA2-PSMA5 PSM…
GO:0006887	BP	exocytosis	0.929023	63	70	71	68	0.352877	1	XRCC6-XRCC5 PSMA2-PSMA5 HSP90AA1-HSP90AB1 ACTN4-ACTN1 PSMB1-PSMA5 PSMA2-PSMB7 PSMB1-PSMA2 PSMA5-PSMB7 PSMB1-PSMB7 ARPC5-ACTR2 PSMD12-PSMD3 PSMD11-PSMD12 PSMD12-PSMD13 PSMD3-PSMD1 PSMD11-PSMD3 PSMD14-PSMD3 XRCC6-ILF2 PSMC2-PSMD2 PSMD12-PSMD1 PSMD12-PSMD14 XRCC5-ILF2 PSMD11-PSMD14 XRCC6-AGL XRCC5-AGL PSMD14-PSMD1 PSMD11-PSMD13 PSMD3-PSMD13 PSMD1-PSMD13 PSMD11-PSMD1 AGL-ILF2 PSMD11-PSMD7 PSMD3-PSMD7…	HSP90AA1-HSP90AB1 PSMB1-PSMA5 XRCC6-XRCC5 PSMA2-PSMA5 PSMB1-PSMA2 PSMD12-PSMD7 PSMD12-PSMD1 PSMA5-PSMB7 PSMA2-PSMB7 PSMB1-PSMB7 PSMD11-PSMD12 ARPC5-ACTR2 PSMD7-PSMD1 PSMD12-PSMD3 PSMD12-PSMD14 PSMC2-PSMD2 PSMD14-PSMD1 ACTN4-ACTN1 PSMD3-PSMD1 PSMD3-PSMD7 PSMD11-PSMD1 PSMD14-PSMD7 PSMD11-PSMD7 PSMD11-PSMD14 PSMD11-PSMD3 PSMD14-PSMD3 PSMD12-PSMD13 HSP90AB1-CAP1 AGL-ILF2 PSMD1-PSMD13 HSP90AA1-CAP1 PS…
GO:0048660	BP	regulation of smooth muscle cell proliferation	0.927464	1	1	3	3	0.353686	1	XRCC6-XRCC5	XRCC6-XRCC5
GO:0043903	BP	regulation of symbiosis, encompassing mutualism through parasitism	-0.926505	22	22	24	26	0.354184	1	DHX9-ILF3 POLR2E-POLR2A PABPC1-DHX9 POLR2D-POLR2A PABPC1-LARP1 PABPC1-ILF3 POLR2D-POLR2E POLR2C-POLR2A POLR2D-POLR2C DHX9-LARP1 POLR2D-POLR2J POLR2C-POLR2E ILF3-LARP1 ILF3-TRIM25 POLR2D-POLR2G DHX9-TRIM25 POLR2A-POLR2J PABPC1-SMC3 POLR2E-POLR2J POLR2C-POLR2J POLR2C-POLR2G P4HB-RAD23A	DHX9-ILF3 POLR2D-POLR2E POLR2E-POLR2A POLR2C-POLR2J POLR2D-POLR2A PABPC1-LARP1 POLR2D-POLR2J PABPC1-DHX9 PABPC1-ILF3 POLR2D-POLR2C ILF3-LARP1 DHX9-LARP1 POLR2E-POLR2J POLR2C-POLR2A POLR2C-POLR2E ILF3-TRIM25 POLR2D-POLR2G POLR2A-POLR2J DHX9-TRIM25 P4HB-RAD23A POLR2C-POLR2G P4HB-DDB1
GO:0071214	BP	cellular response to abiotic stimulus	-0.923875	15	8	12	12	0.355551	1	XRCC6-XRCC5 XRCC6-RPL26 XRCC5-RPL26 EIF2S1-XRCC6 EIF2S1-XRCC5 PCNA-NUCKS1 PARP1-XRCC5 PARP1-XRCC6 EIF2S1-RPL26 XRCC5-CSDA PARP1-RPL26 XRCC6-CSDA CSDA-RPL26 EIF2S1-PARP1 PCNA-DDB1	XRCC6-XRCC5 CSDA-RPL26 PCNA-NUCKS1 EIF2S1-RPL26 EIF2S1-CSDA PCNA-DDB1 EIF2S1-XRCC6 EIF2S1-XRCC5
GO:0104004	BP	cellular response to environmental stimulus	-0.923875	15	8	12	12	0.355551	1	XRCC6-XRCC5 XRCC6-RPL26 XRCC5-RPL26 EIF2S1-XRCC6 EIF2S1-XRCC5 PCNA-NUCKS1 PARP1-XRCC5 PARP1-XRCC6 EIF2S1-RPL26 XRCC5-CSDA PARP1-RPL26 XRCC6-CSDA CSDA-RPL26 EIF2S1-PARP1 PCNA-DDB1	XRCC6-XRCC5 CSDA-RPL26 PCNA-NUCKS1 EIF2S1-RPL26 EIF2S1-CSDA PCNA-DDB1 EIF2S1-XRCC6 EIF2S1-XRCC5
GO:0080134	BP	regulation of response to stress	0.919853	203	210	84	89	0.357649	1	PSMA1-PSMA4 PSMA4-PSMB2 PSMA7-PSMA1 PSMA1-PSMB2 PSMA4-PSMB3 PSMA7-PSMA5 PSMA1-PSMA5 XRCC6-XRCC5 PSMA7-PSMA4 PSMA1-PSMA2 PSMA5-PSMB2 PSMA2-PSMA5 PSMA7-PSMB2 PSMA7-PSMA2 PSMB3-PSMB2 PSMA4-PSMA5 PSMA5-PSMB5 HSP90AA1-HSP90AB1 PSMB6-PSMB5 PSMA2-PSMB2 PSMA2-PSMA4 PSMA7-PSMB6 PSMA5-PSMB6 PSMA1-PSMB3 PSMA1-PSMB6 PSMB1-PSMA1 PSMA1-PSMB7 PSMA7-PSMB5 PSMB1-PSMB6 PSMB1-PSMA5 PSMA7-PSMB3 PSMB1-PSMA4 PSMA5-PSM…	PSMA7-PSMA5 HSP90AA1-HSP90AB1 PSMA7-PSMA4 PSMA5-PSMB6 PSMA4-PSMB2 PSMA7-PSMB2 PSMA7-PSMA1 PSMA1-PSMB2 PSMA7-PSMB6 PSMA4-PSMA5 PSMA1-PSMA5 PSMA4-PSMB6 PSMA5-PSMB2 PSMB6-PSMB2 PSMA2-PSMB2 PSMA7-PSMB1 PSMB1-PSMB6 PSMA4-PSMB5 PSMA1-PSMA4 PSMA1-PSMA2 PSMB1-PSMA4 PSMA4-PSMB3 PSMB1-PSMA5 PSMA2-PSMA4 PSMA1-PSMB6 PSMA7-PSMB4 PSMB1-PSMB2 PSMA5-PSMB4 XRCC6-XRCC5 PSMB3-PSMB2 PSMA7-PSMB5 PSMB5-PSMB2 PSMB6-PSM…
GO:0000122	BP	negative regulation of transcription by RNA polymerase II	0.919316	13	17	19	20	0.35793	1	RPL10-RPS14 DDX5-RPS14 RPS14-HNRNPU DDX5-RPL10 DDX5-HNRNPU HIST1H1B-RPS14 RPL10-HNRNPU PARP1-RPL10 HIST1H1B-DDX5 HIST1H1B-RPL10 HIST1H1B-HNRNPU PARP1-DDX5 PARP1-RPS14	RPL10-RPS14 RPS14-HNRNPU HIST1H1B-HNRNPU RPL10-HNRNPU HIST1H1B-RPS14 HIST1H1B-RPL10 DDX5-HNRNPU HIST1H1B-DDX5 DDX5-RPS14 TPR-RPL10 TPR-HNRNPU TPR-HIST1H1B DDX5-RPL10 TPR-RPS14 RPL23-LYAR RPL10-RPL23 RPL10-LYAR
GO:0009314	BP	response to radiation	-0.913481	17	8	20	22	0.36099	1	XRCC6-XRCC5 XRCC6-RPL26 XRCC5-RPL26 EIF2S1-XRCC6 EIF2S1-XRCC5 PCNA-NUCKS1 CAT-PCNA PARP1-XRCC5 PARP1-XRCC6 EIF2S1-RPL26 XRCC6-SMC1A PARP1-RPL26 XRCC5-SMC1A EIF2S1-PARP1 GPX1-PPP1CA DDB2-COPS3 PCNA-DDB1	XRCC6-XRCC5 PCNA-NUCKS1 EIF2S1-RPL26 CAT-DDB1 CAT-PCNA PCNA-DDB1 EIF2S1-XRCC6 EIF2S1-XRCC5
GO:0044770	BP	cell cycle phase transition	0.911221	16	21	26	31	0.362179	1	MCM4-MCM6 MCM2-MCM6 MCM4-MCM7 MCM4-MCM2 YWHAG-YWHAE YWHAE-TUBB4B YWHAG-TUBB4B MCM7-MCM6 MCM7-MCM2 PAFAH1B1-TUBB4B RPA1-PPME1 PAFAH1B1-YWHAE PAFAH1B1-YWHAG MCM5-MCM7 MCM3-MCM7 MCM3-MCM4	MCM4-MCM6 MCM4-MCM7 MCM2-MCM6 MCM7-MCM6 MCM4-MCM2 YWHAG-YWHAE MCM7-MCM2 MCM5-MCM7 YWHAE-TUBB4B YWHAG-TUBB4B RPA1-PPME1 MCM3-MCM7 MCM3-MCM4 MCM4-MCM5 MCM3-MCM6 MCM5-MCM6 SSNA1-PPP2R2A MCM3-MCM5 SSNA1-RPA1 MCM3-MCM2 RPA1-PPP2R2A
GO:0044772	BP	mitotic cell cycle phase transition	0.911221	16	21	26	31	0.362179	1	MCM4-MCM6 MCM2-MCM6 MCM4-MCM7 MCM4-MCM2 YWHAG-YWHAE YWHAE-TUBB4B YWHAG-TUBB4B MCM7-MCM6 MCM7-MCM2 PAFAH1B1-TUBB4B RPA1-PPME1 PAFAH1B1-YWHAE PAFAH1B1-YWHAG MCM5-MCM7 MCM3-MCM7 MCM3-MCM4	MCM4-MCM6 MCM4-MCM7 MCM2-MCM6 MCM7-MCM6 MCM4-MCM2 YWHAG-YWHAE MCM7-MCM2 MCM5-MCM7 YWHAE-TUBB4B YWHAG-TUBB4B RPA1-PPME1 MCM3-MCM7 MCM3-MCM4 MCM4-MCM5 MCM3-MCM6 MCM5-MCM6 SSNA1-PPP2R2A MCM3-MCM5 SSNA1-RPA1 MCM3-MCM2 RPA1-PPP2R2A
GO:0061134	MF	peptidase regulator activity	0.910188	1	2	8	9	0.362723	1	PSMD14-ADRM1	PSMD14-ADRM1 PSME1-PSME2
GO:0055114	BP	oxidation-reduction process	0.90105	8	11	26	27	0.367562	1	ALDH9A1-HK2 ALDOA-PKM2 ACAT1-RPS27A ALDH1B1-ACAT2 ALDH1B1-ALDH9A1 ALDOC-ALDH9A1 ACAT1-ACAT2 ACAA2-ALDH9A1	ALDH2-ALDH1B1 ALDH2-ACAT2 ALDOA-PKM2 ALDH9A1-HK2 ACAA2-ALDH9A1 ALDH1B1-ACAT2 ACAA2-HK2 ACAT1-ACAT2 ALDH1B1-ALDH9A1 ACAT1-RPS27A ALDH2-ACAT1
GO:0050792	BP	regulation of viral process	-0.898824	22	22	22	24	0.368746	1	DHX9-ILF3 POLR2E-POLR2A PABPC1-DHX9 POLR2D-POLR2A PABPC1-LARP1 PABPC1-ILF3 POLR2D-POLR2E POLR2C-POLR2A POLR2D-POLR2C DHX9-LARP1 POLR2D-POLR2J POLR2C-POLR2E ILF3-LARP1 ILF3-TRIM25 POLR2D-POLR2G DHX9-TRIM25 POLR2A-POLR2J PABPC1-SMC3 POLR2E-POLR2J POLR2C-POLR2J POLR2C-POLR2G P4HB-RAD23A	DHX9-ILF3 POLR2D-POLR2E POLR2E-POLR2A POLR2C-POLR2J POLR2D-POLR2A PABPC1-LARP1 POLR2D-POLR2J PABPC1-DHX9 PABPC1-ILF3 POLR2D-POLR2C ILF3-LARP1 DHX9-LARP1 POLR2E-POLR2J POLR2C-POLR2A POLR2C-POLR2E ILF3-TRIM25 POLR2D-POLR2G POLR2A-POLR2J DHX9-TRIM25 P4HB-RAD23A POLR2C-POLR2G P4HB-DDB1
GO:0034976	BP	response to endoplasmic reticulum stress	0.898774	5	10	20	20	0.368773	1	PSMC4-PSMC5 PSMC2-PSMC1 PSMC4-PSMC6 PSMC3-PSMC6 PSMC5-PSMC6	PSMC2-PSMC1 PSMC4-PSMC5 PSMC3-PSMC6 PSMC5-PSMC6 PSMC4-PSMC6 PSMC5-ECM29 PSMC6-ECM29 PSMC4-ECM29 SGTA-DNAJB11 PSMC3-PSMC5
GO:0009617	BP	response to bacterium	-0.89731	1	0	4	3	0.369553	1	RPS19-HIST2H2BE
GO:0042742	BP	defense response to bacterium	-0.89731	1	0	4	3	0.369553	1	RPS19-HIST2H2BE
GO:0030155	BP	regulation of cell adhesion	-0.896545	1	0	10	14	0.369962	1	PRKAR1A-CALR
GO:0043933	BP	protein-containing complex subunit organization	0.894871	513	563	143	154	0.370856	1	HSP90AA1-HSP90AB1 RPS14-RPS23 RPL5-SF3B3 RPL10-RPS23 RPL23A-HIST1H4A MRPL4-MRPL15 RPL10-RPS14 RPL10-RPL6 TRA2B-DHX9 HIST1H4A-HIST1H2BM RPL23A-HIST2H3A PSMD11-PSMD8 RPL3-DHX9 PRMT5-WDR77 RPL23A-HIST1H2BM XRCC6-DHX9 HIST1H4A-HIST2H3A HIST2H3A-HIST1H2BM RPL3-HIST1H4A RPL3-RPS23 RPL24-HIST2H3A RPL23A-HIST2H2BE RPL3-RPS14 MRPL23-MRPL45 RPL3-RPL23A RPS23-RPL23A MRPL13-MRPL4 RPL3-HIST1H2BM RPL10-RPL38 R…	HSP90AA1-HSP90AB1 RPL23A-HIST2H3A RPL23A-HIST1H4A RPL23A-HIST1H2BM RPS14-RPS23 HIST2H3A-HIST1H2BM RPL5-SF3B3 HIST1H4A-HIST2H3A HIST1H4A-HIST1H2BM PRMT5-WDR77 MRPL13-MRPL4 RPS5-RPL23A RPS5-HIST1H4A RPL10-RPS14 RPL10-RPL6 RPL23A-HIST2H2BE MRPL4-MRPL27 HIST2H2BE-HIST2H3A RPL10-RPS23 RPS5-HIST1H2BM RPS23-RPL23A HIST1H4A-HIST2H2BE HIST2H2BE-HIST1H2BM RBMX-RPL23A RBMX-RPS5 RBMX-HIST1H4A RPS5-RPS23 RPS5…
GO:0061024	BP	membrane organization	-0.891048	55	57	37	38	0.372903	1	ARPC3-ACTR3 ARPC2-ACTR3 ARPC5-ACTR3 ARPC4-ACTR3 YWHAG-YWHAZ ARPC2-ARPC5 ARPC5-ACTR2 ARPC3-ARPC4 YWHAG-YWHAH ACTR3-ACTR2 ARPC2-ARPC3 ARPC3-ARPC5 ARPC2-ARPC4 ARPC5-ARPC1A ARPC2-ACTR2 ARPC5-ARPC4 YWHAB-YWHAZ ARPC2-ARPC1A ARPC3-ARPC1A ACTR3-ARPC1A YWHAG-YWHAE ARPC4-ACTR2 YWHAE-YWHAH ARPC3-ACTR2 ARPC4-ARPC1A ACTR2-ARPC1A YWHAZ-YWHAH YWHAE-YWHAZ YWHAB-YWHAG ATP5B-ATP5A1 ARPC5-NUP43 NUP43-ARPC1A ACTR3-N…	ARPC4-ACTR3 ARPC3-ARPC4 ARPC3-ACTR3 ARPC2-ACTR3 ARPC2-ARPC4 ARPC5-ACTR3 ARPC2-ARPC5 ARPC2-ARPC3 ARPC5-ACTR2 ARPC5-ARPC4 ACTR3-ACTR2 ARPC3-ARPC5 ARPC4-ACTR2 YWHAG-YWHAZ ARPC4-ARPC1A ACTR3-ARPC1A ARPC3-ACTR2 ARPC5-ARPC1A ARPC2-ACTR2 ARPC3-ARPC1A ARPC2-ARPC1A ACTR2-ARPC1A NUP43-ARPC1A ARPC5-NUP43 YWHAG-YWHAE YWHAB-YWHAZ ATP5B-ATP5A1 ACTR3-NUP43 ARPC2-NUP43 ARPC4-NUP43 YWHAE-YWHAH YWHAB-YWHAG ARPC3-N…
GO:2001233	BP	regulation of apoptotic signaling pathway	-0.888471	24	21	19	21	0.374288	1	YWHAG-YWHAZ YWHAG-YWHAH YWHAB-YWHAZ YWHAG-YWHAE YWHAE-YWHAH YWHAZ-YWHAH YWHAE-YWHAZ YWHAB-YWHAG RPS3-RPL26 SFN-YWHAG SFN-YWHAE YWHAB-YWHAH GPX1-YWHAB YWHAQ-YWHAB SFN-YWHAZ ACAA2-YWHAE YWHAQ-YWHAZ YWHAB-YWHAE RPL26-RPS7 SFN-ACAA2 CSDA-RPL26 YWHAQ-YWHAG GPX1-YWHAZ CSDA-RPS3	YWHAG-YWHAZ RPS3-RPL26 YWHAG-YWHAE YWHAB-YWHAZ YWHAE-YWHAH CSDA-RPL26 YWHAB-YWHAG YWHAE-YWHAZ ACAA2-YWHAH YWHAG-YWHAH CSDA-RPS3 YWHAZ-YWHAH SFN-YWHAE RPL26-RPS7 YWHAB-YWHAE SFN-YWHAH ACAA2-YWHAE SFN-YWHAG YWHAB-YWHAH SFN-YWHAZ YWHAQ-YWHAH
GO:0050684	BP	regulation of mRNA processing	-0.887224	28	21	13	15	0.374958	1	HNRNPA1-DHX9 TRA2B-DHX9 HNRNPA1-TRA2B HNRNPA1-HNRNPL HNRNPA1-DDX5 HNRNPL-DHX9 RBMX-HNRNPU DDX5-TRA2B HNRNPL-HNRNPU DDX5-DHX9 HNRNPA1-HNRNPU HNRNPU-DHX9 HNRNPL-RBMX TRA2B-HNRNPU DDX5-HNRNPU RBMX-DHX9 HNRNPL-TRA2B HNRNPA1-RBMX HNRNPA1-PTBP1 HNRNPL-DDX5 DDX5-RBMX DDX5-PTBP1 PTBP1-DHX9 PTBP1-TRA2B RBMX-TRA2B HNRNPL-PTBP1 PTBP1-RBMX PTBP1-HNRNPU	RBMX-HNRNPU HNRNPA1-HNRNPL HNRNPA1-DHX9 HNRNPL-RBMX HNRNPA1-RBMX HNRNPA1-HNRNPU HNRNPL-HNRNPU HNRNPA1-TRA2B HNRNPA1-DDX5 HNRNPL-DHX9 TRA2B-DHX9 RBMX-DHX9 HNRNPU-DHX9 HNRNPL-TRA2B TRA2B-HNRNPU DDX5-RBMX DDX5-TRA2B DDX5-HNRNPU RBMX-TRA2B HNRNPL-DDX5 DDX5-DHX9
GO:0004672	MF	protein kinase activity	0.885802	0	1	4	6	0.375724	1		CDK1-TOP1
GO:0005576	CC	extracellular region	0.884635	89	94	78	78	0.376353	1	XRCC6-XRCC5 PSMA2-PSMA5 HSP90AA1-HSP90AB1 ACTN4-ACTN1 PSMB1-PSMA5 PSMA2-PSMB7 PSMB1-PSMA2 PSMA5-PSMB7 PSMB1-PSMB7 YBX1-ILF3 ARPC5-ACTR2 ILF2-ILF3 PSMD12-PSMD3 PSMD11-PSMD12 HIST1H4A-YBX1 XRCC6-ILF3 PSMD12-PSMD13 HIST1H4A-ILF3 XRCC5-ILF3 HIST1H4A-HIST2H3A PSMD3-PSMD1 PSMD11-PSMD3 PSMD14-PSMD3 XRCC6-ILF2 PSMC2-PSMD2 YBX1-ILF2 PSMD12-PSMD1 PSMD12-PSMD14 XRCC5-ILF2 YBX1-HIST2H3A PSMD11-PSMD14 XRCC6-A…	HSP90AA1-HSP90AB1 PSMB1-PSMA5 XRCC6-XRCC5 PSMA2-PSMA5 PSMB1-PSMA2 PSMD12-PSMD7 PSMD12-PSMD1 PSMA5-PSMB7 PSMA2-PSMB7 PSMB1-PSMB7 PSMD11-PSMD12 ARPC5-ACTR2 PSMD7-PSMD1 PSMD12-PSMD3 PSMD12-PSMD14 HIST1H4A-HIST2H3A PSMC2-PSMD2 ILF2-ILF3 PSMD14-PSMD1 ACTN4-ACTN1 PSMD3-PSMD1 HIST1H4A-YBX1 YBX1-ILF2 PSMD3-PSMD7 YBX1-ILF3 PSMD11-PSMD1 YBX1-HIST2H3A HIST1H4A-ILF2 PSMD14-PSMD7 ILF3-HIST2H3A PSMD11-PSMD7 PS…
GO:0019730	BP	antimicrobial humoral response	-0.884371	1	0	4	4	0.376496	1	RPS19-HIST2H2BE
GO:0061844	BP	antimicrobial humoral immune response mediated by antimicrobial peptide	-0.884371	1	0	4	4	0.376496	1	RPS19-HIST2H2BE
GO:0044272	BP	sulfur compound biosynthetic process	-0.881918	5	4	13	13	0.377821	1	MTHFD1-MAT2A MTHFD1-MAT2B MAT2A-MAT2B MTHFD1-MTR MAT2A-MTR	MTHFD1-MAT2A MAT2A-MAT2B MTHFD1-MAT2B MTHFD1-MTR
GO:0048024	BP	regulation of mRNA splicing, via spliceosome	-0.880652	21	15	9	10	0.378506	1	HNRNPA1-TRA2B HNRNPA1-HNRNPL HNRNPA1-DDX5 RBMX-HNRNPU DDX5-TRA2B HNRNPL-HNRNPU HNRNPA1-HNRNPU HNRNPL-RBMX TRA2B-HNRNPU DDX5-HNRNPU HNRNPL-TRA2B HNRNPA1-RBMX HNRNPA1-PTBP1 HNRNPL-DDX5 DDX5-RBMX DDX5-PTBP1 PTBP1-TRA2B RBMX-TRA2B HNRNPL-PTBP1 PTBP1-RBMX PTBP1-HNRNPU	RBMX-HNRNPU HNRNPA1-HNRNPL HNRNPL-RBMX HNRNPA1-RBMX HNRNPA1-HNRNPU HNRNPL-HNRNPU HNRNPA1-TRA2B HNRNPA1-DDX5 HNRNPL-TRA2B TRA2B-HNRNPU DDX5-RBMX DDX5-TRA2B DDX5-HNRNPU RBMX-TRA2B HNRNPL-DDX5
GO:0098796	CC	membrane protein complex	-0.880086	12	11	26	24	0.378813	1	VPS35-VPS29 VPS26A-VPS29 COPB1-COPA COPE-COPA COPA-COPG1 ATP5B-ATP5A1 COPE-COPB1 COPB1-COPG1 VPS26A-VPS35 UBXN7-CALR COPE-COPG1 UBXN7-VPS29	VPS35-VPS29 VPS26A-VPS29 VPS26A-VPS35 ATP5B-ATP5A1 COPE-COPG1 COPB1-COPG1 COPE-COPB1 COPE-COPA COPA-COPG1 UBXN7-CALR UBXN7-VPS29
GO:0051015	MF	actin filament binding	-0.879746	39	39	18	18	0.378997	1	ACTN4-ACTN1 ARPC1B-ACTR3 ARPC3-ACTR3 ARPC1B-ARPC3 ARPC2-ACTR3 ARPC1B-ARPC4 ARPC5-ACTR3 ARPC4-ACTR3 ARPC2-ARPC5 ARPC5-ACTR2 ARPC3-ARPC4 ARPC1B-ARPC2 ACTR3-ACTR2 ARPC1B-ARPC5 ARPC2-ARPC3 ARPC3-ARPC5 ARPC2-ARPC4 ARPC5-ARPC1A ARPC2-ACTR2 ARPC5-ARPC4 ARPC1B-ACTR2 ARPC5-ARPC5L ARPC2-ARPC1A ARPC3-ARPC1A ACTR3-ARPC1A ARPC1B-ARPC1A ACTR2-ARPC5L ACTR3-ARPC5L ARPC4-ACTR2 ARPC2-ARPC5L ARPC1B-ARPC5L ARPC3-ACT…	ARPC1B-ARPC4 ARPC1B-ARPC3 ARPC4-ACTR3 ARPC1B-ACTR3 ARPC3-ARPC4 ARPC3-ACTR3 ARPC2-ACTR3 ARPC2-ARPC4 ARPC1B-ARPC2 ARPC5-ACTR3 ARPC2-ARPC5 ARPC2-ARPC3 ARPC5-ACTR2 ARPC5-ARPC4 ARPC1B-ARPC5 ACTR3-ACTR2 ARPC3-ARPC5 ARPC4-ACTR2 ARPC5-ARPC5L ACTN4-ACTN1 ARPC1B-ARPC1A ARPC1B-ACTR2 ARPC4-ARPC1A ACTR3-ARPC1A ARPC3-ACTR2 ARPC5-ARPC1A ARPC2-ACTR2 ACTR2-ARPC5L ARPC3-ARPC1A ARPC2-ARPC1A ACTR3-ARPC5L ARPC2-ARPC5…
GO:0044283	BP	small molecule biosynthetic process	-0.879504	27	27	47	44	0.379128	1	ALDOA-PKM2 ACAT1-DCTPP1 PHGDH-ACAT1 PYCR1-SAMHD1 TKT-MDH1 PDXK-GPI PGP-NUDT5 GOT1-TALDO1 ASS1-GOT1 PGAM1-MDH1 GPX1-PKM2 CTPS1-DCTPP1 CTPS1-ACAT1 PHGDH-ACAT2 PNP-HPRT1 PHGDH-DCTPP1 MTHFD1-MTR GGPS1-MTHFD1 ACAT2-DCTPP1 GOT1-PSAT1 PHGDH-CTPS1 PKM2-CTPS1 PNP-PSAT1 ACAT1-ACAT2 HPRT1-GOT1 MTHFD1-GLUL ASS1-PSAT1	PHGDH-ACAT1 ACAT1-DCTPP1 PHGDH-UGDH PHGDH-DCTPP1 ALDOA-PKM2 GGPS1-MTHFD1 PHGDH-ACAT2 PC-SAMHD1 SORD-NUDT5 ACAT1-ACAT2 PGP-SORD ASS1-OAT SORD-PSAT1 PNP-PSAT1 MTHFD1-GLUL ACAT2-DCTPP1 PNP-SORD MTHFD1-MTR PGP-NUDT5 PNP-PSPH TXNDC9-PDCL3 UGDH-ACAT1 GAPDH-MRI1 OAT-GOT1 GPX1-MRI1 UGDH-DCTPP1 PHGDH-HK2
GO:0016614	MF	oxidoreductase activity, acting on CH-OH group of donors	0.877394	3	5	19	20	0.380273	1	IDH3A-IDH3G IDH2-GRHPR HADH-HSD17B10	IDH3A-IDH3G PHGDH-UGDH ADH5-SORD LDHB-G6PD IDH2-HADH
GO:0016616	MF	oxidoreductase activity, acting on the CH-OH group of donors, NAD or NADP as acceptor	0.877394	3	5	19	20	0.380273	1	IDH3A-IDH3G IDH2-GRHPR HADH-HSD17B10	IDH3A-IDH3G PHGDH-UGDH ADH5-SORD LDHB-G6PD IDH2-HADH
GO:0016567	BP	protein ubiquitination	0.877042	154	172	54	56	0.380464	1	PSMA1-PSMA4 PSMA4-PSMB2 PSMA7-PSMA1 PSMA1-PSMB2 PSMA4-PSMB3 PSMA7-PSMA5 PSMA1-PSMA5 PSMA7-PSMA4 PSMA1-PSMA2 PSMA5-PSMB2 PSMA2-PSMA5 PSMA7-PSMB2 PSMA7-PSMA2 PSMB3-PSMB2 PSMA4-PSMA5 PSMA5-PSMB5 PSMB6-PSMB5 PSMA2-PSMB2 PSMA2-PSMA4 PSMA7-PSMB6 PSMA5-PSMB6 PSMA1-PSMB3 PSMA1-PSMB6 PSMB1-PSMA1 PSMA1-PSMB7 PSMA7-PSMB5 PSMB1-PSMB6 PSMB1-PSMA5 PSMA7-PSMB3 PSMB1-PSMA4 PSMA5-PSMB3 PSMB6-PSMB2 PSMA7-PSMB1 PSM…	PSMA7-PSMA5 PSMA7-PSMA4 PSMA5-PSMB6 PSMA4-PSMB2 PSMA7-PSMB2 PSMA7-PSMA1 PSMA1-PSMB2 PSMA7-PSMB6 PSMA4-PSMA5 PSMA1-PSMA5 PSMA4-PSMB6 PSMA5-PSMB2 PSMB6-PSMB2 PSMA2-PSMB2 PSMA7-PSMB1 PSMB1-PSMB6 PSMA4-PSMB5 PSMA1-PSMA4 PSMA1-PSMA2 PSMB1-PSMA4 PSMA4-PSMB3 PSMB1-PSMA5 PSMA2-PSMA4 PSMA1-PSMB6 PSMA7-PSMB4 PSMB1-PSMB2 PSMA5-PSMB4 PSMB3-PSMB2 PSMA7-PSMB5 PSMB5-PSMB2 PSMB6-PSMB5 PSMA7-PSMA2 PSMA2-PSMA5 PSM…
GO:1990837	MF	sequence-specific double-stranded DNA binding	0.873203	9	11	16	13	0.382552	1	YBX1-DHX9 RPS3-YBX1 RPS3-DHX9 YBX1-HNRNPU RPS3-HNRNPU HNRNPU-DHX9 PARP1-DHX9 PARP1-YBX1 PARP1-TOP1	RPS3-HNRNPU YBX1-HNRNPU YBX1-DHX9 RPS3-YBX1 RPS3-DHX9 HNRNPU-DHX9 TOP1-DHX9 TOP1-HNRNPU TOP1-YBX1 PRMT5-ACTN4 TOP1-RPS3
GO:0042273	BP	ribosomal large subunit biogenesis	0.868788	3	5	6	6	0.384963	1	RPL7-RPL26 RPL35A-RPL7 RPL35A-RPL26	RPL35A-RPL7 RPL35A-RPL14 RPL35A-RPL26 RPL7-RPL26 RPL7-RPL14
GO:0097458	CC	neuron part	0.866182	2	4	14	16	0.386391	1	GARS-CTTN RPL28-RPS6	GARS-STAT1 GARS-CTTN KIAA1598-COPS5 RPL28-RPS6
GO:0016042	BP	lipid catabolic process	0.864728	1	2	7	8	0.387188	1	ACAT1-ACAT2	ACAA2-YWHAH ACAT1-ACAT2
GO:0008187	MF	poly-pyrimidine tract binding	-0.864455	3	1	5	4	0.387338	1	PABPC1-HNRNPU PABPC1-PTBP1 PTBP1-HNRNPU	PABPC1-HNRNPU
GO:0005730	CC	nucleolus	0.857964	400	389	67	69	0.390912	1	RPL13-RPS3A RPS3A-RPS11 RPS3A-RPS14 RPS14-RPS11 RPL13-RPS11 RPL13-RPS14 RPS3A-RPS13 ILF3-DDX21 CCDC86-DDX21 RPS13-RPS11 RPS14-RPS13 ILF2-DDX21 RPL13-CCDC86 RPL3-ILF3 RPL5-SF3B3 ILF2-ILF3 RPS3A-CCDC86 RPL23A-CCDC86 RPS6-CCDC86 RPL13-RPS13 RPL3-DDX21 RPS3A-ILF3 RPL13-RPS6 RPL3-RPS3A RPL3-RPS11 ILF3-CCDC86 RPS3A-RPL26 RPS6-DDX21 RPS11-ILF3 RPS3-RPS25 XRCC6-ILF3 RPL13-RPL3 RPS3A-RPL23A RPS11-CCDC86 R…	CCDC86-DDX21 RPS13-RPS11 RPS14-RPS13 RPS3A-RPS13 RPS3A-RPS11 RPL13-RPS3A RPS3A-RPS14 RPL23A-CCDC86 RPS14-RPS11 RPL13-RPS13 ILF2-DDX21 RPL13-RPS14 RPS3A-RPS6 RPL23A-DDX21 RPL13-RPS6 RPL13-RPS11 RPS3-RPS11 RPS11-RPS6 RPL5-SF3B3 RPS13-RPS6 RPL23A-ILF3 ILF3-DDX21 ILF2-ILF3 RPS14-RPS6 ILF2-CCDC86 RPS3A-RPL23A RPS3-RPS3A RPL23A-ILF2 RPL26-RPL23A RPL13-CCDC86 RPS3-RPS13 TOP1-CCDC86 RPL13-RPL23A RPS11-RP…
GO:0045934	BP	negative regulation of nucleobase-containing compound metabolic process	-0.854114	341	297	58	63	0.393042	1	XRCC6-XRCC5 DHX9-ILF3 SYNCRIP-YBX1 YBX1-ILF3 HNRNPA1-DHX9 SYNCRIP-HNRNPA1 SYNCRIP-ILF3 HNRNPA1-YBX1 RPS14-RPS13 HNRNPA1-HNRNPA0 HNRNPA1-ILF3 SYNCRIP-DHX9 YBX1-HIST1H2AJ SYNCRIP-RPS3 SYNCRIP-HNRNPA0 HNRNPA1-HIST1H4A HNRNPA1-HIST1H2AJ HIST1H4A-HIST1H2AJ HIST2H3A-HIST1H2AJ YBX1-HNRNPA0 YBX1-DHX9 HIST1H4A-YBX1 XRCC6-ILF3 HNRNPA0-HIST1H2AJ RPL10-RPS14 ILF3-HNRNPA0 DHX9-HNRNPA0 SYNCRIP-HIST1H2AJ HIST1H…	XRCC6-XRCC5 RPS14-RPS13 HIST2H3A-HIST1H2AJ HIST1H4A-HIST1H2AJ YBX1-HIST1H2AJ HIST1H1B-HNRNPA0 SYNCRIP-HIST1H4A SYNCRIP-RPS3 SYNCRIP-HNRNPA1 HNRNPA1-YBX1 SYNCRIP-HIST1H2AJ SYNCRIP-RBMX HNRNPA1-HIST1H2AJ HNRNPA1-HIST1H1B HIST1H4A-HIST2H3A SYNCRIP-HNRNPU HNRNPA1-HNRNPA0 SYNCRIP-HIST1H1B HIST1H1B-HIST1H2AJ RBMX-HNRNPU HIST1H1B-YBX1 SYNCRIP-HNRNPA0 HNRNPA0-HIST1H2AJ SYNCRIP-YBX1 HNRNPA1-HIST1H4A HIST1…
GO:0031647	BP	regulation of protein stability	-0.84882	27	27	30	31	0.395981	1	HSP90AA1-HSP90AB1 CCT6A-CCT2 CCT4-CCT7 CCT6A-CCT7 TCP1-CCT7 TCP1-CCT6A CCT6A-CCT4 CCT4-CCT2 TCP1-CCT4 CCT2-CCT7 CCT3-CCT7 TCP1-CCT2 CCT6A-CCT3 CCT3-CCT4 TCP1-CCT3 CCT6A-CCT5 CCT5-CCT2 CCT3-CCT2 CCT5-CCT4 TCP1-CCT5 CCT5-CCT7 RPS7-RPL11 PEX19-RPL5 CCT5-CCT3 LAMP1-LEPRE1 RPS7-RPL23 PSMD8-KIAA1967	HSP90AA1-HSP90AB1 CCT6A-CCT2 CCT4-CCT7 CCT6A-CCT4 CCT4-CCT2 CCT6A-CCT7 TCP1-CCT7 TCP1-CCT6A CCT3-CCT7 CCT2-CCT7 CCT3-CCT4 TCP1-CCT4 CCT6A-CCT3 TCP1-CCT3 CCT3-CCT2 TCP1-CCT2 CCT5-CCT2 CCT6A-CCT5 CCT5-CCT4 CCT5-CCT7 TCP1-CCT5 CCT5-CCT3 PEX19-RPL5 PSMD8-KIAA1967 CTSA-SUGT1 HIST1H1B-RPS7 CALR-NAA15
GO:0016052	BP	carbohydrate catabolic process	0.846923	1	2	15	12	0.397038	1	ALDOA-PKM2	ALDOA-PKM2 SORD-NUDT5
GO:0004175	MF	endopeptidase activity	0.845561	2	3	11	10	0.397798	1	IDE-CLPP PMPCA-CTSZ	IDE-USP15 IDE-CLPP CLPP-USP15
GO:0006959	BP	humoral immune response	-0.842477	1	0	5	5	0.399521	1	RPS19-HIST2H2BE
GO:0044238	BP	primary metabolic process	0.840599	3906	4345	426	458	0.400573	1	PSMA1-PSMA4 PSMA4-PSMB2 PSMA7-PSMA1 PSMA1-PSMB2 PSMA4-PSMB3 PSMA7-PSMA5 PSMA1-PSMA5 XRCC6-XRCC5 PSMA7-PSMA4 PSMA1-PSMA2 PSMA5-PSMB2 PSMA2-PSMA5 PSMA7-PSMB2 PSMA7-PSMA2 PSMB3-PSMB2 PSMA4-PSMA5 PSMA5-PSMB5 HSP90AA1-HSP90AB1 PSMB6-PSMB5 RPS2-RPS4X PSMA2-PSMB2 PSMA2-PSMA4 PSMA7-PSMB6 PSMA5-PSMB6 PSMA1-PSMB3 PSMA1-PSMB6 PSMB1-PSMA1 PSMA1-PSMB7 PSMA7-PSMB5 PSMB1-PSMB6 PSMB1-PSMA5 PSMA7-PSMB3 PSMB1-PSMA…	PSMA7-PSMA5 HSP90AA1-HSP90AB1 PSMA7-PSMA4 PSMA5-PSMB6 PSMA4-PSMB2 PSMA7-PSMB2 PSMA7-PSMA1 PSMA1-PSMB2 PSMA7-PSMB6 PSMA4-PSMA5 PSMA1-PSMA5 PSMA4-PSMB6 PSMA5-PSMB2 PSMB6-PSMB2 PSMA2-PSMB2 PSMA7-PSMB1 PSMB1-PSMB6 PSMA4-PSMB5 PSMA1-PSMA4 PSMA1-PSMA2 PSMB1-PSMA4 PSMA4-PSMB3 PSMB1-PSMA5 PSMA2-PSMA4 PSMA1-PSMB6 PSMA7-PSMB4 PSMB1-PSMB2 PSMA5-PSMB4 XRCC6-XRCC5 PSMB3-PSMB2 PSMA7-PSMB5 PSMB5-PSMB2 PSMB6-PSM…
GO:0071013	CC	catalytic step 2 spliceosome	0.840242	34	36	16	22	0.400773	1	SYNCRIP-HNRNPA1 HNRNPA1-HNRNPA2B1 SYNCRIP-HNRNPA2B1 HNRNPA1-PABPC1 SYNCRIP-HNRNPU HNRNPA1-HNRNPA3 HNRNPA1-DDX5 PABPC1-HNRNPA2B1 SYNCRIP-DDX5 RBMX-HNRNPU HNRNPA2B1-HNRNPA3 SYNCRIP-RBMX SYNCRIP-PABPC1 SYNCRIP-HNRNPA3 HNRNPA1-HNRNPU PABPC1-HNRNPA3 DDX5-HNRNPA2B1 DDX5-HNRNPU HNRNPA1-RBMX DDX5-HNRNPA3 HNRNPA2B1-HNRNPU HNRNPR-HNRNPU HNRNPR-SYNCRIP PABPC1-DDX5 HNRNPA2B1-RBMX HNRNPR-RBMX DDX5-RBMX HNRNPA…	SYNCRIP-HNRNPA1 SYNCRIP-RBMX SYNCRIP-HNRNPU RBMX-HNRNPU HNRNPR-SYNCRIP HNRNPR-HNRNPU HNRNPR-RBMX HNRNPA1-RBMX HNRNPA1-HNRNPU HNRNPA1-PABPC1 HNRNPA1-DDX5 HNRNPR-HNRNPA1 SYNCRIP-DDX5 HNRNPA1-HNRNPA2B1 SYNCRIP-PABPC1 DDX5-RBMX DDX5-HNRNPU SYNCRIP-HNRNPA2B1 HNRNPR-DDX5 PABPC1-HNRNPA2B1 PABPC1-RBMX HNRNPR-PABPC1 HNRNPR-HNRNPA2B1 PABPC1-DDX5 PABPC1-HNRNPU HNRNPA1-HNRNPA3 HNRNPA2B1-RBMX HNRNPA2B1-HNRNPU…
GO:0042995	CC	cell projection	0.839448	10	15	26	27	0.401218	1	ACTN4-ACTN1 ARPC3-ACTR3 ARPC2-ACTR3 SEPT2-SEPT7 ARPC2-ARPC3 KIAA1598-ACTN1 KIAA1598-ACTN4 PAFAH1B1-TUBB3 GARS-CTTN RPL28-RPS6	ARPC3-ACTR3 ARPC2-ACTR3 ARPC2-ARPC3 SEPT2-SEPT7 ACTN4-ACTN1 KIAA1598-ACTN4 KIAA1598-ACTN1 GARS-STAT1 EZR-STMN1 GARS-CTTN RDX-ACTR3 MSN-TUBB3 ARPC2-RDX RPL28-RPS6 ARPC3-RDX
GO:0120025	CC	plasma membrane bounded cell projection	0.839448	10	15	26	27	0.401218	1	ACTN4-ACTN1 ARPC3-ACTR3 ARPC2-ACTR3 SEPT2-SEPT7 ARPC2-ARPC3 KIAA1598-ACTN1 KIAA1598-ACTN4 PAFAH1B1-TUBB3 GARS-CTTN RPL28-RPS6	ARPC3-ACTR3 ARPC2-ACTR3 ARPC2-ARPC3 SEPT2-SEPT7 ACTN4-ACTN1 KIAA1598-ACTN4 KIAA1598-ACTN1 GARS-STAT1 EZR-STMN1 GARS-CTTN RDX-ACTR3 MSN-TUBB3 ARPC2-RDX RPL28-RPS6 ARPC3-RDX
GO:0040008	BP	regulation of growth	0.838889	0	1	9	11	0.401532	1		EXOSC2-EXOSC4
GO:0051493	BP	regulation of cytoskeleton organization	0.838771	39	55	24	33	0.401598	1	ARPC1B-ACTR3 ARPC3-ACTR3 ARPC1B-ARPC3 ARPC2-ACTR3 ARPC1B-ARPC4 ARPC5-ACTR3 ARPC4-ACTR3 ARPC2-ARPC5 ARPC5-ACTR2 ARPC3-ARPC4 ARPC1B-ARPC2 ACTR3-ACTR2 ARPC1B-ARPC5 ARPC2-ARPC3 ARPC3-ARPC5 ARPC2-ARPC4 ARPC5-ARPC1A ARPC2-ACTR2 ARPC5-ARPC4 ARPC1B-ACTR2 ARPC5-ARPC5L ARPC2-ARPC1A ARPC3-ARPC1A ACTR3-ARPC1A ARPC1B-ARPC1A ACTR2-ARPC5L ACTR3-ARPC5L ARPC4-ACTR2 ARPC2-ARPC5L ARPC1B-ARPC5L ARPC3-ACTR2 ARPC4-ARP…	ARPC1B-ARPC4 ARPC1B-ARPC3 ARPC4-ACTR3 ARPC1B-ACTR3 ARPC3-ARPC4 ARPC3-ACTR3 ARPC2-ACTR3 ARPC2-ARPC4 ARPC1B-ARPC2 ARPC5-ACTR3 ARPC2-ARPC5 ARPC2-ARPC3 ARPC5-ACTR2 ARPC5-ARPC4 ARPC1B-ARPC5 ACTR3-ACTR2 ARPC3-ARPC5 ARPC4-ACTR2 ARPC5-ARPC5L ARPC1B-ARPC1A ARPC1B-ACTR2 RPS3-HNRNPU ARPC4-ARPC1A ACTR3-ARPC1A ARPC3-ACTR2 ARPC5-ARPC1A ARPC2-ACTR2 ACTR2-ARPC5L ARPC3-ARPC1A ARPC2-ARPC1A ACTR3-ARPC5L ARPC2-ARPC5…
GO:0006807	BP	nitrogen compound metabolic process	0.837099	3787	4172	421	446	0.402537	1	PSMA1-PSMA4 PSMA4-PSMB2 PSMA7-PSMA1 PSMA1-PSMB2 PSMA4-PSMB3 PSMA7-PSMA5 PSMA1-PSMA5 XRCC6-XRCC5 PSMA7-PSMA4 PSMA1-PSMA2 PSMA5-PSMB2 PSMA2-PSMA5 PSMA7-PSMB2 PSMA7-PSMA2 PSMB3-PSMB2 PSMA4-PSMA5 PSMA5-PSMB5 HSP90AA1-HSP90AB1 PSMB6-PSMB5 RPS2-RPS4X PSMA2-PSMB2 PSMA2-PSMA4 PSMA7-PSMB6 PSMA5-PSMB6 PSMA1-PSMB3 PSMA1-PSMB6 PSMB1-PSMA1 PSMA1-PSMB7 PSMA7-PSMB5 PSMB1-PSMB6 PSMB1-PSMA5 PSMA7-PSMB3 PSMB1-PSMA…	PSMA7-PSMA5 HSP90AA1-HSP90AB1 PSMA7-PSMA4 PSMA5-PSMB6 PSMA4-PSMB2 PSMA7-PSMB2 PSMA7-PSMA1 PSMA1-PSMB2 PSMA7-PSMB6 PSMA4-PSMA5 PSMA1-PSMA5 PSMA4-PSMB6 PSMA5-PSMB2 PSMB6-PSMB2 PSMA2-PSMB2 PSMA7-PSMB1 PSMB1-PSMB6 PSMA4-PSMB5 PSMA1-PSMA4 PSMA1-PSMA2 PSMB1-PSMA4 PSMA4-PSMB3 PSMB1-PSMA5 PSMA2-PSMA4 PSMA1-PSMB6 PSMA7-PSMB4 PSMB1-PSMB2 PSMA5-PSMB4 XRCC6-XRCC5 PSMB3-PSMB2 PSMA7-PSMB5 PSMB5-PSMB2 PSMB6-PSM…
GO:0048025	BP	negative regulation of mRNA splicing, via spliceosome	-0.832293	1	0	3	3	0.405244	1	PTBP1-RBMX
GO:0050686	BP	negative regulation of mRNA processing	-0.832293	1	0	3	3	0.405244	1	PTBP1-RBMX
GO:0043069	BP	negative regulation of programmed cell death	-0.831424	16	16	31	35	0.405734	1	RPL10-RPS3A CAT-PRDX2 YWHAE-YWHAZ CDK1-RPS3A SFN-YWHAE DFFA-YWHAE SFN-YWHAZ ACAA2-YWHAE RPL10-QARS ENO1-ANXA5 CSDA-RPS3A SFN-ACAA2 CDK1-RPL10 GPX1-YWHAZ QARS-RPS3A CSDA-RPL10	RPL10-RPS3A CAT-PRDX2 YWHAE-YWHAZ RPS3A-SQSTM1 CSDA-RPS3A RPL10-SQSTM1 CSDA-RPL10 SFN-YWHAE XIAP-HYOU1 RPL10-QARS ACAA2-YWHAE CDK1-RPS3A SFN-YWHAZ ANXA5-GSTP1 DFFA-YWHAE CDK1-CSDA
GO:0008144	MF	drug binding	0.831116	4	9	25	25	0.405908	1	HSP90AA1-HSP90AB1 HNRNPU-DHX9 PRPS2-PRPS1 FKBP4-TRNT1	HSP90AA1-HSP90AB1 FKBP4-TRNT1 HNRNPU-DHX9 TOP1-DHX9 TOP1-HNRNPU TWF1-OLA1 FKBP10-TRNT1 FKBP4-FKBP10 IDE-ATP5A1
GO:0032271	BP	regulation of protein polymerization	-0.829391	36	36	14	16	0.406883	1	ARPC1B-ACTR3 ARPC3-ACTR3 ARPC1B-ARPC3 ARPC2-ACTR3 ARPC1B-ARPC4 ARPC5-ACTR3 ARPC4-ACTR3 ARPC2-ARPC5 ARPC5-ACTR2 ARPC3-ARPC4 ARPC1B-ARPC2 ACTR3-ACTR2 ARPC1B-ARPC5 ARPC2-ARPC3 ARPC3-ARPC5 ARPC2-ARPC4 ARPC5-ARPC1A ARPC2-ACTR2 ARPC5-ARPC4 ARPC1B-ACTR2 ARPC5-ARPC5L ARPC2-ARPC1A ARPC3-ARPC1A ACTR3-ARPC1A ARPC1B-ARPC1A ACTR2-ARPC5L ACTR3-ARPC5L ARPC4-ACTR2 ARPC2-ARPC5L ARPC1B-ARPC5L ARPC3-ACTR2 ARPC4-ARP…	ARPC1B-ARPC4 ARPC1B-ARPC3 ARPC4-ACTR3 ARPC1B-ACTR3 ARPC3-ARPC4 ARPC3-ACTR3 ARPC2-ACTR3 ARPC2-ARPC4 ARPC1B-ARPC2 ARPC5-ACTR3 ARPC2-ARPC5 ARPC2-ARPC3 ARPC5-ACTR2 ARPC5-ARPC4 ARPC1B-ARPC5 ACTR3-ACTR2 ARPC3-ARPC5 ARPC4-ACTR2 ARPC5-ARPC5L ARPC1B-ARPC1A ARPC1B-ACTR2 ARPC4-ARPC1A ACTR3-ARPC1A ARPC3-ACTR2 ARPC5-ARPC1A ARPC2-ACTR2 ACTR2-ARPC5L ARPC3-ARPC1A ARPC2-ARPC1A ACTR3-ARPC5L ARPC2-ARPC5L ARPC1B-ARP…
GO:1902494	CC	catalytic complex	0.828278	347	406	118	128	0.407513	1	PSMA1-PSMA4 PSMA4-PSMB2 PSMA7-PSMA1 PSMA1-PSMB2 PSMA4-PSMB3 PSMA7-PSMA5 PSMA1-PSMA5 PSMA7-PSMA4 PSMA1-PSMA2 PSMA5-PSMB2 PSMA2-PSMA5 PSMA7-PSMB2 PSMA7-PSMA2 PSMB3-PSMB2 PSMA4-PSMA5 PSMA5-PSMB5 PSMB6-PSMB5 PSMA2-PSMB2 PSMA2-PSMA4 PSMA7-PSMB6 PSMA5-PSMB6 PSMA1-PSMB3 PSMA1-PSMB6 PSMB1-PSMA1 PSMA1-PSMB7 PSMA7-PSMB5 PSMB1-PSMB6 PSMB1-PSMA5 PSMA7-PSMB3 PSMB1-PSMA4 PSMA5-PSMB3 PSMB6-PSMB2 PSMA7-PSMB1 PSM…	PSMA7-PSMA5 PSMA7-PSMA4 PSMA5-PSMB6 PSMA4-PSMB2 PSMA7-PSMB2 PSMA7-PSMA1 PSMA1-PSMB2 PSMA7-PSMB6 PSMA4-PSMA5 PSMA1-PSMA5 PSMA4-PSMB6 PSMA5-PSMB2 PSMB6-PSMB2 PSMA2-PSMB2 PSMA7-PSMB1 PSMB1-PSMB6 PSMA4-PSMB5 PSMA1-PSMA4 PSMA1-PSMA2 PSMB1-PSMA4 PSMA4-PSMB3 PSMB1-PSMA5 PSMA2-PSMA4 PSMA1-PSMB6 PSMA7-PSMB4 PSMB1-PSMB2 PSMA5-PSMB4 PSMB3-PSMB2 PSMA7-PSMB5 PSMB5-PSMB2 PSMB6-PSMB5 PSMA7-PSMA2 PSMA2-PSMA5 PSM…
GO:0010604	BP	positive regulation of macromolecule metabolic process	0.827911	474	499	107	109	0.407721	1	XRCC6-XRCC5 HSP90AA1-HSP90AB1 RPS2-RPS4X SYNCRIP-RPS2 CCT6A-CCT2 CCT4-CCT7 SYNCRIP-RPS4X DHX9-ILF3 CCT6A-CCT7 TCP1-CCT7 TCP1-CCT6A SYNCRIP-YBX1 ILF3-DDX21 CCT6A-CCT4 YBX1-ILF3 RPS2-RPS3 RPS4X-HNRNPA0 YBX1-DDX21 HNRNPA1-DHX9 SYNCRIP-HNRNPA1 CCT4-CCT2 SYNCRIP-ILF3 HNRNPA1-RPS4X HNRNPA1-YBX1 SYNCRIP-DDX21 HNRNPA1-HNRNPA0 RPS4X-YBX1 TCP1-CCT4 CCT2-CCT7 RPS2-YBX1 ILF2-DDX21 HNRNPA1-ILF3 SYNCRIP-DHX9 P…	HSP90AA1-HSP90AB1 XRCC6-XRCC5 RPS2-RPS4X CCT6A-CCT2 CCT4-CCT7 CCT6A-CCT4 CCT4-CCT2 CCT6A-CCT7 SYNCRIP-RPS4X TCP1-CCT7 SYNCRIP-RPS2 TCP1-CCT6A RPS3-RPS4X PSMC2-PSMC1 CCT3-CCT7 SYNCRIP-DDX21 RPS4X-HNRNPU RPS2-RPS3 ILF2-DDX21 HIST1H1B-HNRNPA0 CCT2-CCT7 CCT3-CCT4 TCP1-CCT4 SYNCRIP-HIST1H4A SYNCRIP-RPS3 SYNCRIP-HNRNPA1 HNRNPA1-YBX1 CCT6A-CCT3 RPS4X-HIST1H4A RBMX-RPS4X SYNCRIP-RBMX RBMX-DDX21 HNRNPA1-H…
GO:0046903	BP	secretion	0.826739	68	74	73	70	0.408385	1	XRCC6-XRCC5 PSMA2-PSMA5 HSP90AA1-HSP90AB1 ACTN4-ACTN1 PSMB1-PSMA5 PSMA2-PSMB7 PSMB1-PSMA2 PSMA5-PSMB7 PSMB1-PSMB7 ARPC5-ACTR2 PSMD12-PSMD3 PSMD11-PSMD12 PSMD12-PSMD13 PSMD3-PSMD1 PSMD11-PSMD3 PSMD14-PSMD3 XRCC6-ILF2 PSMC2-PSMD2 PSMD12-PSMD1 PSMD12-PSMD14 XRCC5-ILF2 PSMD11-PSMD14 XRCC6-AGL XRCC5-AGL COPB1-COPA PSMD14-PSMD1 PSMD11-PSMD13 PSMD3-PSMD13 PSMD1-PSMD13 PSMD11-PSMD1 AGL-ILF2 PSMD11-PSMD7 …	HSP90AA1-HSP90AB1 PSMB1-PSMA5 XRCC6-XRCC5 PSMA2-PSMA5 PSMB1-PSMA2 PSMD12-PSMD7 PSMD12-PSMD1 PSMA5-PSMB7 PSMA2-PSMB7 PSMB1-PSMB7 PSMD11-PSMD12 ARPC5-ACTR2 PSMD7-PSMD1 PSMD12-PSMD3 PSMD12-PSMD14 PSMC2-PSMD2 PSMD14-PSMD1 ACTN4-ACTN1 PSMD3-PSMD1 PSMD3-PSMD7 PSMD11-PSMD1 PSMD14-PSMD7 PSMD11-PSMD7 PSMD11-PSMD14 PSMD11-PSMD3 PSMD14-PSMD3 PSMD12-PSMD13 HSP90AB1-CAP1 AGL-ILF2 PSMD1-PSMD13 HSP90AA1-CAP1 PS…
GO:0030833	BP	regulation of actin filament polymerization	-0.822852	36	36	12	13	0.410592	1	ARPC1B-ACTR3 ARPC3-ACTR3 ARPC1B-ARPC3 ARPC2-ACTR3 ARPC1B-ARPC4 ARPC5-ACTR3 ARPC4-ACTR3 ARPC2-ARPC5 ARPC5-ACTR2 ARPC3-ARPC4 ARPC1B-ARPC2 ACTR3-ACTR2 ARPC1B-ARPC5 ARPC2-ARPC3 ARPC3-ARPC5 ARPC2-ARPC4 ARPC5-ARPC1A ARPC2-ACTR2 ARPC5-ARPC4 ARPC1B-ACTR2 ARPC5-ARPC5L ARPC2-ARPC1A ARPC3-ARPC1A ACTR3-ARPC1A ARPC1B-ARPC1A ACTR2-ARPC5L ACTR3-ARPC5L ARPC4-ACTR2 ARPC2-ARPC5L ARPC1B-ARPC5L ARPC3-ACTR2 ARPC4-ARP…	ARPC1B-ARPC4 ARPC1B-ARPC3 ARPC4-ACTR3 ARPC1B-ACTR3 ARPC3-ARPC4 ARPC3-ACTR3 ARPC2-ACTR3 ARPC2-ARPC4 ARPC1B-ARPC2 ARPC5-ACTR3 ARPC2-ARPC5 ARPC2-ARPC3 ARPC5-ACTR2 ARPC5-ARPC4 ARPC1B-ARPC5 ACTR3-ACTR2 ARPC3-ARPC5 ARPC4-ACTR2 ARPC5-ARPC5L ARPC1B-ARPC1A ARPC1B-ACTR2 ARPC4-ARPC1A ACTR3-ARPC1A ARPC3-ACTR2 ARPC5-ARPC1A ARPC2-ACTR2 ACTR2-ARPC5L ARPC3-ARPC1A ARPC2-ARPC1A ACTR3-ARPC5L ARPC2-ARPC5L ARPC1B-ARP…
GO:0036002	MF	pre-mRNA binding	-0.821525	15	10	6	6	0.411347	1	HNRNPA1-TRA2B HNRNPA1-HNRNPL HNRNPA1-DDX5 DDX5-TRA2B HNRNPL-HNRNPU HNRNPA1-HNRNPU TRA2B-HNRNPU DDX5-HNRNPU HNRNPL-TRA2B HNRNPA1-PTBP1 HNRNPL-DDX5 DDX5-PTBP1 PTBP1-TRA2B HNRNPL-PTBP1 PTBP1-HNRNPU	HNRNPA1-HNRNPL HNRNPA1-HNRNPU HNRNPL-HNRNPU HNRNPA1-TRA2B HNRNPA1-DDX5 HNRNPL-TRA2B TRA2B-HNRNPU DDX5-TRA2B DDX5-HNRNPU HNRNPL-DDX5
GO:0043066	BP	negative regulation of apoptotic process	-0.819256	16	16	31	34	0.41264	1	RPL10-RPS3A CAT-PRDX2 YWHAE-YWHAZ CDK1-RPS3A SFN-YWHAE DFFA-YWHAE SFN-YWHAZ ACAA2-YWHAE RPL10-QARS ENO1-ANXA5 CSDA-RPS3A SFN-ACAA2 CDK1-RPL10 GPX1-YWHAZ QARS-RPS3A CSDA-RPL10	RPL10-RPS3A CAT-PRDX2 YWHAE-YWHAZ RPS3A-SQSTM1 CSDA-RPS3A RPL10-SQSTM1 CSDA-RPL10 SFN-YWHAE XIAP-HYOU1 RPL10-QARS ACAA2-YWHAE CDK1-RPS3A SFN-YWHAZ ANXA5-GSTP1 DFFA-YWHAE CDK1-CSDA
GO:0022402	BP	cell cycle process	0.816477	27	44	48	55	0.414227	1	MCM4-MCM6 MCM2-MCM6 MCM4-MCM7 MCM4-MCM2 YWHAG-YWHAE YWHAE-TUBB4B YWHAG-TUBB4B MCM7-MCM6 RPS27-RPL26 MCM7-MCM2 RPS3-RPL26 SFN-TUBB4B PAFAH1B1-TUBB4B SFN-YWHAG SFN-YWHAE RPA1-PPME1 RPS3-RPS27 PAFAH1B1-YWHAE CDK1-RPL26 PAFAH1B1-YWHAG MCM5-MCM7 CDK1-RPS27 RPS3-DYNC1H1 MCM3-MCM7 MCM3-MCM4 RPS27A-NUP43 NUP43-SEH1L	MCM4-MCM6 MCM4-MCM7 MCM2-MCM6 MCM7-MCM6 RPS3-RPL26 MCM4-MCM2 YWHAG-YWHAE MCM7-MCM2 MCM5-MCM7 YWHAE-TUBB4B YWHAG-TUBB4B RPA1-PPME1 MCM3-MCM7 RPS3-RPS27 MCM3-MCM4 MCM4-MCM5 TPR-RPS3 TPR-RPS27 CDK1-RPL26 PPP2R2A-NUP43 SFN-YWHAE RPS27-RPL26 TPR-RPL26 MCM3-MCM6 EZR-STMN1 MCM5-MCM6 RPL26-DYNC1H1 NES-GADD45GIP1 SSNA1-PPP2R2A SFN-YWHAG MCM3-MCM5 SFN-TUBB4B SSNA1-RPA1 NUP43-SEH1L NPM1-MCM2 NASP-NUDC NASP-…
GO:0009725	BP	response to hormone	0.81637	0	1	12	12	0.414288	1		STAT1-ME1
GO:1901990	BP	regulation of mitotic cell cycle phase transition	0.811664	150	168	50	54	0.416984	1	PSMA1-PSMA4 PSMA4-PSMB2 PSMA7-PSMA1 PSMA1-PSMB2 PSMA4-PSMB3 PSMA7-PSMA5 PSMA1-PSMA5 PSMA7-PSMA4 PSMA1-PSMA2 PSMA5-PSMB2 PSMA2-PSMA5 PSMA7-PSMB2 PSMA7-PSMA2 PSMB3-PSMB2 PSMA4-PSMA5 PSMA5-PSMB5 PSMB6-PSMB5 PSMA2-PSMB2 PSMA2-PSMA4 PSMA7-PSMB6 PSMA5-PSMB6 PSMA1-PSMB3 PSMA1-PSMB6 PSMB1-PSMA1 PSMA1-PSMB7 PSMA7-PSMB5 PSMB1-PSMB6 PSMB1-PSMA5 PSMA7-PSMB3 PSMB1-PSMA4 PSMA5-PSMB3 PSMB6-PSMB2 PSMA7-PSMB1 PSM…	PSMA7-PSMA5 PSMA7-PSMA4 PSMA5-PSMB6 PSMA4-PSMB2 PSMA7-PSMB2 PSMA7-PSMA1 PSMA1-PSMB2 PSMA7-PSMB6 PSMA4-PSMA5 PSMA1-PSMA5 PSMA4-PSMB6 PSMA5-PSMB2 PSMB6-PSMB2 PSMA2-PSMB2 PSMA7-PSMB1 PSMB1-PSMB6 PSMA4-PSMB5 PSMA1-PSMA4 PSMA1-PSMA2 PSMB1-PSMA4 PSMA4-PSMB3 PSMB1-PSMA5 PSMA2-PSMA4 PSMA1-PSMB6 PSMA7-PSMB4 PSMB1-PSMB2 PSMA5-PSMB4 PSMB3-PSMB2 PSMA7-PSMB5 PSMB5-PSMB2 PSMB6-PSMB5 PSMA7-PSMA2 PSMA2-PSMA5 PSM…
GO:1900739	BP	regulation of protein insertion into mitochondrial membrane involved in apoptotic signaling pathway	-0.811146	16	15	8	8	0.417282	1	YWHAG-YWHAZ YWHAG-YWHAH YWHAB-YWHAZ YWHAG-YWHAE YWHAE-YWHAH YWHAZ-YWHAH YWHAE-YWHAZ YWHAB-YWHAG SFN-YWHAG SFN-YWHAE YWHAB-YWHAH YWHAQ-YWHAB SFN-YWHAZ YWHAQ-YWHAZ YWHAB-YWHAE YWHAQ-YWHAG	YWHAG-YWHAZ YWHAG-YWHAE YWHAB-YWHAZ YWHAE-YWHAH YWHAB-YWHAG YWHAE-YWHAZ YWHAG-YWHAH YWHAZ-YWHAH SFN-YWHAE YWHAB-YWHAE SFN-YWHAH SFN-YWHAG YWHAB-YWHAH SFN-YWHAZ YWHAQ-YWHAH
GO:1900740	BP	positive regulation of protein insertion into mitochondrial membrane involved in apoptotic signaling pathway	-0.811146	16	15	8	8	0.417282	1	YWHAG-YWHAZ YWHAG-YWHAH YWHAB-YWHAZ YWHAG-YWHAE YWHAE-YWHAH YWHAZ-YWHAH YWHAE-YWHAZ YWHAB-YWHAG SFN-YWHAG SFN-YWHAE YWHAB-YWHAH YWHAQ-YWHAB SFN-YWHAZ YWHAQ-YWHAZ YWHAB-YWHAE YWHAQ-YWHAG	YWHAG-YWHAZ YWHAG-YWHAE YWHAB-YWHAZ YWHAE-YWHAH YWHAB-YWHAG YWHAE-YWHAZ YWHAG-YWHAH YWHAZ-YWHAH SFN-YWHAE YWHAB-YWHAE SFN-YWHAH SFN-YWHAG YWHAB-YWHAH SFN-YWHAZ YWHAQ-YWHAH
GO:1901030	BP	positive regulation of mitochondrial outer membrane permeabilization involved in apoptotic signaling pathway	-0.811146	16	15	8	8	0.417282	1	YWHAG-YWHAZ YWHAG-YWHAH YWHAB-YWHAZ YWHAG-YWHAE YWHAE-YWHAH YWHAZ-YWHAH YWHAE-YWHAZ YWHAB-YWHAG SFN-YWHAG SFN-YWHAE YWHAB-YWHAH YWHAQ-YWHAB SFN-YWHAZ YWHAQ-YWHAZ YWHAB-YWHAE YWHAQ-YWHAG	YWHAG-YWHAZ YWHAG-YWHAE YWHAB-YWHAZ YWHAE-YWHAH YWHAB-YWHAG YWHAE-YWHAZ YWHAG-YWHAH YWHAZ-YWHAH SFN-YWHAE YWHAB-YWHAE SFN-YWHAH SFN-YWHAG YWHAB-YWHAH SFN-YWHAZ YWHAQ-YWHAH
GO:0051049	BP	regulation of transport	-0.809785	28	27	33	39	0.418064	1	YWHAG-YWHAZ YWHAG-YWHAH YWHAB-YWHAZ YWHAG-YWHAE YWHAE-YWHAH YWHAZ-YWHAH YWHAE-YWHAZ YWHAB-YWHAG SFN-YWHAG DHX9-AHNAK SFN-YWHAE YWHAB-YWHAH YWHAQ-YWHAB SFN-YWHAZ ACAA2-YWHAE YWHAQ-YWHAZ YWHAB-YWHAE MSN-YWHAG LAMP1-LEPRE1 NMT1-AHNAK NMT1-DHX9 SFN-ACAA2 CALR-SAE1 MSN-YWHAE MSN-YWHAH YWHAQ-YWHAG TPR-DHX9 TPR-AHNAK	YWHAG-YWHAZ YWHAG-YWHAE YWHAB-YWHAZ YWHAE-YWHAH YWHAB-YWHAG YWHAE-YWHAZ ACAA2-YWHAH YWHAG-YWHAH TPR-DHX9 YWHAZ-YWHAH MSN-YWHAG SFN-YWHAE YWHAB-YWHAE MSN-YWHAE SFN-YWHAH ACAA2-YWHAE DHX9-AHNAK AHCYL1-MARCKS CALR-SAE1 SFN-YWHAG YWHAB-YWHAH SFN-YWHAZ MSN-YWHAZ MSN-YWHAH ANXA2-GSTO1 MSN-ACAA2 YWHAQ-YWHAH
GO:0009259	BP	ribonucleotide metabolic process	-0.80935	5	3	24	18	0.418314	1	ATP5B-ATP5A1 ALDOA-PKM2 CTPS1-ACAT1 ACAT1-ADSL PKM2-CTPS1	ATP5B-ATP5A1 ALDOA-PKM2 ACAT1-ADSL
GO:0046902	BP	regulation of mitochondrial membrane permeability	-0.807648	18	17	9	9	0.419293	1	YWHAG-YWHAZ YWHAG-YWHAH YWHAB-YWHAZ YWHAG-YWHAE YWHAE-YWHAH YWHAZ-YWHAH YWHAE-YWHAZ YWHAB-YWHAG SFN-YWHAG SFN-YWHAE YWHAB-YWHAH YWHAQ-YWHAB SFN-YWHAZ ACAA2-YWHAE YWHAQ-YWHAZ YWHAB-YWHAE SFN-ACAA2 YWHAQ-YWHAG	YWHAG-YWHAZ YWHAG-YWHAE YWHAB-YWHAZ YWHAE-YWHAH YWHAB-YWHAG YWHAE-YWHAZ ACAA2-YWHAH YWHAG-YWHAH YWHAZ-YWHAH SFN-YWHAE YWHAB-YWHAE SFN-YWHAH ACAA2-YWHAE SFN-YWHAG YWHAB-YWHAH SFN-YWHAZ YWHAQ-YWHAH
GO:0090559	BP	regulation of membrane permeability	-0.807648	18	17	9	9	0.419293	1	YWHAG-YWHAZ YWHAG-YWHAH YWHAB-YWHAZ YWHAG-YWHAE YWHAE-YWHAH YWHAZ-YWHAH YWHAE-YWHAZ YWHAB-YWHAG SFN-YWHAG SFN-YWHAE YWHAB-YWHAH YWHAQ-YWHAB SFN-YWHAZ ACAA2-YWHAE YWHAQ-YWHAZ YWHAB-YWHAE SFN-ACAA2 YWHAQ-YWHAG	YWHAG-YWHAZ YWHAG-YWHAE YWHAB-YWHAZ YWHAE-YWHAH YWHAB-YWHAG YWHAE-YWHAZ ACAA2-YWHAH YWHAG-YWHAH YWHAZ-YWHAH SFN-YWHAE YWHAB-YWHAE SFN-YWHAH ACAA2-YWHAE SFN-YWHAG YWHAB-YWHAH SFN-YWHAZ YWHAQ-YWHAH
GO:1901028	BP	regulation of mitochondrial outer membrane permeabilization involved in apoptotic signaling pathway	-0.807648	18	17	9	9	0.419293	1	YWHAG-YWHAZ YWHAG-YWHAH YWHAB-YWHAZ YWHAG-YWHAE YWHAE-YWHAH YWHAZ-YWHAH YWHAE-YWHAZ YWHAB-YWHAG SFN-YWHAG SFN-YWHAE YWHAB-YWHAH YWHAQ-YWHAB SFN-YWHAZ ACAA2-YWHAE YWHAQ-YWHAZ YWHAB-YWHAE SFN-ACAA2 YWHAQ-YWHAG	YWHAG-YWHAZ YWHAG-YWHAE YWHAB-YWHAZ YWHAE-YWHAH YWHAB-YWHAG YWHAE-YWHAZ ACAA2-YWHAH YWHAG-YWHAH YWHAZ-YWHAH SFN-YWHAE YWHAB-YWHAE SFN-YWHAH ACAA2-YWHAE SFN-YWHAG YWHAB-YWHAH SFN-YWHAZ YWHAQ-YWHAH
GO:0072522	BP	purine-containing compound biosynthetic process	-0.806879	6	5	22	17	0.419736	1	ATP5A1-PPAT ATP5B-ATP5A1 ALDOA-PKM2 ATP5B-PPAT ACAT1-ADSL PNP-HPRT1	ATP5A1-PPAT ATP5B-ATP5A1 ATP5B-PPAT ALDOA-PKM2 ACAT1-ADSL
GO:0003700	MF	DNA binding transcription factor activity	0.804346	3	5	12	13	0.421197	1	CSDA-YBX1 PARP1-YBX1 YBX1-TRIM25	CSDA-YBX1 YBX1-TRIM25 YBX1-PA2G4 CSDA-TRIM25 YBX1-DNAJC2
GO:0008064	BP	regulation of actin polymerization or depolymerization	-0.804028	36	36	13	14	0.421381	1	ARPC1B-ACTR3 ARPC3-ACTR3 ARPC1B-ARPC3 ARPC2-ACTR3 ARPC1B-ARPC4 ARPC5-ACTR3 ARPC4-ACTR3 ARPC2-ARPC5 ARPC5-ACTR2 ARPC3-ARPC4 ARPC1B-ARPC2 ACTR3-ACTR2 ARPC1B-ARPC5 ARPC2-ARPC3 ARPC3-ARPC5 ARPC2-ARPC4 ARPC5-ARPC1A ARPC2-ACTR2 ARPC5-ARPC4 ARPC1B-ACTR2 ARPC5-ARPC5L ARPC2-ARPC1A ARPC3-ARPC1A ACTR3-ARPC1A ARPC1B-ARPC1A ACTR2-ARPC5L ACTR3-ARPC5L ARPC4-ACTR2 ARPC2-ARPC5L ARPC1B-ARPC5L ARPC3-ACTR2 ARPC4-ARP…	ARPC1B-ARPC4 ARPC1B-ARPC3 ARPC4-ACTR3 ARPC1B-ACTR3 ARPC3-ARPC4 ARPC3-ACTR3 ARPC2-ACTR3 ARPC2-ARPC4 ARPC1B-ARPC2 ARPC5-ACTR3 ARPC2-ARPC5 ARPC2-ARPC3 ARPC5-ACTR2 ARPC5-ARPC4 ARPC1B-ARPC5 ACTR3-ACTR2 ARPC3-ARPC5 ARPC4-ACTR2 ARPC5-ARPC5L ARPC1B-ARPC1A ARPC1B-ACTR2 ARPC4-ARPC1A ACTR3-ARPC1A ARPC3-ACTR2 ARPC5-ARPC1A ARPC2-ACTR2 ACTR2-ARPC5L ARPC3-ARPC1A ARPC2-ARPC1A ACTR3-ARPC5L ARPC2-ARPC5L ARPC1B-ARP…
GO:0030832	BP	regulation of actin filament length	-0.804028	36	36	13	14	0.421381	1	ARPC1B-ACTR3 ARPC3-ACTR3 ARPC1B-ARPC3 ARPC2-ACTR3 ARPC1B-ARPC4 ARPC5-ACTR3 ARPC4-ACTR3 ARPC2-ARPC5 ARPC5-ACTR2 ARPC3-ARPC4 ARPC1B-ARPC2 ACTR3-ACTR2 ARPC1B-ARPC5 ARPC2-ARPC3 ARPC3-ARPC5 ARPC2-ARPC4 ARPC5-ARPC1A ARPC2-ACTR2 ARPC5-ARPC4 ARPC1B-ACTR2 ARPC5-ARPC5L ARPC2-ARPC1A ARPC3-ARPC1A ACTR3-ARPC1A ARPC1B-ARPC1A ACTR2-ARPC5L ACTR3-ARPC5L ARPC4-ACTR2 ARPC2-ARPC5L ARPC1B-ARPC5L ARPC3-ACTR2 ARPC4-ARP…	ARPC1B-ARPC4 ARPC1B-ARPC3 ARPC4-ACTR3 ARPC1B-ACTR3 ARPC3-ARPC4 ARPC3-ACTR3 ARPC2-ACTR3 ARPC2-ARPC4 ARPC1B-ARPC2 ARPC5-ACTR3 ARPC2-ARPC5 ARPC2-ARPC3 ARPC5-ACTR2 ARPC5-ARPC4 ARPC1B-ARPC5 ACTR3-ACTR2 ARPC3-ARPC5 ARPC4-ACTR2 ARPC5-ARPC5L ARPC1B-ARPC1A ARPC1B-ACTR2 ARPC4-ARPC1A ACTR3-ARPC1A ARPC3-ACTR2 ARPC5-ARPC1A ARPC2-ACTR2 ACTR2-ARPC5L ARPC3-ARPC1A ARPC2-ARPC1A ACTR3-ARPC5L ARPC2-ARPC5L ARPC1B-ARP…
GO:0009891	BP	positive regulation of biosynthetic process	0.802739	152	156	62	65	0.422125	1	XRCC6-XRCC5 HSP90AA1-HSP90AB1 CCT6A-CCT2 CCT4-CCT7 DHX9-ILF3 CCT6A-CCT7 TCP1-CCT7 TCP1-CCT6A CCT6A-CCT4 YBX1-ILF3 HNRNPA1-DHX9 CCT4-CCT2 HNRNPA1-RPS4X HNRNPA1-YBX1 RPS4X-YBX1 TCP1-CCT4 CCT2-CCT7 HNRNPA1-ILF3 PSMC4-PSMC5 RPS4X-ILF3 RPL26-RPS4X CCT3-CCT7 ILF2-ILF3 TCP1-CCT2 HNRNPA1-HNRNPA2B1 YBX1-DHX9 XRCC6-ILF3 PSMC2-PSMC1 CCT6A-CCT3 CCT3-CCT4 TCP1-CCT3 RPS4X-DHX9 XRCC5-ILF3 XRCC6-DHX9 HNRNPA1-RPL…	HSP90AA1-HSP90AB1 XRCC6-XRCC5 CCT6A-CCT2 CCT4-CCT7 CCT6A-CCT4 CCT4-CCT2 CCT6A-CCT7 TCP1-CCT7 TCP1-CCT6A PSMC2-PSMC1 CCT3-CCT7 RPS4X-HNRNPU CCT2-CCT7 CCT3-CCT4 TCP1-CCT4 HNRNPA1-YBX1 CCT6A-CCT3 RBMX-RPS4X RPL26-RPS4X ILF2-ILF3 RBMX-HNRNPU HNRNPA1-RPS4X TCP1-CCT3 CCT3-CCT2 TCP1-CCT2 RPS4X-ILF3 PSMC4-PSMC5 YBX1-ILF2 YBX1-ILF3 DHX9-ILF3 RPS9-RPS4X HNRNPA1-ILF2 CCT5-CCT2 HNRNPA1-RPL26 HNRNPA1-ILF3 RPS…
GO:0031328	BP	positive regulation of cellular biosynthetic process	0.802739	152	156	62	65	0.422125	1	XRCC6-XRCC5 HSP90AA1-HSP90AB1 CCT6A-CCT2 CCT4-CCT7 DHX9-ILF3 CCT6A-CCT7 TCP1-CCT7 TCP1-CCT6A CCT6A-CCT4 YBX1-ILF3 HNRNPA1-DHX9 CCT4-CCT2 HNRNPA1-RPS4X HNRNPA1-YBX1 RPS4X-YBX1 TCP1-CCT4 CCT2-CCT7 HNRNPA1-ILF3 PSMC4-PSMC5 RPS4X-ILF3 RPL26-RPS4X CCT3-CCT7 ILF2-ILF3 TCP1-CCT2 HNRNPA1-HNRNPA2B1 YBX1-DHX9 XRCC6-ILF3 PSMC2-PSMC1 CCT6A-CCT3 CCT3-CCT4 TCP1-CCT3 RPS4X-DHX9 XRCC5-ILF3 XRCC6-DHX9 HNRNPA1-RPL…	HSP90AA1-HSP90AB1 XRCC6-XRCC5 CCT6A-CCT2 CCT4-CCT7 CCT6A-CCT4 CCT4-CCT2 CCT6A-CCT7 TCP1-CCT7 TCP1-CCT6A PSMC2-PSMC1 CCT3-CCT7 RPS4X-HNRNPU CCT2-CCT7 CCT3-CCT4 TCP1-CCT4 HNRNPA1-YBX1 CCT6A-CCT3 RBMX-RPS4X RPL26-RPS4X ILF2-ILF3 RBMX-HNRNPU HNRNPA1-RPS4X TCP1-CCT3 CCT3-CCT2 TCP1-CCT2 RPS4X-ILF3 PSMC4-PSMC5 YBX1-ILF2 YBX1-ILF3 DHX9-ILF3 RPS9-RPS4X HNRNPA1-ILF2 CCT5-CCT2 HNRNPA1-RPL26 HNRNPA1-ILF3 RPS…
GO:0071345	BP	cellular response to cytokine stimulus	0.794739	22	28	12	13	0.426765	1	SYNCRIP-DHX9 SYNCRIP-RPS3 SYNCRIP-HNRNPU RPS3-DHX9 RBMX-HNRNPU SYNCRIP-RBMX RPS3-HNRNPU HNRNPU-DHX9 RBMX-DHX9 RPS3-RBMX RPL13A-DHX9 SYNCRIP-RPL13A RPL13A-HNRNPU CSDA-DHX9 SYNCRIP-CSDA RPS3-RPL13A TPR-DHX9 RBMX-RPL13A CSDA-HNRNPU SYNCRIP-TPR TPR-RBMX CSDA-RPS3	SYNCRIP-RPS3 SYNCRIP-RBMX SYNCRIP-HNRNPU RBMX-HNRNPU RPS3-HNRNPU RPS3-RBMX SYNCRIP-DHX9 RPS3-DHX9 RBMX-DHX9 HNRNPU-DHX9 RPS3-RPL13A RPL13A-HNRNPU SYNCRIP-CSDA CSDA-HNRNPU SYNCRIP-RPL13A CSDA-DHX9 TPR-RBMX TPR-DHX9 CSDA-RPS3 CSDA-RBMX RBMX-RPL13A SYNCRIP-TPR RPL13A-DHX9 TPR-HNRNPU TPR-RPS3 CSDA-RPL13A TPR-CSDA TPR-RPL13A
GO:0030838	BP	positive regulation of actin filament polymerization	-0.793977	36	36	10	11	0.427209	1	ARPC1B-ACTR3 ARPC3-ACTR3 ARPC1B-ARPC3 ARPC2-ACTR3 ARPC1B-ARPC4 ARPC5-ACTR3 ARPC4-ACTR3 ARPC2-ARPC5 ARPC5-ACTR2 ARPC3-ARPC4 ARPC1B-ARPC2 ACTR3-ACTR2 ARPC1B-ARPC5 ARPC2-ARPC3 ARPC3-ARPC5 ARPC2-ARPC4 ARPC5-ARPC1A ARPC2-ACTR2 ARPC5-ARPC4 ARPC1B-ACTR2 ARPC5-ARPC5L ARPC2-ARPC1A ARPC3-ARPC1A ACTR3-ARPC1A ARPC1B-ARPC1A ACTR2-ARPC5L ACTR3-ARPC5L ARPC4-ACTR2 ARPC2-ARPC5L ARPC1B-ARPC5L ARPC3-ACTR2 ARPC4-ARP…	ARPC1B-ARPC4 ARPC1B-ARPC3 ARPC4-ACTR3 ARPC1B-ACTR3 ARPC3-ARPC4 ARPC3-ACTR3 ARPC2-ACTR3 ARPC2-ARPC4 ARPC1B-ARPC2 ARPC5-ACTR3 ARPC2-ARPC5 ARPC2-ARPC3 ARPC5-ACTR2 ARPC5-ARPC4 ARPC1B-ARPC5 ACTR3-ACTR2 ARPC3-ARPC5 ARPC4-ACTR2 ARPC5-ARPC5L ARPC1B-ARPC1A ARPC1B-ACTR2 ARPC4-ARPC1A ACTR3-ARPC1A ARPC3-ACTR2 ARPC5-ARPC1A ARPC2-ACTR2 ACTR2-ARPC5L ARPC3-ARPC1A ARPC2-ARPC1A ACTR3-ARPC5L ARPC2-ARPC5L ARPC1B-ARP…
GO:0005874	CC	microtubule	-0.792152	33	32	18	19	0.428272	1	CCT6A-CCT2 CCT4-CCT7 CCT6A-CCT7 TCP1-CCT7 TCP1-CCT6A CCT6A-CCT4 CCT4-CCT2 TCP1-CCT4 CCT2-CCT7 CCT3-CCT7 TCP1-CCT2 CCT6A-CCT3 CCT3-CCT4 TCP1-CCT3 CCT6A-CCT5 TUBA1B-TUBB4B CCT5-CCT2 CCT3-CCT2 CCT5-CCT4 TCP1-CCT5 TUBB4B-TUBB3 CCT5-CCT7 PAFAH1B1-TUBB4B CCT5-CCT3 TUBB4B-TUBB6 TUBA1B-TUBB3 PAFAH1B1-TUBA1B TUBA1B-TUBB6 PAFAH1B1-TUBB3 CDK1-HNRNPU TUBA1B-TUBB2A TUBB3-TUBB6 TUBB4B-TUBB2A	TUBA1B-TUBB4B CCT6A-CCT2 CCT4-CCT7 CCT6A-CCT4 CCT4-CCT2 CCT6A-CCT7 TCP1-CCT7 TCP1-CCT6A CCT3-CCT7 CCT2-CCT7 CCT3-CCT4 TCP1-CCT4 CCT6A-CCT3 TCP1-CCT3 CCT3-CCT2 TCP1-CCT2 CCT5-CCT2 CCT6A-CCT5 CCT5-CCT4 CCT5-CCT7 TCP1-CCT5 CCT5-CCT3 TUBA1B-TUBB6 TUBA1B-TUBB3 TUBB4B-TUBB2A TUBB4B-TUBB3 TUBB3-TUBB6 TUBA1B-TUBB2A TUBB4B-TUBB6 PAFAH1B1-TUBB6 TUBB3-TUBB2A CDK1-HNRNPU
GO:0019899	MF	enzyme binding	-0.789585	12	13	25	29	0.42977	1	HNRNPU-DHX9 UBXN7-PRKAR1A CAP2-CAP1 PAFAH1B1-YWHAE UBXN7-PPME1 CSDA-DHX9 PRKAR1A-PPME1 TPR-DHX9 HNRNPU-ZNF326 CSDA-HNRNPU DHX9-SQSTM1 TRIM28-ELP3	HNRNPU-DHX9 CSDA-HNRNPU CSDA-DHX9 TPR-DHX9 DHX9-SQSTM1 HNRNPU-ZNF326 UBXN7-PPME1 HNRNPU-SQSTM1 TPR-HNRNPU TPR-CSDA CSDA-ZNF326 TPR-SQSTM1 DHX9-ZNF326
GO:0010557	BP	positive regulation of macromolecule biosynthetic process	0.787122	150	154	59	62	0.431211	1	XRCC6-XRCC5 HSP90AA1-HSP90AB1 CCT6A-CCT2 CCT4-CCT7 DHX9-ILF3 CCT6A-CCT7 TCP1-CCT7 TCP1-CCT6A CCT6A-CCT4 YBX1-ILF3 HNRNPA1-DHX9 CCT4-CCT2 HNRNPA1-RPS4X HNRNPA1-YBX1 RPS4X-YBX1 TCP1-CCT4 CCT2-CCT7 HNRNPA1-ILF3 PSMC4-PSMC5 RPS4X-ILF3 RPL26-RPS4X CCT3-CCT7 ILF2-ILF3 TCP1-CCT2 HNRNPA1-HNRNPA2B1 YBX1-DHX9 XRCC6-ILF3 PSMC2-PSMC1 CCT6A-CCT3 CCT3-CCT4 TCP1-CCT3 RPS4X-DHX9 XRCC5-ILF3 XRCC6-DHX9 HNRNPA1-RPL…	HSP90AA1-HSP90AB1 XRCC6-XRCC5 CCT6A-CCT2 CCT4-CCT7 CCT6A-CCT4 CCT4-CCT2 CCT6A-CCT7 TCP1-CCT7 TCP1-CCT6A PSMC2-PSMC1 CCT3-CCT7 RPS4X-HNRNPU CCT2-CCT7 CCT3-CCT4 TCP1-CCT4 HNRNPA1-YBX1 CCT6A-CCT3 RBMX-RPS4X RPL26-RPS4X ILF2-ILF3 RBMX-HNRNPU HNRNPA1-RPS4X TCP1-CCT3 CCT3-CCT2 TCP1-CCT2 RPS4X-ILF3 PSMC4-PSMC5 YBX1-ILF2 YBX1-ILF3 DHX9-ILF3 RPS9-RPS4X HNRNPA1-ILF2 CCT5-CCT2 HNRNPA1-RPL26 HNRNPA1-ILF3 RPS…
GO:0051290	BP	protein heterotetramerization	-0.784521	1	0	4	5	0.432734	1	XRCC6-HIST1H4A
GO:0048731	BP	system development	0.783499	1	2	11	11	0.433334	1	DPYSL2-SH3GL1	DPYSL2-SH3GL1 DPYSL2-MTR
GO:0005885	CC	Arp2/3 protein complex	-0.776811	36	36	9	9	0.43727	1	ARPC1B-ACTR3 ARPC3-ACTR3 ARPC1B-ARPC3 ARPC2-ACTR3 ARPC1B-ARPC4 ARPC5-ACTR3 ARPC4-ACTR3 ARPC2-ARPC5 ARPC5-ACTR2 ARPC3-ARPC4 ARPC1B-ARPC2 ACTR3-ACTR2 ARPC1B-ARPC5 ARPC2-ARPC3 ARPC3-ARPC5 ARPC2-ARPC4 ARPC5-ARPC1A ARPC2-ACTR2 ARPC5-ARPC4 ARPC1B-ACTR2 ARPC5-ARPC5L ARPC2-ARPC1A ARPC3-ARPC1A ACTR3-ARPC1A ARPC1B-ARPC1A ACTR2-ARPC5L ACTR3-ARPC5L ARPC4-ACTR2 ARPC2-ARPC5L ARPC1B-ARPC5L ARPC3-ACTR2 ARPC4-ARP…	ARPC1B-ARPC4 ARPC1B-ARPC3 ARPC4-ACTR3 ARPC1B-ACTR3 ARPC3-ARPC4 ARPC3-ACTR3 ARPC2-ACTR3 ARPC2-ARPC4 ARPC1B-ARPC2 ARPC5-ACTR3 ARPC2-ARPC5 ARPC2-ARPC3 ARPC5-ACTR2 ARPC5-ARPC4 ARPC1B-ARPC5 ACTR3-ACTR2 ARPC3-ARPC5 ARPC4-ACTR2 ARPC5-ARPC5L ARPC1B-ARPC1A ARPC1B-ACTR2 ARPC4-ARPC1A ACTR3-ARPC1A ARPC3-ACTR2 ARPC5-ARPC1A ARPC2-ACTR2 ACTR2-ARPC5L ARPC3-ARPC1A ARPC2-ARPC1A ACTR3-ARPC5L ARPC2-ARPC5L ARPC1B-ARP…
GO:0034314	BP	Arp2/3 complex-mediated actin nucleation	-0.776811	36	36	9	9	0.43727	1	ARPC1B-ACTR3 ARPC3-ACTR3 ARPC1B-ARPC3 ARPC2-ACTR3 ARPC1B-ARPC4 ARPC5-ACTR3 ARPC4-ACTR3 ARPC2-ARPC5 ARPC5-ACTR2 ARPC3-ARPC4 ARPC1B-ARPC2 ACTR3-ACTR2 ARPC1B-ARPC5 ARPC2-ARPC3 ARPC3-ARPC5 ARPC2-ARPC4 ARPC5-ARPC1A ARPC2-ACTR2 ARPC5-ARPC4 ARPC1B-ACTR2 ARPC5-ARPC5L ARPC2-ARPC1A ARPC3-ARPC1A ACTR3-ARPC1A ARPC1B-ARPC1A ACTR2-ARPC5L ACTR3-ARPC5L ARPC4-ACTR2 ARPC2-ARPC5L ARPC1B-ARPC5L ARPC3-ACTR2 ARPC4-ARP…	ARPC1B-ARPC4 ARPC1B-ARPC3 ARPC4-ACTR3 ARPC1B-ACTR3 ARPC3-ARPC4 ARPC3-ACTR3 ARPC2-ACTR3 ARPC2-ARPC4 ARPC1B-ARPC2 ARPC5-ACTR3 ARPC2-ARPC5 ARPC2-ARPC3 ARPC5-ACTR2 ARPC5-ARPC4 ARPC1B-ARPC5 ACTR3-ACTR2 ARPC3-ARPC5 ARPC4-ACTR2 ARPC5-ARPC5L ARPC1B-ARPC1A ARPC1B-ACTR2 ARPC4-ARPC1A ACTR3-ARPC1A ARPC3-ACTR2 ARPC5-ARPC1A ARPC2-ACTR2 ACTR2-ARPC5L ARPC3-ARPC1A ARPC2-ARPC1A ACTR3-ARPC5L ARPC2-ARPC5L ARPC1B-ARP…
GO:0045010	BP	actin nucleation	-0.776811	36	36	9	9	0.43727	1	ARPC1B-ACTR3 ARPC3-ACTR3 ARPC1B-ARPC3 ARPC2-ACTR3 ARPC1B-ARPC4 ARPC5-ACTR3 ARPC4-ACTR3 ARPC2-ARPC5 ARPC5-ACTR2 ARPC3-ARPC4 ARPC1B-ARPC2 ACTR3-ACTR2 ARPC1B-ARPC5 ARPC2-ARPC3 ARPC3-ARPC5 ARPC2-ARPC4 ARPC5-ARPC1A ARPC2-ACTR2 ARPC5-ARPC4 ARPC1B-ACTR2 ARPC5-ARPC5L ARPC2-ARPC1A ARPC3-ARPC1A ACTR3-ARPC1A ARPC1B-ARPC1A ACTR2-ARPC5L ACTR3-ARPC5L ARPC4-ACTR2 ARPC2-ARPC5L ARPC1B-ARPC5L ARPC3-ACTR2 ARPC4-ARP…	ARPC1B-ARPC4 ARPC1B-ARPC3 ARPC4-ACTR3 ARPC1B-ACTR3 ARPC3-ARPC4 ARPC3-ACTR3 ARPC2-ACTR3 ARPC2-ARPC4 ARPC1B-ARPC2 ARPC5-ACTR3 ARPC2-ARPC5 ARPC2-ARPC3 ARPC5-ACTR2 ARPC5-ARPC4 ARPC1B-ARPC5 ACTR3-ACTR2 ARPC3-ARPC5 ARPC4-ACTR2 ARPC5-ARPC5L ARPC1B-ARPC1A ARPC1B-ACTR2 ARPC4-ARPC1A ACTR3-ARPC1A ARPC3-ACTR2 ARPC5-ARPC1A ARPC2-ACTR2 ACTR2-ARPC5L ARPC3-ARPC1A ARPC2-ARPC1A ACTR3-ARPC5L ARPC2-ARPC5L ARPC1B-ARP…
GO:1901606	BP	alpha-amino acid catabolic process	0.77019	0	1	7	8	0.441187	1		GLUL-BLMH
GO:2000113	BP	negative regulation of cellular macromolecule biosynthetic process	0.769978	209	205	51	55	0.441313	1	XRCC6-XRCC5 SYNCRIP-HNRNPA1 SYNCRIP-ILF3 HNRNPA1-ILF3 SYNCRIP-RPS3 HNRNPA1-HIST1H4A HNRNPA1-HIST1H2AJ HIST1H4A-HIST1H2AJ HIST2H3A-HIST1H2AJ XRCC6-ILF3 RPL10-RPS14 SYNCRIP-HIST1H2AJ HIST1H4A-ILF3 XRCC5-ILF3 HIST1H4A-HIST2H3A SYNCRIP-HIST1H4A ILF3-HIST1H2AJ HNRNPA1-RPS3 RPS14-HIST1H2AJ SYNCRIP-HNRNPU RPL13A-RPS14 RPS3-ILF3 HNRNPA1-RPS14 RPL10-RPL13A HNRNPA1-DDX5 RPS14-ILF3 RPS14-HIST2H3A HNRNPA1-XR…	XRCC6-XRCC5 HIST2H3A-HIST1H2AJ HIST1H4A-HIST1H2AJ SYNCRIP-HIST1H4A SYNCRIP-RPS3 SYNCRIP-HNRNPA1 SYNCRIP-HIST1H2AJ HNRNPA1-HIST1H2AJ HNRNPA1-HIST1H1B HIST1H4A-HIST2H3A SYNCRIP-HNRNPU SYNCRIP-HIST1H1B HIST1H1B-HIST1H2AJ HNRNPA1-HIST1H4A HIST1H1B-HIST2H3A SYNCRIP-ILF3 RPL10-RPL13A HIST1H1B-HIST1H4A HNRNPA1-HIST2H3A HNRNPA1-RPS3 SYNCRIP-HIST2H3A RPL10-RPS14 RPS3-HNRNPU RPL13A-RPS14 RPS3-HIST1H4A ILF3…
GO:1903506	BP	regulation of nucleic acid-templated transcription	0.766628	379	415	105	113	0.443303	1	PSMA1-PSMA4 PSMA4-PSMB2 PSMA7-PSMA1 PSMA1-PSMB2 PSMA4-PSMB3 PSMA7-PSMA5 PSMA1-PSMA5 XRCC6-XRCC5 PSMA7-PSMA4 PSMA1-PSMA2 PSMA5-PSMB2 PSMA2-PSMA5 PSMA7-PSMB2 PSMA7-PSMA2 PSMB3-PSMB2 PSMA4-PSMA5 PSMA5-PSMB5 PSMB6-PSMB5 PSMA2-PSMB2 PSMA2-PSMA4 PSMA7-PSMB6 PSMA5-PSMB6 PSMA1-PSMB3 PSMA1-PSMB6 PSMB1-PSMA1 PSMA1-PSMB7 PSMA7-PSMB5 PSMB1-PSMB6 PSMB1-PSMA5 PSMA7-PSMB3 PSMB1-PSMA4 PSMA5-PSMB3 PSMB6-PSMB2 PSM…	PSMA7-PSMA5 PSMA7-PSMA4 PSMA5-PSMB6 PSMA4-PSMB2 PSMA7-PSMB2 PSMA7-PSMA1 PSMA1-PSMB2 PSMA7-PSMB6 PSMA4-PSMA5 PSMA1-PSMA5 PSMA4-PSMB6 PSMA5-PSMB2 PSMB6-PSMB2 PSMA2-PSMB2 PSMA7-PSMB1 PSMB1-PSMB6 PSMA4-PSMB5 PSMA1-PSMA4 PSMA1-PSMA2 PSMB1-PSMA4 PSMA4-PSMB3 PSMB1-PSMA5 PSMA2-PSMA4 PSMA1-PSMB6 PSMA7-PSMB4 PSMB1-PSMB2 PSMA5-PSMB4 XRCC6-XRCC5 PSMB3-PSMB2 PSMA7-PSMB5 PSMB5-PSMB2 PSMB6-PSMB5 PSMA7-PSMA2 PSM…
GO:2001141	BP	regulation of RNA biosynthetic process	0.766628	379	415	105	113	0.443303	1	PSMA1-PSMA4 PSMA4-PSMB2 PSMA7-PSMA1 PSMA1-PSMB2 PSMA4-PSMB3 PSMA7-PSMA5 PSMA1-PSMA5 XRCC6-XRCC5 PSMA7-PSMA4 PSMA1-PSMA2 PSMA5-PSMB2 PSMA2-PSMA5 PSMA7-PSMB2 PSMA7-PSMA2 PSMB3-PSMB2 PSMA4-PSMA5 PSMA5-PSMB5 PSMB6-PSMB5 PSMA2-PSMB2 PSMA2-PSMA4 PSMA7-PSMB6 PSMA5-PSMB6 PSMA1-PSMB3 PSMA1-PSMB6 PSMB1-PSMA1 PSMA1-PSMB7 PSMA7-PSMB5 PSMB1-PSMB6 PSMB1-PSMA5 PSMA7-PSMB3 PSMB1-PSMA4 PSMA5-PSMB3 PSMB6-PSMB2 PSM…	PSMA7-PSMA5 PSMA7-PSMA4 PSMA5-PSMB6 PSMA4-PSMB2 PSMA7-PSMB2 PSMA7-PSMA1 PSMA1-PSMB2 PSMA7-PSMB6 PSMA4-PSMA5 PSMA1-PSMA5 PSMA4-PSMB6 PSMA5-PSMB2 PSMB6-PSMB2 PSMA2-PSMB2 PSMA7-PSMB1 PSMB1-PSMB6 PSMA4-PSMB5 PSMA1-PSMA4 PSMA1-PSMA2 PSMB1-PSMA4 PSMA4-PSMB3 PSMB1-PSMA5 PSMA2-PSMA4 PSMA1-PSMB6 PSMA7-PSMB4 PSMB1-PSMB2 PSMA5-PSMB4 XRCC6-XRCC5 PSMB3-PSMB2 PSMA7-PSMB5 PSMB5-PSMB2 PSMB6-PSMB5 PSMA7-PSMA2 PSM…
GO:0019693	BP	ribose phosphate metabolic process	-0.764739	5	3	28	21	0.444427	1	ATP5B-ATP5A1 ALDOA-PKM2 CTPS1-ACAT1 ACAT1-ADSL PKM2-CTPS1	ATP5B-ATP5A1 ALDOA-PKM2 ACAT1-ADSL
GO:0005783	CC	endoplasmic reticulum	0.761866	53	58	35	34	0.44614	1	RPL13-RPS3A RPS3A-RPS23 EEF1G-EEF1D RPL13-RPS23 RPL13-RPL10 RPL10-RPS23 RPL10-RPL27A RPL13-RPS6 RPL13-RPL27A RPL27A-RPS23 RPL10-RPS3A RPL27A-RPS3A RPS3A-RPS6 EEF1B2-EEF1G EEF1B2-EEF1D RPL13-RPL24 RPS3-RPS3A RPS23-RPS6 RPLP0-RPL18 RPL10-RPL24 RPS23-RPL24 RPS3-RPS23 RPS3A-RPL24 RPL27A-RPS6 RPS3-RPL13 RPL10-RPS6 RPL27A-RPL24 RPS3-RPL27A RPS3-RPS6 RPS6-RPL24 RPLP0-RPL10 ANP32A-RPL5 P4HB-RPL5 RPS3-RPL…	EEF1G-EEF1D RPL13-RPS3A RPL27A-RPS3A RPS3A-RPS23 RPS3A-RPS6 RPL13-RPS6 RPL10-RPL27A RPL13-RPL27A RPLP0-RPL18 RPL10-RPS3A RPL13-RPS23 RPS3-RPS3A RPL13-RPL10 RPS23-RPS6 RPL27A-RPS6 RPL27A-RPS23 RPL10-RPS23 RPS3-RPL13 RPS3-RPS23 RPL10-RPS6 RPS3-RPS6 RPS3-RPL27A RPLP0-RPL10 EEF1B2-EEF1G RPS3-RPL10 EEF1B2-EEF1D ANP32A-RPL5 RPLP0-RPS3A RPL10-RPL24 P4HB-ANP32A RPS3A-RPL24 RPLP0-RPL13 RPL27A-RPL24 RPL10-…
GO:1902905	BP	positive regulation of supramolecular fiber organization	-0.760862	36	36	13	17	0.446739	1	ARPC1B-ACTR3 ARPC3-ACTR3 ARPC1B-ARPC3 ARPC2-ACTR3 ARPC1B-ARPC4 ARPC5-ACTR3 ARPC4-ACTR3 ARPC2-ARPC5 ARPC5-ACTR2 ARPC3-ARPC4 ARPC1B-ARPC2 ACTR3-ACTR2 ARPC1B-ARPC5 ARPC2-ARPC3 ARPC3-ARPC5 ARPC2-ARPC4 ARPC5-ARPC1A ARPC2-ACTR2 ARPC5-ARPC4 ARPC1B-ACTR2 ARPC5-ARPC5L ARPC2-ARPC1A ARPC3-ARPC1A ACTR3-ARPC1A ARPC1B-ARPC1A ACTR2-ARPC5L ACTR3-ARPC5L ARPC4-ACTR2 ARPC2-ARPC5L ARPC1B-ARPC5L ARPC3-ACTR2 ARPC4-ARP…	ARPC1B-ARPC4 ARPC1B-ARPC3 ARPC4-ACTR3 ARPC1B-ACTR3 ARPC3-ARPC4 ARPC3-ACTR3 ARPC2-ACTR3 ARPC2-ARPC4 ARPC1B-ARPC2 ARPC5-ACTR3 ARPC2-ARPC5 ARPC2-ARPC3 ARPC5-ACTR2 ARPC5-ARPC4 ARPC1B-ARPC5 ACTR3-ACTR2 ARPC3-ARPC5 ARPC4-ACTR2 ARPC5-ARPC5L ARPC1B-ARPC1A ARPC1B-ACTR2 ARPC4-ARPC1A ACTR3-ARPC1A ARPC3-ACTR2 ARPC5-ARPC1A ARPC2-ACTR2 ACTR2-ARPC5L ARPC3-ARPC1A ARPC2-ARPC1A ACTR3-ARPC5L ARPC2-ARPC5L ARPC1B-ARP…
GO:0030554	MF	adenyl nucleotide binding	0.757751	4	8	22	23	0.4486	1	HSP90AA1-HSP90AB1 HNRNPU-DHX9 IDE-GRPEL1 PRPS2-PRPS1	HSP90AA1-HSP90AB1 HNRNPU-DHX9 IDE-GRPEL1 TOP1-DHX9 TOP1-HNRNPU GRPEL1-SARS2 TWF1-OLA1 IDE-ATP5A1
[truncated: 1,521 more rows]
