# Supplementary material for: Dynamic rewiring of the human interactome by interferon signaling
Source: Genome Biol. 2020 Jun 15;21:140. doi: 10.1186/s13059-020-02050-y (PMC7294662; doi:10.1186/s13059-020-02050-y)
Supplement: Supplementary file 8 — Additional file 8. Immunoprecipitation-mass spectrometry of four core ISGs (IFI35, STAT1, NMI, and PNPT1) in IFN-stimulated and unstimulated cells. [file 13059_2020_2050_MOESM8_ESM.xlsx]

## Sheet: Legend
Table S7: Affinity purification MS for different ISGs
Column	Description
Majority Protein ID	Protein group Uniprot IDs derived from MaxQuant v1.5.3.30
Log2 X (+/-) R	Log2 LFQ intensity of detected protein in either (-) or (+) IFN; R = replicate

## Sheet: IFI35 LFQ Intensities
Majority Protein ID	Log2 IFI35 (-) R1	Log2 IFI35 (-) R2	Log2 IFI35 (-) R3	Log2 IFI35 (+) R1	Log2 IFI35 (+) R2	Log2 IFI35 (+) R3
A1X283	NaN	NaN	NaN	NaN	NaN	NaN
A2A2F0	NaN	NaN	NaN	NaN	NaN	NaN
A2A2Q9	NaN	NaN	NaN	NaN	NaN	NaN
A2IDA3	NaN	NaN	NaN	NaN	NaN	NaN
E7EQS0	NaN	NaN	NaN	NaN	17.5538	NaN
M0R165	NaN	NaN	NaN	NaN	NaN	NaN
A5YKK6-2	20.5131	NaN	NaN	21.9109	21.3141	NaN
A6NHR9-2	NaN	NaN	NaN	NaN	NaN	NaN
A6NIH7	NaN	NaN	NaN	NaN	NaN	NaN
A6NJ11	NaN	NaN	NaN	NaN	NaN	NaN
A6NMN0	NaN	NaN	NaN	NaN	NaN	NaN
A6NMQ1	NaN	NaN	NaN	NaN	19.0536	NaN
A6NNK5	NaN	NaN	NaN	NaN	NaN	NaN
B7ZBQ1	NaN	NaN	NaN	NaN	NaN	NaN
A6ZKI3	NaN	NaN	NaN	NaN	NaN	NaN
B4E3S0	NaN	NaN	17.5391	NaN	NaN	17.0911
H3BMU1	NaN	NaN	NaN	NaN	NaN	NaN
A8MQB8	NaN	NaN	NaN	NaN	NaN	NaN
A8MUB1	NaN	NaN	NaN	NaN	20.8361	NaN
A8MW61	NaN	NaN	NaN	NaN	NaN	NaN
A8MXP9	NaN	NaN	NaN	NaN	20.9133	17.4318
E7EX90	NaN	NaN	NaN	20.4854	19.9259	NaN
A8MY67	NaN	NaN	NaN	NaN	NaN	NaN
A9Z1X7	NaN	NaN	NaN	NaN	17.8996	NaN
B0FLL2	NaN	NaN	NaN	NaN	NaN	16.8674
B0QY89	NaN	NaN	NaN	16.7783	NaN	NaN
F2Z2V0	19.6326	19.7424	18.5507	19.7986	19.9483	18.6377
H0Y6K2	NaN	NaN	17.7556	NaN	NaN	18.2275
B0S8I7	NaN	NaN	NaN	NaN	NaN	NaN
B0UX83	NaN	NaN	NaN	22.1204	20.256	NaN
B0V043	NaN	NaN	NaN	NaN	NaN	NaN
B0YIW6	NaN	NaN	NaN	NaN	21.4644	20.329
B1AH59	NaN	NaN	NaN	NaN	NaN	NaN
B1AK87	NaN	NaN	NaN	NaN	NaN	NaN
B1AKC7	NaN	NaN	NaN	NaN	NaN	NaN
E9PJW9	19.7254	19.2781	17.8344	NaN	NaN	17.6884
F8VY35	NaN	NaN	NaN	NaN	15.6828	NaN
B3KR41	NaN	NaN	NaN	NaN	NaN	NaN
J3KPW7	NaN	NaN	NaN	NaN	NaN	18.0206
B3KS98	NaN	NaN	NaN	NaN	20.5131	19.2188
B3KSH1	NaN	NaN	NaN	18.536	18.4716	NaN
H7C488	NaN	NaN	NaN	NaN	NaN	NaN
F8W7U8	NaN	NaN	NaN	NaN	NaN	19.2195
J3QLE5	20.1942	20.4337	NaN	NaN	20.1928	NaN
B3KWE1	NaN	NaN	18.0649	NaN	18.8453	17.9929
J3KQU9	NaN	NaN	NaN	NaN	NaN	NaN
B3KY83	NaN	NaN	NaN	NaN	19.2338	NaN
Q13188	NaN	NaN	NaN	NaN	NaN	NaN
F5GYV5	NaN	NaN	NaN	NaN	NaN	NaN
B4DDF4	NaN	NaN	NaN	NaN	NaN	NaN
F8VYY9	17.7787	17.0614	NaN	NaN	18.5809	NaN
B4DE16	NaN	NaN	NaN	NaN	19.9212	17.0284
F5H698	NaN	NaN	NaN	NaN	18.7478	NaN
B4DF47	NaN	NaN	NaN	NaN	19.5183	NaN
H7C272	NaN	19.2418	NaN	NaN	NaN	NaN
H7BXS3	NaN	NaN	NaN	NaN	NaN	NaN
B4DH53	NaN	NaN	NaN	NaN	NaN	NaN
B4DJ85	NaN	NaN	NaN	NaN	NaN	NaN
B4DJC3	NaN	NaN	NaN	NaN	NaN	NaN
B4DJP7	NaN	NaN	NaN	NaN	NaN	20.6614
B4DKG8	NaN	NaN	NaN	NaN	NaN	NaN
B4DLR8	NaN	NaN	21.8632	NaN	NaN	22.4673
P32322	21.161	20.9219	NaN	NaN	20.1565	NaN
F5H702	NaN	NaN	NaN	NaN	NaN	NaN
Q9Y3F4	NaN	NaN	19.7828	NaN	NaN	19.34
B4DP61	NaN	NaN	NaN	NaN	NaN	NaN
F8WAE5	NaN	NaN	NaN	NaN	NaN	NaN
F5H7U0	NaN	NaN	18.7783	NaN	NaN	17.7895
B4DQM4	NaN	NaN	NaN	NaN	NaN	NaN
B4DQT1	NaN	NaN	NaN	NaN	NaN	NaN
B4DR52	NaN	21.3831	NaN	NaN	22.7849	22.4261
H0Y630	20.0641	19.775	17.2932	18.7651	NaN	NaN
Q02809	NaN	NaN	NaN	NaN	NaN	NaN
G3V1P0	NaN	NaN	NaN	NaN	NaN	NaN
Q5R363	NaN	NaN	NaN	NaN	NaN	NaN
B4DT35	16.9164	NaN	NaN	NaN	19.6231	NaN
J3KMZ8	NaN	NaN	NaN	NaN	NaN	NaN
B4DT77	NaN	NaN	NaN	NaN	NaN	NaN
P26641	NaN	NaN	NaN	NaN	NaN	NaN
B4DUS9	NaN	NaN	NaN	NaN	NaN	NaN
B4DUX5	NaN	NaN	NaN	NaN	NaN	NaN
Q15717	NaN	NaN	NaN	NaN	NaN	NaN
B4DVE7	NaN	NaN	NaN	19.4722	19.3733	17.2648
B4DVY1	NaN	NaN	NaN	NaN	15.3408	20.0036
B4DW05	NaN	NaN	NaN	NaN	NaN	NaN
F8VYN9	17.1743	NaN	NaN	NaN	NaN	16.939
P25205	NaN	NaN	NaN	20.699	20.7147	NaN
B4DXM1	NaN	NaN	NaN	NaN	NaN	NaN
B4DXZ6	NaN	NaN	NaN	NaN	NaN	NaN
G3V4W0	NaN	NaN	NaN	16.6745	19.1132	NaN
Q92598-2	19.6222	20.0589	19.8703	18.9837	NaN	NaN
B4DZC3	19.2054	NaN	20.5727	NaN	19.3252	20.6361
B4DZI8	NaN	NaN	NaN	19.5053	20.0065	19.2419
B4DZP4	19.7845	19.7585	NaN	NaN	17.6768	NaN
Q8NBY1	NaN	NaN	NaN	NaN	NaN	NaN
B4E241	NaN	NaN	NaN	NaN	20.2626	NaN
B4E2Q6	NaN	NaN	NaN	NaN	NaN	NaN
B4E2W0	NaN	NaN	NaN	NaN	NaN	NaN
Q86YP4-2	19.0945	NaN	17.7303	NaN	NaN	17.7623
B5MCF9	NaN	19.3378	NaN	NaN	NaN	NaN
B7Z254	NaN	NaN	NaN	NaN	19.0115	NaN
B5MDF5	NaN	NaN	20.1869	NaN	NaN	NaN
B5MDQ0	18.2337	NaN	NaN	NaN	NaN	NaN
B5MDW0	NaN	NaN	NaN	NaN	NaN	NaN
B7WPE2	NaN	NaN	NaN	NaN	NaN	NaN
B7WPF4	NaN	NaN	NaN	NaN	NaN	NaN
B7WPG3	NaN	NaN	NaN	NaN	NaN	20.2263
F5H1C3	NaN	NaN	NaN	NaN	NaN	NaN
B7Z2Y2	NaN	NaN	NaN	NaN	NaN	NaN
B7Z321	NaN	NaN	NaN	NaN	NaN	NaN
C9J7Z4	NaN	NaN	NaN	NaN	NaN	NaN
Q15813	NaN	NaN	NaN	NaN	NaN	NaN
B7Z3T9	NaN	NaN	NaN	NaN	NaN	NaN
B7Z4B8	NaN	NaN	NaN	NaN	NaN	NaN
B7Z524	NaN	NaN	NaN	NaN	18.6315	NaN
F5H7S3	NaN	NaN	17.3775	NaN	20.1088	16.9488
F5H7S3	NaN	NaN	19.2827	NaN	20.1088	18.3361
F8W1R7	22.2632	22.5894	22.9736	NaN	21.004	NaN
P48739	19.978	20.1426	NaN	NaN	NaN	NaN
F5H8E5	NaN	NaN	NaN	NaN	NaN	16.9741
E7EQL5	NaN	NaN	16.7236	NaN	NaN	NaN
B7ZAM9	20.4154	20.2797	NaN	NaN	20.2014	18.03
B7ZC38	NaN	NaN	NaN	19.848	18.8654	NaN
Q9H6S3-2	NaN	NaN	NaN	NaN	NaN	NaN
O95487-2	NaN	NaN	NaN	NaN	NaN	NaN
D6REX3	NaN	NaN	NaN	NaN	NaN	NaN
F5H2E2	NaN	NaN	NaN	NaN	NaN	NaN
E7ERB7	NaN	NaN	NaN	NaN	NaN	NaN
B8ZZG1	NaN	NaN	NaN	NaN	NaN	NaN
B8ZZL8	NaN	NaN	22.0125	NaN	NaN	21.0255
B9ZVN9	NaN	NaN	NaN	NaN	NaN	NaN
B9ZVT1	NaN	NaN	NaN	NaN	NaN	NaN
C9IZE4	NaN	NaN	NaN	NaN	15.7628	17.722
C9J050	NaN	NaN	NaN	19.6786	NaN	NaN
C9JE98	NaN	NaN	NaN	NaN	NaN	NaN
D6RBD7	NaN	NaN	NaN	17.1196	NaN	NaN
C9J2Y9	NaN	NaN	NaN	20.2007	19.855	NaN
C9J384	NaN	NaN	NaN	NaN	NaN	NaN
C9J4V0	NaN	21.3178	18.2554	18.9694	18.8197	NaN
F5H0B0	NaN	NaN	NaN	21.2312	20.9856	18.8302
C9J5C3	NaN	NaN	NaN	NaN	NaN	NaN
C9J712	NaN	NaN	NaN	NaN	NaN	NaN
C9J8T0	NaN	NaN	NaN	NaN	NaN	NaN
C9J8U2	NaN	NaN	NaN	NaN	NaN	NaN
C9J9K3	NaN	NaN	NaN	NaN	19.4488	20.0494
C9JA08	NaN	NaN	NaN	NaN	NaN	NaN
C9JAB2	NaN	NaN	NaN	NaN	20.5263	NaN
F8WAW4	18.0555	NaN	NaN	NaN	NaN	NaN
C9JBI3	NaN	NaN	16.7651	NaN	NaN	16.6668
C9JBI8	NaN	NaN	NaN	NaN	NaN	NaN
C9JLU1	NaN	NaN	NaN	NaN	NaN	NaN
C9JBL0	NaN	NaN	NaN	NaN	NaN	NaN
C9JD32	NaN	NaN	NaN	21.9892	21.9579	NaN
C9JVK6	NaN	NaN	NaN	NaN	NaN	NaN
C9JDG0	NaN	NaN	NaN	19.3452	NaN	NaN
C9JEX3	NaN	NaN	NaN	NaN	NaN	NaN
C9JFE4	NaN	NaN	NaN	NaN	NaN	16.824
F8WDZ1	NaN	NaN	NaN	NaN	NaN	NaN
C9JGI3	NaN	NaN	NaN	NaN	16.7998	NaN
C9JIF9	NaN	NaN	NaN	NaN	NaN	NaN
C9JJ19	NaN	NaN	16.4086	NaN	NaN	16.0232
C9JNV2	NaN	NaN	NaN	NaN	NaN	NaN
C9JP16	NaN	NaN	NaN	NaN	NaN	NaN
C9JQD4	NaN	NaN	NaN	NaN	NaN	NaN
H7C519	NaN	NaN	NaN	NaN	NaN	NaN
F5H6I7	NaN	NaN	NaN	NaN	NaN	NaN
C9JVN9	NaN	NaN	NaN	NaN	NaN	NaN
C9JVY5	NaN	NaN	17.8244	NaN	NaN	20.594
C9JWL4	NaN	NaN	NaN	NaN	NaN	NaN
C9JZR2	NaN	NaN	NaN	19.5042	18.0469	NaN
E7EX73	NaN	NaN	NaN	NaN	21.0808	NaN
D3DQV9	NaN	NaN	NaN	NaN	NaN	NaN
D3DWF9	NaN	NaN	NaN	NaN	NaN	NaN
D3YTB1	NaN	NaN	NaN	NaN	NaN	NaN
D3YTB5	18.2569	NaN	NaN	NaN	18.3406	NaN
D6R938	NaN	NaN	NaN	NaN	NaN	NaN
D6R9P3	NaN	NaN	19.502	NaN	NaN	19.7962
D6R9W2	NaN	NaN	NaN	NaN	NaN	NaN
D6RA70	NaN	NaN	NaN	NaN	NaN	NaN
D6RAF8	NaN	NaN	NaN	NaN	NaN	18.5871
D6RAN4	NaN	NaN	NaN	NaN	19.5694	19.0612
E7ESU7	NaN	NaN	NaN	NaN	NaN	NaN
D6RB59	NaN	NaN	NaN	19.753	NaN	NaN
D6RD46	20.2734	NaN	17.1538	20.7108	20.694	19.1239
D6RIU8	NaN	NaN	NaN	NaN	NaN	NaN
D6RGI3	NaN	NaN	NaN	NaN	NaN	NaN
D6RIT7	NaN	NaN	NaN	NaN	NaN	NaN
D7UEQ7	NaN	NaN	NaN	NaN	NaN	18.0276
H0YL52	NaN	NaN	17.3775	NaN	20.1088	16.9488
H0YL52	NaN	NaN	19.2827	NaN	20.1088	18.3361
E5RFE4	NaN	NaN	NaN	NaN	NaN	NaN
E5RG13	NaN	NaN	NaN	NaN	NaN	NaN
E5RHG8	NaN	NaN	NaN	NaN	NaN	18.8597
E5RIH5	20.1164	19.5666	NaN	NaN	NaN	NaN
E5RJ68	NaN	NaN	NaN	NaN	NaN	NaN
E7EM64	NaN	NaN	NaN	NaN	16.4639	NaN
E7EUI7	NaN	NaN	NaN	NaN	NaN	NaN
E7ENQ1	NaN	NaN	NaN	NaN	NaN	NaN
E7ESU0	NaN	NaN	NaN	NaN	NaN	NaN
E7EUL7	NaN	NaN	NaN	NaN	NaN	NaN
E7ENF1	NaN	NaN	18.6937	NaN	NaN	18.3452
E7ENR4	NaN	NaN	NaN	NaN	NaN	NaN
E7ENU4	20.1224	20.2923	NaN	20.916	20.8868	18.1089
E7EP00	NaN	NaN	NaN	NaN	NaN	16.927
J3KTP5	NaN	NaN	NaN	NaN	NaN	NaN
E7EPB3	22.0671	22.4664	NaN	NaN	21.8902	NaN
E7ES33	NaN	NaN	NaN	NaN	NaN	NaN
E7EPL4	NaN	NaN	NaN	21.515	19.997	NaN
E7EPN9	NaN	NaN	NaN	NaN	NaN	NaN
J3KN87	18.8829	NaN	NaN	NaN	NaN	NaN
E7EWE1	NaN	NaN	NaN	NaN	20.4464	NaN
E7ER68	NaN	NaN	NaN	NaN	NaN	NaN
E7ER89	NaN	NaN	NaN	NaN	NaN	NaN
E7ERI3	NaN	NaN	NaN	NaN	NaN	NaN
E7ERK9	NaN	NaN	NaN	NaN	NaN	NaN
E7ERL0	NaN	NaN	NaN	NaN	NaN	NaN
E7ERR5	NaN	NaN	NaN	NaN	18.5379	NaN
E7ERS3	NaN	NaN	NaN	NaN	NaN	NaN
E7ERW8	NaN	NaN	NaN	21.9662	19.9573	NaN
F8W7U3	19.0394	NaN	NaN	NaN	NaN	NaN
E7ESI2	NaN	NaN	NaN	NaN	NaN	NaN
E7ESY4	NaN	18.2969	NaN	NaN	NaN	NaN
E7ETK0	23.8047	NaN	22.5612	NaN	NaN	NaN
E7ETU3	NaN	NaN	18.9563	NaN	NaN	19.3021
E7EU23	NaN	NaN	NaN	NaN	NaN	NaN
E7EUC7	NaN	NaN	NaN	NaN	NaN	NaN
H0YM23	NaN	NaN	NaN	NaN	14.2356	NaN
E7EVA0	NaN	NaN	NaN	17.1216	NaN	NaN
G3V2E7	NaN	NaN	NaN	NaN	NaN	NaN
E7EW05	NaN	NaN	NaN	NaN	NaN	NaN
E7EWI9	NaN	NaN	18.5068	NaN	NaN	18.2792
E7EX17	NaN	NaN	19.2398	NaN	NaN	21.5055
E7EXA6	NaN	NaN	NaN	NaN	NaN	NaN
E9PAR5	NaN	NaN	NaN	NaN	NaN	NaN
F8VZJ2	NaN	NaN	21.1947	21.5703	21.6913	22.548
Q9BRX5	NaN	NaN	NaN	NaN	NaN	NaN
E9PBF6	NaN	NaN	21.3875	NaN	NaN	18.5206
E9PBL8	NaN	NaN	NaN	NaN	NaN	NaN
F5GWY2	NaN	NaN	NaN	NaN	NaN	NaN
E9PBY7	NaN	NaN	NaN	NaN	NaN	NaN
E9PC52	20.6166	NaN	19.7344	NaN	NaN	19.9936
Q9UJX5-2	NaN	NaN	NaN	NaN	NaN	NaN
F5H801	NaN	18.8505	17.1033	NaN	NaN	NaN
H0Y818	19.4613	NaN	NaN	NaN	19.1215	NaN
E9PD53	NaN	NaN	NaN	21.5093	20.8199	NaN
E9PD68	NaN	NaN	NaN	NaN	NaN	NaN
E9PD90	NaN	NaN	NaN	NaN	NaN	NaN
E9PF10	NaN	NaN	NaN	17.3102	15.4928	NaN
Q8TCY9-3	NaN	NaN	NaN	NaN	18.5108	NaN
E9PFR3	NaN	NaN	NaN	NaN	NaN	NaN
E9PFW3	NaN	NaN	NaN	NaN	NaN	17.7232
E9PG35	NaN	NaN	NaN	NaN	NaN	NaN
E9PG73	NaN	NaN	NaN	NaN	NaN	NaN
Q12873-2	NaN	NaN	NaN	NaN	17.4079	NaN
O60502-2	NaN	NaN	NaN	NaN	NaN	NaN
E9PGM4	NaN	NaN	NaN	NaN	NaN	NaN
E9PGT1	NaN	15.2326	NaN	19.7435	19.6185	NaN
E9PGT3	NaN	NaN	NaN	19.8154	20.3853	NaN
E9PH29	20.3373	20.4846	20.593	NaN	NaN	19.7051
E9PHH9	NaN	NaN	NaN	NaN	NaN	NaN
E9PHT6	21.3072	20.279	NaN	19.1529	17.5629	NaN
E9PI88	NaN	NaN	NaN	20.0639	NaN	NaN
Q5T6K7	NaN	NaN	NaN	NaN	NaN	NaN
E9PID8	NaN	NaN	NaN	NaN	NaN	NaN
E9PMJ3	19.9302	NaN	NaN	20.2552	19.8114	NaN
E9PJ55	NaN	NaN	NaN	NaN	NaN	NaN
E9PQG4	NaN	NaN	NaN	NaN	NaN	NaN
E9PJN1	NaN	NaN	NaN	NaN	18.4153	NaN
E9PK01	NaN	NaN	NaN	NaN	NaN	21.7286
E9PPN3	NaN	NaN	NaN	19.0433	NaN	NaN
E9PK91	19.4043	20.1426	18.7591	NaN	18.9166	NaN
H7BXH2	NaN	NaN	NaN	NaN	NaN	NaN
E9PKG1	NaN	NaN	NaN	NaN	19.3897	19.2678
E9PL22	19.5844	NaN	NaN	NaN	NaN	17.4816
E9PLL6	NaN	NaN	NaN	NaN	NaN	NaN
E9PM46	NaN	NaN	NaN	NaN	NaN	NaN
E9PMG1	NaN	NaN	NaN	NaN	NaN	NaN
E9PMQ6	19.3115	19.1339	NaN	19.477	NaN	NaN
E9PP21	NaN	NaN	NaN	NaN	NaN	NaN
E9PQ57	NaN	NaN	NaN	NaN	NaN	19.1473
E9PR30	NaN	NaN	NaN	NaN	NaN	21.6559
E9PRV2	NaN	NaN	20.1454	NaN	NaN	20
E9PS41	NaN	NaN	NaN	NaN	NaN	NaN
E9PSD3	NaN	NaN	NaN	18.5849	NaN	NaN
F2Z2B9	19.2376	18.6435	NaN	19.0976	19.1608	NaN
F2Z2E2	NaN	NaN	NaN	NaN	NaN	NaN
F2Z2S4	NaN	NaN	NaN	NaN	NaN	NaN
F2Z2W7	NaN	NaN	NaN	NaN	NaN	NaN
F5GWK3	NaN	NaN	NaN	NaN	NaN	17.6264
Q96B13	NaN	NaN	NaN	NaN	NaN	NaN
F5GWT4	NaN	NaN	NaN	19.6586	NaN	NaN
F5GWX5	NaN	18.4452	NaN	19.9847	21.5718	20.3062
F5H5V4	NaN	NaN	18.3172	NaN	NaN	18.5284
F5GX68	NaN	NaN	NaN	NaN	NaN	20.2411
F5GX82	NaN	NaN	NaN	NaN	NaN	NaN
F5GXC8	20.0515	20.0572	NaN	NaN	NaN	NaN
F5GYN4	NaN	NaN	NaN	NaN	18.0691	NaN
K7EJE8	18.639	18.669	NaN	NaN	NaN	NaN
F5GZ28	20.937	20.0769	NaN	20.72	19.7693	NaN
F5GZS6	NaN	NaN	NaN	NaN	19.9791	NaN
I3L357	NaN	NaN	NaN	NaN	NaN	NaN
F5H012	NaN	NaN	NaN	NaN	NaN	19.1315
F8WCP6	NaN	NaN	NaN	19.4761	19.1309	NaN
F5H0K8	NaN	18.4714	NaN	NaN	NaN	NaN
F5H0L8	NaN	NaN	NaN	NaN	NaN	NaN
Q8IYA6-2	NaN	NaN	NaN	NaN	NaN	NaN
F5H1D6	NaN	NaN	NaN	NaN	NaN	NaN
F5H1X8	19.339	19.0684	NaN	NaN	19.2831	NaN
F5H1Y4	NaN	NaN	NaN	NaN	NaN	NaN
F5H2S7	NaN	NaN	NaN	NaN	NaN	NaN
F5H2U2	NaN	NaN	NaN	NaN	NaN	NaN
F5H303	NaN	NaN	NaN	NaN	NaN	NaN
F5H315	NaN	NaN	NaN	NaN	NaN	NaN
F5H365	NaN	NaN	18.1696	NaN	NaN	18.5779
F5H425	NaN	NaN	NaN	NaN	NaN	18.2406
F5H442	NaN	NaN	NaN	19.4031	18.8331	NaN
F5H456	NaN	NaN	NaN	NaN	NaN	NaN
F5H553	NaN	NaN	NaN	NaN	NaN	NaN
F5H8J4	19.7496	19.5847	NaN	20.1921	20.3126	NaN
F5H5C2	20.3325	19.9368	NaN	NaN	19.7963	NaN
F5H5D3	NaN	NaN	NaN	NaN	NaN	NaN
F5H6E2	NaN	NaN	NaN	NaN	NaN	NaN
F5H721	20.1893	20.6756	22.301	17.6389	NaN	21.1657
F5H897	21.153	21.3414	NaN	19.9482	21.1266	19.8588
Q99733	NaN	NaN	NaN	NaN	NaN	20.517
F6S0T5	19.6568	19.7291	NaN	NaN	19.4166	NaN
F6WH68	NaN	NaN	NaN	NaN	NaN	NaN
F8VPD4	NaN	NaN	NaN	22.0068	21.892	NaN
F8VPV9	20.5	19.5014	20.8156	NaN	20.7713	22.0369
H0YH87	NaN	NaN	NaN	NaN	NaN	NaN
O95628-8	NaN	NaN	NaN	NaN	NaN	NaN
F8VRE2	NaN	NaN	NaN	NaN	NaN	NaN
F8VXY0	NaN	NaN	21.8389	NaN	NaN	20.1055
F8VXL2	NaN	NaN	18.1045	NaN	NaN	18.4584
F8VVA7	NaN	NaN	NaN	NaN	NaN	NaN
H3BV98	NaN	NaN	NaN	17.208	NaN	NaN
F8VXJ7	NaN	NaN	18.831	NaN	NaN	18.3333
F8W1A4	19.9142	20.1641	20.208	NaN	NaN	19.7843
F8W6G1	NaN	NaN	NaN	NaN	NaN	NaN
F8W6L6	NaN	NaN	NaN	NaN	NaN	NaN
F8W720	NaN	18.711	NaN	17.5864	NaN	NaN
F8W786	NaN	NaN	NaN	NaN	NaN	NaN
F8W881	NaN	NaN	NaN	NaN	NaN	NaN
F8W8Q1	NaN	NaN	NaN	NaN	NaN	NaN
F8W8R3	NaN	NaN	NaN	NaN	NaN	18.2422
F8W8S3	NaN	NaN	18.661	17.2222	NaN	NaN
F8W9B8	NaN	NaN	NaN	NaN	NaN	NaN
F8W9S7	NaN	NaN	NaN	20.9979	18.9862	NaN
F8W9T0	NaN	NaN	NaN	NaN	NaN	NaN
F8WAC3	NaN	NaN	NaN	NaN	18.7294	NaN
F8WAJ0	NaN	NaN	NaN	NaN	NaN	NaN
F8WAK8	NaN	NaN	NaN	NaN	NaN	NaN
F8WDD7	NaN	NaN	NaN	NaN	NaN	18.6859
F8WD26	NaN	NaN	NaN	NaN	NaN	NaN
F8WF45	NaN	NaN	NaN	NaN	NaN	NaN
F8WJN3	NaN	NaN	NaN	NaN	NaN	18.9824
G3V113	NaN	NaN	NaN	NaN	NaN	NaN
G3V126	NaN	NaN	NaN	NaN	NaN	NaN
P30260	NaN	NaN	NaN	NaN	NaN	NaN
O15226	NaN	NaN	NaN	NaN	NaN	NaN
G3V1P5	NaN	NaN	NaN	NaN	NaN	NaN
G3V1U9	26.034	26.1021	NaN	25.3028	23.6897	NaN
G3V5I6	NaN	18.1741	NaN	NaN	NaN	NaN
G3V268	NaN	NaN	NaN	21.195	20.9219	NaN
G3V3U4	NaN	NaN	NaN	NaN	NaN	17.211
P11586	NaN	NaN	NaN	23.3101	23.1978	NaN
G3V2S6	NaN	NaN	NaN	NaN	NaN	NaN
G3V3A4	NaN	NaN	NaN	NaN	NaN	19.1081
G3V3G9	NaN	NaN	NaN	NaN	NaN	NaN
G3V3M6	NaN	NaN	NaN	NaN	NaN	NaN
G3V4K3	NaN	NaN	NaN	NaN	NaN	NaN
G3V529	NaN	NaN	NaN	NaN	NaN	NaN
H0YIZ6	NaN	NaN	NaN	NaN	NaN	NaN
G3V5X4	NaN	NaN	NaN	NaN	NaN	NaN
G3XAH6	NaN	NaN	NaN	NaN	NaN	NaN
G5E9D5	NaN	NaN	NaN	NaN	NaN	NaN
G5E9E7	NaN	NaN	NaN	20.8374	20.2807	18.6225
K7EL66	NaN	NaN	NaN	NaN	NaN	NaN
Q12906	NaN	NaN	NaN	20.1221	19.656	NaN
O75534-2	NaN	NaN	NaN	NaN	NaN	16.3981
G5E9V1	NaN	NaN	NaN	NaN	NaN	19.41
G5E9W3	NaN	NaN	NaN	NaN	NaN	NaN
G5EA30	NaN	NaN	NaN	20.4689	NaN	18.0749
G8JLD3	NaN	NaN	20.644	NaN	NaN	20.4044
H0Y2V6	NaN	NaN	NaN	20.0455	16.4846	NaN
H7BY91	NaN	NaN	NaN	NaN	NaN	NaN
H0Y442	NaN	NaN	NaN	NaN	NaN	NaN
H0Y4R1	NaN	NaN	NaN	NaN	19.7363	NaN
H0Y5I5	NaN	NaN	NaN	NaN	NaN	NaN
H0Y6C3	NaN	NaN	NaN	NaN	NaN	NaN
H0Y7A7	NaN	NaN	NaN	NaN	20.0173	19.2146
H0Y7P1	NaN	NaN	NaN	NaN	NaN	NaN
H0Y7W4	15.4136	NaN	NaN	NaN	NaN	NaN
H0YAN8	NaN	NaN	NaN	NaN	NaN	NaN
H0YDU0	NaN	NaN	NaN	NaN	NaN	NaN
H0YGL9	NaN	NaN	NaN	NaN	NaN	NaN
H0YHG0	NaN	NaN	23.1032	NaN	NaN	22.1091
H0YJV7	NaN	NaN	NaN	NaN	NaN	NaN
H0YLB7	NaN	NaN	NaN	NaN	NaN	NaN
H0YKV4	NaN	NaN	NaN	NaN	NaN	NaN
H0YMZ1	NaN	NaN	NaN	20.0234	20.0842	NaN
H0YLB5	NaN	NaN	NaN	NaN	NaN	NaN
H0YMA4	NaN	NaN	NaN	NaN	NaN	17.0005
H0YMW2	NaN	NaN	NaN	NaN	NaN	NaN
H3BLZ8	NaN	NaN	NaN	NaN	20.8594	22.2346
H3BM14	NaN	NaN	NaN	NaN	NaN	NaN
H3BSB3	NaN	NaN	NaN	NaN	NaN	NaN
H3BPE7	NaN	NaN	NaN	NaN	NaN	NaN
Q9BVR6	NaN	NaN	NaN	NaN	NaN	NaN
H3BQN4	NaN	NaN	23.3031	NaN	NaN	21.4077
H3BV85	NaN	NaN	NaN	NaN	NaN	NaN
H7BY58	20.8711	20.8191	18.8509	19.7991	NaN	NaN
Q9H869-5	NaN	NaN	NaN	NaN	NaN	NaN
Q5JRG1	NaN	18.1239	NaN	18.298	NaN	NaN
H7BYQ6	NaN	NaN	NaN	NaN	NaN	NaN
H7BZ94	NaN	NaN	21.4137	NaN	NaN	21.289
H7C003	NaN	NaN	NaN	NaN	NaN	NaN
H7C0T1	NaN	NaN	NaN	NaN	NaN	NaN
H7C131	NaN	NaN	NaN	NaN	NaN	18.5512
H7C147	NaN	NaN	NaN	NaN	NaN	NaN
H7C1U3	NaN	NaN	NaN	NaN	NaN	17.8727
H7C2Q8	NaN	19.5207	NaN	NaN	NaN	NaN
H9KV46	NaN	NaN	NaN	NaN	NaN	NaN
H9KV75	NaN	NaN	15.2707	NaN	NaN	NaN
I1E4Y6	NaN	NaN	NaN	NaN	NaN	NaN
I3L0N3	NaN	NaN	NaN	NaN	NaN	NaN
I3L2C7	NaN	NaN	NaN	NaN	NaN	NaN
I3L397	20.239	21.1831	20.9259	NaN	NaN	NaN
J3KMW7	19.5873	19.8686	NaN	19.0486	NaN	NaN
J3KMX1	NaN	NaN	NaN	NaN	NaN	16.6208
J3KN16	NaN	NaN	NaN	NaN	NaN	NaN
J3KNC2	NaN	NaN	NaN	NaN	16.6731	NaN
J3KNL6	18.1166	NaN	NaN	NaN	NaN	NaN
J3KNQ4	20.2576	20.4431	NaN	NaN	18.8724	NaN
J3KNR0	NaN	NaN	NaN	NaN	NaN	NaN
J3KPV4	NaN	NaN	NaN	19.9055	20.7093	16.1074
J3KQ32	19.2651	NaN	NaN	NaN	NaN	NaN
J3KQ34	NaN	NaN	NaN	NaN	NaN	NaN
P15170-2	20.4472	18.1297	NaN	NaN	NaN	NaN
P31327	22.6807	22.2656	18.9742	NaN	22.836	24.5652
J3QQT2	NaN	NaN	NaN	NaN	20.5437	NaN
J3KS22	NaN	NaN	NaN	NaN	NaN	NaN
J3KTA4	NaN	NaN	NaN	19.3739	20.1425	20.8051
J3QR09	NaN	NaN	NaN	NaN	NaN	NaN
J3KTL2	NaN	NaN	NaN	NaN	NaN	19.2357
J3QL65	NaN	NaN	NaN	NaN	19.7788	NaN
J3QK89	19.8086	NaN	NaN	NaN	NaN	NaN
J3QKS9	NaN	NaN	NaN	NaN	NaN	NaN
J3QLG3	NaN	NaN	NaN	17.6491	16.386	NaN
J3QLR8	NaN	NaN	NaN	NaN	NaN	NaN
J3QLS3	17.9044	NaN	NaN	NaN	NaN	NaN
J3QQ67	NaN	NaN	NaN	NaN	NaN	NaN
J3QQJ5	NaN	NaN	NaN	NaN	NaN	NaN
J3QRS3	NaN	NaN	NaN	NaN	20.3199	NaN
J3QRZ5	NaN	NaN	NaN	NaN	NaN	NaN
Q9Y570	20.3217	NaN	NaN	NaN	NaN	NaN
J3QT28	NaN	NaN	19.67	NaN	NaN	21.8571
K4DI93	NaN	NaN	NaN	NaN	19.7604	18.6391
K7EIE8	18.0763	NaN	17.937	NaN	NaN	18.0706
K7EIV0	NaN	NaN	NaN	NaN	NaN	NaN
Q15029-2	NaN	NaN	NaN	NaN	19.8788	NaN
K7EQ02	NaN	NaN	19.6072	NaN	NaN	19.2152
K7EJD2	NaN	NaN	NaN	NaN	NaN	NaN
K7EJT8	NaN	NaN	NaN	NaN	19.6167	NaN
K7EM56	21.5565	22.1131	NaN	22.4349	21.3172	NaN
K7ELS0	NaN	NaN	NaN	NaN	NaN	NaN
K7ELV2	NaN	NaN	17.0411	NaN	NaN	NaN
K7EM11	NaN	NaN	NaN	NaN	18.3349	NaN
K7EMH1	NaN	NaN	NaN	NaN	NaN	NaN
K7ENL3	NaN	NaN	NaN	19.2942	NaN	NaN
K7EQF4	NaN	NaN	NaN	NaN	NaN	NaN
K7ER00	NaN	NaN	NaN	NaN	NaN	NaN
K7ES52	19.6967	NaN	NaN	NaN	NaN	NaN
K7ESI9	NaN	NaN	NaN	22.2015	22.7513	NaN
M0QX35	NaN	NaN	NaN	NaN	NaN	17.3614
M0QXB4	NaN	NaN	NaN	18.9827	NaN	16.828
M0R0P1	NaN	NaN	NaN	NaN	NaN	NaN
M0QXT0	NaN	NaN	NaN	NaN	NaN	NaN
M0QY97	NaN	NaN	17.9662	NaN	NaN	17.7627
M0QYS1	20.8128	22.2036	NaN	22.5838	19.7003	NaN
M0QZ22	17.461	NaN	NaN	NaN	NaN	NaN
M0QZC5	20.357	NaN	NaN	18.5746	21.4837	NaN
M0R0F0	22.1534	22.0788	NaN	NaN	20.0228	NaN
M0R0F9	NaN	NaN	NaN	NaN	NaN	NaN
M0R0Y2	NaN	NaN	NaN	NaN	NaN	NaN
M0R1L7	NaN	NaN	19.1978	NaN	NaN	18.8653
M0R2B7	NaN	NaN	NaN	NaN	19.9683	NaN
M0R3B2	NaN	NaN	NaN	NaN	NaN	20.107
O00139-2	NaN	NaN	NaN	NaN	NaN	NaN
O00148	20.5767	NaN	NaN	NaN	20.891	19.8495
O00154-6	NaN	NaN	NaN	NaN	NaN	NaN
O00170	NaN	NaN	NaN	20.8075	NaN	20
O00178	NaN	NaN	NaN	NaN	NaN	18.9139
O00231	NaN	NaN	NaN	19.6845	20.0236	NaN
O00232	NaN	NaN	NaN	18.8888	18.4083	NaN
O00267-2	NaN	NaN	NaN	NaN	18.8746	19.0932
O00401	NaN	NaN	19.0907	NaN	NaN	18.6025
O00410	NaN	NaN	NaN	NaN	NaN	NaN
O00425	NaN	NaN	NaN	NaN	20.3332	18.3654
O00429	NaN	NaN	NaN	21.904	21.3792	NaN
O00458	19.9934	NaN	NaN	NaN	19.1667	NaN
O00487	NaN	NaN	NaN	20.5105	20.3474	19.281
O00499-9	NaN	NaN	19.0334	NaN	NaN	NaN
O00505	19.9137	19.7039	NaN	19.8272	NaN	NaN
O00571	NaN	NaN	NaN	20.6378	20.205	17.2796
O00625	NaN	NaN	NaN	NaN	NaN	17.4106
O00629	NaN	NaN	NaN	18.3649	NaN	NaN
O00743-2	19.0423	18.8241	NaN	NaN	19.7091	NaN
O00762	NaN	NaN	NaN	NaN	NaN	NaN
O14497	NaN	NaN	NaN	NaN	NaN	NaN
P47813	NaN	19.289	21.45	NaN	NaN	18.5115
O14617	NaN	NaN	NaN	NaN	NaN	NaN
O14737	NaN	NaN	NaN	NaN	NaN	20.0535
O14773-2	NaN	NaN	NaN	NaN	NaN	NaN
O14776-2	19.3903	NaN	21.9129	NaN	20.1211	21.7164
O14777	NaN	NaN	NaN	18.1636	NaN	NaN
O14802	NaN	NaN	NaN	NaN	NaN	NaN
O14879	NaN	NaN	NaN	NaN	NaN	NaN
O14920	NaN	NaN	NaN	NaN	NaN	NaN
O14929	NaN	NaN	NaN	NaN	NaN	NaN
O14974-5	NaN	NaN	20.7706	NaN	NaN	20.3435
O14979-3	NaN	NaN	NaN	NaN	NaN	18.2478
O14980	NaN	NaN	NaN	17.669	20.1515	NaN
O15042-2	NaN	NaN	NaN	NaN	NaN	NaN
O15067	NaN	NaN	NaN	NaN	NaN	NaN
O15084-2	NaN	NaN	NaN	NaN	NaN	NaN
O15143	NaN	NaN	19.1145	NaN	NaN	19.3336
O15144	NaN	NaN	NaN	20.1769	NaN	18.9155
O15160-2	NaN	NaN	NaN	NaN	NaN	16.6869
O15212	NaN	NaN	21.7284	NaN	NaN	19.5643
O15294	NaN	NaN	NaN	NaN	NaN	NaN
O15344	NaN	NaN	NaN	NaN	NaN	NaN
O15355	NaN	NaN	NaN	NaN	20.1685	19.5976
O15357	NaN	NaN	NaN	19.1778	19.3844	NaN
O15379	NaN	NaN	NaN	NaN	NaN	NaN
O15381-5	NaN	NaN	NaN	NaN	NaN	NaN
O15397	NaN	NaN	NaN	NaN	NaN	NaN
O15511	NaN	19.6374	NaN	NaN	NaN	NaN
O43143	NaN	NaN	NaN	NaN	NaN	NaN
O43149	NaN	NaN	NaN	NaN	NaN	NaN
O43156	NaN	NaN	NaN	20.8039	19.7277	NaN
O43172-2	NaN	NaN	NaN	NaN	19.9521	NaN
O43175	NaN	NaN	NaN	23.2034	22.8201	NaN
O43242	NaN	NaN	NaN	NaN	NaN	NaN
O43252	NaN	NaN	NaN	NaN	16.2586	NaN
O43290	NaN	NaN	20.3868	NaN	NaN	19.8973
O43314-2	NaN	NaN	NaN	NaN	NaN	NaN
O43390	NaN	NaN	NaN	NaN	NaN	17.7653
O43399	NaN	NaN	NaN	NaN	NaN	NaN
O43491	NaN	NaN	NaN	NaN	NaN	19.6953
O43681	NaN	NaN	NaN	NaN	19.7636	NaN
O43707	NaN	NaN	NaN	NaN	18.4672	18.7949
O43709	NaN	NaN	NaN	NaN	NaN	NaN
O43765	NaN	NaN	17.8225	NaN	NaN	17.6515
O43776	NaN	NaN	NaN	NaN	18.078	17.7853
O43809	NaN	NaN	NaN	NaN	NaN	NaN
O43813	NaN	NaN	NaN	NaN	NaN	NaN
O43837	NaN	21.0315	19.625	19.65	NaN	20.2045
O43852	NaN	NaN	21.2698	NaN	NaN	20.4997
O43913-2	NaN	NaN	NaN	NaN	16.6773	NaN
O60216	17.6002	NaN	NaN	NaN	NaN	NaN
O60231	NaN	NaN	NaN	NaN	NaN	16.9751
O60256	NaN	NaN	NaN	NaN	NaN	17.3996
O60264	NaN	NaN	NaN	18.5739	18.2721	NaN
O60271-4	NaN	NaN	NaN	NaN	NaN	NaN
O60306	NaN	NaN	NaN	NaN	NaN	NaN
O60333-2	NaN	NaN	NaN	NaN	NaN	NaN
O60343-2	NaN	NaN	NaN	NaN	NaN	NaN
O60488-2	NaN	NaN	NaN	NaN	NaN	NaN
O60493	NaN	NaN	NaN	19.5112	NaN	NaN
O60506-3	NaN	NaN	NaN	NaN	NaN	NaN
O60566	NaN	NaN	NaN	NaN	NaN	NaN
O60568	NaN	NaN	NaN	NaN	NaN	NaN
O60678-2	NaN	NaN	NaN	NaN	NaN	NaN
O60684	NaN	NaN	NaN	20.2251	20.5883	NaN
O60701	18.7699	NaN	NaN	22.9682	23.3745	NaN
O60749	20.0352	19.7993	NaN	NaN	NaN	NaN
O60763	NaN	NaN	NaN	21.5363	20.1729	NaN
O60826	NaN	NaN	NaN	NaN	NaN	NaN
O60841	NaN	NaN	NaN	NaN	16.4452	NaN
O60885-2	NaN	NaN	NaN	NaN	NaN	18.6271
O60888-3	NaN	NaN	18.7143	NaN	NaN	NaN
O60934	NaN	NaN	NaN	NaN	NaN	NaN
P0DJJ0	NaN	NaN	NaN	NaN	NaN	NaN
O75083	NaN	NaN	18.5315	NaN	NaN	NaN
O75116	NaN	NaN	NaN	NaN	19.0886	15.8129
O75131	18.737	18.8461	NaN	NaN	18.8999	NaN
O75146	NaN	NaN	NaN	NaN	NaN	NaN
O75150	NaN	NaN	NaN	NaN	NaN	NaN
O75153	NaN	NaN	NaN	NaN	NaN	NaN
O75175	NaN	NaN	NaN	NaN	15.6243	NaN
O75319	NaN	NaN	NaN	NaN	NaN	NaN
O75323-2	NaN	18.6966	18.6645	NaN	NaN	18.2268
O75330-2	NaN	NaN	NaN	NaN	NaN	NaN
O75340	NaN	NaN	NaN	NaN	NaN	NaN
O75348	NaN	NaN	NaN	NaN	NaN	19.1392
O75351	NaN	NaN	NaN	NaN	16.6362	NaN
O75369-6	NaN	NaN	NaN	NaN	NaN	NaN
O75396	NaN	NaN	NaN	NaN	NaN	NaN
O75419-2	NaN	NaN	NaN	NaN	NaN	NaN
O75439	NaN	17.871	NaN	NaN	NaN	NaN
O75475	NaN	NaN	NaN	NaN	NaN	17.425
O75489	NaN	NaN	NaN	NaN	NaN	16.7259
O75531	20.2686	NaN	20.0994	NaN	20.3529	NaN
O75533	NaN	NaN	NaN	NaN	20.7413	20.1767
O75607	NaN	NaN	NaN	NaN	NaN	NaN
O75643	NaN	NaN	NaN	19.0556	21.1635	20.4936
O75663	NaN	NaN	NaN	NaN	NaN	NaN
O75683	NaN	NaN	NaN	NaN	NaN	NaN
O75717	NaN	NaN	NaN	NaN	NaN	18.1102
O75794	NaN	NaN	NaN	18.7467	NaN	NaN
O75821	NaN	NaN	NaN	NaN	NaN	19.3329
O75937	NaN	NaN	20.958	NaN	NaN	20.6791
O75962-4	NaN	NaN	NaN	20.4913	20.1883	NaN
O76003	NaN	NaN	NaN	NaN	NaN	NaN
O76031	NaN	NaN	NaN	NaN	18.5892	NaN
O76094	NaN	NaN	NaN	NaN	19.3846	NaN
O94776	NaN	NaN	NaN	20.9032	20.7608	19.3588
O94822	NaN	NaN	NaN	NaN	NaN	NaN
O94888	NaN	NaN	NaN	NaN	NaN	NaN
O94906-2	NaN	NaN	NaN	NaN	20.2796	19.5669
O94925-3	NaN	NaN	NaN	NaN	NaN	NaN
O94927	NaN	NaN	NaN	NaN	NaN	NaN
O95067	NaN	NaN	NaN	NaN	NaN	NaN
O95155-3	NaN	NaN	NaN	NaN	NaN	NaN
O95163	NaN	NaN	NaN	21.1734	21.9157	NaN
O95219	16.9218	NaN	NaN	NaN	NaN	NaN
O95232	NaN	NaN	NaN	NaN	NaN	NaN
O95239-2	NaN	NaN	NaN	NaN	NaN	NaN
O95347	NaN	NaN	NaN	19.9067	21.3052	NaN
O95352	NaN	NaN	NaN	NaN	NaN	NaN
O95361	NaN	NaN	NaN	NaN	NaN	NaN
O95373	NaN	NaN	NaN	19.217	19.1779	NaN
O95376	NaN	NaN	NaN	NaN	NaN	NaN
O95433	NaN	NaN	NaN	NaN	NaN	NaN
O95453-2	NaN	NaN	NaN	NaN	NaN	NaN
O95456-2	NaN	NaN	NaN	NaN	NaN	NaN
O95486	NaN	NaN	NaN	NaN	NaN	NaN
O95573	NaN	NaN	NaN	NaN	NaN	NaN
O95721	NaN	NaN	20.4889	NaN	NaN	19.7296
O95747	NaN	NaN	NaN	NaN	18.4191	NaN
O95782-2	NaN	NaN	NaN	NaN	NaN	NaN
O95786-2	NaN	NaN	NaN	NaN	NaN	NaN
Q5TA95	NaN	NaN	NaN	NaN	NaN	NaN
O95816	NaN	19.3132	19.6302	NaN	19.1212	19.8069
O95817	NaN	NaN	NaN	17.606	NaN	NaN
O96006	NaN	NaN	NaN	NaN	NaN	NaN
P00338	NaN	NaN	NaN	NaN	14.508	20.8414
P00367	NaN	NaN	NaN	NaN	NaN	NaN
P00439	NaN	NaN	NaN	NaN	NaN	NaN
P00492	19.8632	19.9756	18.5834	NaN	NaN	NaN
P00519	NaN	NaN	NaN	NaN	NaN	NaN
P00558	19.1034	20.3787	22.1153	NaN	NaN	20.5335
Q5T9B7	14.0684	14.8528	18.6444	NaN	12.3716	NaN
P00966	23.0108	22.9641	22.8497	NaN	NaN	22.1804
P01605	NaN	NaN	NaN	NaN	NaN	NaN
P01605	NaN	NaN	NaN	NaN	NaN	NaN
P01605	NaN	NaN	NaN	NaN	NaN	NaN
P01605	NaN	NaN	21.3813	NaN	NaN	22.9206
P01605	NaN	NaN	NaN	NaN	NaN	NaN
P01605	NaN	NaN	NaN	NaN	NaN	NaN
P01605	NaN	NaN	NaN	NaN	NaN	NaN
P01605	NaN	NaN	21.3813	NaN	NaN	22.3233
P02545-2	NaN	NaN	NaN	NaN	NaN	NaN
P02545-2	NaN	NaN	20.1704	NaN	NaN	23.8173
P02545-2	NaN	NaN	NaN	NaN	NaN	NaN
P02545-2	NaN	NaN	20.1704	NaN	NaN	24.8676
P02786	NaN	NaN	NaN	NaN	12.5579	NaN
P04083	20.3084	20.9776	21.9946	NaN	NaN	NaN
P04150-9	NaN	NaN	NaN	18.2349	19.6978	NaN
P04181	21.8219	21.9354	NaN	NaN	20.7659	17.784
P04259	NaN	NaN	NaN	NaN	NaN	NaN
P04406	NaN	NaN	NaN	21.1044	22.1987	24.3181
P04792	24.4754	24.818	23.2542	NaN	NaN	NaN
P05141	18.8009	19.1291	NaN	NaN	NaN	NaN
P05186-2	19.6015	19.5278	NaN	NaN	19.9573	NaN
P05198	NaN	NaN	NaN	NaN	NaN	NaN
P05204	NaN	NaN	NaN	NaN	NaN	NaN
P05387	NaN	NaN	21.0546	NaN	NaN	21.2866
P05388	NaN	NaN	NaN	NaN	18.9669	NaN
P05455	NaN	NaN	NaN	NaN	NaN	NaN
P05783	21.6874	21.8296	NaN	22.2067	22.3537	NaN
P06493	NaN	NaN	NaN	20.5541	20.4908	NaN
P06703	NaN	NaN	21.3325	NaN	NaN	20.9318
P06733	NaN	NaN	22.137	NaN	NaN	NaN
P06737-2	NaN	NaN	NaN	19.2678	NaN	18.4818
P06744	NaN	NaN	21.3842	NaN	NaN	18.4012
P06748	NaN	16.9083	NaN	NaN	NaN	22.7565
Q5VU66	NaN	NaN	NaN	NaN	21.8186	22.1047
P07195	NaN	NaN	20.4885	20.8924	21.1461	21.4817
P07355	NaN	NaN	NaN	NaN	NaN	20.0704
P07384	NaN	NaN	NaN	NaN	17.5878	NaN
Q5JP53	25.2471	NaN	NaN	23.1143	24.8992	NaN
P07737	22.0344	22.0288	22.186	NaN	NaN	NaN
P07741	NaN	NaN	NaN	NaN	16.3426	NaN
P07814	NaN	NaN	NaN	19.8423	NaN	NaN
P07900	20.5194	NaN	NaN	NaN	NaN	NaN
P07954-2	NaN	NaN	18.666	NaN	NaN	17.9034
P08107	NaN	NaN	NaN	NaN	NaN	NaN
P08237	NaN	NaN	NaN	23.6784	23.3141	NaN
P08238	NaN	NaN	NaN	NaN	NaN	NaN
P08243-3	NaN	NaN	NaN	NaN	NaN	NaN
P08559-3	19.6524	19.9037	NaN	NaN	NaN	NaN
P08621-2	NaN	NaN	NaN	NaN	NaN	15.6041
P08670	24.0398	25.0767	22.9	NaN	24.0038	NaN
P0CW22	NaN	20.309	NaN	NaN	NaN	NaN
P08758	20.4016	20.7026	20.6621	NaN	NaN	NaN
P09382	NaN	NaN	NaN	NaN	NaN	21.0874
P09429	NaN	NaN	19.0203	NaN	NaN	18.0227
P09543-2	NaN	NaN	NaN	19.478	NaN	NaN
P09661	NaN	NaN	NaN	NaN	NaN	17.9298
P09874	NaN	NaN	NaN	NaN	NaN	NaN
P09914	NaN	NaN	NaN	NaN	20.4952	NaN
Q71UI9	NaN	19.3694	NaN	NaN	NaN	NaN
Q99878	17.0775	21.6188	NaN	17.9217	21.452	NaN
Q9BTY7	NaN	NaN	NaN	NaN	NaN	NaN
P0CG05	NaN	NaN	NaN	NaN	NaN	NaN
P10412	22.6234	23.1768	NaN	NaN	23.169	20.2307
P10809	25.5067	26.0589	23.5235	17.1948	24.9874	24.2737
P10909-4	20.585	20.8767	18.3096	15.2061	18.0495	NaN
P11021	19.486	22.0021	22.5101	NaN	22.0285	NaN
P11142	NaN	NaN	NaN	NaN	NaN	19.7537
P11172	NaN	NaN	NaN	19.4458	19.3504	NaN
P11177-2	NaN	20.2701	19.4848	NaN	19.6443	20.2895
P11216	NaN	NaN	NaN	NaN	NaN	NaN
Q5T4U5	21.314	21.3815	20.3448	NaN	19.8345	19.624
P11387	NaN	NaN	NaN	NaN	18.9164	NaN
P11388	NaN	NaN	NaN	NaN	NaN	NaN
P11413	20.3563	20.6054	21.7008	NaN	NaN	20.2948
P11498	19.585	NaN	18.2991	NaN	NaN	17.7031
P11802	NaN	NaN	NaN	NaN	19.9603	17.6393
P11908	22.0675	21.7151	NaN	NaN	NaN	NaN
P11940	NaN	NaN	NaN	21.8296	21.5498	NaN
P12004	NaN	NaN	NaN	NaN	NaN	NaN
P12270	NaN	NaN	NaN	20.2129	20.5043	22.6851
P12956	NaN	NaN	NaN	NaN	NaN	NaN
P13010	NaN	NaN	NaN	NaN	NaN	NaN
P13639	NaN	NaN	NaN	NaN	NaN	20.0559
P13797	19.884	19.6359	NaN	NaN	NaN	NaN
P13804-2	20.8073	20.4868	21.0143	NaN	20.5915	19.3939
Q9BUB1	NaN	NaN	NaN	20.889	20.2546	19.518
P13984	NaN	NaN	19.2346	NaN	NaN	NaN
P13995	20.3341	NaN	NaN	NaN	NaN	NaN
P14618	NaN	NaN	NaN	NaN	NaN	NaN
P14625	NaN	NaN	NaN	NaN	17.4799	NaN
P14735	NaN	NaN	NaN	NaN	NaN	NaN
P14866	NaN	NaN	NaN	NaN	NaN	NaN
P14868	NaN	NaN	NaN	17.1377	NaN	NaN
Q86XA6	NaN	NaN	NaN	NaN	NaN	NaN
P15880	NaN	NaN	NaN	21.0466	22.9607	NaN
P15924-2	20.7175	20.1034	19.263	NaN	NaN	NaN
P16401	22.5143	22.8597	21.9132	NaN	19.2073	NaN
P16403	NaN	22.479	24.4793	NaN	NaN	23.6205
P16989	NaN	NaN	NaN	NaN	NaN	NaN
P17066	NaN	NaN	NaN	NaN	NaN	NaN
P17275	NaN	NaN	NaN	NaN	NaN	NaN
P17612	NaN	NaN	NaN	19.291	NaN	NaN
P17655-2	NaN	NaN	NaN	NaN	NaN	NaN
P17812	NaN	NaN	NaN	NaN	15.9153	NaN
P17858	13.8822	NaN	NaN	21.4536	21.9264	NaN
P17931	NaN	NaN	NaN	NaN	NaN	NaN
P17980	NaN	NaN	NaN	NaN	NaN	NaN
P17987	NaN	NaN	NaN	23.6834	23.3589	NaN
P18077	NaN	NaN	NaN	NaN	NaN	NaN
P18085	23.1753	22.6753	NaN	NaN	21.3866	NaN
P18124	NaN	NaN	NaN	23.7594	19.647	NaN
P18206-2	21.6761	22.0479	NaN	NaN	NaN	NaN
P18583-6	NaN	20.4222	NaN	NaN	NaN	NaN
P18669	19.6862	NaN	21.7814	NaN	NaN	20.8508
P19338	NaN	NaN	NaN	NaN	NaN	21.1647
P19447	NaN	NaN	NaN	NaN	NaN	NaN
P19525	NaN	NaN	NaN	NaN	NaN	NaN
P19623	NaN	NaN	NaN	NaN	17.3946	NaN
P19838	NaN	NaN	NaN	NaN	17.8402	NaN
P20042	NaN	NaN	NaN	NaN	NaN	19.6139
P20290-2	NaN	NaN	NaN	NaN	NaN	NaN
P20338	NaN	NaN	NaN	NaN	NaN	NaN
P20340-2	NaN	NaN	NaN	NaN	16.9635	NaN
P20591	NaN	NaN	NaN	22.1504	19.2066	NaN
P20592	NaN	NaN	NaN	20.6793	20.0047	NaN
P21281	NaN	NaN	NaN	NaN	20.3354	19.7579
P21333-2	NaN	NaN	NaN	NaN	NaN	NaN
P22059	NaN	NaN	NaN	NaN	NaN	NaN
P22102	NaN	NaN	NaN	NaN	19.8879	NaN
P22234	NaN	NaN	NaN	NaN	NaN	NaN
P22314	20.9293	22.0182	NaN	NaN	NaN	NaN
P22626	NaN	NaN	NaN	NaN	NaN	21.9852
P23246	NaN	NaN	NaN	NaN	NaN	18.1169
P23258	NaN	NaN	NaN	NaN	18.197	NaN
P23284	NaN	NaN	NaN	NaN	NaN	NaN
P23381	NaN	NaN	NaN	NaN	NaN	NaN
P23396	NaN	NaN	NaN	21.9909	23.9229	NaN
P23528	19.1102	21.1292	23.7188	NaN	NaN	23.0583
P23919	20.9965	21.2281	19.0431	NaN	17.556	NaN
P23921	NaN	NaN	NaN	NaN	NaN	NaN
P24534	20.4004	NaN	20.5525	NaN	NaN	NaN
P24666	NaN	NaN	NaN	NaN	NaN	NaN
P24752	NaN	20.0971	NaN	18.6586	21.2714	21.7151
P24928	NaN	NaN	NaN	NaN	NaN	NaN
P25398	NaN	NaN	20.5595	NaN	22.0937	22.7552
P25685	NaN	20.1309	NaN	NaN	NaN	19.7208
P25705	22.2777	22.5193	NaN	22.1287	23.14	22.9103
P25786	NaN	NaN	NaN	NaN	NaN	17.9486
P26038	NaN	NaN	22.1486	NaN	NaN	21.9158
P26196	NaN	NaN	NaN	17.1327	17.0222	NaN
P26373	NaN	NaN	NaN	NaN	21.265	NaN
P26447	NaN	NaN	22.2016	21.9044	22.038	21.9608
P26599	NaN	NaN	NaN	19.4199	21.6834	NaN
P27348	21.3526	21.6024	20.1951	NaN	NaN	NaN
P27635	21.9348	22.0336	NaN	21.4666	20.5063	NaN
P27694	NaN	NaN	NaN	16.2269	NaN	NaN
P27797	NaN	NaN	19.8254	NaN	18.665	19.3426
P28066	NaN	NaN	NaN	NaN	NaN	NaN
P28074	NaN	NaN	19.2202	NaN	NaN	18.737
P29083	NaN	NaN	NaN	NaN	NaN	NaN
P29353-3	NaN	NaN	NaN	19.2204	NaN	NaN
P29401	NaN	NaN	23.2596	NaN	NaN	22.2999
P29590	NaN	NaN	NaN	NaN	NaN	17.9909
P29692-3	22.4459	22.6696	23.5039	NaN	NaN	21.7286
P29728-2	NaN	NaN	NaN	21.7434	18.8588	NaN
P29966	20.6805	20.4537	21.7848	NaN	NaN	NaN
P30040	NaN	19.006	21.3924	NaN	NaN	20.8378
P30041	21.1896	19.9079	NaN	NaN	19.8784	19.2128
P30044-2	NaN	NaN	NaN	NaN	NaN	19.2109
P30050	NaN	NaN	21.3308	NaN	NaN	NaN
P30153	NaN	NaN	NaN	NaN	NaN	NaN
P30520	NaN	NaN	NaN	NaN	19.7196	NaN
P30566-2	19.4741	19.4419	NaN	NaN	NaN	NaN
P30837	20.0053	NaN	NaN	NaN	19.4524	NaN
P31153	NaN	NaN	17.153	NaN	NaN	17.0338
P31350	NaN	NaN	NaN	NaN	NaN	NaN
P31689	NaN	NaN	NaN	NaN	NaN	NaN
P31942-3	NaN	NaN	20.603	NaN	20.5286	21.6342
P31948	NaN	NaN	20.0354	19.5698	16.5188	21.4034
P32119	NaN	NaN	NaN	NaN	NaN	21.2024
P32780	NaN	NaN	NaN	NaN	NaN	NaN
P33176	NaN	NaN	NaN	NaN	NaN	NaN
P33981-2	NaN	NaN	NaN	NaN	NaN	NaN
P33992	NaN	NaN	NaN	16.1497	19.808	19.562
P33993	NaN	NaN	NaN	19.8772	20.944	NaN
P34897-3	19.8841	20.2793	18.5571	NaN	18.5522	17.7855
P34932	NaN	NaN	19.8174	NaN	NaN	18.7723
P35221	NaN	NaN	NaN	22.2275	21.3759	NaN
P35244	NaN	NaN	NaN	NaN	19.6802	18.7602
P35249	16.208	NaN	NaN	18.5966	20.0313	NaN
P35250	NaN	NaN	NaN	NaN	NaN	18.4472
P35251-2	NaN	NaN	NaN	NaN	NaN	17.2632
P35269	NaN	19.6622	20.4341	NaN	18.8609	18.5527
P35270	NaN	NaN	NaN	18.3251	19.1223	NaN
P35579	NaN	NaN	NaN	NaN	23.6175	NaN
P35658-2	NaN	NaN	NaN	18.9226	16.5372	NaN
P35659	NaN	NaN	18.6714	NaN	NaN	22.237
P35998	NaN	NaN	NaN	19.3652	18.7217	18.068
P36404	19.4323	NaN	NaN	NaN	NaN	NaN
P36543-2	NaN	NaN	18.8301	NaN	NaN	18.5369
P36578	NaN	NaN	NaN	NaN	NaN	NaN
P36871	NaN	NaN	NaN	NaN	NaN	17.9054
P36952	20.3587	19.8722	NaN	NaN	NaN	NaN
P37108	NaN	NaN	NaN	NaN	NaN	NaN
P37198	NaN	NaN	NaN	NaN	NaN	19.4173
P37802	22.3261	23.1852	20.309	NaN	NaN	NaN
P38117	NaN	NaN	NaN	NaN	20.6343	22.0187
P38159	NaN	16.6888	NaN	NaN	NaN	NaN
P38606	NaN	NaN	NaN	NaN	NaN	19.4578
P38646	20.8863	21.022	21.9794	NaN	19.765	21.2065
P38919	NaN	NaN	NaN	22.3319	19.9689	NaN
P39019	NaN	NaN	NaN	NaN	19.3495	NaN
P39023	20.8849	21.8261	20.8751	20.4942	18.8935	NaN
P39748	NaN	NaN	NaN	20.708	17.6711	NaN
P40222	NaN	NaN	19.711	19.3014	NaN	NaN
P40227	NaN	NaN	NaN	23.1139	23.5229	NaN
P40261	NaN	17.3348	NaN	NaN	NaN	NaN
P40926	18.7684	NaN	20.429	NaN	NaN	19.4947
P40937	NaN	NaN	NaN	19.2583	19.9746	NaN
P40938-2	18.9209	NaN	NaN	19.4616	16.4219	NaN
P40939	18.7638	18.9411	NaN	NaN	NaN	NaN
P41091	NaN	NaN	NaN	NaN	NaN	NaN
P41214	NaN	NaN	NaN	NaN	NaN	NaN
P41227-2	NaN	NaN	NaN	NaN	19.938	18.0932
P41240	NaN	NaN	NaN	NaN	NaN	NaN
P41250	NaN	NaN	NaN	NaN	NaN	NaN
P41252	NaN	NaN	NaN	NaN	18.3908	NaN
P42025	NaN	NaN	NaN	NaN	NaN	NaN
P42166	NaN	NaN	NaN	NaN	NaN	NaN
P42224	NaN	NaN	NaN	NaN	NaN	NaN
P42285	NaN	NaN	NaN	NaN	NaN	17.6019
P42345	NaN	NaN	NaN	20.2313	20.1052	NaN
Q5T4L4	NaN	NaN	19.6171	19.8943	NaN	NaN
P42704	17.2877	17.757	NaN	NaN	19.3313	NaN
P42766	20.3534	21.6512	NaN	22.6173	20.7796	NaN
P43034	NaN	NaN	NaN	NaN	NaN	18.9807
P43246	NaN	NaN	NaN	20.7552	20.6739	NaN
P43490	NaN	NaN	NaN	21.5683	18.3486	21.394
P43686	NaN	NaN	NaN	NaN	NaN	NaN
P45974-2	NaN	NaN	NaN	NaN	NaN	NaN
P46013	NaN	NaN	NaN	NaN	NaN	NaN
P46060	NaN	NaN	NaN	22.45	21.8503	NaN
P46063	NaN	NaN	NaN	NaN	NaN	17.8554
P46087-2	NaN	NaN	NaN	NaN	NaN	NaN
P46777	NaN	NaN	NaN	22.1426	NaN	22.4572
P46778	23.2686	23.3594	22.0412	21.6105	NaN	NaN
P46779	NaN	NaN	NaN	NaN	19.7042	NaN
P46781	NaN	NaN	NaN	22.5292	23.2183	NaN
P46783	NaN	NaN	NaN	NaN	NaN	NaN
P46821	NaN	NaN	NaN	NaN	NaN	NaN
P46934-4	NaN	NaN	NaN	NaN	NaN	NaN
P46940	NaN	NaN	NaN	NaN	20.9068	NaN
P47712	NaN	NaN	NaN	17.7106	NaN	NaN
P47897	NaN	NaN	NaN	NaN	NaN	NaN
P47914	22.7536	22.4588	21.3651	NaN	NaN	NaN
P48200	NaN	NaN	NaN	NaN	NaN	NaN
P48507	NaN	NaN	NaN	20.3654	20.3728	NaN
P48556	NaN	NaN	NaN	NaN	NaN	NaN
P48634	NaN	NaN	NaN	NaN	NaN	18.6447
P48643	NaN	NaN	NaN	NaN	20.5924	NaN
P48681	NaN	NaN	NaN	NaN	NaN	NaN
P49137-2	NaN	NaN	NaN	NaN	NaN	NaN
P49207	21.7024	22.1147	21.9675	NaN	19.1257	NaN
P49327	NaN	NaN	NaN	NaN	NaN	NaN
P49368	NaN	NaN	NaN	22.1859	23.1174	NaN
P49411	24.7199	25.0053	NaN	NaN	23.5071	NaN
P49419-2	NaN	NaN	NaN	NaN	18.5812	NaN
P49454	NaN	NaN	NaN	NaN	NaN	NaN
P49458	NaN	NaN	20.1224	NaN	NaN	20.09
P49589-3	NaN	NaN	NaN	NaN	NaN	17.4618
Q5T5C7	NaN	NaN	NaN	NaN	NaN	NaN
P49642	NaN	NaN	NaN	NaN	NaN	NaN
P49643	NaN	NaN	NaN	18.0121	18.2714	NaN
P49721	NaN	NaN	18.0911	NaN	NaN	17.1125
P49736	NaN	NaN	NaN	NaN	NaN	NaN
P49748-2	21.4865	22.3727	22.6248	NaN	NaN	17.3469
P49755	NaN	NaN	NaN	NaN	NaN	NaN
P49756	NaN	NaN	NaN	20.8299	20.3051	18.4097
P49770	NaN	NaN	NaN	NaN	NaN	19.5504
P49773	NaN	NaN	19.5379	NaN	NaN	NaN
P49840	NaN	NaN	NaN	NaN	NaN	NaN
P49841	NaN	NaN	NaN	NaN	18.5327	NaN
P49916	NaN	NaN	NaN	NaN	NaN	NaN
P49917	NaN	NaN	NaN	NaN	NaN	NaN
P50213	NaN	18.3671	NaN	NaN	20.2694	20.968
P50454	NaN	NaN	NaN	20.1272	19.7553	21.4981
P50502	NaN	NaN	21.7252	NaN	NaN	20.7298
P50552	NaN	NaN	NaN	NaN	NaN	16.6481
P50613	NaN	NaN	NaN	NaN	NaN	NaN
P50897	NaN	NaN	NaN	NaN	NaN	NaN
P50990	NaN	NaN	NaN	NaN	NaN	NaN
P50991	NaN	NaN	NaN	22.1401	23.2863	NaN
P51116	NaN	NaN	16.4997	NaN	19.099	NaN
Q8IYJ9	NaN	NaN	NaN	NaN	NaN	NaN
Q9HBD4	NaN	NaN	NaN	NaN	NaN	NaN
P51553	NaN	NaN	NaN	NaN	NaN	15.9524
P51570	21.0207	20.7143	17.529	18.879	20.0475	NaN
P51610-2	NaN	NaN	NaN	NaN	19.3072	17.6176
P51659	NaN	23.4205	NaN	NaN	NaN	NaN
P51665	NaN	NaN	NaN	20.0286	18.4656	NaN
P51692	NaN	NaN	NaN	21.4116	20.4692	NaN
P51812	20.6125	20.618	NaN	18.6176	18.5337	NaN
P51858	NaN	NaN	20.6318	NaN	NaN	19.6238
P51991	NaN	NaN	18.5068	NaN	NaN	18.2792
P52272-2	NaN	NaN	NaN	NaN	NaN	NaN
P52292	NaN	NaN	NaN	NaN	18.8129	NaN
P52597	NaN	NaN	22.2084	NaN	NaN	22.8599
P52701	19.8412	NaN	NaN	14.8137	21.3277	NaN
P52732	22.5988	21.7897	NaN	22.9737	22.5331	NaN
P52789	NaN	NaN	NaN	NaN	NaN	NaN
P52815	NaN	NaN	20.2508	NaN	NaN	19.8884
P52907	NaN	NaN	NaN	NaN	12.8535	NaN
P52948-6	20.6927	19.9362	NaN	18.7747	19.8545	18.2111
P53365	NaN	NaN	NaN	NaN	NaN	17.0257
P53367-2	NaN	NaN	NaN	19.9426	NaN	16.6301
P53396	NaN	NaN	NaN	NaN	NaN	NaN
P53618	NaN	NaN	NaN	20.9659	15.392	NaN
P53621	NaN	NaN	NaN	NaN	16.7313	NaN
P53999	NaN	NaN	NaN	NaN	NaN	NaN
P54136	NaN	NaN	NaN	NaN	NaN	NaN
P54577	NaN	NaN	NaN	NaN	NaN	NaN
P54646	NaN	NaN	NaN	NaN	NaN	NaN
P54727	NaN	NaN	NaN	21	20.4	20.5134
P54886	NaN	21.5339	NaN	NaN	20.6589	19.7781
P55010	NaN	NaN	NaN	NaN	NaN	18.1241
P55036	NaN	NaN	NaN	18.5208	17.6544	17.9809
P55060-3	NaN	NaN	NaN	17.5545	20.5082	NaN
P55072	NaN	NaN	20.485	NaN	NaN	18.6586
P55268	NaN	NaN	NaN	NaN	NaN	NaN
P55735	NaN	NaN	19.3895	NaN	20.2399	19.5488
P55795	NaN	NaN	20.8587	NaN	18.8495	20.513
P55884	NaN	NaN	NaN	NaN	NaN	NaN
P56192	NaN	NaN	NaN	16.5597	17.9339	NaN
P56537	NaN	20.6141	19.5348	NaN	20.6912	15.8755
P57740	20.818	20.6284	NaN	20.2468	19.6095	NaN
P58107	NaN	NaN	NaN	NaN	20.3004	NaN
P60228	NaN	NaN	NaN	19.1435	18.4656	NaN
P63261	20.5644	NaN	NaN	26.552	26.9486	NaN
P60842	NaN	NaN	NaN	22.8208	NaN	NaN
P60866	NaN	NaN	NaN	19.0319	NaN	NaN
P60891	NaN	NaN	NaN	NaN	NaN	NaN
P60903	NaN	NaN	NaN	NaN	NaN	22.2812
P61006	NaN	NaN	NaN	NaN	NaN	NaN
P61011	NaN	NaN	NaN	19.2715	NaN	NaN
P61026	19.9965	20.1278	17.3396	NaN	17.7207	NaN
P61086	11.9293	NaN	NaN	19.9436	NaN	NaN
P61088	20.3189	NaN	NaN	18.6998	NaN	NaN
P61106	19.0654	18.8006	NaN	19.685	19.8918	NaN
P61158	NaN	NaN	NaN	NaN	19.5912	19.3541
P61160	NaN	NaN	NaN	NaN	20.2363	18.5173
P61163	NaN	NaN	NaN	NaN	NaN	18.3714
P61201	NaN	NaN	NaN	20.9886	20.6894	19.4887
P84077	21.964	22.6562	NaN	NaN	22.4611	NaN
P61221	NaN	NaN	NaN	19.703	18.718	NaN
P61247	NaN	NaN	NaN	NaN	20.8276	NaN
P61254	NaN	NaN	NaN	NaN	NaN	NaN
P61289	21.257	NaN	NaN	21.2547	22.2214	NaN
P61313	NaN	NaN	NaN	21.7726	20.8118	NaN
P61353	NaN	NaN	NaN	23.5292	23.1489	22.0552
P61513	NaN	NaN	19.932	NaN	NaN	19.6912
P61978-3	NaN	NaN	NaN	NaN	NaN	19.4676
P62081	NaN	NaN	NaN	NaN	NaN	NaN
P62136	NaN	NaN	NaN	NaN	NaN	20.3222
P62191	NaN	NaN	NaN	NaN	NaN	NaN
P62195	NaN	NaN	NaN	19.3754	18.8306	18.0389
Q5JR95	NaN	NaN	NaN	NaN	18.9601	NaN
P62244	NaN	NaN	NaN	21.0957	21.6813	NaN
P62249	23.7545	20.2546	NaN	23.9668	24.0487	NaN
P62258	NaN	NaN	21.1785	NaN	21.3725	22.3598
P62263	NaN	NaN	NaN	NaN	NaN	NaN
P62266	19.0418	19.7953	NaN	NaN	18.2512	NaN
P62269	22.8986	NaN	NaN	24.6649	23.7146	NaN
P62273	21.6469	NaN	21.6691	NaN	16.2695	NaN
P62277	NaN	NaN	NaN	NaN	19.6276	NaN
P62306	21.8867	22.1904	18.6852	20.4577	20.022	NaN
P62310	NaN	NaN	NaN	NaN	NaN	NaN
P62314	20.7379	21.1168	20.9697	NaN	NaN	16.8894
P62316	NaN	NaN	NaN	NaN	NaN	20.0413
P62330	19.3044	NaN	NaN	NaN	19.3164	NaN
P62333	NaN	NaN	NaN	NaN	17.008	NaN
P62380	NaN	NaN	NaN	NaN	NaN	NaN
P62424	NaN	NaN	NaN	NaN	19.9937	NaN
P62495	NaN	NaN	NaN	NaN	20.1948	17.4778
P62701	24.9126	24.7547	NaN	23.2402	22.9996	NaN
P62750	NaN	NaN	NaN	17.0405	NaN	NaN
P62753	NaN	NaN	NaN	22.4366	22.7417	NaN
P62805	NaN	NaN	NaN	NaN	22.0749	NaN
P62820	NaN	NaN	NaN	NaN	NaN	18.597
P62851	NaN	NaN	NaN	21.4661	11.9669	NaN
P62854	NaN	NaN	NaN	NaN	NaN	NaN
P62875	NaN	NaN	NaN	NaN	NaN	NaN
P62906	NaN	NaN	NaN	17.2604	NaN	NaN
P62913	NaN	NaN	NaN	NaN	21.7318	NaN
P62913	NaN	NaN	NaN	NaN	21.7318	NaN
P62917	NaN	NaN	NaN	22.5563	20.7599	NaN
P62937	NaN	NaN	21.4887	NaN	NaN	20.699
P62979	NaN	NaN	NaN	NaN	NaN	20.8029
P62995-3	NaN	NaN	NaN	NaN	NaN	NaN
P63000	21.246	20.9027	18.4154	NaN	14.9882	NaN
P63104	19.8418	20.7661	20.2692	NaN	NaN	NaN
P63151	NaN	NaN	NaN	NaN	19.6361	19.3194
P63173	NaN	NaN	NaN	NaN	NaN	NaN
Q8WVC2	NaN	NaN	21.5011	NaN	NaN	21.4339
P63244	NaN	NaN	NaN	NaN	NaN	20.4149
P63313	NaN	NaN	NaN	NaN	NaN	NaN
P67809	NaN	NaN	NaN	22.6481	21.4278	NaN
P67936	NaN	NaN	21.8426	NaN	NaN	20.6209
P68032	23.2324	23.3631	NaN	22.0261	20.7496	NaN
Q5VTE0	24.5754	26.8671	NaN	NaN	NaN	NaN
P68371	27.2735	27.3851	NaN	23.2066	27.1202	NaN
P78318	NaN	NaN	NaN	NaN	NaN	NaN
Q5VU10	NaN	NaN	NaN	NaN	NaN	NaN
P78347-2	20.4775	NaN	NaN	22.5035	22.435	NaN
P78371	NaN	NaN	NaN	NaN	22.3749	NaN
P78527	NaN	NaN	NaN	NaN	NaN	NaN
P80723	NaN	NaN	NaN	NaN	NaN	NaN
P82909	NaN	NaN	19.4434	NaN	NaN	NaN
P82933	NaN	NaN	NaN	NaN	NaN	NaN
P83436	NaN	NaN	NaN	NaN	NaN	NaN
P83731	NaN	NaN	NaN	NaN	21.4374	NaN
P84090	NaN	NaN	NaN	NaN	NaN	18.4684
P85037	NaN	19.1544	NaN	NaN	18.9773	NaN
P98082-3	19.3636	NaN	20.3826	NaN	NaN	18.785
P98175-2	NaN	NaN	20.4372	NaN	NaN	20.5499
Q00341	NaN	NaN	NaN	21.2779	21.8753	NaN
Q00534	NaN	NaN	NaN	NaN	NaN	NaN
Q00535	NaN	NaN	NaN	NaN	NaN	NaN
Q00610-2	NaN	NaN	NaN	NaN	19.83	NaN
Q00653-4	NaN	NaN	NaN	NaN	NaN	NaN
Q00839	NaN	NaN	NaN	NaN	20.9454	NaN
Q01082	NaN	NaN	NaN	NaN	18.5664	NaN
Q01085	NaN	NaN	16.8347	NaN	NaN	NaN
Q01105	20.501	NaN	21.4233	NaN	20.4242	21.3612
Q01518-2	NaN	NaN	NaN	NaN	NaN	NaN
Q01813	23.9645	23.6791	NaN	23.8614	24.1777	NaN
Q01970-2	NaN	NaN	NaN	NaN	NaN	NaN
Q02535	NaN	NaN	NaN	NaN	NaN	NaN
Q02543	NaN	NaN	NaN	NaN	17.3048	NaN
Q02750-2	NaN	19.918	NaN	NaN	NaN	NaN
Q02878	NaN	NaN	NaN	22.3139	21.2718	NaN
Q02952-3	NaN	NaN	NaN	19.657	NaN	NaN
Q03111	NaN	NaN	NaN	NaN	NaN	NaN
Q03169	NaN	NaN	NaN	NaN	NaN	NaN
Q04941	NaN	NaN	NaN	NaN	NaN	NaN
Q05193-3	NaN	NaN	NaN	NaN	19.3761	NaN
Q05209	19.7614	NaN	NaN	NaN	NaN	NaN
Q05519-2	NaN	18.0873	NaN	NaN	NaN	NaN
Q05639	NaN	NaN	NaN	NaN	NaN	NaN
Q05682-4	NaN	NaN	25.3716	15.2288	20.6188	22.4267
Q05932-3	NaN	NaN	NaN	19.9634	19.6477	NaN
Q06124-2	19.8072	19.8967	NaN	NaN	NaN	NaN
Q06203	NaN	NaN	NaN	NaN	NaN	NaN
Q06210-2	NaN	NaN	NaN	21.4036	19.2184	NaN
Q06323	NaN	NaN	NaN	NaN	NaN	NaN
Q06830	NaN	NaN	NaN	NaN	NaN	16.6523
Q07666-2	19.3083	19.49	17.7978	19.8414	NaN	18.399
Q07960	NaN	NaN	NaN	20.6864	16.4624	NaN
Q08209-2	NaN	NaN	NaN	NaN	NaN	NaN
Q08211	NaN	NaN	NaN	NaN	20.0182	NaN
Q08378-2	NaN	NaN	NaN	NaN	NaN	NaN
Q08945	NaN	NaN	NaN	18.7891	NaN	16.66
Q08AD1-2	NaN	NaN	NaN	18.5691	NaN	NaN
Q08AF3	NaN	NaN	NaN	19.7017	19.6857	NaN
Q08J23-2	NaN	NaN	NaN	NaN	19.3255	NaN
Q09161	NaN	NaN	NaN	NaN	NaN	NaN
Q09472	NaN	NaN	NaN	NaN	19.1109	NaN
Q09666	NaN	NaN	NaN	25.384	25.7062	24.5033
Q0VDF9	NaN	NaN	NaN	NaN	NaN	NaN
Q10567-3	NaN	NaN	NaN	NaN	NaN	NaN
Q10713	NaN	NaN	NaN	NaN	NaN	19.0384
Q12768	NaN	NaN	NaN	NaN	NaN	NaN
Q12769	NaN	NaN	NaN	19.7326	19.0431	NaN
Q12789-3	NaN	NaN	NaN	NaN	NaN	NaN
Q12792	NaN	NaN	NaN	18.1302	NaN	NaN
Q12800-2	NaN	NaN	NaN	NaN	NaN	NaN
Q12834	NaN	NaN	NaN	NaN	NaN	NaN
Q12874	NaN	NaN	NaN	NaN	19.5397	20.4618
Q12899	NaN	NaN	NaN	NaN	NaN	NaN
Q12904	NaN	NaN	NaN	NaN	NaN	NaN
Q12905	NaN	NaN	NaN	15.4672	18.8411	NaN
Q12965	NaN	NaN	NaN	NaN	NaN	NaN
Q12996	NaN	NaN	NaN	NaN	NaN	NaN
Q13015	NaN	NaN	NaN	NaN	19.0916	NaN
Q13033-2	NaN	NaN	NaN	NaN	NaN	NaN
Q13057	NaN	NaN	NaN	18.8138	19.503	NaN
Q13085-3	NaN	NaN	NaN	19.8326	19.833	NaN
Q13131	NaN	NaN	NaN	20.4198	19.8045	NaN
Q13136-2	NaN	NaN	NaN	NaN	NaN	NaN
Q13148	NaN	NaN	NaN	14.7249	18.56	NaN
Q13151	NaN	NaN	NaN	NaN	NaN	18.7305
Q13155	NaN	NaN	NaN	NaN	NaN	NaN
Q13177	NaN	NaN	NaN	NaN	NaN	NaN
Q13185	NaN	20.7964	20.6902	NaN	17.0469	NaN
Q13200	NaN	NaN	NaN	NaN	19.4348	NaN
Q13217	NaN	NaN	NaN	NaN	19.1034	17.4728
Q13243-3	NaN	NaN	18.3358	NaN	19.3011	18.0692
Q13247-3	NaN	NaN	20.4002	NaN	20.4918	20.113
Q13263	NaN	NaN	NaN	NaN	21.1581	NaN
Q13283	NaN	NaN	NaN	NaN	NaN	NaN
Q13309	19.0632	NaN	NaN	NaN	NaN	NaN
Q13310-2	NaN	NaN	NaN	19.6749	19.2994	21.5389
Q13347	NaN	NaN	NaN	NaN	21.5361	20.5045
Q13395	NaN	NaN	NaN	NaN	NaN	NaN
Q13418	NaN	NaN	NaN	19.8437	19.582	NaN
Q13428-8	NaN	NaN	NaN	NaN	NaN	18.313
Q13435	NaN	NaN	NaN	NaN	NaN	21.9035
Q13439-3	NaN	NaN	NaN	NaN	20.1672	NaN
Q13501	NaN	NaN	NaN	NaN	NaN	18.1142
Q13509	NaN	NaN	NaN	NaN	21.7779	NaN
Q13535-2	NaN	NaN	NaN	NaN	NaN	NaN
Q13547	18.8469	19.0351	NaN	18.6304	20.0571	NaN
Q13596-2	NaN	NaN	NaN	18.982	NaN	NaN
Q13616	NaN	NaN	NaN	NaN	NaN	NaN
Q13617	NaN	NaN	NaN	NaN	NaN	NaN
Q13618-2	NaN	NaN	NaN	NaN	NaN	NaN
Q13619	NaN	NaN	NaN	19.6276	18.6738	NaN
Q13636	NaN	NaN	NaN	NaN	NaN	NaN
Q13671-2	NaN	NaN	NaN	NaN	19.1179	NaN
Q13813-3	NaN	NaN	NaN	NaN	NaN	17.5194
Q13823	NaN	NaN	NaN	NaN	NaN	NaN
Q13885	NaN	NaN	NaN	20.9737	20.4451	17.4688
Q13895	NaN	NaN	NaN	NaN	NaN	17.1486
Q14008-2	NaN	NaN	NaN	20.3119	19.9025	NaN
Q14011	NaN	NaN	NaN	NaN	NaN	NaN
Q14152	NaN	NaN	NaN	19.8411	NaN	NaN
Q14157-4	NaN	NaN	NaN	NaN	NaN	NaN
Q14160	NaN	NaN	NaN	NaN	NaN	NaN
Q14166	NaN	NaN	NaN	NaN	NaN	NaN
Q14181	NaN	NaN	NaN	NaN	NaN	NaN
Q14185	NaN	NaN	NaN	NaN	NaN	NaN
Q14204	NaN	NaN	NaN	22.3791	19.5786	NaN
Q14241	NaN	NaN	17.0833	NaN	NaN	NaN
Q14247	NaN	NaN	23.2343	NaN	NaN	22.7889
Q14258	NaN	NaN	NaN	NaN	NaN	NaN
Q14320	NaN	NaN	NaN	NaN	NaN	20.1387
Q14353	NaN	NaN	NaN	NaN	NaN	NaN
Q5QPP3	NaN	NaN	NaN	NaN	NaN	NaN
Q14432	21.0068	19.5718	NaN	21.1312	21.0939	NaN
Q14444-2	NaN	NaN	NaN	NaN	NaN	21.0922
Q14498-2	NaN	NaN	NaN	19.0348	14.8775	NaN
Q14558-2	NaN	NaN	NaN	NaN	20.2213	18.6983
Q14562	NaN	17.9978	NaN	NaN	NaN	NaN
Q14566	NaN	NaN	NaN	NaN	NaN	NaN
Q14669-4	18.4452	NaN	NaN	NaN	NaN	NaN
Q5T1Z4	NaN	NaN	NaN	NaN	NaN	NaN
Q14676-4	NaN	NaN	NaN	NaN	NaN	NaN
Q14677-2	NaN	NaN	NaN	NaN	17.0326	NaN
Q14683	23.6649	23.5142	NaN	24.5891	24.3307	19.4535
Q14684-2	NaN	NaN	NaN	NaN	NaN	NaN
Q14694	NaN	NaN	NaN	NaN	NaN	NaN
Q14764	NaN	NaN	NaN	20.0731	19.9401	NaN
Q14789	NaN	NaN	NaN	NaN	NaN	NaN
Q14914-2	NaN	NaN	NaN	NaN	20.3913	17.4585
Q14938-4	NaN	NaN	NaN	NaN	NaN	NaN
Q14974	NaN	NaN	NaN	19.3764	18.5753	NaN
Q14980-2	NaN	22.2005	NaN	22.0739	22.2026	21.2489
Q15003	NaN	NaN	NaN	NaN	NaN	NaN
Q5JXX1	NaN	NaN	NaN	NaN	NaN	NaN
Q15019-2	NaN	NaN	NaN	NaN	NaN	NaN
Q15020	NaN	NaN	NaN	NaN	NaN	NaN
Q15021	22.1845	21.6397	NaN	20.5508	21.3554	NaN
Q15046	NaN	NaN	NaN	NaN	NaN	NaN
Q15047-3	NaN	NaN	NaN	NaN	16.618	NaN
Q15054	NaN	NaN	NaN	NaN	19.1831	NaN
Q15126	NaN	NaN	NaN	NaN	NaN	NaN
Q15149	NaN	NaN	NaN	21.7112	22.1411	NaN
Q15181	NaN	NaN	18.9773	NaN	NaN	18.8424
Q15233-2	NaN	NaN	NaN	NaN	NaN	21.5434
Q15293	NaN	NaN	22.288	NaN	NaN	21.5681
Q15345-3	19.25	18.8479	NaN	19.245	18.8214	NaN
Q15365	NaN	NaN	NaN	NaN	20.199	NaN
Q15366-6	19.2526	NaN	NaN	20.3694	20.27	NaN
Q15382	20.3279	19.2632	NaN	NaN	19.9021	NaN
Q15386	18.8943	18.5781	NaN	NaN	NaN	NaN
Q15393	NaN	NaN	NaN	18.5529	20.0485	20.0535
Q15404	NaN	NaN	NaN	NaN	17.8539	NaN
Q15417	NaN	NaN	18.0225	NaN	15.066	NaN
Q15459	NaN	NaN	NaN	21.4253	21.4875	20.6346
Q15637-4	20.2556	20.7399	NaN	NaN	NaN	NaN
Q15637-4	20.2556	20.7399	22.9951	NaN	NaN	22.3398
Q15645	NaN	NaN	NaN	21.6968	12.9651	NaN
Q15648	NaN	NaN	NaN	NaN	NaN	NaN
Q15650	NaN	NaN	NaN	NaN	NaN	NaN
Q15654	20.1651	20.3025	20.5842	NaN	NaN	NaN
Q15691	NaN	NaN	NaN	21.2765	21.3437	19.985
Q15751	NaN	NaN	NaN	NaN	NaN	NaN
Q15785	NaN	NaN	NaN	NaN	NaN	NaN
Q15843	NaN	NaN	NaN	NaN	NaN	NaN
Q15907	NaN	NaN	NaN	NaN	17.4415	NaN
Q15942	NaN	NaN	NaN	NaN	20.768	22.5545
Q16204	NaN	NaN	15.4799	NaN	NaN	20.241
Q16270	NaN	NaN	NaN	NaN	NaN	NaN
Q16401-2	NaN	NaN	NaN	17.5679	20.8059	NaN
Q16531	NaN	NaN	NaN	NaN	16.0069	NaN
Q16543	NaN	NaN	NaN	NaN	NaN	19.1289
Q16555-2	NaN	NaN	20.1134	NaN	NaN	22.3247
Q16666-7	NaN	NaN	NaN	NaN	NaN	NaN
Q86Y75	NaN	NaN	NaN	NaN	NaN	NaN
Q1KMD3	NaN	NaN	NaN	NaN	NaN	NaN
Q27J81-2	NaN	NaN	NaN	20.9363	19.6508	NaN
Q29RF7	NaN	NaN	NaN	21.1177	20.2197	17.2325
Q2M389	NaN	NaN	NaN	NaN	18.2973	NaN
Q2NL82	NaN	NaN	NaN	NaN	NaN	18.691
Q2TAL8	NaN	19.4993	18.1421	NaN	NaN	NaN
Q2TAY7	NaN	NaN	NaN	NaN	NaN	16.7052
Q32P28	NaN	NaN	NaN	NaN	NaN	NaN
Q3B726	NaN	NaN	NaN	NaN	NaN	NaN
Q3KQU3-2	NaN	18.2471	16.3753	NaN	NaN	16.0534
Q3LXA3	NaN	NaN	NaN	NaN	NaN	NaN
Q3V6T2-5	NaN	NaN	NaN	NaN	NaN	NaN
Q3YEC7	NaN	NaN	NaN	NaN	20.3232	18.121
Q460N5-1	NaN	NaN	NaN	18.6852	18.0546	NaN
Q49A26-5	NaN	NaN	NaN	NaN	NaN	NaN
Q4V328	NaN	NaN	NaN	NaN	NaN	NaN
Q52LJ0-2	NaN	NaN	19.1978	NaN	NaN	19.3337
Q53EL6-2	18.2728	NaN	NaN	NaN	17.8207	NaN
Q53EZ4-2	NaN	NaN	NaN	NaN	NaN	NaN
Q562R1	NaN	19.1538	NaN	NaN	19.4815	NaN
Q58FF8	NaN	NaN	NaN	NaN	NaN	NaN
Q5JR04	NaN	18.8245	NaN	NaN	19.2175	NaN
Q5JSZ5	NaN	NaN	NaN	NaN	19.3975	17.9987
Q5JVF3-3	NaN	NaN	NaN	NaN	NaN	NaN
Q5JY65	NaN	NaN	NaN	NaN	NaN	NaN
Q5K651	NaN	NaN	NaN	NaN	NaN	NaN
Q5LJA5	NaN	NaN	NaN	NaN	17.9488	NaN
Q5M775-4	NaN	NaN	NaN	NaN	NaN	NaN
Q5QPL9	NaN	NaN	NaN	NaN	NaN	NaN
Q5SRE5-2	NaN	NaN	NaN	NaN	NaN	NaN
Q5SVK8	NaN	NaN	NaN	19.8419	19.5028	NaN
Q5T1M5	NaN	NaN	NaN	17.8901	17.9704	NaN
Q5T280	NaN	NaN	NaN	NaN	NaN	NaN
Q5T3I0	NaN	NaN	NaN	NaN	NaN	NaN
Q5T3Q7	NaN	NaN	NaN	NaN	NaN	NaN
Q5T4S7-3	NaN	NaN	NaN	19.667	17.2453	NaN
Q5T8P6-2	NaN	NaN	NaN	NaN	NaN	18.8658
Q5TA45-2	NaN	NaN	NaN	NaN	NaN	NaN
Q5TBB1	NaN	NaN	NaN	NaN	NaN	NaN
Q5TDH0-2	NaN	NaN	NaN	NaN	NaN	NaN
Q5TGY1-2	NaN	NaN	NaN	NaN	NaN	NaN
Q5TH30	NaN	NaN	NaN	NaN	NaN	NaN
Q5VIR6-4	NaN	NaN	NaN	NaN	NaN	NaN
Q5VTL8	17.6054	NaN	NaN	NaN	NaN	NaN
Q5VTR2	NaN	NaN	NaN	NaN	NaN	16.5791
Q5VW36	NaN	NaN	NaN	19.2012	19.0725	NaN
Q5VY93	NaN	NaN	NaN	17.7738	15.5326	NaN
Q5XPI4	NaN	NaN	NaN	NaN	NaN	NaN
Q63HN8	NaN	NaN	NaN	20.7527	19.2946	NaN
Q63ZY3-3	NaN	NaN	NaN	NaN	19.1011	NaN
Q68CP9-3	NaN	NaN	NaN	NaN	NaN	NaN
Q68CQ4	16.9474	NaN	NaN	NaN	NaN	NaN
Q68CZ2	NaN	NaN	NaN	NaN	19.9645	NaN
Q68E01-2	NaN	NaN	NaN	NaN	NaN	NaN
Q68EM7-6	NaN	NaN	NaN	NaN	17.326	NaN
Q6FGY5	NaN	NaN	NaN	NaN	NaN	NaN
Q9UJY5-4	NaN	NaN	NaN	NaN	NaN	NaN
Q6MZW2	NaN	NaN	NaN	NaN	NaN	NaN
Q6NXE6-2	NaN	NaN	NaN	NaN	18.2978	NaN
Q6NYC8	NaN	NaN	NaN	NaN	18.5415	18.9972
Q6P1J9	NaN	NaN	NaN	NaN	NaN	NaN
Q6P1N0-2	NaN	NaN	16.0865	NaN	NaN	16.1272
Q6P2C8-2	NaN	NaN	NaN	NaN	NaN	NaN
Q6P2E9	NaN	NaN	NaN	19.2094	19.8548	NaN
Q6P2Q9	NaN	NaN	NaN	19.8099	21.3888	20.5952
Q6P3W7	NaN	NaN	NaN	NaN	NaN	NaN
Q6P9B9	NaN	NaN	NaN	NaN	NaN	NaN
Q6PD62	NaN	NaN	NaN	NaN	NaN	NaN
Q6PGP7	NaN	NaN	NaN	NaN	NaN	NaN
Q6PHR2-3	NaN	NaN	NaN	NaN	NaN	NaN
Q6PI48	NaN	NaN	NaN	NaN	NaN	17.0218
Q6PJG6	NaN	NaN	NaN	NaN	NaN	NaN
Q6PKG0	NaN	NaN	NaN	NaN	NaN	19.4077
Q6R327	NaN	NaN	NaN	NaN	NaN	NaN
Q6UB35	NaN	19.2021	NaN	NaN	NaN	NaN
Q6UN15-3	NaN	NaN	18.827	NaN	NaN	18.232
Q6UWE0	NaN	NaN	NaN	19.1238	18.4943	NaN
Q6UX04-2	NaN	NaN	NaN	NaN	NaN	NaN
Q6UXN9	NaN	NaN	NaN	NaN	NaN	NaN
Q6VY07	NaN	NaN	NaN	NaN	NaN	NaN
Q6YN16	19.8575	NaN	NaN	NaN	NaN	17.2544
Q6ZW31-2	NaN	NaN	NaN	NaN	NaN	NaN
Q70J99	NaN	NaN	NaN	NaN	NaN	NaN
Q712K3	NaN	NaN	NaN	NaN	NaN	NaN
Q71RC2-3	NaN	NaN	NaN	NaN	16.7389	16.1236
Q9UG63	21.0944	NaN	NaN	23.4194	20.9909	NaN
Q7KZ85	NaN	NaN	17.4904	NaN	NaN	17.5214
Q7KZF4	NaN	NaN	NaN	NaN	NaN	NaN
Q7L014	NaN	NaN	NaN	19.8457	19.914	NaN
Q7L0Y3	18.4636	18.8141	NaN	NaN	NaN	NaN
Q7L1Q6-2	NaN	NaN	NaN	NaN	NaN	NaN
Q7L2E3	NaN	NaN	NaN	NaN	NaN	NaN
Q7L2H7	NaN	NaN	NaN	NaN	NaN	NaN
Q7L2J0	NaN	NaN	NaN	NaN	NaN	NaN
Q7L576	NaN	NaN	NaN	NaN	NaN	NaN
Q7L5D6	NaN	NaN	NaN	20.217	19.7895	NaN
Q9H8S9	19.7217	NaN	NaN	20.2122	NaN	NaN
Q7LBC6	NaN	NaN	NaN	17.3136	12.477	NaN
Q7RTS1	NaN	NaN	NaN	NaN	NaN	NaN
Q7Z2W4	NaN	19.7963	17.3724	18.0426	19.0519	NaN
Q7Z2Z2-2	NaN	NaN	NaN	16.8375	NaN	NaN
Q7Z401	NaN	NaN	NaN	NaN	NaN	NaN
Q7Z417	NaN	NaN	NaN	NaN	NaN	19.0151
Q7Z478	NaN	NaN	NaN	NaN	NaN	NaN
Q7Z6K3	NaN	NaN	NaN	NaN	NaN	NaN
Q7Z6Z7-2	NaN	NaN	NaN	19.4413	19.8926	NaN
Q86TU7	NaN	NaN	NaN	NaN	NaN	NaN
Q86U06-4	NaN	NaN	NaN	NaN	NaN	NaN
Q86U38	NaN	NaN	NaN	NaN	NaN	NaN
Q86U44	NaN	18.9351	17.8738	NaN	NaN	17.7916
Q86U70-3	NaN	NaN	NaN	NaN	NaN	NaN
Q86U86-5	NaN	NaN	NaN	NaN	NaN	NaN
Q86UK7-2	NaN	NaN	NaN	NaN	NaN	NaN
Q86V48-2	NaN	NaN	NaN	NaN	NaN	NaN
Q86V81	NaN	NaN	19.6169	NaN	NaN	19.8829
Q86VN1-2	NaN	NaN	NaN	NaN	NaN	NaN
Q86VP6	NaN	NaN	NaN	19.3992	15.2842	NaN
Q86W92-2	NaN	NaN	NaN	NaN	NaN	NaN
Q86WJ1-2	NaN	NaN	NaN	NaN	NaN	NaN
Q86X55-1	NaN	18.8333	NaN	NaN	NaN	NaN
Q86XI2	NaN	NaN	NaN	NaN	NaN	NaN
Q86XP3	NaN	NaN	17.3312	NaN	NaN	20.7195
Q86XZ4	NaN	NaN	NaN	NaN	NaN	NaN
Q86Y56	NaN	NaN	NaN	NaN	19.3636	NaN
Q86YR5-4	NaN	NaN	NaN	NaN	19.3275	NaN
Q86YV9	NaN	NaN	NaN	NaN	NaN	NaN
Q8IVD9	18.866	NaN	NaN	NaN	NaN	NaN
Q8IVF2-3	16.8606	NaN	NaN	21.9375	21.9098	20.1289
Q8IWE2	NaN	NaN	NaN	19.3743	NaN	NaN
Q8IWV8-4	NaN	NaN	NaN	NaN	NaN	NaN
Q8IWZ3	NaN	NaN	NaN	NaN	NaN	NaN
Q8IWZ8	NaN	NaN	NaN	NaN	NaN	NaN
Q8IX12-2	20.3189	20.6991	20.8046	NaN	20.643	20.493
Q8IXH7-4	19.569	NaN	NaN	NaN	19.5509	NaN
Q8IXQ6-3	NaN	NaN	NaN	19.9589	NaN	15.9509
Q8IY81	NaN	NaN	NaN	NaN	NaN	NaN
Q8IYI6	NaN	NaN	NaN	NaN	NaN	NaN
Q8IYM9-2	NaN	NaN	NaN	NaN	NaN	NaN
Q8N0X7	NaN	NaN	NaN	19.5557	NaN	NaN
Q8N0Z6	NaN	NaN	NaN	NaN	NaN	NaN
Q8N163	NaN	NaN	NaN	NaN	19.1218	18.0575
Q8N183	NaN	NaN	NaN	NaN	NaN	NaN
Q8N1F7	NaN	NaN	NaN	17.9278	NaN	NaN
Q8N1G4	NaN	NaN	NaN	NaN	NaN	NaN
Q8N3C0	NaN	NaN	NaN	20.4177	NaN	NaN
Q8N5C8-2	NaN	NaN	NaN	NaN	NaN	NaN
Q8N5M4	NaN	NaN	NaN	NaN	NaN	19.2074
Q8N684-2	NaN	NaN	NaN	NaN	19.8005	20.1335
Q8N8S7-2	NaN	NaN	NaN	NaN	NaN	NaN
Q8NB16	NaN	NaN	NaN	NaN	12.3275	NaN
Q8NB90	NaN	NaN	NaN	NaN	NaN	NaN
Q8NC51	NaN	NaN	NaN	NaN	NaN	19.3579
Q8ND04	NaN	NaN	NaN	17.2073	NaN	NaN
Q8NE71-2	NaN	NaN	NaN	NaN	19.656	18.3475
Q8NEM2	NaN	NaN	NaN	NaN	NaN	NaN
Q8NEZ2-2	NaN	NaN	NaN	NaN	NaN	NaN
Q8NHG8	NaN	NaN	NaN	NaN	NaN	NaN
Q8NI36	NaN	NaN	NaN	NaN	NaN	NaN
Q8TAT6	NaN	NaN	NaN	NaN	NaN	NaN
Q8TB52	18.2593	NaN	17.4592	NaN	NaN	17.6565
Q8TBX8-2	NaN	NaN	NaN	NaN	NaN	NaN
Q8TC07-2	NaN	NaN	NaN	NaN	NaN	NaN
Q8TCB0	NaN	NaN	NaN	17.7113	18.9144	NaN
Q8TCS8	NaN	NaN	19.6774	20.027	20.5258	21.8315
Q8TD16	NaN	NaN	NaN	NaN	NaN	15.9654
Q8TDB6	NaN	NaN	NaN	20.5581	20.1162	NaN
Q8TDD1	NaN	NaN	NaN	NaN	NaN	NaN
Q8TDM6-2	NaN	NaN	NaN	NaN	NaN	NaN
Q8TDN6	18.8269	19.3012	NaN	NaN	18.2363	NaN
Q8TDX7	NaN	NaN	NaN	NaN	NaN	NaN
Q8TDZ2-2	NaN	NaN	NaN	NaN	NaN	NaN
Q8TEQ6	19.3232	18.948	NaN	18.2004	NaN	NaN
Q8TEX9	NaN	NaN	NaN	14.9495	NaN	NaN
Q8WU90	NaN	NaN	NaN	NaN	NaN	19.4703
Q8WUA2	NaN	NaN	18.2569	NaN	NaN	17.4534
Q8WUF5	NaN	NaN	NaN	NaN	18.7688	NaN
Q8WUM4	NaN	NaN	NaN	NaN	NaN	NaN
Q8WUX9	19.7151	19.8162	NaN	NaN	15.7628	NaN
Q8WVM0	NaN	NaN	NaN	NaN	NaN	NaN
Q8WVM8	15.5615	NaN	NaN	19.0468	NaN	NaN
Q8WVY7	NaN	NaN	NaN	NaN	18.9582	NaN
Q8WW12	NaN	NaN	NaN	NaN	NaN	NaN
Q8WWM7	NaN	NaN	NaN	19.3562	NaN	NaN
Q8WWY3	16.1733	NaN	NaN	19.6237	19.8914	NaN
Q8WX92	17.3189	NaN	NaN	20.3496	17.6481	NaN
Q8WX93-3	17.3083	19.2032	21.5162	NaN	NaN	NaN
Q8WXA9-2	NaN	15.7186	17.675	NaN	NaN	17.3174
Q8WXF1-2	NaN	NaN	18.6041	NaN	NaN	NaN
Q8WXG6-8	NaN	NaN	NaN	NaN	NaN	NaN
Q8WXI9	NaN	19.3883	NaN	19.1695	NaN	NaN
Q8WZ42-3	NaN	NaN	NaN	NaN	NaN	NaN
Q92466	NaN	NaN	NaN	NaN	NaN	NaN
Q92499	NaN	NaN	NaN	NaN	NaN	18.9815
Q92522	NaN	NaN	19.3283	NaN	NaN	19.4713
Q92538	NaN	NaN	NaN	NaN	NaN	NaN
Q92541	NaN	NaN	NaN	18.4228	NaN	NaN
Q92572	19.7709	19.8213	NaN	NaN	15.8751	NaN
Q92597	NaN	NaN	NaN	NaN	NaN	NaN
Q92600	NaN	NaN	NaN	19.2164	NaN	NaN
Q92610	NaN	NaN	NaN	NaN	NaN	NaN
Q92616	NaN	NaN	NaN	24.4895	23.8788	NaN
Q92620	NaN	NaN	NaN	NaN	NaN	NaN
Q92621	NaN	NaN	NaN	NaN	NaN	17.65
Q92626	NaN	NaN	NaN	NaN	18.0828	NaN
Q92747	NaN	NaN	NaN	NaN	NaN	NaN
Q92793-2	NaN	NaN	NaN	NaN	NaN	NaN
Q92805	NaN	NaN	NaN	NaN	NaN	NaN
Q92878	NaN	NaN	NaN	21.4956	20.6314	18.7998
Q92900-2	NaN	NaN	NaN	21.7473	21.1932	NaN
Q92905	NaN	NaN	NaN	19.3369	19.1441	18.8341
Q92917	NaN	NaN	20.6258	NaN	NaN	19.8418
Q92922	NaN	NaN	NaN	NaN	NaN	17.9392
Q92945	NaN	NaN	NaN	NaN	16.9465	20.7066
Q92947	NaN	NaN	17.4133	NaN	NaN	18.2697
Q92973-2	NaN	NaN	NaN	19.3484	19.5822	NaN
Q92979	NaN	NaN	NaN	NaN	NaN	NaN
Q93008-1	NaN	NaN	NaN	NaN	NaN	NaN
Q969S3	NaN	19.4105	18.3763	NaN	19.666	18.6655
Q96A49	17.6951	21.0646	NaN	NaN	NaN	NaN
Q96AC1	NaN	NaN	NaN	NaN	13.9295	NaN
Q96AE4	NaN	NaN	21.2142	NaN	NaN	21.2927
Q96AY3	19.7829	19.9197	NaN	19.5579	NaN	NaN
Q96C36	19.2881	19.6885	NaN	NaN	NaN	NaN
Q96C86	NaN	NaN	NaN	NaN	NaN	NaN
Q96CW5	NaN	NaN	NaN	18.4266	16.4135	NaN
Q96CX2	NaN	NaN	NaN	NaN	15.3853	NaN
Q96DH6	NaN	NaN	NaN	NaN	NaN	NaN
Q96DI7	NaN	NaN	NaN	NaN	NaN	18.3394
Q96EA4	NaN	NaN	NaN	NaN	NaN	NaN
Q96EI5	NaN	NaN	18.8686	NaN	NaN	NaN
Q96EK5	NaN	NaN	NaN	NaN	NaN	NaN
Q96EL2	NaN	NaN	NaN	NaN	NaN	NaN
Q96F44-2	NaN	NaN	NaN	NaN	NaN	NaN
Q96F86	NaN	NaN	NaN	NaN	NaN	NaN
Q96FQ6	NaN	NaN	NaN	NaN	NaN	NaN
Q96GA3	NaN	NaN	20.2012	NaN	NaN	19.4519
Q9NYA1	NaN	NaN	NaN	NaN	NaN	NaN
Q96GM5-2	NaN	NaN	NaN	NaN	NaN	NaN
Q96GM8	17.9889	NaN	NaN	NaN	NaN	NaN
Q96GX5-2	NaN	NaN	NaN	20.4202	20.3206	NaN
Q96H79	NaN	NaN	NaN	NaN	NaN	NaN
Q96HA7	NaN	NaN	NaN	NaN	NaN	NaN
Q96HC4	NaN	NaN	NaN	17.9442	NaN	NaN
Q96HE7	NaN	NaN	NaN	NaN	NaN	NaN
Q96I24	NaN	NaN	NaN	14.8037	16.7392	NaN
Q96I25	NaN	NaN	NaN	NaN	NaN	NaN
Q96IJ6	20.2733	NaN	16.8666	20.5669	NaN	17.0701
Q96J02-3	NaN	NaN	NaN	NaN	NaN	NaN
Q96JB2	NaN	NaN	NaN	21.2578	NaN	NaN
Q96JG6-3	NaN	NaN	NaN	NaN	NaN	NaN
Q96JH7	NaN	NaN	NaN	NaN	NaN	NaN
Q96JM3	NaN	NaN	NaN	NaN	NaN	NaN
Q96KP1	NaN	NaN	NaN	19.1887	NaN	NaN
Q96L91-4	NaN	NaN	NaN	NaN	NaN	NaN
Q96L92-3	NaN	NaN	NaN	NaN	NaN	NaN
Q96LD4	NaN	NaN	NaN	19.8776	19.5304	NaN
Q96ME1-4	18.9692	NaN	NaN	NaN	NaN	NaN
Q96MX6-2	NaN	NaN	NaN	NaN	NaN	NaN
Q96P11	NaN	NaN	NaN	NaN	NaN	NaN
Q96P70	NaN	NaN	NaN	NaN	NaN	NaN
Q96PU4-2	NaN	NaN	NaN	NaN	NaN	NaN
Q96PU8-5	NaN	NaN	17.7614	NaN	17.6655	NaN
Q96PZ0	NaN	NaN	NaN	NaN	NaN	NaN
Q96R06	NaN	NaN	NaN	NaN	NaN	NaN
Q96RE7	NaN	NaN	NaN	NaN	NaN	NaN
Q96RS6-3	NaN	NaN	NaN	NaN	18.7968	NaN
Q96ST2-2	NaN	NaN	17.2706	NaN	NaN	17.2406
Q96ST3	NaN	NaN	NaN	NaN	NaN	NaN
Q96T51-2	NaN	NaN	NaN	NaN	NaN	NaN
Q96T76	NaN	NaN	NaN	NaN	NaN	NaN
Q96T88	NaN	NaN	NaN	NaN	NaN	NaN
Q96TA1-2	NaN	NaN	NaN	NaN	19.4189	NaN
Q99417	NaN	NaN	NaN	NaN	NaN	16.9562
Q99459	NaN	NaN	NaN	NaN	NaN	NaN
Q99460-2	NaN	NaN	NaN	15.4054	NaN	NaN
Q99496	NaN	NaN	NaN	NaN	NaN	NaN
Q99497	NaN	NaN	NaN	NaN	20.5523	22.7386
Q99536	NaN	NaN	NaN	NaN	NaN	NaN
Q99543	NaN	NaN	NaN	NaN	NaN	NaN
Q99570	NaN	NaN	NaN	NaN	NaN	NaN
Q99575	NaN	NaN	NaN	NaN	NaN	NaN
Q99613	NaN	NaN	NaN	18.0894	NaN	NaN
Q99615	NaN	NaN	NaN	NaN	NaN	NaN
Q99627	NaN	NaN	NaN	NaN	NaN	NaN
Q99633	NaN	NaN	NaN	NaN	NaN	NaN
Q99661	NaN	NaN	NaN	NaN	NaN	NaN
Q99707	NaN	NaN	NaN	NaN	NaN	NaN
Q99832	NaN	NaN	NaN	20.3624	22.4206	NaN
Q99961	NaN	NaN	NaN	NaN	NaN	20.8687
Q99986	NaN	NaN	NaN	NaN	NaN	NaN
Q99996-5	NaN	NaN	NaN	18.8623	NaN	NaN
Q9BPW8	NaN	NaN	18.806	NaN	NaN	18.6069
Q9BPX3	NaN	NaN	NaN	19.995	18.9065	NaN
Q9BPX5	NaN	NaN	NaN	NaN	NaN	NaN
Q9BPZ7-5	NaN	NaN	NaN	NaN	NaN	NaN
Q9BQ39	NaN	NaN	NaN	NaN	NaN	NaN
Q9BQ67	NaN	NaN	NaN	NaN	NaN	NaN
Q9BQL6-4	NaN	NaN	NaN	NaN	NaN	NaN
Q9BR61	NaN	NaN	NaN	NaN	NaN	NaN
Q9BRG1	NaN	NaN	NaN	NaN	NaN	NaN
Q9BRK5-6	NaN	NaN	18.9938	NaN	NaN	19.2538
Q9BRP8-2	NaN	NaN	NaN	NaN	NaN	NaN
Q9BRX2	NaN	NaN	NaN	20.2622	19.8078	NaN
Q9BRZ2	NaN	NaN	NaN	NaN	NaN	NaN
Q9BSJ8	NaN	NaN	NaN	NaN	NaN	NaN
Q9BSL1	NaN	NaN	NaN	NaN	NaN	NaN
Q9BT78	NaN	NaN	NaN	NaN	NaN	NaN
Q9BTE1	NaN	NaN	NaN	NaN	NaN	NaN
Q9BTE3-2	NaN	NaN	NaN	NaN	NaN	NaN
Q9BTZ2-8	NaN	NaN	NaN	NaN	NaN	NaN
Q9BU76-4	NaN	NaN	NaN	NaN	NaN	NaN
Q9BUF5	23.812	24.0183	NaN	23.0829	23.4903	NaN
Q9BUQ8	NaN	NaN	NaN	NaN	19.8481	20.0189
Q9BUT9	NaN	NaN	NaN	NaN	NaN	NaN
Q9BV20-2	NaN	NaN	NaN	NaN	NaN	NaN
Q9BV44	NaN	NaN	NaN	NaN	NaN	NaN
Q9BV86-2	19.956	19.6937	18.8789	NaN	NaN	NaN
Q9BVP2-2	NaN	NaN	NaN	NaN	19.6301	NaN
Q9BVS4-2	NaN	NaN	NaN	NaN	NaN	NaN
Q9BW19	NaN	NaN	NaN	NaN	19.2727	NaN
Q9BWD1	NaN	20.4735	20.1094	20.1102	20.441	20.2977
Q9BWH6	NaN	NaN	NaN	NaN	NaN	NaN
Q9BWJ5	NaN	NaN	NaN	NaN	NaN	NaN
Q9BXB4	18.0918	NaN	NaN	NaN	NaN	NaN
Q9BXJ9	19.2816	19.5886	NaN	NaN	NaN	NaN
Q9BXP5-5	NaN	NaN	NaN	20.4879	19.9096	21.3394
Q9BXS5	NaN	NaN	NaN	NaN	NaN	NaN
Q9BXW9-2	NaN	NaN	NaN	NaN	NaN	NaN
Q9BYK8	NaN	NaN	NaN	19.8663	21.8019	18.3111
Q9BYX2-3	NaN	NaN	NaN	19.7786	NaN	NaN
Q9BZE4	NaN	NaN	NaN	NaN	NaN	16.3211
Q9BZH6	NaN	NaN	NaN	NaN	NaN	NaN
Q9BZX2	NaN	NaN	NaN	21.2978	20.2597	NaN
Q9BZZ5-2	20.9491	NaN	NaN	21.471	22.057	NaN
Q9C0C2	20.4162	NaN	NaN	22.0062	NaN	NaN
Q9C0C9	NaN	NaN	NaN	NaN	NaN	NaN
Q9GZQ3	NaN	NaN	NaN	NaN	NaN	NaN
Q9GZR2	NaN	NaN	NaN	NaN	NaN	NaN
Q9GZS1-2	NaN	NaN	NaN	NaN	NaN	NaN
Q9H0A0	18.1617	18.3117	NaN	NaN	NaN	NaN
Q9H0B6	NaN	NaN	NaN	NaN	NaN	NaN
Q9H0C8	NaN	NaN	NaN	NaN	NaN	18.0386
Q9H0H5	NaN	NaN	NaN	NaN	NaN	NaN
Q9H0L4	NaN	NaN	NaN	NaN	NaN	NaN
Q9H0S4	NaN	NaN	NaN	NaN	NaN	16.1014
Q9H0U4	22.3197	21.5025	NaN	NaN	21.2587	NaN
Q9H0W8-2	NaN	NaN	NaN	NaN	NaN	NaN
Q9H1A4	NaN	NaN	NaN	NaN	NaN	NaN
Q9H223	NaN	NaN	NaN	22.7071	21.3698	NaN
Q9H269-2	NaN	NaN	NaN	NaN	NaN	NaN
Q9H2M9	NaN	NaN	NaN	NaN	NaN	NaN
Q9H3P7	NaN	NaN	NaN	NaN	19.2275	16.0524
Q9H3S7	NaN	NaN	NaN	19.9468	19.6893	NaN
Q9H3U1-2	NaN	NaN	NaN	NaN	19.5283	NaN
Q9H4H8-2	NaN	NaN	NaN	NaN	NaN	NaN
Q9H4L7	NaN	NaN	NaN	20.097	NaN	NaN
Q9H4M9	NaN	NaN	NaN	21.2038	19.2967	NaN
Q9H4Z3	NaN	NaN	NaN	NaN	NaN	NaN
Q9H5Q4	NaN	NaN	NaN	NaN	NaN	NaN
Q9H6T3	NaN	NaN	NaN	NaN	NaN	19.5316
Q9H773	NaN	NaN	NaN	NaN	NaN	NaN
Q9H788-2	NaN	NaN	NaN	19.0372	NaN	NaN
Q9H7D0	NaN	NaN	NaN	NaN	NaN	NaN
Q9H832	NaN	NaN	NaN	19.1924	15.7808	NaN
Q9H8Y5	NaN	NaN	NaN	NaN	NaN	NaN
Q9H900-2	NaN	NaN	NaN	NaN	NaN	NaN
Q9H967	NaN	NaN	NaN	NaN	NaN	NaN
Q9H9A6	NaN	NaN	NaN	20.8532	20.928	NaN
Q9H9G7-2	NaN	NaN	NaN	NaN	NaN	NaN
Q9H9L3	NaN	NaN	NaN	NaN	NaN	NaN
Q9H9T3	NaN	NaN	NaN	NaN	18.7569	NaN
Q9HAU0	19.7373	NaN	NaN	19.9812	19.6655	NaN
Q9HAU5	NaN	NaN	NaN	NaN	NaN	NaN
Q9HAV4	NaN	NaN	NaN	20.6103	20.019	17.0937
Q9HAW4-2	NaN	NaN	NaN	NaN	NaN	NaN
Q9HB71	NaN	NaN	NaN	NaN	NaN	NaN
Q9HBI1-3	NaN	NaN	NaN	NaN	NaN	NaN
Q9HC35	NaN	NaN	NaN	NaN	NaN	16.3083
Q9HC52	NaN	NaN	NaN	NaN	NaN	NaN
Q9HCD5	NaN	NaN	17.3303	NaN	NaN	17.2271
Q9NP79	NaN	NaN	NaN	NaN	NaN	NaN
Q9NPI6	NaN	NaN	NaN	NaN	NaN	NaN
Q9NQ29-2	NaN	NaN	NaN	NaN	NaN	16.955
Q9NQR4	NaN	NaN	NaN	NaN	NaN	NaN
Q9NQW6-2	NaN	NaN	NaN	NaN	NaN	NaN
Q9NQX3	NaN	NaN	NaN	NaN	NaN	NaN
Q9NR09	NaN	NaN	NaN	NaN	NaN	NaN
Q9NR12	NaN	NaN	NaN	NaN	19.4558	20.3766
Q9NR30-2	NaN	NaN	NaN	NaN	NaN	17.0772
Q9NR31	19.4305	16.8642	NaN	NaN	NaN	NaN
Q9NR50-3	NaN	NaN	NaN	NaN	NaN	NaN
Q9NRX1	NaN	NaN	NaN	NaN	NaN	NaN
Q9NRY4	NaN	NaN	NaN	NaN	17.5097	NaN
Q9NRZ9-6	NaN	NaN	NaN	NaN	NaN	NaN
Q9NS87-2	NaN	NaN	NaN	NaN	NaN	NaN
Q9NSD9	NaN	NaN	NaN	13.863	NaN	NaN
Q9NSE4	17.8326	NaN	16.7203	NaN	NaN	NaN
Q9NSI2-2	NaN	NaN	NaN	NaN	NaN	NaN
Q9NT62	NaN	NaN	NaN	19.7992	NaN	NaN
Q9NTI5-2	NaN	NaN	NaN	NaN	NaN	NaN
Q9NTX5-6	NaN	NaN	NaN	NaN	NaN	NaN
Q9NTZ6	NaN	NaN	NaN	NaN	NaN	19.0718
Q9NU22	NaN	NaN	NaN	NaN	NaN	NaN
Q9NUG6	NaN	19.0777	19.3006	NaN	NaN	18.7987
Q9NUP9	NaN	NaN	NaN	NaN	NaN	NaN
Q9NUQ3	NaN	NaN	NaN	NaN	NaN	NaN
Q9NUQ6	NaN	NaN	NaN	NaN	NaN	NaN
Q9NUQ8-2	20.0263	13.5265	NaN	NaN	17.1387	NaN
Q9NUU7	21.5365	21.0874	NaN	21.4861	NaN	NaN
Q9NVG8	NaN	NaN	NaN	NaN	NaN	NaN
Q9NVI1	NaN	NaN	NaN	20.3645	20.6079	NaN
Q9NVJ2	NaN	NaN	NaN	NaN	NaN	NaN
Q9NVM9	NaN	NaN	NaN	NaN	NaN	NaN
Q9NVN8	NaN	NaN	NaN	NaN	NaN	NaN
Q9NVR2	NaN	NaN	NaN	NaN	NaN	NaN
Q9NVU0	NaN	NaN	NaN	NaN	NaN	NaN
Q9NW82	NaN	18.4098	20.7053	NaN	NaN	20.425
Q9NWB6-2	NaN	18.1708	NaN	NaN	NaN	NaN
Q9NWS0	NaN	NaN	NaN	NaN	NaN	NaN
Q9NWX5	NaN	NaN	NaN	NaN	19.3016	NaN
Q9NX55	NaN	NaN	18.3137	NaN	NaN	NaN
Q9NX58	NaN	NaN	NaN	NaN	NaN	NaN
Q9NY93-2	19.8311	NaN	NaN	20.0909	19.6864	NaN
Q9NZB2-4	NaN	NaN	NaN	NaN	NaN	NaN
Q9NZI8	NaN	NaN	NaN	19.7228	18.7961	NaN
Q9NZJ4	NaN	NaN	NaN	NaN	NaN	NaN
Q9NZL4	NaN	NaN	NaN	NaN	NaN	16.5225
Q9NZN4	NaN	NaN	NaN	18.922	19.1987	NaN
Q9NZQ3-5	18.1421	NaN	NaN	NaN	NaN	NaN
Q9P206-2	NaN	NaN	NaN	NaN	NaN	NaN
Q9P258	NaN	NaN	NaN	NaN	NaN	NaN
Q9P260	NaN	NaN	NaN	NaN	NaN	NaN
Q9P265	NaN	NaN	NaN	NaN	NaN	NaN
Q9P275	NaN	NaN	NaN	NaN	NaN	NaN
Q9P287	NaN	NaN	NaN	NaN	NaN	NaN
Q9P2E9-2	NaN	NaN	NaN	NaN	NaN	NaN
Q9UBB4-2	NaN	NaN	NaN	20.8801	19.163	NaN
Q9UBD5	NaN	NaN	NaN	NaN	NaN	NaN
Q9UBE0	NaN	NaN	NaN	NaN	NaN	18.8139
Q9UBF2	NaN	NaN	NaN	NaN	NaN	NaN
Q9UBF8-2	NaN	NaN	NaN	NaN	NaN	NaN
Q9UBI1	NaN	NaN	NaN	NaN	17.9562	NaN
Q9UBS4	NaN	NaN	NaN	NaN	NaN	NaN
Q9UBT2	NaN	NaN	NaN	NaN	NaN	NaN
Q9UBT7-2	NaN	NaN	NaN	17.5764	NaN	NaN
Q9UBV8	NaN	NaN	NaN	NaN	NaN	NaN
Q9UBW8	NaN	NaN	NaN	NaN	NaN	NaN
Q9UDY2-3	NaN	NaN	NaN	19.1977	18.2018	NaN
Q9UDY4	16.5153	19.6724	NaN	NaN	21.1756	18.7702
Q9UGI8-2	NaN	19.1701	21.0962	NaN	NaN	17.1064
Q9UGR2-2	20.0014	20.0552	NaN	NaN	16.0146	NaN
Q9UH62	NaN	NaN	NaN	NaN	NaN	NaN
Q9UH65	NaN	NaN	NaN	NaN	NaN	NaN
Q9UHB6-4	NaN	19.6535	21.3573	NaN	NaN	21.7927
Q9UHB7-2	NaN	NaN	NaN	NaN	NaN	NaN
Q9UHB9-2	NaN	NaN	NaN	19.1484	NaN	NaN
Q9UHD2	19.4685	NaN	NaN	NaN	NaN	NaN
Q9UHD8-7	NaN	NaN	NaN	NaN	NaN	NaN
Q9UHD9	18.786	NaN	NaN	NaN	NaN	NaN
Q9UHI6	NaN	NaN	NaN	NaN	NaN	NaN
Q9UHX1-4	NaN	NaN	NaN	NaN	NaN	NaN
Q9UID3-2	18.6271	18.0626	NaN	18.7535	18.326	NaN
Q9UJW0-2	NaN	NaN	NaN	NaN	NaN	NaN
Q9UJX3-2	NaN	NaN	NaN	NaN	NaN	NaN
Q9UJX6-2	NaN	NaN	NaN	NaN	NaN	NaN
Q9UJY1	NaN	NaN	18.7797	NaN	NaN	18.5312
Q9UJZ1	NaN	NaN	NaN	NaN	NaN	NaN
Q9UKD2	19.7325	20.016	16.7989	19.8863	19.7867	NaN
Q9UKG1	NaN	NaN	NaN	NaN	NaN	NaN
Q9UKJ3-2	NaN	NaN	NaN	NaN	NaN	NaN
Q9UKK3	NaN	NaN	NaN	NaN	18.6601	NaN
Q9UKN8	NaN	NaN	NaN	NaN	NaN	NaN
Q9UKV8-2	NaN	NaN	NaN	NaN	NaN	NaN
Q9UL25	NaN	NaN	NaN	NaN	NaN	NaN
Q9UL46	NaN	NaN	NaN	NaN	NaN	NaN
Q9ULI2	NaN	NaN	NaN	NaN	NaN	NaN
Q9ULR0	NaN	NaN	17.5942	NaN	NaN	16.945
Q9ULT8	NaN	NaN	NaN	NaN	NaN	NaN
Q9ULX3	NaN	NaN	NaN	NaN	NaN	NaN
Q9UMS4	NaN	NaN	NaN	20.1578	NaN	18.7831
Q9UMX0	NaN	NaN	NaN	20.6208	20.5892	20.4449
Q9UN37	NaN	19.0927	NaN	NaN	NaN	NaN
Q9UN86-2	NaN	NaN	NaN	NaN	NaN	NaN
Q9UNF1	20.2158	NaN	NaN	NaN	17.9316	NaN
Q9UNH7	NaN	NaN	NaN	17.565	NaN	NaN
Q9UNI6	NaN	NaN	NaN	19.3935	19.2561	17.5789
Q9UNM6	NaN	NaN	NaN	18.1556	NaN	NaN
Q9UNN5	NaN	NaN	NaN	NaN	NaN	NaN
Q9UNQ2	NaN	NaN	NaN	NaN	18.8874	NaN
Q9UNS2-2	NaN	NaN	NaN	NaN	NaN	NaN
Q9UP83	NaN	NaN	NaN	NaN	NaN	NaN
Q9UPN7	NaN	NaN	NaN	NaN	19.3409	NaN
Q9UPT5-2	NaN	NaN	NaN	NaN	NaN	NaN
Q9UPU7	NaN	NaN	NaN	NaN	NaN	NaN
Q9UQ35	NaN	NaN	NaN	NaN	21.1569	21.8662
Q9UQ80	NaN	NaN	NaN	NaN	NaN	20.5697
Q9UQE7	NaN	NaN	NaN	21.7136	21.0405	18.9784
Q9Y223-4	NaN	NaN	NaN	NaN	NaN	NaN
Q9Y224	NaN	NaN	NaN	NaN	18.6269	NaN
Q9Y230	NaN	NaN	NaN	20.1868	21.5306	17.412
Q9Y263	NaN	NaN	NaN	NaN	NaN	NaN
Q9Y265	NaN	NaN	NaN	19.0338	19.7138	NaN
Q9Y266	NaN	NaN	NaN	NaN	NaN	NaN
Q9Y295	NaN	NaN	NaN	NaN	19.3065	NaN
Q9Y2A7	NaN	NaN	NaN	NaN	NaN	NaN
Q9Y2L1	NaN	NaN	NaN	19.1425	17.2447	NaN
Q9Y2Q3	21.6684	21.3301	NaN	NaN	20.7378	18.9945
Q9Y2S7	NaN	NaN	NaN	NaN	NaN	NaN
Q9Y2T2	NaN	NaN	NaN	NaN	NaN	NaN
Q9Y2V7-2	NaN	NaN	NaN	NaN	NaN	NaN
Q9Y2W1	NaN	NaN	NaN	NaN	20.113	18.5109
Q9Y2X3	19.4369	NaN	NaN	NaN	19.5755	NaN
Q9Y2Z0	NaN	NaN	NaN	NaN	15.5417	NaN
Q9Y305-2	20.0547	NaN	17.4539	NaN	NaN	17.5818
Q9Y371	NaN	NaN	NaN	NaN	NaN	NaN
Q9Y383	22.0193	22.912	NaN	NaN	NaN	NaN
Q9Y399	NaN	NaN	NaN	NaN	NaN	NaN
Q9Y3B4	NaN	NaN	NaN	NaN	NaN	17.5287
Q9Y3B7	NaN	NaN	NaN	NaN	NaN	NaN
Q9Y3C1	NaN	NaN	NaN	NaN	NaN	NaN
Q9Y3D8	NaN	NaN	NaN	NaN	NaN	NaN
Q9Y3E7-2	NaN	NaN	NaN	NaN	NaN	NaN
Q9Y3I0	NaN	NaN	NaN	20.7041	20.8721	20.5986
Q9Y3P9	NaN	NaN	NaN	NaN	NaN	NaN
Q9Y3U8	NaN	NaN	NaN	21.879	21.8535	21.4432
Q9Y3Z3	19.449	19.5084	NaN	23.6102	23.2628	NaN
Q9Y490	NaN	NaN	NaN	19.6354	NaN	NaN
Q9Y4H2	NaN	NaN	NaN	18.2766	NaN	NaN
Q9Y4R8	NaN	NaN	NaN	13.0785	NaN	NaN
Q9Y4W2-2	NaN	NaN	NaN	NaN	NaN	NaN
Q9Y4Z0	NaN	NaN	NaN	NaN	NaN	NaN
Q9Y5A9	NaN	20.6502	18.4958	NaN	NaN	NaN
Q9Y5B9	NaN	NaN	NaN	NaN	NaN	NaN
Q9Y5K6	NaN	NaN	NaN	NaN	NaN	17.3046
Q9Y5P4-2	NaN	NaN	NaN	NaN	NaN	NaN
Q9Y5P6	NaN	NaN	NaN	NaN	NaN	NaN
Q9Y5Q8	NaN	NaN	NaN	NaN	NaN	NaN
Q9Y5S2	NaN	NaN	NaN	NaN	NaN	NaN
Q9Y5X3	NaN	NaN	NaN	NaN	NaN	17.9348
Q9Y5Y2	NaN	NaN	NaN	NaN	22.5988	NaN
Q9Y678	NaN	NaN	NaN	18.9092	NaN	NaN
Q9Y6A4	NaN	NaN	NaN	NaN	NaN	NaN
Q9Y6D5	NaN	NaN	NaN	NaN	NaN	NaN
Q9Y6G9	NaN	NaN	NaN	NaN	20.2068	NaN
Q9Y6K5	NaN	NaN	NaN	20.9771	NaN	NaN
Q9Y6V7	NaN	NaN	NaN	NaN	NaN	NaN
Q9Y6W5	NaN	NaN	16.4564	NaN	NaN	16.513
Q15042	NaN	NaN	NaN	21.8326	NaN	NaN
P80217	NaN	NaN	17.5027	21.3808	20.6793	20.5429
P11441	20.9568	20.5101	17.3167	21.3448	20.6979	17.5164
Q8NHU6	NaN	NaN	NaN	20.6814	NaN	NaN
Q9UFC0	NaN	NaN	NaN	20.4709	NaN	NaN
H3BMQ0	19.1049	NaN	NaN	20.3767	NaN	NaN
Q9NPQ8-4	NaN	20.0397	NaN	20.3591	NaN	NaN
Q5T7N3	19.9852	NaN	NaN	20.2286	20.0697	NaN
F8WDV0	19.972	NaN	NaN	20.0933	NaN	NaN
M0QZR4	20.0583	NaN	NaN	20.0618	20.0419	NaN
Q92625	19.0228	NaN	NaN	19.9996	NaN	NaN
Q86TB9-2	18.7898	18.9251	NaN	19.9225	19.4438	NaN
Q92574	NaN	NaN	NaN	19.9014	NaN	NaN
P02452	18.79	18.7664	18.879	19.901	NaN	NaN
Q9BW85	NaN	NaN	NaN	19.8676	19.4493	NaN
Q5T8U5	NaN	19.1567	NaN	19.8421	18.9775	16.9851
O60884	NaN	NaN	NaN	19.8056	NaN	NaN
Q13637	20.0048	NaN	NaN	19.7111	NaN	NaN
B4DFR2	NaN	NaN	20.0958	19.6162	NaN	20.164
Q7Z333-3	NaN	NaN	NaN	19.5531	NaN	NaN
P10644	19.6008	NaN	17.5582	19.5508	NaN	17.9647
G5EA52	NaN	19.7163	18.6832	19.4447	19.7694	18.1245
G5EA52	NaN	19.7163	22.458	19.4447	19.7694	21.6007
Q07812-5	NaN	NaN	NaN	19.2414	NaN	NaN
Q9UBK8	19.0549	NaN	NaN	18.9685	18.953	NaN
B3KSP0	NaN	NaN	17.3295	18.8828	NaN	18.4036
Q15398	NaN	NaN	18.1655	18.8122	18.8392	18.273
E7EQG2	NaN	NaN	NaN	18.683	NaN	NaN
H0YJ97	NaN	NaN	NaN	18.6814	NaN	NaN
P55081	NaN	18.6254	20.6645	18.6474	NaN	20.1069
Q9UBB6-2	NaN	NaN	NaN	18.5689	NaN	NaN
Q9BT25-2	NaN	NaN	NaN	18.5139	NaN	NaN
E9PSE3	NaN	NaN	NaN	18.4921	NaN	NaN
C9JW07	NaN	NaN	NaN	18.3134	NaN	NaN
C9J167	NaN	NaN	NaN	18.3095	NaN	NaN
P42575	NaN	NaN	NaN	18.0506	NaN	NaN
F8VQ10	NaN	NaN	NaN	17.7857	NaN	NaN
Q9ULD2-2	NaN	NaN	NaN	17.6084	NaN	NaN
B7Z660	NaN	NaN	NaN	17.3553	NaN	NaN
P36507	21.6088	21.2859	NaN	21.3217	18.9474	NaN
Q9UII4	NaN	NaN	NaN	20.1723	17.8624	NaN
B4DJA5	19.869	19.6408	NaN	18.5253	18.1232	NaN
E9PK67	NaN	NaN	NaN	19.5402	16.0405	NaN
F5GWP8	21.2738	21.7182	17.3965	20.388	NaN	NaN
P51148	22.0241	21.7907	18.1256	19.6069	20.27	NaN
O43865	20.5798	20.3295	NaN	16.5716	NaN	NaN
O14818	NaN	NaN	17.4738	15.4956	NaN	NaN
A0AVT1	NaN	NaN	NaN	NaN	18.5123	NaN
A2ABK1	NaN	NaN	21.0521	NaN	18.6358	20.8254
A8MU28	NaN	NaN	NaN	NaN	NaN	NaN
A6NG79	NaN	NaN	20.8632	NaN	NaN	20.474
A6NML8	18.3763	NaN	NaN	NaN	NaN	NaN
A8MX75	17.3723	NaN	NaN	NaN	NaN	NaN
E7ER32	NaN	NaN	NaN	NaN	18.8841	NaN
B0QZK9	NaN	NaN	17.2393	NaN	NaN	NaN
B1ALK7	NaN	NaN	NaN	NaN	17.8261	NaN
B4DDP6	NaN	NaN	19.5856	NaN	NaN	19.5738
E9PEX6	18.98	NaN	NaN	NaN	NaN	NaN
B4DKA8	NaN	NaN	NaN	NaN	NaN	NaN
B4DL14	18.5796	NaN	NaN	NaN	NaN	NaN
B4DP38	NaN	NaN	NaN	NaN	18.6343	NaN
B4DQI4	18.3767	NaN	NaN	NaN	NaN	NaN
D6RH20	17.9837	NaN	NaN	NaN	NaN	NaN
B4DU58	20.1547	20.1712	NaN	NaN	20.2295	NaN
I3L4X7	NaN	NaN	NaN	NaN	16.082	NaN
B4E0K5	NaN	NaN	NaN	NaN	17.9108	NaN
F5H357	18.1443	NaN	NaN	NaN	NaN	NaN
B5MCE7	NaN	18.7691	NaN	NaN	NaN	17.2949
B7Z2D3	NaN	NaN	NaN	NaN	17.2912	NaN
H0YKB3	NaN	NaN	NaN	NaN	NaN	NaN
B7Z5N6	17.4349	NaN	NaN	NaN	NaN	NaN
Q9UPN6	NaN	NaN	NaN	NaN	NaN	NaN
Q86UV5	19.5343	19.3275	NaN	NaN	NaN	NaN
B8ZZ51	NaN	NaN	NaN	NaN	NaN	NaN
B8ZZU8	NaN	NaN	18.9325	NaN	NaN	18.4441
F8WAU4	18.4855	NaN	17.3589	NaN	NaN	NaN
C9J0I9	19.1523	NaN	NaN	NaN	18.8804	NaN
C9J3G2	21.743	NaN	NaN	NaN	NaN	NaN
C9J7E5	NaN	NaN	NaN	NaN	NaN	NaN
D6RAA6	17.6912	NaN	NaN	NaN	NaN	NaN
H0Y8J7	NaN	19.041	NaN	NaN	NaN	NaN
D6RCP9	NaN	NaN	NaN	NaN	NaN	NaN
D6RFM5	NaN	19.0604	NaN	NaN	NaN	NaN
E7EQB3	NaN	17.9088	NaN	NaN	NaN	NaN
E9PES6	NaN	NaN	NaN	NaN	NaN	NaN
E7EU96	19.5865	20.0469	NaN	NaN	NaN	NaN
E9PB51	NaN	18.982	20.0169	NaN	NaN	19.5697
E9PCQ3	17.1979	NaN	NaN	NaN	NaN	NaN
E9PEL9	NaN	NaN	NaN	NaN	NaN	NaN
E9PG22	17.7209	NaN	NaN	NaN	NaN	NaN
E9PGR2	NaN	NaN	NaN	NaN	18.4588	NaN
E9PL10	NaN	20.0939	NaN	NaN	NaN	NaN
E9PMR6	NaN	NaN	NaN	NaN	17.1297	NaN
F5GX77	NaN	NaN	18.8385	NaN	NaN	18.9867
F5GXQ0	NaN	19.2465	NaN	NaN	NaN	NaN
F5GZK0	NaN	NaN	NaN	NaN	17.9705	NaN
O95197-3	NaN	NaN	NaN	NaN	NaN	NaN
F5H7Z0	NaN	NaN	NaN	NaN	NaN	NaN
F5H8H2	NaN	NaN	NaN	NaN	18.178	NaN
F8VVL1	NaN	NaN	NaN	NaN	NaN	NaN
F8VZA0	NaN	NaN	NaN	NaN	NaN	NaN
Q567R9	NaN	NaN	NaN	NaN	NaN	NaN
H7BZW2	NaN	NaN	NaN	NaN	NaN	NaN
F8W840	NaN	NaN	19.3596	NaN	NaN	NaN
F8WAR6	17.1969	NaN	NaN	NaN	NaN	NaN
F8WBJ0	NaN	NaN	NaN	NaN	18.1904	15.6267
Q8NHV4-2	NaN	NaN	NaN	NaN	NaN	NaN
G5E9L0	NaN	NaN	NaN	NaN	NaN	NaN
G8JL86	NaN	21.2535	NaN	NaN	NaN	NaN
H0Y360	NaN	NaN	18.0936	NaN	NaN	NaN
H0Y612	NaN	NaN	NaN	NaN	NaN	NaN
H0Y614	NaN	NaN	NaN	NaN	NaN	NaN
H0YCU9	NaN	NaN	NaN	NaN	NaN	NaN
H0YF10	NaN	NaN	NaN	NaN	NaN	NaN
H0YLF5	18.9335	NaN	NaN	NaN	NaN	NaN
H3BPG2	NaN	NaN	NaN	NaN	NaN	NaN
H3BV80	NaN	NaN	NaN	NaN	16.8036	NaN
H3BRG4	18.8677	NaN	NaN	NaN	NaN	NaN
H3BV19	NaN	NaN	NaN	NaN	NaN	NaN
H3BSW0	NaN	NaN	NaN	NaN	18.229	NaN
H3BV55	NaN	NaN	NaN	NaN	NaN	NaN
H7BYN4	NaN	NaN	NaN	NaN	NaN	NaN
H7C1E4	NaN	17.6315	NaN	NaN	NaN	NaN
H7C5L1	NaN	19.6953	NaN	NaN	NaN	NaN
I3L1Y9	NaN	19.6724	19.8304	NaN	NaN	19.2267
I3L2J1	NaN	NaN	NaN	NaN	NaN	NaN
J3KPH8	18.6964	NaN	NaN	NaN	19.1714	NaN
J3KPZ3	NaN	NaN	NaN	NaN	18.9703	NaN
J3KQL8	NaN	NaN	NaN	NaN	NaN	NaN
J3QK90	NaN	NaN	NaN	NaN	NaN	17.5273
K7EIX2	NaN	NaN	NaN	NaN	17.7312	NaN
K7EP74	NaN	NaN	NaN	NaN	16.3701	NaN
K7EP90	NaN	19.5882	19.1534	NaN	NaN	18.6666
M0QXF7	NaN	NaN	17.9663	NaN	NaN	NaN
M0R389	19.9423	19.565	15.8993	NaN	19.6667	NaN
O00299	NaN	NaN	19.4858	NaN	NaN	18.7287
O00560-2	20.3368	20.465	NaN	NaN	NaN	NaN
O15091-2	NaN	17.3288	NaN	NaN	NaN	NaN
O15498	19.8399	NaN	NaN	NaN	19.6258	NaN
Q9UG54	NaN	NaN	NaN	NaN	18.0437	NaN
O43395	19.3231	19.7047	18.805	NaN	19.4846	18.0355
O43615	NaN	NaN	NaN	NaN	NaN	NaN
O43805	NaN	NaN	18.1733	NaN	NaN	17.9497
O60563	NaN	NaN	NaN	NaN	17.1789	NaN
O75113	NaN	NaN	NaN	NaN	NaN	NaN
O75376	NaN	19.8943	NaN	NaN	19.4961	NaN
O75792	NaN	NaN	NaN	NaN	NaN	NaN
O95396	NaN	NaN	NaN	NaN	NaN	NaN
P00491	NaN	NaN	NaN	NaN	NaN	NaN
P01625	25.5292	25.719	NaN	NaN	NaN	23.8783
P01859	NaN	NaN	18.1713	NaN	19.7615	18.1065
P04275	NaN	NaN	NaN	NaN	NaN	NaN
P04818	NaN	NaN	NaN	NaN	NaN	NaN
P06132	NaN	NaN	17.0115	NaN	NaN	NaN
Q8N257	19.8501	NaN	NaN	NaN	NaN	NaN
P09211	NaN	NaN	21.107	NaN	NaN	18.6251
P10155-3	NaN	NaN	NaN	NaN	NaN	NaN
P10398	18.803	NaN	NaN	NaN	NaN	NaN
P10599	NaN	NaN	21.0909	NaN	NaN	20.4154
P12277	NaN	NaN	19.927	NaN	NaN	18.2439
P13667	NaN	NaN	19.1946	NaN	18.6105	19.1134
P15374	NaN	NaN	17.9541	NaN	NaN	NaN
P16152	NaN	NaN	19.7479	NaN	19.6617	19.7358
P20618	20.0769	NaN	NaN	NaN	NaN	18.7532
P21399	16.2046	NaN	NaN	NaN	NaN	NaN
Q32Q12	NaN	19.7423	20.9751	NaN	NaN	19.7072
P23193	NaN	19.5194	19.7638	NaN	19.5213	19.4772
P26368-2	NaN	NaN	18.0204	NaN	NaN	18.5376
P26583	NaN	NaN	18.6117	NaN	NaN	18.3569
P30419-2	NaN	NaN	17.8788	NaN	NaN	17.6426
P30533	NaN	NaN	18.3259	NaN	NaN	18.0695
P31947-2	NaN	NaN	20.2149	NaN	NaN	19.1928
P32455	NaN	NaN	NaN	NaN	19.7839	NaN
P35520	NaN	NaN	NaN	NaN	18.4214	NaN
P37837	18.461	NaN	NaN	NaN	NaN	NaN
P41743	NaN	NaN	NaN	NaN	NaN	NaN
P42226-3	18.9241	NaN	NaN	NaN	NaN	NaN
P46734-2	NaN	NaN	NaN	NaN	NaN	NaN
P47755	NaN	18.7911	18.538	NaN	NaN	18.8568
P48960-2	18.8211	NaN	NaN	NaN	NaN	NaN
P49792	19.2842	19.0674	NaN	NaN	18.8028	NaN
P50750	NaN	NaN	NaN	NaN	NaN	NaN
P51151	18.9858	NaN	NaN	NaN	NaN	NaN
P61020	18.9788	NaN	NaN	NaN	18.89	NaN
P61081	19.9822	NaN	NaN	NaN	NaN	NaN
P61758	NaN	NaN	18.1827	NaN	NaN	NaN
P61962	19.5708	19.4595	18.33	NaN	NaN	18.5005
P61964	NaN	NaN	19.014	NaN	NaN	18.7029
P62736	NaN	19.5513	17.3752	NaN	NaN	17.2135
P62857	20.4073	NaN	22.9417	NaN	NaN	22.5105
P62888	NaN	20.0346	NaN	NaN	NaN	20.24
P68036	NaN	NaN	NaN	NaN	NaN	NaN
Q00688	NaN	NaN	20.0641	NaN	NaN	19.4339
Q01081-2	18.5698	NaN	19.2686	NaN	NaN	19.2292
Q01581	NaN	NaN	NaN	NaN	19.231	NaN
Q2TAM5	NaN	NaN	NaN	NaN	NaN	NaN
Q06546	NaN	NaN	NaN	NaN	NaN	16.8934
Q06587	18.2268	NaN	17.7215	NaN	NaN	18.1493
Q08752	NaN	NaN	17.4241	NaN	NaN	17.2212
[truncated: 416 more rows]

## Sheet: NMI LFQ Intensities
Majority protein ID	Log2 NMI (-) R1	Log2 NMI (-) R2	Log2 NMI (+) R1	Log2 NMI (+) R2	Log2 NMI (+) R3
A2A2F0	NaN	NaN	NaN	NaN	NaN
A2IDA3	NaN	NaN	NaN	NaN	NaN
A3KFL1	NaN	NaN	18.357	NaN	NaN
A3KN83-3	19.4442	18.3001	NaN	NaN	NaN
E7EQS0	17.5849	NaN	22.3768	17.7796	NaN
C9J1X0	18.2765	NaN	NaN	NaN	NaN
M0R165	NaN	NaN	20.8571	NaN	NaN
A5YKK6-2	18.5526	NaN	19.7697	21.1663	NaN
A8MU28	NaN	NaN	19.0463	NaN	NaN
A6NDN0	NaN	NaN	19.7342	NaN	NaN
A6NDU8	18.108	NaN	NaN	17.0707	NaN
F5H1G9	19.1918	NaN	18.9731	NaN	NaN
A6NG79	NaN	NaN	19.1532	NaN	NaN
A6NL54	NaN	NaN	17.9636	NaN	NaN
A6NHR9-2	NaN	NaN	19.9703	NaN	NaN
A6NJ11	16.3021	NaN	20.1233	NaN	NaN
A6NML8	19.3807	17.7281	NaN	NaN	NaN
A6NMN0	NaN	NaN	NaN	NaN	NaN
A6NMQ1	16.7744	NaN	NaN	NaN	NaN
A6NNK5	NaN	NaN	NaN	NaN	NaN
B7ZBQ1	NaN	NaN	NaN	NaN	NaN
P35241	20.173	NaN	NaN	NaN	NaN
H3BMU1	NaN	NaN	NaN	NaN	NaN
I3L1W9	NaN	NaN	20.0782	NaN	NaN
G3V5L5	NaN	NaN	17.7977	NaN	NaN
A8MUB1	21.0737	NaN	24.0288	20.1382	NaN
A8MW61	NaN	NaN	NaN	NaN	NaN
A8MXE8	NaN	NaN	17.2577	NaN	NaN
A8MXP9	NaN	13.7419	21.3404	NaN	NaN
E7EX90	17.7511	NaN	22.2091	19.156	20.4216
A8MY67	NaN	NaN	NaN	NaN	NaN
A9Z1X7	NaN	NaN	19.1819	NaN	NaN
B0QY89	NaN	NaN	20.0592	19.0837	NaN
H7BY36	NaN	NaN	19.3188	NaN	NaN
F2Z2V0	NaN	19.4331	21.3106	20.0593	NaN
H0Y6K2	20.0735	NaN	20.398	NaN	NaN
B0S8I7	NaN	NaN	NaN	NaN	NaN
B0UX83	NaN	NaN	NaN	20.028	18.9737
B0V043	22.5342	NaN	23.5159	NaN	NaN
B0YIW6	20.3735	NaN	22.2689	21.0854	21.5232
B0ZBF6	NaN	NaN	19.6811	NaN	NaN
B1AK87	NaN	NaN	NaN	NaN	NaN
B1AKC7	NaN	NaN	NaN	NaN	NaN
E9PJW9	20.5643	19.2132	21.2795	NaN	NaN
B1AKQ8	17.6873	NaN	NaN	17.8269	NaN
E9PKH1	18.3899	NaN	NaN	NaN	NaN
B1AT46	NaN	NaN	20.4625	NaN	NaN
F8VY35	21.7655	NaN	24.1981	19.1917	18.3777
B3KR41	NaN	20.0874	NaN	14.7366	NaN
J3KPW7	19.4425	NaN	21.4589	NaN	NaN
B3KS98	16.5402	NaN	22.7674	NaN	20.8616
B3KSH1	NaN	NaN	22.0308	20.557	20.9284
H7C488	NaN	NaN	NaN	NaN	NaN
F8W7U8	NaN	NaN	21.4798	NaN	18.5233
J3QLE5	NaN	20.386	NaN	20.1079	20.4478
H0Y9E6	NaN	NaN	19.1294	NaN	NaN
B3KWE1	NaN	NaN	20.3251	19.834	NaN
J3KQU9	NaN	NaN	NaN	NaN	NaN
B3KY83	NaN	NaN	NaN	NaN	NaN
H0Y5J4	NaN	NaN	18.1324	19.6437	NaN
B4DDF4	19.0178	NaN	21.1111	12.9482	19.4522
F8VYY9	NaN	NaN	NaN	NaN	NaN
B4DE16	NaN	NaN	20.5006	19.9792	20.2351
F5H698	NaN	NaN	23.6605	19.8949	18.3043
B4DEZ9	NaN	NaN	18.9726	NaN	NaN
B4DF47	NaN	NaN	NaN	NaN	19.308
B4DFL2	NaN	NaN	18.7652	NaN	NaN
H7BXS3	NaN	NaN	NaN	NaN	NaN
B4DH53	15.5121	NaN	NaN	NaN	NaN
H3BMQ0	19.5855	NaN	NaN	NaN	NaN
B4DJ81	NaN	NaN	18.7605	NaN	NaN
B4DJ85	NaN	NaN	19.0067	NaN	NaN
B4DJP7	NaN	NaN	NaN	NaN	NaN
B4DKG8	NaN	NaN	19.71	NaN	NaN
B4DL14	NaN	NaN	20.097	NaN	NaN
B4DLR8	NaN	NaN	18.0053	NaN	NaN
B4DME9	NaN	NaN	18.9704	NaN	NaN
J3KT10	NaN	NaN	20.3371	NaN	NaN
P32322	NaN	20.8096	21.1843	NaN	NaN
F5H702	NaN	NaN	NaN	NaN	NaN
J3QL05	NaN	NaN	19.1719	NaN	NaN
B4DNT0	NaN	NaN	16.9424	17.0152	NaN
F8WAE5	19.3868	NaN	NaN	14.5627	NaN
B4DQH9	19.8106	NaN	NaN	NaN	NaN
Q13595-2	NaN	NaN	19.373	NaN	NaN
F5H7U0	NaN	NaN	NaN	NaN	NaN
B4DQM4	NaN	18.711	NaN	NaN	NaN
B4DR52	20.7022	NaN	24.4757	23.1412	23.0605
H0Y630	20.0939	19.8151	NaN	16.8012	16.3853
Q02809	NaN	NaN	20.651	NaN	NaN
Q5JW01	19.7698	NaN	NaN	NaN	NaN
G5EA06	NaN	NaN	20.0935	NaN	NaN
Q5R363	21.4802	NaN	NaN	NaN	NaN
B4DT35	17.9028	NaN	20.7465	NaN	NaN
B4DT77	18.487	NaN	NaN	NaN	NaN
P26641	NaN	NaN	24.0026	NaN	NaN
B4DUX5	20.8388	NaN	22.4519	20.1278	NaN
B4DVE7	NaN	NaN	20.6086	19.532	19.4421
B4DVY1	NaN	NaN	22.0326	NaN	17.8188
B4DW05	NaN	NaN	19.1298	NaN	NaN
F8VYN9	NaN	NaN	18.9787	NaN	NaN
P25205	NaN	NaN	22.8705	21.1918	21.5747
I3L4X7	NaN	NaN	18.1489	NaN	NaN
B4DXZ6	NaN	NaN	21.2296	NaN	NaN
G3V4W0	19.3696	NaN	NaN	NaN	20.9952
B4DZ91	NaN	NaN	17.8918	NaN	NaN
B4DZC3	NaN	NaN	NaN	NaN	NaN
B4DZI8	NaN	NaN	24.3632	NaN	20.4537
B4E0T2	18.515	NaN	NaN	NaN	NaN
Q8NBY1	16.6537	NaN	NaN	NaN	NaN
B4E241	NaN	NaN	22.5909	18.1038	19.5622
B4E2Q6	NaN	NaN	19.9676	NaN	NaN
B4E3J8	18.6423	NaN	NaN	NaN	NaN
F5H357	NaN	NaN	18.6194	NaN	18.1994
Q86YP4-2	20.4586	NaN	NaN	NaN	NaN
B5MCF9	NaN	NaN	20.953	NaN	NaN
C9JTA6	NaN	NaN	18.6304	NaN	NaN
B7Z254	NaN	NaN	24.1029	17.4616	NaN
H7C128	NaN	NaN	18.2673	NaN	NaN
B5MDF5	17.582	NaN	20.5824	NaN	NaN
B5MDW0	NaN	NaN	NaN	NaN	NaN
E7EW69	NaN	NaN	20.1513	18.6082	NaN
B7WPD1	18.9114	NaN	NaN	NaN	NaN
B7WPG3	17.7366	NaN	21.0362	NaN	NaN
B7Z2Y2	NaN	NaN	NaN	NaN	NaN
Q15813	NaN	NaN	20.3909	NaN	NaN
B7Z3T9	NaN	NaN	NaN	NaN	NaN
B7Z896	17.1281	NaN	NaN	NaN	NaN
B7Z4B8	18.1322	NaN	21.2169	NaN	19.5281
B7Z4R0	17.7961	NaN	NaN	20.281	NaN
B7Z524	NaN	NaN	NaN	19.0518	NaN
B7Z5Q0	NaN	18.0724	19.2733	NaN	NaN
F8W1R7	22.3338	22.3454	NaN	NaN	19.4393
F5H8E5	18.1762	NaN	20.9999	NaN	NaN
E7EQL5	21.5468	NaN	NaN	18.8438	NaN
B7ZAM9	NaN	20.1319	NaN	20.1188	NaN
B7ZC38	16.3425	NaN	20.3204	19.4762	NaN
Q9H6S3-2	NaN	NaN	NaN	NaN	NaN
D6REX3	NaN	NaN	20.8437	NaN	19.955
F5H2E2	NaN	NaN	NaN	NaN	NaN
E7ERB7	NaN	NaN	NaN	NaN	NaN
B8ZZG1	NaN	NaN	NaN	NaN	NaN
B8ZZL8	NaN	NaN	20.1951	NaN	NaN
B9EGE7	18.5692	NaN	NaN	NaN	NaN
Q6GYQ0-4	16.3122	NaN	NaN	NaN	NaN
B9ZVN9	NaN	NaN	NaN	NaN	NaN
B9ZVT1	NaN	NaN	19.6157	NaN	NaN
H0YAE8	16.1918	NaN	NaN	NaN	NaN
F8WAU4	NaN	NaN	20.2924	NaN	NaN
C9IZE4	20.9798	NaN	23.34	15.8262	19.6477
C9J050	16.6745	NaN	19.479	NaN	NaN
C9JE98	18.8664	NaN	20.9144	NaN	NaN
D6RBD7	19.5957	NaN	20.3365	17.3581	NaN
C9J2Y9	19.3544	NaN	22.3412	NaN	NaN
C9J384	NaN	NaN	NaN	NaN	NaN
C9J3G2	18.987	NaN	NaN	NaN	NaN
C9J4V0	21.6352	21.2663	20.2266	18.7263	18.0297
F5H0B0	NaN	NaN	NaN	21.1542	20.4815
C9J5C3	NaN	NaN	20.6256	NaN	NaN
C9J5D1	19.6359	20.7823	NaN	NaN	NaN
C9J712	NaN	NaN	NaN	NaN	NaN
C9J7E5	NaN	NaN	19.3624	18.3748	NaN
C9J8U2	NaN	NaN	NaN	NaN	NaN
C9J9K3	21.185	NaN	22.9526	20.1039	NaN
C9JA08	21.0858	NaN	NaN	NaN	NaN
C9JAB2	NaN	NaN	NaN	NaN	NaN
C9JBI8	17.0806	NaN	NaN	NaN	NaN
C9JLU1	NaN	NaN	21.0434	NaN	NaN
C9JBL0	NaN	NaN	NaN	NaN	NaN
C9JD32	20.9601	NaN	21.8914	21.4707	21.3733
C9JDG0	18.079	NaN	NaN	NaN	NaN
C9JTS3	17.5111	NaN	NaN	NaN	NaN
C9JEX3	NaN	NaN	NaN	NaN	NaN
C9JFE4	21.116	19.7955	NaN	NaN	NaN
F8WDZ1	NaN	22.6788	NaN	21.5941	21.5851
C9JGI3	NaN	NaN	13.3247	17.4052	NaN
C9JIF9	NaN	NaN	NaN	NaN	NaN
C9JJ19	NaN	NaN	NaN	NaN	NaN
C9JKZ2	NaN	NaN	19.4278	NaN	NaN
C9JP16	NaN	NaN	20.244	17.8738	NaN
C9JQD4	NaN	NaN	19.7529	NaN	NaN
C9JRJ5	17.4625	NaN	NaN	NaN	NaN
H7C519	NaN	NaN	NaN	NaN	NaN
C9JVY5	17.55	NaN	20.9919	NaN	NaN
C9JWL4	NaN	NaN	NaN	NaN	NaN
H3BQ10	17.696	NaN	NaN	NaN	NaN
C9JZR2	NaN	NaN	NaN	11.6883	NaN
E7EX73	NaN	NaN	NaN	21.3683	NaN
D3DQV9	NaN	NaN	NaN	19.0479	NaN
D3DWF9	NaN	NaN	NaN	NaN	NaN
D3YTB1	20.5362	NaN	NaN	NaN	18.503
D3YTB5	19.1658	NaN	NaN	18.4492	NaN
D4QA03	NaN	NaN	20.4942	NaN	NaN
D6PSQ9	NaN	NaN	20.0797	NaN	NaN
D6R938	NaN	NaN	NaN	NaN	NaN
D6R9P3	NaN	NaN	NaN	NaN	NaN
D6RA70	NaN	NaN	NaN	NaN	NaN
D6RAA6	NaN	NaN	16.8028	NaN	NaN
D6RAF8	19.2661	NaN	22.2873	17.8056	20.3114
D6RAN4	19.503	NaN	23.6303	NaN	20.5966
D6RB59	NaN	NaN	NaN	NaN	NaN
D6RBV2	18.3927	NaN	NaN	NaN	NaN
H0Y8J7	21.1399	NaN	20.4523	NaN	NaN
D6RD46	21.2235	NaN	21.6382	19.8988	NaN
D6RIU8	NaN	NaN	NaN	NaN	NaN
D6RFM5	NaN	19.1431	21.961	NaN	NaN
D6RIT7	NaN	NaN	NaN	NaN	NaN
D6RGG3	NaN	NaN	18.4757	NaN	NaN
D7UEQ7	18.4492	NaN	NaN	NaN	NaN
H0YL52	NaN	NaN	20.4857	19.0887	NaN
E5RFE4	NaN	NaN	NaN	NaN	NaN
E5RG13	NaN	NaN	NaN	NaN	NaN
E5RHG8	NaN	NaN	NaN	NaN	NaN
E5RJ68	NaN	NaN	NaN	19.2927	NaN
E5RJR5	20.2995	18.8544	NaN	NaN	NaN
E7EM64	18.8567	NaN	20.7059	NaN	NaN
E7EMI8	17.3472	NaN	NaN	NaN	NaN
E7ESU0	NaN	NaN	NaN	NaN	NaN
E7ENF1	NaN	NaN	NaN	NaN	NaN
E7ENR4	NaN	NaN	20.7422	NaN	NaN
E7ENU4	NaN	NaN	21.937	20.1673	NaN
E7EP00	21.2839	NaN	NaN	NaN	NaN
J3KTP5	NaN	NaN	NaN	NaN	NaN
E7EPB3	NaN	22.0454	NaN	21.3601	17.7569
E7EPD0	NaN	NaN	19.5856	NaN	NaN
E7ES33	19.9967	NaN	22.5803	NaN	NaN
E7EPL4	NaN	NaN	NaN	19.0332	NaN
E7EPN9	NaN	NaN	20.7663	NaN	NaN
F8VPI7	19.8808	NaN	NaN	NaN	NaN
E7EWE1	18.2719	NaN	NaN	20.6369	19.9446
E7EQT4	NaN	NaN	21.665	NaN	NaN
E7ER89	NaN	NaN	19.9737	NaN	NaN
E7ERI3	NaN	NaN	NaN	NaN	NaN
E7ERK9	18.0238	NaN	21.221	NaN	NaN
E7ERL0	20.8463	NaN	21.2687	NaN	NaN
E7ERR5	NaN	NaN	21.1642	NaN	NaN
E7ERS3	17.9252	NaN	20.9584	NaN	NaN
E7ERW8	NaN	NaN	NaN	20.6694	20.8189
E9PEI4	19.7087	NaN	NaN	NaN	NaN
F8W7U3	NaN	19.3176	20.6808	NaN	NaN
E7ESI2	NaN	NaN	NaN	NaN	NaN
E7ETK0	23.5748	NaN	22.3719	21.8726	NaN
E7ETZ4	21.6416	18.7082	NaN	19.4795	19.198
E7EU23	NaN	NaN	18.853	NaN	NaN
E7EU96	NaN	19.7291	18.9538	NaN	NaN
E7EUC7	17.7537	NaN	20.9401	NaN	NaN
H0YM23	NaN	NaN	20.2314	NaN	NaN
E7EVA0	20.2454	NaN	23.9805	19.7938	NaN
G3V2E7	NaN	NaN	21.39	NaN	NaN
F5H7S7	NaN	NaN	17.1776	NaN	NaN
E7EWE9	20.5315	NaN	NaN	NaN	NaN
E7EWU3	17.938	NaN	NaN	NaN	NaN
E7EX17	NaN	NaN	NaN	19.3554	NaN
E7EXA6	NaN	NaN	NaN	NaN	NaN
F8VZJ2	NaN	NaN	22.473	21.5978	21.7976
F8W0Q9	NaN	NaN	19.0285	NaN	NaN
Q9BRX5	NaN	NaN	NaN	NaN	NaN
E9PBF6	20.8231	NaN	22.0472	NaN	NaN
E9PC52	22.0216	NaN	NaN	NaN	NaN
E9PCQ3	NaN	NaN	16.7655	NaN	NaN
Q9UJX5-2	NaN	NaN	NaN	NaN	NaN
F5H801	NaN	NaN	21.7326	NaN	NaN
E9PD53	19.3233	NaN	20.2792	21.0488	21.7118
E9PD68	NaN	NaN	20.3233	NaN	NaN
E9PD90	NaN	NaN	NaN	18.4459	NaN
E9PDU5	NaN	NaN	18.3621	NaN	NaN
E9PF10	NaN	NaN	NaN	NaN	17.1358
Q8TCY9-3	NaN	NaN	NaN	18.8345	NaN
E9PFR3	17.4318	NaN	NaN	NaN	NaN
E9PG73	NaN	NaN	NaN	NaN	NaN
O60502-2	19.1994	NaN	NaN	NaN	NaN
E9PGM4	NaN	NaN	NaN	NaN	NaN
Q96RU3-4	NaN	NaN	19.6099	NaN	NaN
E9PGR2	20.1656	NaN	NaN	17.9759	NaN
E9PGT1	NaN	NaN	NaN	NaN	19.6412
E9PGT3	NaN	NaN	NaN	20.1061	20.2065
E9PH29	NaN	NaN	22.4815	NaN	NaN
E9PHH9	NaN	NaN	NaN	NaN	NaN
E9PHT6	19.3679	19.8869	NaN	NaN	NaN
E9PI88	NaN	NaN	21.4822	19.9805	20.6958
Q5T6K7	NaN	NaN	NaN	NaN	NaN
E9PID8	NaN	NaN	NaN	NaN	NaN
E9PIN3	19.1458	NaN	18.6766	NaN	NaN
E9PJ55	13.6004	NaN	NaN	NaN	NaN
E9PQG4	NaN	NaN	NaN	NaN	NaN
E9PJN1	NaN	NaN	NaN	NaN	NaN
E9PK01	22.9461	NaN	24.7274	NaN	20.8323
E9PK91	NaN	18.9383	20.9301	NaN	NaN
H7BXH2	NaN	NaN	NaN	NaN	NaN
E9PKG1	15.7628	NaN	20.5676	19.493	NaN
Q2TAM5	20.8166	NaN	NaN	NaN	NaN
E9PL17	19.8608	NaN	NaN	NaN	NaN
E9PL22	NaN	19.647	21.1041	NaN	19.5145
E9PLL6	22.3076	NaN	22.221	17.7353	NaN
E9PM06	18.0902	NaN	NaN	NaN	NaN
E9PM46	18.7389	NaN	19.7093	NaN	NaN
E9PMQ6	20.168	19.3476	NaN	NaN	NaN
H0YEF3	18.6394	NaN	NaN	NaN	NaN
E9PP21	NaN	NaN	NaN	NaN	NaN
E9PQ57	NaN	NaN	20.6528	NaN	NaN
E9PQY2	NaN	NaN	20.6254	NaN	NaN
E9PR30	20.5979	NaN	NaN	NaN	NaN
E9PRQ7	NaN	NaN	20.4679	16.9949	NaN
E9PSD3	NaN	NaN	NaN	NaN	NaN
F2Z2B9	19.7628	NaN	NaN	19.1155	NaN
F2Z2E2	NaN	NaN	NaN	NaN	NaN
H0Y4W2	NaN	NaN	18.9431	NaN	NaN
F2Z2U8	20.2964	NaN	NaN	NaN	NaN
F5GWK3	NaN	NaN	NaN	20.1956	NaN
Q96B13	20.0431	NaN	NaN	NaN	NaN
F5GWT4	NaN	NaN	NaN	17.9981	NaN
F5GWU7	17.5345	NaN	NaN	NaN	NaN
F5GWX5	NaN	NaN	22.5192	19.6121	19.8127
H0YLY7	NaN	NaN	16.8663	NaN	NaN
F5GX68	19.074	NaN	NaN	19.1666	NaN
F5GX82	NaN	NaN	NaN	NaN	NaN
Q9NZ09-2	19.4163	NaN	NaN	NaN	NaN
F5GXV0	NaN	NaN	16.5744	NaN	NaN
Q5T321	17.4697	NaN	NaN	NaN	NaN
F5GYK2	NaN	NaN	17.9631	NaN	NaN
F5GYN4	18.8876	NaN	NaN	19.0232	NaN
F5GYS8	NaN	NaN	20.6963	NaN	NaN
K7EJE8	NaN	18.5164	23.0971	NaN	NaN
F5GZ28	20.6393	19.6922	NaN	19.6014	NaN
F5GZ78	NaN	NaN	17.7492	NaN	NaN
F5GZK0	17.7121	18.0784	NaN	18.0238	NaN
F5GZS6	17.3469	NaN	NaN	NaN	NaN
I3L357	NaN	NaN	NaN	NaN	NaN
F8W898	NaN	NaN	18.4668	NaN	NaN
F5GZZ0	18.9253	NaN	NaN	NaN	NaN
F5H012	NaN	NaN	22.7939	20.4684	NaN
F8WCP6	NaN	NaN	NaN	19.3216	19.287
F5H0L8	20.0869	NaN	NaN	NaN	NaN
Q8IYA6-2	NaN	NaN	NaN	NaN	NaN
F5H1X8	21.367	NaN	NaN	18.7965	NaN
F5H2S7	NaN	NaN	21.0867	NaN	NaN
F5H2U2	NaN	NaN	20.5451	NaN	NaN
H0Y5D5	NaN	NaN	18.19	NaN	NaN
F5H365	19.5192	NaN	19.7883	NaN	NaN
F5H425	19.4254	NaN	NaN	19.3695	19.0053
F5H456	NaN	NaN	NaN	NaN	NaN
F5H5C2	NaN	19.4114	19.5975	19.2925	NaN
F5H5D3	NaN	NaN	NaN	NaN	NaN
F5H6A0	NaN	NaN	18.242	NaN	NaN
F5H721	NaN	20.0843	NaN	NaN	NaN
F5H874	19.8767	NaN	NaN	NaN	NaN
F5H897	NaN	21.8278	23.3359	19.763	21.8527
F5H8H2	18.8295	18.3694	NaN	NaN	NaN
Q99733	19.5554	NaN	21.7818	17.2109	NaN
F6S0T5	NaN	NaN	NaN	NaN	NaN
F8VPD4	19.9881	NaN	24.4862	21.8545	21.7853
F8VPV9	19.8067	19.5215	24.4858	18.9854	20.6231
H0YH87	NaN	NaN	NaN	NaN	NaN
O95628-8	NaN	NaN	NaN	NaN	NaN
F8VRE2	19.2148	NaN	NaN	NaN	NaN
F8VXY0	NaN	21.9303	21.279	NaN	22.4815
F8VXL2	20.5402	NaN	NaN	21.0993	20.903
F8VVA7	16.1477	NaN	21.1951	NaN	NaN
F8VXC8	NaN	NaN	19.4947	NaN	NaN
F8VYZ3	NaN	NaN	19.2967	NaN	NaN
F8W1A4	NaN	20.1426	NaN	NaN	19.5642
F8W6L6	NaN	NaN	NaN	NaN	NaN
F8W720	17.8175	NaN	NaN	NaN	NaN
F8W881	NaN	NaN	NaN	NaN	NaN
F8W8Q1	18.185	NaN	19.1716	NaN	NaN
F8W8R3	NaN	NaN	NaN	19.8577	19.7904
F8W8S3	20.3436	NaN	NaN	NaN	16.4021
F8W9S7	NaN	NaN	NaN	21.0313	20.7714
F8WAJ0	NaN	NaN	20.2238	NaN	NaN
F8WAK8	NaN	NaN	NaN	NaN	NaN
P27540-2	19.7132	NaN	NaN	NaN	NaN
F8WDD7	16.6096	NaN	20.5325	NaN	NaN
F8WF45	NaN	NaN	NaN	NaN	NaN
F8WJN3	18.9048	NaN	20.7125	NaN	NaN
G3V113	NaN	NaN	NaN	NaN	NaN
G3V126	NaN	NaN	NaN	NaN	NaN
G3V167	NaN	NaN	18.8232	NaN	NaN
P30260	NaN	NaN	NaN	NaN	NaN
G3V1U9	22.5937	25.2199	NaN	23.8152	NaN
G3V268	NaN	NaN	NaN	21.0177	20.5205
G3V3U4	NaN	NaN	NaN	NaN	NaN
P11586	NaN	NaN	25.0291	20.7364	22.1348
G3V2S6	NaN	NaN	NaN	NaN	NaN
G3V2W9	NaN	NaN	18.1207	NaN	NaN
G3V3A4	NaN	NaN	NaN	NaN	NaN
Q8NHV4-2	19.5944	NaN	NaN	NaN	NaN
G3V3G9	NaN	NaN	18.7316	NaN	NaN
G3V3M6	19.4892	NaN	21.5956	NaN	NaN
G3V4K3	NaN	NaN	NaN	NaN	NaN
H0YIZ6	NaN	NaN	NaN	NaN	NaN
G3XAH6	NaN	NaN	NaN	NaN	NaN
G3XAI2	NaN	NaN	21.3606	NaN	NaN
G5E9C0	NaN	NaN	19.3002	NaN	NaN
H7BZQ3	19.4195	NaN	NaN	NaN	18.2439
G5E9E7	NaN	NaN	22.0707	20.6134	NaN
Q12906	NaN	NaN	21.4921	18.7936	18.4972
O75534-2	19.0014	NaN	20.9865	NaN	NaN
G5E9V1	NaN	NaN	19.5404	NaN	NaN
G5E9W3	NaN	NaN	19.9875	NaN	NaN
G5EA30	17.4104	NaN	NaN	20.3672	19.9933
G8JLB6	21.7072	22.5431	NaN	NaN	NaN
G8JLI6	NaN	NaN	20.3558	NaN	NaN
G8JLK4	NaN	NaN	20.9635	NaN	NaN
G8JLK7	16.6502	NaN	NaN	NaN	NaN
H0Y7E2	NaN	NaN	19.9783	NaN	NaN
H0Y2V6	17.4194	NaN	21.4942	NaN	NaN
H0Y442	NaN	NaN	NaN	NaN	NaN
H0Y4R1	20.2967	NaN	24.5462	NaN	NaN
H0Y612	17.4335	NaN	NaN	NaN	NaN
H0Y6C3	NaN	NaN	21.0747	NaN	NaN
H0Y7A7	NaN	NaN	NaN	NaN	NaN
H0Y7P1	NaN	NaN	NaN	NaN	NaN
H0Y7W4	NaN	NaN	NaN	NaN	NaN
H0YAN8	NaN	NaN	NaN	NaN	NaN
H0YAZ9	17.3813	NaN	NaN	NaN	NaN
H0YDU0	NaN	NaN	NaN	NaN	NaN
H0YEB6	NaN	NaN	21.5793	NaN	NaN
H0YGL9	NaN	NaN	NaN	NaN	NaN
H0YHG0	NaN	NaN	NaN	NaN	NaN
H0YIQ2	NaN	NaN	19.6027	NaN	NaN
H0YJ92	18.1743	NaN	NaN	NaN	18.1341
H0YJV7	NaN	NaN	20.2158	NaN	NaN
H0YLB7	NaN	NaN	NaN	NaN	NaN
H0YKV4	NaN	NaN	NaN	NaN	NaN
H0YLB5	NaN	NaN	NaN	NaN	NaN
H0YMA4	NaN	NaN	NaN	NaN	NaN
H3BLZ8	19.7373	NaN	22.7859	20.5489	21.2902
H3BV80	NaN	NaN	18.2933	NaN	NaN
H3BMP3	19.2952	NaN	NaN	NaN	NaN
H3BSK4	20.1319	NaN	NaN	NaN	NaN
H3BTF6	18.2284	NaN	NaN	NaN	NaN
H3BPE7	NaN	NaN	NaN	20.4255	NaN
Q9BVR6	NaN	NaN	NaN	NaN	NaN
H3BQN4	20.7587	NaN	20.8171	NaN	NaN
H3BUD0	18.8756	NaN	NaN	NaN	NaN
H3BSW6	18.6488	NaN	NaN	NaN	NaN
H3BV85	NaN	NaN	NaN	NaN	NaN
H3BUU8	NaN	NaN	17.9681	NaN	NaN
H3BV90	21.3249	NaN	NaN	NaN	NaN
H7BY58	22.1967	20.9697	NaN	19.1084	18.9773
Q9H869-5	NaN	NaN	NaN	NaN	NaN
H7BZ94	NaN	NaN	21.9465	NaN	NaN
H7C003	NaN	NaN	NaN	NaN	NaN
H7C131	NaN	NaN	20.8538	NaN	NaN
H7C147	NaN	NaN	NaN	NaN	NaN
H7C1M5	NaN	NaN	19.2695	NaN	NaN
H7C1U3	NaN	NaN	NaN	NaN	NaN
H7C2Q8	NaN	NaN	21.9352	NaN	NaN
H7C3T4	NaN	NaN	19.7326	NaN	NaN
H7C5K0	19.3291	NaN	NaN	NaN	NaN
H9KV75	NaN	NaN	NaN	NaN	NaN
H9KVA9	NaN	NaN	18.6454	NaN	NaN
I1E4Y6	16.0596	NaN	19.7443	NaN	NaN
M0R0J3	NaN	NaN	18.5101	NaN	NaN
J3KRA9	19.1779	NaN	NaN	NaN	NaN
I3L0N3	19.803	NaN	NaN	NaN	NaN
I3L1L3	NaN	NaN	20.049	NaN	NaN
I3L2C7	19.6633	NaN	NaN	NaN	NaN
I3L397	20.585	21.3773	NaN	NaN	NaN
I3L3U9	18.4955	NaN	19.4218	NaN	NaN
J3KMW7	21.8171	19.4156	21.5271	NaN	NaN
J3KMX1	17.629	NaN	20.9723	NaN	NaN
J3KN16	NaN	NaN	22.4775	17.7634	NaN
J3KNC2	NaN	NaN	NaN	NaN	NaN
J3KNL6	19.7086	NaN	NaN	NaN	NaN
J3KNQ4	22.006	19.7072	NaN	18.2769	15.4557
J3KPV4	NaN	NaN	23.728	19.5893	21.3137
J3KPZ3	19.9556	NaN	NaN	NaN	NaN
J3KQ32	NaN	NaN	NaN	18.8132	NaN
P15170-2	21.1512	18.8235	NaN	NaN	19.5315
Q9H3H3	20.2646	NaN	NaN	NaN	NaN
P31327	21.6159	21.5423	26.5942	20.2887	22.6292
J3KQL8	NaN	NaN	19.9454	NaN	NaN
M0R3F4	NaN	NaN	20.7753	NaN	NaN
J3QQT2	21.8928	NaN	22.6323	NaN	20.364
J3KS22	NaN	NaN	20.1915	NaN	NaN
J3KTA4	20.8136	NaN	23.0783	20.2895	20.5942
J3QR09	NaN	NaN	NaN	17.4704	NaN
J3KTF8	NaN	NaN	20.9811	NaN	NaN
J3KTL2	NaN	NaN	22.4948	NaN	NaN
J3QL65	NaN	NaN	NaN	NaN	19.4406
J3QK89	NaN	NaN	NaN	NaN	NaN
J3QKS9	NaN	NaN	NaN	NaN	NaN
J3QLG3	NaN	NaN	19.7226	15.9992	NaN
J3QLR8	NaN	NaN	NaN	NaN	NaN
J3QLS3	NaN	NaN	21.1895	NaN	NaN
J3QQ67	22.2125	NaN	21.8618	NaN	20.2617
J3QQJ5	NaN	NaN	NaN	NaN	NaN
J3QQW9	NaN	NaN	19.3027	NaN	NaN
J3QRS3	NaN	NaN	22.414	NaN	18.4244
J3QRZ5	18.1888	NaN	NaN	NaN	NaN
J3QT28	19.7205	NaN	22.1036	NaN	NaN
K4DI93	NaN	NaN	21.2439	NaN	NaN
K7EIU8	NaN	NaN	18.5193	NaN	NaN
K7EIV0	15.1436	NaN	NaN	NaN	NaN
Q15029-2	19.6008	NaN	22.6614	19.5215	NaN
K7EJD2	NaN	NaN	NaN	NaN	NaN
K7EJT8	17.6523	NaN	21.0281	NaN	NaN
K7EK07	NaN	22.6429	23.7399	21.5927	NaN
K7EM56	NaN	22.2711	NaN	20.192	20.0767
K7ELL7	NaN	NaN	21.0858	NaN	NaN
K7ELS0	20.6311	NaN	NaN	NaN	NaN
K7ELV2	20.1037	NaN	21.1269	NaN	NaN
K7EM11	NaN	NaN	NaN	NaN	NaN
K7EMH1	NaN	NaN	24.3034	20.9147	20.5792
K7ENL3	18.873	NaN	NaN	19.6949	16.2363
K7EQ03	NaN	NaN	19.8536	NaN	NaN
K7EQF4	22.0316	NaN	21.0853	NaN	NaN
K7EQH1	NaN	NaN	17.958	NaN	NaN
K7ER00	14.9657	NaN	21.1223	19.2106	NaN
K7ES52	19.7512	NaN	NaN	19.0329	NaN
K7ES11	18.4777	NaN	NaN	NaN	NaN
K7ESI9	19.2519	NaN	19.7516	21.1268	20.2763
M0QX35	NaN	NaN	20.4592	NaN	NaN
M0QXB4	NaN	NaN	21.5098	16.6612	19.783
M0R0P1	NaN	NaN	NaN	NaN	NaN
M0QXT0	NaN	NaN	NaN	NaN	NaN
M0QXU7	NaN	NaN	16.7865	NaN	NaN
M0QY97	20.075	NaN	20.4795	NaN	NaN
M0QYS1	21.0601	20.8515	NaN	20.3096	NaN
M0QZC5	NaN	NaN	20.0969	20.8983	21.7668
M0R0F0	NaN	21.1897	NaN	NaN	22.4114
M0R0F9	NaN	NaN	NaN	NaN	NaN
M0R0Y2	NaN	NaN	23.279	15.742	20.1139
M0R1L7	NaN	NaN	NaN	NaN	NaN
M0R268	20.2903	NaN	NaN	NaN	NaN
M0R2B7	NaN	NaN	NaN	19.6915	NaN
M0R2F5	19.9989	NaN	NaN	NaN	NaN
M0R300	18.9015	NaN	NaN	NaN	NaN
M0R3B2	NaN	NaN	21.5447	NaN	NaN
O00139-2	NaN	NaN	NaN	18.4801	NaN
O00148	20.6868	NaN	23.4552	21.2026	NaN
O00154-6	NaN	NaN	22.457	NaN	NaN
O00170	NaN	NaN	NaN	NaN	21.1962
O00178	NaN	NaN	21.4625	NaN	NaN
O00231	19.0559	NaN	24.4569	20.3514	20.1084
O00232	16.738	NaN	22.9486	17.417	19.6213
O00267-2	19.1519	NaN	21.8125	NaN	NaN
O00273-2	NaN	NaN	20.5327	NaN	NaN
O00299	NaN	NaN	18.9342	19.4693	NaN
O00401	NaN	NaN	NaN	NaN	NaN
O00410	NaN	NaN	NaN	20.7974	NaN
O00425	20.8284	NaN	22.8476	19.9119	20.0147
O00429	NaN	NaN	NaN	21.1892	20.9803
O00429-4	19.0734	21.4645	NaN	21.1892	20.9803
O00468-6	NaN	NaN	21.2899	NaN	NaN
O00487	18.4874	NaN	22.468	20.3023	20.5672
O00499-9	21.378	NaN	NaN	NaN	NaN
O00505	19.6291	19.77	NaN	NaN	NaN
O00534	18.7572	NaN	NaN	NaN	NaN
O00571	NaN	NaN	22.0504	20.8685	20.9982
O00625	NaN	NaN	NaN	NaN	NaN
O00629	NaN	NaN	20.6652	NaN	NaN
Q5VW27	18.1551	NaN	NaN	NaN	NaN
O00743-2	17.8225	17.9153	14.5567	17.4956	15.6606
O14497	19.493	NaN	NaN	NaN	NaN
O14617	NaN	NaN	NaN	14.8775	NaN
O14657	NaN	NaN	19.1239	NaN	NaN
O14737	NaN	NaN	20.4663	19.6353	19.4176
O14745	NaN	18.584	20.7217	NaN	NaN
O14773-2	NaN	NaN	NaN	NaN	NaN
O14777	NaN	NaN	NaN	NaN	NaN
O14802	NaN	NaN	NaN	NaN	NaN
O14818	21.3639	NaN	NaN	NaN	NaN
O14879	NaN	NaN	23.2055	NaN	19.2417
O14920	19.0992	NaN	NaN	NaN	NaN
O14929	16.0889	NaN	NaN	NaN	NaN
O14964-2	20.6415	NaN	NaN	NaN	NaN
O14974-5	20.8942	NaN	NaN	NaN	NaN
O14979-3	NaN	NaN	NaN	NaN	NaN
O14980	16.5506	NaN	NaN	NaN	19.0816
O15020-2	18.1163	NaN	NaN	NaN	NaN
O15042-2	NaN	NaN	NaN	NaN	NaN
O15067	NaN	NaN	22.0253	NaN	NaN
O15143	21.1392	NaN	21.6635	NaN	NaN
O15144	NaN	NaN	21.3216	NaN	NaN
O15160-2	NaN	NaN	NaN	NaN	NaN
O15212	NaN	NaN	19.5699	NaN	NaN
O15294	NaN	NaN	22.4365	NaN	NaN
O15355	18.1367	NaN	21.3459	NaN	20.4262
O15357	NaN	NaN	17.8113	18.4072	19.3256
O15379	NaN	NaN	NaN	NaN	NaN
O15397	NaN	NaN	NaN	NaN	NaN
O15460-2	NaN	NaN	19.8945	NaN	NaN
O15511	NaN	NaN	NaN	NaN	NaN
O43143	NaN	NaN	23.0202	NaN	NaN
O43149	NaN	NaN	NaN	NaN	NaN
O43156	NaN	NaN	NaN	19.8937	19.7101
O43172-2	NaN	NaN	NaN	19.6951	NaN
O43175	22.9205	NaN	23.3381	20.5507	22.9209
O43242	NaN	NaN	24.301	19.8989	19.038
O43252	17.0691	NaN	19.9816	16.1946	NaN
O43314-2	16.7142	NaN	NaN	NaN	NaN
Q9UG54	18.5229	NaN	NaN	18.1897	NaN
O43390	NaN	NaN	21.4056	NaN	NaN
O43399	19.9206	NaN	NaN	NaN	NaN
O43488	NaN	NaN	19.5736	NaN	NaN
O43491	NaN	NaN	20.6914	NaN	NaN
O43681	16.7005	NaN	NaN	20.1074	NaN
O43707	NaN	20.6453	NaN	20.0258	NaN
O43709	NaN	NaN	NaN	NaN	NaN
Q5H919	NaN	NaN	19.8861	NaN	NaN
O43765	NaN	18.996	NaN	NaN	NaN
O43776	NaN	NaN	21.3707	18.2282	18.6173
O43809	16.068	15.1316	19.4085	NaN	NaN
O43837	NaN	21.041	23.3948	NaN	19.9673
O43852	NaN	NaN	NaN	NaN	NaN
O60231	15.8582	NaN	21.0588	19.4319	NaN
O60256	NaN	NaN	21.6351	NaN	18.7296
O60264	NaN	NaN	19.9945	18.1498	NaN
O60271-4	NaN	NaN	20.8478	19.547	NaN
O60293-2	NaN	NaN	17.0793	NaN	NaN
O60306	19.5888	NaN	21.7375	NaN	NaN
O60333-2	NaN	NaN	NaN	NaN	NaN
O60343-2	17.8521	NaN	NaN	NaN	NaN
O60344-4	19.0343	NaN	NaN	17.4443	NaN
O60344-4	19.0343	NaN	NaN	NaN	NaN
O60344-4	19.0343	NaN	NaN	NaN	NaN
O60493	20.2348	NaN	NaN	NaN	NaN
O60506-3	20.8958	NaN	22.2868	17.4528	16.37
O60524-4	20.6654	NaN	NaN	NaN	NaN
O60566	17.9344	NaN	NaN	NaN	19.0357
O60568	NaN	NaN	21.6236	NaN	NaN
O60678-2	NaN	NaN	21.1277	NaN	NaN
O60684	20.1345	NaN	20.7969	20.5465	20.6906
O60701	20.5979	NaN	25.0508	22.0228	22.4329
O60763	15.6801	NaN	NaN	21.1224	21.1957
O60828-5	NaN	NaN	17.7043	NaN	NaN
O60832	NaN	NaN	19.1292	NaN	NaN
O60841	NaN	NaN	21.5362	19.1601	NaN
O60869-2	NaN	NaN	19.4336	NaN	NaN
O60888-3	NaN	NaN	21.3159	NaN	NaN
P0DJJ0	NaN	NaN	NaN	NaN	NaN
O75083	NaN	NaN	NaN	NaN	NaN
O75113	NaN	NaN	17.9408	NaN	NaN
O75116	NaN	NaN	21.5424	19.0846	NaN
O75131	18.1908	NaN	NaN	19.0258	NaN
O75150	18.161	NaN	22.531	NaN	NaN
O75153	NaN	NaN	22.9908	NaN	NaN
O75164	NaN	NaN	16.8865	NaN	NaN
O75175	NaN	NaN	NaN	NaN	NaN
O75323-2	NaN	18.34	20.2143	NaN	NaN
O75330-2	NaN	NaN	NaN	NaN	NaN
O75340	19.7923	NaN	22.1469	NaN	NaN
O75348	NaN	NaN	21.1289	NaN	NaN
O75351	18.294	NaN	19.7906	18.0441	NaN
O75369-6	NaN	NaN	18.5933	NaN	NaN
O75396	NaN	NaN	NaN	18.7437	NaN
O75439	NaN	NaN	NaN	NaN	NaN
O75475	NaN	NaN	NaN	NaN	NaN
O75489	NaN	NaN	NaN	NaN	NaN
O75531	NaN	NaN	NaN	22.9297	NaN
O75533	NaN	NaN	23.586	20.2063	20.4993
O75607	NaN	NaN	22.0924	NaN	NaN
O75643	NaN	NaN	23.1926	18.1196	19.2545
O75683	NaN	NaN	20.9917	NaN	NaN
O75717	NaN	NaN	NaN	NaN	NaN
O75792	18.9766	NaN	NaN	NaN	NaN
O75794	NaN	NaN	NaN	NaN	NaN
O75821	NaN	NaN	NaN	NaN	NaN
O75843	18.7493	NaN	NaN	NaN	NaN
O75962-4	NaN	NaN	NaN	19.7663	19.2486
O76003	19.4718	NaN	20.53	19.7851	NaN
O76031	NaN	NaN	22.0985	NaN	NaN
O76094	NaN	NaN	21.007	NaN	NaN
O94776	19.2161	NaN	22.1464	20.1017	19.8021
O94822	NaN	NaN	NaN	NaN	NaN
O94826	NaN	NaN	19.1117	NaN	NaN
O94855	21.5661	NaN	NaN	NaN	19.5424
O94888	18.1457	NaN	NaN	NaN	NaN
O94906-2	NaN	NaN	21.6698	NaN	20.0943
O94925-3	NaN	19.1403	NaN	NaN	NaN
O94927	19.0812	NaN	NaN	NaN	NaN
O95155-3	NaN	NaN	NaN	NaN	NaN
O95163	18.7602	NaN	21.8555	21.368	21.0684
O95219	NaN	NaN	18.0336	NaN	NaN
O95232	NaN	NaN	20.2013	NaN	NaN
O95239-2	NaN	NaN	19.9523	NaN	NaN
O95336	NaN	19.7615	NaN	NaN	NaN
O95347	21.7594	NaN	22.8227	21.3908	22.2023
O95352	NaN	NaN	NaN	NaN	NaN
O95361	NaN	NaN	20.7677	18.2584	NaN
O95373	NaN	NaN	20.3761	19.503	NaN
O95376	NaN	NaN	NaN	NaN	NaN
O95433	NaN	NaN	21.8755	19.8106	18.4878
O95453-2	NaN	NaN	NaN	NaN	NaN
O95456-2	20.8014	NaN	NaN	NaN	NaN
O95486	17.2466	NaN	NaN	NaN	NaN
O95551-3	19.383	NaN	NaN	NaN	NaN
O95573	NaN	NaN	NaN	NaN	NaN
O95625	NaN	NaN	19.3269	NaN	NaN
O95684-2	NaN	NaN	18.5079	NaN	NaN
O95747	NaN	NaN	NaN	19.1092	17.528
O95782-2	NaN	NaN	NaN	NaN	NaN
O95786-2	NaN	NaN	NaN	19.8378	NaN
O95793-2	18.209	NaN	NaN	NaN	NaN
Q5TA95	15.9408	NaN	NaN	NaN	NaN
O95816	21.0272	19.5673	22.0269	NaN	NaN
O95817	NaN	NaN	20.4496	NaN	17.253
O96006	NaN	NaN	NaN	NaN	NaN
P00338	NaN	NaN	24.353	19.7371	21.6292
P00367	13.863	18.3637	22.2805	19.9836	20.1918
P00492	19.9692	19.8431	NaN	NaN	NaN
P00519	NaN	NaN	NaN	NaN	NaN
P00558	NaN	20.8251	NaN	20.1131	NaN
Q5T9B7	NaN	15.8591	NaN	NaN	NaN
P00966	20.2386	23.0007	NaN	NaN	NaN
P01605	NaN	NaN	NaN	17.4443	NaN
P01605	NaN	NaN	NaN	NaN	NaN
P01605	NaN	NaN	NaN	NaN	NaN
P01834	21.9184	NaN	NaN	NaN	NaN
P02545-2	23.8045	NaN	26.5174	24.0768	22.0625
P02545-2	23.8045	NaN	26.7375	NaN	NaN
P02786	16.5864	NaN	NaN	16.6826	NaN
P04083	NaN	21.1744	NaN	NaN	NaN
P04150-9	NaN	NaN	19.9112	19.6341	NaN
P04181	NaN	21.2079	21.0485	NaN	19.5838
P04406	NaN	NaN	26.2731	21.1177	16.0101
P04792	22.1469	25.8019	NaN	NaN	NaN
Q93077	20.061	NaN	21.3945	18.7164	NaN
P05141	NaN	NaN	NaN	NaN	NaN
P05161	NaN	NaN	NaN	23.2712	24.507
P05186-2	NaN	NaN	20.0192	NaN	NaN
P05198	NaN	NaN	24.3108	NaN	17.5288
P05387	NaN	NaN	22.2721	NaN	NaN
P05388	NaN	NaN	23.1488	16.7099	21.068
P05783	19.1359	21.1513	22.2421	20.5503	18.7126
P06493	19.3538	NaN	21.3982	20.7953	NaN
P06703	20.4018	NaN	NaN	NaN	NaN
P06733	NaN	NaN	23.8259	NaN	16.8362
P06737-2	NaN	NaN	23.986	NaN	19.1522
P06748	22.2445	18.7537	24.1149	NaN	20.416
Q5VU66	19.1825	NaN	23.8388	15.3785	NaN
P07195	19.0246	NaN	22.513	21.2546	21.6697
P07355	22.9557	NaN	25.4444	NaN	NaN
P07384	NaN	NaN	NaN	NaN	NaN
Q5JP53	NaN	25.0456	25.457	22.8284	23.6604
P07741	NaN	NaN	20.1646	NaN	NaN
P07814	NaN	NaN	24.331	NaN	NaN
P07900	23.1976	21.3549	NaN	NaN	NaN
P07954-2	NaN	18.3832	NaN	NaN	NaN
P08107	21.6227	NaN	22.7261	NaN	NaN
P08237	NaN	NaN	24.6629	22.0834	21.3645
P08238	23.3156	NaN	26.4363	NaN	NaN
P08243-3	NaN	NaN	22.6473	NaN	NaN
P08559-3	NaN	20.0597	21.6235	NaN	NaN
P08621-2	NaN	NaN	22.2384	NaN	NaN
P08670	20.5271	25.0964	26.0693	21.0769	NaN
P0CW22	21.8798	NaN	21.3506	NaN	NaN
P09211	NaN	19.2708	18.4263	NaN	19.4497
P09382	NaN	NaN	NaN	NaN	NaN
P09429	17.431	NaN	21.0793	NaN	NaN
P09543-2	NaN	NaN	NaN	19.5394	19.1724
P09661	NaN	12.4868	19.8107	NaN	NaN
P09874	NaN	NaN	24.8011	18.9881	NaN
P09913	NaN	NaN	21.2211	17.0447	19.3836
P09914	NaN	NaN	24.4099	19.0292	17.5357
Q71UI9	NaN	NaN	NaN	NaN	NaN
Q99878	21.8821	21.4156	24.1956	21.5725	20.4514
Q9BTY7	NaN	NaN	20.6047	NaN	NaN
P0CG05	NaN	NaN	NaN	NaN	NaN
P10398	20.3785	NaN	NaN	NaN	NaN
P10412	NaN	23.3234	23.0757	22.7156	22.4913
P10644	NaN	NaN	20.6527	NaN	NaN
P10809	NaN	26.572	27.0704	NaN	24.4201
P10909-4	NaN	20.7279	21.2648	NaN	16.6368
P11021	NaN	22.037	25.6909	20.4201	21.6488
P11137-2	NaN	NaN	17.3318	NaN	NaN
P11142	NaN	NaN	24.2832	NaN	20.0963
P11172	19.2757	NaN	NaN	18.0238	18.4842
P11177-2	NaN	20.0182	23.4515	NaN	NaN
P11216	NaN	NaN	20.8134	NaN	NaN
P11274-2	19.3375	NaN	NaN	NaN	NaN
Q5T4U5	NaN	21.4309	21.694	16.8521	17.6998
P11387	20.5558	NaN	21.7693	NaN	NaN
P11388	NaN	NaN	18.7978	NaN	NaN
P11413	NaN	20.4344	21.1456	NaN	NaN
P11498	NaN	NaN	23.8771	NaN	NaN
P11802	20.3162	NaN	20.6234	20.114	NaN
P11908	21.2141	21.8648	NaN	NaN	NaN
P11940	NaN	NaN	24.329	21.3178	NaN
P12004	21.0682	NaN	NaN	20.0551	19.6309
P12270	NaN	NaN	25.2589	20.5674	18.0583
P12956	NaN	NaN	24.2142	20.5851	NaN
P13010	NaN	NaN	23.873	21.8284	NaN
P13639	NaN	NaN	26.9866	NaN	20.8839
P13667	NaN	NaN	21.0455	18.9217	NaN
P13674-3	NaN	NaN	21.2683	NaN	NaN
P13797	NaN	21.1284	NaN	20.4286	NaN
P13804-2	NaN	20.407	22.4155	12.9657	NaN
Q9BUB1	18.3482	NaN	21.1287	20.4005	NaN
P13984	NaN	NaN	NaN	NaN	12.4614
P13995	NaN	NaN	20.7249	NaN	NaN
P14618	NaN	NaN	26.5644	NaN	23.13
P14618-2	NaN	26.9612	NaN	NaN	23.13
P14625	NaN	NaN	25.3453	17.1675	21.6037
P14735	NaN	NaN	20.3754	NaN	NaN
P14866	18.4178	NaN	22.1512	NaN	NaN
P14868	NaN	NaN	21.3566	19.1314	18.5713
Q86XA6	NaN	NaN	NaN	NaN	NaN
P15880	NaN	NaN	24.2691	21.2787	22.1964
P15924-2	NaN	NaN	NaN	NaN	NaN
Q5TEJ7	NaN	NaN	19.598	NaN	NaN
P16152	NaN	NaN	19.7718	20.1069	NaN
P16401	21.7619	22.7023	22.0919	NaN	NaN
P16403	22.1094	22.3548	NaN	20.5724	NaN
P16455	17.8644	NaN	NaN	NaN	NaN
P16989	NaN	NaN	21.2463	NaN	NaN
P17026	NaN	NaN	17.9991	NaN	NaN
P17612	NaN	NaN	20.1953	NaN	NaN
P17655-2	NaN	NaN	NaN	17.1256	19.0036
P17812	21.418	NaN	22.8632	16.8594	NaN
P17858	NaN	NaN	22.4003	20.123	17.9601
P17931	NaN	NaN	NaN	17.1859	NaN
P17980	21.2707	NaN	24.0608	NaN	NaN
P17987	NaN	NaN	25.3854	21.5855	23.2471
P18077	21.5586	NaN	22.0158	NaN	NaN
P18124	22.5924	NaN	22.5664	21.651	NaN
P18206-2	NaN	22.4822	NaN	NaN	NaN
P19338	17.0637	NaN	25.013	NaN	NaN
P19387	NaN	NaN	18.827	NaN	NaN
P19447	NaN	NaN	NaN	NaN	NaN
P19525	NaN	NaN	NaN	21.3536	19.8362
P19623	21.3815	NaN	23.7545	18.233	NaN
P19838	NaN	NaN	NaN	18.0686	NaN
P20042	NaN	NaN	21.9389	NaN	NaN
P20290	NaN	22.3576	NaN	NaN	NaN
P20290-2	18.8637	NaN	22.0329	NaN	NaN
P20340-2	17.4759	NaN	NaN	NaN	NaN
P20591	NaN	NaN	20.7148	20.782	22.1216
P20592	NaN	NaN	NaN	19.1598	NaN
P21281	19.4995	NaN	22.3047	19.8485	NaN
P21333-2	22.6233	NaN	25.181	NaN	NaN
P21912	NaN	NaN	18.4696	NaN	NaN
P22059	NaN	NaN	NaN	NaN	NaN
P22102	NaN	NaN	22.7493	20.6697	19.0795
P22234	22.703	NaN	23.9227	18.593	NaN
P22314	20.1873	22.0381	NaN	NaN	NaN
P22626	21.5252	NaN	23.7816	20.055	21.023
P23246	20.4933	NaN	22.254	NaN	NaN
P23258	NaN	NaN	19.1808	16.8012	NaN
P23284	NaN	NaN	22.2761	NaN	NaN
P23381	20.8345	NaN	19.3572	NaN	NaN
P23396	NaN	NaN	23.9481	22.4847	23.1896
P23528	NaN	21.1871	NaN	NaN	NaN
P23919	19.8749	20.9462	NaN	19.017	18.7738
P23921	20.1618	NaN	24.7075	NaN	20.8772
P24534	NaN	20.8388	18.7227	NaN	NaN
P24752	17.5492	NaN	24.7942	17.3303	17.6683
P24928	17.7247	NaN	22.9845	NaN	NaN
P25398	NaN	NaN	NaN	NaN	22.2279
P25685	18.92	NaN	NaN	NaN	NaN
P25705	21.4164	21.422	25.2991	21.7412	22.0242
P25786	NaN	NaN	22.7495	NaN	NaN
P26038	19.2154	NaN	21.7751	NaN	NaN
P26196	NaN	NaN	20.7552	17.7471	18.5579
P26373	20.2945	NaN	23.9042	18.5769	NaN
P26374	18.2612	NaN	NaN	NaN	NaN
P26447	20.9868	NaN	21.8825	22.2254	21.9639
P26599	19.3452	NaN	22.8089	21.9787	20.0742
P27635	23.4629	21.4119	23.1693	21.6628	22.0132
P27694	NaN	NaN	21.3053	15.2841	16.0254
P27797	NaN	NaN	22.104	NaN	NaN
P28066	16.7458	NaN	20.393	14.9554	17.9703
P28074	NaN	NaN	NaN	18.6054	NaN
P29083	NaN	NaN	NaN	NaN	NaN
P29353-3	NaN	NaN	NaN	NaN	NaN
Q5SYZ4	21.3584	21.0276	NaN	NaN	NaN
P29401	19.1437	NaN	21.7324	18.6161	NaN
P29728-2	NaN	NaN	22.1277	18.9333	13.6211
P30041	NaN	20.499	19.1591	20.697	21.9936
P30044-2	19.3908	NaN	22.7685	NaN	NaN
P30050	22.0907	NaN	NaN	NaN	NaN
P30153	NaN	NaN	21.5579	NaN	NaN
P30520	17.2668	NaN	20.6226	19.8575	19.592
P30566-2	NaN	NaN	19.3304	NaN	NaN
P30837	NaN	19.5109	22.5977	19.0608	NaN
P31350	NaN	19.2199	NaN	19.431	NaN
P31689	NaN	19.9599	NaN	NaN	15.1437
P31942-3	NaN	NaN	21.5342	20.2378	NaN
P31946	NaN	22.1159	NaN	NaN	NaN
P31948	19.5612	NaN	23.1536	19.9992	19.2419
P32119	22.803	NaN	23.7266	NaN	NaN
P32455	NaN	NaN	19.0051	NaN	NaN
P32780	NaN	NaN	NaN	NaN	NaN
P33176	NaN	NaN	22.0972	NaN	NaN
P33992	NaN	NaN	23.7417	19.7829	20.4036
P33993	21.2541	NaN	24.3337	19.7776	20.6196
P34897-3	NaN	19.3468	22.0045	NaN	NaN
P34932	NaN	NaN	NaN	NaN	NaN
P35221	19.8009	NaN	19.9894	21.4041	18.9212
Q5T8Z4	NaN	NaN	20.723	NaN	NaN
P35244	16.4815	NaN	NaN	19.747	19.8232
P35249	NaN	NaN	NaN	17.887	15.6096
P35250	NaN	NaN	NaN	NaN	NaN
P35251-2	NaN	NaN	20.3911	NaN	NaN
P35269	NaN	19.3158	NaN	15.9692	NaN
P35270	NaN	NaN	20.0934	18.611	18.8203
P35579	18.8419	NaN	26.9348	NaN	24.6902
P35658-2	19.0394	NaN	19.4976	NaN	NaN
P35659	16.407	NaN	NaN	19.6888	19.9262
P35998	NaN	NaN	23.93	18.8594	19.8519
P36405	NaN	NaN	18.712	NaN	NaN
P36543-2	NaN	NaN	NaN	NaN	NaN
P36578	NaN	NaN	24.0493	20.4046	NaN
P36871	NaN	NaN	20.2353	NaN	NaN
P36915	19.6301	NaN	NaN	NaN	NaN
P36952	NaN	19.5662	NaN	17.3251	NaN
P37108	NaN	NaN	NaN	NaN	NaN
P37198	NaN	NaN	NaN	20.1642	NaN
P37802	18.8066	23.8572	NaN	NaN	NaN
P38117	NaN	NaN	23.3327	NaN	NaN
P38159	NaN	NaN	19.8997	NaN	19.3677
P38606	17.7246	NaN	23.8733	NaN	NaN
P38646	NaN	21.3936	23.3432	18.3863	20.0738
P38919	NaN	NaN	22.872	20.8168	20.5228
P39019	NaN	21.8794	23.0633	20.6601	NaN
P39023	21.6281	20.2877	NaN	NaN	NaN
P39748	20.3462	NaN	22.5235	19.2558	21.1171
P40222	21.18	20.1823	NaN	16.9803	NaN
P40227	21.6749	NaN	25.2591	21.502	21.4849
P40261	18.5525	17.2954	NaN	18.163	NaN
P40926	NaN	19.0976	20.6045	NaN	NaN
P40937	18.5146	NaN	NaN	18.9533	18.6841
P40938-2	NaN	NaN	NaN	18.4564	14.2949
P40939	19.5378	19.0575	21.5316	NaN	NaN
P41091	NaN	NaN	24.3117	NaN	NaN
P41214	NaN	NaN	NaN	NaN	NaN
P41227-2	12.2278	NaN	23.4438	NaN	NaN
P41240	NaN	NaN	NaN	NaN	NaN
P41250	21.0867	NaN	24.6008	NaN	NaN
P41252	NaN	NaN	23.5684	20.4042	19.037
P42025	NaN	NaN	NaN	NaN	NaN
P42166	NaN	NaN	NaN	20.5143	NaN
P42224	NaN	NaN	20.1825	NaN	NaN
P42285	NaN	NaN	21.3453	19.3146	NaN
P42345	NaN	NaN	NaN	19.801	19.9212
P42704	NaN	15.6551	21.645	NaN	NaN
P42766	NaN	NaN	NaN	NaN	NaN
P42858	18.8883	NaN	NaN	NaN	NaN
P43034	NaN	NaN	NaN	NaN	NaN
P43246	18.893	NaN	21.7628	19.417	19.9375
P43490	20.8073	NaN	24.3142	20.0292	20.0994
P43686	NaN	NaN	23.6495	NaN	18.7079
P45880-2	NaN	NaN	19.0707	NaN	NaN
P45974-2	18.1551	NaN	18.6254	18.6971	NaN
P46013	NaN	NaN	NaN	NaN	NaN
P46060	19.7908	NaN	20.6557	21.2983	21.4105
P46063	18.2759	NaN	21.6472	NaN	NaN
P46087-2	NaN	NaN	21.0846	NaN	NaN
P46734-2	20.6144	NaN	NaN	18.3406	18.3533
P46777	NaN	NaN	23.1566	22.1749	21.5604
P46778	24.1973	23.0569	23.1932	20.7727	18.405
P46779	15.2733	18.9141	21.1012	NaN	22.0014
P46781	22.5375	NaN	24.707	22.589	22.1407
P46783	NaN	NaN	24.4298	NaN	NaN
P46821	NaN	NaN	NaN	NaN	NaN
P46934-4	NaN	NaN	NaN	NaN	NaN
P46940	18.032	NaN	22.8952	NaN	22.2326
P47712	21.727	NaN	NaN	18.2438	NaN
P47897	NaN	NaN	19.4221	19.9355	17.4054
P47914	NaN	22.3319	NaN	NaN	19.8906
P48047	NaN	NaN	19.2754	NaN	NaN
P48507	NaN	NaN	20.4302	NaN	NaN
P48556	NaN	NaN	21.2605	14.3853	NaN
P48634	NaN	NaN	NaN	NaN	NaN
P48643	NaN	NaN	25.3737	NaN	21.9767
P48681	NaN	18.4208	NaN	NaN	NaN
P49137-2	NaN	NaN	NaN	NaN	NaN
P49207	NaN	NaN	NaN	NaN	20.518
P49321-2	NaN	21.1836	NaN	NaN	NaN
P49327	20.7414	NaN	21.6882	20.6497	NaN
P49368	24.1434	NaN	25.068	21.5451	20.4273
P49411	17.3408	25.2386	25.2413	NaN	20.0224
P49419-2	20.2576	NaN	23.6193	NaN	19.5476
P49427	18.8771	NaN	NaN	NaN	NaN
P49458	21.5889	20.8867	NaN	NaN	NaN
P49589-3	NaN	NaN	NaN	NaN	NaN
Q5T5C7	NaN	NaN	22.9549	NaN	NaN
P49643	NaN	NaN	20.359	NaN	NaN
P49721	19.5261	NaN	NaN	NaN	NaN
P49736	NaN	NaN	23.1196	17.3408	NaN
P49748-2	NaN	22.9538	NaN	NaN	19.6215
P49755	NaN	NaN	NaN	19.1268	NaN
P49756	17.0847	NaN	22.5033	NaN	NaN
P49770	NaN	NaN	20.5954	NaN	NaN
P49840	NaN	NaN	NaN	NaN	NaN
P49841	NaN	NaN	NaN	NaN	NaN
P49902	19.2331	NaN	NaN	19.4106	NaN
P49916	NaN	NaN	19.5149	NaN	NaN
P50213	NaN	NaN	23.0376	NaN	NaN
P50224-2	19.7406	NaN	NaN	NaN	NaN
P50454	NaN	NaN	25.5482	19.4606	21.2798
P50502	NaN	NaN	NaN	NaN	NaN
P50552	NaN	NaN	21.0802	16.1256	16.6991
P50897	NaN	NaN	NaN	NaN	NaN
P50990	21.7508	NaN	25.9398	16.9543	21.8446
P50991	19.9228	NaN	24.581	17.3835	22.3525
P51116	NaN	NaN	NaN	NaN	NaN
P51153	NaN	NaN	17.6144	NaN	NaN
Q8IYJ9	NaN	NaN	20.7259	NaN	NaN
Q9HBD4	NaN	NaN	20.5952	NaN	NaN
P51553	NaN	20.4418	21.5183	NaN	NaN
P51610-2	20.5227	NaN	22.2025	15.3687	17.5486
P51659	NaN	23.4205	20.2796	NaN	NaN
P51665	NaN	NaN	22.6158	17.8636	18.9613
P51692	NaN	NaN	19.539	20.7664	20.6828
P51970	NaN	NaN	17.4672	NaN	NaN
P51991	22.0794	20.6602	22.9579	NaN	20.5849
P52272-2	20.6869	21.5768	23.2777	NaN	NaN
P52292	21.1009	NaN	21.4081	19.1534	17.653
P52294	18.3877	NaN	NaN	NaN	NaN
P52597	NaN	NaN	23.5507	NaN	NaN
P52701	NaN	NaN	NaN	NaN	NaN
P52732	NaN	18.0617	NaN	17.3904	NaN
P52789	18.1879	NaN	21.183	NaN	NaN
P52907	19.9046	NaN	22.5327	18.6624	NaN
P52948-6	20.7365	NaN	20.9079	19.2749	NaN
P53365	15.5627	NaN	20.5754	NaN	19.9869
P53367-2	NaN	19.8947	NaN	NaN	20.2247
P53396	17.1357	NaN	21.1189	18.6558	19.2775
P53618	NaN	NaN	21.8592	20.1866	20.2806
P53621	NaN	NaN	23.5463	19.8532	20.5246
P53999	NaN	NaN	18.7901	NaN	NaN
P54136	NaN	NaN	20.806	19.1512	NaN
P54577	NaN	NaN	24.7082	NaN	20.8929
P54646	NaN	NaN	NaN	NaN	NaN
P54727	NaN	NaN	22.0649	20.9876	20.6706
P54886	NaN	20.3205	24.5937	17.3196	22.0264
P55010	NaN	NaN	NaN	NaN	NaN
P55036	NaN	NaN	22.8493	NaN	17.9065
P55060-3	NaN	NaN	22.2744	20.4247	21.6748
P55072	19.1581	17.3895	22.0464	17.9488	NaN
P55735	21.048	NaN	NaN	NaN	NaN
P55884	NaN	NaN	NaN	18.8072	19.0852
P56192	NaN	NaN	22.7665	18.0992	18.4145
P56537	NaN	NaN	21.8337	NaN	20.5986
Q5SQP8	NaN	NaN	18.8468	NaN	NaN
P57740	19.9079	19.4531	NaN	19.6128	NaN
P58107	21.3077	NaN	21.9162	NaN	NaN
P60228	18.0585	NaN	20.7391	NaN	19.9543
P63261	25.7768	NaN	27.4006	25.3348	25.9184
P60842	24.2035	NaN	24.8608	NaN	22.2598
P60866	23.9243	NaN	25.2562	20.3815	21.5929
P60891	NaN	NaN	22.5127	NaN	17.2023
P60903	NaN	NaN	23.6767	21.144	NaN
P61006	NaN	NaN	NaN	NaN	NaN
P61020	NaN	NaN	19.2781	NaN	NaN
P61026	20.1432	20.1699	NaN	NaN	17.2634
P61086	NaN	NaN	NaN	NaN	20.4095
P61088	19.3134	NaN	NaN	21.0391	19.0733
P61106	NaN	NaN	20.1028	NaN	18.183
P61158	19.0938	NaN	21.943	NaN	NaN
P61160	NaN	NaN	21.8483	NaN	NaN
P61163	19.6304	NaN	21.5426	NaN	20.0642
P61201	19.5213	NaN	22.0134	20.5027	20.3364
P84077	NaN	21.9134	NaN	NaN	20.8629
P61221	NaN	NaN	NaN	18.5242	16.0743
P61247	22.8714	NaN	24.7589	17.0847	19.3034
P61254	21.1492	NaN	22.3195	NaN	21.6461
P61289	NaN	NaN	21.7545	22.0622	NaN
P61313	21.2804	NaN	22.2994	NaN	NaN
P61353	NaN	NaN	24.5636	23.1995	22.9959
P61513	NaN	NaN	21.9205	NaN	NaN
P61764	20.9871	NaN	NaN	NaN	NaN
P61964	21.7539	NaN	22.1588	NaN	NaN
P61978-3	21.4221	NaN	23.2529	NaN	22.265
P61981	21.2673	NaN	NaN	NaN	NaN
P62081	NaN	NaN	22.6353	NaN	NaN
P62136	NaN	NaN	NaN	NaN	19.4402
P62140	22.1199	20.603	NaN	NaN	NaN
P62191	19.4578	NaN	21.7135	NaN	19.38
P62195	NaN	NaN	23.438	17.5746	17.931
Q5JR95	20.0197	NaN	25.403	18.2741	21.4696
P62244	NaN	NaN	22.6901	22.0167	22.1143
P62249	24.3075	NaN	23.8098	23.4559	22.5442
P62258	16.4415	NaN	22.6876	21.6879	21.027
P62263	NaN	NaN	24.0574	NaN	NaN
P62266	19.9049	NaN	NaN	NaN	NaN
P62269	NaN	22.3996	22.9732	23.9069	24.5353
P62273	NaN	24.3191	NaN	NaN	23.6856
P62277	NaN	NaN	24.3604	NaN	NaN
P62304	21.8079	NaN	NaN	NaN	NaN
P62314	NaN	NaN	NaN	NaN	NaN
P62316	NaN	NaN	20.5973	NaN	NaN
P62333	20.8787	NaN	24.0096	18.0086	19.6366
P62380	NaN	NaN	NaN	NaN	NaN
P62424	19.0129	NaN	23.8789	NaN	NaN
P62495	19.3169	NaN	21.3108	20.4135	20.4592
P62701	23.5806	24.5519	NaN	20.7995	22.7463
P67775	18.6693	NaN	NaN	NaN	NaN
P62750	NaN	NaN	23.1701	19.3269	18.9107
P62753	21.5703	NaN	25.1717	NaN	23.1899
P62805	21.4918	NaN	24.3775	22.5348	20.7525
P62820	NaN	NaN	22.5196	NaN	NaN
P62851	NaN	NaN	20.4844	22.1497	18.5011
P62854	NaN	NaN	NaN	NaN	NaN
P62875	NaN	NaN	21.0143	NaN	NaN
P62877	NaN	NaN	20.4415	NaN	NaN
Q59GN2	NaN	NaN	21.6787	20.89	NaN
P62906	22.1479	NaN	22.5047	19.3517	NaN
P62913	22.7606	NaN	23.6846	22.0644	22.3418
P62917	22.3821	NaN	24.6547	19.6064	NaN
P62937	NaN	NaN	20.1738	18.8015	NaN
P62979	NaN	NaN	21.9754	NaN	NaN
P62995-3	NaN	NaN	21.849	NaN	NaN
P63000	NaN	21.1426	NaN	18.6322	NaN
P63104	NaN	21.4042	NaN	NaN	NaN
P63151	NaN	NaN	22.3816	NaN	NaN
P63173	NaN	NaN	NaN	NaN	NaN
Q8WVC2	NaN	NaN	NaN	NaN	NaN
P63244	18.8864	NaN	22.4544	NaN	NaN
P67809	NaN	NaN	25.2634	NaN	19.575
P67936	20.6848	NaN	NaN	NaN	NaN
P68032	22.834	22.5347	NaN	NaN	NaN
Q5VTE0	22.6452	25.1901	NaN	NaN	NaN
P68371	24.3205	27.0702	NaN	26.376	25.8449
P68402	NaN	18.5455	17.1237	NaN	NaN
P78318	18.0096	NaN	21.4384	NaN	NaN
P78332	NaN	NaN	19.2479	NaN	NaN
P78347-2	19.4435	NaN	22.9492	20.9072	22.1667
P78371	21.6128	NaN	25.2408	17.2418	NaN
P78527	22.5163	NaN	22.4794	22.5226	NaN
P80217	NaN	20.52	21.7475	23.5838	24.4791
P80723	19.7944	NaN	23.4002	NaN	NaN
P82909	NaN	NaN	NaN	NaN	NaN
P82933	NaN	NaN	NaN	NaN	NaN
P83436	NaN	NaN	NaN	NaN	NaN
P83731	NaN	NaN	24.3914	21.0795	19.5845
P84085	20.3037	NaN	NaN	NaN	NaN
P84090	18.112	NaN	21.3957	NaN	NaN
P84095	20.431	NaN	NaN	NaN	NaN
P85037	NaN	18.6446	20.2306	19.2583	18.1038
P98082-3	NaN	NaN	16.9165	NaN	NaN
P98175-2	21.6876	19.2053	21.4643	NaN	NaN
Q00341	NaN	NaN	22.0335	21.1984	18.8069
Q00403	20.0017	NaN	NaN	NaN	NaN
Q00534	NaN	NaN	16.8557	NaN	NaN
Q00535	NaN	NaN	NaN	NaN	NaN
Q00610-2	20.8269	NaN	24.288	17.2099	NaN
Q00653-4	NaN	NaN	NaN	NaN	NaN
Q00839	20.7868	NaN	25.0869	NaN	22.0053
Q01082	NaN	NaN	23.1496	NaN	NaN
Q01105	NaN	20.9904	21.3084	21.0514	21.0274
Q01518-2	NaN	NaN	21.5374	NaN	NaN
Q01813	NaN	21.5479	23.9815	19.9258	22.3446
Q01970-2	20.0213	NaN	NaN	NaN	NaN
Q02543	NaN	NaN	22.8262	NaN	NaN
Q02750-2	21.0731	NaN	NaN	NaN	NaN
Q02790	21.83	22.2799	NaN	NaN	NaN
Q02878	NaN	NaN	24.1503	21.7285	21.6731
Q02952-3	NaN	NaN	NaN	NaN	NaN
Q03111	NaN	NaN	NaN	NaN	NaN
Q05193-3	17.6304	NaN	NaN	19.5831	NaN
Q05209	20.1893	NaN	NaN	NaN	NaN
Q05519-2	17.6368	NaN	17.9826	NaN	NaN
Q05639	NaN	NaN	24.0412	NaN	NaN
Q05655	NaN	NaN	17.9733	NaN	NaN
Q05682-4	21.3332	NaN	24.1614	NaN	18.0664
Q05932-3	NaN	NaN	NaN	20.1817	19.987
Q06124-2	18.4652	18.634	NaN	18.1912	NaN
Q06203	NaN	NaN	NaN	NaN	NaN
Q06210-2	16.8714	NaN	22.9969	NaN	21.5714
Q06323	NaN	NaN	22.2104	16.0744	19.7242
Q06587-2	NaN	18.4341	19.5321	NaN	NaN
Q06830	23.2924	NaN	25.1245	20.3201	NaN
Q07666-2	21.3056	19.8674	NaN	19.728	21.1031
Q07960	18.7968	NaN	NaN	17.753	18.6389
Q08211	NaN	NaN	24.7047	NaN	21.0053
Q08378-2	NaN	NaN	NaN	NaN	NaN
Q08379-2	NaN	NaN	18.6054	NaN	NaN
Q08380	NaN	NaN	21.1152	NaN	NaN
Q08945	18.1145	NaN	20.9243	19.5094	NaN
Q08AD1-2	20.1994	NaN	NaN	NaN	NaN
Q08AF3	NaN	NaN	NaN	NaN	NaN
Q08J23-2	NaN	NaN	22.6015	18.9675	17.766
Q09028-3	NaN	NaN	21.0843	NaN	NaN
Q09161	NaN	NaN	20.5476	NaN	NaN
Q09666	19.9459	NaN	27.6919	24.3449	23.523
Q0VDF9	NaN	NaN	NaN	NaN	NaN
Q10567-3	NaN	NaN	19.2913	NaN	NaN
Q10713	NaN	NaN	23.4017	NaN	NaN
Q12768	NaN	NaN	NaN	NaN	NaN
Q12769	NaN	NaN	19.6631	18.5799	17.7805
Q12789-3	NaN	NaN	NaN	NaN	NaN
Q12792	20.067	NaN	22.1359	19.0243	19.8802
Q12800-2	NaN	NaN	17.9528	NaN	NaN
Q12874	20.317	NaN	23.3369	NaN	19.4969
Q12899	NaN	NaN	NaN	NaN	NaN
Q12904	17.5746	NaN	19.8516	17.0458	NaN
Q12905	NaN	NaN	NaN	17.6481	16.4383
Q12962	NaN	NaN	18.4379	NaN	NaN
Q12965	17.3199	NaN	NaN	NaN	NaN
Q12972	18.316	NaN	NaN	17.031	NaN
Q12986-3	19.1645	NaN	NaN	NaN	NaN
Q13015	19.2253	NaN	NaN	NaN	NaN
Q13049	NaN	NaN	18.0008	NaN	NaN
Q13057	20.01	NaN	20.1381	19.2516	16.9881
Q13085-3	21.9389	NaN	NaN	20.1917	19.2924
Q13131	NaN	NaN	NaN	19.8631	19.6504
Q13148	NaN	NaN	NaN	16.1467	17.4011
Q13151	NaN	NaN	NaN	NaN	NaN
Q13155	17.6593	NaN	NaN	NaN	NaN
Q13177	21.1607	NaN	NaN	NaN	19.4821
Q13185	NaN	20.6483	20.3623	NaN	NaN
Q13200	21.5394	NaN	24.2853	19.569	21.4031
Q13217	NaN	NaN	21.1046	NaN	NaN
Q13242	NaN	NaN	20.7233	NaN	NaN
Q13243-3	NaN	NaN	NaN	NaN	NaN
Q13247-3	NaN	NaN	21.2997	NaN	NaN
Q13263	21.0717	NaN	25.0772	19.5612	21.7035
Q13283	NaN	NaN	NaN	16.1053	17.0025
Q13287	NaN	20.7603	20.9951	24.6788	23.4158
Q13310-2	NaN	NaN	23.1672	14.5922	NaN
Q13347	NaN	NaN	21.9422	21.8533	21.808
Q13395	NaN	NaN	NaN	NaN	NaN
Q13416	18.434	NaN	NaN	NaN	NaN
Q13418	NaN	NaN	NaN	19.3824	NaN
Q13428-8	NaN	NaN	22.1846	NaN	NaN
Q13435	22.5846	NaN	24.5984	NaN	20.0538
Q13439-3	NaN	19.8108	20.3771	20.1073	NaN
Q13501	NaN	NaN	21.2999	NaN	NaN
Q13509	20.6444	NaN	23.3681	17.6255	NaN
Q13535-2	NaN	NaN	NaN	NaN	20.8855
Q13547	17.8392	19.5573	19.2739	NaN	NaN
Q13596-2	NaN	NaN	22.7125	17.8745	19.4456
Q13616	17.2889	NaN	NaN	NaN	NaN
Q13617	NaN	NaN	19.7958	NaN	NaN
Q13618-2	NaN	NaN	NaN	NaN	NaN
Q13619	21.4152	NaN	21.8869	18.3421	19.1469
Q13636	NaN	NaN	19.1894	NaN	NaN
Q13671-2	18.3395	NaN	NaN	NaN	NaN
Q13813-3	NaN	NaN	22.5123	NaN	NaN
Q13823	18.3572	NaN	20.733	NaN	NaN
Q13885	17.2877	NaN	22.7391	19.6792	NaN
Q13895	19.0265	NaN	NaN	19.8597	19.5446
Q14008-2	NaN	NaN	NaN	NaN	NaN
Q96Q25	20.385	NaN	NaN	NaN	NaN
Q14152	NaN	NaN	24.0736	19.7044	21.5746
Q14157-4	19.1786	NaN	NaN	NaN	NaN
Q14166	NaN	15.5356	NaN	NaN	NaN
Q14181	NaN	NaN	NaN	NaN	NaN
Q14185	NaN	NaN	NaN	NaN	NaN
Q5JSB5	NaN	NaN	17.8688	NaN	NaN
Q14204	NaN	NaN	24.5526	21.9767	22.425
Q14241	NaN	NaN	NaN	NaN	NaN
Q14247	NaN	18.9795	NaN	NaN	15.5018
Q14258	NaN	NaN	23.5832	18.0644	17.3003
Q14320	16.7987	NaN	NaN	19.6082	NaN
Q5QPP3	NaN	NaN	19.2041	NaN	NaN
Q14432	NaN	17.2335	NaN	20.0723	18.7999
Q14444-2	NaN	NaN	20.5164	NaN	NaN
Q14498-2	NaN	NaN	NaN	18.3933	NaN
Q14558-2	NaN	NaN	21.7251	19.732	20.2905
Q14566	19.9053	NaN	23.7011	15.9107	17.7419
Q14669-4	18.3522	NaN	NaN	NaN	NaN
Q5T1Z4	NaN	NaN	NaN	18.9571	NaN
Q14676-4	NaN	NaN	18.2318	NaN	NaN
Q14677-2	17.0047	NaN	18.7817	NaN	NaN
Q14683	18.5022	21.7319	23.0516	23.4089	23.4425
Q14684-2	NaN	NaN	21.3812	NaN	NaN
Q14694	NaN	NaN	20.0276	19.3428	NaN
Q14697	NaN	19.5616	19.8313	NaN	NaN
Q14764	NaN	NaN	NaN	NaN	NaN
Q14914-2	16.3356	NaN	21.6734	20.3279	20.3493
Q14938-4	22.1154	NaN	NaN	NaN	NaN
Q14974	21.0717	NaN	22.4806	20.1539	NaN
Q14980-2	NaN	19.1183	24.5797	NaN	21.7155
Q15003	15.3198	NaN	15.6182	NaN	NaN
Q5JXX1	20.2726	NaN	NaN	NaN	NaN
Q15019-2	12.2871	NaN	21.4447	NaN	NaN
Q15020	17.6488	NaN	20.8747	NaN	NaN
Q15021	20.9659	21.5633	NaN	21.5254	20.0129
Q15046	NaN	NaN	22.4514	19.3284	NaN
Q15047-3	NaN	NaN	NaN	NaN	NaN
Q15054	NaN	NaN	NaN	NaN	NaN
Q15061	NaN	NaN	18.6003	NaN	NaN
Q15126	14.7524	NaN	NaN	NaN	NaN
Q15149	NaN	NaN	23.3517	20.535	19.5262
Q15181	20.742	NaN	21.6604	NaN	NaN
Q15233-2	NaN	NaN	23.3392	NaN	NaN
Q15365	NaN	NaN	20.0878	NaN	19.57
Q15366-6	NaN	NaN	NaN	NaN	20.2891
Q15382	19.5381	18.6125	NaN	19.2595	NaN
Q15393	NaN	NaN	21.7142	20.1625	20.024
Q15398-3	19.8223	NaN	NaN	NaN	NaN
Q15404	NaN	NaN	19.7821	NaN	NaN
Q15417	NaN	19.6682	19.3731	NaN	NaN
Q15459	NaN	NaN	NaN	21.7943	21.4385
Q15545	NaN	NaN	17.1955	NaN	NaN
Q15637-4	21.9672	20.1001	21.2032	NaN	NaN
Q15645	NaN	NaN	NaN	16.9859	20.2281
Q15648	NaN	NaN	NaN	NaN	NaN
Q15650	NaN	NaN	NaN	NaN	NaN
Q15654	21.3878	20.1785	19.2227	NaN	NaN
Q15691	NaN	NaN	22.3432	21.1516	NaN
Q15751	NaN	NaN	NaN	NaN	NaN
Q15785	16.5507	NaN	21.8914	NaN	19.9894
Q15843	NaN	NaN	NaN	NaN	NaN
Q15907	19.5866	NaN	20.0592	NaN	19.7999
Q15942	19.8703	NaN	23.1161	NaN	NaN
Q16204	17.2778	NaN	21.2162	NaN	NaN
Q16270	NaN	NaN	NaN	NaN	NaN
Q16401-2	NaN	NaN	22.0727	20.5615	20.4267
Q16512	18.1899	NaN	NaN	NaN	NaN
Q16527	NaN	NaN	19.1537	NaN	NaN
Q16531	NaN	NaN	21.8174	16.9584	NaN
Q16543	19.7739	NaN	21.0976	NaN	NaN
Q16555-2	20.0786	NaN	22.0797	NaN	NaN
Q16666-7	NaN	NaN	NaN	NaN	NaN
Q16763	18.6446	NaN	NaN	18.5291	NaN
Q86Y75	NaN	NaN	NaN	NaN	NaN
Q1KMD3	NaN	NaN	NaN	NaN	NaN
Q27J81-2	18.3211	NaN	NaN	19.3924	14.7158
Q29RF7	20.7328	NaN	21.2057	20.5447	19.8594
Q2M389	NaN	NaN	NaN	NaN	NaN
Q2NKJ3-2	NaN	NaN	19.8756	NaN	NaN
Q2NL82	18.5635	NaN	20.8566	19.0015	NaN
Q2TAY7	19.724	NaN	22.7059	NaN	NaN
Q2TB10	15.9763	NaN	NaN	NaN	NaN
Q32P28	NaN	NaN	21.1575	NaN	NaN
Q3B726	19.6068	NaN	NaN	NaN	NaN
Q3LXA3	19.5199	NaN	NaN	NaN	NaN
Q3YEC7	NaN	NaN	NaN	20.1774	19.9149
Q460N5-1	NaN	NaN	20.1528	21.406	19.5478
Q8IWW6-3	17.3866	NaN	NaN	NaN	NaN
Q52LJ0-2	NaN	NaN	NaN	NaN	NaN
Q53EL6-2	NaN	NaN	NaN	NaN	20.0984
Q53G44	NaN	NaN	17.5801	NaN	NaN
Q562R1	NaN	NaN	NaN	NaN	NaN
Q58FF6	NaN	NaN	17.9659	NaN	18.076
Q58FF8	NaN	NaN	22.7626	21.2138	NaN
Q5GLZ8-6	19.0588	NaN	NaN	NaN	NaN
Q5JR04	19.5481	NaN	19.9955	NaN	NaN
Q5JSZ5	NaN	NaN	20.9635	NaN	NaN
Q9HA47-3	NaN	NaN	19.8671	NaN	NaN
Q5JVF3-3	NaN	NaN	NaN	NaN	NaN
Q5JW53	NaN	NaN	19.408	NaN	NaN
Q5JY65	NaN	NaN	18.0964	NaN	NaN
Q5LJA5	NaN	NaN	20.546	NaN	NaN
Q5QPL9	NaN	NaN	NaN	NaN	NaN
Q5SRE5-2	NaN	NaN	NaN	NaN	NaN
Q5ST81	17.4091	26.0695	NaN	22.8284	23.6604
Q5SXM2	17.7662	NaN	NaN	NaN	NaN
Q5SY16	NaN	18.751	17.1521	NaN	NaN
Q5T160	NaN	NaN	16.3979	NaN	NaN
Q5T1M5	14.9659	NaN	NaN	18.9672	NaN
Q5T3I0	NaN	NaN	NaN	NaN	NaN
Q5T3Q7	NaN	NaN	NaN	NaN	NaN
Q5T4S7-3	21.5947	NaN	20.757	19.8358	17.1333
Q5T6F2	20.9906	20.2697	NaN	NaN	NaN
Q5T8P6-2	NaN	NaN	NaN	NaN	NaN
Q5TBB1	NaN	NaN	NaN	NaN	NaN
Q5TDH0-2	18.2927	NaN	19.8594	NaN	NaN
Q5TGY1-2	NaN	NaN	NaN	NaN	NaN
Q5TH30	NaN	NaN	NaN	NaN	NaN
Q5VTL8	20.4552	NaN	NaN	18.1082	NaN
Q5VTR2	NaN	NaN	22.4067	NaN	NaN
Q5VW36	NaN	NaN	NaN	NaN	NaN
Q5VY60	19.146	NaN	NaN	NaN	NaN
Q5VY93	NaN	NaN	18.6769	NaN	NaN
Q5VYS8-6	17.9235	NaN	NaN	NaN	NaN
Q5VZE5	20.1993	NaN	NaN	NaN	NaN
Q5W0J0	NaN	NaN	18.6628	NaN	NaN
Q63HN8	NaN	NaN	NaN	NaN	NaN
Q63ZY3-3	NaN	NaN	19.7811	NaN	NaN
Q659C4-9	18.9644	NaN	NaN	NaN	NaN
Q68CP9-3	NaN	NaN	NaN	NaN	NaN
Q68CZ2	NaN	NaN	NaN	19.5616	19.5846
Q68CZ6	17.9075	NaN	NaN	NaN	NaN
Q68E01-2	18.5605	NaN	NaN	NaN	18.6433
Q68EM7-6	NaN	NaN	NaN	15.5049	NaN
Q69YN4-4	NaN	NaN	18.8235	NaN	NaN
Q6FGY5	19.226	NaN	22.1444	20.1381	NaN
Q9UJY5-4	NaN	NaN	NaN	NaN	NaN
Q6KC79-2	19.5881	NaN	NaN	NaN	NaN
Q6MZW2	NaN	NaN	NaN	NaN	NaN
Q6NXE6-2	20.199	NaN	NaN	17.4194	18.194
Q6NYC8	13.0701	NaN	20.6597	NaN	NaN
Q6P1J9	NaN	NaN	20.7223	NaN	NaN
Q6P1K2	NaN	NaN	18.9959	NaN	NaN
Q6P1N0-2	NaN	NaN	18.9497	NaN	NaN
Q6P2C8-2	NaN	NaN	NaN	NaN	NaN
Q6P2E9	16.9281	NaN	19.8682	17.7412	NaN
Q6P2Q9	19.3836	NaN	23.279	20.1614	NaN
Q6P3W7	14.8984	NaN	NaN	NaN	NaN
Q6P9B9	NaN	NaN	NaN	NaN	NaN
Q6PD62	NaN	NaN	NaN	NaN	NaN
Q6PGP7	NaN	NaN	20.7804	NaN	NaN
Q6PI48	NaN	NaN	22.162	NaN	NaN
Q6PJG6	NaN	NaN	NaN	NaN	NaN
Q6PKG0	NaN	NaN	21.9718	20.2069	NaN
Q6R327	20.3778	19.7662	NaN	NaN	NaN
Q6SJ93-2	18.0861	NaN	NaN	NaN	NaN
Q6UB35	NaN	19.0539	20.5351	NaN	NaN
Q6UWE0	NaN	NaN	19.3024	18.6525	NaN
Q6UX04-2	NaN	NaN	NaN	NaN	NaN
Q6VY07	18.2265	NaN	19.2792	NaN	NaN
Q6YN16	NaN	20.0352	20.2786	NaN	NaN
Q6ZN55	NaN	NaN	17.7571	NaN	NaN
Q6ZW31-2	NaN	NaN	NaN	NaN	NaN
Q70J99	NaN	NaN	NaN	NaN	NaN
Q71RC2-3	15.2985	NaN	20.9036	17.8681	16.1068
Q9UG63	NaN	NaN	NaN	21.799	NaN
Q7KZ85	NaN	NaN	NaN	NaN	NaN
Q7KZF4	NaN	NaN	23.1123	14.1676	NaN
Q7L014	20.253	NaN	19.0654	21.0059	17.9165
Q7L0Y3	NaN	NaN	NaN	NaN	NaN
Q7L1Q6-2	21.1795	NaN	22.1208	19.0205	NaN
Q7L2E3	13.9748	NaN	19.9097	NaN	NaN
Q7L2H7	19.7646	NaN	NaN	NaN	17.5295
Q7L2J0	NaN	NaN	20.2302	NaN	NaN
Q7L4I2-2	20.8705	NaN	20.4349	NaN	NaN
Q7L576	20.0313	NaN	NaN	NaN	NaN
Q7L5D6	NaN	NaN	NaN	19.8048	NaN
Q7LBC6	NaN	17.0638	NaN	16.669	NaN
Q7Z2T5	19.0331	17.3572	NaN	NaN	NaN
Q7Z2W4	21.7498	21.3411	21.9726	NaN	NaN
Q7Z333-3	18.5928	NaN	NaN	NaN	NaN
Q7Z401	NaN	NaN	NaN	NaN	NaN
Q7Z417	20.4555	NaN	21.1954	NaN	NaN
Q7Z478	NaN	NaN	NaN	NaN	NaN
Q7Z4H3-3	NaN	NaN	19.2399	NaN	NaN
Q7Z5K2	19.463	NaN	NaN	NaN	NaN
Q7Z6E9-2	NaN	NaN	20.9346	NaN	NaN
Q7Z6J0	NaN	NaN	18.4083	NaN	NaN
Q7Z6K3	NaN	NaN	NaN	NaN	NaN
Q7Z6Z7-2	18.9053	NaN	22.499	20.0885	19.3199
Q7Z7E8	NaN	NaN	18.4875	NaN	NaN
Q86TG7	19.2961	NaN	NaN	NaN	NaN
Q86TU7	NaN	NaN	NaN	NaN	NaN
Q86U06-4	NaN	NaN	20.083	NaN	NaN
Q86U38	NaN	NaN	NaN	NaN	NaN
Q86UK7-2	15.6964	NaN	NaN	NaN	NaN
Q86UY0	NaN	NaN	17.3132	NaN	NaN
Q86V48-2	14.8287	NaN	20.0823	NaN	NaN
Q86VN1-2	NaN	NaN	NaN	NaN	NaN
Q86VP1-4	NaN	NaN	20.2949	NaN	NaN
Q86VP6	NaN	NaN	20.7024	19.9327	19.9258
Q86W56-5	NaN	NaN	17.4722	NaN	NaN
Q86WJ1-2	NaN	NaN	NaN	NaN	NaN
Q86X55-1	21.5347	18.806	NaN	NaN	NaN
Q86XI2	NaN	NaN	19.4184	NaN	NaN
Q86XP3	18.9445	NaN	20.2523	NaN	NaN
Q86XZ4	NaN	NaN	NaN	NaN	NaN
Q86Y56	16.6551	NaN	NaN	19.2265	NaN
Q86YR5-4	NaN	NaN	20.5175	NaN	NaN
Q8IUF8-4	NaN	NaN	18.2181	NaN	NaN
Q8IUR0	NaN	NaN	18.8754	NaN	NaN
Q8IVD9	19.866	NaN	NaN	NaN	NaN
Q8IVF2-3	19.2132	NaN	22.5929	19.9638	19.4913
Q8IVS2	NaN	NaN	18.7368	NaN	NaN
Q8IWE2	NaN	NaN	17.7609	18.3092	NaN
Q8IWV8-4	NaN	NaN	NaN	NaN	NaN
Q8IWZ3	18.3825	NaN	NaN	NaN	NaN
Q8IWZ8	NaN	NaN	NaN	NaN	NaN
Q8IX12-2	20.9338	21.2009	22.1623	NaN	NaN
Q8IXQ6-3	NaN	NaN	NaN	20.5058	19.5972
Q8IY21	NaN	NaN	19.4118	NaN	NaN
Q8IY37	NaN	NaN	18.7351	NaN	NaN
Q8IYI6	NaN	NaN	NaN	NaN	NaN
Q8IYM9-2	NaN	NaN	NaN	19.4851	NaN
Q8IZ21-3	NaN	NaN	19.4325	NaN	NaN
Q8N163	17.0383	NaN	21.5201	NaN	NaN
Q8N1F7	19.1314	NaN	20.7292	17.8974	18.2281
Q8N1G2	19.6317	NaN	19.6492	NaN	NaN
Q8N1G4	19.2645	NaN	21.7268	15.7987	NaN
Q8N335	19.6356	NaN	20.0062	NaN	NaN
Q8N3C0	NaN	NaN	NaN	19.3989	NaN
Q8N3D4	20.7453	NaN	NaN	NaN	NaN
Q8N5A5-3	NaN	NaN	17.0297	NaN	NaN
Q8N5M4	NaN	NaN	20.3479	NaN	NaN
Q8N684-2	18.8876	NaN	22.1963	20.2724	NaN
Q8N6T3-3	18.8011	NaN	NaN	NaN	NaN
Q8N8S7-2	NaN	NaN	NaN	NaN	NaN
Q8NB16	NaN	NaN	18.4235	NaN	16.189
Q8NB90	NaN	NaN	NaN	NaN	NaN
Q8NBJ5	NaN	NaN	19.0454	NaN	NaN
Q8NC51	19.6952	NaN	22.6392	NaN	NaN
Q8NC60	NaN	NaN	18.9304	NaN	NaN
Q8NE71-2	NaN	NaN	22.6238	20.0266	20.1716
Q8NFQ8	NaN	NaN	19.2749	NaN	NaN
Q8NHG8	NaN	NaN	NaN	NaN	NaN
Q8NI36	NaN	NaN	NaN	NaN	NaN
Q8TAT6	NaN	NaN	20.5997	NaN	NaN
Q8TBX8-2	NaN	NaN	18.5855	NaN	NaN
Q8TC07-2	NaN	NaN	NaN	NaN	NaN
Q8TCB0	NaN	NaN	NaN	18.6824	NaN
Q8TCG1-2	19.1173	NaN	NaN	NaN	NaN
Q8TCS8	NaN	NaN	23.3776	NaN	20.5441
Q8TD16	18.6453	NaN	20.8734	NaN	NaN
Q8TDB6	NaN	NaN	NaN	20.5173	NaN
Q8TDD1	NaN	NaN	20.6024	NaN	NaN
Q8TDN6	NaN	18.8729	21.9609	NaN	NaN
Q8TDY2-2	18.2469	NaN	NaN	NaN	NaN
Q8TE73	NaN	NaN	22.6817	NaN	NaN
Q8TEX9	NaN	NaN	NaN	16.6832	16.2143
Q8TF01	18.018	NaN	NaN	NaN	NaN
Q8WU90	12.9661	NaN	20.2384	NaN	NaN
Q8WUF5	16.2061	NaN	19.8605	19.0105	NaN
Q8WUM4	22.4326	NaN	19.638	17.5709	13.9477
Q8WUX9	NaN	19.8493	14.8435	17.1002	NaN
Q8WVM0	NaN	NaN	NaN	NaN	NaN
Q8WVM8	NaN	NaN	NaN	NaN	NaN
Q8WVY7	15.8994	NaN	19.7279	NaN	NaN
Q8WWM7	NaN	NaN	21.3459	18.4269	NaN
Q8WWV3	NaN	NaN	20.3694	NaN	NaN
Q8WWY3	NaN	NaN	NaN	20.0274	NaN
Q8WX92	NaN	NaN	NaN	19.0276	NaN
Q8WX93-3	NaN	19.8414	NaN	NaN	NaN
Q8WXA9-2	NaN	NaN	NaN	NaN	NaN
Q8WXG6-8	NaN	NaN	NaN	14.6062	NaN
Q8WYP5	19.3086	NaN	19.988	NaN	NaN
Q8WZ42-3	NaN	NaN	NaN	NaN	NaN
Q92466	NaN	NaN	NaN	NaN	NaN
Q92499	NaN	NaN	21.8102	19.0727	17.9959
Q92522	NaN	20.1644	20.1945	NaN	19.5847
Q92538	NaN	NaN	NaN	19.4582	19.9011
Q92541	NaN	NaN	NaN	17.7471	18.1811
Q92597	NaN	NaN	NaN	NaN	NaN
Q92600	NaN	NaN	19.4347	19.2724	NaN
Q92610	NaN	NaN	NaN	NaN	NaN
Q92616	NaN	NaN	19.1256	22.5913	21.0808
Q92620	NaN	NaN	19.7345	NaN	NaN
Q92621	NaN	NaN	21.2395	NaN	NaN
Q92665	NaN	NaN	18.5016	NaN	NaN
Q92747	NaN	NaN	NaN	NaN	NaN
Q92804-2	NaN	NaN	19.88	NaN	NaN
Q92878	NaN	NaN	21.9095	NaN	NaN
Q92900-2	NaN	NaN	22.9874	21.1914	21.339
Q92905	19.1046	NaN	20.3979	NaN	NaN
Q92917	NaN	16.346	16.2456	NaN	NaN
Q92922	NaN	NaN	NaN	NaN	NaN
Q92945	20.4556	NaN	23.9958	16.9327	NaN
Q92947	NaN	NaN	22.2307	NaN	NaN
Q92973-2	NaN	NaN	21.3114	20.1526	19.5524
Q92979	NaN	NaN	21.7212	NaN	NaN
Q93008-1	NaN	NaN	20.0267	NaN	NaN
Q93052	NaN	NaN	20.3705	NaN	NaN
Q969M3	NaN	NaN	17.4752	NaN	NaN
Q969S3	21.4577	NaN	21.6693	19.4643	NaN
Q96A49	NaN	20.7088	NaN	NaN	NaN
Q96AC1	19.7072	NaN	NaN	19.2063	20.1609
Q96AE4	18.734	NaN	22.6898	NaN	NaN
Q96AY3	NaN	19.8557	20.2069	NaN	19.3106
Q96AZ6	NaN	NaN	18.9556	NaN	18.8858
Q96BR5	NaN	NaN	21.4494	NaN	NaN
Q96C19	NaN	18.9312	19.1658	NaN	NaN
Q96C36	NaN	NaN	20.0722	NaN	NaN
Q96C86	NaN	NaN	NaN	NaN	NaN
Q96CW5	18.989	NaN	NaN	17.746	NaN
Q96CX2	NaN	NaN	22.2931	17.0795	NaN
Q96DI7	NaN	NaN	20.7014	NaN	NaN
Q96EA4	NaN	NaN	NaN	NaN	NaN
Q96EK5	NaN	NaN	NaN	NaN	NaN
Q96EL2	NaN	NaN	NaN	NaN	NaN
Q96EN8	NaN	NaN	17.0093	NaN	NaN
Q96F44-2	NaN	NaN	NaN	NaN	NaN
Q96F86	NaN	NaN	20.0641	NaN	NaN
Q96FQ6	18.7647	NaN	20.341	NaN	14.9837
Q9NYA1	18.6079	NaN	NaN	NaN	NaN
Q96GM5-2	NaN	NaN	NaN	NaN	NaN
Q96GM8	20.1695	NaN	20.3278	NaN	NaN
Q96GQ7	NaN	NaN	19.1571	NaN	NaN
Q96H79	19.1759	NaN	NaN	NaN	NaN
Q96HA7	NaN	NaN	NaN	NaN	NaN
Q96HC4	NaN	NaN	22.2936	15.0276	NaN
Q96HE7	NaN	NaN	NaN	NaN	NaN
Q96I24	NaN	NaN	NaN	19.3158	NaN
Q96I25	NaN	NaN	NaN	NaN	NaN
Q96IJ6	NaN	NaN	NaN	20.6111	20.8418
Q96IR7	NaN	NaN	17.5508	NaN	NaN
Q96J02-3	NaN	NaN	NaN	NaN	NaN
Q96JG6-3	NaN	NaN	NaN	NaN	NaN
Q96JH7	NaN	NaN	NaN	NaN	NaN
Q96JM3	NaN	NaN	NaN	NaN	NaN
Q96KP1	NaN	NaN	NaN	NaN	NaN
Q96L92-3	NaN	NaN	18.8679	NaN	NaN
Q96LB3	20.4376	NaN	NaN	NaN	NaN
Q96LD4	NaN	NaN	NaN	NaN	NaN
Q96N16-4	19.484	NaN	NaN	NaN	NaN
Q96P11	NaN	NaN	NaN	NaN	NaN
Q96P16	18.5737	NaN	NaN	NaN	NaN
Q96P70	NaN	NaN	NaN	NaN	NaN
Q96PU8-5	NaN	19.927	18.5169	NaN	NaN
Q96PZ0	19.1178	NaN	23.4678	17.8747	NaN
Q96R06	18.6446	NaN	NaN	NaN	NaN
Q9ULW0	19.555	NaN	NaN	NaN	NaN
Q96S55-2	20.517	NaN	NaN	NaN	NaN
Q96SN8-4	21.3408	NaN	NaN	NaN	NaN
Q96ST2-2	NaN	NaN	19.9133	NaN	NaN
Q96ST3	NaN	NaN	19.8055	NaN	NaN
Q96T51-2	NaN	NaN	NaN	NaN	NaN
Q96T76	8.96723	NaN	18.8918	NaN	NaN
Q96T88	17.34	NaN	20.1659	NaN	NaN
Q96TA1-2	18.6417	NaN	NaN	19.2006	20.8205
Q99459	13.0868	NaN	21.3551	NaN	NaN
Q99460-2	14.6665	NaN	23.487	17.8787	19.5255
Q99470	NaN	NaN	19.7465	NaN	NaN
Q99471	NaN	NaN	20.4991	NaN	NaN
Q99496	NaN	NaN	NaN	NaN	NaN
Q99497	NaN	NaN	22.5133	NaN	NaN
Q99536	NaN	NaN	20.9193	NaN	19.7517
Q99543	18.2913	NaN	20.8425	NaN	NaN
Q99570	NaN	NaN	NaN	NaN	NaN
Q99575	NaN	NaN	NaN	NaN	NaN
Q99613	NaN	NaN	23.4676	NaN	20.4829
Q99615	17.7333	NaN	NaN	NaN	NaN
Q99627	18.2581	NaN	NaN	NaN	NaN
Q99661	NaN	NaN	18.5903	NaN	NaN
Q99707	NaN	NaN	21.3672	NaN	17.8983
Q99832	21.5136	NaN	24.8847	NaN	19.5489
Q99961	NaN	NaN	21.7498	NaN	18.6118
Q99986	NaN	NaN	NaN	NaN	NaN
Q99996-5	17.5662	NaN	NaN	NaN	NaN
Q9BPW8	NaN	NaN	20.9769	NaN	NaN
Q9BPX3	NaN	NaN	15.1224	20.0914	18.3228
Q9BPX5	NaN	NaN	20.8805	NaN	NaN
Q9BPZ7-5	NaN	NaN	NaN	NaN	NaN
Q9BQ15-2	NaN	NaN	17.5802	NaN	NaN
Q9BQ39	NaN	NaN	NaN	NaN	NaN
Q9BQ67	17.6891	NaN	NaN	NaN	NaN
Q9BQC3	17.4933	20.1739	NaN	NaN	NaN
Q9BQL6-4	NaN	NaN	NaN	18.6642	NaN
Q9BRG1	NaN	NaN	NaN	NaN	NaN
Q9BRK5-6	NaN	NaN	19.0667	NaN	NaN
Q9BRT6	NaN	NaN	17.3543	NaN	NaN
Q9BRX2	15.2023	NaN	20.8423	20.03	NaN
Q9BRZ2	20.6568	NaN	20.4727	NaN	NaN
Q9BSJ8	NaN	NaN	NaN	NaN	NaN
Q9BSL1	NaN	NaN	NaN	NaN	NaN
Q9BT78	19.9065	NaN	22.0838	NaN	NaN
Q9BTE1	NaN	NaN	NaN	NaN	NaN
Q9BTE3-2	19.6929	NaN	19.8641	NaN	NaN
Q9BU76-4	NaN	NaN	NaN	NaN	NaN
Q9BUF5	NaN	23.4772	NaN	20.6877	22.0569
Q9BUH6	NaN	NaN	17.4619	NaN	NaN
Q9BUQ8	18.0733	NaN	22.2308	NaN	NaN
Q9BUT9	NaN	NaN	NaN	NaN	NaN
Q9BV20-2	NaN	NaN	NaN	NaN	NaN
Q9BV44	18.0113	NaN	21.2095	NaN	19.2113
Q9BV86-2	NaN	19.6499	NaN	NaN	17.6191
Q9BVK6	17.2423	NaN	NaN	NaN	NaN
Q9BVL4	NaN	NaN	16.939	NaN	NaN
Q9BVP2-2	NaN	NaN	22.5289	18.249	19.8611
Q9BVQ7-2	19.2414	NaN	NaN	NaN	NaN
Q9BVS4-2	NaN	NaN	20.5577	NaN	18.4892
Q9BW19	NaN	NaN	NaN	NaN	NaN
Q9BW61	NaN	NaN	16.959	NaN	NaN
Q9BW62	19.3072	NaN	NaN	NaN	NaN
Q9BWD1	NaN	20.186	21.2622	20.515	20.4169
Q9BWF3	19.683	20.0308	NaN	NaN	NaN
Q9BWJ5	NaN	NaN	NaN	NaN	NaN
Q9BWU0	19.9202	NaN	NaN	NaN	NaN
Q9BXB4	NaN	NaN	19.299	NaN	NaN
Q9BXJ9	17.5462	19.7673	NaN	18.7993	NaN
Q9BXP5-5	19.3021	NaN	22.6589	20.3592	20.2779
Q9BXS5	NaN	NaN	20.8861	18.3248	NaN
Q9BYK8	NaN	NaN	22.2203	20.7609	19.4414
Q9BYX2-3	NaN	NaN	NaN	NaN	19.4108
Q9BYX4	NaN	NaN	18.8926	NaN	NaN
Q9BZE4	NaN	NaN	21.354	NaN	NaN
Q9BZH6	NaN	NaN	NaN	NaN	NaN
Q9BZK7	NaN	NaN	17.4539	NaN	NaN
Q9BZX2	NaN	NaN	22.3624	NaN	NaN
Q9BZZ5-2	20.1877	NaN	NaN	17.1704	19.6528
Q9C0C2	NaN	NaN	19.5032	NaN	NaN
Q9C0C9	21.4952	NaN	21.2151	NaN	NaN
Q9GZQ3	NaN	NaN	NaN	NaN	NaN
Q9GZT9-2	20.4404	NaN	19.9584	NaN	NaN
Q9H0A0	NaN	NaN	NaN	NaN	NaN
Q9H0B6	20.1398	NaN	NaN	NaN	NaN
Q9H0C8	19.3874	NaN	21.1525	NaN	NaN
Q9H0H5	NaN	NaN	NaN	NaN	NaN
Q9H0J9	NaN	NaN	18.3413	17.2677	NaN
Q9H0S4	NaN	NaN	NaN	18.8172	NaN
Q9H0U4	NaN	21.262	NaN	20.0621	NaN
Q9H0W8-2	NaN	NaN	NaN	17.7448	NaN
Q9H1A4	16.4318	NaN	19.9475	NaN	NaN
Q9H223	18.6396	NaN	NaN	21.5511	19.0458
Q9H2G2-2	NaN	18.8406	19.0707	NaN	NaN
Q9H2K8	20.1029	NaN	NaN	NaN	NaN
Q9H2M9	NaN	NaN	NaN	NaN	NaN
Q9H3P7	NaN	NaN	20.8249	19.0387	18.9598
Q9H3S7	16.9904	NaN	NaN	19.6814	NaN
Q9H3U1-2	NaN	NaN	NaN	19.7133	19.6804
Q9H444	NaN	NaN	20.1603	17.318	NaN
Q9H467	NaN	NaN	18.5118	NaN	NaN
Q9H4A6	NaN	NaN	18.9818	NaN	NaN
Q9H4L7	NaN	NaN	NaN	NaN	NaN
Q9H4M9	21.4859	NaN	NaN	19.7586	19.4129
Q9H5Q4	NaN	NaN	NaN	NaN	NaN
Q9H6T3	NaN	NaN	20.3982	NaN	NaN
Q9H6W3	NaN	NaN	19.3051	NaN	NaN
Q9H773	NaN	NaN	21.3093	NaN	NaN
Q9H788-2	NaN	NaN	20.6298	NaN	NaN
Q9H7D0	NaN	NaN	18.1532	NaN	NaN
Q9H7S9	NaN	NaN	17.8087	NaN	NaN
Q9H832	NaN	NaN	NaN	17.884	NaN
Q9H8Y5	NaN	NaN	19.7201	NaN	NaN
Q9H900-2	NaN	NaN	NaN	NaN	NaN
Q9H9A6	NaN	NaN	NaN	18.8737	NaN
Q9H9G7-2	NaN	NaN	NaN	NaN	NaN
Q9H9L3	NaN	NaN	21.2973	NaN	NaN
Q9H9T3	NaN	NaN	20.6559	19.2189	16.9536
Q9H9Y4	NaN	NaN	16.4076	NaN	NaN
Q9HA77	NaN	NaN	18.6262	NaN	NaN
Q9HAU5	NaN	NaN	18.6692	NaN	NaN
Q9HAV4	NaN	NaN	20.2619	20.2553	20.933
Q9HAW4-2	NaN	NaN	NaN	NaN	NaN
Q9HB40	NaN	NaN	19.8161	NaN	NaN
Q9HB71	NaN	NaN	15.3375	NaN	NaN
Q9HBI1-3	NaN	NaN	NaN	NaN	NaN
Q9HC35	NaN	NaN	22.0888	NaN	NaN
Q9HC52	NaN	NaN	NaN	NaN	NaN
Q9HCN8	NaN	NaN	19.5181	NaN	NaN
Q9HD67	20.0511	NaN	19.8212	18.4846	NaN
Q9NP79	NaN	NaN	NaN	NaN	NaN
Q9NPI6	NaN	NaN	NaN	20.184	NaN
Q9NPJ6	NaN	NaN	19.0563	NaN	NaN
Q9NPQ8-4	NaN	NaN	19.0154	20.2609	NaN
Q9NQ29-2	NaN	NaN	NaN	NaN	19.3651
Q9NQ55-2	NaN	NaN	19.015	NaN	NaN
Q9NQG5	NaN	NaN	21.4969	NaN	NaN
Q9NQR4	16.471	NaN	20.4619	NaN	NaN
Q9NQT5-2	NaN	NaN	17.1612	NaN	NaN
Q9NQW6-2	15.7153	NaN	20.6639	NaN	NaN
Q9NR12	16.5746	NaN	NaN	19.6029	19.7102
Q9NR30-2	NaN	NaN	23.0298	NaN	NaN
Q9NR31	NaN	NaN	NaN	NaN	NaN
Q9NR50-3	NaN	NaN	NaN	15.6687	NaN
Q9NRF8	20.123	NaN	NaN	NaN	NaN
Q9NRG0	18.821	NaN	NaN	19.3171	NaN
Q9NRN7	NaN	NaN	17.2288	NaN	NaN
Q9NRY4	NaN	NaN	NaN	NaN	NaN
Q9NRZ9-6	NaN	NaN	NaN	NaN	NaN
Q9NS87-2	20.0033	NaN	20.1556	NaN	NaN
Q9NS91	19.8422	NaN	NaN	NaN	NaN
Q9NSD9	17.3391	NaN	22.1181	18.8793	19.1319
Q9NSE4	NaN	NaN	21.5394	NaN	NaN
Q9NT62	16.8163	NaN	NaN	17.6951	19.0148
Q9NTI5-2	17.2841	NaN	19.9916	NaN	NaN
Q9NTX5-6	NaN	NaN	NaN	NaN	NaN
Q9NTZ6	NaN	NaN	21.5746	NaN	NaN
Q9NU22	NaN	NaN	19.2538	NaN	NaN
Q9NUG6	19.6494	NaN	19.2624	NaN	NaN
Q9NUQ3	NaN	NaN	21.2123	NaN	NaN
Q9NUQ6	NaN	NaN	21.0613	20.2202	19.7763
Q9NUQ8-2	NaN	NaN	NaN	18.6876	NaN
Q9NUU7	NaN	20.0401	NaN	19.572	NaN
Q9NVI1	NaN	NaN	20.5177	19.9146	NaN
Q9NVJ2	NaN	NaN	NaN	NaN	NaN
Q9NVM9	20.7672	NaN	20.4444	NaN	NaN
Q9NVN8	NaN	NaN	NaN	NaN	NaN
Q9NVP1	NaN	NaN	20.7324	NaN	NaN
Q9NVR2	NaN	NaN	NaN	NaN	NaN
Q9NW75-2	NaN	NaN	18.0865	NaN	NaN
Q9NW82	21.4496	NaN	21.2099	18.7957	NaN
Q9NWS0	NaN	NaN	NaN	NaN	NaN
Q9NWU2	NaN	NaN	18.5394	NaN	NaN
Q9NWX5	NaN	NaN	21.0092	19.2114	19.2174
Q9NX55	NaN	NaN	NaN	NaN	NaN
Q9NX58	NaN	NaN	NaN	NaN	NaN
Q9NXV6	NaN	NaN	20.1922	NaN	19.4705
Q9NY93-2	20.5084	19.1063	NaN	NaN	NaN
Q9NZ63	NaN	NaN	19.9555	NaN	NaN
Q9NZB2-4	NaN	NaN	22.307	NaN	19.6841
Q9NZI8	19.8758	NaN	20.935	18.4042	18.6923
Q9NZJ4	NaN	NaN	NaN	NaN	NaN
Q9NZL4	NaN	NaN	NaN	NaN	NaN
Q9NZM5	NaN	NaN	19.0842	NaN	NaN
Q9NZN4	NaN	NaN	20.3375	18.6971	17.624
Q9NZQ3-5	NaN	NaN	17.7474	NaN	NaN
Q9P000-2	20.2504	NaN	19.9573	19.4503	NaN
Q9P206-2	NaN	NaN	NaN	NaN	NaN
Q9P258	NaN	NaN	NaN	NaN	NaN
Q9P260	NaN	NaN	NaN	NaN	NaN
Q9P265	17.1473	NaN	18.9729	NaN	NaN
Q9P275	NaN	NaN	NaN	NaN	NaN
Q9P287	NaN	NaN	NaN	NaN	NaN
Q9P2E9-2	NaN	NaN	21.4709	NaN	NaN
Q9P2I0	19.2357	17.3436	NaN	NaN	NaN
Q9UBB4-2	17.6689	NaN	NaN	19.4182	19.4362
Q9UBD5	NaN	NaN	NaN	NaN	NaN
Q9UBE0	16.3356	NaN	20.5887	NaN	NaN
Q9UBF2	NaN	NaN	NaN	NaN	NaN
Q9UBI1	NaN	NaN	NaN	18.0813	NaN
Q9UBS4	NaN	NaN	21.1535	NaN	NaN
Q9UBT2	NaN	NaN	NaN	NaN	NaN
Q9UBT7-2	NaN	NaN	NaN	NaN	NaN
Q9UBW8	NaN	NaN	21.3445	NaN	NaN
Q9UDY2-3	NaN	NaN	17.9281	17.8206	NaN
Q9UDY4	NaN	19.4558	20.2999	20.5785	20.2964
Q9UEY8-2	NaN	NaN	17.5375	NaN	NaN
Q9UFW8	17.7043	NaN	NaN	NaN	NaN
Q9UGI8-2	21.4992	19.5877	20.5641	NaN	NaN
Q9UH62	NaN	NaN	NaN	NaN	NaN
Q9UH65	NaN	NaN	20.4892	NaN	NaN
Q9UHB6-4	20.184	19.7025	21.7772	19.4564	NaN
Q9UHB9-2	20.3882	NaN	20.2616	NaN	17.9089
Q9UHD8-7	18.4492	NaN	18.6258	NaN	NaN
Q9UHI6	19.0686	NaN	NaN	19.5195	NaN
Q9UHR6	20.4477	NaN	NaN	NaN	NaN
Q9UHV9	NaN	NaN	19.8429	NaN	NaN
Q9UHX1-4	20.4577	NaN	21.8472	NaN	18.5582
Q9UII4	NaN	NaN	NaN	17.4608	16.2023
Q9UJA5	19.2976	NaN	NaN	NaN	NaN
Q9UJW0-2	NaN	NaN	20.1672	NaN	NaN
Q9UJX6-2	NaN	NaN	NaN	NaN	NaN
Q9UJY1	NaN	NaN	NaN	NaN	NaN
Q9UJZ1	NaN	NaN	21.3664	18.0032	NaN
Q9UKG1	NaN	NaN	NaN	18.9498	NaN
Q9UKI8-3	17.9193	NaN	NaN	NaN	NaN
Q9UKK3	NaN	NaN	17.8411	NaN	NaN
Q9UKN8	NaN	NaN	20.8139	NaN	19.6957
Q9UKV8-2	NaN	NaN	NaN	NaN	NaN
Q9UKX7-2	NaN	NaN	20.7873	NaN	17.8433
Q9UL25	NaN	NaN	20.0132	NaN	18.4228
Q9UL46	16.7986	NaN	21.6086	17.2796	18.5753
Q9ULI2	NaN	NaN	NaN	NaN	NaN
Q9ULT8	19.4151	NaN	NaN	NaN	NaN
Q9ULX3	NaN	NaN	NaN	NaN	NaN
Q9ULX6-2	NaN	NaN	19.8669	NaN	NaN
Q9UMS4	NaN	NaN	23.2964	NaN	20.5372
Q9UMX0	20.5036	NaN	NaN	20.7138	NaN
Q9UN79	NaN	NaN	18.8949	NaN	NaN
Q9UN86-2	NaN	NaN	NaN	NaN	18.9773
Q9UNF0-2	NaN	20.423	22.2583	NaN	NaN
Q9UNF1	17.8037	NaN	NaN	NaN	NaN
Q9UNH7	NaN	NaN	19.3336	NaN	16.8787
Q9UNI6	NaN	NaN	20.2262	19.3563	19.4819
Q9UNM6	19.9795	NaN	23.0139	18.5318	18.9762
Q9UNN5	NaN	NaN	NaN	NaN	NaN
Q9UNQ2	NaN	NaN	NaN	NaN	NaN
Q9UNS2-2	NaN	NaN	NaN	NaN	20.2203
Q9UPN7	NaN	NaN	NaN	19.3518	NaN
Q9UPT5-2	NaN	NaN	NaN	NaN	NaN
Q9UPU7	NaN	NaN	NaN	NaN	NaN
Q9UQ35	NaN	NaN	23.4639	20.6424	20.9304
Q9UQ80	19.0585	NaN	24.0864	20.2747	NaN
Q9UQE7	NaN	NaN	23.2784	20.3193	20.2303
Q9Y217	19.1677	NaN	NaN	NaN	NaN
Q9Y224	NaN	NaN	22.8064	18.5142	14.1751
Q9Y230	20.7576	NaN	22.2001	20.6244	20.594
Q9Y263	16.9327	NaN	NaN	NaN	NaN
Q9Y265	NaN	NaN	23.6916	19.3039	15.1317
Q9Y266	21.9551	NaN	NaN	NaN	NaN
Q9Y295	NaN	NaN	NaN	NaN	NaN
Q9Y2A7	NaN	NaN	19.5327	NaN	NaN
Q9Y2K1-2	NaN	NaN	18.3022	NaN	NaN
Q9Y2L1	19.7934	NaN	20.6667	16.5537	19.8083
Q9Y2Q3	NaN	20.9417	20.2991	NaN	20.6186
Q9Y2S7	NaN	NaN	NaN	NaN	NaN
Q9Y2T2	NaN	NaN	NaN	15.4186	NaN
Q9Y2V7-2	NaN	NaN	NaN	16.6478	NaN
Q9Y2W1	NaN	NaN	23.5352	19.7031	NaN
Q9Y2X3	NaN	NaN	20.0324	NaN	NaN
Q9Y2Z0	20.8458	NaN	20.9798	NaN	NaN
Q9Y305-2	NaN	20.1062	20.649	NaN	NaN
Q9Y371	NaN	NaN	NaN	NaN	18.9586
Q9Y383	20.31	22.9211	NaN	NaN	17.5582
Q9Y3B4	20.2834	NaN	NaN	NaN	NaN
Q9Y3C1	NaN	NaN	NaN	NaN	NaN
Q9Y3D8	15.2913	NaN	NaN	NaN	NaN
Q9Y3I0	20.1458	NaN	22.8791	20.9388	20.4456
Q9Y3P9	18.0156	NaN	NaN	19.0864	19.5452
Q9Y3U8	NaN	NaN	NaN	NaN	NaN
Q9Y3Z3	20.6127	NaN	NaN	22.9196	21.9661
Q9Y490	20.2854	NaN	24.5471	19.4421	22.4875
Q9Y4B6-3	18.7153	NaN	NaN	NaN	NaN
Q9Y4H2	NaN	NaN	NaN	NaN	NaN
Q9Y4R8	NaN	NaN	NaN	NaN	14.7972
Q9Y4W2-2	NaN	20.4781	NaN	NaN	NaN
Q9Y4Z0	16.0934	NaN	19.4995	19.2211	NaN
Q9Y597-2	19.2051	NaN	NaN	NaN	NaN
Q9Y5A9	20.862	21.249	NaN	NaN	NaN
Q9Y5B9	20.7545	NaN	NaN	14.9868	NaN
Q9Y5J7	NaN	NaN	17.8076	NaN	NaN
Q9Y5K6	NaN	NaN	21.0639	NaN	NaN
Q9Y5P4-2	NaN	NaN	NaN	NaN	NaN
Q9Y5P6	19.0375	NaN	NaN	NaN	19.591
Q9Y5Q8	NaN	NaN	NaN	NaN	NaN
Q9Y5X3	NaN	NaN	NaN	NaN	NaN
Q9Y5Y2	NaN	NaN	NaN	22.118	21.4572
Q9Y657	21.0756	NaN	NaN	NaN	NaN
Q9Y678	21.3337	NaN	21.7492	19.3773	20.2573
Q9Y697-2	NaN	NaN	21.4974	NaN	NaN
Q9Y6A4	NaN	NaN	NaN	17.209	NaN
Q9Y6G9	NaN	NaN	21.1407	20.2391	NaN
Q9Y6K5	NaN	NaN	16.528	19.2597	20.9928
Q9Y6W5	NaN	NaN	NaN	NaN	NaN
Q9Y6X9-2	17.946	NaN	NaN	NaN	NaN
Q9Y6Y0	NaN	NaN	20.1196	NaN	NaN
P21397-2	NaN	NaN	NaN	26.7549	NaN
Q15042	NaN	NaN	NaN	21.9497	NaN
Q9BV38	NaN	22.2385	NaN	21.1751	21.5377
Q32MZ4-3	NaN	NaN	NaN	20.379	NaN
P18669	NaN	NaN	NaN	20.3342	NaN
Q96GX5-2	NaN	NaN	NaN	20.3251	19.1438
H0YMZ1	NaN	NaN	NaN	20.2779	NaN
P13489	NaN	19.8382	NaN	20.2138	NaN
A0JP02	NaN	NaN	NaN	20.1951	NaN
P15374	NaN	19.7811	NaN	20.1805	NaN
P11441	NaN	NaN	NaN	20.1619	NaN
Q8NHU6	NaN	NaN	NaN	20.0949	NaN
O15145	NaN	NaN	NaN	20.0785	NaN
Q5SVK8	NaN	NaN	NaN	20.0356	NaN
M0QZR4	NaN	NaN	NaN	20.0057	NaN
P62888	NaN	NaN	NaN	19.9976	NaN
M0R389	NaN	NaN	NaN	19.9713	NaN
F8VXY3	NaN	NaN	NaN	19.9121	NaN
D6RGI3	NaN	NaN	NaN	19.7903	NaN
G5EA52	NaN	NaN	NaN	19.7657	19.4926
Q9NXF1-2	NaN	NaN	NaN	19.6878	18.7942
E9PCI9	NaN	NaN	NaN	19.6454	NaN
Q5K651	NaN	NaN	NaN	19.5275	19.8249
Q9NYL2	NaN	NaN	NaN	19.5069	NaN
Q8IXH7-4	NaN	NaN	NaN	19.455	NaN
Q8IU81	NaN	NaN	NaN	19.3662	NaN
Q9BW85	NaN	19.1558	NaN	19.361	18.9853
H7BYV6	NaN	NaN	NaN	19.3067	NaN
J3KPH8	NaN	18.988	NaN	19.2886	19.1158
C9J0I9	NaN	NaN	NaN	19.2534	NaN
Q9UKD2	NaN	NaN	NaN	19.2165	NaN
Q86UV5	NaN	19.1708	NaN	19.1311	NaN
Q86TB9-2	NaN	NaN	NaN	19.0989	NaN
Q9H974-2	NaN	NaN	NaN	19.0679	NaN
Q9UBK8	NaN	NaN	NaN	19.0608	NaN
Q96N67-4	NaN	NaN	NaN	19.0277	NaN
Q9UBB6-2	NaN	NaN	NaN	19.0196	NaN
O43592	NaN	NaN	NaN	18.9895	NaN
J3QRU8	NaN	NaN	NaN	18.9008	NaN
O43395	NaN	19.5211	NaN	18.894	NaN
Q8NEZ2-2	NaN	NaN	NaN	18.8447	NaN
Q9Y696	NaN	NaN	NaN	18.7011	NaN
Q09472	NaN	18.8817	NaN	18.6714	NaN
P55081	NaN	18.8227	NaN	18.5374	NaN
B7Z321	NaN	NaN	NaN	18.5299	NaN
Q15345-3	NaN	NaN	NaN	18.5145	NaN
O43294-2	NaN	NaN	NaN	18.507	NaN
Q9H3Q1	NaN	NaN	NaN	18.5015	NaN
E7ETU3	NaN	NaN	NaN	18.4539	NaN
P25788-2	NaN	NaN	NaN	18.4464	NaN
P49662-2	NaN	NaN	NaN	18.4171	NaN
Q9UID3	NaN	NaN	NaN	18.3973	NaN
Q96QR8	NaN	NaN	NaN	18.3466	NaN
D6RA82	NaN	NaN	NaN	18.3067	NaN
A6ZKI3	NaN	NaN	NaN	18.2481	NaN
Q3KQU3-2	NaN	NaN	NaN	18.1074	17.9607
I3L439	NaN	NaN	NaN	17.8778	NaN
P49642	NaN	NaN	NaN	17.8516	NaN
O15344	NaN	NaN	NaN	17.8332	NaN
Q92626	NaN	17.8061	NaN	17.8249	18.048
B4DNI9	NaN	NaN	NaN	17.757	NaN
Q92793-2	NaN	NaN	NaN	17.753	NaN
B0FLL2	NaN	NaN	NaN	17.7371	NaN
Q8TB70	NaN	NaN	NaN	17.7022	NaN
Q5T447	NaN	NaN	NaN	17.569	NaN
Q9Y3B9	NaN	NaN	NaN	16.9145	NaN
Q6L8Q7-2	NaN	NaN	NaN	16.6469	NaN
Q8N5C8-2	NaN	NaN	NaN	16.5707	NaN
P36507	NaN	20.7467	NaN	21.3934	NaN
Q99584	NaN	NaN	NaN	18.4566	NaN
P07737	NaN	22.5722	NaN	21.3815	19.0493
O60749	NaN	20.02	NaN	18.8994	18.0468
P33316	NaN	23.0694	NaN	21.9345	NaN
Q16222-2	NaN	NaN	NaN	17.3389	NaN
Q92598-2	NaN	NaN	NaN	18.3764	13.8435
Q13325	NaN	NaN	NaN	18.2132	NaN
O43237	NaN	19.865	NaN	17.83	NaN
E9PK67	NaN	NaN	NaN	18.0685	14.3786
P55039	NaN	18.7975	NaN	16.4816	NaN
P08758	NaN	21.1554	NaN	18.1689	NaN
P51812	NaN	20.4078	NaN	17.8906	16.8175
P18085	NaN	23.4287	NaN	20.2866	NaN
P53004	NaN	NaN	NaN	16.3738	NaN
P47813	NaN	20.5068	NaN	17.2705	NaN
Q4VXW4	NaN	19.5764	NaN	17.7524	NaN
A6PVN5	NaN	18.6661	NaN	15.7949	NaN
P51148	NaN	21.6774	NaN	18.426	16.4941
Q96KB5	NaN	NaN	NaN	17.8588	17.8231
C9JP00	NaN	20.6086	NaN	17.2354	NaN
Q92572	NaN	NaN	NaN	16.3495	NaN
P49773	NaN	NaN	NaN	17.579	NaN
O43865	NaN	20.264	NaN	15.5834	NaN
E7EQR4	NaN	20.3508	NaN	14.6551	NaN
Q9UGR2-2	NaN	NaN	NaN	10.1035	NaN
Q16186	NaN	NaN	NaN	NaN	NaN
Q86V81	NaN	20.7714	NaN	NaN	NaN
H0Y360	NaN	NaN	NaN	NaN	NaN
P62330	NaN	19.0837	NaN	NaN	NaN
G5E9L0	NaN	NaN	NaN	NaN	NaN
Q5VV41	NaN	NaN	NaN	NaN	NaN
F5GYV5	NaN	NaN	NaN	NaN	NaN
O75947-2	NaN	19.9749	NaN	NaN	NaN
F5H7Z0	NaN	NaN	NaN	NaN	NaN
Q8NFC6	NaN	NaN	NaN	NaN	NaN
E9PL10	NaN	NaN	NaN	NaN	20.9125
Q9Y376	NaN	18.2399	NaN	NaN	NaN
[truncated: 215 more rows]

## Sheet: STAT1 LFQ Intensities
Majority Protein ID	LFQ intensity STAT1 (-) R1	Log2 STAT1 (-) R1	Log2 STAT1 (-) R2	Log2 STAT1 (+) R1	Log2 STAT1 (+) R2	Log2 STAT1 (+) R3
A2A2F0	1	NaN	NaN	NaN	NaN	NaN
A2A2L5	1	NaN	NaN	18.8634	NaN	NaN
E9PD43	1.0162e+06	19.9548	NaN	NaN	19.0731	NaN
A2IDA3	967930	NaN	NaN	NaN	NaN	NaN
A2RTY3	1	NaN	NaN	18.91	NaN	NaN
Q5QPD4	435930	18.7337	NaN	NaN	NaN	NaN
A3KN83-3	543240	19.0512	NaN	NaN	NaN	NaN
E7EQS0	1.9932e+06	18.47	NaN	20.9644	19.2821	19.6788
M0R165	1.4469e+06	NaN	NaN	NaN	NaN	NaN
A5YKK6-2	3.0336e+06	17.2577	NaN	NaN	20.5585	21.9106
D6RCT8	1	NaN	NaN	17.7895	NaN	NaN
A6NG79	1	NaN	NaN	19.7594	NaN	NaN
A6NHR9-2	986310	16.1497	NaN	NaN	NaN	NaN
A6NHU4	212490	17.697	NaN	NaN	NaN	NaN
I3L2R3	134170	17.0337	NaN	NaN	NaN	NaN
A6NJ11	1	NaN	NaN	20.1798	18.8498	14.6778
A6NKV8	1.258e+06	20.2627	NaN	NaN	19.1809	NaN
A6NMN0	486590	NaN	NaN	NaN	NaN	NaN
A6NMQ1	2.9238e+06	NaN	NaN	NaN	19.6794	19.2487
A6NNK5	1	NaN	NaN	NaN	NaN	NaN
B7ZBQ1	1	NaN	NaN	NaN	NaN	NaN
H3BMU1	1	NaN	NaN	NaN	19.0903	NaN
A8MQB8	849900	19.6969	NaN	NaN	NaN	20.2761
A8MUB1	26962010	22.0013	NaN	22.4139	21.7935	21.7123
A8MW61	1	NaN	NaN	NaN	NaN	NaN
Q49AN9	1.2954e+06	20.305	NaN	NaN	19.5456	NaN
O94967-2	1	NaN	NaN	17.953	NaN	NaN
A8MXP9	2353099	18.1571	22.3555	NaN	20.4505	20.9755
E7EX90	11021994	21.413	NaN	NaN	20.0405	NaN
A8MY67	999930	19.9315	NaN	NaN	NaN	NaN
B0V3J0	317940	18.2784	NaN	NaN	NaN	NaN
A9Z1X7	1	NaN	NaN	NaN	NaN	NaN
E7ER32	1	NaN	NaN	18.2406	NaN	NaN
B0QY89	10194997	20.2855	NaN	22.0893	19.5123	NaN
F2Z2V0	3034600	21.5331	NaN	NaN	19.8579	19.458
B0S8I7	1	NaN	NaN	NaN	NaN	NaN
B0UX83	5.5263e+06	NaN	NaN	NaN	NaN	19.4012
B0V043	28525990	23.8035	NaN	NaN	NaN	NaN
B0YIW6	11955994	21.72	NaN	22.6686	20.9818	21.0702
B1AJY5	1	NaN	NaN	20.0262	NaN	NaN
B1AK87	2211301	NaN	NaN	19.4783	NaN	NaN
B1AKC7	1	NaN	NaN	NaN	NaN	NaN
E9PJW9	1.648e+06	20.6523	NaN	20.7325	NaN	19.1806
B1ALK7	1.2877e+06	20.2964	NaN	NaN	NaN	NaN
B1AUU8	686760	19.3894	NaN	NaN	NaN	NaN
F8VY35	26494008	21.6554	NaN	23.0977	17.472	NaN
B3KR41	1	NaN	NaN	NaN	NaN	NaN
J3KPW7	1	NaN	NaN	NaN	NaN	NaN
B3KS98	9678305	20.2879	NaN	22.2547	20.1309	20.3021
B3KSH1	10423006	NaN	NaN	22.1854	20.4355	20.0819
H7C488	1	NaN	NaN	NaN	NaN	NaN
F8W7U8	2.5006e+06	NaN	NaN	NaN	NaN	NaN
H0YMJ0	2.4152e+06	21.2037	NaN	NaN	NaN	NaN
J3QLE5	1	NaN	20.8908	NaN	NaN	20.7859
B3KWE1	1	NaN	NaN	NaN	19.6368	NaN
J3KQU9	1.3041e+06	NaN	NaN	NaN	NaN	NaN
B3KY83	1	NaN	NaN	NaN	18.7009	19.3366
B4DDD1	210070	17.6805	NaN	NaN	NaN	NaN
B4DDF4	5.7824e+06	NaN	NaN	NaN	19.8001	NaN
F8VYY9	1	NaN	NaN	NaN	NaN	NaN
B4DE16	1.2958e+06	NaN	NaN	NaN	20.0597	19.7711
H0YJH9	1	NaN	NaN	19.0201	NaN	NaN
F5H698	25476002	21.4077	NaN	21.0706	20.3743	15.9992
B4DF47	1.1371e+06	NaN	NaN	NaN	NaN	NaN
H7BXS3	1	NaN	NaN	NaN	NaN	NaN
B4DH53	1	NaN	NaN	NaN	NaN	NaN
H7C033	210250	17.6817	NaN	NaN	NaN	NaN
Q99504-2	559790	19.0945	NaN	NaN	NaN	NaN
B4DJ85	873510	NaN	NaN	NaN	18.3048	17.6551
B4DJP7	3999498	NaN	NaN	NaN	21.1482	NaN
B4DKG8	1	NaN	NaN	NaN	NaN	NaN
B4DL79	306190	18.2241	NaN	NaN	NaN	NaN
B4DLR8	1954399	NaN	NaN	20.2724	NaN	NaN
P32322	1	NaN	NaN	20.7923	NaN	20.395
F5H702	1	NaN	NaN	NaN	NaN	NaN
B4DN73	237220	17.8559	NaN	NaN	NaN	NaN
Q9Y3F4	1	NaN	NaN	21.8135	21.1675	21.0759
J3KTD6	212410	17.6965	NaN	NaN	NaN	NaN
F8WAE5	3.6157e+06	17.6396	NaN	NaN	NaN	NaN
F5H7U0	1	NaN	NaN	NaN	NaN	NaN
B4DQM4	1	NaN	NaN	NaN	NaN	NaN
B4DR52	8534800	NaN	23.0398	NaN	22.4394	23.5877
B4DT35	875910	15.5737	NaN	NaN	NaN	NaN
B4DT77	2.3396e+06	17.3572	NaN	NaN	NaN	NaN
P26641	70289960	25.1146	NaN	23.4322	NaN	NaN
E9PGC0	551040	19.0718	NaN	NaN	NaN	NaN
B4DUX5	12819006	21.4964	NaN	NaN	20.9127	19.654
B4DVE7	1.8641e+06	18.0243	NaN	NaN	19.6249	19.7815
F5H4R4	170520	17.3796	NaN	NaN	NaN	NaN
B4DVY1	3.2352e+06	NaN	NaN	22.2632	17.7641	NaN
B4DW05	1	NaN	NaN	NaN	NaN	NaN
F8VYN9	684290	16.366	NaN	NaN	NaN	NaN
P25205	12684000	20.4025	NaN	22.7876	21.0578	20.4759
B4DXZ6	3.2207e+06	21.6189	20.3285	20.7387	20.5777	21.0754
G3V4W0	4453101	19.6102	23.8022	20.9174	19.1099	22.5929
B4DZC3	1	NaN	NaN	NaN	NaN	NaN
B4DZI8	18004008	NaN	NaN	23.7796	21.9189	16.9048
Q8NBY1	3302499	NaN	NaN	NaN	NaN	NaN
B4E241	1	NaN	NaN	NaN	20.5866	21.458
B4E2Q6	947250	16.7697	NaN	NaN	NaN	NaN
B4E2X3	876360	19.7412	NaN	NaN	18.3603	18.0939
Q86YP4-2	1	NaN	NaN	NaN	NaN	NaN
B5MCF9	1	NaN	NaN	NaN	NaN	NaN
B7Z254	5.4989e+06	20.9614	NaN	NaN	19.2784	19.6114
B5MDF5	6.6837e+06	NaN	NaN	20.4706	NaN	NaN
B5MDW0	1	NaN	NaN	NaN	NaN	NaN
B7WPG3	2160400	NaN	NaN	NaN	NaN	NaN
B7Z2S5	1	NaN	NaN	17.9659	NaN	NaN
B7Z2Y2	1	NaN	NaN	NaN	NaN	NaN
Q15813	2.9644e+06	18.1432	NaN	NaN	20.5109	19.264
B7Z3T9	1	NaN	NaN	NaN	NaN	NaN
B7Z4B8	2.1375e+06	NaN	NaN	NaN	19.9672	20.2732
B7Z524	1.9342e+06	NaN	NaN	NaN	19.3883	18.7215
H0YMP2	1	NaN	NaN	17.6694	NaN	NaN
B7Z5N6	330610	18.3348	NaN	NaN	NaN	NaN
B7Z6B8	1	NaN	NaN	19.055	NaN	NaN
F8W1R7	1	NaN	22.2685	22.6612	21.9387	20.5954
B7Z7P0	478380	18.8678	NaN	NaN	NaN	NaN
P48739	2.9226e+06	21.4788	NaN	NaN	NaN	NaN
F5H8E5	1.9856e+06	15.718	NaN	NaN	NaN	NaN
B7ZAM9	1	NaN	NaN	NaN	20.6583	20.375
B7ZBM3	290860	18.15	NaN	NaN	NaN	NaN
B7ZC38	3.8228e+06	17.3828	NaN	NaN	19.0746	19.0159
Q9H6S3-2	1	NaN	NaN	NaN	NaN	NaN
D6REX3	4.9412e+06	NaN	NaN	19.6258	17.7099	NaN
F5H2E2	1	NaN	NaN	NaN	NaN	NaN
E7ERB7	1	NaN	NaN	NaN	NaN	NaN
B8ZZD1	595790	19.1844	NaN	NaN	NaN	NaN
B8ZZG1	1	NaN	NaN	NaN	NaN	NaN
B8ZZL8	1	NaN	NaN	NaN	NaN	NaN
C9J2I0	581000	19.1482	NaN	NaN	19.1503	NaN
B9A064	1	NaN	NaN	20.6501	NaN	NaN
F8W1Z6	1.0351e+06	19.9813	NaN	NaN	NaN	NaN
B9TX62	247900	17.9194	NaN	NaN	NaN	NaN
B9ZVN9	1	NaN	NaN	NaN	NaN	NaN
B9ZVT1	1	NaN	NaN	NaN	NaN	NaN
C9IYC5	328310	18.3247	NaN	NaN	18.3015	18.2547
C9IZE4	11749999	19.8175	NaN	21.1338	20.0765	16.4104
C9J050	1	NaN	NaN	NaN	NaN	NaN
C9JE98	1	NaN	NaN	NaN	NaN	NaN
D6RBD7	5151301	17.7738	NaN	NaN	18.3874	17.1337
C9J2Y9	3.2323e+06	18.4066	NaN	21.4139	19.8917	19.8371
C9J384	1	NaN	NaN	NaN	NaN	NaN
C9J4V0	1	NaN	21.0791	19.6145	20.7476	20.2101
F5H0B0	1	NaN	NaN	20.3444	NaN	NaN
C9J5C3	1	NaN	NaN	NaN	20.8067	NaN
K7EQ85	354680	18.4362	NaN	NaN	NaN	NaN
C9J702	1	NaN	NaN	20.6385	19.3014	NaN
C9J712	1	NaN	NaN	NaN	18.8786	NaN
C9JZG9	378250	18.529	NaN	NaN	16.8941	NaN
C9J8U2	1	NaN	NaN	NaN	NaN	NaN
C9J9K3	12284996	21.3957	NaN	23.438	21.5786	NaN
C9JA08	2.267e+06	21.1124	NaN	NaN	NaN	NaN
C9JAB2	4253099	17.1859	NaN	NaN	NaN	21.0306
C9JBI8	1	NaN	NaN	NaN	NaN	NaN
C9JLU1	1	NaN	NaN	NaN	NaN	NaN
C9JBL0	1	NaN	NaN	NaN	NaN	NaN
Q9BT25-2	570360	19.1215	NaN	NaN	NaN	NaN
E9PNC7	1	NaN	NaN	17.6337	NaN	NaN
C9JD32	9313898	NaN	NaN	23.4827	22.054	22.295
C9JDG0	1	NaN	NaN	NaN	NaN	NaN
C9JEX3	1.461e+06	NaN	NaN	NaN	NaN	NaN
C9JFE4	2.0621e+06	20.9757	NaN	NaN	NaN	NaN
F8WDZ1	312720	NaN	NaN	NaN	NaN	NaN
C9JGI3	1	NaN	NaN	NaN	14.1492	NaN
F8W787	1	NaN	NaN	17.3177	NaN	NaN
C9JIF9	1	NaN	NaN	NaN	NaN	NaN
C9JJ19	1	NaN	NaN	NaN	NaN	NaN
C9JP16	1	NaN	NaN	NaN	18.4673	NaN
C9JQD4	736090	19.4895	NaN	NaN	NaN	NaN
G3V2G2	213300	17.7025	NaN	NaN	NaN	NaN
H7C519	1	NaN	NaN	NaN	NaN	NaN
C9JVY5	1.2082e+06	NaN	NaN	NaN	NaN	NaN
C9JWL4	1	NaN	NaN	NaN	NaN	NaN
C9JX83	1	NaN	NaN	18.3531	NaN	NaN
C9JZR2	1.5619e+06	NaN	NaN	NaN	14.5805	NaN
E7EX73	33390982	20.1206	NaN	NaN	NaN	NaN
D3DQV9	6196401	NaN	NaN	NaN	NaN	NaN
D3DWF9	1	NaN	NaN	NaN	NaN	NaN
D3YTB1	9916500	20.7587	NaN	22.4581	17.3039	18.1655
D6R938	1	NaN	NaN	NaN	NaN	NaN
D6R9P3	1	NaN	NaN	NaN	NaN	NaN
D6RA70	1	NaN	NaN	NaN	17.3246	NaN
D6RAF8	5.2964e+06	18.6283	21.2618	22.3052	20.0785	21.2317
D6RAN4	18081008	NaN	NaN	23.1548	20.6991	19.9249
D6RB59	1.3359e+06	NaN	NaN	NaN	NaN	18.4943
D6RD46	1	NaN	NaN	NaN	20.3868	NaN
D6RIU8	1	NaN	NaN	NaN	NaN	NaN
D6RG15	933660	19.8325	NaN	NaN	NaN	NaN
D6RIT7	1	NaN	NaN	NaN	NaN	NaN
D7UEQ7	1	NaN	NaN	NaN	NaN	NaN
H0YL52	1.0838e+06	20.0477	NaN	20.7395	NaN	NaN
E5RFE4	1	NaN	NaN	NaN	NaN	NaN
E5RG13	1	NaN	NaN	NaN	18.5833	NaN
E5RHG8	1	NaN	NaN	NaN	NaN	NaN
E5RI99	1	NaN	NaN	22.8787	NaN	NaN
E5RIW3	757300	19.5305	NaN	NaN	NaN	NaN
E5RJ68	2686901	NaN	NaN	NaN	NaN	NaN
E5RJR5	2.1801e+06	21.056	NaN	NaN	NaN	NaN
E7EM64	4807102	14.1753	NaN	NaN	19.0183	18.2622
E9PE48	101740	16.6345	NaN	NaN	NaN	NaN
E7ESU0	1	NaN	NaN	NaN	NaN	18.0233
E7ENF1	1	NaN	NaN	NaN	NaN	NaN
E7ENR4	1	NaN	NaN	NaN	NaN	NaN
E7ENU4	1.9013e+06	20.8586	NaN	22.8095	20.5415	21.2036
E7EP00	2.5945e+06	21.307	NaN	NaN	19.4389	19.2606
J3KTP5	1	NaN	NaN	NaN	NaN	NaN
E7EPB3	1	NaN	21.9956	NaN	21.8972	20.5587
E7ES33	5310598	17.2577	NaN	21.9804	NaN	20.4779
E7EPL4	2.6896e+06	NaN	NaN	NaN	19.0559	19.3714
E7EPN9	1.656e+06	NaN	NaN	20.2708	NaN	NaN
E7EWE1	1	NaN	NaN	NaN	20.6131	20.6206
E7ER89	2379101	NaN	NaN	NaN	15.2288	NaN
E7ERI3	1	NaN	NaN	NaN	NaN	NaN
E7ERK9	3.6865e+06	20.4437	NaN	NaN	18.8291	NaN
E7ERL0	1	NaN	NaN	NaN	NaN	NaN
E7ERR5	2.3946e+06	NaN	NaN	NaN	NaN	NaN
E7ERS3	1	NaN	NaN	NaN	NaN	NaN
E7ERW8	7535001	NaN	NaN	NaN	21.2244	19.8925
E7ESC6	365340	18.4789	NaN	NaN	NaN	NaN
F8W7U3	1	NaN	NaN	20.4741	NaN	NaN
E7ESI2	2.6259e+06	NaN	NaN	NaN	13.8148	NaN
E7EV56	523950	18.9991	NaN	NaN	NaN	NaN
E7ETK0	1	NaN	NaN	22.5448	NaN	NaN
E7ETZ4	4.4436e+06	22.0833	NaN	NaN	NaN	NaN
E7EU23	2.295e+06	19.5569	NaN	NaN	NaN	NaN
E7EUC7	3.3205e+06	18.1747	NaN	19.5558	NaN	NaN
E7EUP3	260480	17.9908	NaN	NaN	NaN	NaN
H0YM23	2.6633e+06	NaN	NaN	NaN	NaN	NaN
E7EVA0	20946994	22.5463	NaN	23.2424	21.7537	23.3994
G3V2E7	5.5255e+06	20.3937	NaN	22.0416	18.8423	NaN
E7EW20	147740	17.1727	NaN	NaN	NaN	NaN
E7EX17	1	NaN	NaN	NaN	19.0815	NaN
E7EX41	340310	18.3765	NaN	NaN	NaN	NaN
E7EXA6	463850	NaN	NaN	NaN	NaN	18.8078
F8VZJ2	5.1414e+06	NaN	NaN	22.062	21.0342	21.4346
Q9BRX5	1	NaN	NaN	NaN	NaN	NaN
E9PBF6	1	NaN	NaN	NaN	NaN	NaN
E9PC52	1	NaN	NaN	NaN	NaN	NaN
H7BZC1	139250	17.0873	NaN	NaN	NaN	NaN
E9PC74	615030	19.2303	NaN	NaN	NaN	NaN
E9PCH4	242170	17.8857	NaN	NaN	NaN	NaN
F5H855	1	NaN	NaN	18.7628	NaN	NaN
Q9UJX5-2	1	NaN	NaN	NaN	NaN	NaN
F5H801	1	NaN	NaN	NaN	NaN	NaN
E9PD53	11847000	NaN	NaN	19.6498	20.8398	17.9391
E9PD68	1	NaN	NaN	NaN	NaN	NaN
E9PD90	1	NaN	NaN	NaN	NaN	NaN
E9PDK6	847730	19.6932	NaN	NaN	NaN	NaN
E9PEJ4	161120	17.2978	NaN	NaN	NaN	NaN
E9PF10	2687500	18.722	NaN	NaN	18.3603	16.7733
Q8TCY9-3	1	NaN	NaN	NaN	18.7405	18.7868
E9PFK5	1574600	20.5866	NaN	NaN	NaN	NaN
E9PFR3	2.7194e+06	17.9018	NaN	NaN	NaN	NaN
E9PG73	1	NaN	NaN	NaN	NaN	NaN
E9PGM4	1	NaN	NaN	NaN	NaN	NaN
E9PGT1	886870	NaN	NaN	NaN	NaN	NaN
E9PGT3	1.1886e+06	NaN	NaN	NaN	20.1825	19.9336
E9PH29	1	NaN	NaN	NaN	20.0262	NaN
E9PHH9	1	NaN	NaN	NaN	19.5502	NaN
E9PHT6	1	NaN	NaN	NaN	17.9738	18.0357
E9PI87	1	NaN	NaN	19.0063	NaN	NaN
E9PI88	1	NaN	NaN	NaN	NaN	20.0103
Q5T6K7	1	NaN	NaN	NaN	NaN	NaN
E9PID8	1	NaN	NaN	NaN	NaN	NaN
E9PIW9	155440	17.246	NaN	NaN	NaN	NaN
E9PJ55	674320	14.5356	NaN	NaN	NaN	NaN
E9PQG4	1	NaN	NaN	NaN	NaN	NaN
E9PJN1	1	NaN	NaN	NaN	NaN	NaN
E9PJZ4	269700	18.041	NaN	NaN	NaN	NaN
E9PK01	23558988	NaN	NaN	23.514	NaN	NaN
E9PK91	1	NaN	21.0522	22.5641	19.2471	19.6656
H7BXH2	1	NaN	NaN	NaN	NaN	NaN
E9PKG1	1	NaN	NaN	NaN	NaN	19.4678
Q2TAM5	573460	19.1293	NaN	NaN	20.0098	NaN
E9PL22	1	NaN	NaN	20.4491	NaN	NaN
E9PLH8	1	NaN	NaN	20.4504	NaN	NaN
E9PLL6	1	NaN	NaN	NaN	NaN	19.0989
E9PM46	1	NaN	NaN	NaN	NaN	NaN
E9PMQ6	1	NaN	NaN	NaN	NaN	NaN
E9PP21	1	NaN	NaN	NaN	NaN	NaN
E9PPH5	989450	19.9163	NaN	NaN	NaN	NaN
E9PQ57	1	NaN	NaN	NaN	NaN	NaN
E9PR30	1	NaN	NaN	NaN	NaN	21.0028
E9PSD3	1	NaN	NaN	NaN	NaN	NaN
F2Z2B9	1.0538e+06	20.0072	NaN	NaN	18.9102	NaN
F2Z2E2	554660	NaN	NaN	NaN	17.7312	NaN
I3L4H1	637920	19.283	NaN	NaN	NaN	NaN
F5GWI9	242640	17.8885	NaN	NaN	NaN	NaN
F5GWK3	1	NaN	NaN	NaN	NaN	NaN
F5GWT4	2.3504e+06	NaN	NaN	NaN	NaN	NaN
F5GWX5	5645102	NaN	NaN	22.3786	19.969	21.0953
F5GX68	1	NaN	NaN	NaN	NaN	19.1569
F5GX77	451240	18.7835	NaN	NaN	NaN	NaN
F5GX82	1	NaN	NaN	NaN	NaN	17.7444
F5GYN4	900960	NaN	NaN	NaN	NaN	NaN
J3QL14	181090	17.4663	NaN	NaN	NaN	NaN
K7EJE8	1	NaN	NaN	21.5725	NaN	NaN
F5GZ28	2.2953e+06	21.1303	NaN	NaN	19.983	20.3076
F5GZ90	1	NaN	NaN	20.2923	NaN	NaN
F5GZF0	109470	16.7402	NaN	NaN	NaN	NaN
F5GZS0	1436800	20.4544	NaN	NaN	NaN	18.946
F5GZS6	1	NaN	NaN	NaN	20.7921	21.8234
I3L357	1	NaN	NaN	NaN	NaN	NaN
F5H012	1	NaN	NaN	NaN	NaN	NaN
F8WE62	186040	17.5052	NaN	NaN	NaN	NaN
F8WCP6	2.6989e+06	19.6749	NaN	NaN	19.4759	NaN
F5H0L8	1.7078e+06	NaN	NaN	NaN	NaN	NaN
Q8IYA6-2	1	NaN	NaN	NaN	NaN	NaN
F5H0R0	258800	17.9815	NaN	NaN	NaN	NaN
F5H170	1	NaN	NaN	20.6958	19.1379	NaN
K7ES92	390610	18.5754	NaN	NaN	NaN	18.2596
F5H6J0	141800	17.1135	NaN	NaN	NaN	NaN
F5H2S7	3.9735e+06	19.7988	NaN	21.3097	NaN	NaN
F5H2U2	1	NaN	NaN	NaN	NaN	NaN
F5H355	746180	19.5092	NaN	NaN	NaN	NaN
F5H425	2.9723e+06	20.298	NaN	21.5531	NaN	NaN
F5H456	1	NaN	NaN	NaN	17.1916	NaN
F5H8J4	1.7391e+06	20.7299	NaN	NaN	19.9593	19.2152
F5H5D3	1	NaN	NaN	NaN	NaN	NaN
F5H5W4	192080	17.5513	NaN	NaN	NaN	NaN
F5H721	2.5784e+06	21.298	NaN	14.6495	NaN	NaN
O95197-3	303680	18.2122	NaN	NaN	20.3808	20.6641
F5H897	3757902	20.4208	NaN	22.5865	19.5635	20.6442
Q99733	1	NaN	NaN	21.04	NaN	NaN
P49790	1	NaN	NaN	17.2693	NaN	NaN
F6RFD5	1.055e+06	20.0088	NaN	NaN	NaN	19.7942
F6S0T5	2.1624e+06	21.0442	NaN	NaN	19.2148	19.4378
F8VPD4	24774006	21.5855	NaN	23.5343	22.3992	21.7468
F8VPV9	7291403	21.7533	NaN	24.5913	19.7957	21.0068
F8VQ10	492410	18.9095	NaN	NaN	NaN	NaN
H0YH87	1	NaN	NaN	NaN	NaN	NaN
O95628-8	1	NaN	NaN	NaN	NaN	NaN
F8VQZ7	571310	19.1239	NaN	NaN	20.9127	19.654
F8VRE2	1	NaN	NaN	NaN	NaN	NaN
F8VXY0	4266302	20.0634	24.6825	25.5781	NaN	NaN
F8VXL2	2.3853e+06	21.1857	NaN	NaN	20.0577	NaN
F8VVA7	4.4352e+06	NaN	NaN	NaN	NaN	18.2989
F8VYE8	377430	18.5258	NaN	NaN	NaN	NaN
F8W1A4	1.4724e+06	20.4897	NaN	NaN	NaN	NaN
F8W6L6	1	NaN	NaN	NaN	NaN	NaN
F8W720	2.1202e+06	19.9155	NaN	NaN	NaN	NaN
F8W881	1	NaN	NaN	NaN	NaN	NaN
F8W8D4	326250	18.3156	NaN	NaN	NaN	NaN
F8W8Q1	1.4354e+06	NaN	NaN	NaN	NaN	NaN
F8W8R3	1.6097e+06	NaN	NaN	NaN	NaN	NaN
F8W8S3	1	NaN	NaN	NaN	NaN	NaN
F8W914	1.1122e+06	20.085	22.5669	NaN	NaN	21.5908
F8W9S7	7365800	NaN	NaN	NaN	20.85	18.6484
F8WAK8	1.1276e+06	NaN	NaN	NaN	NaN	NaN
F8WDD7	1	NaN	NaN	20.0002	NaN	NaN
F8WF45	1	NaN	NaN	NaN	NaN	NaN
F8WJN3	1	NaN	NaN	NaN	NaN	19.7595
G3V0I6	571670	19.1248	NaN	NaN	NaN	NaN
G3V113	1	NaN	NaN	NaN	NaN	NaN
G3V126	1	NaN	NaN	NaN	NaN	17.468
P30260	1	NaN	NaN	NaN	NaN	NaN
G3V1U9	148609856	22.8651	NaN	24.8519	25.0033	NaN
G3V268	1	NaN	NaN	NaN	21.2502	21.7313
G3V3U4	1	NaN	NaN	NaN	NaN	NaN
P11586	50310012	NaN	NaN	25.5793	NaN	NaN
G3V2F7	893780	19.7696	NaN	NaN	NaN	NaN
G3V2S6	1	NaN	NaN	NaN	NaN	NaN
H0YJ40	1	NaN	NaN	21.3041	NaN	NaN
G3V3A4	1	NaN	NaN	20.5961	19.773	19.7087
G3V3G9	1	NaN	NaN	NaN	NaN	NaN
G3V3M6	1	NaN	NaN	NaN	NaN	NaN
G3V4K3	1	NaN	NaN	NaN	NaN	NaN
H0YIZ6	1	NaN	NaN	NaN	NaN	NaN
G3V5Z3	494420	18.9154	NaN	NaN	NaN	NaN
G3XAH6	1	NaN	NaN	NaN	NaN	NaN
G5E933	332920	18.3448	NaN	NaN	NaN	NaN
G5E9E7	3972600	NaN	NaN	NaN	20.24	NaN
G5E9L0	1.8738e+06	20.8375	NaN	NaN	18.5402	NaN
Q12906	4944000	NaN	15.0147	NaN	20.5457	21.861
O75534-2	3.5889e+06	20.332	NaN	NaN	NaN	19.4163
G5E9V1	1	NaN	NaN	NaN	NaN	NaN
G5E9W3	1.1797e+06	NaN	NaN	NaN	18.9788	NaN
G5EA30	1	NaN	NaN	NaN	19.7552	20.1953
G5EA52	1	NaN	20.0307	22.5696	NaN	NaN
H0Y2V6	2.1919e+06	NaN	NaN	19.9522	NaN	18.9112
H0Y442	434860	14.5471	NaN	NaN	18.734	NaN
H0Y4R1	15720003	21.9495	NaN	22.7988	21.1521	22.4592
H0Y6C3	843290	NaN	NaN	NaN	NaN	NaN
H0Y7A7	1	NaN	NaN	NaN	20.3619	NaN
H0Y7P1	1	NaN	NaN	NaN	NaN	NaN
H0Y7W4	1	NaN	NaN	NaN	NaN	NaN
H0Y815	1.1155e+06	20.0893	NaN	NaN	NaN	NaN
H0YAN8	1	NaN	NaN	NaN	NaN	NaN
H0YCU9	1	NaN	NaN	19.3611	NaN	NaN
H0YDU0	1	NaN	NaN	NaN	NaN	NaN
H0YGL9	1	NaN	NaN	NaN	NaN	NaN
H0YHG0	1	NaN	NaN	NaN	NaN	NaN
H0YJV7	2.1918e+06	NaN	NaN	NaN	NaN	NaN
H0YLB7	1	NaN	NaN	NaN	NaN	18.5678
H0YKV4	1	NaN	NaN	NaN	NaN	NaN
H0YLB5	1	NaN	NaN	NaN	NaN	NaN
H0YMA4	1	NaN	NaN	NaN	NaN	NaN
H0YN81	642480	19.2933	NaN	NaN	NaN	NaN
H3BLZ8	6066597	NaN	NaN	22.7941	21.1197	21.5665
H3BR38	298130	18.1856	NaN	NaN	NaN	19.6325
H3BPH9	378490	18.5299	NaN	NaN	NaN	NaN
H3BPE7	6856997	21.6979	NaN	NaN	20.9603	21.4757
Q9BVR6	1448900	19.0421	NaN	NaN	NaN	NaN
H3BQN4	5.9701e+06	21.082	NaN	20.8475	NaN	NaN
H3BV85	1	NaN	NaN	NaN	NaN	NaN
H7C3J6	1	NaN	NaN	20.2745	17.431	NaN
H7BY58	6740801	22.6845	NaN	21.8896	19.934	19.2354
Q9H869-5	1	NaN	NaN	NaN	NaN	NaN
H7BYJ3	363540	18.4718	NaN	NaN	NaN	NaN
H7BYM6	2.9988e+06	21.516	NaN	NaN	NaN	NaN
H7BYT1	393650	18.5866	NaN	NaN	NaN	NaN
H7BYW5	377670	18.5268	NaN	NaN	NaN	NaN
H7BZ94	1	NaN	NaN	22.2818	NaN	NaN
H7C003	1	NaN	NaN	NaN	NaN	NaN
H7C096	191930	17.5502	NaN	NaN	18.5975	NaN
H7C131	1	NaN	NaN	20.3727	NaN	NaN
H7C147	1	NaN	NaN	NaN	19.348	NaN
H7C1U3	2.2503e+06	20.48	NaN	NaN	NaN	NaN
H7C2Q8	1	NaN	NaN	21.1575	NaN	NaN
H7C444	429130	18.7111	NaN	NaN	NaN	NaN
H8Y6P7	317450	18.2762	NaN	NaN	NaN	17.564
H9KV75	1	NaN	NaN	NaN	NaN	NaN
I1E4Y6	1	NaN	NaN	NaN	NaN	NaN
J3KRA9	496750	18.9222	NaN	NaN	17.4099	NaN
I3L276	157880	17.2685	NaN	NaN	NaN	NaN
I3L2C7	1	NaN	NaN	NaN	NaN	19.5178
I3L397	1.4707e+06	20.4881	21.1084	NaN	NaN	NaN
J3KMW7	1.6912e+06	20.6896	NaN	NaN	19.4412	NaN
J3KMX1	1	NaN	NaN	NaN	19.7136	NaN
J3KN16	19881998	22.493	NaN	NaN	18.8775	NaN
J3KN32	196190	17.5819	NaN	NaN	NaN	NaN
J3KNC2	1	NaN	NaN	NaN	NaN	NaN
J3KNL6	4.5096e+06	19.092	22.8828	NaN	19.9194	21.8886
J3KNQ4	1	NaN	NaN	NaN	17.7274	18.7488
J3KPH8	359730	18.4566	NaN	NaN	NaN	NaN
J3KPV4	22590988	22.8822	NaN	22.9713	21.4441	19.7397
J3KQ32	396070	17.2738	NaN	NaN	15.2593	NaN
J3KQ34	1.3371e+06	20.3507	NaN	NaN	NaN	NaN
P15170-2	6.3211e+06	21.6185	NaN	21.5152	16.7589	NaN
P31327	15384005	NaN	NaN	26.4873	22.5077	22.6171
J3QQT2	14123998	NaN	NaN	21.7354	NaN	20.4329
J3KS22	1	NaN	NaN	NaN	NaN	NaN
J3KS31	1	NaN	NaN	21.2225	NaN	NaN
J3KTA4	11262005	NaN	NaN	22.6301	19.5088	21.6394
J3QR09	7142604	18.4846	NaN	23.3537	NaN	NaN
J3KTF8	2.7311e+06	21.381	NaN	NaN	NaN	NaN
J3KTL2	3.5345e+06	NaN	NaN	22.9473	NaN	NaN
J3QL65	1	NaN	NaN	NaN	NaN	20.6823
J3QK89	1	NaN	NaN	NaN	NaN	19.6774
J3QK90	1.6989e+06	20.6962	NaN	NaN	NaN	NaN
J3QKS9	478860	17.707	NaN	NaN	NaN	NaN
J3QL92	141390	17.1093	NaN	NaN	NaN	18.706
J3QLG3	3.4756e+06	18.5627	NaN	17.9024	19.4641	18.532
J3QLR8	1	NaN	NaN	NaN	NaN	NaN
J3QLS3	1	NaN	NaN	NaN	NaN	NaN
J3QQ67	6679101	NaN	19.5246	21.3916	NaN	NaN
J3QQJ5	1	NaN	NaN	NaN	NaN	NaN
J3QRS3	8686097	NaN	NaN	NaN	NaN	NaN
J3QRZ5	4.0964e+06	20.9098	NaN	NaN	NaN	NaN
J3QS41	236510	17.8515	NaN	NaN	NaN	NaN
J3QT28	4.1079e+06	NaN	NaN	22.3743	20.3065	NaN
J3QTA2	800980	19.6114	NaN	NaN	NaN	NaN
J9JID7	1	NaN	NaN	17.2628	NaN	NaN
K4DI93	2.1075e+06	NaN	NaN	NaN	NaN	NaN
K7EIE9	282050	18.1056	NaN	NaN	NaN	NaN
K7EIV0	6894903	NaN	NaN	NaN	NaN	NaN
K7EIX2	776850	19.5673	NaN	NaN	NaN	NaN
Q15029-2	8481097	NaN	NaN	21.665	19.7638	21.2603
K7EJD2	1	NaN	NaN	NaN	NaN	NaN
K7EJT8	2516801	18.2814	NaN	NaN	19.5161	NaN
K7EM56	7371698	NaN	NaN	23.3933	NaN	NaN
K7ELS0	1	NaN	NaN	NaN	NaN	NaN
K7ELV2	1	NaN	NaN	NaN	NaN	NaN
K7EM11	1	NaN	NaN	NaN	NaN	NaN
K7EM18	1.6587e+06	20.6616	NaN	NaN	NaN	NaN
K7EM38	160940	17.2962	27.7894	NaN	23.7876	NaN
K7EMH1	24086012	NaN	NaN	23.3046	21.6073	22.0344
K7ENL3	4.2865e+06	NaN	NaN	NaN	21.1122	19.1726
K7EQ03	938230	19.8396	NaN	NaN	NaN	NaN
K7EQD9	729240	19.476	NaN	NaN	NaN	NaN
K7EQF4	8788001	NaN	NaN	NaN	15.3304	NaN
K7ER00	10330005	NaN	NaN	17.8343	NaN	NaN
K7ERC2	152740	17.2207	NaN	NaN	NaN	NaN
K7ES52	1	NaN	NaN	NaN	15.1934	NaN
K7ESI9	8747098	21.341	NaN	NaN	21.1699	21.3441
M0QX35	1	NaN	NaN	NaN	NaN	NaN
M0QXB4	5.4952e+06	NaN	NaN	22.4238	18.0782	15.628
M0R0P1	2.7072e+06	NaN	NaN	NaN	NaN	NaN
M0QXT0	1	NaN	NaN	NaN	NaN	NaN
M0QY97	1	NaN	20.7255	20.6039	19.9948	20.6068
M0QYS1	6456598	20.6533	21.3611	25.546	21.296	21.4253
M0QZC5	3.8669e+06	NaN	NaN	23.6716	21.4678	21.7133
M0R0F0	4.864e+06	NaN	23.5678	21.7841	NaN	NaN
M0R0F9	1	NaN	NaN	NaN	NaN	19.0365
M0R0Y2	7832904	18.8855	NaN	22.3494	20.4372	NaN
M0R1L7	1	NaN	NaN	NaN	NaN	NaN
M0R2B7	4668502	NaN	NaN	NaN	16.9235	19.0042
M0R366	342090	18.384	NaN	NaN	NaN	NaN
M0R3B2	1	NaN	NaN	21.2921	19.6559	NaN
O00139-2	1	NaN	NaN	NaN	18.8613	18.9589
O00148	10737999	20.843	NaN	23.2688	21.1708	20.6807
O00151	1	NaN	NaN	19.3188	NaN	NaN
O00154-6	5.9622e+06	NaN	NaN	NaN	NaN	NaN
O00170	1	NaN	NaN	21.4304	21.23	20.8893
O00178	1	NaN	NaN	21.007	19.6704	19.4875
O00231	25348992	NaN	NaN	23.1154	20.6644	NaN
O00232	9780396	19.7615	NaN	21.2364	19.6956	NaN
O00267-2	3.2879e+06	19.713	NaN	NaN	NaN	NaN
O00299	648770	19.3073	NaN	NaN	19.6665	19.1915
O00399	247430	17.9167	NaN	NaN	NaN	NaN
O00401	1	NaN	NaN	NaN	NaN	NaN
O00410	9057600	19.6042	NaN	NaN	NaN	NaN
O00425	14289998	21.0393	NaN	NaN	21.3623	22.1855
O00429	8373497	20.3709	NaN	NaN	21.8278	21.3701
O00487	6455202	19.1292	NaN	21.7921	NaN	NaN
O00499-9	1	NaN	NaN	20.0204	NaN	NaN
O00505	1	NaN	NaN	NaN	NaN	20.017
O00571	14637994	18.9024	NaN	20.9703	21.6509	21.3972
O00625	1	NaN	NaN	NaN	NaN	NaN
O00629	1	NaN	NaN	NaN	NaN	NaN
O00743-2	1	NaN	NaN	NaN	17.3056	19.0551
O14617	2.2966e+06	NaN	NaN	NaN	NaN	NaN
O14737	1.4918e+06	NaN	NaN	20.7749	19.2725	19.2597
O14745	1.631e+06	20.6373	NaN	NaN	NaN	NaN
O14773-2	1	NaN	NaN	NaN	19.5673	NaN
O14777	1.2343e+06	NaN	NaN	NaN	NaN	NaN
O14802	1	NaN	NaN	NaN	NaN	NaN
O14879	1	NaN	NaN	21.2255	19.7681	NaN
O14920	1	NaN	NaN	NaN	19.8913	NaN
O14929	4302500	NaN	NaN	NaN	NaN	NaN
O14979-3	1.4103e+06	NaN	NaN	NaN	NaN	NaN
O14980	15500996	21.6105	NaN	NaN	21.9135	21.3116
O15042-2	1	NaN	NaN	NaN	NaN	NaN
O15067	3.6145e+06	NaN	NaN	20.9254	NaN	NaN
O15116	261140	17.9945	NaN	NaN	NaN	NaN
O15143	2.3532e+06	21.1662	NaN	NaN	NaN	NaN
O15144	4014302	20.8798	NaN	20.6611	NaN	NaN
O15145	1	NaN	NaN	21.0955	NaN	NaN
O15160-2	1	NaN	NaN	NaN	NaN	NaN
O15212	1	NaN	NaN	NaN	NaN	NaN
Q5T8U5	1	NaN	NaN	18.5221	19.8666	19.6907
O15294	6.1674e+06	NaN	NaN	NaN	NaN	NaN
O15355	2.5777e+06	18.494	NaN	NaN	20.8252	20.4696
O15357	3.1239e+06	19.6624	NaN	NaN	20.1472	19.4675
O15379	1	NaN	NaN	NaN	NaN	NaN
O15397	1	NaN	NaN	NaN	NaN	NaN
O15511	1	NaN	NaN	NaN	NaN	NaN
O43143	13283003	19.343	NaN	21.5448	20.599	21.7483
O43149	1	NaN	NaN	NaN	NaN	NaN
O43156	1	NaN	NaN	NaN	19.7697	19.9532
O43172-2	1130600	NaN	NaN	19.9279	19.0156	20.0867
O43175	33801012	NaN	NaN	24.4041	23.6153	22.9463
O43242	20065002	NaN	NaN	22.4046	20.5692	18.7735
O43252	1	NaN	NaN	NaN	NaN	NaN
O43314-2	1	NaN	NaN	NaN	17.7606	NaN
O43390	2343199	NaN	NaN	NaN	NaN	NaN
O43399	1	NaN	NaN	NaN	NaN	NaN
O43491	1	NaN	NaN	NaN	19.6423	NaN
O43681	1	NaN	NaN	NaN	19.7925	NaN
O43707	7345803	19.9432	NaN	NaN	NaN	NaN
O43709	1	NaN	NaN	NaN	NaN	NaN
O43765	1	NaN	NaN	NaN	NaN	NaN
O43776	4.5989e+06	20.6559	NaN	20.7083	19.7389	NaN
O43809	1.5777e+06	NaN	NaN	NaN	15.6773	19.0011
O43818	383460	18.5487	NaN	NaN	NaN	NaN
O43837	1	NaN	NaN	22.9279	NaN	20.1234
O43852	1	NaN	NaN	21.4549	NaN	NaN
O60231	2.938e+06	19.3432	NaN	NaN	19.487	NaN
O60256	1.9157e+06	NaN	NaN	20.5221	19.2614	18.9209
O60264	1	NaN	NaN	NaN	18.4054	18.4543
O60271-4	2.0341e+06	NaN	NaN	NaN	19.5026	NaN
O60306	3.5252e+06	NaN	NaN	NaN	NaN	NaN
O60333-2	1	NaN	NaN	NaN	NaN	NaN
O60343-2	2.7701e+06	NaN	NaN	NaN	12.0362	NaN
O60493	1	NaN	NaN	20.7961	19.6962	NaN
O60506-3	19189994	22.017	NaN	22.4348	21.6618	22.8491
O60566	1	NaN	NaN	NaN	19.2295	NaN
O60568	1	NaN	NaN	21.3157	NaN	NaN
O60678-2	2.4093e+06	9.81258	NaN	NaN	NaN	NaN
O60684	3.3509e+06	19.547	NaN	NaN	20.817	NaN
O60701	33339000	19.8546	NaN	24.1549	22.7639	23.3627
O60763	3.5957e+06	NaN	NaN	NaN	20.527	18.474
O60826	1.021e+06	19.9615	NaN	NaN	NaN	16.1807
O60841	6373102	NaN	NaN	20.4591	15.3374	NaN
O60884	1.805e+06	20.7836	NaN	NaN	NaN	NaN
P0DJJ0	1	NaN	NaN	NaN	NaN	NaN
O75083	1	NaN	NaN	NaN	NaN	NaN
O75116	5.5854e+06	18.9336	NaN	NaN	NaN	NaN
O75131	1	NaN	NaN	NaN	NaN	NaN
O75150	3.9781e+06	NaN	NaN	NaN	NaN	NaN
O75153	5.5361e+06	NaN	NaN	21.0305	20.3215	NaN
O75175	1	NaN	NaN	NaN	NaN	NaN
O75323-2	1	NaN	NaN	20.965	NaN	NaN
O75330-2	1	NaN	NaN	NaN	NaN	NaN
O75340	8.2126e+06	NaN	NaN	20.0272	19.1324	17.6937
O75348	1.6685e+06	NaN	NaN	NaN	NaN	17.3643
O75351	1.9242e+06	NaN	NaN	19.2338	18.5045	NaN
O75369-6	4080398	NaN	NaN	NaN	NaN	NaN
O75396	1	NaN	19.6916	NaN	NaN	20.6288
O75400-2	1	NaN	NaN	22.4119	NaN	NaN
O75439	1	NaN	NaN	NaN	NaN	NaN
O75475	1	NaN	NaN	NaN	NaN	NaN
O75489	1	NaN	NaN	NaN	NaN	NaN
Q5JRI1	1	NaN	NaN	21.4586	NaN	NaN
O75531	1	NaN	21.9023	NaN	21.7591	22.5286
O75533	14265997	NaN	NaN	22.0305	20.9496	21.6864
O75607	1.4458e+06	NaN	NaN	NaN	NaN	NaN
O75643	12750001	20.1482	NaN	21.7958	21.0426	22.3393
O75683	1	NaN	NaN	NaN	NaN	NaN
O75717	1.8951e+06	NaN	NaN	NaN	NaN	NaN
O75794	2.3491e+06	17.9753	NaN	NaN	NaN	NaN
O75821	3481999	NaN	NaN	22.3394	NaN	NaN
O75874	1	NaN	NaN	21.1991	NaN	19.1638
O75934	1	NaN	NaN	18.8975	NaN	NaN
O75962-4	2.0792e+06	NaN	NaN	NaN	20.4095	20.322
O76003	2.3643e+06	20.0643	NaN	NaN	NaN	NaN
O76031	1	NaN	NaN	21.9029	NaN	17.2156
O76094	3.3275e+06	19.0091	NaN	NaN	NaN	NaN
O94776	3.888e+06	17.582	NaN	21.4952	20.2557	NaN
O94782	255090	17.9606	NaN	NaN	NaN	NaN
O94822	1	NaN	NaN	NaN	NaN	NaN
O94830	146590	17.1614	NaN	NaN	NaN	NaN
O94888	1	NaN	NaN	NaN	NaN	NaN
O94906-2	1.4343e+06	NaN	NaN	20.5768	20.0636	NaN
O94925-3	1	NaN	NaN	NaN	NaN	NaN
O95155-3	3.2929e+06	17.4656	NaN	NaN	NaN	NaN
O95163	4477202	NaN	NaN	NaN	21.6087	21.6466
O95232	4.8716e+06	19.2675	NaN	NaN	NaN	NaN
O95239-2	1	NaN	NaN	19.5184	NaN	NaN
O95347	24976002	NaN	NaN	NaN	22.0117	21.2018
O95352	1	NaN	NaN	NaN	NaN	NaN
O95361	1.9844e+06	NaN	NaN	NaN	NaN	NaN
O95373	13213995	21.0566	NaN	NaN	19.9724	18.792
O95376	1	NaN	NaN	NaN	NaN	NaN
O95400	1	NaN	NaN	20.2617	NaN	NaN
O95433	10727994	NaN	NaN	21.3868	NaN	NaN
O95453-2	1	NaN	NaN	NaN	NaN	NaN
O95486	1.3963e+06	NaN	NaN	NaN	NaN	NaN
O95573	1	NaN	NaN	NaN	NaN	18.9577
O95747	1.4863e+06	NaN	NaN	NaN	20.5896	NaN
O95782-2	1	NaN	NaN	NaN	NaN	16.988
O95786-2	1	NaN	NaN	NaN	NaN	NaN
Q5TA95	1	NaN	NaN	NaN	NaN	NaN
O95816	1	NaN	NaN	20.977	NaN	NaN
O95817	4937799	20.0506	NaN	22.71	NaN	NaN
O95833	740060	19.4973	NaN	NaN	NaN	NaN
O96006	1	NaN	NaN	NaN	NaN	NaN
O96007	647470	19.3045	NaN	NaN	NaN	NaN
P00338	24427010	20.8522	NaN	24.1229	18.6968	NaN
P00367	1011100	NaN	18.6261	NaN	NaN	20.5089
P00492	1	NaN	NaN	NaN	NaN	NaN
P00519	614110	16.9216	NaN	NaN	NaN	NaN
P00558	865640	16.4216	NaN	NaN	19.4207	18.6565
Q5T9B7	1	NaN	NaN	NaN	NaN	NaN
P00966	3.8214e+06	18.2042	NaN	22.9112	19.8065	NaN
P01605	1	NaN	NaN	NaN	NaN	NaN
P01605	1	NaN	NaN	NaN	NaN	NaN
P04206	1	NaN	NaN	NaN	NaN	NaN
P04206	1	NaN	NaN	19.7856	NaN	NaN
P01625	191930	17.5502	NaN	NaN	NaN	NaN
P04208	1	NaN	NaN	NaN	NaN	NaN
P04208	1	NaN	NaN	20.6307	NaN	NaN
P01781	1	NaN	20.142	22.7289	NaN	NaN
P01857	1	NaN	NaN	20.2614	NaN	NaN
P02545	1	NaN	24.583	NaN	23.1471	23.6964
P02545	1	NaN	NaN	22.2893	NaN	NaN
P02545-2	58946008	21.5768	NaN	26.4408	23.1471	23.6964
P02545-2	58946008	21.5768	NaN	26.6719	NaN	NaN
P02786	1.8884e+06	19.3735	21.4919	NaN	20.2596	19.9011
P04083	5.5725e+06	20.2322	19.724	NaN	NaN	NaN
P04150-9	3.7389e+06	NaN	NaN	NaN	17.6991	18.6876
P04181	1	NaN	NaN	NaN	18.6475	19.594
P04350	1	NaN	NaN	24.1061	19.5645	NaN
P04406	114740112	25.2654	NaN	28.5655	23.2643	22.4114
P04792	24025000	22.5192	25.3474	NaN	NaN	NaN
Q8WYK3	1.0707e+06	20.0301	NaN	NaN	18.6281	NaN
P05141	1	NaN	NaN	NaN	NaN	NaN
P05161	1	NaN	NaN	23.0158	NaN	20.4976
P05186-2	1	NaN	21.3523	NaN	19.9562	20.9079
P05198	20959992	NaN	NaN	23.1755	21.3131	20.0239
P05386	11489000	23.4537	NaN	NaN	NaN	22.7253
P05387	14231001	NaN	20.9098	22.8936	NaN	NaN
P05388	24697988	16.8235	NaN	22.4652	21.0885	NaN
P05783	10010997	18.8968	20.3879	23.5804	NaN	22.5857
P05976-2	1	NaN	NaN	22.7588	NaN	22.3851
P06493	13637002	20.0847	NaN	NaN	20.0975	20.7738
P06703	1	NaN	NaN	21.8572	NaN	NaN
P06733	19820010	21.7286	NaN	23.6591	NaN	NaN
P06737-2	9040997	NaN	NaN	20.9662	19.5265	18.798
P06748	12473005	NaN	NaN	24.745	NaN	20.8553
Q5VU66	14977994	20.5107	NaN	23.5933	NaN	20.6219
P07195	4820802	18.8645	NaN	NaN	21.6424	NaN
P07305-2	1	NaN	NaN	19.3764	NaN	NaN
P07355	61043012	24.1445	NaN	24.5328	NaN	NaN
P07384	1.5098e+06	NaN	NaN	NaN	NaN	NaN
Q5JP53	62853968	24.6899	NaN	27.1372	22.0526	NaN
P07741	2345701	NaN	NaN	18.1835	NaN	NaN
P07814	66461968	NaN	NaN	19.3056	21.0867	NaN
P07900	26459996	21.171	NaN	NaN	NaN	NaN
P07954-2	1	NaN	NaN	NaN	NaN	NaN
P08107	17607994	20.5194	NaN	23.1602	NaN	NaN
P08237	23711992	NaN	NaN	23.5224	22.1618	23.5278
P08238	234090000	24.2251	NaN	24.9557	NaN	NaN
P08243-3	7.734e+06	20.1983	NaN	20.9085	16.3971	NaN
P08559-3	1	NaN	NaN	22.0518	NaN	19.7812
P08621-2	2.2823e+06	NaN	NaN	NaN	17.8768	NaN
P08670	43747000	21.9243	24.4368	26.1298	NaN	24.2351
P0CW22	1	NaN	NaN	20.4035	NaN	NaN
P09382	1	NaN	NaN	22.1839	18.4456	NaN
P09429	4.5408e+06	18.2123	NaN	21.8588	NaN	NaN
P09543-2	1	NaN	NaN	NaN	NaN	NaN
P09661	1	NaN	NaN	NaN	NaN	NaN
P09874	49757976	18.2185	NaN	24.044	22.1359	NaN
P09914	1	NaN	NaN	20.4566	21.9809	21.1008
Q71UI9	918090	NaN	NaN	NaN	NaN	NaN
Q99878	10328996	20.8826	23.2688	23.6822	20.7224	21.8128
Q9BTY7	3400500	15.5922	NaN	NaN	NaN	18.3085
P0CG05	1	NaN	NaN	NaN	NaN	NaN
P10070-4	159990	17.2876	NaN	NaN	NaN	NaN
P10412	6275102	21.1852	22.8546	25.7311	22.6057	NaN
P10809	57625016	21.1704	25.9567	27.3181	NaN	24.0325
P11021	7987002	NaN	21.7881	26.1408	NaN	22.6658
P11142	37891996	NaN	NaN	24.0942	NaN	NaN
P11172	2.5804e+06	16.0297	NaN	NaN	20.2894	20.4118
P11177-2	1	NaN	NaN	22.4323	19.0482	NaN
P11216	1.6021e+06	NaN	NaN	NaN	NaN	NaN
Q5T4U5	1	NaN	NaN	21.7587	NaN	NaN
P11387	1.5232e+06	20.5387	19.3119	NaN	NaN	19.3716
P11388	1	NaN	NaN	NaN	NaN	NaN
P11413	3.9656e+06	21.9191	20.355	21.8407	19.4734	18.2279
P11498	1	NaN	NaN	22.5793	NaN	NaN
P11802	4.171e+06	20.4843	NaN	NaN	20.3784	20.0862
P11908	1591000	20.6015	21.007	NaN	19.253	NaN
P11940	40626016	NaN	NaN	22.9098	22.7476	23.4522
P12270	18629010	20.257	NaN	24.7249	19.3015	18.8671
P12956	35113996	NaN	NaN	NaN	NaN	18.3408
P13010	32237994	22.4519	NaN	18.9937	21.3973	21.2396
P13639	138440144	22.6365	NaN	26.6227	24.2266	23.6544
P13667	1	NaN	NaN	20.8797	18.6083	19.1465
P13797	8461100	21.3061	NaN	NaN	NaN	NaN
P13804-2	1.464e+06	NaN	NaN	22.4856	NaN	19.4383
Q9BUB1	1	NaN	NaN	21.0228	20.667	20.8254
P13984	1.5274e+06	20.5426	NaN	NaN	NaN	NaN
P14174	1	NaN	19.1476	19.6176	NaN	NaN
P14618	189750112	22.9388	NaN	28.2349	NaN	NaN
P14625	13364999	21.4364	NaN	23.8667	NaN	NaN
Q5TZP9	408820	18.6411	NaN	NaN	NaN	NaN
P14735	2.0001e+06	20.047	NaN	NaN	NaN	NaN
P14866	2.52e+06	NaN	NaN	NaN	20.3515	20.9695
P14868	7439200	NaN	NaN	20.919	18.6872	NaN
Q86XA6	1	NaN	NaN	NaN	20.1372	20.1879
P15311	1	NaN	NaN	21.3556	16.5731	NaN
P15374	504350	18.9441	NaN	NaN	NaN	NaN
P15880	25473988	NaN	NaN	24.9121	22.8522	22.4087
P15923	247690	17.9182	NaN	NaN	NaN	NaN
P15924-2	1	NaN	NaN	NaN	NaN	NaN
P16401	1	NaN	NaN	22.9883	NaN	15.1114
P16989	2.6587e+06	17.9211	NaN	NaN	NaN	NaN
P16989-2	912050	19.7988	NaN	NaN	NaN	NaN
P17612	2111600	19.251	NaN	NaN	19.2582	19.093
P17655-2	4843201	19.7969	NaN	NaN	18.8392	18.5672
P17812	20546008	22.8684	NaN	21.9079	18.5265	NaN
P17858	6714298	NaN	NaN	21.5372	20.1707	21.3863
P17931	4115800	17.6261	NaN	NaN	NaN	NaN
P17980	20685008	21.1092	NaN	23.2542	20.5305	NaN
P17987	53880012	NaN	NaN	24.6859	23.0794	22.645
P18077	4.6669e+06	NaN	NaN	NaN	18.2438	20.6025
P18124	17170000	NaN	NaN	23.7037	19.575	22.0054
P18206-2	16114992	23.0143	17.9781	NaN	NaN	NaN
P19174	1.2587e+06	20.2635	NaN	NaN	NaN	NaN
P19338	29369010	20.8727	NaN	24.64	NaN	NaN
P19388	882110	19.7506	NaN	NaN	NaN	NaN
P19447	1	NaN	NaN	NaN	NaN	NaN
P19525	1.6879e+06	NaN	NaN	NaN	21.0676	20.7399
P19623	11648995	20.8802	NaN	20.2833	20.5653	NaN
P19838	1.5653e+06	18.4318	NaN	NaN	18.2393	NaN
P20042	1	NaN	NaN	NaN	NaN	NaN
P20290-2	12298006	NaN	NaN	23.7349	NaN	18.395
P20290-2	12298006	NaN	NaN	23.1193	NaN	NaN
P20340-2	7.4508e+06	19.434	NaN	NaN	NaN	17.8484
P20585	623050	19.249	NaN	NaN	NaN	NaN
P20591	1	NaN	NaN	NaN	23.5927	22.1044
P20592	1	NaN	NaN	NaN	NaN	20.5041
P20618	471760	18.8477	NaN	NaN	NaN	NaN
P21281	3.1031e+06	19.455	NaN	21.593	20.0916	20.2428
P21283	979950	19.9023	NaN	NaN	NaN	NaN
P21333-2	139560048	25.9963	NaN	23.123	NaN	NaN
P22059	1	NaN	NaN	NaN	19.0666	NaN
P22102	15318002	NaN	NaN	21.362	17.6474	NaN
P22234	17957002	NaN	NaN	22.6905	NaN	NaN
P22314	9811900	21.8699	21.2884	NaN	NaN	NaN
P22626	13919002	20.7215	22.8494	23.192	21.7311	22.8844
P22694	367480	18.4873	NaN	NaN	NaN	NaN
P23193	1	NaN	NaN	20.0524	NaN	NaN
P23246	6868503	19.704	NaN	21.4754	20.7576	20.9082
P23258	1	NaN	NaN	NaN	18.8475	18.693
P23284	2.2355e+06	NaN	NaN	21.4682	NaN	NaN
P23381	1	NaN	NaN	NaN	NaN	NaN
P23396	69519984	22.5008	NaN	25.2387	22.6411	23.657
P23528	3.9614e+06	19.6491	22.0801	22.8849	NaN	NaN
P23919	1	NaN	NaN	NaN	NaN	NaN
P23921	25007010	NaN	NaN	23.7112	21.5878	NaN
P24752	4.2298e+06	NaN	NaN	24.0546	18.8933	20.7208
P24928	1	NaN	NaN	21.564	NaN	NaN
P25098	104820	16.6775	NaN	NaN	NaN	NaN
P25398	3199300	NaN	20.109	24.7873	21.133	21.4185
P25685	4392301	NaN	NaN	20.6726	NaN	NaN
P25705	6681998	20.1313	20.4482	24.7378	21.8806	23.1342
P25786	2.7955e+06	NaN	NaN	NaN	NaN	NaN
P25787	1.3072e+06	20.318	NaN	NaN	NaN	NaN
P26038	3.2986e+06	15.1792	NaN	NaN	NaN	NaN
P26196	6314802	NaN	NaN	20.0174	18.9879	19.508
P26232-2	1	NaN	NaN	17.977	NaN	NaN
P26368-2	4.0138e+06	21.9365	NaN	NaN	NaN	NaN
P26373	32493998	22.4471	NaN	22.6132	NaN	NaN
P26447	1	NaN	NaN	NaN	22.0098	NaN
P26583	1	NaN	NaN	19.6547	NaN	NaN
P26599	15968995	NaN	NaN	21.5924	21.3435	22.5517
P27635	12950999	22.1922	22.0602	25.6413	20.0415	21.1332
P27694	5.4979e+06	NaN	NaN	NaN	NaN	NaN
P27797	1.0803e+06	20.043	NaN	NaN	19.8699	20.9521
P28066	1	NaN	NaN	19.663	17.3324	15.5225
P28070	1	NaN	NaN	18.0616	NaN	NaN
P28074	1	NaN	NaN	NaN	NaN	NaN
P28715	558470	19.0911	NaN	NaN	NaN	NaN
P29034	1	NaN	NaN	NaN	NaN	NaN
P29083	872080	NaN	NaN	NaN	NaN	NaN
P29353-3	1.3023e+06	16.669	NaN	NaN	19.4668	NaN
P29401	6194000	NaN	NaN	22.4355	NaN	NaN
P29728-2	1	NaN	NaN	NaN	20.751	21.3512
P29966	1	NaN	NaN	23.4086	NaN	NaN
P30041	3869400	NaN	NaN	15.9362	20.9306	18.1655
P30044-2	6089300	20.6137	NaN	22.2641	NaN	NaN
P30050	3302401	21.6551	NaN	19.7086	18.9206	NaN
P30153	13337996	21.7291	NaN	22.0308	19.4781	NaN
P30520	1	NaN	NaN	NaN	20.0269	NaN
P30837	1	NaN	NaN	22.0835	NaN	NaN
P31350	6.3257e+06	19.7566	NaN	NaN	NaN	19.5966
P31689	5.1952e+06	NaN	20.0335	21.4602	NaN	NaN
P31942-3	1	NaN	NaN	NaN	NaN	20.4476
P31946	1	NaN	NaN	21.7066	NaN	NaN
P31947-2	1	NaN	NaN	19.3474	NaN	NaN
P31948	10421003	19.4141	NaN	22.9068	20.5575	19.976
P31949	1	NaN	22.2963	NaN	NaN	NaN
P32119	14052998	NaN	NaN	22.9096	18.8303	NaN
P32780	195780	NaN	NaN	NaN	NaN	NaN
P33176	18442004	NaN	NaN	NaN	NaN	NaN
P33992	18348994	NaN	NaN	22.5224	22.1456	20.6928
P33993	29025998	17.9199	NaN	23.2022	21.5723	20.5702
P34897-3	1	NaN	NaN	20.8463	NaN	NaN
P34932	1	NaN	NaN	NaN	NaN	17.1628
P35221	3.0892e+06	NaN	NaN	NaN	21.1692	21.9142
P35244	1	NaN	NaN	NaN	20.2633	19.9599
P35249	1	NaN	NaN	NaN	NaN	18.8793
P35250	1	NaN	NaN	NaN	NaN	19.5758
P35251-2	1	NaN	NaN	NaN	NaN	NaN
P35269	1	NaN	NaN	NaN	NaN	NaN
P35270	2.0245e+06	19.0564	NaN	20.2658	18.9397	NaN
P35555	1	NaN	NaN	18.0653	NaN	NaN
P35579	208919824	NaN	NaN	25.1692	25.0785	NaN
P35658-2	2.8853e+06	NaN	NaN	NaN	NaN	NaN
P35659	4.5021e+06	18.3832	NaN	NaN	19.9825	20.0032
P35998	17803992	18.1506	NaN	23.08	21.3276	19.8172
P36543-2	2.6031e+06	21.3118	NaN	20.5761	NaN	NaN
P36578	37128988	21.6809	NaN	23.7537	NaN	20.1994
P36871	1.8256e+06	19.7533	NaN	NaN	18.9792	NaN
P36915	294140	18.1661	NaN	NaN	17.9215	NaN
P36952	2.1072e+06	20.0792	NaN	NaN	18.4779	NaN
P37108	6.2167e+06	11.7334	NaN	NaN	NaN	NaN
P37198	1	NaN	NaN	NaN	NaN	NaN
P37802	6826101	20.6645	22.8116	NaN	NaN	NaN
P38117	2.8601e+06	NaN	NaN	22.9228	NaN	20.4894
P38159	1.4043e+06	19.2197	21.8461	NaN	19.4968	20.2481
P38606	8.0888e+06	NaN	NaN	NaN	NaN	NaN
P38646	1	NaN	NaN	23.3085	NaN	NaN
P38919	16634992	NaN	NaN	20.0226	22.5024	22.0763
P39019	28007000	22.0449	NaN	22.6051	NaN	NaN
P39023	9131602	20.9852	23.0199	23.6423	NaN	20.8253
P39748	15543005	NaN	NaN	NaN	22.6567	21.9952
P40222	3.2587e+06	21.6359	NaN	NaN	12.9837	17.7808
P40227	50003988	20.4014	NaN	24.7428	22.018	22.7816
P40261	1	NaN	NaN	NaN	18.7429	NaN
P40818	724210	19.466	NaN	NaN	NaN	NaN
P40926	1	NaN	NaN	NaN	NaN	NaN
P40937	3.3367e+06	NaN	NaN	NaN	19.3358	19.665
P40938-2	1	NaN	NaN	NaN	NaN	18.0453
P40939	1	NaN	NaN	NaN	NaN	NaN
P41091	28836992	20.6593	NaN	23.6413	20.8098	NaN
P41214	1241900	16.0102	NaN	NaN	19.0582	NaN
P41227-2	4.5023e+06	NaN	NaN	21.4792	20.3674	19.9365
P41240	1	NaN	NaN	NaN	17.8537	NaN
P41250	20553996	19.9068	NaN	24.1533	20.3459	NaN
P41252	35977008	21.8164	NaN	NaN	21.8941	20.9034
P41743	1	NaN	NaN	19.7668	NaN	18.6014
P42025	1	NaN	NaN	NaN	NaN	NaN
P42166	1	NaN	NaN	NaN	20.2754	20.5456
P42224	5678297	NaN	23.5768	22.8805	27.1362	25.4941
P42285	4439198	19.6884	NaN	21.2408	NaN	NaN
P42345	1.5166e+06	NaN	NaN	NaN	19.8404	19.7808
P42695	1.4211e+06	20.4386	NaN	NaN	NaN	16.8075
P42704	1	NaN	NaN	20.6783	19.8683	20.2414
P42766	1	NaN	20.2073	23.8107	19.1679	20.9888
P43034	1	NaN	NaN	NaN	19.1977	NaN
P43246	7.3992e+06	17.7366	NaN	NaN	20.6698	20.0051
P43378	74536	16.1856	NaN	NaN	18.1769	NaN
P43490	15698994	NaN	NaN	24.0488	20.7613	21.0975
P43686	12455994	NaN	NaN	23.7067	NaN	NaN
P45974-2	5709800	20.9466	NaN	NaN	NaN	NaN
P46013	1	NaN	NaN	NaN	NaN	NaN
P46060	12510998	21.1482	NaN	16.6297	22.3703	21.7571
P46063	3493000	19.4758	NaN	NaN	NaN	NaN
P46087-2	1	NaN	NaN	NaN	NaN	NaN
P46734-2	1.4027e+06	20.4198	NaN	NaN	NaN	NaN
P46777	11131999	20.6245	NaN	22.6051	22.0626	21.9927
P46778	8910001	23.087	23.1693	NaN	20.383	20.9109
P46779	7.5793e+06	NaN	20.7156	NaN	NaN	NaN
P46781	25413004	NaN	NaN	26.4177	23.8799	24.0287
P46783	42177984	21.9323	NaN	20.3994	NaN	20.1307
P46821	1	NaN	NaN	NaN	NaN	15.9631
P46934-4	1	NaN	NaN	NaN	NaN	NaN
P46939	1	NaN	NaN	20.1872	NaN	NaN
P46940	31527994	20.3189	NaN	NaN	22.63	21.3852
P47712	11436995	21.6929	NaN	NaN	19.0514	NaN
P47755	1	NaN	NaN	20.3561	NaN	NaN
P47897	14220005	NaN	NaN	NaN	18.8588	NaN
P47914	1	NaN	23.0212	23.9159	18.4	NaN
P48507	2612599	21.3171	NaN	NaN	20.1612	NaN
P48556	3.0718e+06	NaN	NaN	20.4477	NaN	NaN
P48634	1	NaN	NaN	NaN	NaN	NaN
P48643	60215976	20.1307	NaN	25.4776	21.4805	19.9798
P48681	1	NaN	NaN	NaN	NaN	NaN
P48960-2	1.6159e+06	20.6239	NaN	NaN	NaN	NaN
P49006	227400	17.7949	NaN	NaN	NaN	NaN
P49137-2	1	NaN	NaN	NaN	NaN	NaN
P49207	1	NaN	NaN	NaN	NaN	NaN
P49327	55655024	24.3156	NaN	NaN	NaN	NaN
P49368	52023992	23.0127	NaN	24.2502	22.668	23.0881
P49411	9311403	NaN	22.6658	25.2319	NaN	21.5924
P49419-2	10125998	20.7708	NaN	21.6986	20.4035	NaN
P49454	1245300	20.2481	NaN	NaN	NaN	NaN
P49458	2.0196e+06	20.9456	NaN	21.5937	NaN	NaN
P49588	1.0793e+06	20.0417	NaN	NaN	NaN	NaN
P49589-3	3.0697e+06	17.884	NaN	NaN	NaN	NaN
Q5T5C7	4.9625e+06	NaN	NaN	21.7244	NaN	NaN
P49643	1.6353e+06	NaN	NaN	NaN	18.9818	NaN
P49736	10727994	NaN	NaN	21.0211	NaN	NaN
P49748-2	1	NaN	21.5728	NaN	NaN	NaN
P49755	1.5073e+06	17.4004	NaN	NaN	20.6236	21.2905
P49756	3992500	NaN	NaN	22.92	19.3639	20.4358
P49770	1	NaN	NaN	NaN	NaN	NaN
P49773	1.9546e+06	20.8984	NaN	NaN	NaN	NaN
P49840	1	NaN	NaN	NaN	NaN	NaN
P49841	1	NaN	NaN	NaN	19.1298	19.1469
P49916	884890	NaN	NaN	NaN	NaN	NaN
P50213	1	NaN	NaN	22.653	NaN	19.3858
P50224-2	803820	19.6165	NaN	NaN	NaN	NaN
P50454	19982996	22.1476	NaN	25.4367	21.8133	22.1551
P50502	1	NaN	NaN	20.3896	NaN	NaN
P50552	1	NaN	NaN	21.0089	19.9579	18.5372
P50897	1	NaN	NaN	NaN	NaN	NaN
P50990	68013016	NaN	NaN	24.0593	23.2509	NaN
P50991	54723992	22.4614	NaN	24.7295	22.2122	NaN
P51116	1	NaN	NaN	NaN	19.1178	19.8294
P51148	1	NaN	NaN	NaN	17.5394	18.8579
P51151	248190	17.9211	NaN	NaN	NaN	NaN
Q8IYJ9	1.2863e+06	20.2948	NaN	NaN	NaN	NaN
Q9HBD4	1	NaN	NaN	NaN	NaN	NaN
P51553	1	NaN	NaN	NaN	NaN	NaN
P51570	2.9363e+06	21.4856	NaN	20.1591	17.2787	17.6957
P51610-2	1	NaN	NaN	21.5781	17.9787	19.2037
P51659	1	NaN	NaN	NaN	NaN	NaN
P51665	11288002	21.4064	NaN	21.7157	20.4997	17.5387
P51692	831200	NaN	NaN	NaN	21.2837	20.6974
P51946	759190	19.5341	NaN	NaN	NaN	NaN
P52272-2	9998704	NaN	19.5988	23.9408	NaN	NaN
P52292	11546996	NaN	NaN	20.5447	21.1317	19.5326
Q9H1A6	1	NaN	NaN	18.8966	NaN	NaN
P52597	11129005	NaN	NaN	NaN	NaN	NaN
P52701	6606197	NaN	NaN	NaN	19.2486	19.8846
P52732	2.5381e+06	17.7465	NaN	NaN	20.9949	22.2501
P52735-3	234240	17.8376	NaN	NaN	NaN	NaN
P52789	2861800	17.376	NaN	20.913	18.049	NaN
P52815	1	NaN	NaN	22.4512	NaN	19.8964
P52907	4.6954e+06	6.6865	NaN	21.7448	18.8885	NaN
P52948-6	1	NaN	NaN	NaN	NaN	NaN
P53350	210300	17.6821	NaN	NaN	NaN	NaN
P53365	1.6613e+06	NaN	NaN	NaN	20.3363	20.0292
P53367-2	1	NaN	NaN	19.7655	NaN	NaN
P53396	14298002	22.5179	NaN	NaN	NaN	NaN
P53618	10539997	NaN	NaN	NaN	21.2167	19.1669
P53621	30400992	NaN	NaN	21.4145	22.3079	21.3009
P53999	1.8694e+06	NaN	NaN	NaN	NaN	NaN
P54136	9642296	NaN	NaN	NaN	NaN	NaN
P54577	34845996	22.1469	NaN	23.2532	20.9726	NaN
P54646	1	NaN	NaN	NaN	NaN	NaN
P54727	2752799	NaN	NaN	NaN	20.2884	20.3651
P54886	4489898	NaN	NaN	23.6182	20.5518	21.4518
P55010	973250	15.0789	NaN	NaN	NaN	NaN
P55036	8944100	20.7433	NaN	22.226	19.0205	17.4046
P55039	1.3192e+06	20.3312	NaN	NaN	17.8071	NaN
P55060-3	21250992	NaN	NaN	NaN	21.2221	20.6866
P55072	7.0993e+06	21.2471	NaN	21.0834	NaN	NaN
P55081	1	NaN	NaN	20.2287	NaN	NaN
P55210-2	569190	19.1185	NaN	NaN	NaN	NaN
P55735	2193901	21.0651	NaN	NaN	NaN	20.3918
P55809	1	NaN	NaN	19.9902	NaN	NaN
P55884	12270006	NaN	NaN	22.6619	20.9792	17.4536
P55957	439370	18.7451	NaN	NaN	NaN	NaN
P56192	10807002	NaN	NaN	NaN	NaN	15.9658
P56537	1	NaN	NaN	NaN	NaN	NaN
P58107	13059993	21.9555	NaN	21.4042	19.9149	19.9469
P60174-4	415330	18.6639	NaN	NaN	NaN	NaN
P60228	10315996	NaN	NaN	22.8068	21.5339	NaN
P63261	277050080	NaN	NaN	27.7723	23.7876	NaN
P60842	113650056	24.6778	NaN	25.0186	22.6349	21.2
P60866	29653010	NaN	NaN	25.2803	NaN	NaN
P60891	13539995	21.5634	NaN	22.9731	NaN	NaN
P60903	7165202	NaN	NaN	23.7236	NaN	21.4941
P61006	1.6085e+06	18.1442	NaN	NaN	NaN	NaN
P61019-2	771950	19.5581	NaN	NaN	NaN	NaN
P61026	1	NaN	20.9129	21.3037	NaN	NaN
P61081	2.0582e+06	20.973	NaN	NaN	NaN	NaN
P61086	1.862e+06	18.8748	NaN	NaN	20.4558	NaN
P61088	3188499	NaN	NaN	NaN	20.2942	NaN
P61106	2.8862e+06	18.4108	NaN	NaN	19.0543	20.2754
P61158	3.699e+06	20.0794	NaN	21.0019	NaN	NaN
P61160	4.4157e+06	18.5356	NaN	NaN	19.911	NaN
P61163	5.1555e+06	21.0268	NaN	21.7362	NaN	19.9512
P61201	6372297	20.8506	NaN	21.6748	20.9356	20.4785
P84077	13084996	21.3794	21.3162	NaN	19.2396	19.8269
P61221	3.8454e+06	18.9006	NaN	NaN	18.3654	15.8435
P61247	35832016	19.9359	NaN	25.33	20.5108	20.1395
P61254	15169995	22.5605	NaN	22.5839	NaN	NaN
P61289	19459006	22.3481	NaN	NaN	20.4357	22.0153
P61313	10830997	NaN	NaN	23.2117	20.8948	21.2212
P61353	25406002	NaN	NaN	24.0181	23.3859	23.9892
P61513	1	NaN	NaN	NaN	NaN	21.308
P61758	311040	18.2467	NaN	NaN	NaN	NaN
P61962	1.0853e+06	20.0497	NaN	NaN	NaN	NaN
P61964	5.1509e+06	22.2964	NaN	NaN	19.7739	NaN
P61978-3	29197994	NaN	NaN	22.1816	22.2211	22.0403
P62081	28850990	20.8606	NaN	22.9744	NaN	NaN
P62136	1	NaN	NaN	NaN	NaN	NaN
P62140	4330300	22.046	NaN	NaN	18.7326	19.072
P62191	8.0108e+06	20.7982	NaN	23.0281	20.0712	17.2213
P62195	14886004	21.4646	NaN	22.81	19.8323	17.9854
Q5JR95	33069984	NaN	NaN	24.2096	NaN	NaN
P62244	16697996	NaN	NaN	20.4825	22.3594	21.8381
P62249	23182002	NaN	NaN	25.7389	23.643	23.7289
P62258	5519703	19.1254	NaN	22.377	21.2242	NaN
P62263	35170984	22.7005	NaN	24.0729	NaN	19.0426
P62266	6.2091e+06	16.968	NaN	NaN	NaN	NaN
P62269	20656004	NaN	NaN	26.5338	22.8164	24.2791
P62273	1	NaN	NaN	NaN	NaN	22.1565
P62277	56109980	NaN	NaN	25.2877	19.9728	19.5768
P62314	5712302	22.4456	21.2364	NaN	NaN	NaN
P62316	1.7139e+06	15.8037	NaN	NaN	NaN	20.1329
P62333	15185994	NaN	NaN	22.167	21.4772	20.6054
P62380	1	NaN	NaN	NaN	NaN	NaN
P62424	20283002	22.0383	NaN	25.258	19.4093	21.795
P62495	6966899	20.2936	NaN	NaN	NaN	20.3565
P62701	25946012	23.7193	24.0849	23.2571	22.4847	23.3744
P62750	10186001	NaN	NaN	24.3644	21.0234	20.2192
P62753	32707008	NaN	NaN	25.6232	22.1428	22.7563
P62805	12073001	NaN	22.3986	23.3256	22.424	23.6681
P62820	5383099	19.7979	NaN	22.4661	NaN	NaN
P62851	11982001	NaN	NaN	24.0379	NaN	17.9545
P62854	1	NaN	NaN	NaN	NaN	NaN
P62857	1	NaN	NaN	22.4472	NaN	NaN
P62875	1	NaN	NaN	NaN	NaN	NaN
P62906	20614000	NaN	NaN	23.1455	NaN	NaN
P62913	21753000	20.4646	NaN	NaN	NaN	NaN
P62917	19094010	NaN	NaN	24.4976	20.5504	21.0825
P62937	3.5248e+06	15.5716	NaN	21.4752	NaN	NaN
P62979	4.2214e+06	NaN	NaN	22.7284	NaN	NaN
P62995-3	1	NaN	NaN	NaN	NaN	NaN
P63000	1.8203e+06	20.7957	20.5358	NaN	19.9332	19.7699
P63104	4.3771e+06	20.4476	21.2425	23.2878	NaN	NaN
P63151	6.8963e+06	21.3343	NaN	21.0431	NaN	NaN
P63173	9520800	18.8612	NaN	NaN	NaN	NaN
Q8WVC2	1.1919e+06	18.264	NaN	NaN	NaN	NaN
P63244	1	NaN	NaN	NaN	NaN	20.0845
P67809	33556000	NaN	NaN	23.6622	22.3231	23.6989
Q5SRQ6	556240	19.0853	NaN	NaN	NaN	NaN
P67936	1	NaN	NaN	NaN	NaN	NaN
P68032	43695012	24.2501	NaN	NaN	NaN	NaN
Q5VTE0	191350176	25.5525	NaN	NaN	NaN	NaN
P68363	1	NaN	NaN	24.4651	NaN	NaN
P68371	259419952	22.0089	NaN	27.2073	NaN	NaN
P78318	1895500	NaN	NaN	20.6386	NaN	NaN
P78332	523430	18.9976	NaN	NaN	NaN	18.5924
P78347-2	10534004	NaN	NaN	NaN	22.0711	21.9872
P78371	71794000	21.8238	NaN	25.4441	NaN	20.3365
P78527	31986010	23.3009	NaN	NaN	22.0097	22.8017
P78549	330720	18.3352	NaN	NaN	NaN	NaN
P80217	1	NaN	NaN	20.0842	20.0501	20.3842
P80723	7.8525e+06	20.1732	NaN	NaN	NaN	18.2507
P82675	96450	16.5575	NaN	NaN	NaN	NaN
P82909	1	NaN	NaN	NaN	NaN	NaN
P82933	1	NaN	NaN	NaN	NaN	NaN
P83436	830890	NaN	NaN	NaN	19.5442	NaN
P83731	20556996	NaN	NaN	23.2657	18.9445	18.757
P84090	1	NaN	20.3158	22.0214	NaN	20.8589
P85037	1	NaN	NaN	19.8278	17.4244	17.7106
P98082-3	1692700	20.6909	NaN	NaN	NaN	NaN
P98175-2	2995600	21.5144	NaN	21.5449	NaN	19.719
P98179	3.2987e+06	21.6535	NaN	NaN	NaN	NaN
Q00341	9347100	NaN	NaN	22.5503	20.8864	22.0154
Q00534	5825698	19.0362	NaN	NaN	NaN	NaN
Q00535	1	NaN	NaN	NaN	NaN	NaN
Q00610-2	35560016	23.5805	25.8164	22.8645	25.1738	26.0038
Q00653-4	1	NaN	NaN	NaN	19.6405	19.1516
Q00688	3.0117e+06	21.5221	NaN	NaN	NaN	NaN
Q00839	28211000	20.343	NaN	25.4199	NaN	19.9728
Q01081	851410	19.6995	NaN	NaN	NaN	NaN
Q01082	10294996	19.2553	NaN	21.763	19.2135	NaN
Q01105	1	NaN	20.6166	21.9662	NaN	20.2526
Q01518-2	10901998	21.9398	NaN	21.5745	NaN	NaN
Q01813	27995992	NaN	18.8756	24.7225	21.9661	24.0356
Q02543	10544998	NaN	NaN	22.924	20.3809	20.2703
Q02750-2	1	NaN	NaN	NaN	20.4505	NaN
Q02790	1	NaN	22.1112	21.2081	NaN	NaN
Q02878	29889996	NaN	NaN	23.4837	NaN	22.4849
Q02952-3	2506201	NaN	NaN	NaN	NaN	NaN
Q03111	1	NaN	NaN	NaN	NaN	NaN
Q04917	1	NaN	NaN	19.6374	NaN	18.3579
Q05048	2.3287e+06	21.1511	NaN	NaN	NaN	NaN
Q05193-3	3.7552e+06	20.4652	NaN	NaN	NaN	19.4743
Q05209	981350	19.9044	NaN	NaN	NaN	NaN
Q05519-2	1	NaN	NaN	NaN	NaN	17.7725
Q05639	35601000	22.9305	NaN	24.0218	20.7775	NaN
Q05682-4	19330006	22.4311	NaN	24.7824	NaN	19.8331
Q05932-3	2.7286e+06	NaN	NaN	NaN	20.5666	19.5354
Q06124-2	1.7049e+06	NaN	NaN	NaN	20.0965	17.8655
Q06203	1.5084e+06	18.1115	NaN	NaN	19.5502	NaN
Q06210-2	6215603	NaN	NaN	22.9726	21.2875	21.0331
Q06323	6599397	20.1103	NaN	NaN	19.9424	NaN
Q06546	1.2279e+06	20.2278	NaN	NaN	NaN	NaN
Q06830	83222984	24.6482	NaN	23.6846	NaN	NaN
Q07666-2	1	NaN	21.311	22.3092	NaN	20.2051
Q07960	1	NaN	NaN	NaN	18.9781	NaN
Q08211	16576994	NaN	22.3578	24.0209	22.9	23.9209
Q08378-2	1.1384e+06	NaN	NaN	NaN	NaN	NaN
Q08752	1	NaN	NaN	20.0213	NaN	NaN
Q08945	3.2946e+06	19.8455	NaN	NaN	NaN	NaN
Q08AD1-2	1.1678e+06	20.1554	NaN	NaN	NaN	NaN
Q08AF3	1	NaN	NaN	NaN	19.7806	20.0992
Q08J23-2	14182007	22.1168	NaN	20.9179	19.5775	17.5242
Q09161	2.2204e+06	NaN	NaN	NaN	NaN	19.9486
Q09666	138839872	NaN	NaN	27.6061	24.841	25.7138
Q0PNE2-2	385840	18.5576	NaN	NaN	NaN	NaN
Q0VDF9	1	NaN	NaN	NaN	NaN	NaN
Q10567-3	1	NaN	NaN	NaN	NaN	NaN
Q10570	255810	17.9647	NaN	NaN	NaN	NaN
Q10713	1	NaN	NaN	21.9383	NaN	NaN
Q12768	863880	NaN	NaN	NaN	18.3497	NaN
Q12769	1	NaN	NaN	NaN	NaN	17.7332
Q12789-3	1	NaN	NaN	NaN	NaN	NaN
Q12792	10948000	20.1462	NaN	20.9393	20.7453	17.6896
Q12800-2	1	NaN	NaN	NaN	NaN	NaN
Q12874	6.5873e+06	NaN	NaN	NaN	NaN	19.9576
Q12899	496240	NaN	NaN	NaN	NaN	NaN
Q12904	3.6967e+06	NaN	NaN	NaN	18.379	16.2175
Q12905	1	NaN	NaN	NaN	17.629	19.2011
Q12965	1.0878e+06	18.4037	NaN	NaN	19.2889	NaN
Q13015	1	NaN	NaN	NaN	NaN	NaN
Q13042-3	565780	19.1099	18.546	NaN	NaN	NaN
Q13057	3.2376e+06	NaN	NaN	NaN	20.1602	16.5402
Q13085-3	6030702	17.8417	NaN	NaN	20.3369	NaN
Q13107-2	233950	17.8358	NaN	NaN	NaN	NaN
Q13131	1	NaN	NaN	NaN	19.9566	19.4436
Q13148	1.9782e+06	11.4511	NaN	20.1103	NaN	12.11
Q13151	1	NaN	NaN	NaN	NaN	NaN
Q13155	2.1349e+06	NaN	NaN	NaN	NaN	NaN
Q13177	4310202	19.7435	NaN	NaN	20.3642	17.7234
Q13185	2.843e+06	21.439	NaN	21.0366	NaN	NaN
Q13200	16488991	NaN	NaN	23.2166	NaN	NaN
Q13217	1	NaN	NaN	NaN	NaN	NaN
Q13243-3	1	NaN	NaN	NaN	NaN	18.5422
Q13247-3	1	NaN	NaN	NaN	NaN	NaN
Q13263	30285986	21.1994	NaN	24.9549	21.0256	21.0732
Q13283	11976004	21.0251	NaN	NaN	19.9552	19.6669
Q13309	1.4492e+06	20.4668	NaN	NaN	NaN	NaN
Q13310-2	16924994	NaN	NaN	22.3612	20.4361	20.9886
Q13315	63450	15.9533	NaN	NaN	NaN	NaN
Q13347	14365997	21.8936	NaN	23.7433	22.1759	21.4184
Q13395	1	NaN	NaN	NaN	NaN	NaN
Q13418	3.8792e+06	18.8998	NaN	NaN	NaN	17.9054
Q13428-8	1.648e+06	NaN	NaN	21.7301	NaN	NaN
Q13435	19521000	21.7348	NaN	26.3052	NaN	21.4799
Q13451	1.4937e+06	20.5105	NaN	NaN	NaN	NaN
Q13492-4	361530	18.4638	NaN	NaN	NaN	NaN
Q13501	2906200	11.1038	NaN	NaN	NaN	NaN
Q13509	18495010	21.7393	NaN	22.3441	19.365	21.5484
Q13535-2	1	NaN	NaN	NaN	NaN	NaN
Q13547	1229100	NaN	19.3536	NaN	NaN	NaN
Q13596-2	7.589e+06	NaN	NaN	21.0292	20.3682	NaN
Q13616	1	NaN	NaN	NaN	NaN	NaN
Q13617	1	NaN	NaN	NaN	NaN	NaN
Q13618-2	1	NaN	NaN	NaN	NaN	NaN
Q13619	8.1579e+06	22.518	NaN	20.2749	20.9005	19.1405
Q13671-2	1.1196e+06	15.3819	NaN	NaN	NaN	19.4973
Q13813-3	4.1402e+06	NaN	NaN	NaN	NaN	NaN
Q13823	1	NaN	NaN	19.6002	NaN	NaN
Q13885	10601999	19.1946	NaN	21.6723	NaN	18.7217
Q13895	2.9839e+06	18.7641	NaN	20.6622	20.3066	20.5638
Q14008-2	3.42e+06	NaN	NaN	NaN	19.243	NaN
Q96Q25	1.1353e+06	20.1146	NaN	NaN	NaN	NaN
Q14152	28656014	NaN	NaN	23.8565	22.568	20.4018
Q14157-4	2561301	NaN	NaN	NaN	NaN	NaN
Q14166	1.5222e+06	NaN	NaN	NaN	NaN	NaN
Q14181	1	NaN	NaN	NaN	19.8389	NaN
Q14185	1	NaN	NaN	NaN	NaN	NaN
Q14204	96274008	NaN	NaN	NaN	23.4317	20.1946
Q14232	3.2672e+06	21.6396	NaN	NaN	NaN	NaN
Q14240	1	NaN	NaN	19.9848	NaN	NaN
Q14241	1	NaN	NaN	NaN	NaN	NaN
Q14247	1	NaN	NaN	NaN	NaN	NaN
Q14258	6578699	NaN	NaN	22.1346	20.4045	20.5454
Q14320	2175699	19.6915	NaN	NaN	NaN	NaN
Q14331	1	NaN	NaN	18.9389	NaN	NaN
Q5QPP3	1	NaN	NaN	NaN	NaN	NaN
Q14432	3.3202e+06	NaN	NaN	NaN	20.2156	20.0676
Q14444-2	5.9466e+06	20.7572	NaN	20.1962	NaN	20.6951
Q14498-2	3.7988e+06	NaN	NaN	NaN	NaN	NaN
Q14554	1	NaN	NaN	17.4407	NaN	NaN
Q14558-2	2.7336e+06	18.7409	NaN	20.8858	20.3335	20.1552
Q14566	16978000	21.3688	NaN	22.9987	19.1662	NaN
Q14669-4	1	NaN	NaN	NaN	NaN	NaN
Q5T1Z4	1	NaN	NaN	NaN	NaN	NaN
Q14676-4	318770	NaN	NaN	NaN	NaN	NaN
Q14677-2	1548300	19.0235	19.6306	NaN	16.6193	19.9684
Q14683	8502196	19.9403	23.785	22.6746	23.7995	25.6526
Q14684-2	860230	NaN	NaN	NaN	NaN	NaN
Q14694	2923299	16.7019	NaN	NaN	19.7778	19.5078
Q14697	677710	19.3703	NaN	NaN	NaN	19.5935
Q14764	1	NaN	NaN	NaN	19.8826	20.1621
Q14914-2	3.3442e+06	19.8061	NaN	21.2541	20.2996	NaN
Q14938-4	7716302	22.8795	NaN	NaN	NaN	NaN
Q14964	918540	19.809	NaN	NaN	NaN	NaN
Q14974	23857006	NaN	NaN	22.3593	21.3428	21.0276
Q14978	1	NaN	NaN	19.9576	NaN	NaN
Q14980-2	5.4407e+06	NaN	NaN	23.8606	20.1773	21.9427
Q14CX7	248650	17.9238	NaN	NaN	NaN	NaN
Q15003	5.134e+06	NaN	NaN	NaN	NaN	NaN
Q15007	1	NaN	NaN	18.3678	NaN	NaN
Q5JXX1	1	NaN	NaN	NaN	NaN	NaN
Q15018	639150	19.2858	NaN	NaN	NaN	NaN
Q15019-2	6104301	20.2986	NaN	NaN	NaN	18.7257
Q15020	1.9684e+06	17.9781	NaN	NaN	NaN	NaN
Q15021	2.83e+06	21.4324	20.8221	NaN	20.8923	NaN
Q15046	9344402	NaN	NaN	NaN	18.0485	16.825
Q15047-3	636880	17.3093	NaN	NaN	NaN	NaN
Q15054	1	NaN	NaN	NaN	NaN	19.202
Q15058	412830	18.6552	NaN	NaN	NaN	NaN
Q15059-2	303130	18.2096	NaN	NaN	NaN	NaN
Q15075	1	NaN	NaN	25.9086	NaN	NaN
Q15126	1.1766e+06	17.412	NaN	NaN	20.1003	19.9216
Q15149	15595999	NaN	NaN	21.2328	20.7475	22.5456
Q15181	1.7335e+06	20.7253	NaN	20.2954	NaN	NaN
Q15233-2	13083000	19.5638	NaN	22.8337	20.9402	21.1283
Q15365	10718999	19.7995	NaN	NaN	20.7675	22.2445
Q15366-6	12543995	21.3335	NaN	NaN	NaN	19.8457
Q15382	2.3566e+06	NaN	NaN	NaN	NaN	17.8423
Q15386	904490	19.7867	NaN	NaN	19.0485	18.5463
Q15393	3363900	NaN	NaN	NaN	20.504	21.2825
Q15404	2.3826e+06	NaN	NaN	NaN	17.2931	NaN
Q15417	1	NaN	NaN	19.3216	NaN	NaN
Q15428	1	NaN	NaN	19.3235	NaN	NaN
Q15437	632470	19.2706	NaN	NaN	NaN	NaN
Q15459	7.8911e+06	18.2668	NaN	22.6971	21.8326	21.6647
Q15637-4	1	NaN	20.0683	21.8385	NaN	NaN
Q15645	5.6563e+06	NaN	NaN	NaN	20.0916	NaN
Q15648	1	NaN	NaN	NaN	NaN	NaN
Q15650	1	NaN	NaN	NaN	NaN	20.1775
Q15654	3.1925e+06	21.6063	NaN	NaN	19.9118	18.9912
Q15691	4.5918e+06	19.8559	NaN	NaN	NaN	NaN
Q15750-2	531460	19.0196	NaN	NaN	NaN	NaN
Q15751	1	NaN	NaN	NaN	NaN	NaN
Q15773	818590	19.6428	NaN	NaN	NaN	NaN
Q15785	10607006	18.714	NaN	NaN	19.8403	19.7757
Q15814	97963	16.5799	NaN	NaN	NaN	NaN
Q15843	1	NaN	NaN	NaN	NaN	NaN
Q15907	2.8919e+06	18.9912	NaN	NaN	19.848	20.2427
Q15942	7.6424e+06	20.5426	NaN	22.4876	20.6417	NaN
Q16186	1	NaN	NaN	22.5202	NaN	20.2163
Q16204	1	NaN	NaN	NaN	NaN	NaN
Q16222-2	527430	19.0086	NaN	NaN	NaN	14.8601
Q16270	1	NaN	NaN	NaN	NaN	NaN
Q16401-2	9592803	NaN	NaN	20.8528	20.846	16.6254
Q16531	2716499	NaN	NaN	21.2411	NaN	16.205
Q16543	3.7365e+06	19.7057	NaN	NaN	NaN	NaN
Q16555-2	5.768e+06	20.8451	NaN	21.4675	NaN	NaN
Q16666-7	1	NaN	NaN	NaN	19.8096	NaN
Q86Y75	1	NaN	NaN	NaN	NaN	NaN
Q1KMD3	1	NaN	NaN	NaN	NaN	NaN
Q27J81-2	3.3856e+06	NaN	NaN	NaN	20.0943	20.5636
Q29RF7	2.6821e+06	NaN	NaN	NaN	20.4446	20.5145
Q2M389	1	NaN	NaN	NaN	18.4877	NaN
Q2NL82	3483299	20.4846	NaN	NaN	NaN	NaN
Q2TAL8	1.0253e+06	19.9676	NaN	NaN	NaN	NaN
Q2TAY7	2763301	NaN	NaN	22.2179	NaN	NaN
Q32MZ4-3	1	NaN	NaN	21.9346	NaN	NaN
Q32P28	1	NaN	NaN	NaN	NaN	NaN
Q3B7T1-5	340500	18.3773	NaN	NaN	NaN	NaN
Q3LXA3	1.0922e+06	20.0588	NaN	NaN	NaN	NaN
Q3MHD2	1	NaN	NaN	21.0402	NaN	NaN
Q3YEC7	1.025e+06	NaN	NaN	NaN	NaN	NaN
Q460N5-1	1	NaN	NaN	NaN	19.5406	18.9316
Q52LJ0-2	1	NaN	NaN	21.0507	NaN	19.6064
Q53EL6-2	3042500	19.2805	NaN	NaN	17.9194	NaN
Q562R1	1	NaN	NaN	NaN	NaN	19.6847
Q58FF8	1	NaN	NaN	NaN	NaN	NaN
Q5JSZ5	2.3899e+06	NaN	NaN	NaN	NaN	NaN
Q5JVF3-3	1	NaN	NaN	NaN	NaN	NaN
Q5JY65	1	NaN	NaN	NaN	NaN	NaN
Q5LJA5	4870900	16.9293	NaN	17.8225	18.3096	NaN
Q5QPL9	1	NaN	20.7928	NaN	NaN	NaN
Q5S007	3.0035e+06	21.5182	NaN	NaN	NaN	NaN
Q5SRE5-2	2450701	18.6995	NaN	NaN	19.0241	NaN
Q5SSJ5	1	NaN	NaN	19.5164	NaN	NaN
Q9Y6H1	1.0806e+06	20.0434	NaN	NaN	NaN	NaN
Q5T1M5	2.1333e+06	NaN	NaN	NaN	NaN	18.1443
Q5T3I0	1	NaN	NaN	NaN	NaN	NaN
Q5T3Q7	1.0008e+06	NaN	NaN	NaN	NaN	NaN
Q5T447	719350	19.4563	NaN	NaN	NaN	NaN
Q5T4S7-3	10391000	NaN	NaN	NaN	22.0504	19.5923
Q5T5P2-3	551030	19.0718	NaN	NaN	NaN	18.2892
Q5T5Y3-2	457840	18.8045	NaN	NaN	NaN	NaN
Q5T8P6-2	1	NaN	NaN	NaN	18.8795	19.3598
Q5TBB1	1	NaN	NaN	NaN	NaN	NaN
Q5TBP9	1.8256e+06	20.7999	NaN	NaN	NaN	NaN
Q5TCI8	1	NaN	24.583	NaN	23.1471	23.6964
Q5TCI8	1	NaN	NaN	22.3331	NaN	NaN
Q5TDH0-2	1.3935e+06	17.2994	NaN	NaN	NaN	NaN
Q5TGY1-2	1	NaN	NaN	NaN	NaN	NaN
Q5TH30	1	NaN	NaN	NaN	NaN	NaN
Q5VTR2	3.0236e+06	NaN	NaN	NaN	NaN	NaN
Q5VV41	474570	18.8563	NaN	NaN	NaN	NaN
Q5VW32	567540	19.1144	NaN	NaN	NaN	NaN
Q5VW36	951370	NaN	NaN	NaN	NaN	NaN
Q5VY93	2732200	NaN	NaN	NaN	15.4894	18.6505
Q63HN8	1.0835e+06	NaN	NaN	NaN	21.5363	22.3759
Q63ZY3-3	1	NaN	NaN	NaN	NaN	NaN
Q66K14-2	214200	17.7086	NaN	NaN	NaN	NaN
Q68CP9-3	1	NaN	NaN	NaN	NaN	NaN
Q68CZ2	1.5081e+06	NaN	NaN	NaN	20.0958	19.6133
Q68E01-2	1	NaN	NaN	NaN	19.4587	NaN
Q68EM7-6	2.0615e+06	17.8846	NaN	NaN	18.4219	17.7699
Q6FGY5	4.5378e+06	21.0916	NaN	NaN	NaN	NaN
Q6IA86-4	1912901	20.8673	NaN	NaN	NaN	NaN
Q9UJY5-4	1	NaN	NaN	NaN	NaN	NaN
Q6MZW2	1	NaN	NaN	NaN	NaN	NaN
Q6NXE6-2	2.9942e+06	NaN	NaN	NaN	20.0732	18.4106
Q6NYC8	1	NaN	NaN	NaN	NaN	NaN
Q6P1J9	2.2332e+06	NaN	NaN	NaN	NaN	NaN
Q6P1K2	623590	19.2502	NaN	NaN	NaN	NaN
Q6P2C8-2	1	NaN	NaN	NaN	NaN	NaN
Q6P2E9	4.9292e+06	16.815	NaN	NaN	19.1284	20.3929
Q6P2Q9	11341994	20.4476	NaN	22.0754	22.1945	22.6534
Q6P3W7	1	NaN	NaN	NaN	NaN	17.7682
Q6P3X3	1.0252e+06	19.9675	NaN	NaN	NaN	16.5411
Q6P9B9	1	NaN	NaN	NaN	NaN	NaN
Q6PCB5-2	1	NaN	NaN	19.1999	NaN	NaN
Q6PD62	1974100	NaN	NaN	NaN	NaN	NaN
Q6PGP7	1.8047e+06	NaN	NaN	NaN	NaN	NaN
Q6PI48	1.0474e+06	11.6439	NaN	20.5444	17.2594	NaN
Q6PJG6	1	NaN	NaN	NaN	NaN	NaN
Q6PKG0	8.029e+06	20.7179	NaN	21.7877	20.2691	20.9976
Q6UB35	1	NaN	NaN	NaN	NaN	NaN
Q6UUV7-3	223600	17.7706	NaN	NaN	NaN	NaN
Q6UWE0	1	NaN	NaN	NaN	19.3085	19.9459
Q6UX04-2	1	NaN	NaN	NaN	NaN	NaN
Q6VY07	895610	NaN	NaN	NaN	19.1909	NaN
Q6YHU6-3	2838200	21.4365	NaN	NaN	NaN	NaN
Q6YN16	1	NaN	NaN	NaN	NaN	19.2142
Q6ZW31-2	1	NaN	NaN	NaN	NaN	NaN
Q709C8-3	224090	17.7737	NaN	NaN	NaN	NaN
Q70J99	1636900	17.7917	NaN	NaN	NaN	NaN
Q71RC2-3	2.6669e+06	13.8918	NaN	19.9094	18.4295	17.3597
Q9UG63	11826999	19.9658	NaN	NaN	NaN	NaN
Q7KZ85	2.7991e+06	21.4165	NaN	NaN	NaN	NaN
Q7KZF4	35867992	23.7931	NaN	21.5216	18.7754	NaN
Q7L014	4774699	NaN	NaN	NaN	20.8703	17.8841
Q7L0Y3	1	NaN	NaN	NaN	NaN	NaN
Q7L1Q6-2	11253995	19.8499	NaN	21.1834	21.4392	NaN
Q7L2E3	911730	NaN	18.9536	NaN	19.9993	20.5793
Q7L2H7	5.3065e+06	NaN	NaN	21.3933	NaN	NaN
Q7L2J0	1	NaN	NaN	NaN	NaN	NaN
Q7L576	2.2203e+06	NaN	NaN	NaN	NaN	NaN
Q7L5D6	1	NaN	NaN	NaN	19.5923	19.8844
Q9H8S9	1.7189e+06	20.7131	NaN	NaN	20.3015	NaN
Q7LBC6	1	NaN	NaN	NaN	NaN	NaN
Q7Z2W4	3.6045e+06	21.7814	NaN	20.4287	21.3918	21.4911
Q7Z3T8-3	693120	19.4027	NaN	NaN	NaN	NaN
Q7Z401	1	NaN	NaN	NaN	NaN	NaN
Q7Z417	1	NaN	NaN	NaN	NaN	NaN
Q7Z478	1498900	NaN	NaN	NaN	NaN	NaN
Q7Z4Q2	486570	18.8923	NaN	NaN	NaN	NaN
Q7Z5K2	695680	19.4081	NaN	NaN	NaN	NaN
Q7Z5L9-2	992360	19.9205	NaN	NaN	17.7699	NaN
Q7Z6K3	1	NaN	NaN	NaN	NaN	NaN
Q7Z6Z7-2	9090897	NaN	NaN	19.2518	20.4696	19.5746
Q7Z7A3	465750	18.8292	NaN	NaN	NaN	NaN
Q86TU7	1.7834e+06	18.2032	NaN	NaN	NaN	NaN
Q86U38	654260	17.5294	NaN	NaN	NaN	NaN
Q86UE8-3	513690	18.9705	NaN	NaN	NaN	NaN
Q86UK7-2	1	NaN	NaN	NaN	NaN	NaN
Q86V48-2	1.5543e+06	13.0015	NaN	NaN	NaN	19.3308
Q86VN1-2	1	NaN	NaN	NaN	NaN	NaN
Q86VP6	14713000	21.8365	NaN	NaN	21.7008	19.4153
Q86VS8	1.1534e+06	20.1375	NaN	NaN	NaN	NaN
Q86W50	227410	17.7949	NaN	NaN	NaN	NaN
Q86WJ1-2	1	NaN	NaN	NaN	18.623	18.3013
Q86X83	673940	19.3623	NaN	NaN	NaN	NaN
Q86XI2	1085700	18.2587	NaN	NaN	NaN	18.2121
Q86XP3	1	NaN	NaN	NaN	NaN	NaN
Q86XZ4	1	NaN	NaN	NaN	19.643	19.7333
Q86Y56	1.8231e+06	NaN	NaN	NaN	19.7085	NaN
Q86YR5-4	1	NaN	NaN	NaN	NaN	NaN
Q8IVF2-3	4.5807e+06	18.5493	NaN	21.4321	21.2677	22.298
Q8IWE2	3.3023e+06	19.3376	NaN	NaN	19.515	16.7018
Q8IWV8-4	1	NaN	NaN	NaN	NaN	NaN
Q8IWZ8	1	NaN	NaN	NaN	NaN	19.0705
Q8IX12-2	1	NaN	NaN	22.4475	NaN	19.9182
Q8IXH7-4	1.5786e+06	20.5902	NaN	NaN	19.6189	NaN
Q8IXQ6-3	1	NaN	NaN	NaN	NaN	19.5947
Q8IYI6	1	NaN	NaN	NaN	NaN	NaN
Q8IYM9-2	1	NaN	NaN	NaN	NaN	NaN
Q8IZT6-2	157950	17.2691	NaN	NaN	NaN	NaN
Q8N163	2179101	17.7106	NaN	21.3428	NaN	NaN
Q8N1B4	729310	19.4762	NaN	NaN	NaN	NaN
Q8N1F7	2.9051e+06	NaN	NaN	NaN	20.2763	NaN
Q8N1G4	5.5127e+06	18.1287	NaN	19.2827	NaN	NaN
Q8N2W9	159350	17.2818	NaN	NaN	NaN	NaN
Q8N392-2	1.4194e+06	20.4368	NaN	NaN	NaN	NaN
Q8N3C0	1.9692e+06	15.4767	NaN	NaN	NaN	21.1726
Q8N3R9-2	146330	17.1589	NaN	NaN	NaN	NaN
Q8N3X1	1	NaN	NaN	19.6246	NaN	NaN
Q8N556	463950	18.8236	NaN	NaN	NaN	NaN
Q8N5M4	1	NaN	NaN	NaN	NaN	19.382
Q8N5P1	524970	19.0019	NaN	NaN	NaN	NaN
Q8N684-2	3845800	17.9613	NaN	NaN	20.3173	20.9021
Q8N8S7-2	5.3725e+06	16.2714	NaN	NaN	NaN	NaN
Q8N9B5-2	1.0587e+06	20.0139	NaN	NaN	NaN	NaN
Q8NB16	1.0379e+06	16.3223	NaN	NaN	19.0417	17.2774
Q8NB90	1	NaN	NaN	NaN	NaN	NaN
Q8NBF2	409910	18.6449	NaN	NaN	NaN	NaN
Q8NC51	9842997	NaN	NaN	23.772	NaN	20.4821
Q8NCF5	283840	18.1147	NaN	NaN	NaN	NaN
Q8NDI1-3	277720	18.0833	NaN	NaN	NaN	NaN
Q8NE71-2	10577001	NaN	NaN	NaN	20.0872	19.5737
Q8NHG8	1	NaN	NaN	NaN	NaN	NaN
Q8NI36	1	NaN	NaN	NaN	NaN	NaN
Q8TAT6	1.7528e+06	17.5612	NaN	NaN	NaN	NaN
Q8TBX8-2	438070	18.7408	NaN	NaN	NaN	NaN
Q8TC07-2	1	NaN	NaN	NaN	19.1049	18.5138
Q8TCB0	1	NaN	NaN	NaN	NaN	NaN
Q8TCG1-2	638770	19.2849	NaN	NaN	NaN	NaN
Q8TCS8	1	NaN	NaN	23.4738	20.3594	20.6388
Q8TD16	2.7555e+06	20.0126	NaN	NaN	NaN	NaN
Q8TDB6	1	NaN	NaN	NaN	20.2679	20.6602
Q8TDD1	1	NaN	NaN	NaN	NaN	NaN
Q8TDN6	1.9959e+06	20.9286	NaN	NaN	NaN	18.7148
Q8TE77-3	323690	18.3042	NaN	NaN	NaN	NaN
Q8TEQ6	1.8898e+06	20.8498	NaN	NaN	18.9188	19.6045
Q8TEX9	1	NaN	NaN	NaN	18.3496	15.6559
Q8WU90	2.4067e+06	NaN	NaN	NaN	19.2487	19.0374
Q8WUF5	1.7149e+06	18.3365	NaN	NaN	18.6378	NaN
Q8WUM4	28148994	24.2822	NaN	NaN	20.4844	NaN
Q8WVM0	1	NaN	NaN	NaN	NaN	NaN
Q8WVM8	505560	13.8494	NaN	NaN	NaN	NaN
Q8WVV4	2144401	21.0321	NaN	NaN	NaN	NaN
Q8WVY7	1.1124e+06	18.2107	NaN	NaN	NaN	NaN
Q8WWM7	6827503	20.7823	NaN	22.3807	19.9127	20.102
Q8WWY3	1.5448e+06	17.1956	NaN	NaN	NaN	NaN
Q8WX92	1	NaN	NaN	NaN	NaN	19.2616
Q8WX93-3	3.4566e+06	19.7563	NaN	NaN	17.9471	NaN
Q8WXA9-2	1	NaN	NaN	NaN	NaN	NaN
Q8WXG6-8	1.3318e+06	NaN	NaN	NaN	16.0286	15.3485
Q8WZ42-3	1	NaN	NaN	NaN	NaN	NaN
Q92466	549290	NaN	NaN	NaN	NaN	NaN
Q92499	6200498	NaN	NaN	21.683	19.3389	19.8592
Q92522	1	NaN	20.2583	23.3992	NaN	NaN
Q92538	3197200	NaN	NaN	NaN	19.4356	19.5032
Q92541	1	NaN	NaN	NaN	15.8484	NaN
Q92572	524100	18.9995	NaN	NaN	NaN	NaN
Q92574-2	157650	17.2664	NaN	NaN	NaN	NaN
Q92597	4.8881e+06	NaN	NaN	NaN	NaN	NaN
Q92600	1184700	NaN	NaN	NaN	19.0052	19.0186
Q92610	1	NaN	NaN	NaN	NaN	NaN
Q92615	479120	18.87	NaN	NaN	NaN	NaN
Q92616	32185014	NaN	NaN	NaN	23.6425	24.0723
Q92620	1.2906e+06	13.8238	NaN	NaN	NaN	NaN
Q92621	2.2002e+06	NaN	NaN	NaN	18.9771	18.4989
Q92625	393810	18.5871	NaN	NaN	NaN	NaN
Q92747	1	NaN	NaN	NaN	NaN	NaN
Q92783-2	1	NaN	NaN	20.5538	NaN	NaN
Q92797	121430	16.8898	NaN	NaN	NaN	NaN
Q92878	3.8147e+06	NaN	NaN	NaN	NaN	20.9037
Q92900-2	16394001	NaN	NaN	17.8281	22.5563	22.7089
Q92905	1.5577e+06	16.3718	NaN	NaN	19.1791	NaN
Q92917	1	NaN	NaN	NaN	NaN	NaN
Q92922	1	NaN	NaN	NaN	NaN	NaN
Q92945	16209006	21.7098	NaN	23.2235	NaN	NaN
Q92947	1	NaN	NaN	NaN	NaN	NaN
Q92973-2	4674400	NaN	NaN	18.7167	21.301	19.0189
Q92979	3.463e+06	19.776	NaN	NaN	20.0065	20.0503
Q92995	1.1555e+06	20.1401	NaN	NaN	NaN	NaN
Q93008-1	1	NaN	NaN	NaN	NaN	NaN
Q969S3	2.1524e+06	21.0375	NaN	NaN	19.7975	19.7734
Q96A49	1	NaN	19.5057	NaN	NaN	NaN
Q96AC1	12627002	20.0479	NaN	NaN	21.7881	20.4601
Q96AE4	6950602	18.4819	NaN	22.8619	NaN	13.5017
Q96AY3	1	NaN	NaN	19.6867	19.3755	19.5101
Q96AY4	224990	17.7795	NaN	NaN	NaN	NaN
Q96BH1	208600	17.6704	NaN	NaN	NaN	NaN
Q96C36	1	NaN	NaN	NaN	NaN	NaN
Q96C86	1	NaN	NaN	NaN	NaN	NaN
Q96CW5	2.3361e+06	19.4129	NaN	NaN	16.9313	16.4551
Q96CX2	11528994	20.7866	NaN	20.1489	17.0951	NaN
Q96DE0	285750	18.1244	NaN	NaN	NaN	NaN
Q96DI7	1	NaN	NaN	NaN	19.8928	NaN
Q96EA4	1	NaN	NaN	NaN	NaN	NaN
Q96EB6-2	449230	18.7771	NaN	NaN	NaN	NaN
Q96EK5	1	NaN	NaN	NaN	16.7363	NaN
Q96EL2	1	NaN	NaN	NaN	NaN	NaN
Q96ES7	131650	17.0063	NaN	NaN	NaN	NaN
Q96F44-2	1	NaN	NaN	NaN	NaN	NaN
Q96F86	1.2678e+06	NaN	NaN	NaN	NaN	15.7997
Q96FQ6	1.1338e+06	NaN	NaN	NaN	NaN	NaN
Q96G25	1.0401e+06	19.9883	NaN	NaN	NaN	NaN
Q9NYA1	1	NaN	NaN	NaN	NaN	NaN
Q96GM5-2	1	NaN	NaN	NaN	NaN	NaN
Q96GM8	1	NaN	NaN	NaN	NaN	NaN
Q96GQ7	301980	18.2041	NaN	NaN	NaN	NaN
Q96H79	1	NaN	NaN	NaN	NaN	NaN
Q96HA7	1	NaN	NaN	NaN	NaN	NaN
Q96HC4	6.7755e+06	NaN	NaN	NaN	NaN	NaN
Q96HE7	1	NaN	NaN	NaN	NaN	NaN
Q96HR8-2	1	NaN	NaN	18.2901	NaN	NaN
Q96I24	6.0054e+06	NaN	NaN	NaN	18.6787	20.1179
Q96I25	1	NaN	NaN	NaN	NaN	NaN
Q96IJ6	1	NaN	NaN	22.0396	NaN	20.7174
Q96J02-3	1	NaN	NaN	NaN	NaN	NaN
Q96JG6-3	1	NaN	NaN	NaN	NaN	NaN
Q96JH7	1	NaN	NaN	NaN	19.2718	NaN
Q96JM3	1	NaN	NaN	NaN	NaN	NaN
Q96KP1	1	NaN	NaN	NaN	NaN	NaN
Q96L92-3	1	NaN	NaN	NaN	NaN	NaN
Q96LD4	1	NaN	NaN	NaN	20.0174	19.4051
Q96P11	1	NaN	NaN	NaN	18.1629	NaN
Q96P48-3	889190	19.7621	NaN	NaN	19.0236	NaN
Q96P70	6326301	NaN	NaN	NaN	17.2994	NaN
Q96PK6	1	NaN	NaN	21.5507	NaN	19.6053
Q96PU8-5	1	NaN	NaN	17.448	NaN	NaN
Q96PZ0	7.8889e+06	21.5554	NaN	20.5239	18.1427	18.1333
Q96R06	1.6253e+06	18.2113	NaN	NaN	NaN	NaN
Q96RF0-3	199220	17.604	NaN	NaN	NaN	NaN
Q96S82	354660	18.4361	NaN	NaN	NaN	NaN
Q96SI9-2	134970	17.0423	NaN	NaN	NaN	NaN
Q96ST2-2	1	NaN	NaN	NaN	NaN	NaN
Q96ST3	1	NaN	NaN	19.5403	NaN	NaN
Q96T51-2	1	NaN	NaN	NaN	NaN	NaN
Q96T76	1.6406e+06	18.8841	NaN	NaN	18.4092	NaN
Q96T88	1	NaN	NaN	NaN	NaN	NaN
Q96TA1-2	12587994	20.6971	NaN	NaN	22.1819	20.5742
Q99459	1955000	19.0243	NaN	NaN	NaN	19.1212
Q99460-2	13904003	20.8438	NaN	22.3595	18.9243	NaN
Q99471	1	NaN	NaN	20.3343	NaN	NaN
Q99496	1	NaN	NaN	NaN	NaN	NaN
Q99497	7041100	19.2486	NaN	23.4422	21.9929	21.7989
Q99536	1	NaN	NaN	NaN	NaN	NaN
Q99543	1	NaN	NaN	NaN	NaN	NaN
Q99570	1	NaN	NaN	NaN	NaN	NaN
Q99575	1	NaN	NaN	NaN	NaN	NaN
Q99598	834630	19.6708	NaN	NaN	19.314	NaN
Q99613	19473006	NaN	NaN	23.2254	21.7812	NaN
Q99615	5.2778e+06	NaN	NaN	NaN	NaN	NaN
Q99627	1	NaN	NaN	NaN	NaN	NaN
Q99661	1.2734e+06	NaN	NaN	NaN	NaN	NaN
Q99707	2.706e+06	19.4269	NaN	20.4806	NaN	17.8409
Q99747	1	NaN	NaN	17.8781	NaN	NaN
Q99832	45663004	19.8097	NaN	23.6597	20.8515	21.2442
Q99961	5.5285e+06	19.6022	NaN	20.7925	17.9499	17.4472
Q99962	642470	19.2933	NaN	NaN	NaN	NaN
Q99986	1	NaN	NaN	NaN	NaN	NaN
Q99996-5	1	NaN	NaN	NaN	NaN	NaN
Q9BPW8	1	NaN	NaN	NaN	NaN	NaN
Q9BPX3	4748001	NaN	NaN	NaN	21.3483	19.8782
Q9BPX5	1	NaN	NaN	NaN	NaN	NaN
Q9BPZ7-5	1	NaN	NaN	NaN	NaN	NaN
Q9BQ39	1	NaN	NaN	NaN	NaN	NaN
Q9BQ67	1	NaN	NaN	NaN	19.7762	19.9731
Q9BQL6-4	1	NaN	NaN	NaN	NaN	NaN
Q9BR76	1	NaN	NaN	18.152	NaN	NaN
Q9BRG1	1	NaN	NaN	NaN	NaN	NaN
Q9BRX2	1.6125e+06	NaN	NaN	NaN	NaN	NaN
Q9BRZ2	1.3017e+06	20.312	NaN	NaN	17.5116	NaN
Q9BSJ8	1	NaN	NaN	NaN	18.7267	19.2267
Q9BSL1	1.1842e+06	NaN	NaN	NaN	NaN	19.9193
Q9BT78	4.652e+06	19.1352	NaN	21.0659	NaN	NaN
Q9BTC0	295900	18.1747	NaN	NaN	NaN	NaN
Q9BTE1	1	NaN	NaN	NaN	NaN	NaN
Q9BTE3-2	1	NaN	NaN	NaN	NaN	NaN
Q9BU76-4	1	NaN	NaN	NaN	NaN	NaN
Q9BUF5	16076007	18.8757	22.8893	NaN	21.6882	22.7967
Q9BUQ8	2277301	NaN	NaN	NaN	19.7626	21.1589
Q9BUT9	1	NaN	NaN	NaN	NaN	NaN
Q9BV20-2	1	NaN	NaN	NaN	NaN	NaN
Q9BV44	2.3589e+06	17.6219	NaN	NaN	19.0792	19.023
Q9BV86-2	1	NaN	NaN	NaN	17.4745	NaN
Q9BVP2-2	3.7786e+06	15.6496	NaN	21.5615	NaN	19.8532
Q9BW19	1	NaN	NaN	NaN	NaN	NaN
Q9BWD1	3.6248e+06	21.7895	19.9913	NaN	20.6594	20.2642
Q9BWJ5	1	NaN	NaN	NaN	NaN	NaN
Q9BXB4	1	NaN	NaN	NaN	NaN	NaN
Q9BXJ9	2.3128e+06	19.9627	NaN	NaN	19.5809	15.6991
Q9BXP5-5	3.7944e+06	NaN	NaN	22.4483	20.7906	20.5888
Q9BXS5	1	NaN	NaN	NaN	NaN	18.7513
Q9BY77-2	1	NaN	NaN	19.0562	NaN	NaN
Q9BYK8	1	NaN	NaN	20.9492	23.1855	23.5753
Q9BYX2-3	1.1308e+06	NaN	NaN	NaN	NaN	NaN
Q9BZE4	1.5151e+06	20.531	NaN	NaN	NaN	NaN
Q9BZH6	332900	NaN	NaN	NaN	NaN	NaN
Q9BZX2	3.3684e+06	NaN	NaN	19.9635	NaN	19.3236
Q9BZZ5-2	6798203	21.1958	NaN	NaN	21.2109	22.047
Q9C0B7	312030	18.2513	NaN	NaN	NaN	NaN
Q9C0C2	2629001	NaN	NaN	NaN	18.0458	18.9226
Q9C0C7-4	467090	18.8333	NaN	NaN	NaN	NaN
Q9C0C9	2.5741e+06	19.8222	NaN	NaN	NaN	NaN
Q9GZQ3	1.2711e+06	NaN	NaN	NaN	NaN	NaN
Q9GZT9-2	1.2215e+06	20.2202	NaN	NaN	NaN	NaN
Q9H074	452220	18.7867	NaN	NaN	19.1809	NaN
Q9H0A0	1	NaN	NaN	NaN	NaN	NaN
Q9H0B6	1	NaN	NaN	NaN	20.7421	NaN
Q9H0C8	1989901	13.7937	NaN	20.5632	NaN	NaN
Q9H0H5	1	NaN	NaN	NaN	NaN	NaN
Q9H0S4	1.5996e+06	NaN	NaN	NaN	19.2186	19.251
Q9H0U4	1	NaN	20.735	NaN	19.2893	NaN
Q9H0W8-2	1	NaN	NaN	NaN	NaN	NaN
Q9H1A4	1.5943e+06	16.8763	NaN	NaN	NaN	18.3612
Q9H1B7	1.107e+06	20.0782	NaN	NaN	NaN	NaN
Q9H1D9	1	NaN	NaN	17.4203	16.172	NaN
Q9H223	2.3949e+06	NaN	NaN	NaN	20.8467	21.6553
Q9H267	389740	18.5721	NaN	NaN	NaN	19.3728
Q9H2G2-2	758680	19.5331	NaN	NaN	NaN	NaN
Q9H2M9	1	NaN	NaN	NaN	19.8648	NaN
Q9H307	1	NaN	NaN	17.1171	NaN	NaN
Q9H3P2	1	NaN	NaN	19.017	NaN	NaN
Q9H3P7	2.9345e+06	NaN	NaN	NaN	19.2798	19.1813
Q9H3S7	1	NaN	NaN	NaN	NaN	19.3307
Q9H3U1-2	2.0677e+06	18.5679	NaN	NaN	19.7925	NaN
Q9H4L7	1	NaN	NaN	NaN	NaN	NaN
Q9H4M9	9311996	NaN	NaN	NaN	21.7593	20.7066
Q9H5Q4	1	NaN	NaN	NaN	NaN	NaN
Q9H6T3	1.3628e+06	NaN	NaN	NaN	19.6414	20.106
Q9H773	1	NaN	NaN	NaN	NaN	NaN
Q9H788-2	4040302	16.1357	NaN	NaN	NaN	NaN
Q9H7D0	682690	16.2013	NaN	NaN	NaN	18.3505
Q9H7E9	443150	18.7574	NaN	NaN	NaN	NaN
Q9H832	3279201	18.6215	NaN	NaN	NaN	17.4252
Q9H840	375530	18.5186	NaN	NaN	NaN	NaN
Q9H8Y5	1	NaN	NaN	NaN	NaN	NaN
Q9H900-2	585040	16.6529	NaN	NaN	NaN	NaN
Q9H981	764650	19.5444	NaN	NaN	NaN	NaN
Q9H9A6	1.8925e+06	NaN	NaN	NaN	20.1499	20.4134
Q9H9G7-2	1	NaN	NaN	NaN	NaN	NaN
Q9H9L3	1	NaN	NaN	NaN	NaN	NaN
Q9H9T3	3490301	19.3112	NaN	20.406	19.2452	18.335
Q9HAU5	1	NaN	NaN	NaN	NaN	NaN
Q9HAV4	2.4517e+06	NaN	NaN	NaN	21.1194	20.2281
Q9HAW4-2	1	NaN	NaN	NaN	NaN	NaN
Q9HB71	30449998	23.9389	NaN	21.4529	NaN	NaN
Q9HBI1-3	1	NaN	NaN	NaN	NaN	NaN
Q9HC35	3569999	NaN	NaN	NaN	NaN	NaN
Q9HC52	1	NaN	NaN	NaN	NaN	NaN
Q9HCK8-2	839510	19.6792	NaN	NaN	NaN	NaN
Q9NP79	1	NaN	NaN	NaN	NaN	NaN
Q9NPD8	239420	17.8692	NaN	NaN	NaN	NaN
Q9NPE3	1	NaN	NaN	19.3594	NaN	NaN
Q9NPI6	1	NaN	NaN	NaN	20.4649	NaN
Q9NPQ8-4	1.0497e+06	20.0015	NaN	NaN	NaN	NaN
Q9NQ29-2	894740	18.0076	NaN	NaN	NaN	NaN
Q9NQG5	1.9205e+06	20.873	NaN	NaN	NaN	NaN
Q9NQR4	1	NaN	NaN	NaN	NaN	NaN
Q9NQW6-2	1	NaN	NaN	NaN	NaN	NaN
Q9NR12	1.5769e+06	NaN	NaN	NaN	NaN	NaN
Q9NR30-2	2.6371e+06	NaN	NaN	21.6055	NaN	18.5625
Q9NR31	1.3921e+06	NaN	NaN	NaN	NaN	19.0748
Q9NR50-3	1	NaN	NaN	NaN	NaN	NaN
Q9NRF9	725170	19.468	NaN	NaN	18.4856	NaN
Q9NRR5	1	NaN	NaN	18.5902	NaN	NaN
Q9NRY4	1	NaN	NaN	NaN	NaN	NaN
Q9NRZ9-6	1	NaN	NaN	NaN	19.4617	19.498
Q9NS87-2	2.4697e+06	18.7543	NaN	NaN	NaN	NaN
Q9NSD9	7.918e+06	NaN	NaN	21.4005	18.7133	18.3645
Q9NSE4	1	NaN	NaN	NaN	NaN	NaN
Q9NSG2-3	608520	19.2149	NaN	NaN	NaN	NaN
Q9NSI2-2	762110	19.5396	NaN	NaN	NaN	NaN
Q9NT62	1	NaN	NaN	NaN	18.2873	18.1277
Q9NTI5-2	1	NaN	NaN	NaN	NaN	18.2186
Q9NTX5-6	1	NaN	NaN	NaN	NaN	NaN
Q9NTZ6	1	NaN	NaN	NaN	NaN	NaN
Q9NU22	607090	NaN	NaN	NaN	NaN	NaN
Q9NUQ3	2.6368e+06	21.3304	NaN	NaN	NaN	NaN
Q9NUQ6	2.1984e+06	18.3382	NaN	NaN	NaN	19.8692
Q9NUQ8-2	1.4852e+06	NaN	NaN	NaN	17.6944	18.9658
Q9NUU7	3.0779e+06	19.7968	NaN	NaN	18.7468	17.2659
Q9NVI1	3005599	NaN	NaN	NaN	20.451	20.4742
Q9NVJ2	1	NaN	NaN	NaN	NaN	NaN
Q9NVM9	1.0336e+06	19.9792	NaN	NaN	NaN	NaN
Q9NVN8	1103300	16.3971	NaN	NaN	NaN	NaN
Q9NVR2	1	NaN	NaN	NaN	NaN	NaN
Q9NVT9	144630	17.142	NaN	NaN	NaN	NaN
Q9NWS0	1.5025e+06	17.2705	NaN	NaN	NaN	NaN
Q9NWX5	1.8339e+06	15.8386	NaN	NaN	19.2732	19.1961
Q9NWZ8	420750	18.6826	NaN	NaN	NaN	NaN
Q9NX55	1	NaN	NaN	NaN	NaN	NaN
Q9NX58	1	NaN	NaN	NaN	NaN	NaN
Q9NY93-2	1	NaN	NaN	NaN	20.0217	19.9763
Q9NZB2-4	7.4969e+06	NaN	NaN	NaN	22.0413	21.9147
Q9NZI8	1	NaN	NaN	NaN	19.5038	21.3093
Q9NZJ4	1	NaN	NaN	NaN	NaN	NaN
Q9NZL4	1	NaN	NaN	NaN	NaN	NaN
Q9NZN4	2.6175e+06	NaN	NaN	19.1007	20.4117	19.9004
Q9NZT2-2	1	NaN	NaN	NaN	NaN	NaN
Q9NZZ3	1	NaN	NaN	19.823	NaN	NaN
Q9P0J7	1.1788e+06	20.1689	NaN	NaN	NaN	NaN
Q9P0L2-3	343970	18.3919	NaN	NaN	NaN	NaN
Q9P206-2	1	NaN	NaN	NaN	NaN	NaN
Q9P258	1	NaN	NaN	NaN	NaN	14.4685
Q9P260	1	NaN	NaN	NaN	NaN	NaN
Q9P265	1	NaN	NaN	NaN	NaN	17.9406
Q9P275	1	NaN	NaN	NaN	NaN	NaN
Q9P287	1	NaN	NaN	NaN	NaN	NaN
Q9P2B4	290220	18.1468	NaN	NaN	NaN	NaN
Q9P2E9-2	1	NaN	NaN	NaN	NaN	19.9912
Q9UBB4-2	9817600	19.8222	NaN	NaN	21.2358	19.6554
Q9UBB9	280540	18.0978	NaN	NaN	NaN	NaN
Q9UBD5	1	NaN	NaN	NaN	NaN	NaN
Q9UBE0	1.6828e+06	18.1684	NaN	NaN	19.2172	NaN
Q9UBF2	1	NaN	NaN	NaN	NaN	NaN
Q9UBI1	1204000	NaN	NaN	NaN	NaN	NaN
Q9UBK8-2	1.0617e+06	20.0179	NaN	NaN	NaN	NaN
Q9UBP0-4	230020	17.8114	NaN	NaN	NaN	NaN
Q9UBS4	1	NaN	NaN	NaN	NaN	NaN
Q9UBT2	1	NaN	NaN	NaN	NaN	NaN
Q9UBT7-2	1	NaN	NaN	NaN	NaN	NaN
Q9UBW8	4.2452e+06	NaN	NaN	NaN	NaN	NaN
Q9UDY2-3	1	NaN	NaN	NaN	17.7432	NaN
Q9UDY4	1	NaN	NaN	NaN	NaN	20.3496
Q9UFC0	706780	19.4309	NaN	NaN	NaN	NaN
Q9UGI8-2	1	NaN	NaN	20.4923	NaN	NaN
Q9UGR2-2	436300	18.735	NaN	NaN	NaN	NaN
Q9UH62	1	NaN	NaN	NaN	NaN	NaN
Q9UH65	1	NaN	NaN	NaN	NaN	NaN
Q9UHB6-4	963590	19.8781	NaN	NaN	NaN	NaN
Q9UHB9-2	3.6625e+06	19.7108	NaN	NaN	16.5537	NaN
Q9UHD8-7	5203302	19.6229	NaN	20.8057	NaN	17.7293
Q9UHD9	1	NaN	NaN	19.6523	NaN	NaN
Q9UHI6	1.6172e+06	NaN	NaN	NaN	20.0223	20.9434
Q9UHX1-3	1	NaN	21.3857	NaN	NaN	NaN
Q9UHX1-4	8545396	20.2867	NaN	21.8576	NaN	NaN
Q9UJW0-2	1	NaN	NaN	NaN	17.9066	NaN
Q9UJX2	430530	18.7158	NaN	NaN	NaN	18.0795
Q9UJX4	391080	18.5771	NaN	NaN	NaN	NaN
Q9UJX6-2	439360	15.4054	NaN	NaN	NaN	NaN
Q9UJY1	1	NaN	NaN	NaN	NaN	NaN
Q9UK41	408970	18.6416	NaN	NaN	NaN	NaN
Q9UKG1	1.7638e+06	NaN	NaN	NaN	19.827	NaN
Q9UKK3	1	NaN	NaN	NaN	NaN	NaN
Q9UKN8	3.2871e+06	19.9526	NaN	NaN	19.4059	19.0915
Q9UKV8-2	1	NaN	NaN	NaN	18.7737	19.3584
Q9UKY7-2	984140	19.9085	NaN	NaN	NaN	NaN
Q9UKZ1	185150	17.4983	NaN	NaN	NaN	NaN
Q9UL25	1	NaN	NaN	NaN	NaN	NaN
Q9UL46	8915696	20.5394	NaN	21.0121	19.7193	NaN
Q9ULC4-2	746130	19.5091	NaN	NaN	NaN	NaN
Q9ULI2	1	NaN	NaN	NaN	NaN	NaN
Q9ULT8	2870101	NaN	NaN	NaN	NaN	NaN
Q9ULX3	1	NaN	NaN	NaN	NaN	NaN
Q9UMS4	8810299	16.1984	NaN	23.4896	NaN	NaN
Q9UMX0	3.098e+06	NaN	NaN	22.5025	NaN	NaN
Q9UMY4-2	761990	19.5394	NaN	NaN	NaN	NaN
Q9UN86-2	1	NaN	NaN	NaN	NaN	NaN
Q9UNF0-2	4333801	22.0472	NaN	NaN	NaN	NaN
Q9UNF1	3.3044e+06	NaN	NaN	NaN	NaN	18.2778
Q9UNH7	3.247e+06	NaN	NaN	20.5309	19.5468	NaN
Q9UNI6	1.2431e+06	16.4285	NaN	19.4479	19.8237	19.204
Q9UNM6	12119006	21.0794	NaN	21.9633	19.0085	NaN
Q9UNN5	1.9748e+06	NaN	NaN	NaN	NaN	NaN
Q9UNQ2	1	NaN	NaN	20.4475	19.1823	18.9009
Q9UNS2-2	1	NaN	NaN	NaN	NaN	NaN
Q9UPN7	1	NaN	NaN	NaN	NaN	19.4811
Q9UPR3	143790	17.1336	NaN	NaN	NaN	NaN
Q9UPT5-2	1	NaN	NaN	NaN	17.9345	NaN
Q9UPU7	1	NaN	NaN	NaN	NaN	NaN
Q9UQ35	5.7607e+06	NaN	NaN	22.8918	21.0345	21.4935
Q9UQ80	13137007	NaN	NaN	22.9008	20.9201	20.3087
Q9UQE7	7.7791e+06	NaN	NaN	20.5797	21.1246	21.1404
Q9Y224	9698101	19.2337	NaN	22.388	20.7561	20.3643
Q9Y230	8912398	20.5344	NaN	23.2116	20.5615	21.1308
Q9Y263	1	NaN	NaN	NaN	NaN	NaN
Q9Y265	17023004	21.4928	NaN	22.5594	18.9327	19.1859
Q9Y266	9248903	21.4534	NaN	23.045	NaN	NaN
Q9Y295	1	NaN	NaN	NaN	20.3461	19.9248
Q9Y2A7	1	NaN	NaN	NaN	NaN	NaN
Q9Y2L1	9394995	21.7022	NaN	NaN	NaN	NaN
Q9Y2S7	1	NaN	NaN	NaN	NaN	NaN
Q9Y2T2	1.0563e+06	NaN	NaN	NaN	NaN	NaN
Q9Y2V7-2	1	NaN	NaN	NaN	NaN	NaN
Q9Y2W1	1	NaN	NaN	21.9283	19.3927	21.7007
Q9Y2Z0	1	NaN	NaN	19.5053	NaN	NaN
Q9Y305-2	1	NaN	NaN	NaN	NaN	NaN
Q9Y371	787200	NaN	NaN	NaN	19.1678	NaN
Q9Y383	1.6329e+06	NaN	22.3395	NaN	NaN	NaN
Q9Y3A5	211990	17.6936	NaN	NaN	NaN	NaN
Q9Y3B4	1.1436e+06	20.1252	NaN	NaN	NaN	NaN
Q9Y3B9	223750	17.7715	NaN	NaN	NaN	NaN
Q9Y3C1	1	NaN	NaN	NaN	NaN	NaN
Q9Y3C6	1	NaN	NaN	18.0547	NaN	NaN
Q9Y3D0	1.7897e+06	20.7713	NaN	NaN	NaN	NaN
Q9Y3D6	639530	19.2867	NaN	NaN	NaN	19.7788
Q9Y3D8	2.2228e+06	17.4145	NaN	NaN	NaN	NaN
Q9Y3I0	8078904	19.7118	NaN	21.8983	21.3109	21.0133
Q9Y3P9	1.9628e+06	15.1357	NaN	NaN	19.3759	NaN
Q9Y3Q8	338210	18.3676	NaN	NaN	NaN	NaN
Q9Y3U8	6.0217e+06	21.0808	NaN	NaN	21.8076	NaN
Q9Y3Z3	1	NaN	NaN	23.8894	21.9196	22.3667
Q9Y490	56767012	NaN	NaN	23.2595	23.7593	20.6208
Q9Y4C2-2	595060	19.1827	NaN	NaN	NaN	NaN
Q9Y4G6	1.1273e+06	20.1044	NaN	NaN	NaN	NaN
Q9Y4H2	1	NaN	NaN	NaN	NaN	NaN
Q9Y4R8	1.6341e+06	NaN	NaN	NaN	18.0101	NaN
Q9Y4W2-2	1	NaN	NaN	NaN	NaN	NaN
Q9Y4Z0	1.4193e+06	19.1486	NaN	NaN	NaN	NaN
Q9Y5A9	1	NaN	22.0938	NaN	NaN	NaN
Q9Y5B6	266780	18.0253	NaN	NaN	NaN	NaN
Q9Y5B9	1	NaN	NaN	NaN	NaN	NaN
Q9Y5K6	1	NaN	NaN	NaN	NaN	NaN
Q9Y5P4-2	543310	NaN	NaN	NaN	NaN	NaN
Q9Y5P6	1	NaN	NaN	NaN	19.7552	19.3278
Q9Y5Q8	1	NaN	NaN	NaN	NaN	18.9685
Q9Y5Q9	240840	17.8777	NaN	NaN	NaN	NaN
Q9Y5S9-2	624840	19.2531	NaN	NaN	NaN	NaN
Q9Y5T5-5	1.6362e+06	20.6419	NaN	NaN	NaN	NaN
Q9Y5X3	1	NaN	NaN	NaN	19.3697	NaN
Q9Y5Y2	1	NaN	NaN	NaN	NaN	22.5458
Q9Y678	15695995	21.2143	NaN	NaN	21.5452	19.9133
Q9Y6A4	1	NaN	NaN	NaN	NaN	NaN
Q9Y6D6	955950	19.8666	NaN	NaN	NaN	NaN
Q9Y6G9	4539098	NaN	NaN	NaN	NaN	20.0457
Q9Y6K5	1	NaN	NaN	NaN	21.258	18.6634
Q9Y6W5	1	NaN	NaN	NaN	NaN	NaN
Q04837	1	NaN	NaN	NaN	NaN	21.7356
P09496-2	1	NaN	NaN	NaN	NaN	21.3715
G8JL86	1	NaN	NaN	NaN	NaN	21.2809
Q15646	1	NaN	NaN	NaN	NaN	21.188
F5GWP8	1	NaN	21.8762	NaN	NaN	NaN
Q15717	1	NaN	NaN	NaN	20.0829	21.0506
Q969M3	1	NaN	NaN	NaN	NaN	20.8968
J3KPZ3	1	NaN	NaN	NaN	NaN	20.8055
Q6R327	1	NaN	NaN	NaN	20.3436	20.7552
Q12907	1	NaN	NaN	NaN	20.1481	20.7148
P49257	1	NaN	21.0805	NaN	20.0906	20.6871
H7BY36	1	NaN	NaN	NaN	NaN	20.6786
Q99805	1	NaN	NaN	NaN	20.3364	20.6665
Q9UJX3-2	1	NaN	NaN	NaN	NaN	20.6026
Q95365	1	NaN	NaN	NaN	NaN	20.4166
E7EQZ4	1	NaN	NaN	NaN	NaN	20.3976
M0QZR4	1	NaN	NaN	NaN	20.1975	20.2915
Q7L4I2-2	1	NaN	NaN	NaN	NaN	20.2573
Q13439-3	1	NaN	NaN	NaN	NaN	20.242
Q9BVK6	1	NaN	NaN	NaN	19.5702	20.2347
E7ER45	1	NaN	NaN	NaN	NaN	20.2078
P49721	1	NaN	NaN	NaN	NaN	20.2024
O14776-2	1	NaN	NaN	NaN	19.9349	20.1005
I3L4S8	1	NaN	NaN	NaN	NaN	20.0965
F5H365	1	NaN	NaN	NaN	20.1596	20.0746
P09497-2	1	NaN	NaN	NaN	NaN	20.0139
H3BVD2	1	NaN	NaN	NaN	NaN	19.9353
B4E2T8	1	NaN	NaN	NaN	NaN	19.8382
Q9P000-2	1	NaN	NaN	NaN	19.8452	19.8214
Q8NBJ4-2	1	NaN	NaN	NaN	NaN	19.8154
E9PBA6	1	NaN	NaN	NaN	NaN	19.6914
M0QZW1	1	NaN	NaN	NaN	NaN	19.6818
Q53G44	1	NaN	NaN	NaN	NaN	19.6691
F5H6E2	1	NaN	NaN	NaN	NaN	19.6568
F5H5V4	1	NaN	NaN	NaN	NaN	19.6454
O14828-2	1	NaN	NaN	NaN	NaN	19.6128
F8VNX8	1	NaN	NaN	NaN	NaN	19.608
Q08380	1	NaN	NaN	NaN	NaN	19.6062
Q01650	1	NaN	NaN	NaN	NaN	19.5556
M0R389	1	NaN	NaN	NaN	19.6727	19.5319
Q9UKD2	1	NaN	NaN	NaN	NaN	19.5144
P04844-2	1	NaN	NaN	NaN	NaN	19.4737
Q5R363	1	NaN	NaN	NaN	NaN	19.4727
G3V1U5	1	NaN	NaN	NaN	NaN	19.4676
Q9UMW8	1	NaN	NaN	NaN	NaN	19.4621
P36404	1	NaN	NaN	NaN	NaN	17.0983
Q99584	1	NaN	NaN	NaN	NaN	15.5062
E9PB51	1	NaN	NaN	NaN	18.8292	19.3154
P04843	1	NaN	NaN	NaN	NaN	19.3109
Q6ZRP7	1	NaN	NaN	NaN	19.2076	19.2857
O43237	1	NaN	NaN	NaN	NaN	NaN
O95721	1	NaN	NaN	NaN	NaN	19.2449
E9PAR5	1	NaN	NaN	NaN	NaN	19.1594
Q96KR1	1	NaN	NaN	NaN	NaN	19.1358
P16435	1	NaN	NaN	NaN	NaN	19.0858
Q96ME1-4	1	NaN	NaN	NaN	18.7933	19.0795
Q9UHD2	1	NaN	NaN	NaN	NaN	19.0794
E7ET49	1	NaN	19.2094	NaN	19.0775	19.0564
Q04941	1	NaN	NaN	NaN	NaN	19.0373
Q99816	1	NaN	NaN	NaN	NaN	18.9783
B4DME9	1	NaN	NaN	NaN	18.9425	18.9697
Q8TD55	1	NaN	NaN	NaN	NaN	18.9499
O60488-2	1	NaN	NaN	NaN	NaN	18.9129
A9R9N8	1	NaN	NaN	NaN	NaN	18.8935
O43379	1	NaN	NaN	NaN	NaN	18.8933
B3KSP0	1	NaN	NaN	NaN	18.694	18.8199
F5GZU5	1	NaN	NaN	NaN	NaN	18.7934
P00387-2	1	NaN	NaN	NaN	NaN	18.7719
O00273	1	NaN	NaN	NaN	NaN	18.7623
Q96AZ6	1	NaN	NaN	NaN	19.0787	18.7399
Q8N5A5-3	1	NaN	NaN	NaN	NaN	18.7144
F5H4I2	1	NaN	NaN	NaN	NaN	18.7035
Q969X5-2	1	NaN	NaN	NaN	NaN	18.6518
C9JIM8	1	NaN	NaN	NaN	NaN	18.6267
E9PMI6	1	NaN	NaN	NaN	NaN	18.6158
O94992	1	NaN	NaN	NaN	NaN	18.5916
P0C5J1	1	NaN	NaN	NaN	NaN	18.5654
H0YLF5	1	NaN	NaN	NaN	NaN	18.5251
I3L0N3	1	NaN	NaN	NaN	NaN	18.5227
P53004	1	NaN	NaN	NaN	NaN	NaN
Q8N3D4	1	NaN	NaN	NaN	NaN	18.4357
P30685	1	NaN	NaN	NaN	NaN	18.4301
B7Z7X8	1	NaN	NaN	NaN	NaN	18.4241
Q86VQ1	1	NaN	NaN	NaN	NaN	18.3891
E9PC26	1	NaN	NaN	NaN	NaN	18.3633
P28482	1	NaN	NaN	NaN	NaN	18.3527
Q86U90	1	NaN	NaN	NaN	NaN	18.3205
O75663	1	NaN	NaN	NaN	18.6878	18.3171
H7BZ50	1	NaN	NaN	NaN	NaN	18.3034
Q5JSB5	1	NaN	NaN	NaN	NaN	18.2472
Q9NZ01	1	NaN	NaN	NaN	NaN	18.2159
A6NDA1	1	NaN	NaN	NaN	NaN	18.2152
Q9Y5N6	1	NaN	NaN	NaN	NaN	18.1841
F5H357	1	NaN	NaN	NaN	18.0896	18.1703
K7EK35	1	NaN	NaN	NaN	NaN	18.166
O75146	1	NaN	NaN	NaN	NaN	18.1275
O75044	1	NaN	NaN	NaN	NaN	18.1266
P20338	1	NaN	NaN	NaN	NaN	18.1242
Q9Y3T9	1	NaN	NaN	NaN	NaN	18.1011
Q5T8Z4	1	NaN	NaN	NaN	NaN	18.0872
Q96HG1	1	NaN	NaN	NaN	NaN	18.0287
P13674-3	1	NaN	NaN	NaN	NaN	18.0236
H0YCY6	1	NaN	NaN	NaN	18.3451	18.0219
Q9Y5X1	1	NaN	NaN	NaN	NaN	18.0215
I3L0Y9	1	NaN	NaN	NaN	NaN	18.0165
H0YDE3	1	NaN	NaN	NaN	NaN	18.0142
E7EUL7	1	NaN	NaN	NaN	NaN	17.9871
O43294-2	1	NaN	NaN	NaN	18.4067	17.9818
H3BM14	1	NaN	NaN	NaN	NaN	17.9549
P45985	1	NaN	NaN	NaN	18.0372	17.9504
M0QZ22	1	NaN	NaN	NaN	17.6959	17.9413
B4DNL7	1	NaN	NaN	NaN	NaN	17.9208
P51571	1	NaN	NaN	NaN	NaN	17.8542
P61224-2	1	NaN	NaN	NaN	NaN	17.8306
G5E9M8	1	NaN	NaN	NaN	NaN	17.813
P07099	1	NaN	NaN	NaN	NaN	17.7757
C9IYS7	1	NaN	NaN	NaN	NaN	17.7738
M0R221	1	NaN	NaN	NaN	NaN	17.7305
B4DM50	1	NaN	NaN	NaN	NaN	17.7034
Q9P2E3	1	NaN	NaN	NaN	NaN	17.6758
Q9BUH6	1	NaN	NaN	NaN	NaN	17.6713
Q9Y5S2	1	NaN	NaN	NaN	NaN	17.6546
I3L1P8	1	NaN	NaN	NaN	NaN	17.6166
A0AVT1	1	NaN	NaN	NaN	NaN	17.6028
P68036	1	NaN	NaN	NaN	NaN	17.5641
E7EWM3	1	NaN	NaN	NaN	NaN	17.4575
A2AEA2	1	NaN	NaN	NaN	NaN	17.4002
Q5VIR6-4	1	NaN	NaN	NaN	NaN	17.3907
K7EPD6	1	NaN	NaN	NaN	NaN	17.1833
P23743	1	NaN	NaN	NaN	NaN	17.1648
Q9Y333	1	NaN	NaN	NaN	NaN	17.0624
Q14789	1	NaN	NaN	NaN	NaN	17.0176
Q9UBM7	1	NaN	NaN	NaN	NaN	16.9655
H3BPR3	1	NaN	NaN	NaN	NaN	16.8834
Q9UHR4	1	NaN	NaN	NaN	NaN	16.8444
Q96B36-2	1	NaN	NaN	NaN	NaN	16.7749
Q9Y248	1	NaN	NaN	NaN	NaN	16.7118
H7C1M5	1	NaN	NaN	NaN	NaN	16.694
Q9H425	1	NaN	NaN	NaN	NaN	16.4356
Q15291-2	1	NaN	NaN	NaN	NaN	16.279
Q96BY7	1	NaN	NaN	NaN	NaN	15.8608
Q5JR04	1	NaN	NaN	NaN	19.9204	20.5597
E9PGR2	1	NaN	NaN	NaN	18.6745	19.1516
[truncated: 281 more rows]

## Sheet: PNPT1 LFQ Intensities
Majority protein ID	Log2 PNPT1 (-) R1	Log2 PNPT1 (-) R2	Log2 PNPT1 (-) R3	Log2 PNPT1 (+) R1	Log2 PNPT1 (+) R2	Log2 PNPT1 (+) R3	Log2 PNPT1 (+) R4
A6NEM2	NaN	NaN	NaN	NaN	19.8768	19.892	19.8491
A6NGS4	NaN	NaN	NaN	NaN	17.7559	NaN	17.8768
A6NJA2	16.5525	16.1559	NaN	NaN	19.8349	20.0991	20.2504
H0YEL5	NaN	NaN	NaN	18.3977	18.737	18.4074	17.564
A8K092	NaN	NaN	NaN	NaN	19.8624	20.5385	20.9313
F5H4R9	19.85	17.6467	17.0324	NaN	19.4922	NaN	20.0544
A8K3Z3	18.0428	NaN	NaN	19.5809	19.587	NaN	19.649
C9J0K6	NaN	NaN	NaN	NaN	20.3179	20.194	20.1895
A8MUB1	20.0709	20.3522	20.5106	22.4024	22.6608	22.6285	22.8198
B0QY90	NaN	NaN	NaN	19.4009	19.9693	NaN	NaN
B0V043	19.6572	19.0529	16.398	20.4634	20.2841	20.5739	20.825
B0YIW6	20.7781	20.6348	20.1524	21.4008	21.0778	21.1358	21.2144
B1AH89	NaN	NaN	NaN	NaN	NaN	18.6901	19.0122
B1AK87	NaN	NaN	NaN	19.7054	20.0823	19.8831	20.3453
E9PJW9	16.7612	NaN	NaN	19.4826	19.043	NaN	NaN
G3V4W0	16.9607	16.8301	NaN	21.1548	20.7057	20.7699	20.8293
H0YHC3	18.0241	16.9139	16.6142	19.8766	19.9147	20.0145	20.0421
B3KQT9	NaN	NaN	NaN	19.2644	18.9227	19.0158	19.1121
B3KRS5	19.2255	17.8586	18.1294	NaN	20.0534	20.2797	NaN
B4DMT5	18.0844	17.1424	NaN	20.199	20.2042	20.0989	19.7773
D6RAX7	NaN	NaN	NaN	18.9349	19.3571	NaN	NaN
B3KTM6	20.0918	18.6351	17.7366	NaN	NaN	20.6831	NaN
B4DDF4	NaN	NaN	NaN	21.3145	21.1982	21.0598	21.1093
F5H3X9	18.9988	18.4099	NaN	21.7228	21.5816	21.8423	23.178
F5H698	17.2402	NaN	NaN	19.261	19.0902	19.1761	NaN
B4DF96	NaN	NaN	NaN	18.9044	19.2816	NaN	19.0277
B4DFL2	NaN	NaN	NaN	NaN	17.8605	18.1052	17.6861
F5GYC4	NaN	NaN	NaN	NaN	19.1369	NaN	19.4082
B4DH52	18.0571	19.8607	17.4057	20.0394	NaN	NaN	19.6479
B4DIH5	NaN	NaN	NaN	17.9845	NaN	NaN	18.3436
B4DJ66	NaN	NaN	NaN	NaN	19.1125	19.3699	19.7753
B4DJ96	NaN	NaN	NaN	19.8136	19.9998	19.7714	19.8547
B4DK30	17.4737	NaN	16.9894	20.4901	20.513	20.3637	20.4942
B4DM82	NaN	NaN	NaN	21.2784	20.0674	19.5142	21.7409
P32322	17.1816	18.0093	17.4022	NaN	19.3705	19.203	18.8714
B4DNN3	19.5065	18.7478	NaN	20.7973	20.3309	20.422	20.255
B4DR52	19.9398	21.2926	21.305	21.367	21.2523	21.4081	21.3734
F5H2G3	NaN	NaN	NaN	19.2371	18.7051	18.7476	18.6222
B4E0X8	NaN	NaN	NaN	19.6476	19.5422	19.4607	NaN
P26641	21.7675	21.6846	21.6257	23.3142	23.2737	23.4516	23.5834
B4DUB5	16.8395	NaN	NaN	18.6967	17.9002	NaN	NaN
B4DUT7	19.5037	NaN	NaN	NaN	20.0597	19.8444	19.9357
B4DV79	19.2373	16.8899	16.9325	20.9166	20.7988	20.7524	20.765
E9PDK5	NaN	NaN	NaN	19.0163	19.3318	19.3967	19.464
B4DVQ5	19.292	NaN	NaN	20.1174	20.4246	20.2403	20.4561
Q96KB5	17.2056	NaN	NaN	NaN	NaN	18.6172	NaN
B4DZI8	18.4867	16.829	NaN	20.7743	20.2894	20.1041	19.5548
B4DZM8	19.5227	16.2266	NaN	20.6467	20.6868	20.6244	20.8321
B4DZP5	NaN	NaN	NaN	NaN	NaN	19.1104	18.8892
B4E241	NaN	NaN	NaN	19.818	20.184	NaN	NaN
E9PHA6	NaN	NaN	NaN	NaN	NaN	19.0787	18.8662
B5MCE7	NaN	NaN	NaN	NaN	NaN	18.6869	18.3651
B7Z254	19.361	16.6489	NaN	20.3247	20.7245	21.1416	21.2734
B5MDF5	20.7327	19.7333	19.3268	21.2787	21.043	21.3454	21.8197
B5ME91	NaN	NaN	NaN	NaN	19.0488	NaN	19.2222
E7EW69	NaN	NaN	NaN	NaN	19.5543	19.1639	19.2358
E7EPB3	NaN	NaN	NaN	21.9836	21.8558	21.7534	NaN
F8W1R7	20.8232	21.3635	21.6024	21.0107	21.1781	21.3988	21.2365
B7ZC38	19.1255	16.4223	NaN	21.1322	21.0899	21.286	20.8108
D6REX3	18.1619	NaN	NaN	20.2651	NaN	NaN	NaN
B9ZVX0	21.1821	21.1259	20.8639	19.154	19.7432	19.0878	19.5968
C9IZE4	16.9623	NaN	NaN	19.67	19.7166	19.8095	19.768
C9JE98	NaN	NaN	NaN	20.2792	19.285	20.2882	18.7533
C9J4M6	NaN	NaN	NaN	17.3195	19.0142	19.0691	NaN
C9J381	NaN	NaN	NaN	NaN	19.9368	19.0507	19.9342
G3XAL7	NaN	NaN	NaN	19.2963	19.9565	19.5645	19.767
C9J5D1	17.3356	17.5489	NaN	NaN	NaN	18.6745	NaN
C9J9K3	17.7069	17.2483	17.1954	20.6219	20.7162	20.1562	NaN
C9J9M8	NaN	NaN	NaN	NaN	19.4781	19.9045	NaN
C9JGI3	NaN	NaN	NaN	NaN	18.2876	18.1977	NaN
Q15637-4	NaN	NaN	NaN	NaN	NaN	18.6628	18.7066
C9JMU5	NaN	NaN	NaN	NaN	19.3353	19.3241	19.655
C9JXB8	19.2504	18.7576	18.6062	21.9706	21.6924	21.9776	21.5872
C9JU95	NaN	17.3254	NaN	NaN	19.734	NaN	19.3866
D3DQV9	19.9314	18.2196	17.9453	20.6491	20.954	20.7083	20.5223
D3YTB1	19.9458	19.7067	19.0365	22.1232	21.6784	20.712	21.9093
D6RAF8	NaN	NaN	NaN	20.9798	20.5029	20.3468	NaN
D6RAN4	20.6807	21.2171	21.0487	21.6847	21.7215	21.7251	21.6681
D6RGI3	NaN	NaN	NaN	NaN	20.195	20.222	19.8772
E5RHT6	NaN	NaN	NaN	NaN	19.628	NaN	19.7094
E5RJ68	NaN	NaN	NaN	19.9711	20.0124	20.0454	19.9834
E7EM48	19.6057	17.93	17.3766	20.6078	20.3571	20.2433	20.4767
E7ENH9	19.5206	17.085	NaN	21.5315	20.8973	21.6559	22.0919
H0YCK3	NaN	NaN	NaN	20.0368	19.907	20.3553	NaN
P29401	NaN	NaN	NaN	21.4583	20.8814	20.5441	21.0696
E7ES33	NaN	NaN	NaN	21.5685	21.4046	21.828	21.5857
E7ETK0	19.7446	19.5935	19.5007	NaN	21.9868	21.7058	21.3693
E7EPL4	19.4952	17.5617	NaN	20.1217	19.5851	20.4508	20.0175
E7EPN9	17.1329	NaN	NaN	20.1459	20.1097	20.4286	19.4146
E7EPV7	18.4251	NaN	NaN	22.5104	22.33	22.3389	21.8879
E7EQR4	NaN	NaN	NaN	19.3576	19.6438	19.7306	19.3632
E7ESM6	19.2284	17.7863	NaN	20.8843	21.0288	21.0817	21.1041
E7ET98	NaN	NaN	17.7122	NaN	19.5338	19.2144	NaN
E7EX73	23.096	21.9978	21.5878	24.3998	24.703	24.3955	24.1729
H0YM23	NaN	NaN	NaN	19.699	20.0744	20.0751	NaN
E7EVA0	NaN	NaN	NaN	20.4137	NaN	20.1839	20.2057
E7EWF1	21.2761	20.5223	18.2905	23.2626	22.9207	22.9361	22.9231
E7EWG4	NaN	NaN	NaN	NaN	19.5519	NaN	18.9794
E7EX81	25.0694	20.7253	23.2035	22.2728	22.5036	22.2754	22.2713
F8VZJ2	NaN	NaN	NaN	21.0526	21.0745	20.8223	21.1434
H0YKD8	NaN	NaN	NaN	22.7142	21.7537	23.0021	23.0086
E9PCI3	18.1667	NaN	NaN	20.126	20.193	20.2912	19.7788
E9PCY7	16.3112	16.1429	NaN	NaN	20.796	NaN	20.5824
E9PD53	NaN	NaN	NaN	21.7464	21.8471	20.9516	21.9298
E9PF10	20.5227	18.8607	19.5765	NaN	NaN	NaN	18.6323
E9PGR0	NaN	NaN	NaN	19.6704	19.6908	19.7569	20.2002
E9PH29	NaN	NaN	NaN	NaN	19.2602	20.0942	NaN
E9PHA2	NaN	NaN	NaN	NaN	NaN	20.5499	19.9873
E9PI87	NaN	15.1997	NaN	NaN	19.6652	19.5358	19.5853
E9PK01	22.0089	22.1552	20.3259	23.0767	22.9713	23.068	22.9376
E9PLL6	19.2516	18.9051	18.7279	NaN	NaN	NaN	21.5751
E9PMD7	NaN	NaN	NaN	NaN	19.8071	19.2472	19.7858
F5GWB8	NaN	NaN	NaN	21.3353	21.4383	21.3962	21.0263
F5GWK3	17.4073	NaN	NaN	19.5191	19.6434	19.7695	NaN
F5GWT4	17.1276	NaN	NaN	20.1514	19.5118	19.5138	19.387
F5H2G1	20.3323	18.5443	17.3527	20.0189	20.0628	19.8108	19.6417
F5H169	NaN	NaN	NaN	NaN	19.3572	18.6293	NaN
F5GYN4	17.0576	NaN	NaN	NaN	NaN	18.9406	20.1767
F5GYQ4	NaN	NaN	NaN	NaN	20.3096	19.5346	NaN
F5GYZ3	NaN	NaN	NaN	20.6384	NaN	20.3779	20.3324
F5GZ16	18.5888	NaN	NaN	20.8149	20.8077	20.8598	20.8536
F5H012	16.4637	17.0145	NaN	22.409	22.9508	23.2755	22.0818
F5H048	16.9304	NaN	NaN	20.3869	20.1253	20.0096	NaN
F5H1Z9	NaN	NaN	NaN	21.7929	21.6562	19.3452	21.0489
G3V1M7	18.6204	NaN	18.6165	22.7149	22.7248	22.4388	22.3038
Q9UDY2-3	NaN	NaN	NaN	NaN	20.2229	18.8199	18.9875
F5H365	20.8062	NaN	NaN	NaN	NaN	18.4777	NaN
F5H559	19.1677	18.2245	18.6983	NaN	NaN	19.2237	19.9746
F5H6K0	20.0234	19.4407	16.8968	21.4587	21.4162	21.292	21.4786
F5H721	NaN	NaN	NaN	19.8347	19.1103	19.424	18.4904
F5H7G7	NaN	NaN	NaN	19.9944	19.9174	20.2308	18.5561
F5H897	20.5355	21.486	21.5485	20.3757	20.5688	20.4871	20.9362
F5H8I7	18.0844	NaN	NaN	21.8576	21.5085	21.848	21.2916
F5H8K4	17.9032	NaN	NaN	20.5313	20.4215	20.6299	20.8964
H7C3I1	NaN	NaN	NaN	NaN	20.5542	20.3551	20.2381
F8W845	NaN	NaN	NaN	20.0639	20.0004	NaN	NaN
F8VPD4	18.888	17.2121	NaN	20.3865	20.2045	20.3391	20.763
Q13492-3	17.2922	17.2855	NaN	NaN	18.8406	18.9117	NaN
F8VXY0	21.5486	21.4567	21.1288	23.1079	22.7415	22.7858	22.1646
F8VTY8	NaN	NaN	NaN	20.4865	20.2067	19.8348	19.8963
F8VVA7	19.6405	19.9876	19.834	NaN	20.9003	20.6209	20.9951
Q5JP53	24.2119	23.3848	23.7228	24.6959	24.6481	25.187	24.9599
F8W1A4	NaN	NaN	NaN	NaN	18.5453	19.453	NaN
P51148	19.9545	19.8977	20.2663	18.7009	18.4924	NaN	NaN
Q13439-3	NaN	NaN	NaN	22.2158	21.763	21.9821	21.1649
F8W9D9	18.1995	17.4389	NaN	NaN	19.4591	NaN	NaN
F8W9S7	NaN	NaN	NaN	NaN	19.792	19.8657	19.9461
G3V1C3	19.8995	19.583	18.634	NaN	NaN	18.7366	20.2079
G5E9E7	15.6084	NaN	NaN	20.3146	NaN	20.3406	NaN
G3V1U4	NaN	NaN	NaN	NaN	18.1218	17.8921	18.3088
P11586	23.234	23.2244	22.9162	23.8462	23.9992	24.0177	24.0662
G5E9B2	20.2367	19.8146	18.8474	23.9463	23.5305	23.6892	23.5432
H3BQF1	NaN	NaN	NaN	NaN	18.9936	NaN	19.1247
H0YH39	NaN	NaN	NaN	NaN	NaN	19.2908	19.0322
G8JLD5	NaN	NaN	NaN	19.4189	19.6835	19.771	19.8259
H0Y2Y8	NaN	NaN	NaN	21.0277	20.6067	NaN	NaN
H0Y4R1	16.7179	NaN	NaN	22.0281	22.6752	21.3622	21.7971
H0YG33	18.7406	18.1381	17.9313	23.3794	21.7833	22.505	22.9616
H0YGP4	22.2192	23.0524	22.8908	23.3273	23.8634	23.4953	23.6296
H0YH67	NaN	NaN	NaN	22.137	20.9066	21.5133	19.616
H3BQN4	NaN	NaN	NaN	21.5173	21.0715	20.8185	21.3588
H7BYW0	17.7921	NaN	NaN	18.5279	19.229	18.8665	18.963
H7BYW1	NaN	NaN	NaN	19.1547	NaN	19.7676	19.5438
I3L0H8	NaN	NaN	NaN	NaN	20.7521	20.7197	NaN
I3L1Y9	NaN	NaN	NaN	NaN	NaN	19.8113	19.095
I3L397	NaN	NaN	NaN	NaN	20.7161	21.3284	21.7851
O00148	19.2685	18.4213	17.433	20.8025	21.0976	20.8169	21.2843
O00154-6	18.6899	NaN	NaN	19.7546	17.8218	19.6614	19.9493
O00170	17.2048	NaN	NaN	19.8741	19.6385	19.5206	19.987
O00231	19.9608	18.3667	16.8484	21.3191	21.1825	21.2361	21.4503
O00232	NaN	NaN	NaN	20.14	20.1195	20.4466	20.428
O00410	20.939	20.556	20.8038	20.3902	20.3942	20.9018	21.1123
O00425	NaN	NaN	NaN	NaN	19.1665	19.168	19.0108
O00487	16.722	NaN	NaN	NaN	19.4918	19.6534	NaN
O00499-9	NaN	NaN	NaN	19.8627	19.3432	20.3188	20.0312
O00571	21.0996	20.3443	19.8723	22.0622	21.9209	22.08	21.745
O00743-2	18.0817	17.5414	17.7571	19.5241	NaN	19.5333	19.893
P47813	19.0136	18.2504	18.4639	20.3582	20.3052	19.7906	NaN
O14617	NaN	NaN	NaN	20.4858	20.1291	20.1653	20.1669
O14818	20.2334	NaN	NaN	20.6163	21.506	20.7614	21.1608
O14879	NaN	NaN	NaN	21.4362	21.4508	21.5251	21.802
P19105	19.4052	20.4955	20.8417	20.6885	20.1657	20.5013	20.635
O14980	20.5766	20.2692	20.3028	20.1869	19.7341	20.0546	20.4969
O15027-2	NaN	NaN	NaN	NaN	NaN	20.4566	20.0121
O15357	NaN	NaN	NaN	19.5435	19.64	19.4778	19.371
O15372	17.6836	17.2498	17.3773	19.4104	NaN	19.0887	NaN
O43175	21.8316	21.2822	21.315	22.585	22.545	22.7752	22.8078
O43399	21.6915	21.6807	22.4941	NaN	20.2062	20.6693	20.4059
O43707	16.0637	NaN	NaN	19.5496	NaN	NaN	19.3106
O43809	NaN	NaN	NaN	19.5992	19.9479	19.7165	NaN
O60343-2	17.7645	NaN	NaN	18.0654	18.4022	18.6387	18.5291
O60506-4	18.872	18.4696	18.432	21.2024	21.2065	20.9967	20.9319
O60664	17.8416	18.9723	19.1098	NaN	20.4341	20.4503	19.7951
O60701	21.8678	22.2757	22.3729	22.3772	22.4919	22.4316	23.0035
O60763	20.8644	19.3725	18.6578	21.0739	21.3169	20.8934	21.2112
O60884	16.5924	NaN	NaN	21.167	NaN	17.9383	NaN
O75369-6	NaN	NaN	NaN	NaN	19.2435	19.6493	NaN
O75531	18.1355	18.9267	19.9162	NaN	19.5534	19.5952	19.71
O75533	NaN	16.5352	NaN	19.4293	NaN	19.5123	NaN
O75643	NaN	NaN	NaN	20.0164	20.2445	20.1656	19.9816
O75717	NaN	NaN	NaN	NaN	17.2965	16.6547	NaN
O75874	NaN	NaN	NaN	NaN	19.6732	19.638	19.2337
O76031	NaN	NaN	NaN	NaN	20.7277	NaN	20.3887
O94776	18.9535	17.0062	NaN	19.5668	19.7114	19.7905	NaN
O95163	19.251	18.0986	16.9196	19.3144	19.742	20.0603	20.6428
O95336	NaN	NaN	NaN	NaN	18.5358	18.7647	NaN
O95347	21.6405	21.2702	21.0203	21.7179	21.6461	21.4788	21.3305
O95373	17.2521	17.6073	NaN	NaN	20.0481	20.5681	20.7388
O95433	NaN	NaN	NaN	20.3516	20.5884	20.6096	20.7026
O95786	NaN	NaN	NaN	20.286	20.1235	20.407	20.649
O95817	NaN	NaN	NaN	20.693	20.5036	20.9683	19.424
P00338	16.9919	NaN	NaN	20.0102	19.9651	19.5497	20.7927
P00558	NaN	NaN	NaN	19.9444	19.344	19.2855	20.4928
Q5T9B7	NaN	NaN	NaN	NaN	NaN	18.8766	18.2748
P00966	20.5435	20.4984	20.6429	22.7896	22.0185	22.3213	22.6032
P02545-2	NaN	18.3981	NaN	24.1255	24.2645	24.1451	23.8532
P04083	NaN	NaN	NaN	21.8657	21.8135	21.9933	22.4232
P04150-9	NaN	NaN	NaN	20.2576	20.7132	20.2748	20.31
P04181	NaN	NaN	NaN	19.7383	20.0802	19.9625	20.0633
P04183	NaN	NaN	NaN	NaN	18.8536	19.0772	18.2724
P04406	NaN	NaN	NaN	22.7112	23.884	21.9037	24.307
P04792	21.3258	20.8511	19.7531	25.3194	25.5901	25.6401	25.3823
P05161	NaN	NaN	NaN	NaN	NaN	21.1629	23.3846
P05198	18.6414	17.2328	NaN	20.8805	20.6616	20.4523	20.5663
P05387	20.8501	20.5483	20.5521	23.2785	23.3261	23.06	23.0379
P05388	20.7081	19.6019	18.3593	22.4662	22.555	22.6472	22.4089
P05783	22.0723	21.3462	21.5859	23.5087	23.6825	23.5425	23.177
P06493	20.7813	20.6446	20.4513	22.2028	22.336	22.447	22.4394
P06576	18.7359	18.3456	NaN	NaN	20.0752	20.1157	20.2437
P06733	19.9052	19.5862	19.4324	22.1609	21.2887	20.7837	23.183
P06748-2	NaN	NaN	NaN	23.5077	23.3881	23.2008	22.7115
P07195	NaN	NaN	NaN	20.926	20.301	20.2793	20.826
P07237	NaN	NaN	NaN	20.6439	20.1901	20.4306	20.322
P07355	20.9599	19.984	19.2646	22.4027	22.3601	21.9898	22.2959
P07737	NaN	NaN	18.6405	21.3401	20.829	20.999	21.5124
P07814	21.3748	19.4278	16.9318	23.2088	22.8297	22.9212	22.9075
P07900	22.5595	21.2806	20.733	22.9424	23.1016	23.4741	23.5274
P08237	21.4335	21.7511	20.9264	21.4137	21.9368	22.0034	22.0471
P08238	24.2806	23.6237	23.4221	25.3083	25.3611	25.7083	25.9742
P08670	23.6246	23.5311	23.8338	25.7928	25.8883	25.888	25.7034
P0CW22	21.4411	21.2554	21.4143	22.9231	23.3259	23.4526	22.7796
P09429	18.3442	NaN	NaN	NaN	NaN	NaN	19.8845
P09874	16.6472	16.2612	NaN	20.3569	20.0808	20.1071	20.2971
P09913	NaN	NaN	NaN	19.8007	NaN	20.4817	20.6252
P09914	NaN	NaN	NaN	22.9288	23.0026	23.0096	23.4478
P10599	NaN	NaN	NaN	NaN	20.5417	20.7375	20.6638
P10809	23.4849	23.4453	23.3316	26.7974	27.182	26.7354	27.0359
P10909-4	NaN	NaN	NaN	21.0924	21.0346	21.1144	21.2885
P11021	20.0062	20.8657	20.5204	23.7719	23.8559	23.8549	23.9414
P11142	21.4614	21.7308	21.3723	24.6334	23.9865	24.1519	24.3578
P11172	16.8996	NaN	NaN	19.2782	20.5537	19.9926	20.008
Q5T4U5	17.9415	19.8189	19.3121	19.3552	19.5969	NaN	19.7358
P11940	NaN	NaN	NaN	22.9087	23.129	23.003	22.8645
P12270	NaN	NaN	NaN	20.6468	20.0239	20.5179	19.6919
P12956	20.3676	19.9296	19.7862	22.5301	22.4374	22.4739	22.6389
P13010	19.594	19.3859	19.1272	22.3616	22.2664	22.2572	22.3504
P13639	21.7619	21.1181	20.9048	24.3247	24.6547	24.3847	24.6169
P13797	NaN	NaN	NaN	20.9306	21.5804	21.5373	21.5123
P13804-2	NaN	NaN	NaN	19.9054	19.3831	19.8086	19.5051
P14618	23.9242	23.5698	23.4864	26.0802	25.8182	25.8633	26.1925
P14625	20.0348	20.3045	19.1461	22.8385	22.9295	23.2385	23.0162
P15170-2	19.1327	18.5209	NaN	20.8346	20.3247	20.2339	20.1286
P15880	20.4316	20.4788	20.1868	22.138	22.7348	22.7406	22.9651
P16403	18.6563	18.581	18.5348	22.2665	22.5685	22.4517	22.0853
P17655	18.9838	17.9356	NaN	21.0561	20.8121	20.8484	21.0626
P17812	21.1149	21.1951	21.002	21.5109	21.2328	21.5616	21.8587
P17844	20.3987	20.2026	19.7045	21.639	21.6737	21.607	21.5864
P17858	19.8974	20.3077	20.0927	NaN	19.956	20.5907	20.6184
P17931	NaN	NaN	NaN	NaN	19.4007	19.4048	19.9565
P17980	NaN	NaN	NaN	NaN	20.0111	19.7295	20.2265
P17987	22.7047	22.2975	22.3353	23.8553	24.1449	24.025	23.9492
P18077	NaN	NaN	NaN	22.2952	21.7057	21.5936	21.0362
P18085	19.321	19.1783	19.1583	NaN	22.2657	21.3825	22.5339
P18124	20.7058	20.3134	19.9573	23.0799	23.0478	23.196	22.9083
P18206-2	19.9038	16.7169	NaN	21.8763	21.9621	22.4034	22.2007
P18621	19.7865	19.2052	19.2402	22.6129	22.5251	22.3077	22.3461
P19525	NaN	NaN	NaN	21.7109	21.5882	21.4273	21.3285
P19623	17.2631	17.0624	NaN	19.8432	19.8745	18.7223	20.1567
P20290-2	NaN	NaN	NaN	22.7183	21.5645	22.3597	21.5407
P20591	NaN	NaN	NaN	22.1535	21.7433	22.0597	22.3023
P21333-2	22.2155	19.7106	18.975	23.6233	23.7129	24.0576	24.2579
P22102	18.8461	17.3215	NaN	20.8935	20.6855	20.9966	21.3451
P22234	19.6283	19.2877	18.965	21.8236	21.6754	21.8905	21.9893
P22314	21.034	18.44	17.6239	22.0568	22.2741	22.6521	23.0758
P22626	NaN	NaN	NaN	19.7551	20.3696	20.7474	21.8449
P23246	19.0342	18.3847	17.18	20.6269	20.3325	20.1842	20.1952
Q9NRH3	NaN	NaN	NaN	NaN	19.4008	19.1621	NaN
P23381	18.5139	NaN	NaN	20.9871	20.9943	20.9497	20.9934
P23396	23.5905	23.32	22.7792	23.9887	24.2569	24.2204	24.5611
P23528	NaN	NaN	NaN	21.8361	21.4322	20.9303	21.854
P23919	18.7981	18.0551	NaN	20.3396	20.3332	19.084	20.0003
P23921	18.1757	18.2009	NaN	21.8903	21.8198	21.8462	22.1999
P24534	NaN	NaN	NaN	20.3775	20.3309	20.4784	20.4524
P24752	NaN	NaN	NaN	20.5846	20.2409	20.2109	19.9703
P25205	17.7121	NaN	NaN	21.2922	20.699	20.6545	20.6674
P25398	18.0336	NaN	NaN	22.2092	22.3936	NaN	NaN
P25685	NaN	NaN	NaN	22.04	21.3922	21.7013	21.3167
P26196	18.75	17.8343	NaN	NaN	NaN	18.7266	18.8096
P26373	21.5008	21.0362	20.8116	23.4918	23.3597	23.4477	22.8928
P26447	NaN	NaN	NaN	NaN	21.359	NaN	20.9751
P26599	20.9103	20.3107	19.366	22.734	22.8803	22.7394	22.7795
P27635	NaN	NaN	NaN	23.0783	22.6506	22.6378	22.5345
P27694	17.3712	NaN	NaN	NaN	19.7439	19.9157	19.6644
P28340	17.1469	NaN	NaN	NaN	19.5573	19.6984	19.5286
P29373	NaN	NaN	NaN	NaN	NaN	20.1258	19.9519
P29728-2	NaN	NaN	NaN	18.6898	NaN	19.0012	NaN
P29966	18.557	18.6261	NaN	21.3301	21.2596	21.7095	19.3769
P30040	NaN	NaN	NaN	NaN	18.6213	18.548	18.6393
P30041	16.4857	NaN	NaN	NaN	20.2312	19.6573	20.5793
P30050	19.9522	18.7167	NaN	NaN	21.7618	21.7195	22.18
P31350	18.2123	17.1158	17.1178	22.3303	22.0818	22.3242	22.0502
P31689	21.4111	20.1952	20.2013	21.8838	21.2399	22.0517	21.5225
P31948	NaN	NaN	NaN	20.1157	20.9064	20.4287	20.7521
P31949	NaN	NaN	NaN	21.8587	20.5282	21.3257	20.8096
P32119	17.0425	NaN	NaN	21.0687	21.1251	21.1608	20.9332
P33176	20.2215	17.5864	NaN	21.3439	20.5117	21.4079	20.7267
P33993	20.4549	19.8105	19.3284	21.4071	20.9857	20.6481	21.0128
P35249	NaN	NaN	NaN	19.2532	19.2742	19.2075	NaN
P35268	20.9342	17.6617	18.502	22.0827	22.0737	22.0734	21.9374
P35579	25.1899	25.3951	25.6326	25.1051	24.7659	25.0323	25.0742
P35658-2	NaN	16.2264	NaN	20.8329	20.0011	19.9465	20.3358
P35998	19.4324	NaN	NaN	NaN	NaN	NaN	20.6948
P36507	19.8647	19.2407	NaN	NaN	20.3781	20.8925	20.7981
P36952	17.0878	NaN	NaN	19.446	19.4742	19.7638	NaN
P37108	19.107	18.3067	18.3661	20.7646	20.7332	20.6553	20.9022
P37802	NaN	NaN	15.9839	23.1232	23.2023	23.0674	22.7448
P38117	16.2167	NaN	NaN	20.5767	20.8527	20.829	20.7013
P38919	18.8079	18.0224	17.4328	20.6233	20.3219	20.8353	20.7177
P39019	21.0758	20.6251	20.5336	23.7282	23.73	23.7486	23.4544
P39023	20.17	20.3283	19.632	22.9574	22.6395	22.7354	22.4245
P39748	19.292	18.2357	NaN	NaN	21.0469	21.1555	20.8451
P40222	NaN	NaN	NaN	20.5172	20.5299	20.7225	21.1141
P40227	23.362	22.7547	22.7534	24.2914	24.3361	24.3553	23.9869
P40429	20.2656	19.7722	19.6401	22.7732	22.17	22.3837	21.7314
P41091	20.1283	19.5195	19.2169	21.6263	21.9055	21.8512	22.0728
P41250	16.2637	16.8185	16.9696	20.8279	20.7635	20.953	20.9658
P41252	19.0274	17.9409	17.4174	21.3986	21.1076	21.3089	21.3779
P42224	NaN	NaN	NaN	22.8659	22.7497	23.0718	23.0263
P42766	20.7107	20.1353	19.8856	22.769	22.7531	22.8192	22.1117
P42771	NaN	NaN	NaN	19.4854	19.0467	19.0883	19.2379
P43490	19.4988	20.0949	19.8482	NaN	NaN	19.0831	19.1171
P43686	16.7865	16.8695	NaN	19.8348	20.1762	20.0389	19.2853
P45974-2	17.4339	NaN	NaN	NaN	19.4184	NaN	19.9934
P46060	19.088	18.327	16.2495	20.0094	20.2738	20.5783	19.4033
P46379	NaN	NaN	NaN	19.4558	19.7042	19.8163	NaN
P46778	20.688	20.3359	19.9151	21.4363	NaN	NaN	20.8576
P46781	20.9792	20.6675	19.5342	23.7001	23.8416	23.763	23.7423
P46782	21.3367	21.0099	20.9818	22.6427	22.4592	22.2369	21.4414
P46783	22.2376	22.2005	22.0685	23.4247	23.8525	23.6041	23.6935
P46940	20.6764	19.8397	19.4062	22.3933	22.5449	22.7666	22.55
P47712	20.1214	17.5092	16.7791	19.9175	20.3092	20.463	20.343
P47914	19.8885	19.3109	19.2271	21.6169	21.1355	21.0198	20.0025
P48643	21.8289	21.3249	21.216	23.8375	23.8888	23.7757	23.8499
P49207	18.7864	18.5768	18.8544	NaN	NaN	21.2935	NaN
P49321-2	NaN	NaN	NaN	NaN	19.0983	19.1798	18.6706
P49327	21.8478	21.0936	18.8268	23.4591	23.3894	23.5664	23.849
P49368	23.0716	22.6176	22.5752	23.2252	23.8295	23.5923	23.5612
P49411	22.2088	22.7338	22.7157	23.7386	24.0974	23.9585	23.9345
P49419-2	NaN	NaN	NaN	NaN	19.1555	19.2546	19.4437
P49458	18.6227	NaN	18.1356	NaN	20.2326	NaN	NaN
P49756	18.5293	NaN	NaN	21.6504	20.7995	20.1192	19.6959
P50213	NaN	18.5921	18.6523	NaN	20.2637	20.3218	19.7199
P50454	19.7041	19.7344	18.7594	22.2597	22.1103	21.9613	22.478
P50552	NaN	NaN	NaN	21.168	20.3896	19.8365	20.1957
P50991	22.6859	22.5447	22.443	22.9875	22.7976	22.9182	23.266
P51149	19.1626	19.1364	18.9627	NaN	20.434	NaN	20.6264
P51692	NaN	NaN	NaN	NaN	NaN	18.8652	19.1034
P52272-2	20.9721	20.4006	20.318	22.9297	23.7239	23.515	23.1243
P52292	20.4058	20.2386	19.6993	21.2044	21.2349	21.18	21.4663
P52701	18.0689	17.6506	NaN	20.431	20.7852	20.555	19.9587
P52907	NaN	NaN	NaN	NaN	19.8622	19.8	19.8556
P52948-6	NaN	NaN	NaN	19.858	19.5254	19.8001	NaN
P53365	18.2189	NaN	NaN	NaN	18.7646	NaN	NaN
P53618	20.2638	18.2271	17.667	20.7563	20.3647	18.2588	20.0768
P53621	18.8422	NaN	NaN	20.7018	19.8472	20.1866	20.1403
P54136	NaN	NaN	NaN	20.6252	20.0691	20.3193	NaN
P54577	17.8914	NaN	NaN	21.0502	21.1019	21.3794	21.446
P54727	NaN	NaN	NaN	NaN	19.4168	18.1906	19.4629
P54886-2	NaN	NaN	NaN	21.7673	21.1366	21.4132	21.6935
P54920	NaN	NaN	NaN	21.4332	20.8568	19.979	19.7745
P55060-3	20.9888	20.2971	20.834	21.4181	21.2884	21.6442	22.1248
P55072	NaN	NaN	NaN	NaN	19.6565	20.0572	20.3273
P56192	18.0245	15.8238	NaN	19.5438	19.525	19.6006	20.1241
P60228	17.1897	NaN	NaN	20.7569	20.1578	20.4121	20.0639
P63261	NaN	NaN	NaN	26.8419	26.9146	26.9103	26.7066
P60842	21.7056	21.5861	21.4426	23.6447	23.5689	23.9222	24.2183
P60866	20.8734	19.9041	19.6105	23.6618	23.8746	23.7994	22.9592
P60891	18.8132	18.1864	17.6696	20.0737	20.1784	20.0731	19.9562
P60903	19.3642	18.2128	NaN	NaN	21.6269	20.6309	21.0771
P61026	19.0229	19.0603	19.0401	19.6294	20.4018	20.5176	19.8796
P61081	NaN	NaN	NaN	19.5538	19.2005	NaN	19.2587
P61088	17.6467	NaN	NaN	NaN	20.2961	20.6719	19.7785
P61106	21.2042	20.4459	20.1034	NaN	19.909	19.9556	NaN
P84077	21.6067	22.0508	21.6108	22.8015	23.2768	23.4224	23.6466
P61221	19.1796	18.8867	NaN	NaN	19.6594	19.9739	21.0299
P61247	22.2326	21.5663	21.3959	23.8692	23.7243	23.3852	23.0349
P61254	20.825	19.8109	19.354	22.4224	22.6519	22.4397	21.8532
P61289	20.7605	20.4365	20.1179	22.3322	22.1767	21.9592	21.8881
P61313	20.9037	20.6167	18.3729	22.2895	21.9515	22.5033	21.2835
P61353	18.7409	19.6712	19.4558	22.5261	22.1982	22.2053	22.3463
P61964	NaN	NaN	NaN	19.9429	NaN	18.9798	19.9663
Q5T6W5	NaN	NaN	NaN	22.7194	22.4678	22.5899	22.9099
P62081	21.1294	20.9533	20.4834	24.0346	24.091	24.0643	24.0241
P62191	NaN	NaN	NaN	19.3882	19.28	19.4609	20.0596
Q5JR95	21.0064	19.1362	20.0657	22.5658	22.7438	22.5447	22.4765
P62244	21.0201	18.1841	19.1663	22.5883	22.6497	22.6953	22.4681
P62249	22.7618	22.6085	22.2486	24.0976	24.2099	24.2726	23.8373
P62258	18.0552	NaN	NaN	21.4006	21.237	21.5625	21.4557
P62263	21.5673	21.422	20.0725	23.2895	24.0993	23.7865	23.6313
P62266	21.1167	19.5474	19.755	NaN	NaN	20.9941	22.5518
P62269	22.8622	22.7027	21.8337	24.3997	24.8842	24.6861	24.3588
P62273	21.7745	22.1969	21.8251	23.1952	23.0313	22.9892	19.9028
P62277	20.9633	20.5457	19.9412	23.8386	24.0292	23.7112	23.7225
P62280	20.6028	20.8372	20.1701	22.5603	23.3832	23.2194	22.7681
P62304	16.8703	NaN	NaN	NaN	NaN	NaN	19.0879
P62333	17.7117	NaN	NaN	NaN	20.4153	20.1291	20.4616
P62424	20.7481	19.9162	20.065	22.4995	22.9082	22.8853	22.883
P62495	NaN	NaN	NaN	NaN	19.7207	19.7999	NaN
P62701	23.1005	23.0068	22.6848	24.3639	24.5542	24.5512	24.6
P62750	20.9399	20.5919	20.7126	22.2992	22.0092	22.0513	21.6218
P62753	22.5794	21.8925	21.3077	23.3721	23.3828	22.911	23.2664
P62805	21.0285	21.4793	21.4743	22.2902	22.8038	22.4951	22.354
P62829	21.3979	21.1676	20.9243	21.5326	21.4237	22.0799	21.9737
P62841	20.6266	20.6441	20.5325	23.1314	22.4168	22.3278	20.9793
P62851	18.7562	18.7979	18.9291	23.79	23.9924	24.1599	23.5005
P62854	19.1385	18.6991	18.4551	NaN	NaN	NaN	21.371
P62875	NaN	NaN	NaN	NaN	NaN	18.8086	18.6392
P62899	NaN	NaN	NaN	22.4738	21.8758	21.9182	21.3055
P62906	19.1352	19.8601	19.8145	22.4431	22.5452	22.5243	22.4666
P62913	22.7457	22.8006	22.7299	NaN	21.842	21.7121	22.0763
P62917	NaN	NaN	NaN	22.6517	22.9829	22.3389	21.8499
P62979	19.9204	19.3793	19.2465	20.423	19.8751	20.7203	20.6525
P63000	20.6661	21.6316	21.3998	NaN	NaN	NaN	NaN
P63173	20.8503	20.7062	21.1723	NaN	NaN	22.3871	21.3842
P63244	NaN	NaN	NaN	17.7245	20.4178	18.9188	19.5337
P67809	21.2488	20.3758	NaN	22.6569	22.4532	22.9276	21.7103
P68032	23.0143	21.322	21.4533	22.9131	23.0086	23.0857	22.8922
Q5VTE0	26.0069	25.9102	25.6722	27.2429	27.0715	27.1126	27.7094
P68363	25.532	25.6516	25.5382	26.7243	26.6356	26.8094	26.9075
P68371	26.4582	26.1778	26.6345	27.0512	26.6716	27.1277	26.9281
P78371	22.8608	22.2114	22.1422	24.4245	24.5731	24.4705	24.4753
P78527	17.4486	16.5083	NaN	NaN	20.0976	19.9887	19.2215
P80723	22.2815	22.2752	21.8081	23.2056	22.9864	22.401	22.5229
P84085	19.6973	19.8794	19.3187	NaN	NaN	21.2923	NaN
P84090	18.4735	19.9379	18.4004	NaN	NaN	19.4052	19.6593
P84098	20.5866	20.4624	19.3253	22.7119	22.2463	22.4641	21.7456
P85037	NaN	NaN	NaN	20.0135	19.9929	19.884	NaN
P98082-2	NaN	NaN	NaN	17.9139	17.869	NaN	NaN
Q00341	20.4452	17.1901	NaN	22.7838	23.1049	22.563	22.5567
Q00535-2	NaN	NaN	NaN	NaN	NaN	17.8373	18.0637
Q00610-2	17.7404	15.2644	NaN	20.8303	20.6242	21.0694	21.201
Q00839-2	19.9661	19.9816	19.5815	22.9043	22.9838	22.6106	22.4153
Q01518-2	NaN	NaN	NaN	20.5637	19.9804	20.2123	19.5783
Q01813	23.7371	23.9282	23.8404	23.1341	23.4605	23.3927	23.7579
Q01970	NaN	NaN	NaN	NaN	20.2344	20.0077	20.2544
Q02543	19.2616	18.3124	19.0661	22.1811	21.4856	22.0193	21.6391
Q02750-2	18.3038	18.1389	NaN	18.2862	NaN	19.2597	19.3513
Q02790	17.655	NaN	NaN	20.4185	21.7102	21.7049	21.5614
Q02878	21.9416	21.0734	21.0608	23.4157	23.18	23.3606	22.7602
Q02952-3	NaN	17.1063	NaN	19.9879	NaN	20.1079	NaN
Q5T760	NaN	NaN	NaN	19.8323	NaN	NaN	20.1481
Q05639	18.2391	19.1629	NaN	21.0318	21.0459	21.2982	21.7677
Q06210-2	19.1069	19.2466	17.4217	21.128	21.5633	21.0722	21.3729
Q06323	NaN	NaN	NaN	20.0006	20.5738	20.0577	20.816
Q06830	21.3214	20.86	20.6984	24.3966	24.2348	24.4568	24.2414
Q07020	NaN	NaN	NaN	21.755	22.2004	22.2036	22.4669
Q07866-7	NaN	NaN	NaN	19.9455	20.3622	20.5142	20.7626
Q08211	18.8839	18.6918	NaN	NaN	NaN	19.6706	19.8952
Q08J23-2	19.4245	16.7985	16.2012	19.2984	20.0043	19.4709	18.4266
Q09666	23.5268	20.6481	NaN	25.068	25.8415	25.508	25.3102
Q12792-4	18.0278	17.8098	17.6985	NaN	NaN	19.583	NaN
Q12904	NaN	NaN	NaN	19.4109	NaN	18.8314	18.321
Q12905	19.7189	18.5049	NaN	19.5821	19.7058	19.6895	19.8734
Q13057	17.2077	NaN	NaN	NaN	18.912	19.0194	18.8561
Q13123	NaN	NaN	NaN	19.8369	18.9531	19.1283	NaN
Q13148	NaN	NaN	NaN	20.3493	20.0982	20.0391	19.7087
Q13177	19.4519	19.7382	19.572	19.5137	19.6103	19.7782	NaN
Q13247-3	NaN	NaN	NaN	18.3307	19.2023	NaN	NaN
Q13263	NaN	NaN	NaN	22.1942	22.4296	22.5233	22.3385
Q13283	17.8919	17.5231	18.3544	21.4234	21.8674	21.7376	21.5615
Q13310-2	NaN	NaN	NaN	21.2077	21.6979	21.2284	21.4993
Q13347	19.1734	18.2399	18.3468	NaN	20.5653	20.5409	NaN
Q13418	18.7827	17.6579	NaN	NaN	18.7971	18.728	NaN
Q13435	NaN	NaN	NaN	21.0498	20.8086	21.1303	20.4862
Q13509	21.9932	21.9728	21.6357	22.0289	22.2999	22.2501	22.3535
Q13596-2	NaN	NaN	NaN	NaN	18.8792	18.6966	18.8425
Q13619	NaN	NaN	NaN	19.6671	19.5126	19.6034	NaN
Q13885	22.1674	21.892	21.7506	NaN	22.7964	21.6276	22.1465
Q14152	NaN	NaN	NaN	21.0974	20.9242	21.0814	21.2181
Q14157-4	NaN	NaN	NaN	21.7357	21.1586	21.821	20.6788
Q14204	20.9498	20.4832	17.3154	21.8229	21.8874	21.8874	21.9409
Q14247	NaN	NaN	NaN	21.0299	20.1381	20.6886	NaN
Q14258	NaN	NaN	NaN	21.862	20.7321	21.1016	20.6015
Q14432	20.5962	18.2683	18.025	19.6742	NaN	20.1482	20.1201
Q14444-2	NaN	NaN	NaN	20.7427	20.3794	20.1602	19.7748
Q14498-2	NaN	NaN	NaN	20.8626	20.7772	20.8228	20.4992
Q14566	NaN	NaN	NaN	19.7516	19.1219	19.6613	NaN
Q14677-2	NaN	NaN	NaN	20.023	21.0364	21.1104	19.9213
Q14683	20.4591	18.7256	18.4888	20.3388	18.3687	19.954	19.2198
Q14764	NaN	NaN	NaN	NaN	19.8005	NaN	19.5009
Q14974	21.4811	21.2765	21.1144	22.3968	22.1576	22.4479	22.4094
Q14980	NaN	NaN	NaN	19.3444	19.2624	19.5509	19.6372
Q15019	NaN	NaN	NaN	21.9942	22.5201	22.3692	22.4291
Q15021	19.6314	17.9391	NaN	NaN	19.2906	19.5162	NaN
Q15046	NaN	NaN	NaN	19.964	19.8748	20.0255	20.1542
Q15149-7	22.6492	21.2671	22.3366	NaN	19.302	19.0281	18.4068
Q15365	20.2126	20.3062	20.0799	22.0396	21.9078	22.0085	22.1839
Q15366-3	21.4343	21.0869	21.3635	22.64	22.5208	22.2549	22.4184
Q15382	18.7622	18.2329	NaN	19.7297	19.9891	19.9706	19.5503
Q15393	NaN	NaN	NaN	NaN	19.058	19.2489	NaN
Q15645	20.1631	19.829	19.686	20.8925	20.6339	20.8921	21.0387
Q15654	NaN	NaN	NaN	19.5664	18.7378	18.5172	19.0267
Q15785	NaN	NaN	NaN	21.0174	21.3473	21.1238	21.4703
Q15843	NaN	NaN	NaN	NaN	18.3694	18.3482	18.5277
Q16777	NaN	NaN	NaN	NaN	22.2571	22.1254	22.325
Q27J81-2	20.817	17.6171	NaN	NaN	18.4239	19.141	18.7401
Q29RF7	18.0702	17.9485	NaN	NaN	NaN	18.2961	NaN
Q2TAY7	NaN	NaN	NaN	NaN	NaN	19.1585	18.4184
Q32MZ4-3	NaN	NaN	NaN	NaN	19.7221	NaN	18.5563
Q5JSZ5-5	NaN	NaN	NaN	20.1839	20.0216	20.5106	19.8439
Q5VT52-3	NaN	NaN	NaN	NaN	NaN	19.2574	19.4191
Q5VYK3	18.1483	17.1804	NaN	NaN	18.3743	18.9211	NaN
Q68EM7-6	18.9905	17.7805	18.449	NaN	NaN	NaN	19.7389
Q6P2E9	18.8201	NaN	NaN	NaN	19.7673	19.4652	19.569
Q6P2Q9	16.6115	NaN	NaN	20.0422	19.9663	19.8444	20.0579
Q6UUV7-3	NaN	NaN	NaN	19.4472	18.5743	19.1694	17.8148
Q6UWE0	NaN	17.0863	NaN	NaN	18.6189	18.5674	18.4795
Q6YN16	18.061	18.544	18.9091	NaN	19.3657	NaN	NaN
Q7L014	18.3301	17.6368	17.1272	20.729	20.8025	20.7631	20.8423
Q7L1Q6-2	NaN	NaN	NaN	19.8588	20.0011	20.1669	19.8864
Q7L2H7	17.0722	NaN	NaN	NaN	NaN	19.6771	NaN
Q7Z2W4	NaN	NaN	NaN	21.0497	21.1493	21.0291	NaN
Q7Z417	NaN	NaN	NaN	NaN	19.3662	19.0484	18.9498
Q7Z5L9	NaN	NaN	NaN	20.3462	20.3867	20.4453	19.8039
Q86VP6	20.4182	17.56	NaN	20.4869	20.0911	20.9319	20.1332
Q8IU81	NaN	NaN	NaN	19.4205	18.9975	19.5657	17.9226
Q8IVF2-3	21.6027	19.0063	16.9259	NaN	20.8514	20.8617	20.0429
Q8IWE2	NaN	NaN	NaN	NaN	20.4855	NaN	20.2483
Q8IX12-2	NaN	NaN	NaN	18.2428	18.1976	18.5561	NaN
Q8N1F7	17.1731	17.2218	NaN	NaN	19.1988	NaN	NaN
Q8N1G4	16.8798	NaN	NaN	22.363	20.5575	20.9237	20.4115
Q8NC51	NaN	NaN	NaN	22.3617	22.2867	21.6297	21.6836
Q8TCB0	NaN	NaN	NaN	20.3717	20.18	19.8912	NaN
Q8TCS8	22.9052	23.5647	23.6222	24.4426	25.7691	24.5029	25.2118
Q8TDB6	NaN	NaN	NaN	NaN	17.9946	18.6504	18.8114
Q8TEX9	16.1632	16.1942	NaN	NaN	NaN	NaN	NaN
Q8WUF5	NaN	NaN	NaN	20.4309	20.294	20.287	20.4413
Q8WUI4-3	NaN	NaN	NaN	NaN	19.9204	19.6259	19.9742
Q8WUM4	17.7707	17.0235	17.3183	NaN	19.903	20.1365	20.4995
Q8WUX9	NaN	NaN	NaN	19.6488	19.8418	19.5576	19.1262
Q8WWM7	NaN	NaN	NaN	20.785	20.4448	20.9705	20.5435
Q8WX92	17.8735	17.1397	16.5483	NaN	18.7707	NaN	18.5882
Q8WX93-3	NaN	NaN	NaN	20.812	21.1026	20.7958	21.2177
Q8WXI9	NaN	NaN	NaN	NaN	18.5419	19.3264	NaN
Q8WYA6-3	NaN	NaN	NaN	NaN	17.6685	17.9977	NaN
Q92499	NaN	NaN	NaN	20.0688	19.9167	19.8662	NaN
Q92522	NaN	NaN	NaN	20.1515	18.1326	18.1713	NaN
Q92541	NaN	NaN	NaN	19.7037	19.0385	NaN	18.6944
Q92597	NaN	NaN	NaN	NaN	NaN	19.0981	19.8105
Q92616	22.7961	21.9364	21.9403	20.5018	20.9321	21.5273	21.4111
Q92900-2	19.8631	18.0575	17.2927	21.2313	20.9321	20.9421	20.7181
Q92945-2	NaN	NaN	NaN	NaN	20.062	19.8113	19.8461
Q92973-2	20.5723	20.0414	19.5663	20.7023	19.9332	20.7509	20.511
Q96A49	NaN	NaN	NaN	23.2105	23.1159	23.1212	22.7567
Q96AC1	20.1435	17.5984	NaN	20.3506	20.2379	20.3398	20.4891
Q96AY3	NaN	NaN	NaN	19.4519	18.9018	18.7519	17.6068
Q96C36	17.4962	18.101	NaN	NaN	18.9247	NaN	19.0796
Q96F86	NaN	NaN	NaN	18.9525	18.7388	19.0565	17.5647
Q96FQ6	16.9451	NaN	NaN	19.876	NaN	18.5522	19.6066
Q96HC4	NaN	NaN	NaN	20.0562	19.9094	20.1926	19.7448
Q96I24	15.6139	NaN	NaN	NaN	NaN	NaN	20.0967
Q96IJ6	NaN	NaN	NaN	NaN	20.7683	NaN	20.6103
Q96P70	19.6394	18.3093	17.1888	NaN	18.8514	19.1238	NaN
Q96PU8-5	NaN	NaN	NaN	NaN	19.1856	NaN	18.9058
Q96TA1-2	19.5886	18.8645	19.0186	21.1232	21.1599	21.6076	21.5407
Q99460-2	NaN	NaN	NaN	NaN	18.9604	NaN	19.7523
Q99615	NaN	NaN	NaN	23.4989	22.6394	21.4085	21.7245
Q99832-3	NaN	NaN	NaN	23.9536	24.4504	24.2415	24.3047
Q99961	NaN	NaN	NaN	21.2326	20.3885	20.6504	20.1974
Q9BPX3	NaN	NaN	NaN	NaN	NaN	19.6271	18.7111
Q9BRX2	NaN	NaN	NaN	NaN	19.0863	NaN	20.7306
Q9BTE3-2	16.7558	NaN	NaN	NaN	NaN	19.3189	NaN
Q9BUF5	22.4027	22.392	22.3079	21.7777	21.9172	21.9669	21.7296
Q9BUQ8	17	17.758	NaN	NaN	18.802	18.6672	18.6963
Q9BV86	19.2009	20.6559	20.6601	NaN	NaN	NaN	NaN
Q9BXB4	NaN	NaN	NaN	NaN	18.2665	18.4197	18.3384
Q9BXJ9	NaN	NaN	NaN	NaN	20.0451	20.0098	20.0614
Q9BZX2	18.9419	18.3317	18.7483	NaN	NaN	21.1592	20.9741
Q9C005	NaN	NaN	NaN	18.6167	NaN	18.4465	NaN
Q9C0C2	NaN	NaN	NaN	20.5062	19.3707	19.1886	18.8281
Q9H0B6	NaN	NaN	NaN	NaN	19.8327	20.3367	NaN
Q9H0J9	NaN	NaN	NaN	20.0434	19.7056	19.7848	19.279
Q9H0U4	21.5385	20.883	21.0209	NaN	21.1252	21.3775	21.002
Q9H223	18.4448	18.0905	NaN	NaN	19.2826	19.4336	19.3844
Q9H4M9	19.3724	18.5506	17.7576	NaN	19.8258	19.5157	19.6715
Q9H7Z7	NaN	NaN	NaN	20.1184	19.4843	20.2316	19.8143
Q9H9T3-2	17.5799	NaN	NaN	NaN	18.517	18.3785	18.339
Q9HB71	20.7853	19.6779	18.6272	21.2888	21.4217	21.6143	21.5232
Q9NR31	19.6214	19.48	19.0308	22.3684	22.1339	21.8625	21.2586
Q9NR50-3	NaN	NaN	NaN	NaN	19.0046	NaN	18.7365
Q9NSD9	16.9817	17.4982	NaN	19.4027	19.1071	19.136	NaN
Q9NUQ8-2	NaN	NaN	NaN	NaN	19.6405	18.972	NaN
Q9NWS0	NaN	NaN	NaN	19.6353	19.3327	19.351	19.5215
Q9NZT2-2	NaN	NaN	NaN	NaN	19.4769	20.1141	19.7947
Q9P258	NaN	NaN	NaN	NaN	19.1455	NaN	18.9106
Q9UBB4-2	19.3711	16.2115	NaN	NaN	NaN	18.8221	NaN
Q9UDY4	NaN	NaN	NaN	NaN	20.1111	20.3948	19.8345
Q9UG63	22.1851	21.4468	21.2896	17.9906	21.0217	20.648	NaN
Q9UHD1-2	17.2108	NaN	NaN	NaN	NaN	NaN	20.0826
Q9UHD8	NaN	NaN	NaN	22.54	22.6932	22.8269	22.7902
Q9UHX1-4	NaN	NaN	NaN	NaN	20.0013	19.9798	20.3672
Q9UKD2	16.5671	NaN	NaN	NaN	19.6579	NaN	19.8749
Q9UL46	17.1172	16.1756	NaN	20.5298	20.6763	20.8395	20.9861
Q9ULX3	18.3757	18.2398	17.423	NaN	19.4557	19.5727	NaN
Q9UMS4	17.4908	17.3441	NaN	NaN	20.3403	20.3883	20.8748
Q9UN86-2	18.2329	18.0748	NaN	21.0712	21.4923	21.2039	20.465
Q9UNF1	NaN	NaN	NaN	20.2292	20.7749	20.7556	20.1362
Q9UQ35	NaN	NaN	NaN	21.4657	21.3462	21.5106	21.246
Q9UQE7	20.6148	16.1854	17.7711	NaN	NaN	NaN	18.3429
Q9Y224	18.1303	NaN	NaN	20.3006	20.4342	20.1292	20.3522
Q9Y230	19.9628	19.6169	19.4586	20.9582	21.1782	20.9866	21.1369
Q9Y265	19.1972	17.2915	NaN	20.9854	20.8062	20.8499	20.855
Q9Y266	19.104	18.2175	17.712	21.7735	21.1634	21.9131	21.3577
Q9Y285	20.4466	20.1541	20.2441	20.4883	21.1155	21.134	20.9278
Q9Y295	16.9529	15.7935	NaN	18.7594	NaN	NaN	18.8458
Q9Y2Q3	17.8912	18.2859	18.1988	NaN	19.8552	20.1198	NaN
Q9Y2T2	NaN	NaN	NaN	NaN	NaN	19.0564	18.7795
Q9Y2W1	NaN	NaN	NaN	19.3859	19.0284	NaN	NaN
Q9Y305-2	NaN	NaN	NaN	NaN	19.1881	19.1289	NaN
Q9Y314	NaN	NaN	NaN	19.9057	19.7975	18.6713	20.1969
Q9Y371	NaN	NaN	NaN	NaN	19.0039	19.4053	18.9502
Q9Y383	19.3974	18.2596	18.0157	22.6809	22.747	22.6161	22.3081
Q9Y3U8	19.3018	18.8467	18.7719	NaN	NaN	NaN	NaN
Q9Y3Z3	19.2145	18.8095	18.0967	22.1274	22.3021	22.3607	22.2897
Q9Y490	19.7135	NaN	NaN	21.9656	21.4958	21.7101	21.5652
Q9Y678	18.9134	18.6183	18.2061	20.7223	19.8391	20.3917	20.6497
Q9Y6B6	NaN	NaN	NaN	NaN	20.7667	20.5522	19.8579
Q9Y6D9	NaN	NaN	NaN	17.9595	19.3631	20.0351	NaN
