# Supplementary material for: Dynamic rewiring of the human interactome by interferon signaling
Source: Genome Biol. 2020 Jun 15;21:140. doi: 10.1186/s13059-020-02050-y (PMC7294662; doi:10.1186/s13059-020-02050-y)
Supplement: Supplementary file 9 — Additional file 9. Label-free quantitation intensities of ribosomal proteins in monosomes and polysomes. [file 13059_2020_2050_MOESM9_ESM.xlsx]

## Sheet: Legend
Table S6: Label-free quantitation of ribosomal proteins
Column	Description
Gene Name	GO Term ID
Uniprot ID	GO Term Name
(-) IFN	Denotes condition
(+) IFN	Denotes condition
Log10 LFQ Intensity	Log10 Label-free quantitation intensity as calculated by MaxQuant
Free Ribosomes	Column for values of proteins in Free Ribosomes
Polysomes	Column for values of proteins in Polysomes
Median Centered	Adjusted Log10 LFQ values for the median of each condition/replicate
Average (-) *	Average Log10 LFQ intensity for (-) IFN
Average (+) *	Average Log10 LFQ intensity for (+) IFN
Delta	Change in Log10 LFQ intensity between (-) and (+) IFN

## Sheet: Log10 Values Ribosomal Proteins
		(-) IFN		(+) IFN		(-) IFN		(+) IFN		(-) IFN		(+) IFN				(-) IFN		(+) IFN		(-) IFN		(+) IFN		(-) IFN		(+) IFN			(-) IFN	(+) IFN	[(+)IFN] - [(-)IFN]		(-) IFN	(+) IFN	[(+)IFN] - [(-)IFN]
		Log10 LFQ Intensities	Log10 LFQ Intensities	Log10 LFQ Intensities	Log10 LFQ Intensities	Log10 LFQ Intensities	Log10 LFQ Intensities	Log10 LFQ Intensities	Log10 LFQ Intensities	Log10 LFQ Intensities	Log10 LFQ Intensities	Log10 LFQ Intensities	Log10 LFQ Intensities
Gene names	UniProt IDs	Free Ribosomes R1	Polysomes R1	Free Ribosomes R1	Polysomes R1	Free Ribosomes R2	Polysomes R2	Free Ribosomes R2	Polysomes R2	Free Ribosomes R3	Polysomes R3	Free Ribosomes R3	Polysomes R3		Median Centered	Free Ribosomes R1	Polysomes R1	Free Ribosomes R1	Polysomes R1	Free Ribosomes R2	Polysomes R2	Free Ribosomes R2	Polysomes R2	Free Ribosomes R3	Polysomes R3	Free Ribosomes R3	Polysomes R3		Average (-) Free ribosomes	Average (+) Free ribosomes	Delta		Average (-) Polysomes	Average (+) Polysomes	Delta
RACK1	P63244	7.36894	7.94036	7.61202	7.73779	7.41905	7.72198	7.39263	7.45553	7.37383	7.99489	7.31624	7.57529			0.34414	0.460197	0.370176	0.414584	0.40231	0.347317	0.49344	0.325594	0.303302	0.365601	0.461431	0.356001		0.349917	0.441682	0.091765		0.391038	0.365393	-0.0256452
RPL10	F8W7C6	6.7905	7.28796	6.98318	6.97075	6.66316	7.09216	6.54913	6.74028	6.7144	7.39768	6.53491	6.74094			-0.234302	-0.192206	-0.25867	-0.352458	-0.353573	-0.2825	-0.35006	-0.38966	-0.356132	-0.231608	-0.319898	-0.478352		-0.314669	-0.309543	0.00512607		-0.235438	-0.406823	-0.171385
RPL10A	P62906	6.95005	7.53242	7.43607	7.36545	7.19301	7.37853	6.85707	7.04999	7.03699	7.64347	6.29336	7.04481			-0.0747494	0.0522585	0.194222	0.0422456	0.176276	0.00386644	-0.0421195	-0.0799427	-0.0335412	0.0141847	-0.56145	-0.174476		0.0226619	-0.136449	-0.159111		0.0234365	-0.0707244	-0.0941609
RPL11	P62913	6.9722	7.45611	6.9717	7.31065	6.5048	6.98683	5.55834	6.89917	7.23091	7.53718	6.78608	6.97714			-0.0525951	-0.0240569	-0.270147	-0.0125539	-0.51194	-0.387829	-1.34085	-0.230761	0.160379	-0.0921109	-0.0687359	-0.242147		-0.134718	-0.559911	-0.425192		-0.167999	-0.161821	0.00617814
RPL12	P30050	7.16832	7.22477	6.98684	6.83392	7.37506	7.11304	6.91006	7.01883	7.28479	7.49339	6.86311	6.93793			0.143523	-0.255398	-0.255006	-0.489287	0.358323	-0.261618	0.0108719	-0.111111	0.214262	-0.135899	0.00830196	-0.281356		0.238703	-0.0786108	-0.317313		-0.217639	-0.293918	-0.0762792
RPL13	P26373	7.20178	7.80225	7.63538	7.60415	7.21527	7.58928	7.26891	7.45119	7.18182	7.86467	7.22717	7.45463			0.176981	0.322082	0.393538	0.280946	0.19853	0.21462	0.369719	0.321252	0.111286	0.235384	0.372354	0.235341		0.162266	0.378537	0.216271		0.257362	0.279179	0.0218174
RPL13A	P40429	6.77294	7.55919	7.27953	7.33576	6.83343	7.35915	6.97411	7.33068	6.85797	7.62107	6.7348	7.3146			-0.251861	0.0790239	0.0376852	0.0125539	-0.183309	-0.0155065	0.074924	0.200742	-0.212558	-0.00821519	-0.120013	0.095314		-0.215909	-0.00246779	0.213441		0.0184341	0.10287	0.0844359
RPL14	P50914	6.6821	7.27377	7.07904	7.15244	6.73892	7.09885	6.84245	7.06789	6.71246	7.4188	6.84018	7.13001			-0.342698	-0.206399	-0.162809	-0.170764	-0.277821	-0.275808	-0.0567336	-0.062047	-0.358073	-0.210489	-0.0146372	-0.0892782		-0.326197	-0.0780598	0.248138		-0.230899	-0.107363	0.123536
RPL15	P61313	6.52135	7.43231	6.95194	7.38344	6.48193	7.23368	6.74763	7.39855	6.66908	7.44677	6.49157	7.35562			-0.50345	-0.047853	-0.289905	0.0602334	-0.534807	-0.140978	-0.151557	0.268612	-0.401444	-0.182517	-0.36324	0.136333		-0.479901	-0.268234	0.211666		-0.123783	0.15506	0.278842
RPL17	P18621	6.93219	7.19499	7.15296	7.23053	7.052	7.1173	6.73842	7.13612	7.01381	7.41785	6.95308	7.22337			-0.0926085	-0.285179	-0.0888841	-0.0926793	0.0352643	-0.257355	-0.160771	0.0061822	-0.0567231	-0.211434	0.0982707	0.00407601		-0.0380224	-0.0504615	-0.012439		-0.251322	-0.0274737	0.223849
RPL18	Q07020	6.769	7.4215	7.31616	7.53439	6.66961	7.41347	7.03056	7.42623	6.88465	7.7273	6.81389	7.50382			-0.255797	-0.0586595	0.0743144	0.211189	-0.347131	0.0388086	0.131372	0.296299	-0.185875	0.0980098	-0.0409248	0.284528		-0.262935	0.0549207	0.317855		0.026053	0.264005	0.237952
RPL18A	Q02543	6.6599	7.11697	6.84182	6.90257	6.87983	6.87229	6.54951	7.13634	6.73373	7.40915	6.23091	7.11388			-0.364901	-0.363192	-0.400023	-0.420631	-0.136907	-0.502369	-0.34968	0.00640442	-0.336794	-0.220133	-0.623904	-0.105414		-0.279534	-0.457869	-0.178335		-0.361898	-0.173213	0.188684
RPL19	P84098	6.51735	7.47656	7.11564	7.39928	6.46767	7.30279	6.31591	7.2052	6.5823	7.53116	6.73218	7.21521			-0.507443	-0.00360823	-0.126201	0.076071	-0.54907	-0.0718734	-0.583279	0.0752688	-0.488227	-0.0981281	-0.122628	-0.00407601		-0.514913	-0.277369	0.237544		-0.0578699	0.0490879	0.106958
RPL21	P46778	7.12094	7.61958	7.28677	7.41497	6.99189	7.4509	7.05404	7.21482	7.07309	7.72122	7.09496	7.2381			0.096138	0.139419	0.0449259	0.0917685	-0.0248511	0.0762365	0.154851	0.0848818	0.00256585	0.0919292	0.240148	0.018806		0.0246176	0.146642	0.122024		0.102528	0.0651521	-0.0373762
RPL22	P35268	6.88795	7.52224	7.38596	7.26098	6.99731	7.34717	6.62886	7.05465	6.95199	7.58865	6.58851	7.28937			-0.136843	0.0420709	0.144119	-0.0622275	-0.0194247	-0.0274851	-0.270328	-0.0752845	-0.118541	-0.0406349	-0.266305	0.0700755		-0.0916029	-0.130838	-0.0392354		-0.00868306	-0.0224788	-0.0137958
RPL23	P62829	7.10887	7.5738	7.24373	7.18259	7.11338	7.41402	6.76078	6.88911	7.00243	7.62723	6.60363	6.96807			0.0840717	0.0936351	0.00188757	-0.140619	0.0966385	0.0393612	-0.138402	-0.24083	-0.0681038	-0.00205493	-0.251181	-0.251223		0.0375354	-0.129232	-0.166767		0.0436471	-0.210891	-0.254538
RPL23A	P62750	7.17632	7.59775	7.39206	7.56122	7.00035	7.50159	7.03209	7.346	7.13912	7.81983	7.10315	7.43417			0.151525	0.117586	0.150219	0.238016	-0.0163896	0.126934	0.132908	0.216065	0.068594	0.190539	0.248341	0.21488		0.0679098	0.177156	0.109246		0.14502	0.222987	0.0779671
RPL24	C9JXB8	6.86956	7.40536	7.15576	7.27091	6.81821	7.25044	6.91665	7.12375	6.83127	7.67439	6.87582	7.1183			-0.155238	-0.074801	-0.0860836	-0.0522931	-0.19853	-0.124214	0.0174622	-0.0061822	-0.239254	0.0451052	0.0210125	-0.100993		-0.197674	-0.0158696	0.181805		-0.0513034	-0.053156	-0.0018526
RPL26;RPL26L1	P61254	7.02107	7.71326	7.37658	7.43111	7.01481	7.40377	7.00898	7.34604	7.08037	7.6953	6.96315	7.39529			-0.00373267	0.233099	0.134732	0.107901	-0.00192237	0.0291135	0.109796	0.216104	0.0098448	0.0660102	0.108333	0.176001		0.00139658	0.11762	0.116224		0.109408	0.166669	0.0572612
RPL27	P61353	7.19262	7.17921	7.45091	7.30886	7.01866	7.47916	6.90409	6.89087	7.11511	7.53422	6.94702	7.01999			0.167825	-0.300958	0.209066	-0.0143416	0.00192237	0.104499	0.00490093	-0.239062	0.0445819	-0.0950711	0.0922096	-0.199302		0.0714432	0.102059	0.0306157		-0.0971767	-0.150902	-0.0537253
RPL27A	E9PLL6	6.76273	7.01724	7.07103	7.11471	6.47422	7.06674	6.84397	7.08325	6.71203	7.37478	6.76638	7.01578			-0.262067	-0.462923	-0.17081	-0.208494	-0.54252	-0.307923	-0.055213	-0.0466838	-0.358502	-0.254503	-0.0884368	-0.203512		-0.387697	-0.10482	0.282877		-0.341783	-0.152896	0.188886
RPL28	H0YKD8	6.35205	6.06547	6.77255	6.65135	6.63687	6.48113	6.85161	7.30387	6.28738	6.95883	7.03185	6.86863			-0.67275	-1.4147	-0.469296	-0.671859	-0.379868	-0.893532	-0.0475736	0.17393	-0.783153	-0.670461	0.17704	-0.350657		-0.611924	-0.113276	0.498647		-0.992896	-0.282862	0.710034
RPL29	P47914	6.43621	6.50206	6.93201	7.01305	6.51435	6.92464	6.64801	6.8571	6.66054	7.26886	6.80151	6.87802			-0.588588	-0.978107	-0.309838	-0.310157	-0.502388	-0.450018	-0.251178	-0.272832	-0.409986	-0.360429	-0.0533059	-0.341269		-0.500321	-0.204774	0.295547		-0.596184	-0.308086	0.288098
RPL3	P39023	6.69545	7.63815	7.24132	7.52607	6.67297	7.47956	7.15238	7.48772	6.90638	7.75242	7.05323	7.45149			-0.329351	0.157985	-0.000522388	0.202863	-0.343762	0.104902	0.253193	0.357782	-0.164145	0.12313	0.19842	0.232204		-0.279086	0.150364	0.42945		0.128672	0.264283	0.135611
RPL30	P62888	6.54768	7.34715	7.29372	6.99463	6.66744	7.07126	6.7687	6.24353	6.80387	7.23507	6.49808	6.82628			-0.477122	-0.13301	0.0518711	-0.328575	-0.349293	-0.303403	-0.130489	-0.886402	-0.266655	-0.394214	-0.356736	-0.393008		-0.364357	-0.145118	0.219239		-0.276876	-0.535995	-0.259119
RPL31	P62899	7.16113	7.61812	7.35451	7.34978	7.10356	7.55448	6.8429	7.15057	7.13418	7.74749	6.84173	7.2072			0.136331	0.137957	0.112667	0.0265777	0.0868275	0.179818	-0.0562844	0.0206366	0.0636482	0.118202	-0.0130775	-0.0120869		0.0956021	0.014435	-0.0811672		0.145326	0.0117091	-0.133617
RPL32	D3YTB1	6.73599	7.01081	6.91507	6.71917	6.45779	6.94425	6.21243	6.34011	6.70375	7.23654	5.9178	7.01081			-0.288808	-0.469356	-0.326778	-0.604039	-0.558945	-0.430408	-0.686759	-0.789829	-0.366782	-0.39275	-0.937008	-0.208482		-0.404845	-0.650182	-0.245336		-0.430838	-0.534117	-0.103279
RPL34	P49207	6.95337	7.42653	7.26264	6.81126	6.97213	7.38718	6.96881	7.34244	6.95294	7.5862	7.0436	7.32993			-0.071425	-0.053637	0.0207961	-0.511945	-0.0446078	0.0125172	0.069623	0.212507	-0.117587	-0.043083	0.188786	0.110636		-0.0778731	0.0930683	0.170941		-0.0280676	-0.062934	-0.0348664
RPL35	P42766	7.05223	7.07875	7.19426	6.8092	6.90969	7.24319	6.66868	6.99295	6.85514	7.44652	6.79826	7.16382			0.0274344	-0.401418	-0.0475805	-0.514009	-0.107047	-0.131472	-0.230503	-0.136989	-0.215392	-0.182766	-0.0565555	-0.0554733		-0.0983347	-0.111546	-0.0132115		-0.238552	-0.23549	0.00306136
RPL35A	P18077	7.04159	7.65611	7.50834	7.43658	7.03882	7.47104	6.87968	7.07199	7.15691	7.70358	6.88174	7.1499			0.0167923	0.175943	0.266496	0.113371	0.0220821	0.0963833	-0.019506	-0.0579433	0.0863834	0.0742877	0.0269258	-0.0693941		0.0417526	0.0913054	0.0495528		0.115538	-0.00465543	-0.120194
RPL36	Q9Y3U8	6.81367	7.42357	7.22248	7.04564	6.83965	7.2679	6.83557	6.89709	6.94407	7.44261	6.83211	7.15082			-0.21113	-0.056591	-0.0193627	-0.277569	-0.177089	-0.10676	-0.0636167	-0.232842	-0.126456	-0.186682	-0.0227058	-0.0684724		-0.171558	-0.0352284	0.13633		-0.116678	-0.192961	-0.0762835
RPL36AL;RPL36A;RPL36A-HNRNPH2	Q969Q0	6.28995	6.89394	6.66785	6.81839	6.14308	6.73339	6.31254	6.6802	6.26937	6.99537	6.45324	6.73243			-0.734852	-0.58622	-0.574	-0.504814	-0.873659	-0.641269	-0.586649	-0.449736	-0.801156	-0.63392	-0.401571	-0.486864		-0.803223	-0.52074	0.282483		-0.62047	-0.480471	0.139998
RPL38	P63173	7.00975	7.26668	7.17126	6.96248	7.07624	7.20833	6.64814	6.7463	6.88592	7.55253	6.60415	6.92288			-0.0150494	-0.213486	-0.0705864	-0.360727	0.0595029	-0.166325	-0.251051	-0.383636	-0.184608	-0.0767529	-0.250662	-0.296414		-0.0467183	-0.190766	-0.144048		-0.152188	-0.346926	-0.194738
RPL4	E7EWF1	7.11664	7.7999	7.65649	7.70447	7.07918	7.6478	7.30873	7.71214	7.10452	7.99905	7.2659	7.56597			0.0918431	0.319734	0.414646	0.381263	0.0624445	0.273144	0.409548	0.582209	0.0339923	0.36976	0.41109	0.346675		0.06276	0.411761	0.349001		0.32088	0.436716	0.115836
RPL5	B3KTM6	7.13248	7.82772	7.4659	7.54904	7.07085	7.63459	7.36078	7.58834	7.14236	7.94824	7.34007	7.62901			0.107686	0.34756	0.224058	0.225835	0.0541136	0.259929	0.461596	0.458403	0.0718293	0.318954	0.485255	0.409721		0.0778763	0.390303	0.312427		0.308815	0.364653	0.0558386
RPL6	Q02878	6.96647	7.8422	7.47638	7.84448	6.81067	7.59177	7.20726	7.73632	7.06796	7.95378	7.2737	7.68927			-0.0583276	0.362033	0.234537	0.521272	-0.206067	0.217107	0.308071	0.606381	-0.00256585	0.324497	0.418883	0.469983		-0.0889869	0.320497	0.409484		0.301212	0.532545	0.231333
RPL7	P18124	7.09461	7.91961	7.6127	7.80008	7.06807	7.71196	7.32707	7.70126	7.21291	8.00368	7.27425	7.77492			0.0698128	0.439447	0.370854	0.47688	0.051338	0.3373	0.427886	0.571321	0.142377	0.374388	0.419438	0.555628		0.0878427	0.406059	0.318217		0.383712	0.53461	0.150898
RPL7A	P62424	7.22123	7.78343	7.69758	7.70431	7.23553	7.66021	7.22837	7.5534	7.26307	7.93996	7.133	7.61258			0.196434	0.303267	0.455733	0.381109	0.218792	0.285552	0.329188	0.423462	0.192539	0.310676	0.278183	0.393292		0.202588	0.354368	0.15178		0.299832	0.399288	0.0994561
RPL8	P62917	7.05419	7.71859	7.44568	7.54832	6.94176	7.47903	7.11982	7.49194	7.00548	7.78159	7.15906	7.48222			0.0293937	0.238429	0.203837	0.225111	-0.0749719	0.104369	0.22063	0.362	-0.0650482	0.152303	0.304243	0.262926		-0.0368755	0.242904	0.279779		0.165034	0.283345	0.118312
RPL9	D6RAN4	7.02853	7.28201	7.27884	7.07744	7.18898	7.22243	6.67118	6.88267	7.07463	7.53613	6.93908	6.51088			0.00373267	-0.198154	0.0369999	-0.245764	0.172248	-0.152229	-0.228004	-0.247263	0.0041046	-0.0931585	0.0842674	-0.70841		0.0600285	-0.0355791	-0.0956075		-0.147847	-0.400479	-0.252632
RPLP0;RPLP0P6	P05388	7.39108	7.87554	7.67192	7.69358	7.38925	7.65703	7.26538	7.43887	7.37001	8.02995	7.28101	7.46036			0.366278	0.395377	0.430077	0.370373	0.372518	0.282368	0.366197	0.308939	0.299484	0.400665	0.426198	0.241066		0.346093	0.407491	0.0613975		0.35947	0.306793	-0.0526776
RPLP2	P05387	7.57157	7.55693	7.43886	7.49685	7.40715	7.62225	7.11281	7.09906	7.41355	7.83707	6.87016	7.31904			0.546771	0.0767651	0.197014	0.173642	0.390416	0.247587	0.213619	-0.0308771	0.343022	0.207783	0.0153515	0.0997534		0.426736	0.141995	-0.284742		0.177378	0.0808394	-0.0965388
RPS10	P46783	7.06367	7.35013	7.15109	6.90168	7.13236	7.1322	6.64678	6.71432	7.157	7.52534	6.71381	7.01498			0.0388732	-0.130033	-0.0907509	-0.421523	0.115619	-0.242463	-0.25241	-0.415614	0.0864744	-0.103945	-0.141003	-0.204308		0.0803222	-0.161388	-0.24171		-0.158814	-0.347148	-0.188335
RPS11	P62280	7.20426	7.58965	7.30185	7.46304	6.93636	7.49945	7.09656	7.37809	7.19011	7.85916	7.14746	7.41596			0.179458	0.109484	0.0600097	0.139837	-0.0803787	0.124795	0.197376	0.248153	0.119578	0.229875	0.292648	0.196668		0.0728858	0.183344	0.110459		0.154718	0.194886	0.040168
RPS12	P25398	7.16988	7.62728	7.23697	7.16026	7.22352	7.37221	6.89466	6.86747	7.21754	7.45582	6.95013	6.99804			0.145082	0.14712	-0.00487969	-0.162946	0.206785	-0.00244689	-0.00452185	-0.262468	0.147007	-0.173468	0.0953138	-0.221253		0.166291	0.0286374	-0.137654		-0.00959857	-0.215556	-0.205957
RPS13	P62277	7.25348	7.64991	7.36171	7.49418	7.2449	7.55934	6.85932	7.11644	7.27814	7.79168	6.77955	7.42527			0.228685	0.169745	0.119864	0.170978	0.228159	0.184685	-0.0398684	-0.013494	0.207607	0.162396	-0.0752666	0.205983		0.221484	0.00157641	-0.219907		0.172275	0.121156	-0.0511196
RPS14	P62263	7.38833	7.76366	7.41074	7.51407	7.28488	7.59066	7.00711	7.24356	7.26045	7.83958	7.13316	7.38562			0.363534	0.283495	0.168899	0.190865	0.268145	0.216005	0.107921	0.113623	0.189924	0.210291	0.278343	0.166334		0.273868	0.185054	-0.0888137		0.236597	0.156941	-0.0796565
RPS15	P62841	6.64069	6.77106	6.76341	6.8259	6.23045	6.5581	6.60198	6.41162	6.78531	7.25331	6.41429	6.64712			-0.384108	-0.709106	-0.47844	-0.497305	-0.786288	-0.816562	-0.297203	-0.718316	-0.285221	-0.375974	-0.440524	-0.572172		-0.485206	-0.405389	0.0798167		-0.633881	-0.595931	0.03795
RPS15A	P62244	6.99962	7.54423	7.14579	7.36713	7.11214	7.34494	6.98007	6.88423	7.12817	7.63134	6.81958	7.15391			-0.025176	0.064065	-0.0960581	0.0439274	0.0953987	-0.0297167	0.0808806	-0.245707	0.0576439	0.00205493	-0.035229	-0.0653839		0.0426222	-0.0168022	-0.0594243		0.0121344	-0.0890545	-0.101189
RPS16	P62249	7.47432	7.82118	7.60986	7.52965	7.54198	7.65959	7.03165	7.27312	7.47138	7.99642	7.08027	7.41036			0.449521	0.341015	0.368016	0.206444	0.525242	0.284934	0.132464	0.143181	0.400851	0.367132	0.225453	0.191065		0.458538	0.241978	-0.21656		0.331027	0.18023	-0.150797
RPS17L;RPS17	P0CW22	7.20501	7.37046	7.10329	7.16976	7.3498	7.32709	6.84328	6.47141	7.3615	7.58153	7.39583	6.73114			0.180217	-0.109707	-0.138554	-0.153442	0.333065	-0.0475657	-0.0559039	-0.658527	0.290972	-0.0477588	0.541021	-0.488153		0.268085	0.115521	-0.152564		-0.0683438	-0.433374	-0.36503
RPS18	P62269	7.26635	7.72073	7.39651	7.49882	7.32292	7.5105	6.99339	7.31441	7.35746	7.79842	7.16835	7.48309			0.241551	0.240565	0.154668	0.175616	0.306185	0.135846	0.0942011	0.184479	0.28693	0.169128	0.313538	0.263798		0.278222	0.187469	-0.090753		0.181846	0.207964	0.0261177
RPS19	P39019	7.45992	7.82245	7.47044	7.41184	7.52802	7.5159	6.6471	6.74516	7.50177	7.75062	6.44213	6.73949			0.435122	0.342285	0.228595	0.0886338	0.51128	0.141241	-0.252088	-0.384775	0.431242	0.121337	-0.412678	-0.479797		0.459215	-0.14539	-0.604605		0.201621	-0.258646	-0.460267
RPS2	P15880	7.32864	7.84511	7.44997	7.6891	7.42527	7.67369	7.16569	7.26114	7.37433	7.99716	7.17736	7.43114			0.303847	0.364946	0.208127	0.365891	0.408537	0.299035	0.266503	0.131208	0.303798	0.367876	0.322551	0.211848		0.338727	0.265727	-0.0730002		0.343952	0.236316	-0.107637
RPS20	P60866	7.3264	7.04731	7.5527	7.53411	7.44634	7.43653	7.0778	7.21964	7.33391	7.51639	7.03914	7.37794			0.3016	-0.432851	0.31086	0.21091	0.429599	0.0618694	0.178617	0.0897012	0.263381	-0.112898	0.184324	0.158653		0.331527	0.2246	-0.106926		-0.161293	0.153088	0.314381
RPS21	P63220	7.08102	7.06221	6.9092	6.86357	7.06967	7.18293	6.9308	6.83266	7.00428	7.5115	6.8345	6.86431			0.0562253	-0.417959	-0.332648	-0.459632	0.0529315	-0.191731	0.0316148	-0.297274	-0.0662508	-0.117792	-0.0203154	-0.354981		0.014302	-0.107116	-0.121418		-0.242494	-0.370629	-0.128135
RPS23	P62266	6.14894	6.91327	6.92698	7.11978	6.49639	7.00552	6.90371	6.95821	6.47295	7.37758	6.88358	7.05227			-0.875856	-0.566891	-0.314865	-0.203421	-0.520347	-0.369135	0.00452185	-0.171726	-0.597582	-0.251708	0.0287697	-0.16702		-0.664595	-0.0938578	0.570737		-0.395912	-0.180722	0.215189
RPS24	E7ETK0	6.8585	7.24391	6.96268	6.82987	6.94387	7.19324	6.46297	6.28076	6.93594	7.48704	6.2921	6.48111			-0.166297	-0.236259	-0.279163	-0.493335	-0.0728714	-0.181423	-0.43622	-0.849175	-0.134589	-0.142248	-0.562711	-0.738177		-0.124586	-0.426031	-0.301446		-0.186643	-0.693563	-0.506919
RPS25	P62851	7.14173	7.48377	7.19543	7.17432	7.16643	7.34347	6.80559	7.2093	7.17941	7.66222	6.75279	7.23666			0.116934	0.00360823	-0.0464156	-0.148883	0.149693	-0.0311911	-0.0935974	0.0793648	0.108879	0.0329321	-0.102027	0.0173731		0.125169	-0.0806799	-0.205849		0.00178306	-0.0173817	-0.0191648
RPS26;RPS26P11	P62854	6.37469	6.97838	6.48342	6.87078	6.3774	5.31775	6.25964	6.50881	6.24647	7.10992	6.29634	6.7681			-0.650104	-0.501783	-0.758429	-0.452426	-0.639339	-2.05691	-0.639545	-0.621123	-0.824055	-0.519372	-0.558476	-0.451192		-0.7045	-0.65215	0.0523496		-1.02602	-0.508247	0.517774
RPS27	Q5T4L4	6.84372	7.202	6.87209	7.16693	6.69915	7.07904	6.26834	6.76918	6.66738	7.48541	6.3667	6.91687			-0.181073	-0.278167	-0.369753	-0.156272	-0.317584	-0.295623	-0.630843	-0.360758	-0.403151	-0.143878	-0.488109	-0.302421		-0.300603	-0.496235	-0.195632		-0.239223	-0.27315	-0.0339275
RPS27A;UBC;UBB;UBA52	P62979	6.84594	6.9233	6.95569	7.00199	6.71481	7.10047	7.02979	6.99575	6.75699	7.02073	6.96577	7.03467			-0.178857	-0.556863	-0.286152	-0.321212	-0.301929	-0.274185	0.130603	-0.134186	-0.313543	-0.608553	0.110958	-0.184622		-0.264776	-0.0148637	0.249913		-0.479867	-0.21334	0.266527
RPS27L	C9JLI6	5.89631	6.2356	6.07328	6.28558	5.6606	6.30068	5.68592	6.00604	5.7566	6.64694	6.03165	6.46632			-1.12849	-1.24456	-1.16857	-1.03763	-1.35614	-1.07398	-1.21327	-1.1239	-1.31393	-0.982345	-0.823161	-0.752971		-1.26619	-1.06833	0.197856		-1.10029	-0.971498	0.128796
RPS28	P62857	6.56087	6.71921	6.23749	6.83141	7.49826	7.64819	7.17739	7.22497	7.49734	8.00454	6.67023	7.26224			-0.463923	-0.760958	-1.00435	-0.491796	0.481519	0.273535	0.278205	0.0950375	0.426816	0.375249	-0.184585	0.0429473		0.148137	-0.303577	-0.451714		-0.0373912	-0.117937	-0.0805458
RPS29	P62273	6.55937	7.38412	6.64754	7.19548	6.48828	6.93387	6.04415	6.3656	6.19429	7.31114	6.3264	6.34258			-0.46543	-0.0960441	-0.594305	-0.12772	-0.528454	-0.440787	-0.855039	-0.764336	-0.876237	-0.318148	-0.528415	-0.876709		-0.623374	-0.659253	-0.0358795		-0.284993	-0.589588	-0.304595
RPS3	P23396	7.39037	7.8076	7.58305	7.74236	7.68989	7.74729	7.48681	7.45005	7.5961	8.06926	7.52994	7.71465			0.365572	0.327438	0.341206	0.419151	0.673158	0.372628	0.587626	0.320113	0.525573	0.439973	0.675131	0.495358		0.521434	0.534655	0.0132202		0.380013	0.411541	0.0315274
RPS3A	P61247	7.3033	7.87488	7.48488	7.66507	7.37247	7.66554	7.06993	7.47813	7.40425	7.97809	7.2242	7.5593			0.278506	0.394717	0.243038	0.34187	0.355733	0.290885	0.17074	0.348197	0.333723	0.348806	0.369384	0.340006		0.322654	0.261054	-0.0616		0.344803	0.343358	-0.00144506
RPS4X;RPS4Y2;RPS4Y1	P62701	7.20575	7.70412	7.24237	7.51507	7.29473	7.59429	6.96658	7.21147	7.27533	7.92994	6.46589	7.30827			0.180948	0.22396	0.000522388	0.19186	0.277994	0.219634	0.0673961	0.081532	0.204805	0.300652	-0.388924	0.0889755		0.221249	-0.107002	-0.328251		0.248082	0.120789	-0.127293
RPS5	P46782	6.75775	7.14569	6.77547	6.94726	6.85516	6.96768	6.66636	6.85296	6.78052	7.3547	6.69368	7.23548			-0.267053	-0.334471	-0.466373	-0.375942	-0.161581	-0.406975	-0.232828	-0.276974	-0.29001	-0.274584	-0.161129	0.0161877		-0.239548	-0.286777	-0.0472286		-0.338677	-0.212243	0.126434
RPS6	P62753	6.83169	7.54678	7.14752	7.36909	6.72165	7.37711	6.86536	7.2539	6.906	7.67457	6.92336	7.28303			-0.193107	0.0666127	-0.0943229	0.045881	-0.295083	0.00244689	-0.0338278	0.12396	-0.164534	0.0452797	0.0685456	0.0637393		-0.217575	-0.0198684	0.197706		0.0381131	0.07786	0.0397468
RPS7	P62081	7.15345	7.43796	7.14367	6.92479	7.43691	7.337	6.77835	6.90826	7.43998	7.72043	6.54814	7.06202			0.128651	-0.0422082	-0.0981743	-0.398414	0.420173	-0.0376589	-0.120833	-0.221676	0.369451	0.0911448	-0.306669	-0.157273		0.306092	-0.175225	-0.481317		0.00375922	-0.259121	-0.26288
RPS8	Q5JR95	6.76578	7.58897	7.18682	7.39286	6.74021	7.48263	7.23997	7.41537	6.98315	7.7826	7.03165	7.51402			-0.259017	0.108801	-0.0550296	0.0696504	-0.276524	0.107972	0.340788	0.285439	-0.0873766	0.153314	0.176839	0.294726		-0.207639	0.154199	0.361839		0.123363	0.216605	0.0932424
RPS9	P46781	7.14653	7.92893	7.49195	7.79345	7.13347	7.75369	7.30081	7.59675	7.28475	8.05277	6.84651	7.71858			0.121733	0.448764	0.250105	0.470243	0.116738	0.379031	0.401626	0.466815	0.214218	0.423483	-0.00830196	0.499286		0.150896	0.214476	0.06358		0.417093	0.478782	0.0616888
RPSA;RPSAP58	C9J9K3	7.45463	7.69561	7.58573	7.38776	7.62119	7.74896	7.35021	7.29164	7.5417	7.96592	7.39044	7.3257			0.429833	0.215448	0.343887	0.0645587	0.60445	0.374304	0.451023	0.161699	0.471175	0.336629	0.535628	0.10641		0.50182	0.443512	-0.0583071		0.308794	0.110889	-0.197904
Median		7.0248	7.48016	7.24184	7.3232	7.01674	7.37466	6.89919	7.12994	7.07053	7.62929	6.85481	7.21929
