# Supplementary material for: Dynamic rewiring of the human interactome by interferon signaling
Source: Genome Biol. 2020 Jun 15;21:140. doi: 10.1186/s13059-020-02050-y (PMC7294662; doi:10.1186/s13059-020-02050-y)
Supplement: Supplementary file 10 — Additional file 10. Shotgun proteomic SILAC ratios of siRPL28-treated cells plus IFN for 8 h. [file 13059_2020_2050_MOESM10_ESM.xlsx]

## Sheet: Legend
Table S7: Shotgun proteomic SILAC ratios of siRPL28-treated cells plus IFN for 8 h.
Column	Description
Protein group	ENSEMBL Protein ID derived from MaxQuant
Log ratio M/L normalized 1	Log 2 ratio of medium to light labeled proteins replicate 1
Log ratio M/L normalized 2	Log 2 ratio of medium to light labeled proteins replicate 2
Log ratio M/L normalized 3	Log 2 ratio of medium to light labeled proteins replicate 3
Log ratio H/L normalized 1	Log 2 ratio of heavy to light labeled proteins replicate 1
Log ratio H/L normalized 2	Log 2 ratio of heavy to light labeled proteins replicate 2
Log ratio H/L normalized 3	Log 2 ratio of heavy to light labeled proteins replicate 3
Majority protein ID	ENSEMBL Major protein ID derived from MaxQuant
Gene ID	ENSEMBL Gene ID
Gene name	Gene name
Log2-fold change	Limma calculated log2 fold change
t statistic	t statistic
p value	p value
adjuted p value	adjuted p value
SILAC Channels
Light	Untreated
Medium	(+)IFN 8h
Heavy	(+) IFN 8h; (+) siRPL28

## Sheet: Protein abundance
Protein group	Log ratio M/L normalized 1	Log ratio M/L normalized 2	Log ratio M/L normalized 3	Log ratio H/L normalized 1	Log ratio H/L normalized 2	Log ratio H/L normalized 3
ENSP00000412701.1;ENSP00000000233.5	-0.0457299	-0.0803753	0.00796817	-0.0452903	0.026155	0.224423
ENSP00000001008.4	0.0199987	-0.0712382	-0.175771	0.0447821	-0.0240878	-0.108343
ENSP00000495090.1;ENSP00000494858.1;ENSP00000493732.1;ENSP00000371955.2;ENSP00000496639.1;ENSP00000371958.1;ENSP00000009180.4;ENSP00000371959.5;ENSP00000478288.1	NA	-0.0815029	0.0584576	NA	-0.296992	-0.268219
ENSP00000427788.1;ENSP00000009589.3;ENSP00000478703.1;ENSP00000429374.1;ENSP00000428146.1;ENSP00000428104.1;ENSP00000429333.1	-0.0147178	-0.133657	-0.0515881	0.175968	0.0439212	0.0390284
ENSP00000376892.3;ENSP00000337060.3;ENSP00000013034.3;ENSP00000429318.1;ENSP00000365572.6	-0.00189179	-0.0263337	0.0545829	0.0611892	0.213336	0.123809
ENSP00000014112.5;ENSP00000408096.1;ENSP00000349428.4;ENSP00000489604.1;ENSP00000342332.5;ENSP00000486218.1	0.0115332	0.022935	0.0507882	-0.0442654	-0.0229923	0.0372958
ENSP00000022615.4;ENSP00000428845.1;ENSP00000428977.1;ENSP00000428029.1;ENSP00000429006.1;ENSP00000428519.1	NA	0.014593	-0.0177669	NA	0.334613	0.0317893
ENSP00000400322.1;ENSP00000349906.6;ENSP00000023939.5	-0.0419163	NA	-0.224532	0.789956	NA	0.436705
ENSP00000392270.2;ENSP00000025399.6	0.0508832	-0.0177669	-0.102155	0.0284903	0.0540146	0.137586
ENSP00000465085.1;ENSP00000034275.7;ENSP00000404837.1;ENSP00000341483.5;ENSP00000466970.1;ENSP00000464705.1;ENSP00000466879.1;ENSP00000467560.1;ENSP00000464774.1	0.620684	0.0203907	0.319617	0.236336	0.0988494	0.682036
ENSP00000453621.1;ENSP00000453523.1;ENSP00000453802.1;ENSP00000453080.1;ENSP00000453887.1;ENSP00000044462.7;ENSP00000453323.1;ENSP00000453145.1;ENSP00000452936.1;ENSP00000453829.1	0.289006	0.00975229	-0.148953	0.517305	-0.103695	-0.173913
ENSP00000054950.3;ENSP00000436422.1	0.38206	-0.0126497	0.181905	0.0227395	0.00568382	0.00737275
ENSP00000449204.1;ENSP00000449610.1;ENSP00000446634.1;ENSP00000447001.1;ENSP00000084795.5;ENSP00000448899.1;ENSP00000470988.1;ENSP00000447894.1	0.0655068	0.00409162	-0.0625139	0.0101483	0.0125213	-0.107051
ENSP00000382745.3;ENSP00000155674.5;ENSP00000337358.4	0.098215	0.0827774	NA	0.082317	0.134356	NA
ENSP00000156471.5	NA	0.0875529	0.028879	NA	0.225461	1.93071
ENSP00000158526.9;ENSP00000496837.1;ENSP00000369627.1;ENSP00000369625.3;ENSP00000377225.3	NA	0.0350775	-0.0814812	NA	-0.079617	0.0531615
ENSP00000166345.3	0.13523	0.181738	0.180403	0.078996	0.0204887	0.0601539
ENSP00000364453.5;ENSP00000168216.6;ENSP00000364447.4	0.125134	-0.0960925	-0.218529	0.0612832	0.165684	0.138718
ENSP00000429804.1;ENSP00000430616.1;ENSP00000428787.1;ENSP00000380132.3;ENSP00000361831.1;ENSP00000347408.4;ENSP00000174653.3	NA	0.0709243	0.0513583	NA	0.0434426	0.0390284
ENSP00000486085.1;ENSP00000464153.1;ENSP00000463637.1;ENSP00000378942.2;ENSP00000176643.6;ENSP00000461916.1;ENSP00000345774.4	NA	0.00079968	-0.211944	NA	0.145917	-0.0309851
ENSP00000179259.4	0.0483139	NA	-0.15194	0.796561	NA	0.836165
ENSP00000449166.1;ENSP00000448708.1;ENSP00000447740.1;ENSP00000383898.3;ENSP00000188376.5;ENSP00000447310.1;ENSP00000228318.3	0.0262524	-0.0262516	-0.127243	0.0196065	-0.176081	-0.1911
ENSP00000366035.3;ENSP00000414272.2;ENSP00000193403.6;ENSP00000377941.4;ENSP00000439828.2	0.191033	-0.0393439	0.0512633	0.639061	-0.0849589	0.022935
ENSP00000196371.5;ENSP00000425348.1	-0.183502	0.0264472	0.211799	-0.191839	-0.00443984	0.113418
ENSP00000471185.1;ENSP00000472985.1;ENSP00000470114.1;ENSP00000196551.3;ENSP00000471388.1;ENSP00000470660.1	0.0304322	0.13523	0.0404699	0.142194	0.235467	0.345574
ENSP00000200457.4	1.20222	-0.379505	NA	0.839323	-0.20339	NA
ENSP00000403172.2;ENSP00000202773.9;ENSP00000446883.1;ENSP00000476161.1	0.1058	-0.0172581	0.00876151	-0.0238113	-0.0617158	-0.058689
ENSP00000387542.2;ENSP00000417016.1;ENSP00000390667.1;ENSP00000205402.3	0.115826	-0.107363	-0.0101615	-0.104461	-0.183298	-0.0401868
ENSP00000493882.1;ENSP00000453976.1;ENSP00000495095.1;ENSP00000206451.6;ENSP00000496083.1;ENSP00000372155.3	NA	-0.0651894	-0.22457	NA	0.131993	0.114043
ENSP00000449207.1;ENSP00000401009.2;ENSP00000209875.4	0.157687	0.186148	0.172103	-0.247155	-0.0945745	-0.0525889
ENSP00000210444.5;ENSP00000404642.1;ENSP00000404107.1	0.0934903	0.0917584	0.00339423	0.155635	0.121421	0.131642
ENSP00000416110.2;ENSP00000412583.2;ENSP00000403175.2;ENSP00000393241.2;ENSP00000211372.5	-0.116275	0.0739937	0.301437	-0.129642	0.160502	0.271934
ENSP00000415316.2;ENSP00000403359.2;ENSP00000401121.2;ENSP00000364815.3;ENSP00000211402.6;ENSP00000390673.1;ENSP00000392396.1	-0.199159	0.155122	-0.0230128	0.079735	0.339539	0.339254
ENSP00000361841.3;ENSP00000211998.4	0.062787	0.0503128	0.0554347	-0.073442	-0.0462743	-0.131009
ENSP00000214869.1	0.416735	0.111362	NA	0.115202	-0.174032	NA
ENSP00000464863.1;ENSP00000378995.1;ENSP00000215375.1	-0.0815138	-0.162001	-0.0637388	-0.0272684	-0.0437116	0.0557185
ENSP00000215567.4;ENSP00000472697.2;ENSP00000473129.1	NA	0.0117309	-0.143986	NA	-0.00606838	0.361444
ENSP00000215582.4	NA	0.973654	0.509164	NA	1.20477	0.746593
ENSP00000215793.7	0.0484091	-0.220285	0.0510733	0.108316	-0.143282	0.108675
ENSP00000401480.1;ENSP00000215882.5	0.161779	NA	-0.0554704	0.0751075	NA	-0.561382
ENSP00000215909.5	-0.057322	-0.118423	-0.145777	-0.277626	-0.261547	-0.316754
ENSP00000497142.1;ENSP00000383949.1;ENSP00000347401.3;ENSP00000215956.5;ENSP00000383989.1;ENSP00000498157.1;ENSP00000497535.1;ENSP00000497047.1	0.315978	0.0522129	0.154436	0.0711106	0.0548669	0.406465
ENSP00000216034.4	0.178648	-0.263757	-0.0485602	0.130151	0.0128175	0.223384
ENSP00000216038.5	0.0925792	0.102015	0.00737275	0.0346912	0.110915	0.028879
ENSP00000371441.5;ENSP00000216122.3	NA	0.0303352	0.42677	NA	-0.110261	0.379532
ENSP00000216181.5	0.123014	0.158968	0.118672	-0.0495054	-0.0593255	-0.0811884
ENSP00000385812.1;ENSP00000216190.8;ENSP00000385212.1;ENSP00000403584.1;ENSP00000390438.1	0.272924	-0.0199374	0.0846168	0.237125	0.0993022	0.110109
ENSP00000216218.3;ENSP00000412049.1;ENSP00000481328.1;ENSP00000392067.1	-0.122665	0.113418	0.0601539	-0.147561	0.0750147	0.182405
ENSP00000216225.8	0.280809	0.168561	0.234598	0.0850762	-0.0941459	-0.025841
ENSP00000216254.4;ENSP00000379769.3	0.0655068	-0.20593	-0.0964889	-0.1455	-0.262612	-0.103684
ENSP00000451267.1;ENSP00000450812.1;ENSP00000450437.1;ENSP00000376716.2;ENSP00000216277.8;ENSP00000451600.1;ENSP00000450564.1;ENSP00000384700.2	0.797913	-0.214332	-0.392184	-0.111054	-0.0786537	-0.0546252
ENSP00000216281.7;ENSP00000335153.7	0.0968544	0.122925	0.0576083	0.0584576	0.0810268	0.0571362
ENSP00000216297.2	-0.011334	-0.158738	0.223224	-0.00839514	-0.15752	0.309762
ENSP00000216350.8;ENSP00000452555.1;ENSP00000380583.2;ENSP00000319169.8;ENSP00000452409.1;ENSP00000380582.4	-0.137528	0.182405	0.320851	0.00429078	0.285855	0.468815
ENSP00000390491.2;ENSP00000216455.4	-0.0111317	0.0592119	0.311594	0.0530667	0.193921	0.279675
ENSP00000453743.1;ENSP00000376477.2;ENSP00000216554.3	NA	0.229046	0.0810268	NA	0.0698991	-0.0433147
ENSP00000216605.8;ENSP00000438588.1	0.0128175	0.0626931	-0.0118095	-0.00405822	0.140718	0.20677
ENSP00000451170.1;ENSP00000451327.1;ENSP00000451979.1;ENSP00000381111.4;ENSP00000216714.3;ENSP00000452137.1;ENSP00000452460.1;ENSP00000452304.1;ENSP00000452418.1;ENSP00000451060.1	0.0401818	-0.05509	-0.0988705	0.00179838	-0.0701221	-0.174699
ENSP00000216832.4	NA	0.00179838	0.155635	NA	0.0267393	0.170924
ENSP00000216879.4;ENSP00000418529.1;ENSP00000434067.1;ENSP00000338643.2	0.0640071	0.0264472	0.0010994	0.052023	0.0981244	0.178565
ENSP00000395451.1;ENSP00000216962.3	NA	0.0907544	0.0675652	NA	0.0650384	0.0937635
ENSP00000343554.5;ENSP00000351350.4;ENSP00000343547.4;ENSP00000340006.4;ENSP00000344647.4;ENSP00000482024.1;ENSP00000217121.5;ENSP00000358943.2;ENSP00000482370.1	0.13523	0.165345	-0.138848	0.552908	0.188055	1.38717
ENSP00000217402.2	-0.0114958	-0.220846	-0.0788376	-0.00492209	-0.14528	-0.157485
ENSP00000217426.2;ENSP00000442820.1	-0.117568	-0.0116678	-0.10354	-0.198658	-0.139906	-0.17725
ENSP00000395874.1;ENSP00000217456.2	0.280884	-0.107786	-0.220946	NA	-0.0725922	-0.136599
ENSP00000463009.1;ENSP00000463614.1;ENSP00000462171.1;ENSP00000441231.1;ENSP00000217652.3;ENSP00000496809.1;ENSP00000464464.1;ENSP00000463559.1;ENSP00000383037.5;ENSP00000279022.2;ENSP00000237500.5;ENSP00000464359.1;ENSP00000217313.2	0.43334	0.139153	0.106969	0.179317	-0.0765463	0.00578324
ENSP00000359508.1;ENSP00000413764.3;ENSP00000359501.1;ENSP00000395923.2;ENSP00000218200.8;ENSP00000359506.4;ENSP00000481058.1;ENSP00000359502.3	0.131116	0.0798273	-0.0491692	0.19532	0.0515483	0.101473
ENSP00000442699.1;ENSP00000218364.4	0.183155	0.0704585	0.0376811	0.226019	0.0756639	-0.038824
ENSP00000336962.4;ENSP00000379526.1;ENSP00000364209.1;ENSP00000364198.1;ENSP00000364193.2;ENSP00000218439.4;ENSP00000486563.1;ENSP00000364200.1	0.3349	0.30616	0.502652	0.301363	0.323966	0.411116
ENSP00000461848.1;ENSP00000219240.4	0.437222	-0.199207	NA	0.202206	-0.224006	NA
ENSP00000220325.4	NA	0.375212	2.27404	NA	0.60982	1.7235
ENSP00000431852.1;ENSP00000390367.2;ENSP00000496723.1;ENSP00000495060.1;ENSP00000481481.1;ENSP00000480828.1;ENSP00000220584.4	-0.0740234	-0.0693072	0.1144	0.484461	0.362627	0.560187
ENSP00000220849.5;ENSP00000430678.1;ENSP00000428170.1;ENSP00000430152.1;ENSP00000428796.1	0.26651	-0.15251	0.0773313	-0.0195397	-0.200038	0.0525925
ENSP00000430102.1;ENSP00000220876.6;ENSP00000429243.1	NA	0.121864	0.0128175	NA	-0.00630987	-0.0643039
ENSP00000428697.1;ENSP00000220913.5	NA	-0.0358241	-0.094058	NA	0.0618474	0.00518653
ENSP00000438845.1;ENSP00000444559.1;ENSP00000445516.1;ENSP00000221130.5	0.0885602	-0.0597712	0.0514533	0.200898	0.299289	0.15315
ENSP00000468874.1;ENSP00000221265.2;ENSP00000396412.2	-0.242288	-0.134343	0.117161	-0.261612	0.0676586	0.140631
ENSP00000489530.1;ENSP00000221418.3;ENSP00000489574.1;ENSP00000472322.1	NA	0.0944917	0.194826	NA	0.128657	0.0714831
ENSP00000489021.1;ENSP00000221419.4;ENSP00000489507.1;ENSP00000469349.1;ENSP00000497920.1;ENSP00000497157.1;ENSP00000489244.1;ENSP00000470231.1	-0.0207641	-0.0437638	-0.046641	-0.0568984	0.00727348	0.0137056
ENSP00000221448.5;ENSP00000472998.1;ENSP00000468828.1;ENSP00000470023.1;ENSP00000471006.1;ENSP00000468952.1;ENSP00000385077.1	0.0742722	0.0292675	-0.00174152	-0.119043	-0.00632999	0.194168
ENSP00000221566.1	0.487598	0.0179381	0.149971	0.0119286	0.136452	-0.0440877
ENSP00000485834.1;ENSP00000472805.1;ENSP00000486882.1;ENSP00000471867.1;ENSP00000485963.1;ENSP00000472433.1;ENSP00000487026.1;ENSP00000471350.1;ENSP00000486271.1;ENSP00000472419.1;ENSP00000485785.1;ENSP00000469249.1;ENSP00000487170.1;ENSP00000472726.1;ENSP00000487390.1;ENSP00000221801.2	-0.0213769	0.0141987	0.11431	-0.100351	0.113061	0.232301
ENSP00000467803.1;ENSP00000465596.1;ENSP00000221957.3;ENSP00000465975.1;ENSP00000468476.1	0.226737	0.196389	0.405532	0.184153	0.268805	0.319689
ENSP00000221975.2;ENSP00000470972.1;ENSP00000470004.1;ENSP00000469228.2	NA	0.0259601	-0.000480115	NA	0.10571	-0.0271759
ENSP00000222005.1;ENSP00000465941.1	NA	-0.175914	-0.144875	NA	-0.0636856	0.181988
ENSP00000467735.1;ENSP00000468625.2;ENSP00000466845.1;ENSP00000222214.4	NA	-0.393695	-0.257709	NA	-0.307082	0.00409162
ENSP00000473155.1;ENSP00000471748.1;ENSP00000471584.1;ENSP00000222247.4;ENSP00000471360.1	0.150229	0.200407	0.0243999	-0.0190095	0.096128	-0.0573431
ENSP00000412663.1;ENSP00000222330.3	NA	-0.0335361	-0.0855034	NA	-0.0765895	-0.218168
ENSP00000287844.2;ENSP00000222388.2	0.101834	0.0736221	0.134006	-0.0693179	0.0131136	-0.118907
ENSP00000222399.6;ENSP00000377191.1	0.425856	0.438384	0.44961	0.301437	0.449354	0.462664
ENSP00000346242.4;ENSP00000222553.3	NA	0.0134097	0.0119286	NA	0.103098	0.0415257
ENSP00000488874.1;ENSP00000404622.2;ENSP00000488838.1;ENSP00000222572.3;ENSP00000488378.1	NA	0.0858107	0.127249	NA	0.402394	0.332392
ENSP00000486854.1;ENSP00000222673.5;ENSP00000411830.1;ENSP00000388084.2;ENSP00000392878.1;ENSP00000388183.1;ENSP00000414662.1	-0.120316	0.15495	-0.176415	-0.172153	0.176639	-0.182194
ENSP00000222968.4;ENSP00000486021.1;ENSP00000411287.1	-0.071453	-0.0828057	-0.118851	0.0149871	0.0426763	0.00905884
ENSP00000390517.2;ENSP00000223073.1	0.122129	0.0590233	0.0490758	0.183238	0.226338	0.371012
ENSP00000455744.1;ENSP00000223321.4	NA	-0.0925211	-0.106194	NA	0.115202	-0.021479
ENSP00000442725.1;ENSP00000223500.7	NA	0.0896579	0.25278	NA	0.149798	0.434182
ENSP00000223641.4;ENSP00000474122.1	0.0214679	0.174037	-0.0715497	0.23752	0.039413	-0.0512617
ENSP00000360711.4;ENSP00000360712.1;ENSP00000224073.1	0.180904	0.0102473	-0.098727	0.166192	0.097036	0.0962189
ENSP00000446007.1;ENSP00000224237.5;ENSP00000435613.1;ENSP00000431702.1	0.143754	0.100026	0.118139	0.207746	0.123721	0.164412
ENSP00000377103.1;ENSP00000224807.5;ENSP00000474564.1	NA	0.113329	0.191364	NA	0.0642885	0.294087
ENSP00000473548.1;ENSP00000225174.3	-0.212253	-0.163355	NA	-0.0297172	0.129448	NA
ENSP00000225388.3	0.282393	0.193261	0.432626	0.193591	0.0356567	0.188966
ENSP00000463985.1;ENSP00000464538.1;ENSP00000462938.1;ENSP00000225430.4	0.139414	-0.0211726	0.0280042	0.0442083	0.112614	0.0542988
ENSP00000225525.3	NA	0.142281	0.287657	NA	0.114221	-0.212117
ENSP00000225655.5;ENSP00000465019.1;ENSP00000460363.1	-0.223456	-0.077821	-0.18223	-0.163543	-0.00971706	-0.0510091
ENSP00000440804.2;ENSP00000458993.1;ENSP00000225665.7	0.0777015	-0.405235	-0.261079	-0.183707	-0.138952	-0.402061
ENSP00000482148.1;ENSP00000463577.1;ENSP00000384888.3;ENSP00000225726.5	NA	-0.045845	-0.129642	NA	-0.093377	0.010841
ENSP00000403085.2;ENSP00000462885.1;ENSP00000225792.5	-0.0537806	0.10984	0.0646635	-0.104383	0.0643823	0.0117309
ENSP00000225972.7	0.398977	0.253479	0.665468	0.549508	0.195402	0.80357
ENSP00000378729.3;ENSP00000378731.2;ENSP00000226253.4;ENSP00000465623.1;ENSP00000398976.1;ENSP00000462674.1;ENSP00000463174.2	0.2914	0.111989	0.00439035	0.235151	0.0594003	-0.00199198
ENSP00000476028.1;ENSP00000481000.1;ENSP00000226299.4;ENSP00000424724.1	0.0465973	-0.143801	-0.0669521	0.229682	-0.0436489	0.371701
ENSP00000437125.1;ENSP00000432083.1;ENSP00000227378.3;ENSP00000433584.1;ENSP00000404372.2;ENSP00000437189.1;ENSP00000435154.1	0.0826854	0.0377774	0.107508	0.0777015	0.0449734	0.0400857
ENSP00000227503.9;ENSP00000366611.3;ENSP00000334414.5;ENSP00000366607.3;ENSP00000486693.1;ENSP00000407962.1	0.725324	-0.1252	-0.0144945	-0.0605253	-0.0705405	-0.0114149
ENSP00000227520.5	NA	0.0308201	-0.0532531	NA	0.364018	0.342028
ENSP00000227524.4	0.0196065	-0.0519145	-0.184572	-0.0441504	-0.0407491	-0.116556
ENSP00000432207.1;ENSP00000431237.2;ENSP00000228136.4	0.205061	0.38798	0.177141	0.221542	0.326205	NA
ENSP00000228251.4;ENSP00000279550.7	0.202859	0.0978524	0.108496	0.279977	0.389742	0.392785
ENSP00000414453.2;ENSP00000228284.3;ENSP00000449386.1	0.10984	-0.576894	NA	-0.108008	-0.0256255	NA
ENSP00000228506.3;ENSP00000438950.1	NA	0.156833	0.157687	NA	0.327071	0.185815
ENSP00000228740.2;ENSP00000395051.2;ENSP00000449958.1	-0.206606	-0.272347	-0.192651	-0.164875	-0.212265	2.09451
ENSP00000228825.7;ENSP00000413221.1	-0.0636003	-0.0127104	0.310128	-0.133474	0.0470744	-0.287589
ENSP00000445450.1;ENSP00000437454.1;ENSP00000445263.1;ENSP00000444860.1;ENSP00000440560.1;ENSP00000228945.4	NA	-1.20151	-1.22278	NA	-0.681851	-0.622353
ENSP00000229214.4	0.227932	NA	0.0276152	-0.0498417	NA	0.57897
ENSP00000380070.1;ENSP00000380068.1;ENSP00000229239.5;ENSP00000478864.1;ENSP00000380067.1;ENSP00000380065.1	-0.0742387	-0.0119005	-0.1154	0.0848925	0.0835136	0.0264472
ENSP00000373883.5;ENSP00000229268.8	-0.0757262	-0.281355	-0.222794	-0.0346639	-0.33979	-0.188609
ENSP00000379933.4;ENSP00000484435.1;ENSP00000229270.4;ENSP00000475620.1;ENSP00000443599.1	-0.0868332	-0.0592194	-0.0880774	-0.146275	-0.0765355	-0.00599795
ENSP00000445788.1;ENSP00000438062.1;ENSP00000441490.1;ENSP00000438873.1;ENSP00000437402.1;ENSP00000229277.1	NA	-0.0311914	-0.0511986	NA	0.0748291	0.0376811
ENSP00000379386.1;ENSP00000229319.1;ENSP00000497202.1	-0.0207845	0.0583632	0.0846168	0.0344014	0.063538	0.103639
ENSP00000376159.2;ENSP00000229446.5;ENSP00000435441.1;ENSP00000434826.1;ENSP00000435210.1;ENSP00000491530.1;ENSP00000431734.1;ENSP00000436142.1;ENSP00000487249.1;ENSP00000436216.1;ENSP00000433505.1;ENSP00000436501.1	0.205794	0.0196065	-0.0721407	0.0141001	-0.0020521	-0.057947
ENSP00000229854.5;ENSP00000388647.3;ENSP00000480987.1;ENSP00000472940.1	-0.00568614	0.353119	-0.0648372	-0.059973	-0.0637602	-0.215932
ENSP00000230050.3	0.0689662	0.353329	0.124428	0.0765906	0.161183	0.0623173
ENSP00000357975.2;ENSP00000401779.2;ENSP00000296991.7;ENSP00000230085.8	-0.108109	0.14202	-0.00502259	0.6102	0.306749	-0.0842189
ENSP00000230340.4;ENSP00000417813.1	0.0511683	0.146263	0.298919	0.189628	0.435477	1.13011
ENSP00000431067.1;ENSP00000429961.1;ENSP00000429686.1;ENSP00000231487.8	0.134531	NA	0.0893836	-0.154527	NA	0.00856323
ENSP00000422019.1;ENSP00000231498.3;ENSP00000371265.2	0.111005	-0.137367	-0.117242	0.166785	-0.0535063	-0.100152
ENSP00000387672.2;ENSP00000405282.2;ENSP00000427672.1;ENSP00000377977.2;ENSP00000343205.2;ENSP00000422518.1;ENSP00000377979.2;ENSP00000231509.3	0.137499	0.188801	NA	0.0238142	0.162799	NA
ENSP00000231572.3;ENSP00000429030.1	0.130326	-0.00969686	0.0788112	0.0691529	-0.0398849	0.0495518
ENSP00000419449.1;ENSP00000232905.3;ENSP00000466321.1	0.213578	0.307264	0.282016	0.333109	0.0840654	0.170671
ENSP00000233072.5;ENSP00000402608.2;ENSP00000406136.2	0.268423	0.359072	0.185317	0.0687795	0.141847	0.164921
ENSP00000467613.2;ENSP00000337132.5;ENSP00000467680.2;ENSP00000465433.2;ENSP00000233078.3	0.0546776	0.1067	-0.0195499	0.0674717	0.172944	-0.00439966
ENSP00000484958.1;ENSP00000482416.1;ENSP00000370745.1;ENSP00000233084.3	-0.0815897	-0.0665993	-0.00736707	0.105531	-0.05042	0.0417176
ENSP00000233114.8;ENSP00000438144.1;ENSP00000386743.1;ENSP00000386719.1;ENSP00000446395.1	1.00865	0.0767758	0.0933993	0.980204	0.124074	1.22598
ENSP00000442697.1;ENSP00000496441.1;ENSP00000384199.1;ENSP00000495455.1;ENSP00000233146.2;ENSP00000495543.1;ENSP00000496351.1	-0.204727	-0.167141	1.15019	-0.213292	0.034981	0.0912109
ENSP00000233893.5;ENSP00000386447.1;ENSP00000474534.1	0.0202927	-0.0807763	-0.0807655	0.13715	0.0784414	0.038836
ENSP00000234160.4	-0.0636749	-0.0384394	0.0271287	0.213578	0.386962	0.908662
ENSP00000234170.5	NA	0.049171	-0.0766867	NA	0.136975	-0.00328539
ENSP00000234296.2	NA	-0.0266623	-0.0778642	NA	0.0560967	-0.0773347
ENSP00000477844.1;ENSP00000438580.1;ENSP00000446475.1;ENSP00000234420.4;ENSP00000480261.1	0.231112	0.10589	0.0897493	0.0148886	0.0281987	-0.00204208
ENSP00000493526.1;ENSP00000234590.4;ENSP00000495530.1	0.088194	-0.0290478	-0.0413847	0.0684994	0.0223484	-0.000810328
ENSP00000380245.3;ENSP00000296388.5;ENSP00000236040.4;ENSP00000408056.1	0.284878	0.157602	0.177393	0.089475	0.0439212	0.0334348
ENSP00000236051.2;ENSP00000407323.2	NA	0.0636319	-0.0398017	NA	0.280053	0.046979
ENSP00000490326.1;ENSP00000490214.1;ENSP00000489993.1;ENSP00000376056.2;ENSP00000376055.1;ENSP00000236957.5	0.0952193	0.0509782	0.108854	-0.0451857	0.0562858	0.0638195
ENSP00000415935.1;ENSP00000236959.9	0.0252778	-0.0638881	-0.0920166	0.0197046	0.0105442	0.0306262
ENSP00000362724.5;ENSP00000237530.6	-0.0581165	0.124781	-0.0829578	0.087278	0.0513583	0.0143959
ENSP00000371267.4;ENSP00000238081.3;ENSP00000398990.1	0.0925792	0.128745	-0.0628227	-0.0386889	-0.00756857	-0.168277
ENSP00000238256.3;ENSP00000416158.1;ENSP00000415733.1	0.0560967	0.0577971	0.0306262	0.0328543	0.180236	-0.10615
ENSP00000238688.5;ENSP00000450909.1;ENSP00000478794.1;ENSP00000450770.1;ENSP00000452057.1;ENSP00000450849.1	NA	-0.0756291	-0.0380134	NA	-0.0179909	0.0525925
ENSP00000498146.1;ENSP00000420504.1;ENSP00000420417.1;ENSP00000420202.1;ENSP00000418523.1;ENSP00000418216.1;ENSP00000418142.1;ENSP00000417817.1;ENSP00000420244.1;ENSP00000410464.2;ENSP00000239940.7;ENSP00000408283.2	0.349529	-0.103828	0.0129162	-0.174115	0.0507882	0.198031
ENSP00000479978.1;ENSP00000480771.1;ENSP00000481330.1;ENSP00000481206.1;ENSP00000479219.1;ENSP00000480690.1;ENSP00000492196.1;ENSP00000313129.3;ENSP00000486989.1;ENSP00000481867.1;ENSP00000432132.1;ENSP00000484722.1;ENSP00000482191.1;ENSP00000491203.1;ENSP00000240185.3;ENSP00000478249.1;ENSP00000465888.2;ENSP00000481737.1;ENSP00000482559.1;ENSP00000465240.1;ENSP00000491085.1;ENSP00000497327.1;ENS…	0.40052	-0.0618435	0.0166604	0.0397975	-0.192893	0.0522129
ENSP00000425092.1;ENSP00000240304.1;ENSP00000376919.2	0.156833	0.107688	0.078996	0.142281	0.0929437	0.0238142
ENSP00000240423.4;ENSP00000400774.1;ENSP00000407308.1	NA	0.240669	0.259205	NA	0.206852	0.160417
ENSP00000420797.1;ENSP00000479981.1;ENSP00000479269.1;ENSP00000417952.1;ENSP00000397182.2;ENSP00000419960.1;ENSP00000240851.4;ENSP00000419504.1;ENSP00000419559.1	-0.0480774	0.127161	0.0712969	0.0168571	0.159479	0.10418
ENSP00000417110.1;ENSP00000417837.1;ENSP00000240922.2;ENSP00000419729.1;ENSP00000486244.1;ENSP00000418490.1;ENSP00000480264.1;ENSP00000418473.1;ENSP00000417488.1	0.283975	-0.0829904	NA	-0.237065	-0.0722482	NA
ENSP00000496910.1;ENSP00000241052.4	0.0103463	NA	0.0817643	0.182738	NA	0.155978
ENSP00000497495.1;ENSP00000497231.1;ENSP00000241704.7;ENSP00000357048.3;ENSP00000497257.1;ENSP00000497433.1;ENSP00000498061.1;ENSP00000498078.1	0.077794	0.38635	0.17185	0.0170538	0.428205	0.181404
ENSP00000437508.1;ENSP00000242284.6	NA	-0.0790973	-0.0721622	NA	-0.01002	-0.0515038
ENSP00000242351.5;ENSP00000419855.1;ENSP00000418385.1	0.279373	0.333897	0.357605	0.513662	0.635465	0.445583
ENSP00000351413.2;ENSP00000349918.2;ENSP00000242786.4	0.200407	0.133481	0.223863	0.103459	0.163818	0.171261
ENSP00000416123.2;ENSP00000415691.2;ENSP00000414615.2;ENSP00000390181.2;ENSP00000243326.4	0.249513	0.160076	NA	0.036814	0.263748	NA
ENSP00000470534.1;ENSP00000243563.2;ENSP00000472355.1	0.151776	-0.0528946	-0.146507	0.0104453	-0.0731623	-0.119065
ENSP00000244020.3;ENSP00000485813.1;ENSP00000362900.4;ENSP00000452090.1;ENSP00000474409.1;ENSP00000452449.1;ENSP00000450918.1;ENSP00000451391.1;ENSP00000452123.1;ENSP00000451088.1;ENSP00000377892.2	0.0840654	0.0426763	0.0548669	0.0792732	0.0587405	0.0567583
ENSP00000244230.2	0.147989	0.0382587	0.140718	0.537954	0.232222	0.149109
ENSP00000244534.5	-0.174639	NA	-0.370571	-0.682999	NA	0.133481
ENSP00000489567.1;ENSP00000489319.1;ENSP00000489236.1;ENSP00000484789.1;ENSP00000482412.1;ENSP00000481507.1;ENSP00000481486.1;ENSP00000481343.1;ENSP00000480960.1;ENSP00000479794.1;ENSP00000479461.1;ENSP00000479106.1;ENSP00000478786.1;ENSP00000478519.1;ENSP00000462667.1;ENSP00000462355.1;ENSP00000443017.1;ENSP00000367034.2;ENSP00000366974.2;ENSP00000366956.1;ENSP00000350767.3;ENSP00000347168.1;ENS…	0.0313048	0.0860859	0.125134	0.0886517	0.0654131	0.113061
ENSP00000245046.2;ENSP00000408803.1	NA	-0.0922798	0.098215	NA	0.0281987	0.149798
ENSP00000245206.5	-0.029573	0.0553401	-0.0302737	-0.00992913	0.182655	0.251381
ENSP00000463870.1;ENSP00000463263.1;ENSP00000245539.6;ENSP00000463683.1	NA	-0.15123	0.350305	NA	-0.0433251	0.302989
ENSP00000367044.1;ENSP00000246043.4;ENSP00000367038.2;ENSP00000354045.4;ENSP00000479709.1;ENSP00000401206.2	0.0801965	0.130765	0.126721	0.237756	0.213497	0.225301
ENSP00000434355.1;ENSP00000476975.1;ENSP00000246069.6	NA	0.154436	0.212042	NA	0.461152	1.03205
ENSP00000246117.3;ENSP00000466678.1	NA	0.0465018	0.314738	NA	0.259437	0.402862
ENSP00000415973.1;ENSP00000364255.3;ENSP00000246194.3;ENSP00000403744.1;ENSP00000327522.5;ENSP00000413638.1	0.306013	-0.0166173	-0.189769	-0.11485	0.0733434	0.0274206
ENSP00000364608.1;ENSP00000364606.2;ENSP00000364628.2;ENSP00000364626.1;ENSP00000337405.4;ENSP00000479494.1;ENSP00000246505.5	NA	0.209288	0.490541	NA	0.35991	0.2442
ENSP00000437484.1;ENSP00000246548.3;ENSP00000475656.1;ENSP00000468756.1	-0.41893	0.0428679	NA	-0.376805	0.0375848	NA
ENSP00000246802.4;ENSP00000470263.1;ENSP00000468948.1	NA	0.433729	0.141673	NA	0.277101	0.562355
ENSP00000442070.1;ENSP00000246957.5;ENSP00000458166.1	0.225541	-0.0967202	-0.0347882	-0.0037169	-0.121467	0.189214
ENSP00000492868.1;ENSP00000492372.1;ENSP00000491760.1;ENSP00000424063.1;ENSP00000391646.2;ENSP00000247461.4;ENSP00000492563.1;ENSP00000424740.1	0.02137	0.146781	0.0292675	-0.0363217	-0.0505567	0.027907
ENSP00000397653.1;ENSP00000405860.1;ENSP00000406524.1;ENSP00000247668.2	0.105261	0.0116321	0.0587405	0.0671912	0.159394	-0.0100301
ENSP00000457424.1;ENSP00000372158.5;ENSP00000372157.4;ENSP00000248098.3;ENSP00000457694.1;ENSP00000454529.1;ENSP00000457344.1;ENSP00000454567.1	0.882941	0.268193	0.249902	0.654562	0.0720416	0.449801
ENSP00000456432.1;ENSP00000456189.1;ENSP00000248114.6	0.0350775	-0.0773563	-0.0941349	0.00538547	0.0228372	0.0913934
ENSP00000375938.2;ENSP00000248437.4	-0.0580317	-0.00217236	0.0395091	0.0100493	-0.089028	0.00588266
ENSP00000248553.6	0.076961	0.178314	0.11002	-0.172213	0.0324672	-0.0924333
ENSP00000248975.5;ENSP00000406747.1	0.268193	0.0878277	0.129624	0.0344014	-0.0352956	-0.0131866
ENSP00000249269.4;ENSP00000397884.1;ENSP00000390035.1	-0.150835	-0.216876	-0.177453	-0.11476	0.0152826	0.245375
ENSP00000249364.4;ENSP00000420381.1;ENSP00000442110.1;ENSP00000408838.2;ENSP00000438248.1	0.162459	0.312472	0.161864	0.252081	-0.109034	-0.0494529
ENSP00000397873.2;ENSP00000249923.3	NA	0.0424846	0.0277124	NA	0.0794579	-0.0435236
ENSP00000459868.1;ENSP00000250101.5	-0.175247	-0.144379	-0.0885143	-0.0387928	-0.0317074	0.0119286
ENSP00000377150.5;ENSP00000452475.1;ENSP00000251038.5;ENSP00000497757.1;ENSP00000307025.8;ENSP00000450474.1	NA	0.371288	0.289306	NA	0.588842	0.158114
ENSP00000251047.4	0.18407	0.187392	0.196553	0.00369317	-0.0185103	0.01262
ENSP00000473220.1;ENSP00000472231.1;ENSP00000251453.2;ENSP00000367806.2;ENSP00000468957.1;ENSP00000471983.1	NA	-0.0621627	-0.0564751	NA	-0.0467667	0.168392
ENSP00000251496.2	NA	0.1144	0.187972	NA	-0.158234	0.0704585
ENSP00000251636.5;ENSP00000481966.1	NA	0.0559076	0.109123	NA	0.167546	0.259668
ENSP00000252116.5;ENSP00000252115.5;ENSP00000397927.3;ENSP00000482500.1;ENSP00000415234.1	0.247797	-0.0983408	0.0719485	0.127689	1.75529	0.266663
ENSP00000466084.1;ENSP00000410339.1;ENSP00000385184.2;ENSP00000252487.4;ENSP00000465608.1;ENSP00000465032.1	0.301363	-0.0764168	-0.0789458	0.342525	0.0763127	0.0168571
ENSP00000252512.9;ENSP00000410249.3	NA	0.0758493	0.0149871	NA	0.168561	0.245453
ENSP00000252542.3	NA	-0.135866	-0.102509	NA	-0.0070649	0.142801
ENSP00000462927.1;ENSP00000464613.1;ENSP00000464342.1;ENSP00000462609.1;ENSP00000378081.2;ENSP00000252543.3	0.0709243	0.105441	-0.0784698	2.98518	-0.0961695	0.529628
ENSP00000252593.6	0.712607	0.525438	NA	0.590394	0.47275	NA
ENSP00000252599.3	NA	-0.203647	-0.166728	NA	0.0166604	0.0597772
ENSP00000472345.1;ENSP00000252603.1;ENSP00000471446.1	NA	-0.178493	-0.182098	NA	-0.117388	-0.395876
ENSP00000489220.1;ENSP00000252699.2;ENSP00000488962.1;ENSP00000439497.1;ENSP00000489474.1;ENSP00000411187.3	0.129712	0.123456	0.0667236	0.0879193	0.140979	0.101563
ENSP00000496599.1;ENSP00000494033.1;ENSP00000410238.2;ENSP00000403211.2;ENSP00000398110.2;ENSP00000389631.1;ENSP00000388802.2;ENSP00000252725.5;ENSP00000403324.2;ENSP00000413173.2;ENSP00000491073.1	0.0391246	-0.100528	-0.125949	-0.00335562	-0.087215	0.0211742
ENSP00000370449.4;ENSP00000252934.4;ENSP00000385624.3	-0.020713	0.0476467	0.142801	-0.162872	-0.00792129	-0.110853
ENSP00000480756.1;ENSP00000478877.1;ENSP00000253003.2	0.235072	0.226019	0.234123	0.198277	0.14436	0.126368
ENSP00000361471.1;ENSP00000361469.2;ENSP00000253004.6	-0.00123076	0.00995033	0.0725067	0.016267	0.103278	0.143407
ENSP00000253023.2;ENSP00000468940.1	0.487414	0.0295588	-0.0885362	0.155892	0.229682	0.194497
ENSP00000342232.5;ENSP00000253024.4;ENSP00000471303.1	0.0945826	-0.000520135	-0.0337326	-0.0475005	-0.0793246	0.04095
ENSP00000253039.4;ENSP00000445077.1;ENSP00000323063.3	0.0320799	-0.0345707	-0.0252152	0.164667	0.0661622	0.0106432
ENSP00000469684.1;ENSP00000253048.4	-0.235811	-0.221595	-0.2737	-0.394362	-0.0241595	0.0577971
ENSP00000465635.1;ENSP00000466050.1;ENSP00000466169.1;ENSP00000465143.1;ENSP00000468569.1;ENSP00000306902.5;ENSP00000253099.5;ENSP00000377334.2	NA	0.26582	-0.0255127	NA	0.293565	0.18938
ENSP00000468159.1;ENSP00000465882.1;ENSP00000253108.3;ENSP00000465933.1;ENSP00000466860.1	0.489377	-0.0271657	-0.0609609	-0.0715175	-0.122993	0.0816721
ENSP00000352794.5;ENSP00000346702.6;ENSP00000384537.2;ENSP00000253332.1	0.460395	0.286606	0.412573	-0.130382	-0.221183	-0.10334
ENSP00000344581.6;ENSP00000436747.2;ENSP00000354437.6;ENSP00000253363.6;ENSP00000363150.3;ENSP00000489005.1;ENSP00000394824.1	0.196142	0.212689	0.465305	0.112971	0.132168	0.764816
ENSP00000457513.1;ENSP00000457015.1;ENSP00000253452.2;ENSP00000456452.1;ENSP00000455301.1;ENSP00000454714.1;ENSP00000455030.1	0.00518653	-0.201468	0.0172504	0.0312079	0.1678	0.147471
ENSP00000467587.1;ENSP00000464813.1;ENSP00000253788.4;ENSP00000466019.1	0.0977617	0.37246	0.0176434	0.124516	0.190868	-0.0176448
ENSP00000466259.1;ENSP00000253792.2;ENSP00000377474.1;ENSP00000345398.1;ENSP00000445349.1	0.0675652	0.00905884	0.010841	0.0356567	0.0234235	0.0188218
ENSP00000374198.3;ENSP00000253925.7;ENSP00000496327.1;ENSP00000490647.1;ENSP00000434445.1	NA	0.205794	0.232143	NA	0.182488	0.113507
ENSP00000360887.5;ENSP00000360890.3;ENSP00000254029.3;ENSP00000360914.3	0.234756	NA	0.392988	-0.197939	NA	0.338399
ENSP00000369594.3;ENSP00000254108.7;ENSP00000455282.1	-0.158082	-0.0275768	-0.0476263	0.193509	0.0801042	0.0677521
ENSP00000254193.6;ENSP00000453309.1;ENSP00000453521.1	-0.0376603	-0.0333707	0.249669	-0.0357101	-0.085961	0.184236
ENSP00000254322.1;ENSP00000444212.1	-0.11641	-0.0574808	-0.303256	-0.210388	-0.0945635	-0.396188
ENSP00000254480.5	0.0363319	-0.0143627	0.211314	0.0170538	-0.146183	0.169236
ENSP00000254508.5	0.0787188	0.0630687	NA	0.119293	0.830689	NA
ENSP00000458919.1;ENSP00000254718.4;ENSP00000370968.2	0.0470744	-0.0536223	-0.0915562	0.0221528	0.146522	0.145225
ENSP00000254719.4	0.135405	-0.0470182	NA	0.0138043	-0.028204	NA
ENSP00000254803.2	0.255572	NA	0.19721	-0.00761895	NA	0.664182
ENSP00000482026.1;ENSP00000254821.6;ENSP00000359958.3	0.449737	0.146176	0.0866363	0.108226	0.110109	0.0884686
ENSP00000254878.3;ENSP00000430482.1;ENSP00000428596.1	-0.283677	0.143581	NA	-0.138929	-0.0337016	NA
ENSP00000255120.5;ENSP00000438871.1;ENSP00000361122.4;ENSP00000255121.4	-0.0521884	0.00538547	-0.209956	-0.107118	-0.0991907	-0.195176
ENSP00000430597.1;ENSP00000255194.6;ENSP00000429228.1	-0.10475	-0.0855034	0.208963	0.885006	0.0399896	-0.0737219
ENSP00000308495.3;ENSP00000256078.4	NA	0.0276152	-0.0193357	NA	-0.012022	0.0723207
ENSP00000428812.1;ENSP00000428425.1;ENSP00000428594.1;ENSP00000430283.1;ENSP00000429516.1;ENSP00000429322.1;ENSP00000311803.4;ENSP00000430081.1;ENSP00000429735.1;ENSP00000256108.5;ENSP00000408526.2	NA	-0.204334	-0.392539	NA	-0.25457	-0.29374
ENSP00000493579.1;ENSP00000494133.1;ENSP00000424613.1;ENSP00000424940.2;ENSP00000256216.6;ENSP00000420914.1;ENSP00000411960.3;ENSP00000390208.3;ENSP00000496091.1;ENSP00000493642.1;ENSP00000425993.1	0.0170538	0.133919	-0.125563	0.0495518	0.308734	-0.00663194
ENSP00000425299.1;ENSP00000256383.4	0.122483	0.190868	0.075293	0.122572	0.00269636	-0.0224604
ENSP00000257347.4	NA	-0.210968	-0.285764	NA	0.180987	0.0472652
ENSP00000257468.7;ENSP00000365576.4;ENSP00000345195.5	NA	-0.0220207	-0.0215914	NA	0.095492	-0.117028
ENSP00000366109.1;ENSP00000257497.6;ENSP00000412489.1;ENSP00000414013.1	0.3143	0.261364	0.304687	0.377888	0.399045	0.436059
ENSP00000433011.2;ENSP00000257829.3;ENSP00000479141.1	0.0913022	0.0333381	-0.176093	-0.334927	-0.00304463	-0.223556
ENSP00000258091.5;ENSP00000437824.1;ENSP00000412996.1	-0.0692643	-0.0745511	-0.0385018	-0.0211113	-0.0698218	0.159138
ENSP00000258424.2	NA	0.0657877	-0.117624	NA	0.386486	-0.160615
ENSP00000258729.3;ENSP00000480267.1	0.0239118	-0.154259	-0.105638	-0.0950472	-0.0766003	0.0949465
ENSP00000258737.7;ENSP00000348461.4	NA	0.0199987	-0.125189	NA	0.0250828	-0.0654242
ENSP00000258962.4;ENSP00000463042.1;ENSP00000463235.2;ENSP00000463223.1;ENSP00000462215.1;ENSP00000462616.1	NA	-0.162048	0.322735	NA	0.085168	0.532098
ENSP00000339889.5;ENSP00000259335.4;ENSP00000473399.1	-0.0766111	-0.102941	-0.139814	-0.125053	-0.0105656	0.162544
ENSP00000486088.1;ENSP00000437215.1;ENSP00000362671.4;ENSP00000259469.4	0.0362355	0.0678455	0.0185273	-0.0665031	-0.0411033	-0.0257692
ENSP00000398781.2;ENSP00000398549.2;ENSP00000397472.2;ENSP00000397340.2;ENSP00000390930.2;ENSP00000383437.3;ENSP00000415703.2;ENSP00000414972.2;ENSP00000402718.2;ENSP00000398494.2;ENSP00000397790.2;ENSP00000383438.3;ENSP00000259873.4	NA	0.0184291	-0.0452066	NA	0.249435	0.194168
ENSP00000260118.6	0.189711	0.0650384	NA	0.216642	0.078996	NA
ENSP00000452837.1;ENSP00000260327.4;ENSP00000454154.1;ENSP00000454187.1;ENSP00000453612.1;ENSP00000453051.1	0.539996	0.0971267	-0.000740274	0.492743	0.738455	0.70966
ENSP00000453386.2;ENSP00000304978.6;ENSP00000378790.2;ENSP00000497065.1;ENSP00000260363.4	0.309321	0.115915	NA	0.163394	0.285329	NA
ENSP00000342493.3;ENSP00000260385.6;ENSP00000453978.1;ENSP00000453199.1	-0.040947	-0.0213054	NA	0.00975229	0.176639	NA
ENSP00000260641.5;ENSP00000437383.2;ENSP00000367220.4	NA	-0.274845	0.240197	NA	-0.220235	0.173449
ENSP00000260665.7	0.0242047	-0.00995943	0.0020978	0.186148	0.0273233	0.12266
ENSP00000376635.4;ENSP00000376636.3;ENSP00000260777.11;ENSP00000347532.4	-0.0243132	0.0546776	0.100569	-0.220522	0.133394	0.0316924
ENSP00000386636.1;ENSP00000260956.4;ENSP00000397029.1	-0.0290272	-0.279238	-0.176689	0.0310141	0.00079968	0.0631626
ENSP00000410513.1;ENSP00000390265.1;ENSP00000260985.2	-0.159125	-0.276215	-0.228282	0.0518331	-0.152988	0.0205866
ENSP00000261167.2;ENSP00000443420.1	-0.251234	-0.0379719	NA	0.160587	0.165345	NA
ENSP00000446756.1;ENSP00000448836.1;ENSP00000448133.1;ENSP00000448764.1;ENSP00000447793.1;ENSP00000447196.1;ENSP00000445008.2;ENSP00000450236.1;ENSP00000477538.1;ENSP00000376947.3;ENSP00000261182.8;ENSP00000449333.1;ENSP00000446520.1;ENSP00000446804.1;ENSP00000446787.1;ENSP00000409795.3;ENSP00000449649.1;ENSP00000448167.1;ENSP00000444759.1	0.109661	0.178397	0.130238	0.049171	0.258279	0.0784414
ENSP00000449547.1;ENSP00000448742.1;ENSP00000448071.1;ENSP00000261187.4	-0.171085	NA	-0.20442	1.15357	NA	1.83697
ENSP00000449514.1;ENSP00000389168.2;ENSP00000261207.5;ENSP00000446855.1;ENSP00000416769.2;ENSP00000446816.1	0.113686	0.268193	0.135492	-0.0896293	0.1144	0.226179
ENSP00000445147.2;ENSP00000261303.8	-0.0679791	-0.00739729	-0.037515	0.210585	0.0687795	0.0795503
ENSP00000261313.2	-0.163272	-0.11092	-0.139515	-0.140297	0.0411419	0.118583
ENSP00000261366.5;ENSP00000378761.1;ENSP00000486528.1	0.54337	0.402461	0.335329	0.609004	0.279146	0.335829
ENSP00000447337.1;ENSP00000415554.2;ENSP00000438341.1;ENSP00000261401.3;ENSP00000447534.1;ENSP00000394496.2	0.133219	0.0594946	0.0214679	0.102015	0.0228372	0.0597772
ENSP00000426176.2;ENSP00000428120.2;ENSP00000261413.5;ENSP00000426941.1	0.331173	0.142887	NA	0.154008	0.146694	NA
ENSP00000261424.4;ENSP00000371321.1;ENSP00000422129.1;ENSP00000491208.1	-0.120361	0.0898407	0.0622233	-0.0375669	0.115915	0.118583
ENSP00000425301.1;ENSP00000390483.2;ENSP00000261427.5	NA	-0.313342	-0.33826	NA	-0.210844	-0.186161
ENSP00000431297.1;ENSP00000342408.6;ENSP00000261443.5;ENSP00000432958.1;ENSP00000351329.4;ENSP00000358543.1;ENSP00000481762.1;ENSP00000407724.2	NA	-0.00115066	-0.0525046	NA	-0.00340579	0.076961
ENSP00000444844.1;ENSP00000261479.4;ENSP00000452603.1;ENSP00000479620.1;ENSP00000452566.1;ENSP00000450528.1	-0.0835664	-0.125813	0.036139	0.00747201	0.079735	0.046979
ENSP00000483407.1;ENSP00000481585.1;ENSP00000261489.2;ENSP00000397435.2	0.161268	0.0592119	0.213416	-0.0450078	-0.297827	-0.20711
ENSP00000261531.7;ENSP00000451129.1;ENSP00000452473.1	0.356065	0.0131136	0.0396053	0.203186	0.0846168	0.360468
ENSP00000418393.1;ENSP00000350219.3;ENSP00000419764.1;ENSP00000261574.5	NA	0.0419094	0.00548493	NA	0.0348844	-0.0142206
ENSP00000261622.4	0.38981	0.195073	0.592829	-0.0124674	-0.0102625	0.277253
ENSP00000261667.3	0.0692462	0.123898	NA	0.179818	-0.0584345	NA
ENSP00000261700.3	NA	0.0676586	0.0743651	NA	0.0890177	-0.0290684
ENSP00000497128.1;ENSP00000393185.2;ENSP00000261712.3;ENSP00000464434.1	0.102647	-0.0144641	0.0686862	0.0100493	-0.00700447	0.0185273
ENSP00000403349.3;ENSP00000261733.2	0.398843	-0.326076	-0.183514	0.201389	-0.233661	-0.0576715
ENSP00000261735.3;ENSP00000449018.1	0.210018	0.0821328	0.032564	0.374456	0.0647572	0.14773
ENSP00000482455.1;ENSP00000453430.1;ENSP00000261758.4	0.144533	NA	-0.341814	-0.0891919	NA	-0.344323
ENSP00000261772.7	0.157346	0.0647572	0.130853	0.00458945	-0.0768918	-0.0730117
ENSP00000426383.1;ENSP00000428707.1;ENSP00000261813.4	0.179818	0.104	0.0259601	-0.0110003	0.0706448	0.0332413
ENSP00000440221.1;ENSP00000414548.3;ENSP00000261868.5	-0.0432103	-0.0199986	-0.0481509	-0.00144104	-0.0438474	-0.0213666
ENSP00000453567.1;ENSP00000453785.1;ENSP00000261889.5	-0.294089	-0.0573537	-0.0161599	-0.239997	-0.179545	-0.0711738
ENSP00000456420.1;ENSP00000454381.1;ENSP00000471148.1;ENSP00000456638.1;ENSP00000261890.2;ENSP00000333547.5;ENSP00000455567.1	-0.00221245	0.513243	0.145571	0.291699	1.59321	0.223863
ENSP00000261942.6	0.022935	NA	-0.188525	-0.114256	NA	-0.24392
ENSP00000434333.1;ENSP00000436225.1;ENSP00000436868.1;ENSP00000431150.1;ENSP00000261973.7	NA	0.0009995	-0.0140381	NA	0.0944917	0.0497421
ENSP00000449787.1;ENSP00000262027.5	0.321721	-0.0362077	0.0711106	0.0587405	0.022935	0.136714
ENSP00000446489.1;ENSP00000262030.3;ENSP00000446677.1	0.135405	-0.0882849	-0.0515986	0.0175452	-0.0523254	0.0339182
ENSP00000262053.3	-0.0692	NA	-0.0204885	-0.0136325	NA	0.320052
ENSP00000412530.3;ENSP00000262056.9;ENSP00000388806.3	0.0397014	0.0544882	0.14202	-0.192869	-0.242594	-0.217596
ENSP00000478627.1;ENSP00000262077.2;ENSP00000444029.1	0.445006	0.00359354	0.169827	0.138283	0.139675	0.926399
ENSP00000497093.1;ENSP00000498202.1;ENSP00000496964.1;ENSP00000430194.1;ENSP00000262105.2;ENSP00000497648.1;ENSP00000427875.2;ENSP00000497881.1	-0.0282863	0.0544882	0.0461199	-0.0694465	0.156576	0.179401
ENSP00000262193.6	NA	0.416603	0.118227	NA	0.0765906	0.230238
ENSP00000428052.1;ENSP00000262213.2	NA	0.214708	0.42101	NA	-0.0691679	0.545343
ENSP00000452140.1;ENSP00000452225.1;ENSP00000262238.4	0.734241	NA	0.136539	0.256656	NA	0.130765
ENSP00000458443.1;ENSP00000387189.1;ENSP00000386652.4;ENSP00000458213.1;ENSP00000262306.7	0.485077	-0.0899356	0.0128175	1.18295	0.00269636	-0.06327
ENSP00000437886.1;ENSP00000496923.1;ENSP00000262415.2	NA	-0.00390762	-0.119347	NA	0.164073	-0.104306
ENSP00000457033.1;ENSP00000262428.4	-0.138079	0.0369104	0.17823	-0.24686	-0.00165136	-0.00126079
ENSP00000486323.1;ENSP00000427109.1;ENSP00000340878.4;ENSP00000262461.2	NA	-0.229552	0.0780715	NA	0.593382	0.566903
ENSP00000493081.1;ENSP00000262570.5;ENSP00000389297.2;ENSP00000410425.1	0.13059	0.0698991	0.10993	-0.0517882	0.0338215	0.0428679
ENSP00000433703.1;ENSP00000434535.1;ENSP00000433464.2;ENSP00000378378.2;ENSP00000262584.3	0.0281987	-0.107518	-0.16085	0.106969	-0.0971829	-0.00874815
ENSP00000262613.5;ENSP00000464321.1	0.0766832	-0.207172	-0.079996	-0.0439414	-0.255241	-0.0664924
ENSP00000431846.1;ENSP00000262646.7	0.472875	0.0175452	0.00816656	0.117161	-0.0217243	0.00349389
ENSP00000407034.1;ENSP00000389047.1;ENSP00000361152.5;ENSP00000262746.1	-0.0686965	-0.0810148	-0.0665245	-0.0386057	0.0117309	-0.0440041
ENSP00000262803.4;ENSP00000470142.1	0.133219	0.178815	0.101654	0.0378737	0.214143	0.0969452
ENSP00000471034.1;ENSP00000343134.3;ENSP00000345674.3;ENSP00000262812.3;ENSP00000469035.1	NA	-0.126936	-0.143339	NA	0.161864	-0.115725
ENSP00000262835.7;ENSP00000419171.2;ENSP00000339787.2	0.472376	0.337614	0.0429637	0.616806	-0.16392	0.526797
ENSP00000479451.1;ENSP00000340648.3;ENSP00000262854.6	0.0495518	0.134443	0.0199987	0.040662	0.0719485	-0.0487597
ENSP00000495432.1;ENSP00000262878.5;ENSP00000495667.1;ENSP00000493536.1;ENSP00000493928.1	0.608515	0.641696	0.480634	0.847969	0.860524	1.08116
ENSP00000469352.1;ENSP00000472950.1;ENSP00000470753.1;ENSP00000473065.1;ENSP00000444935.1;ENSP00000262890.2	NA	-0.189105	-0.233131	NA	-0.297167	-0.347078
ENSP00000469136.1;ENSP00000262947.2;ENSP00000469945.1	0.138195	0.213012	0.126545	0.279221	0.116627	0.147385
ENSP00000379495.3;ENSP00000262982.2	0.0993927	-0.069736	-0.069125	0.166785	0.168223	0.0367176
ENSP00000483234.1;ENSP00000482008.1;ENSP00000478653.1;ENSP00000382274.4;ENSP00000331851.6;ENSP00000287667.7;ENSP00000484978.1;ENSP00000483827.1;ENSP00000480539.1;ENSP00000477502.1;ENSP00000370883.3;ENSP00000263012.6;ENSP00000483204.1;ENSP00000479933.1;ENSP00000439970.1	0.372804	0.0939456	0.0772388	1.15663	0.288032	0.0836056
ENSP00000484749.1;ENSP00000457968.1;ENSP00000263097.2;ENSP00000456436.1;ENSP00000484533.1;ENSP00000458137.1	0.109661	0.116182	0.138631	0.0923057	-0.0992901	1.02029
ENSP00000487092.1;ENSP00000263121.8;ENSP00000486870.1;ENSP00000383984.3;ENSP00000494049.1;ENSP00000479330.1;ENSP00000486780.1;ENSP00000340883.6;ENSP00000385226.4;ENSP00000487582.1;ENSP00000388489.2;ENSP00000494695.1	0.25278	0.103819	0.162884	-0.0273609	-0.14055	0.0103463
ENSP00000263168.3	0.124074	-0.0709161	-0.0416348	-0.14602	0.0554347	0.0020978
ENSP00000263239.2	-0.103684	0.078996	NA	0.203186	-0.276175	NA
ENSP00000348871.4;ENSP00000389971.2;ENSP00000263262.9;ENSP00000293288.8	-0.12079	-0.160697	-0.120046	-0.0656058	0.298622	0.0667236
ENSP00000434963.1;ENSP00000433741.1;ENSP00000263309.3;ENSP00000434311.1;ENSP00000433919.1;ENSP00000432570.1	-0.145326	NA	0.170755	-0.168158	NA	0.514559
ENSP00000496337.1;ENSP00000470619.1;ENSP00000471720.1;ENSP00000263368.3	NA	0.163054	0.059683	NA	0.531158	0.734625
ENSP00000263377.1;ENSP00000470481.1;ENSP00000360901.3;ENSP00000353112.4	0.117427	-0.077767	-0.179821	-0.13045	-0.0480879	0.0342082
ENSP00000263381.5;ENSP00000373933.5;ENSP00000469534.2;ENSP00000445824.1;ENSP00000469022.1;ENSP00000495441.1	-0.17427	-0.123389	NA	-0.358076	-0.0977893	NA
ENSP00000279452.6;ENSP00000309732.6;ENSP00000263398.6;ENSP00000404447.2;ENSP00000392331.2;ENSP00000389830.2;ENSP00000398632.2;ENSP00000434920.1;ENSP00000432704.2	0.0365248	-0.00859685	0.0290732	0.0347878	0.0224462	0.107059
ENSP00000441604.1;ENSP00000263545.7;ENSP00000483438.1;ENSP00000347005.4;ENSP00000440222.1	0.00369317	-0.108978	-0.061769	0.000299955	0.0675652	-0.0828491
ENSP00000414464.1;ENSP00000378353.2;ENSP00000362099.1;ENSP00000307318.2;ENSP00000263556.3	0.416471	0.317217	0.357744	-0.126334	0.118494	0.172187
ENSP00000474611.1;ENSP00000378532.1;ENSP00000362480.1;ENSP00000263559.6	NA	-0.130462	0.00429078	NA	-0.0208764	0.0393169
ENSP00000494062.1;ENSP00000263697.4	0.0932171	0.063538	NA	0.0417176	0.0712969	NA
ENSP00000404665.1;ENSP00000370645.2;ENSP00000263795.6	0.671719	NA	0.456792	-0.0028641	NA	0.192767
ENSP00000371470.3;ENSP00000263801.3;ENSP00000393497.2;ENSP00000371475.4;ENSP00000388028.1	0.764118	0.201961	0.208314	0.387912	0.100026	0.197621
ENSP00000403330.1;ENSP00000398232.2;ENSP00000391923.1;ENSP00000387063.1;ENSP00000386965.1;ENSP00000386315.1;ENSP00000263867.4	-0.0149918	NA	0.014593	-0.0470706	NA	-0.0846433
ENSP00000386465.3;ENSP00000263956.3	NA	-0.0288831	-0.0166071	NA	0.143927	0.165175
ENSP00000402402.1;ENSP00000404863.1;ENSP00000391559.1;ENSP00000486235.1;ENSP00000490246.1;ENSP00000263964.10;ENSP00000392180.2;ENSP00000486324.1;ENSP00000413251.2;ENSP00000405574.1	0.0127188	0.0863612	0.121864	-0.25377	-0.259626	-0.347814
ENSP00000388442.1;ENSP00000403783.1;ENSP00000384143.3;ENSP00000385524.1;ENSP00000263991.5	NA	0.101834	0.0458334	NA	0.0552455	0.0913022
ENSP00000376599.3;ENSP00000264028.4;ENSP00000352385.4	0.177141	0.0801965	0.0977617	0.131028	0.0151841	0.101654
ENSP00000264036.4	NA	0.137411	0.401524	NA	-0.0371205	0.196224
ENSP00000491695.1;ENSP00000264128.9;ENSP00000498093.1;ENSP00000497117.1;ENSP00000491572.1;ENSP00000457733.1	NA	0.114043	0.0228372	NA	0.244357	0.120978
ENSP00000264156.2	0.113507	0.0455468	0.101292	-0.0678614	-0.16674	-0.108599
ENSP00000264161.4;ENSP00000387508.1	-0.0388968	0.154351	0.0901149	-0.0175735	0.0281987	0.0986682
ENSP00000264167.4;ENSP00000386688.1	0.0827774	0.166869	0.233173	0.282393	-0.00385743	0.270638
ENSP00000386731.1;ENSP00000264170.4;ENSP00000387296.1;ENSP00000484801.1;ENSP00000364928.2	0.222263	0.214547	-0.202043	0.1415	0.326133	0.233331
ENSP00000364286.1;ENSP00000264202.7;ENSP00000401010.1;ENSP00000364284.1	NA	-0.116388	0.107329	NA	0.0199007	0.242868
ENSP00000424053.1;ENSP00000421096.1;ENSP00000264221.2;ENSP00000382595.3;ENSP00000424907.1	0.0594003	-0.0479725	-0.0711738	-0.0722697	-0.0341981	0.0182328
ENSP00000386681.1;ENSP00000264258.3;ENSP00000402450.1;ENSP00000387120.1;ENSP00000387112.1;ENSP00000408172.1;ENSP00000412976.1;ENSP00000386271.1;ENSP00000387163.3;ENSP00000386717.3;ENSP00000386737.1	-0.0130447	0.107598	0.257893	-0.0218265	0.148765	0.113507
ENSP00000264279.5	0.534327	-0.0861463	0.283448	0.138108	0.0626931	0.277632
ENSP00000391112.1;ENSP00000396704.2;ENSP00000264331.4	-0.138848	0.158968	0.233252	-0.182926	0.229046	0.27907
ENSP00000487356.1;ENSP00000264335.8;ENSP00000481059.2;ENSP00000461762.1	0.0291704	0.00767051	0.0177417	-0.081937	-0.0766867	-0.080592
ENSP00000264552.8;ENSP00000466388.1;ENSP00000467409.1	0.11725	0.0348844	-0.145407	0.140631	-0.144702	-0.289644
ENSP00000264639.4	NA	-0.131066	-0.0415514	NA	0.00488803	0.181988
ENSP00000373923.3;ENSP00000467000.1;ENSP00000384943.3;ENSP00000467985.1;ENSP00000264657.4	0.162204	0.116538	0.253867	0.219617	0.125222	0.0822249
ENSP00000343873.4;ENSP00000264663.5;ENSP00000427670.1;ENSP00000421886.1;ENSP00000426343.1	-0.0108486	-0.0332259	-0.0740557	0.0442083	0.04095	-0.0138758
ENSP00000264670.6;ENSP00000420957.1	0.036139	-0.0700255	0.137847	-0.0515249	-0.165004	-0.0791514
ENSP00000384510.1;ENSP00000264705.3	-0.0366536	0.0810268	-0.12579	0.00846408	0.0545829	0.0112366
ENSP00000264710.4	-0.0994226	NA	-0.0126801	-0.0875643	NA	-0.0770971
ENSP00000421304.1;ENSP00000264883.3	-0.0687822	-0.212105	0.0567583	-0.148744	-0.0430015	0.208801
ENSP00000424122.1;ENSP00000423103.1;ENSP00000426344.1;ENSP00000264893.6;ENSP00000424925.1;ENSP00000422896.1	0.101834	0.0557185	0.0725997	-0.14915	-0.0424587	-0.0208254
ENSP00000444850.2;ENSP00000264904.7	0.285404	0.14704	0.0110388	0.0865446	0.257429	-0.0984842
ENSP00000423068.1;ENSP00000421015.2;ENSP00000264908.6	NA	0.191529	0.329088	NA	0.169743	0.204409
ENSP00000426514.1;ENSP00000427703.1;ENSP00000264932.6;ENSP00000484230.1	-0.0919289	0.117516	NA	-0.271769	-0.268324	NA
ENSP00000264954.4	-0.0485077	-0.129334	-0.058986	0.104	0.000899595	0.0467882
ENSP00000391955.2;ENSP00000264993.3;ENSP00000421340.1;ENSP00000421495.1;ENSP00000413272.2;ENSP00000422866.1	0.50519	0.27018	0.310055	0.381446	0.241141	0.233173
ENSP00000265056.7;ENSP00000420528.1	0.0801965	0.157175	0.0732505	0.111362	-0.0838165	0.166869
ENSP00000417155.1;ENSP00000417668.1;ENSP00000265062.3;ENSP00000417189.1;ENSP00000418955.1	0.0793656	-0.107017	0.090937	0.0527822	0.0009995	0.11172
ENSP00000265069.8	0.0877361	0.141239	0.126897	0.21277	0.18057	0.219617
ENSP00000265070.6	NA	0.0139029	-0.0108486	NA	0.398776	0.101383
ENSP00000427100.1;ENSP00000426850.1;ENSP00000422806.1;ENSP00000422078.1;ENSP00000265073.4	-0.16635	-0.137803	-0.0556501	-0.0103433	0.0295588	0.118938
ENSP00000424387.1;ENSP00000265112.3;ENSP00000387710.2;ENSP00000422291.1;ENSP00000422130.1;ENSP00000420893.1	-0.0184491	0.141152	0.0770536	0.0242047	0.111362	0.0455468
ENSP00000265174.4	-0.141644	-0.135373	-0.137884	0.61432	-0.223931	0.0829615
ENSP00000265260.3;ENSP00000470810.1	0.125222	-0.0591875	-0.0728288	-0.0506409	-0.0868659	-0.0850134
ENSP00000265277.5;ENSP00000358464.4	NA	-0.0907128	0.120003	NA	0.113061	0.250681
ENSP00000461884.2;ENSP00000460161.2;ENSP00000460028.2;ENSP00000459367.2;ENSP00000459208.2;ENSP00000458815.2;ENSP00000418068.1;ENSP00000480488.1;ENSP00000420485.1;ENSP00000419665.1;ENSP00000419541.1;ENSP00000419388.1;ENSP00000265304.6;ENSP00000461315.1;ENSP00000419579.1	0.0181346	0.0334348	-8.00032e-05	0.0831456	0.0730646	0.0771462
ENSP00000378487.2;ENSP00000378484.3;ENSP00000265333.3;ENSP00000390129.1	0.046979	-0.142117	-0.138113	-0.0969736	-0.164934	-0.0715605
ENSP00000265395.2	-0.125711	-0.0841319	-0.233674	-0.135385	0.0591176	-0.0484027
ENSP00000265447.5;ENSP00000404412.2;ENSP00000398610.1;ENSP00000361305.3	-0.0128117	0.188552	-0.200673	0.401122	1.96514	NA
ENSP00000265462.4;ENSP00000335334.6;ENSP00000335363.6	-0.407517	-0.137344	-0.139802	-0.133943	-0.00715554	-0.00491204
ENSP00000424278.1;ENSP00000482639.1;ENSP00000423008.1;ENSP00000265498.1	-0.0368403	0.182322	-0.186077	0.128657	0.314592	-0.217211
ENSP00000385757.1;ENSP00000265523.4	0.0504079	-0.200526	-0.0872914	-0.102509	-0.123887	-0.114626
ENSP00000296446.8;ENSP00000394041.1;ENSP00000265563.8;ENSP00000409239.1	-0.173378	-0.269358	-0.00786082	0.0217615	0.382742	0.647731
ENSP00000304472.11;ENSP00000265620.7;ENSP00000360136.3;ENSP00000360126.3;ENSP00000346328.7;ENSP00000360143.4;ENSP00000360141.3	0.333683	NA	-0.0874988	-0.133326	NA	-0.681337
ENSP00000265631.5;ENSP00000400101.2	NA	-0.161719	0.0631626	NA	-0.162319	0.134356
ENSP00000439084.1;ENSP00000365803.2;ENSP00000446108.1;ENSP00000265641.4	0.230715	0.0301412	-0.103507	-0.018388	-0.0425422	-0.111211
ENSP00000379380.2;ENSP00000265748.2	0.546328	0.590173	NA	0.211961	0.693597	NA
ENSP00000265754.8;ENSP00000265753.8	NA	-0.10475	0.0191161	NA	-0.00951513	0.797282
ENSP00000398732.1;ENSP00000265758.2;ENSP00000401191.1	0.073715	-0.108387	0.0207825	0.14462	-0.0207641	0.271629
ENSP00000429482.1;ENSP00000428684.1;ENSP00000265807.3;ENSP00000428048.1	0.113686	0.321286	NA	-0.01553	0.525438	NA
ENSP00000265838.4	0.110378	0.194003	0.041046	0.0395091	0.0755712	0.0354637
ENSP00000385334.1;ENSP00000382562.2;ENSP00000265854.7;ENSP00000394069.1;ENSP00000390099.1;ENSP00000401901.1;ENSP00000413139.1;ENSP00000394886.1;ENSP00000384155.1	0.167715	0.685317	-0.0878372	0.166954	0.224583	0.154436
ENSP00000346726.5;ENSP00000265866.7	-0.0716571	-0.0108587	-0.0875533	-0.0371205	-0.0143525	0.00767051
ENSP00000445254.1;ENSP00000265872.6;ENSP00000439642.1;ENSP00000438610.1;ENSP00000439252.1	0.267811	0.239253	0.052118	-0.0307788	0.0293646	0.0996643
ENSP00000395736.1;ENSP00000266027.6;ENSP00000406369.1;ENSP00000406871.1;ENSP00000312999.6	0.0214679	NA	-0.0861899	0.107688	NA	0.562868
ENSP00000378752.1;ENSP00000266070.4;ENSP00000378749.1	NA	-0.15066	-0.744651	NA	-0.35004	-0.480862
ENSP00000266079.4	0.0142973	0.0892921	0.0231304	0.170755	0.201797	0.323459
ENSP00000266544.5;ENSP00000497305.1;ENSP00000456318.2	-0.157461	-0.364938	0.446415	0.384718	0.545807	0.347765
ENSP00000446670.1;ENSP00000497420.1;ENSP00000391437.3;ENSP00000391774.2;ENSP00000266679.8	0.204246	NA	-0.0508723	0.106969	NA	0.192932
ENSP00000266732.4	0.14842	0.229046	-0.241817	0.015578	0.0216636	-0.158949
ENSP00000266735.5;ENSP00000447751.1;ENSP00000447127.1	-0.0519251	-0.0564222	0.117872	-0.0862553	-0.142013	-0.143963
ENSP00000267064.4;ENSP00000302919.4;ENSP00000377591.3;ENSP00000449396.1	NA	-0.106606	-0.0750577	NA	-0.0624394	0.00747201
ENSP00000377612.5;ENSP00000267113.4	NA	0.0422929	0.284577	NA	0.154094	0.337828
ENSP00000267812.3	-0.0166986	0.0557185	-0.103573	-0.192711	0.264669	-0.157859
ENSP00000267884.6;ENSP00000453120.1	0.175297	-0.0413534	-0.0139671	0.088194	0.0859024	0.0295588
ENSP00000453902.1;ENSP00000453801.1;ENSP00000267973.2;ENSP00000453493.1;ENSP00000453589.1;ENSP00000453024.1	NA	0.0657877	0.235309	NA	-0.0040281	0.275356
ENSP00000268182.5;ENSP00000488618.1;ENSP00000453181.1	0.0808424	0.224023	0.275129	0.0191161	0.168476	0.196224
ENSP00000491597.1;ENSP00000456232.1;ENSP00000491124.1;ENSP00000268379.4;ENSP00000491833.1;ENSP00000457600.1;ENSP00000492456.1;ENSP00000491755.1;ENSP00000485966.1;ENSP00000457662.1;ENSP00000492844.1;ENSP00000456738.1	-0.225384	0.142107	-0.263185	0.120269	0.040758	-0.0127712
ENSP00000413298.2;ENSP00000437606.2;ENSP00000268717.5	0.036814	0.404998	-0.121851	0.0317893	0.246391	-0.0677437
ENSP00000376763.1;ENSP00000269122.3;ENSP00000479606.1;ENSP00000462252.1	-0.125937	0.0254728	0.0195085	-0.10909	-0.0048618	-0.0572902
ENSP00000462960.1;ENSP00000464205.1;ENSP00000441348.2;ENSP00000269321.7;ENSP00000463939.1;ENSP00000461956.1	-0.212562	-0.190374	-0.1935	-0.37401	-0.223631	-0.0725814
ENSP00000497661.1;ENSP00000497641.1;ENSP00000269349.3;ENSP00000460439.2	0.240197	0.196471	0.186148	0.0146915	0.132518	0.143234
ENSP00000269701.1	-0.0296966	-0.119752	-0.032172	-0.0990803	0.0206846	0.114578
ENSP00000470792.1;ENSP00000369981.4;ENSP00000269886.2;ENSP00000469766.1;ENSP00000471260.1;ENSP00000404568.2	0.149626	0.353189	0.566222	-0.255125	0.300179	0.267581
ENSP00000270142.6;ENSP00000374645.4	0.154779	-0.165382	NA	0.0301412	-0.0484132	NA
ENSP00000440818.1;ENSP00000416557.2;ENSP00000398818.1;ENSP00000270225.6;ENSP00000471010.1;ENSP00000468931.1;ENSP00000469938.1;ENSP00000470741.1	-0.098065	-0.0360521	0.113239	0.0240095	0.389878	-0.0389176
ENSP00000270586.3	-0.131978	-0.184981	-0.123841	-0.112777	-0.113437	-0.0232379
ENSP00000470447.1;ENSP00000270625.1;ENSP00000471874.1	-0.0679898	-0.148129	0.126545	0.0513583	0.00399202	0.0683126
ENSP00000469727.1;ENSP00000470540.1;ENSP00000270645.2	0.367486	NA	0.338969	0.142281	NA	0.277707
ENSP00000466574.1;ENSP00000466358.1;ENSP00000467362.1;ENSP00000270776.8	-0.0223888	0.0625052	-0.0458764	-0.128061	-0.00299448	-0.13175
ENSP00000271308.4;ENSP00000440618.1	NA	0.00637961	-0.217273	NA	0.0969452	-0.291168
ENSP00000356903.4;ENSP00000356901.1;ENSP00000356902.1;ENSP00000271469.3	0.32952	NA	0.33904	0.347765	NA	0.136801
ENSP00000271526.4	0.0682192	-0.18163	-0.219587	0.0103463	0.0318862	0.148679
ENSP00000393292.3;ENSP00000476687.1;ENSP00000435365.2;ENSP00000271583.3;ENSP00000434316.2;ENSP00000432717.1;ENSP00000393613.1	0.0238142	0.0475513	-0.0913809	0.165769	0.0973989	0.26628
ENSP00000271628.8	0.15982	0.165175	0.0546776	0.0107421	0.00019998	0.0303352
ENSP00000271638.2	0.085168	0.0832376	-0.0350574	0.145052	0.193014	0.146003
ENSP00000271690.7;ENSP00000358010.5;ENSP00000424242.1;ENSP00000341743.5;ENSP00000348921.5;ENSP00000358012.4;ENSP00000455610.1;ENSP00000457123.1;ENSP00000457805.1;ENSP00000457631.1;ENSP00000455986.1;ENSP00000454234.1;ENSP00000426110.1;ENSP00000421458.1;ENSP00000355220.7;ENSP00000455625.1;ENSP00000455151.1;ENSP00000454297.1;ENSP00000249822.4;ENSP00000422343.1;ENSP00000354835.5;ENSP00000492428.1;ENS…	0.28548	0.100026	0.100117	0.045069	0.027907	0.0268367
ENSP00000478447.1;ENSP00000345308.6;ENSP00000271877.8;ENSP00000389445.1;ENSP00000355343.2	0.00488803	-0.0862226	0.0712038	0.0030952	-0.0408637	0.0312079
ENSP00000410331.1;ENSP00000385404.3;ENSP00000272065.5	0.300105	0.00697561	-0.0378161	0.0621294	-0.124396	0.140805
ENSP00000339883.2;ENSP00000272163.4;ENSP00000388059.1	0.047742	NA	-0.0313772	0.0287818	NA	-0.0741526
ENSP00000438778.1;ENSP00000272227.3;ENSP00000371024.4;ENSP00000384459.2;ENSP00000481892.1;ENSP00000385385.2	-0.0226956	0.116538	0.302398	-0.180683	0.201797	0.116805
ENSP00000472141.1;ENSP00000349467.4;ENSP00000291295.8;ENSP00000272298.7;ENSP00000411440.1;ENSP00000406112.1;ENSP00000486952.1;ENSP00000486402.1;ENSP00000470308.1;ENSP00000451646.1;ENSP00000403491.3;ENSP00000387065.1	0.00816656	0.0164637	-0.128641	0.10993	-0.00674268	0.000299955
ENSP00000464510.1;ENSP00000408482.1;ENSP00000437452.1;ENSP00000473048.1;ENSP00000472545.1;ENSP00000472264.1;ENSP00000471622.1;ENSP00000471464.1;ENSP00000471062.1;ENSP00000470507.1;ENSP00000470419.1;ENSP00000396910.1;ENSP00000388107.1;ENSP00000441238.1;ENSP00000438289.1;ENSP00000439492.1;ENSP00000437475.1;ENSP00000445337.1;ENSP00000385659.1;ENSP00000383981.3;ENSP00000272317.6;ENSP00000442800.1;ENS…	0.0563803	0.122218	0.0735292	0.192272	0.169827	0.0712038
ENSP00000420537.1;ENSP00000273435.5;ENSP00000417229.1;ENSP00000385292.3	0.144966	0.172944	-0.0760391	0.142974	0.28096	0.197128
ENSP00000484477.1;ENSP00000273550.7;ENSP00000434403.1;ENSP00000436947.1;ENSP00000431575.1;ENSP00000432223.1;ENSP00000431659.1;ENSP00000435111.1;ENSP00000433470.1;ENSP00000433321.1	0.252081	NA	0.254022	-0.027104	NA	-0.0762333
ENSP00000274311.2	-0.280349	NA	-0.0285126	-0.177143	NA	0.160502
ENSP00000480270.1;ENSP00000416648.2;ENSP00000413596.2;ENSP00000412456.2;ENSP00000405234.2;ENSP00000404066.2;ENSP00000400990.2;ENSP00000400129.2;ENSP00000399786.2;ENSP00000388790.2;ENSP00000387526.2;ENSP00000383400.3;ENSP00000382150.3;ENSP00000373067.4;ENSP00000274853.3	NA	-0.0898262	-0.113034	NA	-0.0609609	-0.151498
ENSP00000275034.3	-0.189914	-0.165618	-0.0601429	-0.0727105	-0.342983	0.221462
ENSP00000470615.1;ENSP00000275428.4;ENSP00000390094.1;ENSP00000386686.1	0.0624113	-0.0166681	0.0465973	-0.0429597	0.116716	0.0655068
ENSP00000352019.2;ENSP00000275603.4	0.0641009	0.0678455	0.118316	-0.0374631	0.0485997	0.0435383
ENSP00000275766.1	0.311301	0.621866	NA	0.41825	0.554345	NA
ENSP00000367042.3;ENSP00000276062.8	-0.140838	-0.10645	-0.0106869	0.105531	0.151519	0.464614
ENSP00000441364.1;ENSP00000362963.3;ENSP00000362947.1;ENSP00000276079.8;ENSP00000409773.1;ENSP00000413350.1	0.0179381	0.00179838	-0.0103736	0.0780715	0.093126	0.0422929
ENSP00000429621.1;ENSP00000428112.1;ENSP00000276461.5	-0.147144	0.0957646	-0.0664176	0.0283931	0.0353671	0.0661622
ENSP00000482724.1;ENSP00000429931.1;ENSP00000276682.4	NA	0.00895974	0.176303	NA	0.203512	0.460711
ENSP00000277165.5;ENSP00000396534.2;ENSP00000364538.3	NA	0.022055	0.0603422	NA	0.150143	0.191446
ENSP00000486816.1;ENSP00000398011.1;ENSP00000377232.2;ENSP00000350169.7;ENSP00000277465.4;ENSP00000489425.1;ENSP00000362029.5;ENSP00000439244.2;ENSP00000362045.1;ENSP00000362039.3	0.23815	NA	-0.220921	0.517901	NA	0.871712
ENSP00000277865.4;ENSP00000327589.1	0.121598	0.0593061	0.0462154	0.0364284	0.115469	0.175045
ENSP00000353286.3;ENSP00000277900.8;ENSP00000348381.4	-0.0716786	-6.00018e-05	-0.393028	-0.247321	-0.0541817	-0.126527
ENSP00000487923.1;ENSP00000278224.9;ENSP00000488062.1;ENSP00000432619.2;ENSP00000488657.1;ENSP00000380300.5;ENSP00000482336.1;ENSP00000369897.4	NA	-0.0675297	0.0398936	NA	0.00747201	-0.0203558
ENSP00000490701.1;ENSP00000278353.4	0.0818564	0.00786896	NA	0.120003	-0.0235757	NA
ENSP00000278412.2	0.488825	0.0360426	0.256346	-0.0529157	0.0115332	0.0531615
ENSP00000367562.4;ENSP00000278422.4	0.136627	0.27907	0.0300441	0.319762	0.591557	0.479025
ENSP00000436335.1;ENSP00000436556.1;ENSP00000433421.1;ENSP00000436971.1;ENSP00000434643.1;ENSP00000433821.1;ENSP00000278572.6;ENSP00000416745.2	-0.317523	-0.177203	0.0041912	-0.0435131	0.0812113	0.073715
ENSP00000278823.2;ENSP00000431797.1;ENSP00000431346.1	0.946859	-0.233257	0.0923057	-0.107062	0.598891	1.95335
ENSP00000279069.7;ENSP00000355209.3;ENSP00000383172.2;ENSP00000279068.5	0.689189	0.0135084	0.0170538	-0.248769	0.175633	-0.307885
ENSP00000279146.3;ENSP00000476993.1;ENSP00000434982.2	0.0848925	-0.158726	-0.0505041	0.0958555	0.0037928	0.036139
ENSP00000434052.1;ENSP00000434190.1;ENSP00000279242.2	-0.0505041	-0.0326472	0.0189199	0.191529	0.00628024	0.0474559
ENSP00000376816.2;ENSP00000280154.7;ENSP00000394668.1	NA	0.211071	0.416537	NA	-0.225684	0.090663
ENSP00000427297.1;ENSP00000423318.1;ENSP00000280326.4;ENSP00000423052.1;ENSP00000426923.1	0.028879	0.179735	-0.0844692	0.0372958	0.0643823	0.0642885
ENSP00000433432.1;ENSP00000376771.1;ENSP00000280346.6	NA	-0.0830012	-0.103241	NA	-0.00634006	-0.12149
ENSP00000413661.2;ENSP00000280557.6	0.300253	0.176471	0.205875	0.175381	-0.00951513	0.350375
ENSP00000450350.1;ENSP00000449785.1;ENSP00000449106.1;ENSP00000446717.1;ENSP00000446537.1;ENSP00000280756.4	0.225301	0.222984	0.132168	-0.112463	0.153408	0.0020978
ENSP00000281243.5;ENSP00000390944.2;ENSP00000423227.1;ENSP00000422759.1;ENSP00000426377.1	0.0873696	0.224423	0.305203	-0.0236474	0.218493	0.596746
ENSP00000375747.2;ENSP00000281701.6;ENSP00000418380.1;ENSP00000419930.1;ENSP00000419420.2;ENSP00000417213.2;ENSP00000341362.4;ENSP00000417826.1	0.036139	NA	0.201143	0.0346912	NA	0.249357
ENSP00000281828.6	-0.111714	-0.393235	-0.0703903	0.0326608	NA	0.0537303
ENSP00000311500.6;ENSP00000281871.6;ENSP00000386419.1;ENSP00000387805.1;ENSP00000398749.1;ENSP00000403353.1	0.142107	0.164667	0.371633	0.243181	0.537312	0.472002
ENSP00000381736.5;ENSP00000282050.2;ENSP00000465477.2;ENSP00000467037.1;ENSP00000468458.1;ENSP00000465497.1;ENSP00000465259.1	0.0116321	-0.0458555	-0.00530404	0.00229736	0.00159872	-0.0290581
ENSP00000431626.1;ENSP00000435602.1;ENSP00000434134.1;ENSP00000487519.1;ENSP00000331023.4;ENSP00000431574.1;ENSP00000445635.1;ENSP00000282441.5;ENSP00000478927.1	0.362488	0.300253	0.31196	0.290279	0.273532	0.41032
ENSP00000420327.1;ENSP00000418108.1;ENSP00000282486.6;ENSP00000282488.8;ENSP00000418427.1;ENSP00000437491.1;ENSP00000417630.2;ENSP00000418876.1;ENSP00000319374.5;ENSP00000420103.1;ENSP00000350064.3;ENSP00000419347.1;ENSP00000347637.2;ENSP00000319429.5	0.321214	NA	0.384378	0.249357	NA	0.595589
ENSP00000283131.3	0.194744	0.0442083	0.0443039	0.192189	0.204246	0.136888
ENSP00000283195.6	0.141152	0.102015	0.0674717	0.0620354	0.188469	0.0893836
ENSP00000420259.1;ENSP00000385943.2;ENSP00000283290.5	NA	-0.145211	0.0120274	NA	-0.0602066	-0.0555867
ENSP00000373697.3;ENSP00000283943.4;ENSP00000373696.4	NA	0.217125	0.372253	NA	0.456538	0.43593
ENSP00000463227.1;ENSP00000284073.2	NA	0.0197046	-0.129118	NA	-0.108053	-0.154072
ENSP00000284719.3;ENSP00000386350.1;ENSP00000414568.1;ENSP00000340167.5;ENSP00000410385.2	0.758232	-0.154107	NA	0.19062	-0.185162	NA
ENSP00000466015.1;ENSP00000285093.8;ENSP00000466466.1	-0.0643999	-0.300794	-0.232424	-0.0350574	-0.133383	0.0710175
ENSP00000285814.4;ENSP00000390174.1;ENSP00000398116.1	-0.164167	0.00458945	0.0697126	0.146867	0.283147	0.185151
ENSP00000285873.6	NA	0.182405	0.188635	NA	0.218814	0.254952
ENSP00000285930.3;ENSP00000413205.1;ENSP00000414399.1	-0.0734205	-0.240811	-0.212636	-0.250129	-0.0588587	-0.0836316
ENSP00000285968.6	-0.01487	0.0690595	0.124692	0.048028	0.313642	0.138805
ENSP00000286091.4	0.125134	0.097036	0.0356567	-0.0541922	-0.112721	-0.0557453
ENSP00000363925.3;ENSP00000363919.3;ENSP00000286398.7	0.00925702	0.096128	0.0896579	0.177058	0.138021	0.444493
ENSP00000286713.2;ENSP00000339607.2	0.49932	0.0993927	0.10616	0.134181	0.0991211	0.0923057
ENSP00000286788.4;ENSP00000486921.1;ENSP00000442730.1	-0.0520199	-0.0234734	0.059683	-0.0392815	0.0445909	0.0870947
ENSP00000402377.2;ENSP00000286835.7;ENSP00000382703.1	-0.0200395	0.016267	-0.125144	-0.0432834	0.218412	-0.119876
ENSP00000428085.1;ENSP00000287038.3;ENSP00000430506.1;ENSP00000379381.2;ENSP00000429483.1	-0.0801369	-0.030418	-0.0824581	-0.114614	-0.0222149	-0.123332
ENSP00000404475.2;ENSP00000287097.4	-0.218057	-0.255021	-0.163661	-0.111457	0.124516	-0.0332983
ENSP00000430680.1;ENSP00000430009.1;ENSP00000287263.4;ENSP00000331342.4	NA	0.133569	0.00359354	NA	0.0424846	-0.0226956
ENSP00000315122.3;ENSP00000287295.3;ENSP00000446113.2;ENSP00000402535.2	-0.0672301	-0.223594	-0.140297	-0.0532004	-0.154936	0.10598
ENSP00000288235.4	0.174373	-0.25162	0.0276152	0.00796817	-0.204555	-0.0300984
ENSP00000385693.2;ENSP00000363230.3;ENSP00000288245.9	-0.352768	0.00786896	NA	-0.460164	-0.352953	NA
ENSP00000498115.1;ENSP00000288266.3;ENSP00000419644.1;ENSP00000406095.1	NA	0.326927	-0.215448	NA	0.186314	0.0201947
ENSP00000418513.1;ENSP00000419677.1;ENSP00000419302.1;ENSP00000417729.1;ENSP00000417273.1;ENSP00000288986.2	-0.0471545	NA	-0.131282	-0.0919508	NA	-0.162731
ENSP00000289228.5	-0.0705298	-0.128902	-0.0666955	-0.0720117	0.574758	0.756497
ENSP00000491341.1;ENSP00000489317.1;ENSP00000483903.1;ENSP00000483237.1;ENSP00000481622.1;ENSP00000479169.1;ENSP00000477907.1;ENSP00000446031.1;ENSP00000445633.2;ENSP00000380180.1;ENSP00000380177.3;ENSP00000367008.4;ENSP00000366962.2;ENSP00000366618.2;ENSP00000358164.1;ENSP00000349430.1;ENSP00000348924.3;ENSP00000321744.4;ENSP00000289316.2;ENSP00000445831.1;ENSP00000475942.1	0.00468899	-0.0591133	-0.0310676	0.0309171	0.0653195	0.0415257
ENSP00000478914.1;ENSP00000289371.5	0.138195	-0.0026836	-0.0976349	-0.00247306	0.070738	0.0117309
ENSP00000289968.6;ENSP00000303130.5	NA	0.140979	0.601635	NA	-0.257412	0.238623
ENSP00000290037.7;ENSP00000325827.7;ENSP00000360771.3;ENSP00000387583.2	0.110736	-0.11686	0.174625	-0.0780156	0.0451646	0.333539
ENSP00000290158.3;ENSP00000464042.1	0.0733434	0.0538251	-0.0615563	0.0167588	-0.0539706	-0.0733344
ENSP00000359491.1;ENSP00000290291.6	0.434571	0.29155	0.192272	0.277025	0.439093	0.424091
ENSP00000290299.2;ENSP00000394107.2	0.623904	-0.0646345	-0.0282246	0.258665	-0.0771511	0.0539198
ENSP00000290341.3;ENSP00000389135.2	-0.119414	-0.221021	NA	-0.0338878	0.391028	NA
ENSP00000290349.6;ENSP00000434613.1;ENSP00000395132.2;ENSP00000382143.3	-0.154632	-0.0785996	-0.237686	0.166277	0.0874613	-0.115108
ENSP00000290378.4;ENSP00000355645.3;ENSP00000386857.1;ENSP00000295137.3;ENSP00000224784.6;ENSP00000355644.3;ENSP00000386929.3	NA	0.143061	0.167377	NA	0.0967637	0.277707
ENSP00000290541.6	NA	-0.0133791	-0.129585	NA	0.0798273	0.100479
ENSP00000377637.2;ENSP00000368776.2;ENSP00000290810.3;ENSP00000351990.4	0.172019	-0.0485602	-0.00575654	0.175297	0.0105442	-0.0106263
ENSP00000473515.1;ENSP00000290949.3;ENSP00000441282.1;ENSP00000455802.2;ENSP00000463328.1	NA	-0.304571	-0.0730977	NA	-0.209253	0.0671912
ENSP00000291503.5;ENSP00000349877.6	0.0604364	0.0954011	-0.017716	0.181404	-0.189032	-0.0339188
ENSP00000492672.1;ENSP00000291568.5	NA	-0.229401	-0.0404991	NA	-0.0350677	0.173197
ENSP00000415895.1;ENSP00000292123.4;ENSP00000464840.1;ENSP00000467423.1;ENSP00000468543.1	-0.0514301	0.103639	0.0758493	-0.0689322	0.0330479	0.0125213
ENSP00000343321.4;ENSP00000307280.4;ENSP00000379210.1;ENSP00000292327.4	0.237362	0.0948555	0.187724	0.0684994	-0.0730977	0.210585
ENSP00000308532.5;ENSP00000292385.5;ENSP00000377195.1;ENSP00000423208.1	0.287057	0.222183	-0.140919	-0.179426	-0.111591	-0.060196
ENSP00000391211.1;ENSP00000292644.3;ENSP00000401724.1;ENSP00000393027.1;ENSP00000491883.1	-0.233042	0.034498	-0.193403	0.00925702	0.0597772	0.402126
ENSP00000293379.4	NA	-0.184356	-0.0337223	NA	0.0929437	0.155721
ENSP00000450116.1;ENSP00000446687.1;ENSP00000448101.1;ENSP00000446955.1;ENSP00000446714.1;ENSP00000301540.8;ENSP00000293422.5;ENSP00000446721.1;ENSP00000441750.1;ENSP00000448457.1;ENSP00000446640.1;ENSP00000448859.1;ENSP00000446965.1;ENSP00000446709.1;ENSP00000450385.1;ENSP00000446643.1	0.0873696	0.134269	0.0962189	-0.0303046	-0.0307788	0.0384512
ENSP00000293831.8;ENSP00000462753.1;ENSP00000463486.1;ENSP00000462904.1;ENSP00000464066.1;ENSP00000463366.1;ENSP00000464550.1	0.107418	-0.0270835	-0.0838491	0.0729716	0.0848925	-0.0862771
ENSP00000498177.1;ENSP00000463784.1;ENSP00000463470.1;ENSP00000462322.1;ENSP00000293842.5;ENSP00000464239.1;ENSP00000463847.1;ENSP00000463910.1;ENSP00000430673.1;ENSP00000464143.1;ENSP00000430147.1;ENSP00000428223.1;ENSP00000428177.1;ENSP00000265100.2	-0.0673692	0.0655068	0.208314	0.140544	0.119825	0.161949
ENSP00000380159.3;ENSP00000293981.6;ENSP00000459223.1;ENSP00000461275.1	-0.327477	-0.0916001	0.0166604	-0.290379	-0.247603	-0.0996325
ENSP00000432189.1;ENSP00000478250.1;ENSP00000435625.1;ENSP00000435964.1;ENSP00000303991.5;ENSP00000294119.2	NA	-0.754342	-0.696011	NA	-0.613856	-0.649015
ENSP00000420673.1;ENSP00000418868.1;ENSP00000418346.1;ENSP00000418153.1;ENSP00000417048.1;ENSP00000294189.4;ENSP00000497923.1;ENSP00000419333.1;ENSP00000418839.1	-0.141057	NA	-0.206422	-0.159817	NA	0.167208
ENSP00000413158.2;ENSP00000295006.5	NA	-0.0306963	0.0572306	NA	0.144533	0.417328
ENSP00000387305.1;ENSP00000295119.4	NA	-0.141322	-0.225509	NA	0.84161	-0.0998645
ENSP00000445306.1;ENSP00000295598.5;ENSP00000358508.4;ENSP00000471581.1;ENSP00000494711.1;ENSP00000498113.1;ENSP00000302397.5;ENSP00000437577.1;ENSP00000444688.1;ENSP00000411503.1	-0.304516	-0.0103938	-0.0499258	-0.0160379	0.119382	0.135929
ENSP00000327137.5;ENSP00000295685.10;ENSP00000412632.1;ENSP00000401070.1;ENSP00000396475.1	-0.040166	0.0071742	-0.300119	0.101383	-0.152708	-0.33718
ENSP00000431543.1;ENSP00000295688.3;ENSP00000357242.2;ENSP00000413308.1;ENSP00000434232.1	NA	-0.0198864	0.0280042	NA	0.0397014	0.0482186
ENSP00000380122.3;ENSP00000295767.5	NA	-0.0242517	-0.0176651	NA	-0.18456	-0.176129
ENSP00000295899.5	NA	0.0616594	0.350375	NA	0.0641009	0.0338215
ENSP00000418303.1;ENSP00000295901.4;ENSP00000418695.1	-0.19621	-0.265568	-0.0811233	0.10661	0.252003	0.0351741
ENSP00000295920.7;ENSP00000419851.1	0.219858	0.209126	0.413235	0.11876	0.0395091	0.175884
ENSP00000420464.2;ENSP00000419794.1;ENSP00000308671.6;ENSP00000481697.1;ENSP00000420150.1;ENSP00000295930.3	0.30866	NA	-0.121998	-0.018765	NA	0.0369104
ENSP00000351339.3;ENSP00000415599.2;ENSP00000295956.4;ENSP00000420213.1;ENSP00000418510.1	0.170418	0.00598207	0.0169554	-0.0914905	-0.00432936	-0.0169224
ENSP00000486061.1;ENSP00000419499.1;ENSP00000420247.1;ENSP00000420683.1;ENSP00000296048.6;ENSP00000340736.4	0.227215	-0.45836	0.0426763	0.267964	-0.376965	1.61693
ENSP00000296255.3;ENSP00000417529.1	-0.283438	-0.0868114	0.314446	-0.308824	-0.0815463	0.232222
ENSP00000376272.2;ENSP00000296273.2;ENSP00000399769.1	0.22562	0.0753857	NA	0.186811	0.0546776	NA
ENSP00000308405.4;ENSP00000296417.5;ENSP00000342714.3;ENSP00000340708.3;ENSP00000222690.6;ENSP00000406901.1	NA	0.02137	0.095492	NA	-0.024262	0.532333
ENSP00000410366.1;ENSP00000296456.5;ENSP00000415862.1;ENSP00000401871.1;ENSP00000414369.1;ENSP00000402365.1	0.283975	-0.230634	-0.10714	-0.046641	-0.0491377	-0.00616899
ENSP00000425645.1;ENSP00000422482.1;ENSP00000296464.3;ENSP00000427305.1	0.497011	0.0927615	0.0249853	0.0259601	0.230397	-0.00365668
ENSP00000404912.2;ENSP00000393448.2;ENSP00000296503.5;ENSP00000423001.1	0.170839	-0.0830773	-0.111647	-0.162425	-0.0909099	-0.101634
ENSP00000296511.5;ENSP00000424106.1;ENSP00000421421.1;ENSP00000424199.1	0.152034	0.570358	0.380147	0.0725997	0.295873	0.15212
ENSP00000422068.1;ENSP00000296577.4	NA	-0.0185306	-0.389626	NA	0.0921233	-0.560331
ENSP00000296585.5;ENSP00000422145.1	0.0531615	-0.170207	0.0753857	0.447566	0.160757	0.425856
ENSP00000296597.5	-0.293472	-0.170207	-0.203758	0.0373921	0.0806579	0.202778
ENSP00000296658.3	0.1067	NA	0.0676586	-0.0876297	NA	0.261749
ENSP00000427043.1;ENSP00000425865.1;ENSP00000296674.8;ENSP00000420900.1;ENSP00000425833.1;ENSP00000422071.1	0.0694328	0.134618	NA	0.077794	0.0580802	NA
ENSP00000450414.1;ENSP00000377943.2;ENSP00000296702.5	-0.0558828	0.0948555	0.0330479	0.0203907	0.0434426	0.0262524
ENSP00000296734.6;ENSP00000427466.1;ENSP00000423822.1	NA	0.00836492	-0.144922	NA	-0.124906	-0.117366
ENSP00000428755.1;ENSP00000296930.5;ENSP00000377408.2;ENSP00000341168.6	0.0953102	-0.00142101	-0.0199272	0.0820407	0.0623173	0.0848925
ENSP00000496940.1;ENSP00000297185.3	-0.00825397	-0.0552907	-0.0551322	0.0594946	0.0975803	0.0595888
ENSP00000297258.6	-0.120113	-0.0918193	-0.186595	0.245296	-0.0697574	-0.0676687
ENSP00000428003.1;ENSP00000297338.2	-0.368198	NA	-0.0497366	-0.57412	NA	-0.0825993
ENSP00000377645.2;ENSP00000419767.1;ENSP00000309582.9;ENSP00000297933.6;ENSP00000419063.1;ENSP00000377664.2;ENSP00000377665.2	NA	0.135405	0.833995	NA	0.0346912	0.837291
ENSP00000298468.5;ENSP00000443092.1;ENSP00000361686.3;ENSP00000361635.1	-0.0495685	-0.0707766	-0.099964	-0.163072	-0.211944	-0.126153
ENSP00000298556.7	-0.330339	-0.0640693	-0.0125484	NA	0.00776974	-0.0198048
ENSP00000353433.2;ENSP00000298649.3;ENSP00000352398.6;ENSP00000494664.1;ENSP00000415949.2;ENSP00000402103.3	NA	0.0459289	-0.00415864	NA	0.489316	0.176471
ENSP00000431948.1;ENSP00000437252.1;ENSP00000440945.1;ENSP00000298838.6	NA	-0.287322	-0.415137	NA	-0.575026	-0.583576
ENSP00000473652.1;ENSP00000481029.1;ENSP00000298852.3;ENSP00000431144.2;ENSP00000433097.1;ENSP00000432970.3;ENSP00000433596.2	0.0154796	0.0892006	-0.309778	0.0693395	0.0265446	-0.128493
ENSP00000299138.7	0.65024	0.00429078	0.0631626	NA	-0.0760067	0.202124
ENSP00000299157.4	NA	0.21793	0.0973082	NA	0.228569	0.00169856
ENSP00000299198.2;ENSP00000451904.1;ENSP00000451611.1	0.261364	0.075942	0.151691	-0.104361	-0.0162818	0.0858107
ENSP00000299300.6;ENSP00000441847.2;ENSP00000445471.2;ENSP00000450153.1	-0.0190299	-0.0239854	-0.0911399	-0.154831	-0.0457613	-0.0201007
ENSP00000299767.4	0.0285875	0.133831	0.0428679	-0.147943	-0.0792597	0.0237165
ENSP00000300026.3	0.230159	0.0687795	0.064476	-0.00390762	-0.0737111	-0.0251947
ENSP00000300027.8;ENSP00000310842.7	-0.0293773	NA	-0.273792	-0.0669307	NA	0.00538547
ENSP00000489519.1;ENSP00000300035.4;ENSP00000485699.1;ENSP00000453527.1;ENSP00000489069.1;ENSP00000488914.1;ENSP00000489289.1;ENSP00000369608.2;ENSP00000452975.1	0.843247	NA	0.608352	0.261056	NA	0.489193
ENSP00000300060.6	-0.351517	-0.444944	-0.366206	-0.108176	-0.186992	-0.0514196
ENSP00000300107.3	-0.124102	-0.438365	NA	0.0716693	-0.304042	NA
ENSP00000361930.3;ENSP00000300161.4	0.0716693	-0.0435236	-0.0634937	-0.141782	-0.148106	-0.0306654
ENSP00000371095.4;ENSP00000300278.2;ENSP00000399783.1;ENSP00000348984.4	NA	0.0102473	-0.166976	NA	0.110199	-0.0669628
ENSP00000300289.5	0.0604364	0.17185	0.14202	-0.0182047	0.0512633	0.140197
ENSP00000484113.1;ENSP00000479488.1;ENSP00000300408.3;ENSP00000393320.2;ENSP00000407828.1;ENSP00000422182.2;ENSP00000426433.2	-0.172843	-0.155555	-0.0126294	0.0632564	0.0230327	0.0883771
ENSP00000300648.6	0.0103463	0.0246926	-0.00470103	-0.0254409	-0.0148193	0.0385474
ENSP00000300738.5;ENSP00000431464.1	0.336115	0.0710175	0.156918	0.213578	0.19606	0.227136
ENSP00000495347.1;ENSP00000300933.3;ENSP00000495506.1;ENSP00000494867.1;ENSP00000496389.1;ENSP00000496574.1;ENSP00000495135.1	0.164412	0.114756	-0.0698218	0.0169554	0.0892921	-0.113505
ENSP00000300935.2;ENSP00000467501.1	0.218814	0.0393169	0.101563	0.00059982	0.0419094	0.0385474
ENSP00000301011.5;ENSP00000416951.2;ENSP00000456241.1	NA	-0.0675832	-0.0639947	NA	0.00359354	0.349811
ENSP00000410279.2;ENSP00000391048.1;ENSP00000407953.2;ENSP00000404180.3;ENSP00000378666.3;ENSP00000301043.6	-0.0310986	-0.0166783	0.00737275	0.113061	0.0235212	0.103729
ENSP00000301072.6;ENSP00000443475.1;ENSP00000446637.1;ENSP00000439020.2;ENSP00000336799.5;ENSP00000301071.7;ENSP00000492176.1;ENSP00000482878.1;ENSP00000382982.3;ENSP00000326042.6;ENSP00000449325.1;ENSP00000318197.7	-0.0457089	0.0429637	-0.0317693	-0.0629611	-0.0800827	-0.108031
ENSP00000461625.1;ENSP00000460300.1;ENSP00000301396.5;ENSP00000416231.2	-0.230647	NA	-0.137861	0.0669107	NA	0.1049
ENSP00000301522.2;ENSP00000334063.5	0.0216636	-0.0235553	-0.0354303	0.00955421	-0.0161802	-0.0330812
ENSP00000301587.4	NA	-0.0140989	0.0622233	NA	0.137847	-0.116624
ENSP00000456319.1;ENSP00000301729.4;ENSP00000456565.1;ENSP00000457900.1	NA	-0.135992	-0.0473642	NA	-0.188609	0.0260575
ENSP00000301740.8	0.132168	0.0423888	0.0805656	0.120003	0.196471	0.284953
ENSP00000301764.7;ENSP00000440269.1	-0.00162131	-0.0664817	0.230953	-0.185824	0.101925	0.0159718
ENSP00000456010.1;ENSP00000301785.5	NA	0.0300441	0.098215	NA	0.10084	0.0475513
ENSP00000317189.4;ENSP00000301843.8;ENSP00000365745.3	0.241455	0.156149	0.128921	-0.0475739	0.0285875	0.102376
ENSP00000412682.3;ENSP00000379721.3;ENSP00000302239.4;ENSP00000454003.1	NA	-0.127402	0.60579	NA	0.0668172	1.50029
ENSP00000302486.4	0.31196	-0.335053	NA	-0.164698	0.194579	NA
ENSP00000310169.4;ENSP00000302572.4;ENSP00000424971.1;ENSP00000423563.1	-0.0866805	-0.161719	-0.0956632	0.00995033	0.022544	0.0705517
ENSP00000302886.6;ENSP00000448557.1	0.00179838	0.0487902	0.0293646	0.0371031	0.108854	0.0519281
ENSP00000484394.1;ENSP00000483179.1;ENSP00000482475.1;ENSP00000482338.1;ENSP00000482274.1;ENSP00000482023.1;ENSP00000481822.1;ENSP00000481764.1;ENSP00000481655.1;ENSP00000481553.1;ENSP00000481194.1;ENSP00000480662.1;ENSP00000480135.1;ENSP00000479917.1;ENSP00000478449.1;ENSP00000375633.2;ENSP00000375632.1;ENSP00000302896.4	0.109123	-0.0832729	-0.0292126	0.0743651	-0.0411137	0.103909
ENSP00000349679.2;ENSP00000302936.6;ENSP00000454846.1;ENSP00000455216.1;ENSP00000300469.9;ENSP00000342009.5;ENSP00000455791.1;ENSP00000363979.3	NA	0.627274	-0.0764276	NA	-0.0739695	-0.151439
ENSP00000302961.2;ENSP00000481686.1	-0.0400931	-0.0466829	-0.015073	-0.0131156	0.0387398	0.0160702
ENSP00000425456.1;ENSP00000302993.6;ENSP00000351383.5;ENSP00000336752.6;ENSP00000423325.1	0.0281014	0.0154796	0.0657877	0.0188218	0.0461199	0.114845
ENSP00000303043.3;ENSP00000325448.5	NA	0.0895664	0.0502177	NA	0.0927615	0.100659
ENSP00000303145.4;ENSP00000450726.1	0.215192	0.278086	NA	0.0705517	0.247719	NA
ENSP00000494421.1;ENSP00000432043.1;ENSP00000495027.1;ENSP00000303222.3	0.0917584	0.127777	0.124428	0.132256	0.27528	0.363809
ENSP00000303315.4	0.455397	0.519865	NA	0.107598	0.215837	NA
ENSP00000379350.2;ENSP00000303351.3;ENSP00000388694.1	0.210099	0.114132	0.273456	0.279146	0.284502	0.531687
ENSP00000303366.7;ENSP00000423998.1	-0.0628866	0.0320799	-0.0733559	-0.106339	-0.0352024	-0.0811124
ENSP00000303427.8	-0.0325025	-0.00141099	0.121244	0.039413	0.0509782	0.128745
ENSP00000386810.3;ENSP00000386588.3;ENSP00000303659.8	NA	0.001998	0.121864	NA	0.456538	0.453684
ENSP00000303754.3	-0.268965	-0.390424	-0.247411	-0.411026	-0.305602	-0.338456
ENSP00000313705.5;ENSP00000393460.1;ENSP00000303758.4	NA	0.210261	0.244827	NA	-0.212204	0.316197
ENSP00000426464.1;ENSP00000303908.4	-0.0878153	-0.101468	-0.282774	-0.0595483	-0.170278	-0.313096
ENSP00000425260.1;ENSP00000422444.1;ENSP00000421608.1;ENSP00000426860.1;ENSP00000424974.1;ENSP00000427499.1;ENSP00000427008.1;ENSP00000304229.5	-0.373051	0.492499	NA	-0.574227	0.138021	NA
ENSP00000488611.1;ENSP00000479194.1;ENSP00000460348.1;ENSP00000304350.6	0.293043	0.112435	0.115915	0.136539	0.112703	0.0973989
ENSP00000489371.1;ENSP00000489252.1;ENSP00000363741.1;ENSP00000304405.6;ENSP00000488945.1;ENSP00000363745.3;ENSP00000489275.1;ENSP00000474437.1;ENSP00000488941.1;ENSP00000392799.2;ENSP00000489386.1;ENSP00000475760.1	0.0485997	-0.0335568	-0.0358448	9.9995e-05	-0.0237088	0.0186255
ENSP00000488964.1;ENSP00000304592.2	-0.196027	-0.147642	-0.217534	-0.0953442	0.0677521	-0.00839514
ENSP00000421576.1;ENSP00000494297.1;ENSP00000493611.1;ENSP00000425889.1;ENSP00000393244.2;ENSP00000411085.2;ENSP00000304668.3;ENSP00000411511.2;ENSP00000387893.2;ENSP00000495156.1;ENSP00000425634.1;ENSP00000495358.1	0.150745	0.00747201	0.0685928	0.202206	0.087003	0.0969452
ENSP00000304669.7;ENSP00000486200.1;ENSP00000427821.1;ENSP00000438476.1	0.526148	0.252081	0.545575	0.39238	0.278767	0.500412
ENSP00000485985.1;ENSP00000355803.1;ENSP00000485002.1;ENSP00000355804.4;ENSP00000305230.7	NA	0.136627	0.732849	NA	0.0347878	0.253246
ENSP00000305480.2	0.272391	-0.0307067	0.138979	-0.023842	-0.0491482	0.0578915
ENSP00000305556.5	0.0294617	-0.0326058	-0.00373697	0.970097	0.0800119	0.00657832
ENSP00000305653.2	0.0541093	-0.0185816	-0.135602	0.0188218	0.0852598	0.0348844
ENSP00000305790.5	-0.0471126	0.166869	-0.197549	0.00677698	-0.224257	0.0440169
ENSP00000305860.6;ENSP00000422615.1	0.202778	0.153493	0.135317	0.10436	0.21793	0.148592
ENSP00000305861.7;ENSP00000363654.3;ENSP00000419268.1;ENSP00000363649.1;ENSP00000404782.2;ENSP00000259318.7	NA	0.156662	0.378779	NA	0.123102	0.0898407
ENSP00000360900.2;ENSP00000305918.6	-0.234875	-0.311196	NA	-0.164002	-0.16687	NA
ENSP00000445957.1;ENSP00000305958.4;ENSP00000351646.5	-0.165689	-0.0658514	-0.0245079	-0.13645	-0.0679149	-0.0358863
ENSP00000306003.4	-0.0225217	0.0595888	0.0277124	0.0511683	0.13523	0.0698991
ENSP00000420254.1;ENSP00000306010.6;ENSP00000438063.1;ENSP00000438507.1	0.10499	0.0281987	-0.0124775	0.165175	0.0293646	-0.00196192
ENSP00000397885.2;ENSP00000349597.4;ENSP00000497026.1;ENSP00000401671.2;ENSP00000306253.8;ENSP00000498056.1;ENSP00000498014.1;ENSP00000346595.8;ENSP00000497605.1;ENSP00000498149.1;ENSP00000497872.1;ENSP00000498022.1	-0.200722	-0.231176	-0.163731	-0.0237498	-0.0095858	0.173197
ENSP00000306330.3	0.0130149	-0.0343948	0.0552455	-0.0228798	-0.0625246	-0.0389799
ENSP00000306397.3	NA	0.219216	0.0775164	NA	0.504828	0.223144
ENSP00000445393.2;ENSP00000306881.6;ENSP00000452575.1;ENSP00000486142.1;ENSP00000451924.1;ENSP00000451999.1;ENSP00000447489.2;ENSP00000451230.1;ENSP00000450819.1;ENSP00000444193.1	0.318163	0.089475	NA	0.420616	0.253246	NA
ENSP00000429121.1;ENSP00000429662.2;ENSP00000429045.1;ENSP00000428256.1;ENSP00000427784.1;ENSP00000307046.4	0.399447	0.550258	NA	0.65529	0.745265	NA
ENSP00000307078.4	-0.125166	0.0304322	0.110199	-0.123932	0.0795503	0.185151
ENSP00000307101.5;ENSP00000467857.1;ENSP00000467390.1;ENSP00000464952.1;ENSP00000369496.3;ENSP00000464202.1;ENSP00000418915.1	0.165006	0.217286	NA	0.288482	0.29431	NA
ENSP00000417267.1;ENSP00000373220.4;ENSP00000307241.6;ENSP00000418448.1	-0.0904062	0.0128175	0.0204887	-0.00352621	0.00816656	0.13173
ENSP00000413979.1;ENSP00000307260.4	0.130677	0.0683126	0.0173486	0.0470744	0.247875	0.371357
ENSP00000458542.1;ENSP00000347540.3;ENSP00000461521.1;ENSP00000307275.3	0.412176	0.156234	0.300549	0.72919	0.424679	0.561329
ENSP00000483795.1;ENSP00000346171.3;ENSP00000307288.5;ENSP00000344006.6	0.117161	0.0848925	1.09551	-0.106228	0.257274	-0.121874
ENSP00000307387.3;ENSP00000411825.2	0.0200967	0.143494	0.137063	-0.0543612	0.138631	0.300475
ENSP00000417589.1;ENSP00000307432.5;ENSP00000419325.1;ENSP00000417260.1	0.0347878	0.3143	-0.0166783	-0.0720117	0.280506	-0.198427
ENSP00000419004.1;ENSP00000307525.2;ENSP00000417559.1	NA	-0.13191	-0.176272	NA	0.858238	0.116449
ENSP00000307705.3	0.0227395	-0.586016	-0.424312	0.962296	0.493598	0.642538
ENSP00000416479.1;ENSP00000387279.1;ENSP00000386270.1;ENSP00000307786.2	0.0949465	0.438577	0.171345	0.0601539	0.191033	0.112971
ENSP00000437287.1;ENSP00000432445.1;ENSP00000307850.2;ENSP00000366190.2	NA	0.00618086	0.040566	NA	0.118316	0.108316
ENSP00000388475.1;ENSP00000307863.3;ENSP00000466935.1	-0.129949	-0.103851	-0.179354	-0.085852	0.00359354	-0.00146107
ENSP00000455009.1;ENSP00000376811.3;ENSP00000307889.5;ENSP00000438959.2	0.0246926	-0.005837	-0.0468086	0.0157749	0.0743651	0.118672
ENSP00000307940.5	0.21624	0.0177417	0.0209784	0.162714	0.1678	0.32288
ENSP00000308067.7;ENSP00000367208.4	NA	0.147212	-0.0260771	NA	0.118227	0.321431
ENSP00000308179.4	NA	-0.0807655	0.111541	NA	-0.062812	0.139849
ENSP00000399888.1;ENSP00000308227.4	0.0625052	-0.330896	-0.410422	0.0318862	-0.226512	-0.280495
ENSP00000308369.2	NA	0.102827	0.0281014	NA	0.311008	-0.190471
ENSP00000436191.1;ENSP00000433986.1;ENSP00000435320.1;ENSP00000308386.5;ENSP00000378706.2;ENSP00000354639.3;ENSP00000378705.2;ENSP00000351409.3;ENSP00000435926.1;ENSP00000436864.1;ENSP00000435423.1;ENSP00000444825.1;ENSP00000438044.1	-0.0754134	0.0241071	0.0295588	-0.0300675	0.998018	0.372735
ENSP00000308546.2	-0.197488	-0.0974585	-0.168821	-0.0710772	-0.0592512	-0.0802452
ENSP00000418565.1;ENSP00000311130.6;ENSP00000309092.6	-0.224094	NA	-0.0654883	-0.3695	NA	0.0153811
ENSP00000388552.2;ENSP00000386894.1;ENSP00000386561.2;ENSP00000309166.7	0.504707	0.092488	0.0895664	0.288332	-0.0487177	0.241769
ENSP00000406256.2;ENSP00000383157.1;ENSP00000309262.9;ENSP00000431949.1	0.485385	NA	0.204165	0.185815	NA	-0.000110006
ENSP00000387925.1;ENSP00000495694.1;ENSP00000495696.1;ENSP00000405590.2;ENSP00000493759.1;ENSP00000483260.1;ENSP00000416692.1;ENSP00000390193.1;ENSP00000388529.1;ENSP00000346867.5;ENSP00000309334.4;ENSP00000398788.2;ENSP00000411176.1	-0.0222763	NA	0.156662	0.108585	NA	0.207583
ENSP00000441279.1;ENSP00000309433.2;ENSP00000438349.1;ENSP00000440437.1	NA	0.102737	0.141673	NA	0.103369	0.294831
ENSP00000446829.2;ENSP00000448177.1;ENSP00000450369.2;ENSP00000449426.1;ENSP00000448253.2;ENSP00000446945.2;ENSP00000352842.5;ENSP00000309438.7;ENSP00000345771.6;ENSP00000496597.1	NA	0.0286846	0.124074	NA	0.022055	0.525024
ENSP00000479986.1;ENSP00000309474.6;ENSP00000386932.1;ENSP00000362738.4	-0.129016	-0.13606	-0.209228	0.00647897	0.0558131	0.0197046
ENSP00000438733.2;ENSP00000369255.1;ENSP00000309477.5	0.214062	0.103008	NA	0.10571	1.27436	NA
ENSP00000398599.1;ENSP00000395114.2;ENSP00000379288.2;ENSP00000379287.2;ENSP00000379286.3;ENSP00000379283.2;ENSP00000379281.3;ENSP00000309503.3;ENSP00000430058.1;ENSP00000379278.2;ENSP00000430072.1;ENSP00000429623.1;ENSP00000428775.1;ENSP00000428860.1;ENSP00000429041.1	0.0235212	0.17244	0.052023	-0.0693715	0.0814878	0.0725067
ENSP00000431117.1;ENSP00000309539.5;ENSP00000427985.2	0.287282	-0.245747	-0.239197	-0.18175	-0.247385	-0.246028
ENSP00000309555.7;ENSP00000359001.4	0.301733	-0.150335	-0.261001	0.211476	-0.0428762	-0.0556607
ENSP00000432660.1;ENSP00000309629.5;ENSP00000433910.1;ENSP00000433131.1;ENSP00000432226.1;ENSP00000432155.1;ENSP00000436431.1;ENSP00000431696.1;ENSP00000436899.1;ENSP00000433308.1;ENSP00000432153.1	-0.0510196	-0.0868877	-0.041468	-0.0824473	-0.111513	-0.15766
ENSP00000434243.1;ENSP00000390279.2;ENSP00000309830.6	-0.104583	-0.0763304	-0.0234734	-0.100915	0.0827774	-0.00457043
ENSP00000486798.1;ENSP00000485772.1;ENSP00000431800.1;ENSP00000310040.4	NA	0.183987	0.291923	NA	0.170839	0.815763
ENSP00000478828.1;ENSP00000310088.6	-0.227465	-0.124464	-0.195176	-0.28903	-0.153897	-0.271389
ENSP00000310117.3	0.0582689	-0.026036	-0.150149	-0.299552	-0.0326988	-0.326146
ENSP00000310129.4;ENSP00000402618.1;ENSP00000416028.1	-0.0626842	-0.180659	0.211638	0.00129916	-0.120937	0.108675
ENSP00000310219.4	-0.0239137	0.0565694	0.29349	0.1441	0.294906	0.560986
ENSP00000435195.1;ENSP00000310226.6	0.942075	0.0417176	0.0262524	1.59471	-0.11205	-0.209389
ENSP00000346566.3;ENSP00000310227.5;ENSP00000432768.1;ENSP00000436769.1	-0.0300366	0.124516	-0.177871	0.0300441	0.00608147	-0.113303
ENSP00000310448.5;ENSP00000436218.1	0.753113	-0.0143627	0.0626931	0.256733	0.068406	0.144447
ENSP00000463938.1;ENSP00000462495.1;ENSP00000364970.4;ENSP00000310572.6;ENSP00000463801.1	0.277329	0.0532564	-0.00301454	-0.0237293	0.10616	0.0789036
ENSP00000310668.5;ENSP00000458101.1;ENSP00000454587.1;ENSP00000457902.1;ENSP00000456264.1;ENSP00000455210.1;ENSP00000454285.1;ENSP00000458039.1;ENSP00000440235.1	0.651544	0.15726	0.26804	0.499623	0.244748	1.49338
ENSP00000373930.3;ENSP00000310670.4;ENSP00000430978.1;ENSP00000428843.1	-0.125189	-0.153699	-0.139963	-0.320522	-0.186896	-0.204126
ENSP00000310723.2	0.034981	-0.0797361	NA	-0.0759635	-0.112956	NA
ENSP00000450056.1;ENSP00000310901.5;ENSP00000449824.1;ENSP00000450143.1	0.424352	0.245296	NA	-0.129198	-0.221944	NA
ENSP00000310966.3;ENSP00000465099.1	NA	0.270561	-0.0197844	NA	-0.171322	0.0342082
ENSP00000496665.1;ENSP00000428509.1;ENSP00000385958.3;ENSP00000385425.1;ENSP00000311028.5	-0.00250313	0.187724	-0.0663535	0.11181	0.227534	0.178983
ENSP00000401034.1;ENSP00000411449.1;ENSP00000394146.1;ENSP00000389886.1;ENSP00000377508.3;ENSP00000377507.1;ENSP00000311113.5	NA	-0.635161	-0.528769	NA	-0.0940799	-0.268913
ENSP00000449454.2;ENSP00000311186.6;ENSP00000440045.2	1.10018	0.0513583	0.0875529	0.253324	-0.0279161	-0.0445686
ENSP00000454281.1;ENSP00000311430.6	0.00727348	0.0359461	0.0842492	-0.0140989	-0.0619924	-0.047941
ENSP00000336850.3;ENSP00000311449.5;ENSP00000417433.1;ENSP00000438842.1;ENSP00000419526.3;ENSP00000443470.1;ENSP00000440469.1;ENSP00000437863.2;ENSP00000445350.1;ENSP00000419941.1;ENSP00000443782.2;ENSP00000419381.1;ENSP00000437797.1;ENSP00000285208.4;ENSP00000322594.2	0.644797	0.0948555	0.0294617	0.0239118	-0.0313256	-0.0534324
ENSP00000482000.1;ENSP00000480692.1;ENSP00000432568.1;ENSP00000311489.2	NA	0.149712	-0.174092	NA	0.42206	0.225142
ENSP00000432022.1;ENSP00000434509.1;ENSP00000311513.6;ENSP00000436408.1	0.117516	-0.114693	-0.110708	-0.0431894	0.304097	0.129097
ENSP00000435665.2;ENSP00000440281.1;ENSP00000385763.2;ENSP00000311572.5	-0.165087	-0.064048	0.0304322	-0.129175	-0.0688357	-0.200551
ENSP00000311713.3	0.125663	0.154008	0.122129	-0.00306469	0.0868197	0.0773313
ENSP00000311747.4	-0.0247026	-0.00266354	-0.0878263	-0.071453	-0.0325748	-0.0888749
ENSP00000457213.1;ENSP00000460812.1;ENSP00000456909.1;ENSP00000457864.1;ENSP00000455522.1;ENSP00000455016.1;ENSP00000483591.1;ENSP00000481550.1;ENSP00000480542.1;ENSP00000480144.1;ENSP00000478055.1;ENSP00000455855.1;ENSP00000455284.1;ENSP00000379838.2;ENSP00000311847.4	0.0447821	-0.0798227	-0.191814	-0.551561	NA	-0.364189
ENSP00000311930.3;ENSP00000346173.3	0.227852	0.110736	0.193179	0.0668172	0.10661	0.112793
ENSP00000375837.2;ENSP00000375836.1;ENSP00000312042.4;ENSP00000399139.2;ENSP00000387782.1;ENSP00000405109.1;ENSP00000403807.1;ENSP00000362389.4	0.569849	0.0513583	0.0799196	0.153493	0.0271287	0.12266
ENSP00000446136.1;ENSP00000312066.1;ENSP00000473613.1	0.216803	-0.242785	0.0230327	-0.0457089	0.0860859	0.0611892
ENSP00000492009.1;ENSP00000491581.1;ENSP00000492420.1;ENSP00000492345.1;ENSP00000490998.1;ENSP00000312288.3;ENSP00000385638.3;ENSP00000486771.1;ENSP00000474560.1;ENSP00000425952.2	0.0672847	0.139066	-0.00178159	0.036139	-0.0207028	0.045069
ENSP00000419389.1;ENSP00000312356.6	NA	-0.0298821	-0.00213227	NA	0.14704	0.241848
ENSP00000403039.1;ENSP00000312625.5;ENSP00000405362.1;ENSP00000391281.1;ENSP00000364139.1;ENSP00000391721.1;ENSP00000402754.1;ENSP00000364142.2	0.15495	0.262749	0.162629	0.0780715	-0.0219287	-0.0750792
ENSP00000434693.1;ENSP00000312671.4;ENSP00000489002.1;ENSP00000431996.1	0.3288	NA	0.0712969	0.325628	NA	0.215434
ENSP00000400690.1;ENSP00000386803.3;ENSP00000386572.1;ENSP00000386864.1;ENSP00000312981.6	NA	0.335829	0.952468	NA	0.355574	1.32074
ENSP00000429594.1;ENSP00000313007.5;ENSP00000429395.1;ENSP00000478108.1	0.0919409	0.073715	0.135055	0.233727	0.0247902	0.106789
ENSP00000313061.8;ENSP00000343885.5;ENSP00000389957.2	-0.23509	0.0505981	-0.177621	-0.149475	0.486615	0.156491
ENSP00000421952.1;ENSP00000313327.6;ENSP00000313199.7;ENSP00000425439.1	-0.0210194	-0.0985615	-0.0685787	0.0522129	-0.0205293	-0.0843821
ENSP00000443150.1;ENSP00000382392.2;ENSP00000444437.1;ENSP00000313272.5;ENSP00000479320.1;ENSP00000371858.3	0.159906	-0.106228	-0.0329675	0.143667	0.218573	0.198933
ENSP00000345508.6;ENSP00000439919.1;ENSP00000426245.1;ENSP00000313391.6	NA	0.524551	0.241376	NA	0.28096	0.115826
ENSP00000313420.3;ENSP00000345182.4	0.0299471	0.00369317	-0.0673906	0.000699755	0.00767051	0.0558131
ENSP00000441406.1;ENSP00000391598.2;ENSP00000406036.2;ENSP00000396723.2;ENSP00000396365.2;ENSP00000442200.1;ENSP00000376230.3;ENSP00000442718.2;ENSP00000414847.3;ENSP00000313422.6	-0.239667	NA	-0.074131	0.0373921	NA	0.256424
ENSP00000313490.6;ENSP00000443244.2	NA	0.029753	0.0323704	NA	-0.0597075	-0.00646083
ENSP00000467526.1;ENSP00000313601.6;ENSP00000465376.1	NA	-0.326645	-0.147526	NA	-0.556207	-0.280918
ENSP00000404726.2;ENSP00000403526.2;ENSP00000393143.2;ENSP00000391102.2;ENSP00000389472.2;ENSP00000373081.4;ENSP00000365728.3;ENSP00000414373.2;ENSP00000413319.2;ENSP00000412553.2;ENSP00000411327.2;ENSP00000389065.2;ENSP00000373082.4;ENSP00000313603.8;ENSP00000416890.1;ENSP00000406948.1;ENSP00000406926.1;ENSP00000406756.1;ENSP00000405512.1;ENSP00000401969.1;ENSP00000394994.1;ENSP00000445100.1	0.240197	0.0693395	0.208314	0.0847087	0.0841573	0.0244975
ENSP00000313829.7	0.00558438	-0.0142815	0.0446865	-0.12797	-0.103218	0.0071742
ENSP00000401619.1;ENSP00000313851.10;ENSP00000407005.1	-0.00929305	-0.0605465	-0.0179807	-0.0713779	-0.0741203	-0.051725
ENSP00000486059.1;ENSP00000485923.1;ENSP00000423321.1;ENSP00000480372.1;ENSP00000313854.5	NA	0.0660686	-0.0464105	NA	0.126985	-0.0804511
ENSP00000314030.5	NA	0.142281	-0.0283789	NA	0.221943	-0.263302
ENSP00000314067.3;ENSP00000402927.1	NA	0.0371031	0.022544	NA	0.215434	-0.00950503
ENSP00000429674.2;ENSP00000447037.1;ENSP00000443716.1;ENSP00000449800.1;ENSP00000430500.1;ENSP00000359298.4;ENSP00000359306.4;ENSP00000314615.3;ENSP00000429770.1;ENSP00000430929.2	NA	0.120623	0.125045	NA	-0.0936625	-0.036021
ENSP00000429620.1;ENSP00000385419.3;ENSP00000315130.10;ENSP00000428033.1;ENSP00000430821.1	0.629302	0.862468	NA	0.306455	0.519151	NA
ENSP00000315379.6	NA	-0.214717	0.171261	NA	0.119293	0.688989
ENSP00000372133.4;ENSP00000341459.8;ENSP00000454516.1;ENSP00000315650.6;ENSP00000338718.4;ENSP00000378917.2;ENSP00000457613.1	-0.0582119	-0.0165665	0.117516	-0.036913	0.265436	0.163818
ENSP00000316029.9	0.146003	0.0102473	-0.0239034	-0.0833055	0.0289761	0.0953102
ENSP00000497709.1;ENSP00000347404.3;ENSP00000316032.7;ENSP00000352091.5;ENSP00000413146.1	NA	-0.0382836	0.022935	NA	0.445711	0.260979
ENSP00000316042.4	0.301289	0.043251	0.0799196	0.0363319	-0.0284715	0.132518
ENSP00000316176.2;ENSP00000448352.1;ENSP00000447009.1;ENSP00000450260.1;ENSP00000449352.1	0.0623173	-0.150439	-0.25577	0.108406	-0.215684	-0.159911
ENSP00000375788.4;ENSP00000340631.6;ENSP00000356031.3;ENSP00000495518.1;ENSP00000496251.1;ENSP00000316333.8;ENSP00000356030.2;ENSP00000356034.5	0.047742	0.119737	0.100298	0.245609	0.420813	0.416537
ENSP00000463936.1;ENSP00000316578.5	NA	0.309248	0.407663	NA	0.0612832	0.418052
ENSP00000404754.2;ENSP00000411826.2;ENSP00000317600.8;ENSP00000399858.1;ENSP00000376320.2;ENSP00000407682.1;ENSP00000391935.1;ENSP00000395974.1;ENSP00000316879.4;ENSP00000343450.4;ENSP00000416255.1;ENSP00000371767.3;ENSP00000338020.4	-0.00857667	0.113953	0.116983	0.0421012	0.144793	0.0996643
ENSP00000371172.4;ENSP00000426334.1;ENSP00000421242.1;ENSP00000379840.3;ENSP00000425222.1;ENSP00000422864.1;ENSP00000421656.1;ENSP00000427045.1;ENSP00000424825.1;ENSP00000424645.1;ENSP00000424437.1;ENSP00000316891.7;ENSP00000425631.1	-0.111949	-0.0493268	1.38624	-0.0948603	-0.142959	NA
ENSP00000316905.5	NA	0.244983	0.969907	NA	0.504586	0.388658
ENSP00000317123.5	0.439029	-0.0198864	-0.00678295	0.618478	0.273228	0.498713
ENSP00000409955.1;ENSP00000391483.1;ENSP00000397638.1;ENSP00000409794.1;ENSP00000401915.1;ENSP00000387434.1;ENSP00000404355.1;ENSP00000386067.2;ENSP00000380584.1;ENSP00000415597.1;ENSP00000380585.1;ENSP00000336945.4;ENSP00000317257.5	NA	0.00965326	0.0590233	NA	-0.146159	-0.126334
ENSP00000387202.1;ENSP00000387082.1;ENSP00000386941.1;ENSP00000394647.2;ENSP00000402717.1;ENSP00000386651.1;ENSP00000386386.1;ENSP00000386279.1;ENSP00000386261.1;ENSP00000317271.4	0.302324	NA	0.370736	0.00518653	NA	0.193344
ENSP00000359104.1;ENSP00000359103.3;ENSP00000317331.3;ENSP00000359102.3	0.141586	0.358513	0.346423	0.19029	0.331531	0.965081
ENSP00000317334.7;ENSP00000376008.2;ENSP00000390159.2	-0.0449241	-0.0506198	-0.0862771	0.0037928	0.0498372	0.135317
ENSP00000487713.1;ENSP00000436933.1;ENSP00000488200.1;ENSP00000433412.1;ENSP00000487710.1;ENSP00000434448.1;ENSP00000488663.1;ENSP00000488233.1;ENSP00000436542.1;ENSP00000434691.1;ENSP00000487745.1;ENSP00000433611.1;ENSP00000487680.1;ENSP00000483527.1;ENSP00000479653.1;ENSP00000478340.2;ENSP00000434872.1;ENSP00000388261.2;ENSP00000378551.3;ENSP00000317399.6;ENSP00000437276.1;ENSP00000436045.1;ENS…	0.0300441	0.00179838	-0.0207947	0.102376	0.0304322	0.0341115
ENSP00000317606.2;ENSP00000365773.3	-0.0465781	0.0907544	0.00319489	-0.074702	0.149798	0.348401
ENSP00000431129.1;ENSP00000342112.4;ENSP00000433352.1;ENSP00000317802.8;ENSP00000366757.4;ENSP00000349571.4;ENSP00000366719.5;ENSP00000388955.1	0.283071	0.238623	0.345078	0.109661	0.0570417	0.0187236
ENSP00000318012.8;ENSP00000361771.5;ENSP00000361773.4;ENSP00000387321.3;ENSP00000361777.4;ENSP00000483053.1;ENSP00000480946.1	-0.0881538	-0.0970617	-0.134698	-0.0719257	0.272467	0.0124225
ENSP00000318177.9	0.408394	0.404131	0.501199	0.465556	0.408859	0.787366
ENSP00000318195.4;ENSP00000349410.5	-0.00174152	0.0698059	-0.000260034	0.036139	0.039413	0.0563803
ENSP00000494621.1;ENSP00000318297.5;ENSP00000494625.1;ENSP00000417254.1	NA	-0.118525	-0.0975357	NA	-0.0615244	-0.170978
ENSP00000460221.1;ENSP00000458631.1;ENSP00000404290.2;ENSP00000318641.2	0.109123	0.0129162	-0.230042	-0.0696502	0.238938	0.23127
ENSP00000460618.1;ENSP00000458528.1;ENSP00000458115.1;ENSP00000457000.1;ENSP00000318646.4;ENSP00000457924.2;ENSP00000457001.1;ENSP00000460069.1;ENSP00000458052.1;ENSP00000459554.1;ENSP00000459373.1;ENSP00000454746.2	NA	0.132256	0.109303	NA	0.295501	0.0890177
ENSP00000369768.4;ENSP00000318687.5;ENSP00000487365.1;ENSP00000396090.3	0.040566	0.0515483	0.0640071	0.0964005	0.103188	0.130063
ENSP00000318697.4;ENSP00000468777.1	0.262749	0.279751	0.285029	-0.134172	0.0030952	0.213093
ENSP00000318861.6;ENSP00000431908.1;ENSP00000431520.1;ENSP00000432655.1;ENSP00000435495.1	0.120712	0.00866237	0.142454	0.00578324	0.0561913	0.0971267
ENSP00000452803.1;ENSP00000453373.1;ENSP00000453219.1;ENSP00000442594.1;ENSP00000454141.1;ENSP00000319233.8;ENSP00000415057.3;ENSP00000453107.1;ENSP00000453083.1;ENSP00000453435.1;ENSP00000394717.2;ENSP00000485965.1;ENSP00000453760.1;ENSP00000452871.1;ENSP00000452933.1;ENSP00000452881.1;ENSP00000453081.1	NA	0.247173	0.0929437	NA	0.141326	-0.0107374
ENSP00000493836.1;ENSP00000436945.1;ENSP00000494044.1;ENSP00000401080.2;ENSP00000496744.1;ENSP00000319255.6	0.235309	0.184985	0.0545829	0.362836	0.296766	0.417986
ENSP00000482066.1;ENSP00000319281.3	-0.0385226	0.178146	0.0700856	-0.118536	0.027907	-0.0896184
ENSP00000426560.1;ENSP00000422909.1;ENSP00000421757.1;ENSP00000319501.6	NA	0.127865	0.0576083	NA	0.102466	0.25534
ENSP00000444000.1;ENSP00000319578.6;ENSP00000350698.3	-0.0270424	-0.00307472	-0.00604825	0.131905	0.268881	0.349741
ENSP00000319664.5	0.0971267	-0.00483165	0.043251	0.0557185	-0.0300778	0.0398936
ENSP00000365816.4;ENSP00000319713.5	NA	0.102466	0.0346912	NA	0.377614	0.278313
ENSP00000319782.9;ENSP00000367817.3	-0.249064	-0.351346	-0.20668	-0.153174	-0.147955	-0.163731
ENSP00000398330.2;ENSP00000368334.2;ENSP00000368335.3;ENSP00000455020.1;ENSP00000319788.5;ENSP00000456282.1	-0.103008	-0.111323	-0.150788	0.0452601	0.108675	0.129009
ENSP00000404854.2;ENSP00000319977.7;ENSP00000431057.1;ENSP00000429007.1;ENSP00000437443.1;ENSP00000427894.1	0.461593	-0.201553	0.151175	0.231905	0.0377774	-0.0121738
ENSP00000320295.7;ENSP00000451560.1;ENSP00000451617.1	0.117161	0.00667765	-0.0132271	0.0134097	-0.153256	-0.19242
ENSP00000396548.2;ENSP00000320309.3;ENSP00000468051.1;ENSP00000465402.1;ENSP00000468068.1	-0.0427718	-0.00767941	0.0107421	0.543777	0.100207	0.245766
ENSP00000387636.2;ENSP00000320485.7;ENSP00000390317.3;ENSP00000363267.2;ENSP00000489842.1	NA	-0.126891	-0.159488	NA	0.210747	-0.0290067
ENSP00000391429.1;ENSP00000352354.2;ENSP00000320516.3;ENSP00000479153.1	0.612371	0.593327	0.311667	0.73568	0.603988	1.36164
ENSP00000422781.1;ENSP00000422990.1;ENSP00000320580.6;ENSP00000378322.4;ENSP00000378323.3	0.504405	-0.0109194	NA	0.156063	0.218975	NA
ENSP00000320663.5;ENSP00000384939.3;ENSP00000385059.2	-0.12035	-0.373472	-0.399523	-0.116804	-0.0440459	-0.0340843
ENSP00000465105.1;ENSP00000320866.4	0.155122	0.203594	0.162544	-0.0376707	-0.0275973	-0.0168105
ENSP00000320949.5;ENSP00000413113.2;ENSP00000456649.1;ENSP00000455635.1	0.246469	-0.182866	0.42853	0.215918	-0.0265699	0.253091
ENSP00000321259.3;ENSP00000437098.1	-0.0211828	0.0638195	0.090389	0.0547722	0.11181	0.231508
ENSP00000468674.1;ENSP00000321365.3;ENSP00000467024.1;ENSP00000466968.1;ENSP00000466243.1	-0.176666	-0.121061	-0.192723	-0.0857104	-0.0935198	-0.206102
ENSP00000366679.1;ENSP00000328484.3;ENSP00000438553.1;ENSP00000373730.3;ENSP00000332194.2;ENSP00000482538.1;ENSP00000482431.1;ENSP00000475814.1;ENSP00000473534.1;ENSP00000367022.2;ENSP00000358155.2;ENSP00000352627.2;ENSP00000352119.2;ENSP00000351589.3;ENSP00000321389.5;ENSP00000493926.1;ENSP00000483842.1;ENSP00000355656.2;ENSP00000341094.1;ENSP00000303373.2;ENSP00000489311.1;ENSP00000489536.1;ENS…	-0.125903	-0.0329262	0.112257	-0.0525783	-0.0337016	0.108944
ENSP00000393525.1;ENSP00000321584.4	-0.0860809	0.287582	0.0564748	-0.116938	-0.0772915	0.0517382
ENSP00000321746.4;ENSP00000424297.1;ENSP00000442187.2;ENSP00000422528.1;ENSP00000480359.1;ENSP00000424360.1	0.205143	0.0174469	-0.163048	-0.107607	-0.321142	-0.72718
ENSP00000437000.1;ENSP00000343405.2;ENSP00000321845.6	0.185234	-0.0532637	-0.532867	0.333826	0.314081	0.00856323
ENSP00000321971.4;ENSP00000456855.1;ENSP00000459564.1	NA	0.124428	-0.0765355	NA	0.175045	0.24169
ENSP00000384825.2;ENSP00000322147.7;ENSP00000350365.4;ENSP00000337838.6	-0.00481156	-0.441486	0.182155	0.141413	-0.338414	0.251614
ENSP00000431240.1;ENSP00000322419.4;ENSP00000433443.1	-0.104439	-0.105005	-0.211017	-0.124181	-0.112005	-0.062184
ENSP00000322439.3	0.00129916	0.0205866	0.115826	0.0545829	0.0771462	0.295501
ENSP00000322524.4	-0.480393	-0.371658	-0.35146	-0.566215	-0.63145	-1.06589
ENSP00000399402.2;ENSP00000322706.6	0.310641	NA	0.175465	0.278389	NA	0.437932
ENSP00000462284.1;ENSP00000378168.2;ENSP00000322777.6;ENSP00000464366.1;ENSP00000378165.4;ENSP00000340029.6	0.252392	-0.27756	-0.456164	-0.116579	-0.559683	-0.522814
ENSP00000453036.1;ENSP00000323288.7;ENSP00000480942.1	NA	-0.144286	-0.312631	NA	0.111184	0.11315
ENSP00000469285.1;ENSP00000468893.1;ENSP00000323332.7;ENSP00000345001.5	NA	-0.222706	-0.317248	NA	0.012225	0.0175452
ENSP00000364489.7;ENSP00000323421.3;ENSP00000476416.1	-0.092532	-0.0536962	0.212285	-0.0174107	-0.0910413	0.259051
ENSP00000410422.1;ENSP00000338200.4;ENSP00000352696.1;ENSP00000323534.6;ENSP00000346839.4;ENSP00000416139.1;ENSP00000350534.4;ENSP00000394423.1;ENSP00000415018.1;ENSP00000399538.2;ENSP00000348285.4	NA	-1.05855	-0.0904719	NA	-0.6632	-0.200746
ENSP00000323856.4;ENSP00000381756.2;ENSP00000347044.2;ENSP00000348702.3;ENSP00000346602.3;ENSP00000350277.2;ENSP00000434583.1;ENSP00000388180.2;ENSP00000433982.2	0.106969	0.118494	0.157346	0.0385474	0.0865446	0.103639
ENSP00000498158.1;ENSP00000445961.1;ENSP00000323889.4	0.80245	0.715593	NA	0.422453	0.944684	NA
ENSP00000495857.1;ENSP00000411607.2;ENSP00000496546.1;ENSP00000462475.2;ENSP00000367039.4;ENSP00000496311.1;ENSP00000493974.1;ENSP00000494771.1;ENSP00000464511.1;ENSP00000494537.1;ENSP00000496097.1;ENSP00000466608.2;ENSP00000392958.2;ENSP00000496661.1;ENSP00000496445.1;ENSP00000445370.1;ENSP00000496094.1;ENSP00000323967.6;ENSP00000463216.2	0.149712	0.215756	0.0294617	-0.0420102	0.194991	0.242162
ENSP00000430055.1;ENSP00000430636.1;ENSP00000431087.1;ENSP00000324105.6;ENSP00000464874.1;ENSP00000428502.1;ENSP00000428811.1;ENSP00000467444.1;ENSP00000465697.1	0.247875	0.283825	NA	-0.0973372	0.154693	NA
ENSP00000479035.1;ENSP00000375635.1;ENSP00000485017.1;ENSP00000484896.1;ENSP00000483929.1;ENSP00000482626.1;ENSP00000481654.1;ENSP00000481201.1;ENSP00000480726.1;ENSP00000480725.1;ENSP00000480434.1;ENSP00000324122.4;ENSP00000484834.1;ENSP00000484151.1;ENSP00000483982.1;ENSP00000483382.1;ENSP00000481708.1;ENSP00000480636.1;ENSP00000479700.1;ENSP00000478804.1;ENSP00000477787.1;ENSP00000405166.2	0.0614713	-0.0363528	0.0744579	0.166277	0.075942	0.0674717
ENSP00000324173.6	0.0580802	0.0553401	0.0766832	0.0112366	0.0599656	0.151347
ENSP00000493585.1;ENSP00000436224.1;ENSP00000494398.1;ENSP00000432575.1;ENSP00000495781.1;ENSP00000476412.1;ENSP00000495982.1;ENSP00000324205.9;ENSP00000494901.1;ENSP00000433967.1	0.17756	0.136714	0.140284	1.00876	-0.0876625	-0.00900038
ENSP00000495434.1;ENSP00000346417.4;ENSP00000494798.1;ENSP00000324422.5;ENSP00000495629.1;ENSP00000376642.2	0.436447	0.0308201	-0.033774	0.134094	0.0661622	0.138283
ENSP00000324463.7;ENSP00000447921.1;ENSP00000449860.1	0.191529	-0.247744	0.357744	0.013607	-0.0797794	0.121421
ENSP00000492392.1;ENSP00000438536.2;ENSP00000491660.1;ENSP00000463534.1;ENSP00000491480.1;ENSP00000324573.4	-0.321446	0.112346	0.136975	-0.459341	0.356695	0.266203
ENSP00000470504.1;ENSP00000324804.6;ENSP00000391905.2	-0.0390215	-0.0118095	0.0271287	-0.185306	-0.0616946	-0.125189
ENSP00000325002.6	-0.159535	0.129624	-0.0430223	-0.243627	0.62106	0.200653
ENSP00000325017.5;ENSP00000371895.4	0.777626	0.0548669	1.05463	1.66063	0.110557	0.446415
ENSP00000442665.1;ENSP00000444295.1;ENSP00000325136.5;ENSP00000385411.3	0.522181	-0.00710518	0.0883771	0.215676	0.267811	0.145917
ENSP00000325223.6;ENSP00000409944.2;ENSP00000421655.2;ENSP00000367028.4;ENSP00000494375.1;ENSP00000493815.1	0.167123	-0.0965109	-0.192711	-0.108621	-0.0011807	-0.0382939
ENSP00000391897.1;ENSP00000392853.3;ENSP00000325240.6;ENSP00000414803.3;ENSP00000401048.2	NA	-0.0103433	0.622456	NA	1.35289	1.47894
ENSP00000325732.2;ENSP00000483715.1;ENSP00000325376.2;ENSP00000472599.1	0.160672	0.087278	0.0287818	0.0902976	0.00558438	0.0207825
ENSP00000481908.1;ENSP00000360709.5;ENSP00000360609.1;ENSP00000325875.3	-0.0266828	-0.00933342	0.00578324	-0.0467458	-0.0198354	-0.0482453
ENSP00000402544.1;ENSP00000398159.1;ENSP00000416516.2;ENSP00000400246.1;ENSP00000402264.2;ENSP00000386806.1;ENSP00000325905.6	NA	0.0103463	0.193097	NA	-0.0187242	0.0151841
ENSP00000362915.2;ENSP00000325970.4;ENSP00000397973.2;ENSP00000378699.3;ENSP00000430665.2;ENSP00000482996.1	NA	0.0603422	-0.028914	NA	0.166785	0.0147901
ENSP00000439568.1;ENSP00000438409.1;ENSP00000431146.1;ENSP00000365936.4;ENSP00000326031.7	NA	0.175465	-0.00727641	NA	0.166362	0.0456424
ENSP00000326261.8;ENSP00000363510.3;ENSP00000391430.3	0.445199	-0.0997761	0.0167588	0.0907544	0.0733434	0.0010994
ENSP00000326294.7;ENSP00000442098.1;ENSP00000365757.4;ENSP00000482548.1;ENSP00000480776.1	NA	0.117516	-0.0564222	NA	-0.0243644	-0.010879
ENSP00000326550.4	0.750708	NA	0.358094	0.560815	NA	0.428661
ENSP00000326603.6	NA	0.131379	0.0830536	NA	0.249902	0.0714831
ENSP00000326880.5;ENSP00000359233.4	NA	-0.103052	-0.400015	NA	0.142107	-0.223144
ENSP00000327054.3	NA	0.196717	0.365962	NA	0.449992	0.872506
ENSP00000327070.5;ENSP00000416929.1;ENSP00000408649.2	-0.0207947	-0.111837	-0.0799635	0.00915794	-0.0585299	-0.100683
ENSP00000327268.6;ENSP00000382908.1	0.0548669	0.0530667	NA	-0.0559885	0.159138	NA
ENSP00000495282.1;ENSP00000491271.1;ENSP00000426275.1;ENSP00000496484.1;ENSP00000492211.1;ENSP00000397797.2;ENSP00000377082.4;ENSP00000349168.5;ENSP00000495786.1;ENSP00000492076.1;ENSP00000327539.6;ENSP00000427388.1;ENSP00000424087.1;ENSP00000429661.1;ENSP00000421695.1;ENSP00000430970.1;ENSP00000423140.1;ENSP00000426518.1;ENSP00000427408.1;ENSP00000420850.1;ENSP00000425732.1;ENSP00000496141.1;ENS…	0.0866363	0.0502177	-0.0280497	-0.116669	-0.056528	0.0542041
ENSP00000395472.1;ENSP00000404724.1;ENSP00000384925.1;ENSP00000327583.3;ENSP00000401564.2;ENSP00000404126.1;ENSP00000400940.1;ENSP00000413502.2;ENSP00000404298.1	NA	0.0925792	0.0141987	NA	-0.00477136	-0.124645
ENSP00000327801.4;ENSP00000388374.2;ENSP00000388117.1	0.178481	0.201307	0.255649	0.0732505	0.107329	0.167969
ENSP00000435508.1;ENSP00000328023.5	0.377203	0.0732505	0.146176	0.311667	0.223943	0.418776
ENSP00000328088.4;ENSP00000448317.1	NA	0.0643823	-0.358119	NA	-0.660215	-2.5423
ENSP00000370040.3;ENSP00000328228.3	0.487659	0.349529	NA	0.5611	0.272771	NA
ENSP00000437723.2;ENSP00000328521.4;ENSP00000426119.2	0.092488	-0.0282452	-0.595132	0.186811	0.0141001	-0.907108
ENSP00000486115.1;ENSP00000329659.6;ENSP00000366829.3;ENSP00000328848.8	-0.175664	-0.0859065	-0.0502202	-0.212871	-0.0902202	0.0362355
ENSP00000385483.4;ENSP00000479793.1;ENSP00000328858.8;ENSP00000384949.2;ENSP00000336579.5	-0.0505988	0.231508	0.339468	-0.132515	0.29632	0.166446
ENSP00000468406.1;ENSP00000465464.1;ENSP00000329161.8;ENSP00000405877.1;ENSP00000391249.1;ENSP00000468668.1;ENSP00000406987.2;ENSP00000403194.1;ENSP00000400181.2;ENSP00000466648.1;ENSP00000466247.1;ENSP00000438089.2;ENSP00000468120.1;ENSP00000415624.1	-0.0535379	-0.148465	-0.220784	-0.00101051	-0.242339	0.0315956
ENSP00000329357.4;ENSP00000457804.1;ENSP00000404263.2	NA	0.156576	0.226338	NA	0.132431	0.122129
ENSP00000422295.1;ENSP00000329419.4	-0.222719	0.0544882	0.0918497	-0.111882	0.00478852	0.0723207
ENSP00000329662.4	-0.205967	0.01262	-0.0690072	-0.0506304	0.0444952	0.0270313
ENSP00000370286.2;ENSP00000329915.3;ENSP00000398569.1	NA	-0.164592	-0.0147888	NA	-0.0899466	0.266969
ENSP00000339063.7;ENSP00000339053.4;ENSP00000330054.2;ENSP00000479609.1;ENSP00000479055.1	0.0376811	0.0283931	0.0396053	0.0413339	-0.019815	0.0678455
ENSP00000330074.3	0.147644	0.027907	-0.056528	0.0652258	-0.00174152	0.0549616
ENSP00000330389.4	-0.0245796	-0.651468	-1.03061	0.0846168	-0.731909	-0.85984
ENSP00000353204.3;ENSP00000486709.1;ENSP00000331699.6;ENSP00000330516.7;ENSP00000330896.7;ENSP00000385726.1;ENSP00000381031.2;ENSP00000400142.2	-0.0715067	-0.0465572	-0.0821107	-0.0922907	0.0124225	0.252625
ENSP00000382712.2;ENSP00000473587.1;ENSP00000473544.1;ENSP00000434443.1;ENSP00000432108.1;ENSP00000437057.1;ENSP00000386187.3;ENSP00000330825.5;ENSP00000484689.1;ENSP00000382714.4;ENSP00000382707.4	-0.00136093	0.209369	-0.102199	0.22034	0.385398	0.412904
ENSP00000435445.1;ENSP00000357633.1;ENSP00000330836.5	-0.11374	NA	-0.0816223	0.188304	NA	0.368109
ENSP00000331019.5;ENSP00000402423.1;ENSP00000453764.1	NA	0.031111	0.0114344	NA	0.242005	0.39373
ENSP00000493648.1;ENSP00000477968.1;ENSP00000461672.1;ENSP00000459124.1;ENSP00000458435.1;ENSP00000458162.1;ENSP00000331514.2;ENSP00000460464.1;ENSP00000459119.1	0.336829	0.316707	0.338114	0.135055	0.135492	0.122395
ENSP00000331815.5;ENSP00000454836.1;ENSP00000481995.1	0.061001	-0.0791081	-0.124747	0.113329	-0.281846	0.0169554
ENSP00000453016.1;ENSP00000446147.2;ENSP00000331897.3	NA	0.353259	0.60895	NA	0.962563	0.86504
ENSP00000331901.4	0.210909	0.152549	0.0449734	-0.0572055	0.053446	0.199752
ENSP00000349634.4;ENSP00000391176.1;ENSP00000358984.3;ENSP00000348242.6;ENSP00000332013.5;ENSP00000403966.1;ENSP00000476393.1	NA	0.0472652	0.315176	NA	0.0942187	0.108675
ENSP00000473187.1;ENSP00000332373.10;ENSP00000470915.1;ENSP00000472286.1;ENSP00000389380.1;ENSP00000337926.5;ENSP00000472914.1	NA	0.0426763	0.358863	NA	0.151519	0.850108
ENSP00000332444.4	NA	0.0836056	0.276343	NA	0.431782	0.31503
ENSP00000438483.2;ENSP00000332455.3;ENSP00000463602.1;ENSP00000462331.1	NA	0.213901	0.362627	NA	0.295353	0.121775
ENSP00000456416.1;ENSP00000457963.1;ENSP00000457418.1;ENSP00000378953.1;ENSP00000332604.6;ENSP00000381917.3;ENSP00000370258.4	-0.0375669	0.141413	-0.00959589	-0.0187446	0.00548493	0.0171521
ENSP00000425812.1;ENSP00000422037.1;ENSP00000370949.3;ENSP00000333113.4	0.202369	0.138457	0.00039992	0.221542	-0.036498	0.0141987
ENSP00000491830.1;ENSP00000438527.1;ENSP00000356183.1;ENSP00000356181.3;ENSP00000356179.1;ENSP00000333253.4;ENSP00000415072.1;ENSP00000432602.1	-0.0474061	-0.0777345	-0.0339084	-0.0243029	0.199179	0.0475513
ENSP00000494070.1;ENSP00000489282.1;ENSP00000484841.1;ENSP00000484658.1;ENSP00000484638.1;ENSP00000484095.1;ENSP00000483283.1;ENSP00000482271.1;ENSP00000480826.1;ENSP00000385479.1;ENSP00000366999.1;ENSP00000358160.2;ENSP00000358154.1;ENSP00000355657.1;ENSP00000352252.2;ENSP00000333277.1;ENSP00000465403.1;ENSP00000468714.1;ENSP00000466020.1;ENSP00000465813.1;ENSP00000355781.1;ENSP00000355780.3;ENS…	-0.118063	-0.14244	0.0821328	-0.0485392	-0.0665672	0.0623173
ENSP00000333298.4	-0.148152	0.186728	NA	-0.0932673	0.355154	NA
ENSP00000394106.1;ENSP00000384180.1;ENSP00000385702.1;ENSP00000333633.7;ENSP00000389425.2	1.23206	0.483228	-0.270563	0.57098	-0.17226	0.393595
ENSP00000398172.1;ENSP00000395183.1;ENSP00000333664.8	NA	0.154608	0.119825	NA	-0.126891	0.138892
ENSP00000452419.1;ENSP00000413770.3;ENSP00000406881.3;ENSP00000333667.3;ENSP00000450930.1;ENSP00000452315.1	0.307191	0.201879	NA	0.254797	0.131993	NA
ENSP00000458665.1;ENSP00000484849.1;ENSP00000343809.4;ENSP00000333769.3;ENSP00000473528.1;ENSP00000473393.1;ENSP00000495088.1;ENSP00000473664.1;ENSP00000478958.1;ENSP00000344707.3	0.326494	-0.0583073	0.0754785	0.176471	-0.187475	-0.101678
ENSP00000333811.5;ENSP00000436186.1;ENSP00000478756.1;ENSP00000396937.2;ENSP00000433115.1;ENSP00000433364.1	NA	-1.29488	0.0676586	NA	-0.254995	-0.0874115
ENSP00000435860.1;ENSP00000334008.9;ENSP00000497541.1	-0.160462	0.11876	0.126809	-0.174449	0.0967637	0.117605
ENSP00000447942.1;ENSP00000334188.4;ENSP00000454489.1;ENSP00000266964.4;ENSP00000455296.1	-0.047186	-0.19064	-0.0484762	-0.0408741	-0.2394	-0.0122447
ENSP00000417172.1;ENSP00000334373.4	NA	0.262595	0.379326	NA	0.0201947	0.134706
ENSP00000370305.3;ENSP00000334538.6	NA	0.144187	0.177979	NA	0.00767051	0.599496
ENSP00000334983.5;ENSP00000403365.2;ENSP00000456970.1;ENSP00000455901.1;ENSP00000455736.1;ENSP00000320171.6;ENSP00000373745.4;ENSP00000457253.1;ENSP00000455584.1;ENSP00000456100.2	-0.0435236	-0.107318	-0.0412283	0.00239712	0.00508704	0.0105442
ENSP00000341347.5;ENSP00000498050.1;ENSP00000497774.1;ENSP00000343032.5;ENSP00000335294.5;ENSP00000498170.1;ENSP00000381237.3;ENSP00000497632.1;ENSP00000479020.1	0.0840654	-0.101103	-0.00654135	0.0256677	0.0565694	0.0599656
ENSP00000335304.4;ENSP00000451957.1	-0.25417	0.178481	0.566733	-0.258615	0.351994	0.806699
ENSP00000335321.5	-0.0158652	0.0175452	0.0222506	-0.205991	0.0314018	-0.0518935
ENSP00000473748.1;ENSP00000379670.2;ENSP00000336687.4;ENSP00000408672.1;ENSP00000387348.1	0.30358	0.188635	0.0212721	0.141847	0.0400857	0.175381
ENSP00000428899.1;ENSP00000425118.2;ENSP00000336712.5	0.801912	0.210342	0.0692462	0.261672	0.0854435	-0.293606
ENSP00000336741.4	0.407064	0.135143	0.143494	0.143321	0.0653195	0.0902976
ENSP00000336824.4;ENSP00000358770.3	0.214466	-0.388121	0.149454	0.266969	-0.323171	0.264669
ENSP00000443192.1;ENSP00000442011.1;ENSP00000336994.4	NA	-0.274358	-0.382579	NA	-0.146761	0.0666301
ENSP00000395764.2;ENSP00000378427.3;ENSP00000337044.4	NA	-0.154049	-0.035192	NA	-0.104783	0.0100493
ENSP00000404958.1;ENSP00000399722.1;ENSP00000398269.1;ENSP00000416919.1;ENSP00000375651.1;ENSP00000375650.4;ENSP00000375649.2;ENSP00000375648.2;ENSP00000337222.3	NA	0.0969452	0.11725	NA	0.0131136	0.131028
ENSP00000449409.1;ENSP00000337632.3;ENSP00000447000.1;ENSP00000447690.1	0.186646	-0.00750812	0.122483	0.0913022	0.00538547	0.186314
ENSP00000452021.1;ENSP00000450548.1;ENSP00000338095.6;ENSP00000404559.2;ENSP00000451176.1;ENSP00000450725.1;ENSP00000450544.1;ENSP00000442816.1;ENSP00000452276.1;ENSP00000451291.1;ENSP00000404848.2;ENSP00000450629.1;ENSP00000451708.1;ENSP00000450790.1;ENSP00000451652.1;ENSP00000452214.1;ENSP00000451187.1;ENSP00000452545.1;ENSP00000450601.1	0.0144944	0.0591176	0.103729	0.142194	0.0828695	0.0247902
ENSP00000484359.2;ENSP00000355501.1;ENSP00000482707.1;ENSP00000355502.1;ENSP00000338161.4;ENSP00000483344.1;ENSP00000355500.1	0.0878277	-0.00586718	0.100207	2.03329	-0.000850361	1.53989
ENSP00000428168.1;ENSP00000338235.3	0.25712	-0.200807	-0.165358	0.307338	0.0246926	0.0270313
ENSP00000396241.2;ENSP00000343683.4;ENSP00000426034.1;ENSP00000426955.1;ENSP00000422238.1;ENSP00000378442.3;ENSP00000378437.1;ENSP00000338345.3;ENSP00000479604.1;ENSP00000484044.1;ENSP00000421485.1;ENSP00000378440.2	-0.183707	-0.264656	-0.159465	-0.318334	-0.25292	-0.130211
ENSP00000496073.1;ENSP00000494650.1;ENSP00000493936.1;ENSP00000369919.3;ENSP00000369912.1;ENSP00000369901.1;ENSP00000369896.1;ENSP00000369891.1;ENSP00000338358.5;ENSP00000495362.1;ENSP00000481398.1;ENSP00000484343.1;ENSP00000494161.1	0.0650384	0.0888347	-0.18229	0.201225	0.0738079	-0.109547
ENSP00000409429.1;ENSP00000338371.8;ENSP00000401946.2	0.14842	NA	0.223384	-0.474526	NA	0.556697
ENSP00000366568.4;ENSP00000338413.6;ENSP00000366481.3	0.1049	-0.143259	-0.213267	-0.103717	-0.154154	-0.299121
ENSP00000385679.1;ENSP00000384834.3;ENSP00000384457.1;ENSP00000338461.6;ENSP00000354468.4;ENSP00000403439.1	NA	0.124163	-0.317729	NA	-0.0245079	-0.193694
ENSP00000438061.1;ENSP00000400433.2;ENSP00000349573.4;ENSP00000348345.3;ENSP00000338477.3	0.0271287	-0.0243849	-0.00703469	0.0199987	0.0740865	0.079735
ENSP00000434308.1;ENSP00000402041.2;ENSP00000434576.1;ENSP00000486691.1;ENSP00000436641.1;ENSP00000436348.1;ENSP00000357110.2;ENSP00000338481.3;ENSP00000432803.1;ENSP00000376222.3;ENSP00000431988.1;ENSP00000431647.1;ENSP00000436871.1;ENSP00000494672.1	0.0547722	NA	0.109392	-0.0835229	NA	0.0257652
ENSP00000338516.8;ENSP00000369965.3	0.326422	0.0770536	-0.0454054	0.00995033	0.0404699	0.112882
ENSP00000486452.1;ENSP00000485954.1;ENSP00000480156.1;ENSP00000473677.1;ENSP00000338552.5;ENSP00000478723.1;ENSP00000483254.1;ENSP00000422040.1;ENSP00000295470.5	0.0116321	0.181154	0.147212	0.162969	0.109751	0.106969
ENSP00000376016.5;ENSP00000356042.3;ENSP00000338934.7	0.132606	0.203838	0.110826	0.0010994	0.132694	0.0181346
ENSP00000413589.1;ENSP00000409249.1;ENSP00000403868.1;ENSP00000401546.1;ENSP00000400108.1;ENSP00000399280.1;ENSP00000383378.1;ENSP00000379672.1;ENSP00000410829.2;ENSP00000410071.2;ENSP00000406811.2;ENSP00000401317.2;ENSP00000400663.2;ENSP00000399155.2;ENSP00000373058.4;ENSP00000339001.7;ENSP00000416480.1;ENSP00000414479.1;ENSP00000407673.1;ENSP00000406981.1;ENSP00000403213.1;ENSP00000399046.1;ENS…	-0.0591769	-0.0419685	-0.0158042	-0.157461	-0.0846542	-0.0455728
ENSP00000449328.1;ENSP00000376299.4;ENSP00000339027.3;ENSP00000448046.1;ENSP00000366471.4;ENSP00000449205.1;ENSP00000450121.1;ENSP00000450019.1;ENSP00000449854.1;ENSP00000450222.1;ENSP00000448639.1	0.0009995	0.0385474	0.0191161	0.0475513	-0.0593785	-0.013217
ENSP00000455911.1;ENSP00000339030.5	NA	0.248499	0.129887	NA	0.0678455	0.214789
ENSP00000357521.3;ENSP00000339035.7;ENSP00000341653.5;ENSP00000339378.3;ENSP00000480520.1;ENSP00000357518.4;ENSP00000357517.2;ENSP00000357520.1;ENSP00000422207.1	-0.015916	0.0248877	0.0196065	-0.185872	-0.114749	-0.112788
ENSP00000494995.1;ENSP00000496757.1;ENSP00000496654.1;ENSP00000495273.1;ENSP00000385286.1;ENSP00000385018.1;ENSP00000339095.4	0.158114	0.184818	0.168138	0.0683126	0.25037	0.148506
ENSP00000339145.4	0.00886063	-0.0456356	-0.167094	0.230715	0.366586	-0.10374
ENSP00000359909.3;ENSP00000359908.3;ENSP00000399805.1;ENSP00000339399.5	-0.00899029	0.295427	NA	0.0278097	0.114578	NA
ENSP00000394492.1;ENSP00000398765.1;ENSP00000410807.1;ENSP00000423339.1;ENSP00000386397.1;ENSP00000339430.4;ENSP00000386591.1;ENSP00000409951.1;ENSP00000403089.1;ENSP00000388699.1;ENSP00000392741.1;ENSP00000386522.3;ENSP00000386886.1;ENSP00000386415.1;ENSP00000380308.3;ENSP00000406104.1;ENSP00000401005.1;ENSP00000405454.1;ENSP00000397654.1	-0.0766543	-0.211549	-0.0995994	-0.0470078	-0.201125	-0.0421771
ENSP00000436932.1;ENSP00000380176.1;ENSP00000380175.1;ENSP00000339467.4	0.239883	NA	0.213659	-0.28939	NA	-0.345551
ENSP00000428945.1;ENSP00000385787.2;ENSP00000339529.3	NA	0.0151841	-0.0899247	NA	0.185898	0.284577
ENSP00000339566.2	-0.0791298	0.00259663	-0.0804511	0.04095	0.0339182	0.0683126
ENSP00000425406.1;ENSP00000425736.1;ENSP00000425675.1;ENSP00000339622.4;ENSP00000422084.1;ENSP00000425084.1;ENSP00000387729.2;ENSP00000302768.3	NA	-0.350636	-0.257502	NA	-0.241078	-0.0443595
ENSP00000339720.5	NA	0.151691	-0.16186	NA	0.0354637	-0.116534
ENSP00000339795.2;ENSP00000379731.1;ENSP00000379730.1;ENSP00000379729.1	-0.00749804	-0.0286053	-0.0423857	-0.0854272	-0.0846977	0.00578324
ENSP00000373620.3;ENSP00000340019.2	-0.0390735	0.0223484	-0.040697	0.0138043	-0.026036	-0.0449869
ENSP00000400294.2;ENSP00000340041.4;ENSP00000354340.4	NA	0.0336282	-0.0156011	NA	0.378368	0.133394
ENSP00000450087.1;ENSP00000450266.1;ENSP00000340184.4;ENSP00000448779.1;ENSP00000378400.3;ENSP00000448463.1;ENSP00000448706.1;ENSP00000448411.1	0.260979	0.266586	0.157516	0.29431	0.270332	0.256733
ENSP00000340251.5;ENSP00000450627.1;ENSP00000376773.2;ENSP00000261210.5;ENSP00000451552.1	0.192437	0.197128	0.322591	0.12628	0.143407	0.174457
ENSP00000465404.1;ENSP00000418770.1;ENSP00000366711.1;ENSP00000366708.1;ENSP00000340278.5;ENSP00000466756.1;ENSP00000466242.1	-0.0679149	-0.098076	-0.153734	0.35984	0.00856323	0.0397014
ENSP00000379778.2;ENSP00000492820.1;ENSP00000433664.1;ENSP00000433371.1;ENSP00000340281.5;ENSP00000435523.1;ENSP00000433121.1;ENSP00000431583.1	0.00657832	0.314738	0.131028	-0.104272	-0.306389	-0.129027
ENSP00000360739.3;ENSP00000360742.3;ENSP00000340305.3;ENSP00000344166.2;ENSP00000407770.2;ENSP00000395264.3;ENSP00000485599.1;ENSP00000484828.1;ENSP00000450635.2	0.0194104	-0.103385	0.406798	-0.0707551	-0.0636216	0.475924
ENSP00000434204.1;ENSP00000374296.3;ENSP00000434150.1;ENSP00000340329.4;ENSP00000431373.1;ENSP00000431581.1	0.0510733	0.0717624	0.253324	0.0524976	0.112257	-0.0370479
ENSP00000340689.4;ENSP00000317379.3	-0.0039779	-0.496495	-0.647734	-0.00543474	-0.452651	-0.587617
ENSP00000340815.7;ENSP00000367121.2;ENSP00000367123.2;ENSP00000438032.1;ENSP00000442135.1;ENSP00000440001.1	0.266126	0.291998	0.240433	0.0693395	0.0367176	0.0999358
ENSP00000340870.3;ENSP00000385344.3;ENSP00000383907.3;ENSP00000402060.2	NA	0.213093	0.189794	NA	2.25287	0.688486
ENSP00000355062.3;ENSP00000340900.5	NA	-0.00695412	-0.028667	NA	0.0264472	0.262979
ENSP00000430851.1;ENSP00000429781.1;ENSP00000340901.5;ENSP00000429077.1;ENSP00000381490.2;ENSP00000415464.3;ENSP00000482977.1;ENSP00000477974.1;ENSP00000429631.2;ENSP00000293618.8	NA	0.414425	-0.340478	NA	0.346847	-0.470692
ENSP00000340989.4	0.26934	-0.330214	0.169067	0.0018982	-0.256274	0.0259601
ENSP00000341289.4	0.0685928	0.00806737	0.0306262	-0.0421041	0.0156765	-0.0232277
ENSP00000349961.3;ENSP00000341382.5;ENSP00000417964.1;ENSP00000420734.1	0.087003	-0.0135311	0.153493	0.0672847	0.0277124	0.0676586
ENSP00000418715.1;ENSP00000378108.1;ENSP00000353278.7;ENSP00000346169.4;ENSP00000346397.3;ENSP00000341524.5	-0.0205497	-0.0609078	-0.02947	-0.100439	0.0216636	0.0278097
ENSP00000385621.2;ENSP00000479103.1;ENSP00000388600.1;ENSP00000413436.2;ENSP00000358832.2;ENSP00000341730.4	0.0808424	0.0997548	0.134006	-0.00365668	-0.0756615	-0.000900405
ENSP00000341826.6;ENSP00000333504.8;ENSP00000449913.1;ENSP00000448617.1;ENSP00000447260.1;ENSP00000446486.1	0.0318862	0	0.0462154	-0.0602916	-0.133063	-0.0482978
ENSP00000484083.1;ENSP00000341848.5;ENSP00000377275.3;ENSP00000418231.1;ENSP00000417767.1	0.520162	0.131905	0.405598	0.245922	-0.0379511	0.192849
ENSP00000436227.1;ENSP00000436865.1;ENSP00000341885.4	-0.0596545	-0.0830556	-0.14646	0.0489806	0.00727348	-0.103507
ENSP00000342026.5	0.510786	-0.0950692	-0.100882	-0.25063	-0.0220309	0.14436
ENSP00000440543.2;ENSP00000342056.3;ENSP00000449080.1;ENSP00000446779.1	NA	0.00826574	0.000499875	NA	-0.0858303	-0.0907128
ENSP00000424576.1;ENSP00000495128.1;ENSP00000342181.5	0.114667	0.00767051	0.223783	0.0430595	-0.169437	0.117694
ENSP00000465216.1;ENSP00000342374.2;ENSP00000468247.1	0.111184	0.0172504	0.00179838	0.0858107	-0.0630143	-0.167839
ENSP00000491358.1;ENSP00000462688.1;ENSP00000342379.4;ENSP00000379156.4	NA	0.0595888	-0.078816	NA	0.257506	0.15495
ENSP00000385442.1;ENSP00000342434.4	0.181988	0.170839	0.107418	0.0624113	0.0221528	0.0613773
ENSP00000478165.1;ENSP00000342502.6;ENSP00000482845.1	-0.368892	-0.048025	-0.139078	-0.348083	0.0517382	-0.0678079
ENSP00000342778.4	0.414359	-0.11973	-0.0120523	0.0138043	-0.0573749	-0.118412
ENSP00000391665.2;ENSP00000400596.2;ENSP00000453285.1;ENSP00000453584.1;ENSP00000453319.1;ENSP00000342787.2;ENSP00000453029.1;ENSP00000452909.1;ENSP00000452763.1	0.191116	0.354242	0.0599656	-1.04129	-0.674757	-0.907851
ENSP00000496503.1;ENSP00000342830.4;ENSP00000494693.1;ENSP00000496414.1;ENSP00000437301.1;ENSP00000432112.1;ENSP00000384136.1;ENSP00000496121.1;ENSP00000445826.1;ENSP00000433580.1	0.150831	0.150057	0.163563	0.112525	0.0611892	0.0772388
ENSP00000496342.1;ENSP00000482674.1;ENSP00000479284.1;ENSP00000477527.1;ENSP00000476136.1;ENSP00000358151.2;ENSP00000342886.2;ENSP00000274764.2	0.227136	NA	-0.163896	0.350023	NA	0.0801965
ENSP00000495540.1;ENSP00000483881.1;ENSP00000379349.2;ENSP00000379346.3;ENSP00000360662.2;ENSP00000342905.3	0.229682	-0.0807438	-0.0557982	0.241926	-0.105816	-0.0386473
ENSP00000382412.1;ENSP00000369904.1;ENSP00000384678.1;ENSP00000382417.1;ENSP00000345347.5;ENSP00000343040.4	-0.0660009	0.17915	-0.221058	-0.0383147	0.502713	-0.0605253
ENSP00000494052.1;ENSP00000343458.6;ENSP00000392330.2;ENSP00000494936.1	0.0629748	-0.0281834	-0.0213054	0.00369317	0.00985132	-0.0626842
ENSP00000410219.3;ENSP00000343629.4;ENSP00000356716.3	-0.00389759	-0.230899	-0.0418433	0.316707	-0.125053	0.0716693
ENSP00000445931.1;ENSP00000490931.1;ENSP00000490834.1;ENSP00000490225.1;ENSP00000344259.4;ENSP00000400906.2	0.174541	0.0390284	0.0653195	0.0622233	0.10463	0.452985
ENSP00000386519.1;ENSP00000386819.3;ENSP00000344547.7;ENSP00000386645.1;ENSP00000387102.1;ENSP00000406903.1	0.0956738	-0.117118	0.155978	-0.0724094	-0.116747	-0.0710128
ENSP00000392767.2;ENSP00000376399.1;ENSP00000376398.1;ENSP00000344822.3	0.14176	0.102647	0.138892	-0.00432936	0.0516432	0.0860859
ENSP00000381992.4;ENSP00000413507.2;ENSP00000381993.4;ENSP00000344868.7	0.316998	-0.0210296	-0.129027	-0.0603022	0.0181346	-0.00314494
ENSP00000436491.1;ENSP00000436792.1;ENSP00000434147.1;ENSP00000356275.1;ENSP00000345079.2;ENSP00000437218.1;ENSP00000432110.1	0.218814	0.528096	NA	0.232381	0.372804	NA
ENSP00000379506.2;ENSP00000345156.6	-0.0583603	-0.0276898	-0.26673	0.0281987	0.0725067	0.0233258
ENSP00000494125.1;ENSP00000345230.5;ENSP00000467087.2;ENSP00000468246.1;ENSP00000494589.1	1.11936	0.627381	0.794439	-0.0857976	0.527034	0.843806
ENSP00000437860.1;ENSP00000407394.1;ENSP00000397203.3;ENSP00000378352.4;ENSP00000345412.4;ENSP00000437531.1;ENSP00000438381.1	-0.179258	NA	0.0519281	0.0037928	NA	0.36499
ENSP00000488415.1;ENSP00000456279.1;ENSP00000487634.1;ENSP00000345456.7;ENSP00000484279.1;ENSP00000410525.2;ENSP00000478668.1;ENSP00000387911.2;ENSP00000487870.1;ENSP00000445659.1;ENSP00000488554.1;ENSP00000444381.1	0.170755	0.0340149	NA	-0.0939591	0.00955421	NA
ENSP00000345739.3;ENSP00000352516.3	0.0502177	0.249357	0.418579	0.126897	0.250292	0.254177
ENSP00000497787.1;ENSP00000497059.1;ENSP00000496877.1;ENSP00000497328.1;ENSP00000392178.2;ENSP00000345893.4;ENSP00000498068.1;ENSP00000497539.1;ENSP00000496791.1;ENSP00000442090.1;ENSP00000497941.1;ENSP00000366453.4;ENSP00000497861.1;ENSP00000438262.1;ENSP00000489860.1;ENSP00000493780.1	NA	-0.355419	-0.345919	NA	-0.0345914	-0.0216425
ENSP00000385555.2;ENSP00000379403.2;ENSP00000345895.3	NA	-0.15286	-0.0346743	NA	0.0789036	0.47642
ENSP00000388332.2;ENSP00000345957.3;ENSP00000359624.1	0.0602481	0.110199	0.103909	0.0334348	0.0309171	0.0308201
ENSP00000346001.3;ENSP00000386101.1	0.0809346	0.108496	0.0780715	0.00498754	0.122572	0.0350775
ENSP00000433766.1;ENSP00000432671.1;ENSP00000431849.1;ENSP00000431565.1;ENSP00000433259.1;ENSP00000435081.1;ENSP00000346015.5	NA	0.0533512	0.0171521	NA	0.028879	0.0856271
ENSP00000422191.1;ENSP00000421872.1;ENSP00000494697.1;ENSP00000400467.2;ENSP00000346022.7	0.0131136	0.0479327	-0.00816323	-0.00504269	0.0193123	0.015578
ENSP00000370574.1;ENSP00000370569.1;ENSP00000351021.2;ENSP00000346027.4;ENSP00000434298.1;ENSP00000471695.1	NA	-0.0488017	-0.203414	NA	0.079735	-0.688578
ENSP00000498019.1;ENSP00000483755.1;ENSP00000346046.5;ENSP00000454786.2;ENSP00000488464.1;ENSP00000453910.1;ENSP00000452889.1	-0.00315497	-0.00737714	-0.0538123	0.0181346	0.121775	0.119115
ENSP00000346050.3;ENSP00000425508.1;ENSP00000426282.1;ENSP00000421770.1;ENSP00000422994.1;ENSP00000426466.1	-0.0656591	0.113061	0.070738	0.0457379	0.0135084	0.0200967
ENSP00000396716.2;ENSP00000410848.1;ENSP00000346067.4;ENSP00000389351.1	0.0782565	0.0816721	-0.101689	0.101473	0.0672847	0.00786896
ENSP00000468274.1;ENSP00000346088.3;ENSP00000465313.1;ENSP00000467247.1;ENSP00000465763.1;ENSP00000466013.1;ENSP00000466502.1	0.150573	0.152464	0.0665365	0.307558	0.0227395	0.0646635
ENSP00000346120.4;ENSP00000480334.1	0.240197	-0.0428553	-0.0883723	0.016267	0.156918	0.0983057
ENSP00000346196.2	NA	-0.271822	-0.182206	NA	-0.33812	-0.0897825
ENSP00000346246.4;ENSP00000351926.4	0.121952	-0.0404679	NA	1.07268	0.16873	NA
ENSP00000357705.4;ENSP00000357704.1;ENSP00000357703.1;ENSP00000346294.4	0.0253753	0.0150856	0.0758493	-0.0978995	-0.0528102	-0.00185171
ENSP00000488734.1;ENSP00000487940.1;ENSP00000487753.1;ENSP00000484572.1;ENSP00000480036.1;ENSP00000479966.1;ENSP00000479004.1;ENSP00000478664.1;ENSP00000435594.1;ENSP00000433999.1;ENSP00000416589.2;ENSP00000380739.2;ENSP00000380738.1;ENSP00000380729.3;ENSP00000348515.5;ENSP00000346402.2;ENSP00000487751.1;ENSP00000434947.1;ENSP00000488030.1;ENSP00000435057.1;ENSP00000488555.1;ENSP00000435748.1;ENS…	0.360259	0.059683	0.0448778	0.363184	0.0816721	0.309321
ENSP00000430517.1;ENSP00000346550.5;ENSP00000430572.1;ENSP00000430429.1	0.129799	-0.0234734	NA	-0.0653282	-0.434745	NA
ENSP00000433825.1;ENSP00000346634.5;ENSP00000498001.1	-0.0924772	0.0147901	-0.0946734	0.0226417	0.046979	-0.0966541
ENSP00000354021.4;ENSP00000346694.4;ENSP00000497298.1;ENSP00000349101.7	0.0115332	-0.0451334	-0.0422918	0.0416217	-0.0418642	-0.0115262
ENSP00000346755.6;ENSP00000377867.2;ENSP00000418753.1;ENSP00000377868.2;ENSP00000419702.1;ENSP00000404960.1;ENSP00000395104.1;ENSP00000417020.1;ENSP00000403607.1;ENSP00000399212.1;ENSP00000404469.1;ENSP00000446008.1;ENSP00000444886.1;ENSP00000385541.1;ENSP00000384444.3;ENSP00000385687.1;ENSP00000384162.3;ENSP00000325748.4	-0.0370479	-0.284913	NA	0.0219572	0.191942	NA
ENSP00000346762.3	-0.0250409	0.0790884	0.00488803	0.0130149	0.121244	0.107867
ENSP00000346827.4	-0.32197	-0.0505147	-0.155345	0.182988	0.1441	0.0723207
ENSP00000446849.1;ENSP00000447082.1;ENSP00000362548.2;ENSP00000346921.6;ENSP00000486507.1;ENSP00000450109.1;ENSP00000449003.1;ENSP00000486342.1;ENSP00000450008.1	-0.035306	-0.0946404	0.176974	0.0524027	-0.0148599	0.215515
ENSP00000497917.1;ENSP00000494440.1;ENSP00000494190.1;ENSP00000481646.1;ENSP00000347271.6;ENSP00000495405.1;ENSP00000363169.1;ENSP00000496022.1;ENSP00000475027.2;ENSP00000495142.1;ENSP00000492441.1;ENSP00000491891.1	0.0612832	0.242475	0.236178	0.00816656	0.027226	0.00975229
ENSP00000451460.1;ENSP00000376620.2;ENSP00000347495.2;ENSP00000451887.1;ENSP00000351481.4;ENSP00000339485.5	0.441025	NA	0.215756	0.273837	NA	0.836381
ENSP00000386192.3;ENSP00000352721.6;ENSP00000468734.1;ENSP00000373905.3;ENSP00000347890.6	-0.00908111	-0.0522516	0.187558	-0.100362	-0.173711	-0.106628
ENSP00000347897.5;ENSP00000460871.1	0.059683	0.123986	0.0750147	0.172187	0.177644	0.108585
ENSP00000427465.1;ENSP00000348093.5;ENSP00000423495.1;ENSP00000427110.1;ENSP00000422501.1;ENSP00000425031.1;ENSP00000351108.3	0.363392	0.0711106	0.0951283	0.103008	0.0911196	0.199998
ENSP00000352964.2;ENSP00000348099.2	0.184985	0.147299	0.0993022	0.224583	0.169067	0.114756
ENSP00000348116.3;ENSP00000376815.2;ENSP00000442917.2;ENSP00000439012.1;ENSP00000386486.1;ENSP00000311117.4;ENSP00000486281.1;ENSP00000440698.2;ENSP00000486361.1	0.204654	-0.0117386	-0.131955	-0.0238113	0.0464064	0.312253
ENSP00000364549.3;ENSP00000364547.3;ENSP00000348128.4	-0.197464	-0.164026	-0.0712382	-0.241804	0.00059982	0.0994833
ENSP00000445339.2;ENSP00000348163.3;ENSP00000398945.3;ENSP00000289290.4	0.356345	0.0892006	-0.0509986	-0.0870841	0.0140015	-0.0662253
ENSP00000349667.4;ENSP00000348442.3	0.223304	-0.0521147	0.0645698	0.154179	0.0603422	0.0681258
ENSP00000455417.1;ENSP00000348510.4	0.15495	0.141239	0.143754	0.0362355	0.00965326	0.0400857
ENSP00000401470.2;ENSP00000385866.1;ENSP00000348577.3	0.036139	-0.0426048	-0.019764	0.0423888	0.0175452	0.0548669
ENSP00000377681.3;ENSP00000348578.3	NA	-0.0836316	0.446351	NA	-0.117962	0.377683
ENSP00000417402.1;ENSP00000348722.2;ENSP00000418794.1	-0.0467038	0.180904	-0.0329262	-0.00811282	0.0317893	0.0638195
ENSP00000409191.2;ENSP00000429133.1;ENSP00000380837.2;ENSP00000348762.3;ENSP00000391368.1;ENSP00000487109.1;ENSP00000486113.1;ENSP00000485757.1	NA	0.0306262	-0.18686	NA	0.0258627	-0.285205
ENSP00000493517.1;ENSP00000348877.3;ENSP00000465858.3;ENSP00000405573.3;ENSP00000467670.3;ENSP00000488493.1;ENSP00000487666.1;ENSP00000488295.1;ENSP00000488850.1;ENSP00000495129.1	0.139414	0.00578324	0.0296559	0.0512633	0.0963097	0.0427721
ENSP00000481672.1;ENSP00000348886.5;ENSP00000395743.2	-0.0425005	-0.0334947	0.0330479	0.139675	0.0299471	0.136627
ENSP00000348965.4	0.251148	0.0192142	0.108585	-0.0427196	0.0536355	0.174457
ENSP00000349049.3;ENSP00000383042.4	0.254022	-0.00548502	-0.0723019	0.00618086	-0.176451	0.192684
ENSP00000497655.1;ENSP00000442962.1;ENSP00000349053.3;ENSP00000340466.4;ENSP00000435306.1	0.1067	0.0411419	0.476855	0.0197046	0.00488803	NA
ENSP00000480142.1;ENSP00000478235.1;ENSP00000391755.1;ENSP00000357340.4;ENSP00000349078.6;ENSP00000484099.1;ENSP00000483188.1;ENSP00000479557.1	0.0464064	-0.0838491	-0.0263645	0.149196	0.0382587	0.0194104
ENSP00000349142.7;ENSP00000338568.4	0.0465973	0.101383	-0.0755644	0.0196065	0.0307232	0.213982
ENSP00000447705.1;ENSP00000447133.1;ENSP00000448039.1;ENSP00000447821.1;ENSP00000446801.1;ENSP00000377469.4;ENSP00000349212.3;ENSP00000448035.1;ENSP00000403817.1;ENSP00000446933.1;ENSP00000450383.1	0.0760347	0.157089	0.0581746	0.0352706	0.181404	0.0377774
ENSP00000349259.4;ENSP00000479037.1;ENSP00000334156.5	-0.00719583	-0.0261592	0.120446	-0.00369682	-0.0148294	0.0722276
ENSP00000349297.5;ENSP00000438689.2;ENSP00000344152.5;ENSP00000465353.1;ENSP00000467920.1;ENSP00000442082.2	0.233411	0.0456424	NA	0.140284	0.313423	NA
ENSP00000439321.1;ENSP00000364960.3;ENSP00000483927.1;ENSP00000349415.6;ENSP00000478479.1	NA	0.0310141	0.0255703	NA	0.0913934	0.282996
ENSP00000494247.1;ENSP00000493829.1;ENSP00000493619.1;ENSP00000494574.1;ENSP00000496543.1;ENSP00000349508.3;ENSP00000496358.1;ENSP00000496163.1;ENSP00000440542.2;ENSP00000493471.1;ENSP00000494456.1;ENSP00000440392.1;ENSP00000496634.1;ENSP00000496291.1;ENSP00000494981.1;ENSP00000494126.1;ENSP00000496233.1;ENSP00000495233.1;ENSP00000494571.1;ENSP00000496707.1;ENSP00000495816.1;ENSP00000493629.2	0.0678455	-0.158246	-0.229614	-0.113292	-0.172153	-0.378964
ENSP00000349748.5	0.257042	0.0119286	0.0398936	0.18082	0.10661	0.176723
ENSP00000444810.1;ENSP00000441205.1;ENSP00000349811.3;ENSP00000442340.1	0.115826	0.0880109	0.29252	0.17915	0.102557	0.187143
ENSP00000354347.4;ENSP00000349860.4	0.183654	0.304318	NA	0.152721	0.316925	NA
ENSP00000443120.1;ENSP00000349878.5;ENSP00000357192.5;ENSP00000357189.5	0.00618086	-0.108766	-0.0726782	0.031111	-0.0678935	-0.00453025
ENSP00000349923.4	NA	-0.141091	0.0459289	NA	-0.0467248	0.357954
ENSP00000494750.1;ENSP00000494269.1;ENSP00000349960.4	0.0689662	0.0483139	0.0533512	-0.00850607	-0.0131562	0.012225
ENSP00000375918.3;ENSP00000350012.3	-0.157742	-0.220996	-0.173723	-0.125405	0.0167588	-0.0540339
ENSP00000418097.1;ENSP00000350170.3;ENSP00000307633.7;ENSP00000418027.1;ENSP00000388828.2	0.421076	0.00578324	0.210018	-0.129619	0.034981	-0.0732699
ENSP00000350310.5;ENSP00000356187.3;ENSP00000340930.2	NA	0.17689	0.0684994	NA	0.372666	0.0571362
ENSP00000350518.3;ENSP00000379069.3;ENSP00000352738.4	NA	-0.279978	-0.742674	NA	-0.109781	-0.253861
ENSP00000387858.2;ENSP00000382633.1;ENSP00000363409.1;ENSP00000350531.2;ENSP00000407567.1;ENSP00000410452.2	-0.00477136	0.0171521	-0.0161294	-0.175366	0.00588266	-0.0294288
ENSP00000350708.3;ENSP00000405623.2;ENSP00000396975.1	-0.140723	-0.11494	-0.182374	-0.23761	-0.298797	-0.340197
ENSP00000463317.1;ENSP00000350877.6;ENSP00000441780.2;ENSP00000462425.1;ENSP00000391278.3;ENSP00000376276.2;ENSP00000353089.5	0.00329457	-0.0389384	-0.0593361	-0.0395936	-0.0960925	0.241455
ENSP00000350882.6;ENSP00000361816.4;ENSP00000486308.1;ENSP00000361824.3;ENSP00000487444.1	0.371012	0.0344014	0.00886063	0.0697126	0.0259601	0.00677698
ENSP00000434657.1;ENSP00000434412.1;ENSP00000350894.3;ENSP00000497544.1;ENSP00000436305.1;ENSP00000433532.1;ENSP00000436040.1	0.0937635	0.0259601	0.039413	-0.294801	-0.151276	-0.142659
ENSP00000377121.2;ENSP00000350937.4;ENSP00000413002.1	0.0705517	-0.106272	0.368248	-0.203451	-0.111323	0.173449
ENSP00000453941.1;ENSP00000351022.3;ENSP00000453062.2;ENSP00000385107.3;ENSP00000288398.6;ENSP00000350667.4;ENSP00000452887.1;ENSP00000452879.1;ENSP00000267996.7	0.45489	0.469566	0.64726	-0.259056	-0.114143	0.0234235
ENSP00000423775.1;ENSP00000351035.4	NA	-0.424877	-0.143536	NA	-0.450813	0.0829615
ENSP00000351094.5;ENSP00000352208.4;ENSP00000432708.1	0.215998	-0.0644425	-0.05975	0.121598	0.0638195	0.0201947
ENSP00000351137.3	0.015578	0.0554347	-0.0754566	0.0609069	0.0181346	-0.0352956
ENSP00000479438.1;ENSP00000351141.4	NA	0.0575139	0.0199987	NA	-0.0578622	-0.0138657
ENSP00000450955.1;ENSP00000452405.1;ENSP00000351175.4;ENSP00000351490.4	0.112703	-0.0274226	0.152893	-0.215076	-0.11309	0.0243999
ENSP00000415813.2;ENSP00000406802.1;ENSP00000351181.5;ENSP00000386944.3;ENSP00000431049.1	NA	0.0889262	0.0757566	NA	0.148851	0.174037
ENSP00000351446.3;ENSP00000477000.1;ENSP00000477449.1	NA	-0.327782	-0.334858	NA	-0.16504	-0.337279
ENSP00000396109.1;ENSP00000402559.1;ENSP00000413142.1;ENSP00000389908.1;ENSP00000390506.1;ENSP00000386600.2;ENSP00000353989.5;ENSP00000391467.2;ENSP00000386931.3;ENSP00000386730.3;ENSP00000386336.1;ENSP00000351503.4;ENSP00000398198.1;ENSP00000405506.1;ENSP00000406728.1;ENSP00000411294.1;ENSP00000413648.1;ENSP00000386391.1;ENSP00000386310.1;ENSP00000482515.1	0.0121262	0.0787188	-0.568013	-0.0447045	0.218091	-0.310773
ENSP00000353463.3;ENSP00000351552.3;ENSP00000384899.2	0.0207825	NA	0.390487	0.534855	NA	1.01979
ENSP00000351777.6	0.101563	-0.0814378	0.0173486	0.10409	-0.0432103	0.128305
ENSP00000351811.5	NA	0.0170538	0.447183	NA	-0.0546463	0.167293
ENSP00000351832.2;ENSP00000418560.1	0.0704585	-0.0239444	-0.0932014	-0.0735281	-0.193645	-0.118288
ENSP00000478624.1;ENSP00000351851.6;ENSP00000377298.3;ENSP00000481541.1	0.24004	0.0732505	0.0774239	-0.04052	0.079735	0.0628809
ENSP00000351957.3	0.129448	0.0674717	0.117072	1.01095	0.291998	0.438964
ENSP00000384505.2;ENSP00000352117.6;ENSP00000470252.1;ENSP00000469090.1;ENSP00000404029.4	NA	0.0662558	-0.0825016	NA	0.46008	0.0876445
ENSP00000384941.3;ENSP00000384257.1;ENSP00000353192.3;ENSP00000352257.4;ENSP00000403679.3;ENSP00000384082.1	-0.00324526	0.0484091	0.0360426	0.0638195	0.0945826	0.00836492
ENSP00000396576.2;ENSP00000352400.5;ENSP00000405014.2	-0.301402	0.0199987	0.0142973	-0.0615244	0.153665	0.207583
ENSP00000448927.2;ENSP00000448762.1;ENSP00000408949.2;ENSP00000352438.5;ENSP00000456412.1;ENSP00000390304.1;ENSP00000388008.3;ENSP00000447670.1;ENSP00000449070.1;ENSP00000352228.5;ENSP00000449062.1;ENSP00000394116.1;ENSP00000446601.1	0.0156765	-0.0409887	-0.0683645	-0.0539072	0.0116321	0.013311
ENSP00000363228.3;ENSP00000363217.3;ENSP00000352668.1	0.445519	0.152292	0.066443	-0.185727	0.384854	0.320198
ENSP00000398060.1;ENSP00000386274.1;ENSP00000352706.5	0.0465973	0.00826574	NA	0.108137	0.0985776	NA
ENSP00000356504.1;ENSP00000352918.6;ENSP00000345361.2;ENSP00000259477.6;ENSP00000294742.6	-0.0772483	NA	-0.00744767	-0.0435967	NA	0.239568
ENSP00000414940.1;ENSP00000408636.1;ENSP00000353025.3	-0.00715554	NA	-0.00389759	0.308734	NA	0.979754
ENSP00000353114.4	0.195485	0.260902	0.240512	0.0199007	0.0642885	0.0835136
ENSP00000384525.1;ENSP00000385172.2;ENSP00000375834.2;ENSP00000375832.2;ENSP00000353157.3;ENSP00000385109.1;ENSP00000479861.1;ENSP00000408296.1	0.123191	0.0403739	NA	-0.0120625	0.0111377	NA
ENSP00000376197.3;ENSP00000353224.4;ENSP00000390133.1	0.0917584	-0.0383563	0.10589	-0.197707	-0.29169	-0.203022
ENSP00000353408.5	0.0496469	0.0223484	0.0771462	-0.00818339	0.0554347	0.0826854
ENSP00000416926.1;ENSP00000353467.4;ENSP00000358866.3;ENSP00000358872.4;ENSP00000480593.1	0.0264472	0.0243023	0.0128175	-0.116163	-0.0381173	-0.0580635
ENSP00000378403.4;ENSP00000378402.3;ENSP00000353622.4	0.987904	-0.16458	0.898208	0.000699755	-0.260132	0.430938
ENSP00000421288.1;ENSP00000422203.1;ENSP00000353741.5	NA	0.0996643	0.0853517	NA	0.0495518	-0.0493163
ENSP00000447058.1;ENSP00000353786.7;ENSP00000480853.1;ENSP00000449044.1	NA	0.088194	0.142974	NA	-0.093421	-0.0582225
ENSP00000399349.2;ENSP00000353793.3	NA	0.1968	0.375281	NA	0.17622	0.4776
ENSP00000441523.1;ENSP00000465139.1;ENSP00000465585.1;ENSP00000468541.1;ENSP00000353826.2;ENSP00000468083.1	0.423763	0.132781	0.146867	0.133569	0.14773	0.241612
ENSP00000353944.5;ENSP00000374455.4;ENSP00000495843.1;ENSP00000491834.1;ENSP00000424477.1	0.264362	0.197046	NA	0.171682	-0.356004	NA
ENSP00000368540.1;ENSP00000354039.1;ENSP00000368541.5	0.240983	0.0775164	-0.0285744	-0.0399266	0.104	0.0625052
ENSP00000354040.4	NA	0.244983	0.467688	NA	0.0913022	0.411182
ENSP00000495212.1;ENSP00000361435.4;ENSP00000496738.1;ENSP00000415549.1;ENSP00000354074.5;ENSP00000494231.1;ENSP00000478869.2;ENSP00000494169.1;ENSP00000414321.1;ENSP00000496620.1	0.00508704	0.10625	0.0321767	0.0559076	0.0354637	0.0119286
ENSP00000380206.2;ENSP00000354125.4;ENSP00000407785.1	0.438255	-0.00717568	0.00618086	0.728707	-0.1088	0.042197
ENSP00000482895.1;ENSP00000423533.1;ENSP00000378284.3;ENSP00000354346.4;ENSP00000422319.1;ENSP00000378279.2;ENSP00000426743.1;ENSP00000423290.1	0.117872	0.122837	0.0219572	0.184818	0.117516	0.0493614
ENSP00000386244.1;ENSP00000354394.3;ENSP00000376136.3;ENSP00000376137.2	0.813194	0.77399	0.730925	1.0778	1.108	1.12171
ENSP00000393621.1;ENSP00000398826.1;ENSP00000354513.2;ENSP00000419673.1;ENSP00000376826.2;ENSP00000395710.1;ENSP00000354826.2;ENSP00000407522.1;ENSP00000411476.2	-0.0530316	0.0692462	0.0273233	-0.0649973	-0.00845565	-0.0718183
ENSP00000354522.2	-0.0573961	-0.157087	-0.0229002	-0.131032	0.0251803	-0.0164953
ENSP00000357194.4;ENSP00000354525.2	NA	0.0309171	0.0944007	NA	-0.0053342	-0.00866745
ENSP00000354573.2;ENSP00000455274.1;ENSP00000455823.1;ENSP00000289893.4;ENSP00000362006.3;ENSP00000362016.2	-0.132572	0.114221	0.0310141	-0.00339576	0.0516432	0.168561
ENSP00000360033.4;ENSP00000354591.6;ENSP00000360029.5;ENSP00000360034.2	0.0692462	0.0678455	-0.0107678	-0.110462	-0.160697	-0.0553647
ENSP00000367073.3;ENSP00000476610.1;ENSP00000367076.3;ENSP00000439218.2;ENSP00000354615.4;ENSP00000367086.2	NA	-0.333894	-0.380338	NA	-0.271822	-0.658205
ENSP00000391069.2;ENSP00000362931.2;ENSP00000354674.3	-0.470724	-0.278392	-0.394792	-0.475072	-0.159981	-0.261365
ENSP00000354720.4	0.198195	-0.108922	0.0371031	-0.0366329	-0.0493163	0.0068763
ENSP00000368912.1;ENSP00000368927.5;ENSP00000354722.2;ENSP00000372222.3	-0.00776003	-0.226386	-0.14424	-0.190289	0.0362355	0.0532564
ENSP00000354739.5	NA	-0.101966	-0.134126	NA	0.0130149	0.0470744
ENSP00000354742.4	0.148592	NA	-0.0335361	0.000499875	NA	0.129975
ENSP00000386406.1;ENSP00000386843.3;ENSP00000487279.1;ENSP00000387327.1;ENSP00000377571.3;ENSP00000354791.3;ENSP00000416711.1;ENSP00000387270.1;ENSP00000487724.1	0.457994	0.0561913	0.79638	0.10499	0.304023	0.310422
ENSP00000354947.2	-0.229514	0.143321	-0.0781453	-0.0742495	0.0233258	-0.0623542
ENSP00000482909.1;ENSP00000355011.4;ENSP00000357673.4	-0.13894	-0.108889	-0.0172581	-0.0729256	-0.0116982	0.0370067
ENSP00000481160.1;ENSP00000355228.5	-0.3384	0.0431553	-0.0600579	-0.24622	-0.211956	-0.194192
ENSP00000355325.6;ENSP00000451816.1;ENSP00000452424.1	0.26513	-0.124498	-0.0518829	0.0900235	-0.120925	0.0280042
ENSP00000497061.1;ENSP00000355465.1;ENSP00000355464.1	0.120446	0.0873696	-0.763183	0.0512633	0.148248	0.107059
ENSP00000355493.3	0.282469	-0.0141091	0.13837	0.325411	0.00757127	0.10598
ENSP00000355518.3	0.15837	-0.109558	-0.0268575	-0.0899247	0.0102473	-0.0463791
ENSP00000355540.2;ENSP00000355541.3	0.00119928	NA	0.176471	0.177141	NA	0.404198
ENSP00000355569.3;ENSP00000355568.3	-0.13886	0.0262524	NA	-0.0048819	0.000499875	NA
ENSP00000479686.1;ENSP00000355571.1;ENSP00000355572.1;ENSP00000355574.4	NA	0.348895	0.279146	NA	0.381514	0.485323
ENSP00000473456.1;ENSP00000473367.1;ENSP00000473532.1;ENSP00000355599.3;ENSP00000473476.1;ENSP00000496433.1;ENSP00000494923.1;ENSP00000493799.1;ENSP00000473307.1;ENSP00000397537.1	0.0772388	0.362558	NA	0.135754	0.450757	NA
ENSP00000355759.5	0.174625	0.1415	0.147816	0.186646	0.172019	0.0751075
ENSP00000355777.5	0.13837	0.150229	0.0264472	0.0400857	0.029753	0.116716
ENSP00000355808.2;ENSP00000355809.2;ENSP00000489607.1	0.357115	0.251614	0.214547	0.459701	0.416075	0.0993022
ENSP00000355889.2	0.00079968	-0.0915343	0.0282959	0.231667	-0.0270218	0.115826
ENSP00000355890.3;ENSP00000477245.1	0.12936	0.02985	0.0697126	0.120269	0.169827	0.128657
ENSP00000356015.4	0.509705	0.114043	-0.0950472	0.116805	0.0913022	-0.127924
ENSP00000439191.1;ENSP00000404804.2;ENSP00000442920.1;ENSP00000445015.1;ENSP00000441362.1;ENSP00000446252.1;ENSP00000356022.4	0.0303352	-0.145234	0.0825933	-0.0327402	-0.221383	0.124074
ENSP00000356110.4	-0.468054	-0.328435	-0.577215	-0.326118	-0.0220922	-0.429031
ENSP00000408720.1;ENSP00000356419.1;ENSP00000356418.1;ENSP00000356424.1;ENSP00000356425.3;ENSP00000356421.4;ENSP00000356420.3;ENSP00000392416.1;ENSP00000402847.1;ENSP00000391153.1;ENSP00000389563.1	NA	0.182821	0.0369104	NA	0.107508	0.162544
ENSP00000356436.3	-0.0763196	0.0586462	0.10625	-0.030418	0.0403739	0.177309
ENSP00000356448.3	0.151433	0.149282	0.137673	0.155036	0.153408	0.190538
ENSP00000356520.3	0.0816721	-0.124351	0.0767758	-0.000570163	0.10643	0.411248
ENSP00000477486.1;ENSP00000356584.3	NA	0.184403	0.247251	NA	0.252392	0.202042
ENSP00000356652.2;ENSP00000479414.1;ENSP00000385771.1	0.115024	0.041046	-0.145546	0.0207825	-0.0196722	-0.156899
ENSP00000463951.1;ENSP00000462588.1;ENSP00000375975.5;ENSP00000480514.1;ENSP00000356856.5	-0.398807	-0.501833	-0.286336	-0.0267547	0.191199	0.462475
ENSP00000356989.3	-0.0438892	-0.0952892	-0.145419	0.0307232	0.112793	0.14954
ENSP00000357077.4;ENSP00000357075.1;ENSP00000357076.1;ENSP00000412429.1	0.0966729	0.0979431	0.139588	0.0192142	0.0527822	0.0317893
ENSP00000357203.1;ENSP00000482841.1;ENSP00000357205.3;ENSP00000357204.1	-0.159324	-0.0484972	-0.0161497	-0.314615	-0.00186173	0.0836056
ENSP00000357206.3	-0.193597	-0.228307	-0.174985	-0.201969	-0.326354	-0.0602278
ENSP00000357215.4;ENSP00000396441.2;ENSP00000436243.1;ENSP00000436907.1;ENSP00000412620.2	0.470004	0.181571	0.274445	0.37425	0.332034	0.238859
ENSP00000357283.4;ENSP00000357284.2;ENSP00000357282.3;ENSP00000292304.3;ENSP00000355292.5;ENSP00000421821.1;ENSP00000395597.2;ENSP00000357280.1	0.155378	0.129448	0.107059	0.11636	0.052023	0.0686862
ENSP00000498137.1;ENSP00000497932.1;ENSP00000497790.1;ENSP00000497589.1;ENSP00000497555.1;ENSP00000497210.1;ENSP00000357456.3;ENSP00000496896.1;ENSP00000431794.2;ENSP00000497276.1;ENSP00000357459.4;ENSP00000497434.1;ENSP00000497793.1	-0.040218	0.062787	0.0619414	-0.187209	0.248889	0.276798
ENSP00000357535.3	NA	-0.0644639	-0.247103	NA	-0.0924333	-0.12105
ENSP00000357555.4	-0.172011	-0.189914	-0.154236	0.0714831	0.132956	-0.00756857
ENSP00000357643.3;ENSP00000357642.3	0.182988	-0.0265083	0.114667	0.152635	0.181571	0.310861
ENSP00000489309.1;ENSP00000489595.1;ENSP00000489184.1;ENSP00000458280.1;ENSP00000357644.4	0.014593	-0.134789	-0.0796495	0.141326	0.0142973	0.0956738
ENSP00000385228.1;ENSP00000357676.1;ENSP00000357683.3;ENSP00000357679.4	0.22066	0.244983	0.140284	0.0621294	0.180653	0.126985
ENSP00000473547.1;ENSP00000473589.1;ENSP00000357709.1;ENSP00000357708.3	0.0697126	-0.232083	-0.326991	0.0640071	-0.071045	-0.160885
ENSP00000357801.3;ENSP00000357799.1	NA	-0.00817331	0.0380662	NA	0.823561	1.71035
ENSP00000357851.5;ENSP00000357858.4;ENSP00000383941.2	0.740317	0.643169	0.125134	0.250837	0.820264	0.125398
ENSP00000413960.3;ENSP00000357861.5;ENSP00000397261.2;ENSP00000400841.1;ENSP00000412816.1;ENSP00000402531.1;ENSP00000395637.1;ENSP00000416206.1;ENSP00000396209.1	-0.0504831	0.0371031	-0.0126598	-0.0654349	0.128833	0.0882856
ENSP00000357879.3;ENSP00000357876.4;ENSP00000388089.1	0.127689	0.318672	0.0369104	0.170671	0.472501	0.203267
ENSP00000383785.4;ENSP00000358064.4;ENSP00000358063.3	-0.0132879	0.0109399	-0.100992	-0.164403	-0.0364462	-0.062035
ENSP00000358071.3	0.13523	0.0453557	-0.0713242	0.226498	0.098215	0.0979431
ENSP00000438178.2;ENSP00000358140.3	NA	0.0672847	0.0773313	NA	-0.0407387	0.0391246
ENSP00000431329.1;ENSP00000358147.2	-0.395549	0.154265	NA	-0.394139	0.013607	NA
ENSP00000358313.3;ENSP00000488265.1;ENSP00000463058.1	-0.0501256	-0.178828	-0.0809606	-0.0627801	-0.362578	-0.708708
ENSP00000492994.1;ENSP00000358417.5;ENSP00000493382.1;ENSP00000493175.1;ENSP00000493432.1;ENSP00000493446.1;ENSP00000493264.1;ENSP00000493415.1;ENSP00000492955.1;ENSP00000493213.1;ENSP00000493398.1;ENSP00000493288.1;ENSP00000493187.1;ENSP00000493089.1;ENSP00000493079.1	0.13715	0.182655	0.1854	-0.0258	0.0191161	-0.0339188
ENSP00000358548.4;ENSP00000488296.1;ENSP00000488225.1;ENSP00000480317.1;ENSP00000434023.1;ENSP00000388246.1;ENSP00000380722.1;ENSP00000488757.1;ENSP00000482366.1;ENSP00000480686.1;ENSP00000407586.1;ENSP00000380723.2;ENSP00000309845.7	NA	0.0318862	0.00518653	NA	-0.22925	0.10454
ENSP00000358563.5;ENSP00000400542.1;ENSP00000478387.1	0.157431	0.116983	0.0983963	0.175465	0.113061	0.169405
ENSP00000483686.1;ENSP00000377194.2;ENSP00000377192.3;ENSP00000358633.2	0.0115332	-0.0269396	0.0715762	-0.025841	-0.0903624	-0.0988705
ENSP00000358635.3;ENSP00000347380.6;ENSP00000484577.1;ENSP00000397782.1	0.0586462	0.0258627	0.0152826	-0.023371	-0.0014811	-0.0152964
ENSP00000486000.1;ENSP00000485688.1;ENSP00000441065.1;ENSP00000358640.3	0.666598	0.653366	0.701215	0.877924	0.535265	0.712214
ENSP00000435660.1;ENSP00000358716.4	0.0670977	0.0154796	0.0233258	0.0712038	0.224423	0.298325
ENSP00000358727.5;ENSP00000406708.1;ENSP00000358724.4;ENSP00000441488.1	0.0865446	0.112614	0.00409162	0.620146	0.063538	0.0317893
ENSP00000420366.1;ENSP00000358737.3	-0.0560308	0.0926703	0.0639133	-0.103751	-0.0196926	0.0524027
ENSP00000358812.3;ENSP00000498205.1	NA	0.0173486	0.115736	NA	0.0579858	0.103278
ENSP00000490634.1;ENSP00000473334.1;ENSP00000358921.4	0.242319	NA	-0.253113	0.0020978	NA	-0.457632
ENSP00000358992.1	0.210909	NA	0.0817643	-0.0580529	NA	0.665159
ENSP00000359000.3	NA	0.103729	-0.0527891	NA	0.288407	0.456538
ENSP00000359026.1;ENSP00000417763.1	-0.250335	0.357535	0.192107	-0.214543	0.157687	0.129272
ENSP00000396266.1;ENSP00000391854.1;ENSP00000359297.3	0.21801	NA	-0.379622	0.149196	NA	-0.233131
ENSP00000495589.1;ENSP00000495549.1;ENSP00000359345.2	0.186646	0.163139	0.119027	0.0641947	0.0793656	0.0455468
ENSP00000442758.1;ENSP00000359393.3;ENSP00000417027.1;ENSP00000410354.1;ENSP00000405601.1	-0.129061	0.005286	-0.135316	-0.377082	-0.326853	-0.410769
ENSP00000415741.1;ENSP00000402345.1;ENSP00000359531.5	NA	0.3349	0.327215	NA	0.292893	0.402594
ENSP00000359645.3;ENSP00000457051.1;ENSP00000405117.2;ENSP00000446099.1;ENSP00000318415.5	0.117427	0.00359354	0.0140015	-0.17817	-0.108911	-0.0340016
ENSP00000359690.1;ENSP00000359688.5	0.0499324	0.050503	-0.0438161	0.133831	0.202288	0.31174
ENSP00000359727.4	0.193097	-0.309192	NA	0.193674	0.0876445	NA
ENSP00000359804.2;ENSP00000359803.1	0.0478373	0.100388	0.0986682	0.246235	0.0943097	0.0489806
ENSP00000442324.1;ENSP00000359878.4;ENSP00000409612.2;ENSP00000359871.5;ENSP00000435584.1	NA	-0.003165	0.0625052	NA	-0.0272993	0.199752
ENSP00000359898.1;ENSP00000359910.4;ENSP00000397047.1	-0.015002	-0.139457	-0.0688679	0.0259601	-0.162178	0.0831456
ENSP00000378568.2;ENSP00000359987.1;ENSP00000359989.1;ENSP00000359988.3	NA	0.146263	-0.0610247	NA	0.200816	0.0772388
ENSP00000359991.4	-0.0584981	-0.290526	NA	-0.0811667	0.0116321	NA
ENSP00000360125.3;ENSP00000360124.4;ENSP00000497812.1;ENSP00000443449.1	0.0671912	0.102376	0.234281	0.289455	0.3257	NA
ENSP00000360195.4	NA	0.248889	-0.0596226	NA	0.0532564	-0.575133
ENSP00000360265.3;ENSP00000360268.2	0.154608	0.0928526	0.407862	0.237283	0.193179	0.853734
ENSP00000360305.3	0.312472	NA	0.175968	0.81093	NA	0.110288
ENSP00000360473.2;ENSP00000432441.1	-0.0107071	-0.0515565	-0.0100301	-0.00663194	-0.108633	-0.0561895
ENSP00000360532.3	0.197046	-0.0277413	-0.00271368	0.165684	0.153322	0.146694
ENSP00000490399.1;ENSP00000489631.1;ENSP00000490867.1;ENSP00000360541.3;ENSP00000490492.1	-0.317097	-0.199232	-0.183202	-0.365226	-0.0344569	-0.156818
ENSP00000406636.2;ENSP00000396413.2;ENSP00000434132.1;ENSP00000360564.4;ENSP00000384569.2;ENSP00000360569.3	-0.0566762	-0.354606	-0.276782	0.186894	-0.245849	-0.0631102
ENSP00000473309.1;ENSP00000360635.2	0.00119928	0.0782565	NA	0.177141	-0.170361	NA
ENSP00000360671.4	0.00677698	-0.0198966	-0.0114452	0.0428679	-0.100893	-0.0321823
ENSP00000360688.4	NA	0.00915794	0.0971267	NA	0.227773	0.132518
ENSP00000360782.3	-0.00321516	-0.0971058	-0.102864	0.146003	0.000299955	0.0364284
ENSP00000441968.1;ENSP00000360869.3	NA	1.39225	2.01135	NA	1.57022	2.55645
ENSP00000360883.4;ENSP00000360876.4	NA	0.108496	1.09236	NA	0.690694	1.89705
ENSP00000360937.4;ENSP00000360939.5	-0.0463058	0.226179	0.221863	0.087003	-0.0378473	0.00608147
ENSP00000486063.1;ENSP00000416638.1;ENSP00000487443.1;ENSP00000361076.3	-0.004902	0.0181346	0.042197	-0.0217038	-0.00862711	-0.0255845
ENSP00000361087.3	-0.299026	-0.473626	-0.469492	-0.0842951	-0.166043	-0.221333
ENSP00000361219.4	0.491031	-0.116163	-0.317853	-0.0257384	-0.300686	-0.305588
ENSP00000361283.3;ENSP00000379888.3	0.0773313	-0.0673371	-0.027402	0.0631626	-0.012832	0.0616594
ENSP00000395050.1;ENSP00000410346.1;ENSP00000361291.1;ENSP00000361298.4	NA	0.339753	0.234519	NA	0.376585	0.367832
ENSP00000496001.1;ENSP00000494529.1;ENSP00000361419.2;ENSP00000496044.1;ENSP00000361465.3;ENSP00000395401.2;ENSP00000496018.1;ENSP00000495521.1;ENSP00000496683.1;ENSP00000307212.3;ENSP00000494368.1	-0.0944755	-0.0887001	0.0218593	-0.106528	-0.0394791	-0.0112935
ENSP00000496554.1;ENSP00000495801.1;ENSP00000495493.1;ENSP00000361496.3;ENSP00000361495.2;ENSP00000492583.1;ENSP00000424595.2;ENSP00000361512.4;ENSP00000496286.1	-0.243461	-0.0592194	NA	-0.173271	-0.064016	NA
ENSP00000361626.3;ENSP00000389639.1	0.0135084	0.0925792	0.0836056	0.249902	0.29966	0.326061
ENSP00000497698.1;ENSP00000497744.1;ENSP00000497602.1;ENSP00000361704.4;ENSP00000361699.1;ENSP00000496792.1;ENSP00000496963.1;ENSP00000497762.1	0.408793	0.220099	-0.00280393	0.166785	0.569113	-0.0418433
ENSP00000361845.3	NA	-0.0582649	0.0687795	NA	-0.0769026	-0.0622052
ENSP00000361891.3;ENSP00000361883.3;ENSP00000361878.2;ENSP00000361888.1;ENSP00000361884.1;ENSP00000344832.3	-0.091907	-0.108276	-0.0557664	-0.0181131	-0.0377849	-0.121817
ENSP00000361900.3	0.0287818	-0.0525256	-0.123185	-0.174139	-0.0330502	-0.132481
ENSP00000361926.4	0.00677698	-0.182446	0.0366212	0.0510733	-0.158668	0.918887
ENSP00000361953.3;ENSP00000361947.3;ENSP00000361948.3;ENSP00000361949.3;ENSP00000398267.2	0.0558131	NA	0.1854	-0.0335775	NA	0.0430595
ENSP00000432060.1;ENSP00000362063.2;ENSP00000387996.2	-0.120203	-0.120125	-0.132127	-0.0687715	0.0255703	0.139675
ENSP00000362110.4	NA	0.0687795	0.40005	NA	0.392718	0.00389241
ENSP00000479012.1;ENSP00000481770.1;ENSP00000362268.2	-0.0936406	NA	-0.132583	-0.0532109	NA	0.00628024
ENSP00000362308.5	NA	0.315395	0.120801	NA	0.241612	-0.142048
ENSP00000362329.2;ENSP00000486162.1;ENSP00000362327.4	-0.0727643	-0.299242	-0.190676	-0.0733882	-0.358448	-0.461639
ENSP00000362334.3	0.35122	NA	0.013311	0.0230327	NA	1.10761
ENSP00000490903.1;ENSP00000489762.1;ENSP00000490613.1;ENSP00000494727.1;ENSP00000490519.1;ENSP00000487211.2;ENSP00000489791.1;ENSP00000362396.1;ENSP00000362399.3;ENSP00000485397.1	0.351924	-0.0457508	0.12936	0.221703	-0.0312843	0.518734
ENSP00000362411.3;ENSP00000362409.3	NA	-0.361099	0.217689	NA	0.0915759	0.196471
ENSP00000362413.4;ENSP00000496140.1	0.0378737	-0.0329158	0.0107421	0.0280042	0.0710175	0.087003
ENSP00000362532.4;ENSP00000416420.2	-0.103651	0.179568	-0.168928	0.325339	0.256888	0.180153
ENSP00000362576.4;ENSP00000484192.1	0.247875	-0.0291096	-0.0180418	0.20555	0.0428679	0.0541093
ENSP00000362584.1;ENSP00000362592.4;ENSP00000396057.2;ENSP00000398242.3	0.031111	0.113953	0.0619414	0.0488854	-0.100782	-0.111602
ENSP00000362638.4	0.0109399	-0.611973	0.00179838	-0.0784698	-0.552116	0.0669107
ENSP00000362688.1	0.183071	-0.214122	0.0563803	0.0866363	-0.210684	-0.075888
ENSP00000362712.3;ENSP00000362711.1	NA	0.178648	0.0813956	NA	-0.172213	0.165684
ENSP00000474234.1;ENSP00000362728.3;ENSP00000415677.1	0.709021	NA	0.112346	0.805359	NA	0.3288
ENSP00000362744.4	0.0725067	-0.0176651	0.00498754	0.158712	0.0203907	0.0243999
ENSP00000362803.5	0.230477	0.111005	0.161523	-0.00169143	0.209937	0.121421
ENSP00000436036.1;ENSP00000482833.1;ENSP00000362820.5;ENSP00000484891.1	-0.0335051	-0.0649119	-0.0422814	-0.111043	-0.0499679	-0.0905485
ENSP00000474784.1;ENSP00000444660.1;ENSP00000362918.3;ENSP00000474446.1;ENSP00000439394.1	-0.0686751	0.0557185	0.13715	0.130063	0.0567583	0.0839734
ENSP00000413644.1;ENSP00000381931.2;ENSP00000362939.5;ENSP00000362938.1;ENSP00000497402.1;ENSP00000362937.3;ENSP00000402740.1;ENSP00000405258.2;ENSP00000402260.1;ENSP00000394650.1	0.110647	-0.0452066	-0.0233403	0.090389	0.050503	-0.00445993
ENSP00000400107.1;ENSP00000362946.4	0.393865	0.018331	0.0208805	0.22058	0.0482186	-0.597292
ENSP00000442558.1;ENSP00000362970.3;ENSP00000362978.3;ENSP00000405587.3	NA	0.337828	0.0765906	NA	0.246704	0.0725997
ENSP00000363018.3	-0.320219	-0.0435758	-0.0685573	-0.418976	-0.0948603	-0.102287
ENSP00000363041.4	NA	0.29155	-0.172985	NA	-0.0692215	-0.160004
ENSP00000363162.3;ENSP00000416031.2;ENSP00000409104.2;ENSP00000406668.2;ENSP00000406575.2;ENSP00000403158.2;ENSP00000402430.2;ENSP00000365321.4;ENSP00000454426.1;ENSP00000420191.1;ENSP00000365356.1;ENSP00000413222.2;ENSP00000408670.2;ENSP00000406389.2;ENSP00000406372.2;ENSP00000395436.2;ENSP00000372995.4;ENSP00000302194.5	0.495793	1.95508	0.0888347	0.441025	1.77796	-0.0311192
ENSP00000363315.3;ENSP00000363313.3	0.119115	-0.108878	-0.163555	-0.154644	-0.234735	-0.226976
ENSP00000363574.3;ENSP00000363559.3;ENSP00000363566.3	0.0130149	-0.183827	-0.0353889	-0.0068635	-0.0470182	0.105261
ENSP00000363639.5;ENSP00000363641.5	-0.015073	0.00886063	-0.0340533	0.04095	0.111273	0.036139
ENSP00000363642.4	0.630686	0.274065	0.186977	0.0465018	-0.00283401	-0.190507
ENSP00000407885.2;ENSP00000393963.2;ENSP00000363647.4;ENSP00000484508.1	NA	-0.0587208	0.157602	NA	0.079735	0.287882
ENSP00000398888.2;ENSP00000363676.4;ENSP00000496250.1	NA	-0.0858194	-0.0545301	NA	-0.0753487	-0.147306
ENSP00000363973.3;ENSP00000363965.1;ENSP00000437674.1;ENSP00000442672.1	0.0882856	0.133656	0.211961	0.122483	0.163988	0.243809
ENSP00000364119.2	-0.0817417	0.0764053	0.0541093	0.00538547	0.145571	-0.0279161
ENSP00000475634.1;ENSP00000473655.1;ENSP00000399457.3;ENSP00000364188.3	NA	0.0168571	0.0787188	NA	0.113953	0.113775
ENSP00000364403.3;ENSP00000404897.1	0.0101483	0.414689	0.226578	0.291325	0.448908	0.330742
ENSP00000415567.1;ENSP00000407528.1;ENSP00000403630.1;ENSP00000401745.1;ENSP00000397914.1;ENSP00000393103.1;ENSP00000388400.2;ENSP00000403623.2;ENSP00000394879.2;ENSP00000393005.2;ENSP00000372834.4;ENSP00000372660.4;ENSP00000364578.3;ENSP00000364574.5;ENSP00000414014.1;ENSP00000411487.1;ENSP00000409139.1;ENSP00000401342.1;ENSP00000394340.1;ENSP00000390689.1;ENSP00000411724.1;ENSP00000396971.1;ENS…	NA	-0.0619924	0.0973082	NA	-0.304462	-0.0288317
ENSP00000486447.1;ENSP00000486099.1;ENSP00000364585.4;ENSP00000364582.3	-0.0544034	-0.0854925	-0.0608334	-0.134892	-0.0164445	-0.0803102
ENSP00000364589.4;ENSP00000481782.1;ENSP00000389118.1;ENSP00000364590.3;ENSP00000322132.5	-0.212068	0.0964005	0.411646	-0.246668	0.040758	0.114043
ENSP00000411035.1;ENSP00000401424.1;ENSP00000400838.1;ENSP00000399344.1;ENSP00000372863.2;ENSP00000364680.4;ENSP00000416957.2;ENSP00000406110.2;ENSP00000396119.2;ENSP00000392305.2;ENSP00000372864.4;ENSP00000364687.4;ENSP00000403402.2;ENSP00000401012.2;ENSP00000400861.2;ENSP00000388879.2;ENSP00000382888.3;ENSP00000364678.4;ENSP00000414377.2;ENSP00000408583.2;ENSP00000398286.2;ENSP00000397323.2;ENS…	NA	0.0435383	-0.121738	NA	0.459764	0.038836
ENSP00000364721.5	NA	-0.0380862	0.0241071	NA	-0.158714	-0.241931
ENSP00000364794.3;ENSP00000415020.2;ENSP00000406448.3	0.0512633	-0.196842	-0.19761	-0.0874769	0.0667236	-0.0549209
ENSP00000364912.3	NA	-0.457064	0.0277124	NA	0.0582689	-0.116118
ENSP00000484581.1;ENSP00000482255.1;ENSP00000480256.1;ENSP00000479808.1;ENSP00000479501.1;ENSP00000478930.1;ENSP00000477623.1;ENSP00000416211.1;ENSP00000413330.1;ENSP00000412217.1;ENSP00000410965.1;ENSP00000409979.1;ENSP00000409247.1;ENSP00000408357.1;ENSP00000408094.1;ENSP00000407791.2;ENSP00000407429.2;ENSP00000406968.1;ENSP00000406335.2;ENSP00000406088.1;ENSP00000404589.1;ENSP00000404037.1;ENS…	-0.176725	-0.112128	-0.102819	-0.0928283	-0.154586	0.117872
ENSP00000365066.1;ENSP00000365070.4;ENSP00000365062.4;ENSP00000379568.3;ENSP00000393398.1;ENSP00000401591.2;ENSP00000365049.1	0.0711106	-0.149881	-0.341041	0.103819	0.0533512	0.12266
ENSP00000415363.1;ENSP00000413977.2;ENSP00000409444.2;ENSP00000408226.1;ENSP00000404619.1;ENSP00000396812.2;ENSP00000387910.1;ENSP00000387477.2;ENSP00000372956.4;ENSP00000372947.2;ENSP00000365201.2;ENSP00000365175.4;ENSP00000415182.1;ENSP00000400540.2	NA	-0.180863	-0.197878	NA	0.00588266	-0.0783184
ENSP00000365233.4;ENSP00000365220.3	0.0889262	-0.0501361	-0.221507	-0.0680005	0.0437298	-0.214506
ENSP00000492782.1;ENSP00000492523.1;ENSP00000491276.1;ENSP00000492558.1;ENSP00000492424.1;ENSP00000390860.1;ENSP00000414063.2;ENSP00000410214.1;ENSP00000393374.2;ENSP00000365402.5;ENSP00000393458.2;ENSP00000389248.2;ENSP00000404526.2;ENSP00000403624.2;ENSP00000388708.2;ENSP00000372819.3;ENSP00000413992.2;ENSP00000397867.2;ENSP00000390282.2;ENSP00000492624.1;ENSP00000397962.1;ENSP00000394889.1;ENS…	0.264285	0.250603	0.365615	0.194415	0.270485	0.488641
ENSP00000365458.4;ENSP00000365439.3;ENSP00000353552.5;ENSP00000317788.4;ENSP00000409456.1	-0.071539	-0.141587	-0.0461905	-0.0470078	-0.148314	-0.0857213
ENSP00000416511.2;ENSP00000415212.2;ENSP00000409167.2;ENSP00000404318.2;ENSP00000396484.2;ENSP00000387429.2;ENSP00000373060.4;ENSP00000365588.3	NA	-0.0619073	0.186977	NA	0.0588348	0.324327
ENSP00000416060.2;ENSP00000413554.2;ENSP00000407310.2;ENSP00000407181.2;ENSP00000389299.2;ENSP00000373080.4;ENSP00000365694.2	NA	-0.117321	0.0572306	NA	-0.113034	0.647103
ENSP00000473382.1;ENSP00000366032.3;ENSP00000473391.1	0.0701788	NA	0.0850762	0.0395091	NA	0.154008
ENSP00000366179.3	0.312984	-0.184572	NA	0.426639	-0.0428136	NA
ENSP00000366396.3	NA	-0.167236	-0.172284	NA	0.113864	0.195073
ENSP00000366694.2	0.472002	0.0694328	-0.137746	-0.0782751	0.25177	-0.0387304
ENSP00000366819.3;ENSP00000477746.1	0.012225	-0.0549949	0.0902976	0.0646635	0.170502	0.165006
ENSP00000366852.2;ENSP00000395986.2;ENSP00000366863.3;ENSP00000496983.1	NA	-0.240913	0.112793	NA	-0.00341583	0.120269
ENSP00000366927.3	NA	0.156662	-0.58234	NA	0.022935	-0.0793355
ENSP00000440058.1;ENSP00000367011.4;ENSP00000366997.4	NA	0.138631	0.425333	NA	0.0305292	0.119737
ENSP00000367263.4	0.205713	0.189794	0.147989	0.105261	0.182821	0.203757
ENSP00000367265.4	0.228171	0.214305	0.208314	0.166785	0.257197	0.140805
ENSP00000367498.1	-0.0778642	-0.0517144	0.175549	-0.0421875	-0.0244566	0.0708312
ENSP00000367608.4	0.278616	NA	0.0453557	0.662018	NA	0.0790884
ENSP00000418395.1;ENSP00000420249.1;ENSP00000413676.2;ENSP00000420444.1;ENSP00000479842.1;ENSP00000419603.1;ENSP00000418330.1;ENSP00000418120.1;ENSP00000417782.1;ENSP00000367731.1;ENSP00000367728.4;ENSP00000367726.3;ENSP00000367723.1;ENSP00000367719.2;ENSP00000417242.1;ENSP00000181796.2	0.019018	-0.153571	-0.0378265	-0.313547	-0.000680231	-0.0791406
ENSP00000495856.1;ENSP00000432367.2;ENSP00000494856.1;ENSP00000433590.2;ENSP00000495820.1;ENSP00000367721.2	0.154094	NA	0.209937	0.156576	NA	0.0969452
ENSP00000416651.1;ENSP00000399741.2;ENSP00000392765.2;ENSP00000481878.1;ENSP00000367872.3;ENSP00000420606.1;ENSP00000413219.1;ENSP00000442002.1;ENSP00000439753.2;ENSP00000390077.1;ENSP00000399904.1;ENSP00000445967.1;ENSP00000401873.1;ENSP00000389391.1;ENSP00000414734.2;ENSP00000419693.1;ENSP00000377503.1;ENSP00000377501.1;ENSP00000305260.4;ENSP00000232564.3;ENSP00000229264.3	NA	0.0622233	0.273989	NA	0.138457	0.327215
ENSP00000495674.1;ENSP00000493977.1;ENSP00000494987.1;ENSP00000494360.1;ENSP00000367923.3;ENSP00000495664.1;ENSP00000392771.1;ENSP00000489542.1;ENSP00000415091.1	0.184403	-0.0950582	-0.240633	0.268958	0.0203907	-0.262729
ENSP00000476193.1;ENSP00000391350.1;ENSP00000367969.1;ENSP00000367992.3	0.137673	0.0826854	0.159053	0.163224	-0.075737	0.00806737
ENSP00000368031.3;ENSP00000368030.5;ENSP00000339421.4;ENSP00000439290.1	0.0538251	0.0763127	0.0697126	0.137847	0.162204	0.336401
ENSP00000368075.5;ENSP00000457844.1;ENSP00000455860.1;ENSP00000368076.6;ENSP00000438399.1;ENSP00000398505.2;ENSP00000455757.1;ENSP00000454541.1;ENSP00000475853.1;ENSP00000463711.1;ENSP00000457646.1;ENSP00000455805.1;ENSP00000414942.2;ENSP00000330408.8	0.108406	-0.240188	-0.251389	-0.163402	-0.184656	-0.330952
ENSP00000368129.3;ENSP00000402540.2;ENSP00000434462.1;ENSP00000431391.1;ENSP00000436189.1	-0.00904074	-0.026498	0.121598	0.185151	0.393797	0.267811
ENSP00000368209.3;ENSP00000368222.3;ENSP00000445116.1;ENSP00000419628.1;ENSP00000368219.3;ENSP00000407856.1;ENSP00000436844.1	0.00059982	0.014593	NA	-0.0577351	-0.00834472	NA
ENSP00000478401.1;ENSP00000368349.3;ENSP00000368358.3	0.231826	0.0955829	NA	0.126456	0.404998	NA
ENSP00000368390.4;ENSP00000429915.1;ENSP00000368391.3;ENSP00000429351.1;ENSP00000410222.2;ENSP00000429309.1;ENSP00000430858.2	NA	0.323676	0.173197	NA	1.7132	-0.397586
ENSP00000368458.3;ENSP00000368438.5	0.00866237	0.10463	-0.00226256	0.0556239	0.0490758	0.0873696
ENSP00000413736.1;ENSP00000368646.4	0.321068	0.218493	0.309908	-0.0162005	-0.161566	0.0271287
ENSP00000485313.1;ENSP00000485643.1;ENSP00000496832.1;ENSP00000368699.4	0.927745	0.699974	0.564916	1.30982	1.39859	1.19568
ENSP00000445331.1;ENSP00000395337.3;ENSP00000368722.5;ENSP00000445175.1;ENSP00000406172.2;ENSP00000227157.4;ENSP00000379524.2	0.0221528	-0.0529157	-0.0130852	-0.0972931	-0.0204885	0.0478373
ENSP00000368767.4;ENSP00000429286.1;ENSP00000394013.4;ENSP00000348841.5;ENSP00000427823.1;ENSP00000437864.1;ENSP00000429743.1;ENSP00000427877.1;ENSP00000368762.5;ENSP00000429160.1;ENSP00000430245.1;ENSP00000429954.2	0.0313048	0.246704	0.219617	0.205387	0.0788112	0.207095
ENSP00000368959.4	0.078996	-0.968005	NA	0.171598	-1.01976	NA
ENSP00000414363.2;ENSP00000424222.1;ENSP00000380597.2;ENSP00000369038.5;ENSP00000425577.1;ENSP00000427572.1	-0.102431	0.00985132	0.0782565	-0.0193052	-0.0970507	-0.067947
ENSP00000369127.3	0.836121	0.196224	0.076498	0.133394	0.307632	0.317508
ENSP00000395448.2;ENSP00000388638.1;ENSP00000369218.4;ENSP00000402303.1;ENSP00000408214.1;ENSP00000406024.1	NA	-0.00258333	-0.168217	NA	0.0874613	-0.0281217
ENSP00000401001.1;ENSP00000369411.3	0.130063	0.244122	NA	0.23	0.13715	NA
ENSP00000386068.1;ENSP00000369427.2;ENSP00000392714.1;ENSP00000369424.4	0.732993	0.293341	0.528155	0.0594003	-0.0391567	-0.0893887
ENSP00000369500.3	0.0358497	0.172608	0.169996	-0.0470392	0.0962189	-0.0118904
ENSP00000369528.3;ENSP00000369538.4;ENSP00000394177.1;ENSP00000401733.1	0.424418	-0.0502412	9.9995e-05	0.0717624	-0.0930038	0.0724137
ENSP00000369703.2;ENSP00000259818.6	NA	-0.00252318	0.101473	NA	-0.0447464	0.429572
ENSP00000429313.1;ENSP00000369736.4;ENSP00000429083.1;ENSP00000429288.1;ENSP00000429793.2	-0.00634006	0.00776974	0.0874613	9.9995e-05	-0.0565598	-0.00146107
ENSP00000369757.4;ENSP00000369745.1;ENSP00000369743.1;ENSP00000369741.3	0.181488	0.207421	-0.00924258	0.0731575	0.0654131	0.29565
ENSP00000369786.3;ENSP00000369785.5	-0.0618967	NA	-0.114648	0.10661	NA	-0.0805053
ENSP00000369887.2;ENSP00000485870.1;ENSP00000454000.1;ENSP00000453371.1;ENSP00000453775.1;ENSP00000453987.1;ENSP00000453711.1;ENSP00000453179.1;ENSP00000453065.1;ENSP00000249736.7	0.00129916	0.289905	0.275205	0.062787	0.325339	0.0159718
ENSP00000488479.1;ENSP00000405912.1;ENSP00000483728.1;ENSP00000369915.4;ENSP00000487984.1;ENSP00000481412.1;ENSP00000478654.1;ENSP00000436397.1;ENSP00000488875.1;ENSP00000433512.1;ENSP00000488709.1;ENSP00000437130.1;ENSP00000488208.1;ENSP00000431799.1;ENSP00000487825.1;ENSP00000432126.1;ENSP00000488770.1;ENSP00000434759.1;ENSP00000436488.2;ENSP00000488420.1;ENSP00000435327.1;ENSP00000488498.1;ENS…	0.0330479	-0.0713134	-0.185041	-0.0303561	0.21495	-0.0848065
ENSP00000414376.2;ENSP00000370010.1;ENSP00000370009.1;ENSP00000370007.1	-0.0222456	-0.185884	-0.163366	-0.0822735	-0.0784481	-0.0981312
ENSP00000370023.3;ENSP00000438039.2;ENSP00000495353.1;ENSP00000495560.1;ENSP00000493996.1	0.0020978	0.160332	0.10427	0.0323704	0.28983	0.307558
ENSP00000370114.4;ENSP00000370109.4;ENSP00000370091.1;ENSP00000380653.2;ENSP00000370092.4	-0.119065	-0.0107981	-0.14085	-0.276307	-0.200429	-0.228759
ENSP00000370125.5;ENSP00000414421.1;ENSP00000395787.1;ENSP00000396693.1;ENSP00000395291.1;ENSP00000288344.10;ENSP00000370124.1;ENSP00000370123.1	0.123367	0.062787	0.0030952	0.169574	0.0393169	0.0824091
ENSP00000484922.1;ENSP00000370232.5;ENSP00000370223.4;ENSP00000482773.1	-0.159758	-0.0145453	-0.113841	0.0833296	NA	-0.0229821
ENSP00000453667.1;ENSP00000453717.1;ENSP00000454041.1;ENSP00000405160.2;ENSP00000454183.1;ENSP00000452749.1;ENSP00000452814.1;ENSP00000370376.2	NA	0.0652258	0.265283	NA	0.881865	0.309321
ENSP00000370517.4;ENSP00000370465.2;ENSP00000408858.1	NA	0.435994	-0.062333	NA	-0.546885	1.21802
ENSP00000370582.3;ENSP00000370588.3	-0.102221	0.00647897	-0.0197436	-0.160251	-0.139572	-0.100229
ENSP00000370589.3	NA	0.0553401	-0.0864733	NA	0.0865446	0.0352706
ENSP00000370736.5;ENSP00000476531.1	NA	0.0819486	0.0708312	NA	0.0866363	0.097671
ENSP00000401879.2;ENSP00000370748.3	NA	0.0100493	0.150143	NA	0.0739008	0.252547
ENSP00000416395.2;ENSP00000452079.1;ENSP00000370750.4	0.0442083	NA	0.101834	-0.0462115	NA	0.778958
ENSP00000370808.5	-0.0531371	-0.0761793	NA	-0.0353889	-0.315684	NA
ENSP00000371099.4;ENSP00000485663.1;ENSP00000416892.3;ENSP00000384634.1	0.352135	-0.0270424	0.215515	0.395819	-0.102199	0.208314
ENSP00000480846.1;ENSP00000478093.1;ENSP00000383003.4;ENSP00000371138.3;ENSP00000479180.1;ENSP00000482758.1	-0.249218	-0.043346	0.893922	-0.216491	0.185566	0.404998
ENSP00000371169.4;ENSP00000412000.2	-0.00882886	NA	-0.0454368	-0.0513038	NA	0.237599
ENSP00000371261.3;ENSP00000371253.3;ENSP00000371236.4;ENSP00000409771.1;ENSP00000398631.1;ENSP00000413040.1;ENSP00000390003.1;ENSP00000354388.5	-0.117748	0.0139029	0.183987	0.275888	0.0874613	0.141933
ENSP00000371798.3	-0.00519346	0.00159872	-0.0802236	-0.142751	0.0316924	-0.205451
ENSP00000427687.1;ENSP00000371890.2;ENSP00000425481.1	0.239174	-0.07834	0.0580802	0.119027	-0.307572	-0.23879
ENSP00000391846.2;ENSP00000475925.1;ENSP00000481842.1;ENSP00000371973.4	NA	0.208152	-0.110239	NA	0.364643	0.669981
ENSP00000372221.4;ENSP00000408821.1;ENSP00000467158.1	NA	0.0275179	0.077794	NA	0.377751	-0.0482348
ENSP00000399165.1;ENSP00000387647.1;ENSP00000445757.2;ENSP00000372335.3;ENSP00000396996.1;ENSP00000410154.1;ENSP00000405119.1;ENSP00000395761.1	0.396559	-0.208612	NA	2.45213	-0.0789675	NA
ENSP00000416269.1;ENSP00000411853.1;ENSP00000411136.1;ENSP00000407419.1;ENSP00000405560.1;ENSP00000404695.1;ENSP00000400326.1;ENSP00000399030.1;ENSP00000398775.1;ENSP00000394160.1;ENSP00000393712.1;ENSP00000391463.1;ENSP00000390999.1;ENSP00000388880.1;ENSP00000387994.1;ENSP00000383152.1;ENSP00000383151.1;ENSP00000379475.1;ENSP00000373000.2;ENSP00000413832.1;ENSP00000413576.1;ENSP00000410277.1;ENS…	NA	-0.000700245	0.174037	NA	0.0663494	0.0533512
ENSP00000373489.2;ENSP00000373487.3;ENSP00000447278.1	0.063538	0.0837895	0.0166604	-0.0509249	-0.0676152	-0.205218
ENSP00000443456.1;ENSP00000445898.1;ENSP00000443838.1;ENSP00000442253.1;ENSP00000440279.1;ENSP00000437856.1;ENSP00000439457.1;ENSP00000373684.3	NA	0.532626	0.335758	NA	0.75151	0.127513
ENSP00000494675.1;ENSP00000428268.2;ENSP00000373709.6;ENSP00000381565.5;ENSP00000373706.4;ENSP00000253811.7	NA	0.202042	-0.377811	NA	0.288707	0.0511683
ENSP00000406263.1;ENSP00000373713.4	-0.180611	NA	-0.127243	-0.133234	NA	-0.202226
ENSP00000373772.3;ENSP00000418924.1;ENSP00000363952.2	NA	0.0324672	0.199916	NA	0.199179	0.736685
ENSP00000373918.3	0.410187	NA	0.0663494	0.257661	NA	0.33067
ENSP00000433556.1;ENSP00000375724.4;ENSP00000406162.2;ENSP00000432538.1;ENSP00000431957.2;ENSP00000484505.1	-0.00788097	-0.219425	-0.344492	-0.122235	-0.242186	-0.559421
ENSP00000477755.1;ENSP00000375730.4;ENSP00000470037.2	0.0399896	0.0291704	0.143927	-0.0166783	-0.0960815	-0.0252973
ENSP00000375978.3;ENSP00000375977.2	0.262749	0.0234235	-0.00563585	0.0891092	0.068406	0.0037928
ENSP00000386753.1;ENSP00000386296.1;ENSP00000376077.2;ENSP00000376076.1;ENSP00000387204.1	0.0682192	NA	-0.29683	0.561614	NA	-0.354463
ENSP00000446215.1;ENSP00000376176.2;ENSP00000376174.3;ENSP00000396127.3;ENSP00000437950.1;ENSP00000444042.1	0.070738	0.0293646	0.0207825	0.0211742	-0.0278749	-0.0551322
ENSP00000416340.1;ENSP00000376309.2;ENSP00000408487.1	-0.087215	-0.134538	-0.0496	-0.0888531	-0.0682146	-0.0130852
ENSP00000376406.3;ENSP00000376410.4;ENSP00000252527.8	0.502773	0.0572306	0.213093	1.11956	-0.293781	0.730973
ENSP00000418160.1;ENSP00000420308.1;ENSP00000420014.1;ENSP00000420424.2;ENSP00000420266.2;ENSP00000417876.1;ENSP00000417118.2;ENSP00000420553.2;ENSP00000420021.1;ENSP00000418317.2;ENSP00000417202.1;ENSP00000376506.2;ENSP00000420450.2	NA	0.075942	0.00806737	NA	0.303359	0.333253
ENSP00000464327.1;ENSP00000376758.2;ENSP00000387180.2	NA	-0.0331949	0.223943	NA	0.0865446	0.0695261
ENSP00000376800.3;ENSP00000388321.1	-0.0173089	0.00399202	-0.118705	0.0880109	0.0515483	0.245922
ENSP00000376857.3;ENSP00000388566.2;ENSP00000401673.2	NA	-0.273332	-0.136507	NA	0.18057	0.283749
ENSP00000376889.2;ENSP00000451932.1;ENSP00000426976.2;ENSP00000426901.1;ENSP00000425581.1;ENSP00000421064.1;ENSP00000376886.1	NA	0.0971267	-0.0385018	NA	0.247251	0.0579858
ENSP00000377374.3	NA	-0.270877	-0.204138	NA	-0.338709	-0.172795
ENSP00000377446.2	NA	0.181488	0.112346	NA	0.192767	0.164073
ENSP00000377532.1;ENSP00000377530.2;ENSP00000377527.2;ENSP00000435905.1	0.726824	0.105261	0.390622	0.805717	0.0603422	0.394202
ENSP00000419179.1;ENSP00000420380.1;ENSP00000377640.3	0.183987	0.10445	-0.0135615	-0.0328642	-0.232638	-0.22606
ENSP00000420311.2;ENSP00000377865.1;ENSP00000463014.1;ENSP00000367336.3;ENSP00000377866.1;ENSP00000462773.1	NA	0.0130149	-0.138814	NA	-0.13535	-0.143963
ENSP00000458000.1;ENSP00000456114.1;ENSP00000377914.4;ENSP00000455309.1;ENSP00000457042.1;ENSP00000454480.1	1.85929	-0.134469	0.142367	-0.268206	-0.478084	-0.418003
ENSP00000388669.2;ENSP00000377944.3;ENSP00000413187.1	0.0323704	NA	0.356555	0.419302	NA	0.174205
ENSP00000426005.1;ENSP00000377954.2	-0.363081	0.0131136	0.0332413	-0.439498	-0.0162107	0.0856271
ENSP00000377958.3;ENSP00000443061.1	0.00886063	-0.0326782	-0.0872587	0.096128	-0.0553647	0.0191161
ENSP00000378278.2;ENSP00000395772.1	0.0754785	0.125928	0.220259	0.210666	0.112257	0.229364
ENSP00000378394.3;ENSP00000378392.2;ENSP00000480857.1	NA	-0.00749804	0.0344014	NA	0.206852	-0.126686
ENSP00000494188.1;ENSP00000455917.1;ENSP00000455800.2;ENSP00000455700.1;ENSP00000400452.2;ENSP00000485952.1;ENSP00000378661.3;ENSP00000455857.1;ENSP00000496166.1;ENSP00000457468.2;ENSP00000457643.1;ENSP00000456020.1;ENSP00000454499.1;ENSP00000455455.1	0.0580802	-0.0749175	-0.00919212	0.108944	0.0485044	0.0395091
ENSP00000391964.2;ENSP00000432149.1;ENSP00000378725.3;ENSP00000394992.2;ENSP00000378722.1;ENSP00000378720.4;ENSP00000378719.1	0.0929437	0.0913022	0.0416217	0.0101483	0.0127188	0.110736
ENSP00000378776.2;ENSP00000420588.1;ENSP00000363002.3	0.262441	0.0653195	-0.0769242	0.25797	0.167377	1.67425
ENSP00000378812.3	NA	-0.386383	-0.462639	NA	-0.231365	-0.610425
ENSP00000378886.2;ENSP00000448750.1;ENSP00000448221.1;ENSP00000449428.1	0.0428679	0.127073	0.152635	0.106879	-0.044464	-0.00270365
ENSP00000452269.1;ENSP00000487101.1;ENSP00000452020.1;ENSP00000451204.1;ENSP00000379042.3	NA	0.0130149	-0.0837186	NA	-0.00159127	-0.0375046
ENSP00000379157.2;ENSP00000422677.1;ENSP00000422176.1;ENSP00000425721.1;ENSP00000422325.1;ENSP00000426946.1;ENSP00000312523.5;ENSP00000423638.1;ENSP00000343421.3;ENSP00000379158.2;ENSP00000339914.3;ENSP00000422951.2;ENSP00000412374.2;ENSP00000425670.1	-0.115388	-0.232235	-0.366682	-0.161085	-0.128641	-0.365456
ENSP00000411352.2;ENSP00000387545.2;ENSP00000379342.3;ENSP00000346032.3;ENSP00000453556.1;ENSP00000453754.1;ENSP00000453859.1;ENSP00000453579.1;ENSP00000452921.1;ENSP00000452895.1;ENSP00000453464.1;ENSP00000454096.1;ENSP00000453663.1	0.128745	0.101744	0.115202	0.0861777	0.0840654	0.129712
ENSP00000379676.2;ENSP00000414359.2;ENSP00000441166.1	-0.0909646	-0.206901	-0.227265	-0.0435549	-0.160674	-0.23576
ENSP00000491244.1;ENSP00000385536.1;ENSP00000491776.1;ENSP00000380033.3	0.0216636	0.07622	0.0843411	0.034981	0.0335315	0.0939456
ENSP00000380378.4;ENSP00000461087.1	0.188718	0.00657832	0.0356567	0.0306262	0.26934	0.168561
ENSP00000429372.1;ENSP00000380460.3	0.140023	-0.0691036	-0.0136224	0.109751	0.0191161	0.0612832
ENSP00000457986.1;ENSP00000455355.1;ENSP00000380511.2;ENSP00000380514.3	1.48673	0.300697	NA	0.644009	0.492315	NA
ENSP00000453166.1;ENSP00000380734.2;ENSP00000453926.1	NA	-0.110194	-0.0121333	NA	0.0253753	0.0112366
ENSP00000381216.2;ENSP00000478033.1	0.108585	-0.092949	-0.135213	0.0144944	-0.00231267	0.147126
ENSP00000488015.1;ENSP00000486150.1;ENSP00000458221.1;ENSP00000481714.1;ENSP00000478614.1;ENSP00000381293.4	-0.403647	-0.0263234	0.0921233	-0.374955	-0.0165055	-0.0549632
ENSP00000420275.1;ENSP00000381362.3;ENSP00000441831.1;ENSP00000417257.1;ENSP00000484320.1	0.431133	0.548006	0.586897	0.403864	0.510125	0.479335
ENSP00000478441.1;ENSP00000410523.2;ENSP00000381601.2;ENSP00000381599.3;ENSP00000400923.1;ENSP00000402215.1;ENSP00000288383.6;ENSP00000410989.1;ENSP00000408498.1;ENSP00000393931.1	1.99693	1.5321	1.77023	2.22828	2.12781	2.34813
ENSP00000493538.1;ENSP00000381607.3;ENSP00000381604.1	0.444942	-0.00655141	-0.120587	-0.40242	-0.0672408	-0.167449
ENSP00000381783.1;ENSP00000381785.3	NA	-0.0897387	0.0745507	NA	-0.0860155	-0.0535696
ENSP00000437593.1;ENSP00000381844.3	0.259745	0.0718554	0.192354	0.202288	0.361235	0.365129
ENSP00000483316.1;ENSP00000382342.3;ENSP00000481080.2;ENSP00000461615.1	NA	-0.078935	-0.19733	NA	-0.17352	-0.0766543
ENSP00000440317.1;ENSP00000382362.3;ENSP00000441875.1;ENSP00000441662.1;ENSP00000412856.1	0.0704585	-0.173616	-0.0511038	0.149023	-0.0626736	0.123544
ENSP00000494887.1;ENSP00000496356.1;ENSP00000496052.1;ENSP00000493795.1;ENSP00000496524.1;ENSP00000494518.1;ENSP00000414281.3;ENSP00000486443.1;ENSP00000496222.1;ENSP00000392494.2;ENSP00000493475.1;ENSP00000487062.1;ENSP00000486514.1;ENSP00000496663.1;ENSP00000495377.1;ENSP00000382840.3;ENSP00000494040.1;ENSP00000493819.1;ENSP00000487224.1;ENSP00000486720.1;ENSP00000486516.1;ENSP00000478443.1;ENS…	0.333683	-0.226913	0.155464	0.352346	-0.010788	0.465117
ENSP00000382880.2;ENSP00000345656.4	0.169996	0.0602481	0.0467882	0.125663	0.0780715	0.0895664
ENSP00000382915.1	0.115915	0.113239	0.101383	0.0926703	0.0973989	0.11002
ENSP00000480171.1;ENSP00000385861.1;ENSP00000384421.1;ENSP00000384297.1;ENSP00000383892.1;ENSP00000397475.1;ENSP00000404973.1;ENSP00000399347.1;ENSP00000394266.1	NA	0.227375	0.0181346	NA	0.186894	0.218573
ENSP00000384315.4;ENSP00000334624.4;ENSP00000322577.7;ENSP00000452830.2;ENSP00000452658.1;ENSP00000453724.1	0.511805	NA	-0.0393959	0.165599	NA	0.0579858
ENSP00000385942.2;ENSP00000385559.1;ENSP00000384863.2	-0.0341671	-0.438024	NA	-0.0409991	-0.482724	NA
ENSP00000430674.1;ENSP00000429802.1;ENSP00000429499.1;ENSP00000429150.1;ENSP00000429078.1;ENSP00000428117.1;ENSP00000384880.2;ENSP00000430127.1;ENSP00000429074.1;ENSP00000430694.1;ENSP00000429051.1;ENSP00000430806.1	-0.134046	-0.178541	-0.162884	-0.0148802	0.143407	-0.000190018
ENSP00000410964.2;ENSP00000384900.3	-0.19939	-0.0253793	-0.274503	-0.201822	0.0698059	-0.0837621
ENSP00000385923.3;ENSP00000385211.1	0.335257	-0.378526	-0.264278	0.0953102	0.267964	0.0567583
ENSP00000472197.1;ENSP00000385269.1;ENSP00000471011.1;ENSP00000470727.1	0.0121262	0.929917	-0.136347	-0.20241	0.107149	0.534679
ENSP00000474710.1;ENSP00000475080.1;ENSP00000385410.1;ENSP00000359024.5	-0.139595	-0.140171	0.0925792	0.134706	0.0135084	-0.042584
ENSP00000385873.2;ENSP00000465058.1;ENSP00000467805.1;ENSP00000392094.1	-0.0786429	-0.198646	-0.203476	0.0171521	-0.0904391	0.0910283
ENSP00000386275.1;ENSP00000410758.2	-0.172142	0.0543935	NA	-0.0366017	-0.118266	NA
ENSP00000386451.1;ENSP00000386672.1;ENSP00000497078.1;ENSP00000387286.3;ENSP00000381540.3	0.195978	0.119559	NA	0.172103	0.0128175	NA
ENSP00000386541.3	NA	-0.303215	-0.0887219	NA	-0.147607	0.0170538
ENSP00000490371.1;ENSP00000448593.1;ENSP00000489895.1;ENSP00000489725.1;ENSP00000490024.1;ENSP00000489686.1;ENSP00000387123.3;ENSP00000490819.1;ENSP00000490811.1;ENSP00000490655.1;ENSP00000447388.1;ENSP00000487936.1;ENSP00000490291.1	NA	-0.100837	0.165514	NA	0.00647897	-0.0023227
ENSP00000387227.2;ENSP00000396899.2;ENSP00000407788.2;ENSP00000387262.3;ENSP00000415762.2;ENSP00000254636.5	0.238308	-0.0760391	-0.00135091	0.00219758	0.109572	0.016267
ENSP00000387688.1;ENSP00000495672.1;ENSP00000419117.1;ENSP00000393393.1	-0.0782859	-0.00912147	0.0911196	-0.0983187	-0.055333	-0.0956192
ENSP00000433419.1;ENSP00000429345.1;ENSP00000388340.2;ENSP00000429824.1	0.157516	-0.033805	-0.160556	0.410055	0.132606	0.026934
ENSP00000389103.2;ENSP00000347969.4;ENSP00000465342.1;ENSP00000468402.1;ENSP00000378396.4;ENSP00000468172.1;ENSP00000466425.1	0.0160702	-0.0020521	-0.0229411	0.039413	0.0235212	0.00389241
ENSP00000389906.1	0.14436	-0.0111722	0.0139029	-0.0542239	-0.129756	NA
ENSP00000417773.1;ENSP00000405455.2;ENSP00000391481.1;ENSP00000296289.7;ENSP00000418340.1	-0.107196	-0.0201721	-0.0571419	-0.0699612	0.0542041	-0.0930038
ENSP00000392099.1;ENSP00000400842.2;ENSP00000399168.2;ENSP00000491291.1;ENSP00000436637.1;ENSP00000433897.1;ENSP00000411954.1;ENSP00000403471.1;ENSP00000401443.1;ENSP00000398100.1;ENSP00000491196.1;ENSP00000405931.1;ENSP00000399675.1;ENSP00000412426.1;ENSP00000407494.1;ENSP00000407051.1;ENSP00000400410.1;ENSP00000391250.1;ENSP00000415025.2;ENSP00000405365.2;ENSP00000405178.2;ENSP00000388208.2;ENS…	0.227932	0.316051	0.253479	0.305866	0.158285	-0.279251
ENSP00000434007.1;ENSP00000392293.2;ENSP00000436695.3;ENSP00000394863.4;ENSP00000493153.1;ENSP00000432053.1;ENSP00000493146.1	0.341175	NA	0.161438	0.498591	NA	0.111362
ENSP00000393316.2	NA	0.0118298	0.0750147	NA	0.219617	0.301067
ENSP00000400646.2;ENSP00000393953.1	0.264669	0.0853517	0.219055	0.578353	0.506275	0.473871
ENSP00000394682.1;ENSP00000483160.1;ENSP00000343442.4;ENSP00000405620.1;ENSP00000392601.3	0.0242047	-0.142151	-0.0189484	0.161183	0.0341115	0.137324
ENSP00000431960.1;ENSP00000478209.1;ENSP00000395417.2;ENSP00000487930.1;ENSP00000322016.7;ENSP00000488903.1;ENSP00000487945.1;ENSP00000402953.2;ENSP00000488435.1;ENSP00000487614.1;ENSP00000478495.1;ENSP00000322036.7;ENSP00000488595.1;ENSP00000484860.1;ENSP00000434359.1;ENSP00000487637.1;ENSP00000488027.1;ENSP00000436131.1	0.343873	0.0677521	0.12936	0.00359354	0.0701788	0.0785339
ENSP00000416739.2;ENSP00000395449.2	0.078164	-0.0529684	0.000499875	-0.0906252	-0.0579682	-0.0400723
ENSP00000492389.1;ENSP00000395483.2;ENSP00000491445.1;ENSP00000428426.2;ENSP00000429182.1;ENSP00000428370.1	0.0508832	0.040662	0.0231304	-0.00259336	-0.110362	-0.00298445
ENSP00000396673.2	NA	-0.0427718	-0.0531055	NA	0.205061	0.245531
ENSP00000397924.1;ENSP00000406532.1;ENSP00000469265.1;ENSP00000444408.1	0.42566	-0.299917	NA	0.542441	-0.309628	NA
ENSP00000464641.1;ENSP00000407720.2;ENSP00000398880.3	-0.129118	NA	0.119115	-0.172855	NA	0.147903
ENSP00000399273.2;ENSP00000452762.1;ENSP00000452659.1;ENSP00000453017.1;ENSP00000453345.1;ENSP00000454194.1;ENSP00000452777.1	-0.0584451	-0.0892794	-0.0909208	0.0492662	0.00059982	0.111899
ENSP00000400238.1;ENSP00000484580.1;ENSP00000486328.1;ENSP00000406725.1;ENSP00000490297.1	0.182072	-0.58132	-0.352199	-0.0198762	-0.374083	-0.157239
ENSP00000400886.2;ENSP00000405965.2	-0.0945745	-0.0300778	-0.201064	-0.0580847	0.00488803	-0.186149
ENSP00000475721.1;ENSP00000484998.1;ENSP00000401802.2;ENSP00000451156.1	0.456602	-0.0855797	-0.0175226	0.824702	-0.112665	0.123367
ENSP00000441328.1;ENSP00000444357.1;ENSP00000402551.2;ENSP00000416973.3;ENSP00000437453.1;ENSP00000440211.1	-0.0353681	NA	-0.123061	-0.0698969	NA	0.0188218
ENSP00000468156.1;ENSP00000468181.1;ENSP00000404121.1;ENSP00000250241.8;ENSP00000465515.1;ENSP00000465219.1;ENSP00000384660.2	0.00518653	0.0794579	0.00558438	-0.0226751	0.0746435	0.0805656
ENSP00000405343.1;ENSP00000411701.1;ENSP00000419992.1;ENSP00000417653.1;ENSP00000415173.1;ENSP00000417749.2;ENSP00000398931.1;ENSP00000416421.1	0.400654	-0.021571	NA	0.415943	-0.0599623	NA
ENSP00000407602.2;ENSP00000379083.3;ENSP00000353375.6	0.0522129	0.11181	0.0496469	-0.0636323	0.0516432	0.0446865
ENSP00000449855.1;ENSP00000446964.1;ENSP00000447824.1;ENSP00000439376.2;ENSP00000408910.3;ENSP00000447553.1;ENSP00000448606.1;ENSP00000448937.1	NA	-0.0225115	0.869618	NA	0.0622233	0.533037
ENSP00000440372.1;ENSP00000409537.2;ENSP00000438465.1;ENSP00000321503.2	NA	-0.0931685	-0.0935747	NA	0.272162	0.407663
ENSP00000410240.1;ENSP00000418082.1	0.0235212	0.0813035	-0.0192338	-0.0642079	-0.0539917	-0.0975136
ENSP00000417293.1;ENSP00000419161.1;ENSP00000410396.2	NA	-0.218654	-0.120937	NA	-0.120012	-0.0266931
ENSP00000411010.2;ENSP00000352137.6	0.184236	0.470129	0.144014	0.243103	0.464174	NA
ENSP00000411532.1	0.231429	0.235783	0.2599	0.311594	0.425072	0.473186
ENSP00000413035.2;ENSP00000486646.1;ENSP00000474464.1;ENSP00000485961.1;ENSP00000380470.2;ENSP00000485711.1;ENSP00000262829.7;ENSP00000487477.1;ENSP00000405651.2;ENSP00000479761.1;ENSP00000391670.2;ENSP00000486570.1	NA	0.0882856	-0.0236065	NA	0.654198	0.30225
ENSP00000467521.1;ENSP00000414202.1	NA	-0.29464	-0.106906	NA	-0.246579	-0.0778426
ENSP00000476265.1;ENSP00000478799.1;ENSP00000416097.2;ENSP00000409271.1	0.0281014	0.114667	0.12018	-0.325204	-0.19817	-0.225521
ENSP00000416534.2;ENSP00000346236.4	0.431003	-0.158843	-0.0421666	0.312692	0.0923057	0.268193
ENSP00000417175.1	0.124516	0.297731	0.111094	0.110647	0.213659	0.174625
ENSP00000417316.1;ENSP00000418401.1	0.36214	NA	0.368248	0.355294	NA	0.400988
ENSP00000453838.1;ENSP00000417864.2;ENSP00000266594.1	-0.195674	-0.0868877	-0.164863	-0.175783	-0.10475	-0.0568455
ENSP00000418220.1;ENSP00000422011.1;ENSP00000418563.1	0.126809	-0.192845	NA	0.0859942	-0.22462	NA
ENSP00000418571.2;ENSP00000442464.1;ENSP00000443227.1;ENSP00000392934.1	NA	-0.325979	0.319835	NA	-0.676113	-0.0648052
ENSP00000419425.1;ENSP00000479961.1;ENSP00000430817.1;ENSP00000427976.1	-0.0227468	-0.0628333	-0.0464838	-0.0562953	-0.0470497	-0.0484342
ENSP00000421592.2	0.0018982	0.043634	-0.00231267	0.00129916	0.0506931	-0.00295436
ENSP00000424628.3;ENSP00000479950.1;ENSP00000423067.2	NA	0.0499324	0.0577027	NA	-0.171097	0.150659
ENSP00000426909.1;ENSP00000421416.1;ENSP00000426960.1;ENSP00000422029.1;ENSP00000366013.4;ENSP00000422316.1;ENSP00000423569.1;ENSP00000424760.1;ENSP00000486170.1;ENSP00000426111.1;ENSP00000421356.1;ENSP00000426101.1;ENSP00000427677.1;ENSP00000422768.1;ENSP00000425008.1	-0.275688	0.134793	0.11725	-0.151579	0.238387	0.169574
ENSP00000427108.1;ENSP00000303788.4;ENSP00000421308.1	NA	0.00657832	0.0997548	NA	0.151691	0.487168
ENSP00000428209.1;ENSP00000429886.1;ENSP00000429419.1;ENSP00000428818.1;ENSP00000430019.1	0.118405	0.0950374	0.106879	0.026934	-0.146356	0.0876445
ENSP00000428589.1;ENSP00000429904.1;ENSP00000336721.4	-0.0266726	-0.10996	0.0188218	-0.157274	0.00995033	0.0946736
ENSP00000488901.1;ENSP00000431460.1;ENSP00000488275.1;ENSP00000488026.1;ENSP00000435697.1;ENSP00000431763.1;ENSP00000432881.1	-0.0958283	0.0442083	-0.199488	-0.103163	0.050503	0.20498
ENSP00000436110.1;ENSP00000435370.1;ENSP00000434440.1;ENSP00000431822.1	NA	-0.052884	-0.00398794	NA	0.0767758	0.117516
ENSP00000432286.1;ENSP00000435501.1;ENSP00000436049.1	0.250603	0.0718554	-0.0124471	0.0599656	NA	0.0386436
ENSP00000434518.1;ENSP00000436941.1;ENSP00000440502.1;ENSP00000435284.1;ENSP00000432782.1	NA	-0.287869	-0.287176	NA	-0.117737	-0.184716
ENSP00000432799.2	NA	0.194085	0.201062	NA	0.127249	0.380557
ENSP00000486392.1;ENSP00000435096.1	0.0703653	-0.0766219	0.0925792	-0.0420415	-0.0291714	0.178815
ENSP00000435777.1;ENSP00000228140.2;ENSP00000432096.1	0.0444952	0.0426763	0.0914847	0.159991	NA	0.158968
ENSP00000488177.1;ENSP00000453186.1;ENSP00000483449.1;ENSP00000437604.2;ENSP00000497910.1;ENSP00000488548.1;ENSP00000488321.1;ENSP00000481426.1;ENSP00000453350.1;ENSP00000453191.1;ENSP00000452780.1	0.297063	0.329807	0.224982	0.303728	0.271019	0.238387
ENSP00000446743.1;ENSP00000446784.1;ENSP00000448809.1;ENSP00000273308.4	-0.0421666	0.277859	-0.0188465	-0.132321	0.273609	0.18648
ENSP00000448610.1;ENSP00000266481.6;ENSP00000370388.4;ENSP00000350948.5	-0.147294	-0.220846	-0.0517987	-0.30174	-0.118367	-0.218268
ENSP00000450503.1;ENSP00000451080.1	NA	-0.0924553	-0.0917316	NA	0.0314987	0.0260575
ENSP00000495401.1;ENSP00000455106.1;ENSP00000495752.1;ENSP00000456082.1	0.194579	-0.118142	0.0124225	0.346493	0.0688729	0.683248
ENSP00000456124.2;ENSP00000484472.1	0.183071	0.0801042	0.0725067	-0.148732	-0.269384	-0.154761
ENSP00000477837.1;ENSP00000482476.1;ENSP00000484526.1;ENSP00000460070.1	-0.0237293	-0.00611868	-0.177322	-0.0495685	-0.0767947	-0.117647
ENSP00000481145.1;ENSP00000463885.1;ENSP00000462203.1;ENSP00000482577.1;ENSP00000480555.1;ENSP00000463842.1;ENSP00000463338.1;ENSP00000462385.1;ENSP00000462023.1;ENSP00000463379.1;ENSP00000461910.2;ENSP00000480215.1;ENSP00000464586.1;ENSP00000462944.1;ENSP00000463490.1;ENSP00000352143.6	-0.0697682	-0.134012	-0.132321	-0.0931575	0.0320799	0.172944
ENSP00000463393.1;ENSP00000484017.1	-0.0119714	-0.0636429	0.177895	0.215756	0.0193123	0.195978
ENSP00000464732.2;ENSP00000459540.2;ENSP00000458986.1;ENSP00000388872.1	0.551756	-0.419082	-0.0688357	0.0824091	-0.451221	0.0289761
ENSP00000475096.1;ENSP00000474543.1;ENSP00000467676.2;ENSP00000466366.2;ENSP00000474433.2;ENSP00000473953.1;ENSP00000465055.2;ENSP00000474970.2;ENSP00000467855.2;ENSP00000467466.3;ENSP00000466010.1	-0.0031951	-0.458012	-0.195346	-0.161167	-0.270143	-0.128072
ENSP00000466134.1;ENSP00000466012.1;ENSP00000465489.1;ENSP00000465461.1	0.229126	0.113507	0.0859942	0.277101	-0.0500414	-0.0204476
ENSP00000466214.1;ENSP00000476525.1;ENSP00000368620.3;ENSP00000221784.4;ENSP00000468741.1	0.0937635	-0.0620563	-0.154422	0.161864	-0.00320513	-0.152126
ENSP00000467513.2;ENSP00000483702.1;ENSP00000483345.1;ENSP00000480754.1;ENSP00000468175.1	-0.00778019	0.0146915	0.126721	0.0381625	0.111541	0.00826574
ENSP00000473109.1;ENSP00000470034.1;ENSP00000471929.1;ENSP00000470450.1;ENSP00000343497.3	0.277783	NA	-0.237078	0.228887	NA	-0.460608
ENSP00000470560.1;ENSP00000476966.2;ENSP00000480420.1	NA	-0.0477417	0.1415	NA	0.183321	0.109661
ENSP00000470635.1	0.0441126	0.413301	0.253479	-0.210672	0.206689	0.252702
ENSP00000470652.1	NA	-0.081644	-0.0952232	NA	0.246157	0.271705
ENSP00000473172.1;ENSP00000221413.6;ENSP00000486242.1;ENSP00000471524.1	-0.175294	-0.121772	-0.108287	-0.157356	-0.0740987	-0.0687286
ENSP00000474349.1;ENSP00000405677.1;ENSP00000451328.1;ENSP00000262710.1	-0.0155808	0.127337	-0.0759312	-0.0473956	-0.0597288	-0.0406553
ENSP00000478061.1	-0.0732591	-0.218305	-0.185065	-0.260326	-0.237838	-0.169236
ENSP00000478292.1;ENSP00000480865.1;ENSP00000481022.1	0.0621294	-0.10734	-0.205169	0.0342082	-0.00187175	0.0332413
ENSP00000482368.1;ENSP00000480031.1;ENSP00000482269.1;ENSP00000479901.1;ENSP00000483674.1;ENSP00000478547.1;ENSP00000483300.1;ENSP00000478577.1;ENSP00000488846.1;ENSP00000483969.1	0.591779	-0.0166376	0.0760347	-0.481866	-0.0261695	-0.117399
ENSP00000486966.1;ENSP00000485827.1;ENSP00000484186.1;ENSP00000483106.1;ENSP00000486825.1;ENSP00000480150.1;ENSP00000487387.1;ENSP00000431874.1;ENSP00000486718.1;ENSP00000480248.1;ENSP00000487018.1;ENSP00000467866.2	0.134443	0.0775164	-0.15635	0.0171521	0.034981	-0.19259
ENSP00000484708.1;ENSP00000482315.1;ENSP00000483185.1;ENSP00000482835.1	0.150745	-0.0801477	0.0331446	-0.0132372	0.0030952	0.261133
ENSP00000490664.1;ENSP00000489011.1;ENSP00000390015.1;ENSP00000307567.6	-0.440864	0.166362	NA	-0.415803	-0.087597	NA
ENSP00000491215.1;ENSP00000393151.2;ENSP00000283179.10;ENSP00000491685.1;ENSP00000491305.1;ENSP00000410728.2;ENSP00000491601.1;ENSP00000491340.1;ENSP00000492010.1;ENSP00000491294.1	-0.0595059	0.0371994	0.0474559	-0.0403221	0.0579858	0.0158733
ENSP00000494840.1;ENSP00000494137.1	NA	-0.00238284	-0.0567608	NA	-0.187825	0.366655

## Sheet: Statistical analysis
Majority protein ID	Gene ID	Gene name	Log2-fold change	t statistic	p value	adjuted p value
ENSP00000391665.2;ENSP00000400596.2;ENSP00000453285.1;ENSP00000453584.1;ENSP00000453319.1;ENSP00000342787.2;ENSP00000453029.1;ENSP00000452909.1;ENSP00000452763.1	ENSG00000108107	RPL28	-1.55293	-8.90087	0.000132314	0.164079
ENSP00000352794.5;ENSP00000346702.6;ENSP00000384537.2;ENSP00000253332.1	ENSG00000131016	AKAP12	-0.776401	-8.0346	0.000230935	0.164079
ENSP00000386244.1;ENSP00000354394.3;ENSP00000376136.3;ENSP00000376137.2	ENSG00000115415	STAT1	0.475801	6.91935	0.000512852	0.19919
ENSP00000453941.1;ENSP00000351022.3;ENSP00000453062.2;ENSP00000385107.3;ENSP00000288398.6;ENSP00000350667.4;ENSP00000452887.1;ENSP00000452879.1;ENSP00000267996.7	ENSG00000140416	TPM1	-0.924042	-6.76554	0.00057722	0.19919
ENSP00000402402.1;ENSP00000404863.1;ENSP00000391559.1;ENSP00000486235.1;ENSP00000490246.1;ENSP00000263964.10;ENSP00000392180.2;ENSP00000486324.1;ENSP00000413251.2;ENSP00000405574.1	ENSG00000177565	TBL1XR1	-0.520406	-6.46434	0.000732265	0.19919
ENSP00000431852.1;ENSP00000390367.2;ENSP00000496723.1;ENSP00000495060.1;ENSP00000481481.1;ENSP00000480828.1;ENSP00000220584.4	ENSG00000079459	FDFT1	0.690669	5.85445	0.00121898	0.19919
ENSP00000412530.3;ENSP00000262056.9;ENSP00000388806.3	ENSG00000063046	EIF4B	-0.427648	-5.80186	0.00127613	0.19919
ENSP00000476265.1;ENSP00000478799.1;ENSP00000416097.2;ENSP00000409271.1	ENSG00000167110	GOLGA2	-0.486594	-5.78198	0.00129852	0.19919
ENSP00000179259.4	ENSG00000078237	TIGAR	1.25251	8.91196	0.00107567	0.19919
ENSP00000445450.1;ENSP00000437454.1;ENSP00000445263.1;ENSP00000444860.1;ENSP00000440560.1;ENSP00000228945.4	ENSG00000111348	ARHGDIB	0.807972	8.29114	0.00140176	0.19919
ENSP00000436932.1;ENSP00000380176.1;ENSP00000380175.1;ENSP00000339467.4	ENSG00000177105	RHOG	-0.785174	-8.07467	0.00154394	0.199449
ENSP00000307705.3	ENSG00000168298	HIST1H1E	1.48406	5.30029	0.00200741	0.224001
ENSP00000485313.1;ENSP00000485643.1;ENSP00000496832.1;ENSP00000368699.4	ENSG00000187608	ISG15	0.823036	5.24346	0.00211718	0.224001
ENSP00000456124.2;ENSP00000484472.1	ENSG00000261150	EPPK1	-0.436925	-4.97881	0.00272762	0.224001
ENSP00000296597.5	ENSG00000164182	NDUFAF2	0.475255	4.97595	0.00273523	0.224001
ENSP00000400646.2;ENSP00000393953.1	ENSG00000138035	PNPT1	0.475812	4.96522	0.00276402	0.224001
ENSP00000449547.1;ENSP00000448742.1;ENSP00000448071.1;ENSP00000261187.4	ENSG00000118596	SLC16A7	2.42809	6.588	0.00321785	0.224001
ENSP00000413736.1;ENSP00000368646.4	ENSG00000123131	PRDX4	-0.48095	-4.84699	0.00310509	0.224001
ENSP00000442758.1;ENSP00000359393.3;ENSP00000417027.1;ENSP00000410354.1;ENSP00000405601.1	ENSG00000029993	HMGB3	-0.411463	-4.73926	0.00345803	0.224001
ENSP00000493648.1;ENSP00000477968.1;ENSP00000461672.1;ENSP00000459124.1;ENSP00000458435.1;ENSP00000458162.1;ENSP00000331514.2;ENSP00000460464.1;ENSP00000459119.1	ENSG00000184009	ACTG1	-0.287918	-4.68546	0.0036512	0.224001
ENSP00000449207.1;ENSP00000401009.2;ENSP00000209875.4	ENSG00000094916	CBX5	-0.43774	-4.6734	0.00369619	0.224001
ENSP00000300060.6	ENSG00000166825	ANPEP	0.392451	4.65985	0.00374745	0.224001
ENSP00000376197.3;ENSP00000353224.4;ENSP00000390133.1	ENSG00000072274	TFRC	-0.409587	-4.57292	0.00409629	0.224001
ENSP00000465105.1;ENSP00000320866.4	ENSG00000179218	CALR	-0.290144	-4.55489	0.00417317	0.224001
ENSP00000386068.1;ENSP00000369427.2;ENSP00000392714.1;ENSP00000369424.4	ENSG00000102054	RBBP7	-0.780803	-4.54784	0.00420366	0.224001
ENSP00000361626.3;ENSP00000389639.1	ENSG00000065978	YBX1	0.329863	4.53662	0.00425272	0.224001
ENSP00000463951.1;ENSP00000462588.1;ENSP00000375975.5;ENSP00000480514.1;ENSP00000356856.5	ENSG00000143183	TMCO1	0.872299	4.48388	0.00449221	0.224001
ENSP00000216181.5	ENSG00000100345	MYH9	-0.284053	-4.4693	0.00456108	0.224001
ENSP00000398330.2;ENSP00000368334.2;ENSP00000368335.3;ENSP00000455020.1;ENSP00000319788.5;ENSP00000456282.1	ENSG00000181019	NQO1	0.311652	4.4518	0.00464532	0.224001
ENSP00000251047.4	ENSG00000074695	LMAN1	-0.274214	-4.43476	0.00472908	0.224001
ENSP00000357555.4	ENSG00000177954	RPS27	0.342896	4.35563	0.00514097	0.235655
ENSP00000440372.1;ENSP00000409537.2;ENSP00000438465.1;ENSP00000321503.2	ENSG00000247077	PGAM5	0.625097	5.39851	0.00647689	0.25249
ENSP00000470652.1	ENSG00000127526	SLC35E1	0.501141	5.39217	0.00650323	0.25249
ENSP00000340815.7;ENSP00000367121.2;ENSP00000367123.2;ENSP00000438032.1;ENSP00000442135.1;ENSP00000440001.1	ENSG00000168003	SLC3A2	-0.284963	-4.26029	0.00569207	0.25249
ENSP00000450056.1;ENSP00000310901.5;ENSP00000449824.1;ENSP00000450143.1	ENSG00000175183	CSRP2	-0.736345	-5.27603	0.00700996	0.25249
ENSP00000431129.1;ENSP00000342112.4;ENSP00000433352.1;ENSP00000317802.8;ENSP00000366757.4;ENSP00000349571.4;ENSP00000366719.5;ENSP00000388955.1	ENSG00000136153	LMO7	-0.327658	-4.21715	0.00596309	0.25249
ENSP00000227520.5	ENSG00000110104	CCDC86	0.525487	5.13671	0.00768375	0.25249
ENSP00000386810.3;ENSP00000386588.3;ENSP00000303659.8	ENSG00000196862	RGPD4	0.567239	5.10988	0.00782253	0.25249
ENSP00000486323.1;ENSP00000427109.1;ENSP00000340878.4;ENSP00000262461.2	ENSG00000064651	SLC12A2	0.946239	5.10479	0.00784919	0.25249
ENSP00000497787.1;ENSP00000497059.1;ENSP00000496877.1;ENSP00000497328.1;ENSP00000392178.2;ENSP00000345893.4;ENSP00000498068.1;ENSP00000497539.1;ENSP00000496791.1;ENSP00000442090.1;ENSP00000497941.1;ENSP00000366453.4;ENSP00000497861.1;ENSP00000438262.1;ENSP00000489860.1;ENSP00000493780.1	ENSG00000119139	TJP2	0.465344	5.05333	0.0081253	0.25249
ENSP00000496337.1;ENSP00000470619.1;ENSP00000471720.1;ENSP00000263368.3	ENSG00000090013	BLVRB	0.752398	5.0063	0.00838811	0.25249
ENSP00000495432.1;ENSP00000262878.5;ENSP00000495667.1;ENSP00000493536.1;ENSP00000493928.1	ENSG00000101347	SAMHD1	0.50918	4.11298	0.00667962	0.25249
ENSP00000375788.4;ENSP00000340631.6;ENSP00000356031.3;ENSP00000495518.1;ENSP00000496251.1;ENSP00000316333.8;ENSP00000356030.2;ENSP00000356034.5	ENSG00000196352	CD55	0.39202	4.10899	0.00670895	0.25249
ENSP00000434657.1;ENSP00000434412.1;ENSP00000350894.3;ENSP00000497544.1;ENSP00000436305.1;ENSP00000433532.1;ENSP00000436040.1	ENSG00000149257	SERPINH1	-0.359651	-4.07861	0.00693694	0.25249
ENSP00000376857.3;ENSP00000388566.2;ENSP00000401673.2	ENSG00000196954	CASP4	0.630572	4.92342	0.00887727	0.25249
ENSP00000400322.1;ENSP00000349906.6;ENSP00000023939.5	ENSG00000022277	RTF2	1.07705	4.74817	0.0100324	0.268982
ENSP00000492994.1;ENSP00000358417.5;ENSP00000493382.1;ENSP00000493175.1;ENSP00000493432.1;ENSP00000493446.1;ENSP00000493264.1;ENSP00000493415.1;ENSP00000492955.1;ENSP00000493213.1;ENSP00000493398.1;ENSP00000493288.1;ENSP00000493187.1;ENSP00000493089.1;ENSP00000493079.1	ENSG00000092621	PHGDH	-0.262478	-3.94813	0.00802027	0.25249
ENSP00000483407.1;ENSP00000481585.1;ENSP00000261489.2;ENSP00000397435.2	ENSG00000102804	TSC22D1	-0.473128	-3.93856	0.00810694	0.25249
ENSP00000264156.2	ENSG00000076003	MCM6	-0.290244	-3.9196	0.00828166	0.25249
ENSP00000366396.3	ENSG00000088930	XRN2	0.467763	4.62887	0.0109254	0.274785
ENSP00000484477.1;ENSP00000273550.7;ENSP00000434403.1;ENSP00000436947.1;ENSP00000431575.1;ENSP00000432223.1;ENSP00000431659.1;ENSP00000435111.1;ENSP00000433470.1;ENSP00000433321.1	ENSG00000167996	FTH1	-0.439618	-4.61663	0.0110224	0.274785
ENSP00000391897.1;ENSP00000392853.3;ENSP00000325240.6;ENSP00000414803.3;ENSP00000401048.2	ENSG00000002834	LASP1	1.60119	4.58922	0.0112435	0.275466
ENSP00000444000.1;ENSP00000319578.6;ENSP00000350698.3	ENSG00000213782	DDX47	0.378319	3.87315	0.00872803	0.25249
ENSP00000418303.1;ENSP00000295901.4;ENSP00000418695.1	ENSG00000163636	PSMD6	0.450452	3.85752	0.00888422	0.25249
ENSP00000479986.1;ENSP00000309474.6;ENSP00000386932.1;ENSP00000362738.4	ENSG00000173692	PSMD1	0.267524	3.80939	0.00938505	0.261493
ENSP00000346827.4	ENSG00000143149	ALDH9A1	0.445907	3.75335	0.0100085	0.268982
ENSP00000257347.4	ENSG00000134905	CARS2	0.522966	4.29876	0.0139555	0.309856
ENSP00000353114.4	ENSG00000185567	AHNAK2	-0.254489	-3.70339	0.0106036	0.274785
ENSP00000228251.4;ENSP00000279550.7	ENSG00000060138	YBX3	0.31417	3.69191	0.0107458	0.274785
ENSP00000396673.2	ENSG00000108592	FTSJ3	0.394194	4.18207	0.0152668	0.317143
ENSP00000303315.4	ENSG00000171223	JUNB	-0.470194	-4.16738	0.0154423	0.317143
ENSP00000216225.8	ENSG00000100387	RBX1	-0.345707	-3.62465	0.011623	0.277081
ENSP00000215909.5	ENSG00000100097	LGALS1	-0.256994	-3.61906	0.0116994	0.277081
ENSP00000478441.1;ENSP00000410523.2;ENSP00000381601.2;ENSP00000381599.3;ENSP00000400923.1;ENSP00000402215.1;ENSP00000288383.6;ENSP00000410989.1;ENSP00000408498.1;ENSP00000393931.1	ENSG00000157601	MX1	0.675646	3.59986	0.0119662	0.278753
ENSP00000401034.1;ENSP00000411449.1;ENSP00000394146.1;ENSP00000389886.1;ENSP00000377508.3;ENSP00000377507.1;ENSP00000311113.5	ENSG00000173801	JUP	0.577754	4.10478	0.0162184	0.317143
ENSP00000435445.1;ENSP00000357633.1;ENSP00000330836.5	ENSG00000108010	GLRX3	0.542291	4.10042	0.0162742	0.317143
ENSP00000361087.3	ENSG00000173267	SNCG	0.370519	3.58582	0.0121656	0.278828
ENSP00000457213.1;ENSP00000460812.1;ENSP00000456909.1;ENSP00000457864.1;ENSP00000455522.1;ENSP00000455016.1;ENSP00000483591.1;ENSP00000481550.1;ENSP00000480542.1;ENSP00000480144.1;ENSP00000478055.1;ENSP00000455855.1;ENSP00000455284.1;ENSP00000379838.2;ENSP00000311847.4	ENSG00000153048	CARHSP1	-0.55148	-3.72296	0.0145907	0.316874
ENSP00000397885.2;ENSP00000349597.4;ENSP00000497026.1;ENSP00000401671.2;ENSP00000306253.8;ENSP00000498056.1;ENSP00000498014.1;ENSP00000346595.8;ENSP00000497605.1;ENSP00000498149.1;ENSP00000497872.1;ENSP00000498022.1	ENSG00000150995	ITPR1	0.353696	3.54139	0.0128212	0.28919
ENSP00000418160.1;ENSP00000420308.1;ENSP00000420014.1;ENSP00000420424.2;ENSP00000420266.2;ENSP00000417876.1;ENSP00000417118.2;ENSP00000420553.2;ENSP00000420021.1;ENSP00000418317.2;ENSP00000417202.1;ENSP00000376506.2;ENSP00000420450.2	ENSG00000114209	PDCD10	0.398618	4.00484	0.017558	0.324025
ENSP00000469285.1;ENSP00000468893.1;ENSP00000323332.7;ENSP00000345001.5	ENSG00000105662	CRTC1	0.410969	3.94536	0.0184194	0.335564
ENSP00000453036.1;ENSP00000323288.7;ENSP00000480942.1	ENSG00000166133	RPUSD2	0.491418	3.86993	0.0195865	0.33589
ENSP00000414464.1;ENSP00000378353.2;ENSP00000362099.1;ENSP00000307318.2;ENSP00000263556.3	ENSG00000122884	P4HA1	-0.445834	-3.42585	0.0147176	0.316874
ENSP00000357801.3;ENSP00000357799.1	ENSG00000197747	S100A10	1.80627	3.82457	0.0203316	0.33589
ENSP00000404665.1;ENSP00000370645.2;ENSP00000263795.6	ENSG00000092470	WDR76	-0.677063	-3.82081	0.0203948	0.33589
ENSP00000497709.1;ENSP00000347404.3;ENSP00000316032.7;ENSP00000352091.5;ENSP00000413146.1	ENSG00000110713	NUP98	0.52084	3.80683	0.0206322	0.33589
ENSP00000356989.3	ENSG00000143256	PFDN2	0.277793	3.40071	0.01517	0.317143
ENSP00000487092.1;ENSP00000263121.8;ENSP00000486870.1;ENSP00000383984.3;ENSP00000494049.1;ENSP00000479330.1;ENSP00000486780.1;ENSP00000340883.6;ENSP00000385226.4;ENSP00000487582.1;ENSP00000388489.2;ENSP00000494695.1	ENSG00000275837	SMARCB1	-0.325591	-3.37596	0.0156307	0.317143
ENSP00000488874.1;ENSP00000404622.2;ENSP00000488838.1;ENSP00000222572.3;ENSP00000488378.1	ENSG00000105854	PON2	0.376346	3.72438	0.0221025	0.348169
ENSP00000430674.1;ENSP00000429802.1;ENSP00000429499.1;ENSP00000429150.1;ENSP00000429078.1;ENSP00000428117.1;ENSP00000384880.2;ENSP00000430127.1;ENSP00000429074.1;ENSP00000430694.1;ENSP00000429051.1;ENSP00000430806.1	ENSG00000153310	FAM49B	0.29037	3.33765	0.0163745	0.317143
ENSP00000461625.1;ENSP00000460300.1;ENSP00000301396.5;ENSP00000416231.2	ENSG00000141456	PELP1	0.389757	3.69177	0.0227186	0.348169
ENSP00000368129.3;ENSP00000402540.2;ENSP00000434462.1;ENSP00000431391.1;ENSP00000436189.1	ENSG00000166181	API5	0.365819	3.3306	0.0165155	0.317143
ENSP00000453016.1;ENSP00000446147.2;ENSP00000331897.3	ENSG00000182054	IDH2	0.62425	3.67878	0.0229698	0.348169
ENSP00000379778.2;ENSP00000492820.1;ENSP00000433664.1;ENSP00000433371.1;ENSP00000340281.5;ENSP00000435523.1;ENSP00000433121.1;ENSP00000431583.1	ENSG00000110321	EIF4G2	-0.477067	-3.29786	0.0171884	0.321788
ENSP00000296585.5;ENSP00000422145.1	ENSG00000164171	ITGA2	0.517369	3.29682	0.0172104	0.321788
ENSP00000331019.5;ENSP00000402423.1;ENSP00000453764.1	ENSG00000185088	RPS27L	0.427895	3.5195	0.0263398	0.358649
ENSP00000367562.4;ENSP00000278422.4	ENSG00000213593	TMX2	0.454258	3.21141	0.0191154	0.33589
ENSP00000286091.4	ENSG00000155660	PDIA4	-0.231064	-3.20155	0.0193499	0.33589
ENSP00000242351.5;ENSP00000419855.1;ENSP00000418385.1	ENSG00000105939	ZC3HAV1	0.300001	3.18751	0.0196891	0.33589
ENSP00000403039.1;ENSP00000312625.5;ENSP00000405362.1;ENSP00000391281.1;ENSP00000364139.1;ENSP00000391721.1;ENSP00000402754.1;ENSP00000364142.2	ENSG00000127483	HP1BP3	-0.288185	-3.16583	0.0202259	0.33589
ENSP00000261772.7	ENSG00000090861	AARS	-0.239617	-3.15411	0.0205229	0.33589
ENSP00000266079.4	ENSG00000101161	PRPF6	0.273771	3.1433	0.0208011	0.33589
ENSP00000365816.4;ENSP00000319713.5	ENSG00000177674	AGTRAP	0.374213	3.36813	0.0301076	0.385579
ENSP00000252599.3	ENSG00000130309	COLGALT1	0.322307	3.34455	0.0307513	0.385579
ENSP00000398781.2;ENSP00000398549.2;ENSP00000397472.2;ENSP00000397340.2;ENSP00000390930.2;ENSP00000383437.3;ENSP00000415703.2;ENSP00000414972.2;ENSP00000402718.2;ENSP00000398494.2;ENSP00000397790.2;ENSP00000383438.3;ENSP00000259873.4	ENSG00000233813	MRPS18B	0.339308	3.33627	0.030981	0.385579
ENSP00000357521.3;ENSP00000339035.7;ENSP00000341653.5;ENSP00000339378.3;ENSP00000480520.1;ENSP00000357518.4;ENSP00000357517.2;ENSP00000357520.1;ENSP00000422207.1	ENSG00000143549	TPM3	-0.212551	-3.08663	0.022328	0.348169
ENSP00000359000.3	ENSG00000107862	GBF1	0.500619	3.31742	0.0315122	0.385579
ENSP00000363642.4	ENSG00000165733	BMS1	-0.595625	-3.07682	0.0226045	0.348169
ENSP00000428945.1;ENSP00000385787.2;ENSP00000339529.3	ENSG00000104356	POP1	0.39329	3.31592	0.0315546	0.385579
ENSP00000495090.1;ENSP00000494858.1;ENSP00000493732.1;ENSP00000371955.2;ENSP00000496639.1;ENSP00000371958.1;ENSP00000009180.4;ENSP00000371959.5;ENSP00000478288.1	ENSG00000010278	CD9	-0.39109	-3.30919	0.0317472	0.385579
ENSP00000419179.1;ENSP00000420380.1;ENSP00000377640.3	ENSG00000114391	RPL24	-0.368579	-3.05801	0.0231455	0.348169
ENSP00000310169.4;ENSP00000302572.4;ENSP00000424971.1;ENSP00000423563.1	ENSG00000113648	H2AFY	0.215014	3.05038	0.0233689	0.348169
ENSP00000367042.3;ENSP00000276062.8	ENSG00000147123	NDUFB11	0.471106	3.03817	0.0237313	0.348169
ENSP00000382712.2;ENSP00000473587.1;ENSP00000473544.1;ENSP00000434443.1;ENSP00000432108.1;ENSP00000437057.1;ENSP00000386187.3;ENSP00000330825.5;ENSP00000484689.1;ENSP00000382714.4;ENSP00000382707.4	ENSG00000185201	IFITM2	0.43898	3.03682	0.0237718	0.348169
ENSP00000369594.3;ENSP00000254108.7;ENSP00000455282.1	ENSG00000089280	FUS	0.276348	3.02886	0.0240116	0.348169
ENSP00000359690.1;ENSP00000359688.5	ENSG00000117133	RPF1	0.284326	3.0099	0.0245942	0.353014
ENSP00000285814.4;ENSP00000390174.1;ENSP00000398116.1	ENSG00000155438	NIFK	0.339048	2.97607	0.025672	0.358649
ENSP00000361841.3;ENSP00000211998.4	ENSG00000035403	VCL	-0.201621	-2.9754	0.025694	0.358649
ENSP00000296446.8;ENSP00000394041.1;ENSP00000265563.8;ENSP00000409239.1	ENSG00000114302	PRKAR2A	0.722709	2.97358	0.0257534	0.358649
ENSP00000493836.1;ENSP00000436945.1;ENSP00000494044.1;ENSP00000401080.2;ENSP00000496744.1;ENSP00000319255.6	ENSG00000285023	CHORDC1	0.289843	2.9609	0.0261719	0.358649
ENSP00000287844.2;ENSP00000222388.2	ENSG00000033050	ABCF2	-0.233031	-2.95109	0.0265011	0.358649
ENSP00000486816.1;ENSP00000398011.1;ENSP00000377232.2;ENSP00000350169.7;ENSP00000277465.4;ENSP00000489425.1;ENSP00000362029.5;ENSP00000439244.2;ENSP00000362045.1;ENSP00000362039.3	ENSG00000148337	CIZ1	0.989965	3.1329	0.0373278	0.402128
ENSP00000234160.4	ENSG00000115806	GORASP2	0.761833	2.94084	0.0268495	0.359936
ENSP00000493882.1;ENSP00000453976.1;ENSP00000495095.1;ENSP00000206451.6;ENSP00000496083.1;ENSP00000372155.3	ENSG00000284916	PSME1	0.386494	3.11326	0.0380193	0.402128
ENSP00000488964.1;ENSP00000304592.2	ENSG00000169710	FASN	0.252576	2.92323	0.02746	0.364679
ENSP00000261167.2;ENSP00000443420.1	ENSG00000084463	WBP11	0.443729	3.07701	0.0393355	0.402128
ENSP00000438845.1;ENSP00000444559.1;ENSP00000445516.1;ENSP00000221130.5	ENSG00000104687	GSR	0.275601	2.87853	0.0290781	0.382592
ENSP00000248553.6	ENSG00000106211	HSPB1	-0.287324	-2.86947	0.0294185	0.383521
ENSP00000413035.2;ENSP00000486646.1;ENSP00000474464.1;ENSP00000485961.1;ENSP00000380470.2;ENSP00000485711.1;ENSP00000262829.7;ENSP00000487477.1;ENSP00000405651.2;ENSP00000479761.1;ENSP00000391670.2;ENSP00000486570.1	ENSG00000100320	RBFOX2	0.643276	3.01459	0.0417314	0.417608
ENSP00000350708.3;ENSP00000405623.2;ENSP00000396975.1	ENSG00000119318	RAD23B	-0.210907	-2.84332	0.0304257	0.385579
ENSP00000360033.4;ENSP00000354591.6;ENSP00000360029.5;ENSP00000360034.2	ENSG00000142864	SERBP1	-0.217774	-2.81068	0.0317353	0.385579
ENSP00000393316.2	ENSG00000139921	TMX1	0.312949	2.94369	0.0446649	0.430618
ENSP00000427100.1;ENSP00000426850.1;ENSP00000422806.1;ENSP00000422078.1;ENSP00000265073.4	ENSG00000113387	SUB1	0.239467	2.79442	0.0324106	0.387708
ENSP00000484113.1;ENSP00000479488.1;ENSP00000300408.3;ENSP00000393320.2;ENSP00000407828.1;ENSP00000422182.2;ENSP00000426433.2	ENSG00000167085	PHB	0.247996	2.79305	0.0324681	0.387708
ENSP00000390517.2;ENSP00000223073.1	ENSG00000106344	RBM28	0.264667	2.78373	0.0328628	0.38915
ENSP00000431948.1;ENSP00000437252.1;ENSP00000440945.1;ENSP00000298838.6	ENSG00000165912	PACSIN3	-0.329038	-2.89966	0.0466089	0.43819
ENSP00000419389.1;ENSP00000312356.6	ENSG00000174173	TRMT10C	0.303616	2.88622	0.0472224	0.438581
ENSP00000411532.1	ENSG00000131747	TOP2A	0.232149	2.76021	0.0338818	0.39402
ENSP00000404475.2;ENSP00000287097.4	ENSG00000156535	CD109	0.296473	2.75582	0.0340757	0.39402
ENSP00000452837.1;ENSP00000260327.4;ENSP00000454154.1;ENSP00000454187.1;ENSP00000453612.1;ENSP00000453051.1	ENSG00000137770	CTDSPL2	0.62732	2.75514	0.0341059	0.39402
ENSP00000455417.1;ENSP00000348510.4	ENSG00000077235	GTF3C1	-0.170223	-2.74797	0.0344257	0.394174
ENSP00000426514.1;ENSP00000427703.1;ENSP00000264932.6;ENSP00000484230.1	ENSG00000073578	SDHA	-0.408052	-2.86019	0.0484373	0.446944
ENSP00000362532.4;ENSP00000416420.2	ENSG00000101413	RPRD1B	0.411356	2.73926	0.0348182	0.394174
ENSP00000380245.3;ENSP00000296388.5;ENSP00000236040.4;ENSP00000408056.1	ENSG00000117385	P3H1	-0.217867	-2.73633	0.0349514	0.394174
ENSP00000447058.1;ENSP00000353786.7;ENSP00000480853.1;ENSP00000449044.1	ENSG00000111237	VPS29	-0.27614	-2.82367	0.0502041	0.451967
ENSP00000385621.2;ENSP00000479103.1;ENSP00000388600.1;ENSP00000413436.2;ENSP00000358832.2;ENSP00000341730.4	ENSG00000147403	RPL10	-0.189869	-2.71703	0.0358425	0.400909
ENSP00000458542.1;ENSP00000347540.3;ENSP00000461521.1;ENSP00000307275.3	ENSG00000263290	SCAMP3	0.406955	2.70617	0.0363546	0.400909
ENSP00000424122.1;ENSP00000423103.1;ENSP00000426344.1;ENSP00000264893.6;ENSP00000424925.1;ENSP00000422896.1	ENSG00000138758	SEPT11	-0.212839	-2.70533	0.036395	0.400909
ENSP00000417172.1;ENSP00000334373.4	ENSG00000186432	KPNA4	-0.351311	-2.80483	0.051145	0.451967
ENSP00000429674.2;ENSP00000447037.1;ENSP00000443716.1;ENSP00000449800.1;ENSP00000430500.1;ENSP00000359298.4;ENSP00000359306.4;ENSP00000314615.3;ENSP00000429770.1;ENSP00000430929.2	ENSG00000101199	ARFGAP1	-0.27076	-2.80471	0.0511511	0.451967
ENSP00000445147.2;ENSP00000261303.8	ENSG00000100764	PSMC1	0.226891	2.6949	0.0368946	0.402128
ENSP00000373489.2;ENSP00000373487.3;ENSP00000447278.1	ENSG00000111057	KRT18	-0.234556	-2.67948	0.0376473	0.402128
ENSP00000393292.3;ENSP00000476687.1;ENSP00000435365.2;ENSP00000271583.3;ENSP00000434316.2;ENSP00000432717.1;ENSP00000393613.1	ENSG00000143337	TOR1AIP1	0.264236	2.67577	0.0378309	0.402128
ENSP00000386465.3;ENSP00000263956.3	ENSG00000119041	GTF3C3	0.255785	2.76243	0.0533396	0.451967
ENSP00000410513.1;ENSP00000390265.1;ENSP00000260985.2	ENSG00000138413	IDH1	0.280389	2.65716	0.0387661	0.402128
ENSP00000320663.5;ENSP00000384939.3;ENSP00000385059.2	ENSG00000143924	EML4	0.335865	2.6564	0.0388044	0.402128
ENSP00000396548.2;ENSP00000320309.3;ENSP00000468051.1;ENSP00000465402.1;ENSP00000468068.1	ENSG00000179115	FARSA	0.446975	2.65241	0.0390083	0.402128
ENSP00000318697.4;ENSP00000468777.1	ENSG00000176014	TUBB6	-0.358515	-2.64854	0.0392074	0.402128
ENSP00000391846.2;ENSP00000475925.1;ENSP00000481842.1;ENSP00000371973.4	ENSG00000150459	SAP18	0.675694	2.7273	0.0552415	0.451967
ENSP00000399273.2;ENSP00000452762.1;ENSP00000452659.1;ENSP00000453017.1;ENSP00000453345.1;ENSP00000454194.1;ENSP00000452777.1	ENSG00000140374	ETFA	0.192557	2.63899	0.0397028	0.402983
ENSP00000473548.1;ENSP00000225174.3	ENSG00000108179	PPIF	0.342884	2.71444	0.0559578	0.451967
ENSP00000293379.4	ENSG00000161638	ITGA5	0.336684	2.69056	0.0573162	0.451967
ENSP00000443192.1;ENSP00000442011.1;ENSP00000336994.4	ENSG00000104853	CLPTM1	0.416077	2.68618	0.0575694	0.451967
ENSP00000248975.5;ENSP00000406747.1	ENSG00000128245	YWHAH	-0.240317	-2.60152	0.0417124	0.417608
ENSP00000386636.1;ENSP00000260956.4;ENSP00000397029.1	ENSG00000138385	SSB	0.278888	2.58006	0.0429117	0.426416
ENSP00000380070.1;ENSP00000380068.1;ENSP00000229239.5;ENSP00000478864.1;ENSP00000380067.1;ENSP00000380065.1	ENSG00000111640	GAPDH	0.190624	2.56918	0.0435341	0.429597
ENSP00000364721.5	ENSG00000101367	MAPRE1	-0.278921	-2.61836	0.0616633	0.460379
ENSP00000370114.4;ENSP00000370109.4;ENSP00000370091.1;ENSP00000380653.2;ENSP00000370092.4	ENSG00000164985	PSIP1	-0.209086	-2.5556	0.0443245	0.430618
ENSP00000489519.1;ENSP00000300035.4;ENSP00000485699.1;ENSP00000453527.1;ENSP00000489069.1;ENSP00000488914.1;ENSP00000489289.1;ENSP00000369608.2;ENSP00000452975.1	ENSG00000259316	AC087632	-0.505917	-2.60921	0.0622409	0.460379
ENSP00000434355.1;ENSP00000476975.1;ENSP00000246069.6	ENSG00000125868	DSTN	0.812756	2.59588	0.0630942	0.460379
ENSP00000222968.4;ENSP00000486021.1;ENSP00000411287.1	ENSG00000106244	PDAP1	0.163425	2.54413	0.0450036	0.430618
ENSP00000351957.3	ENSG00000172572	PDE3A	0.686683	2.54239	0.0451073	0.430618
ENSP00000414940.1;ENSP00000408636.1;ENSP00000353025.3	ENSG00000196937	FAM3C	0.93742	2.59024	0.0634594	0.460379
ENSP00000497917.1;ENSP00000494440.1;ENSP00000494190.1;ENSP00000481646.1;ENSP00000347271.6;ENSP00000495405.1;ENSP00000363169.1;ENSP00000496022.1;ENSP00000475027.2;ENSP00000495142.1;ENSP00000492441.1;ENSP00000491891.1	ENSG00000124614	RPS10	-0.237945	-2.54017	0.0452409	0.430618
ENSP00000367044.1;ENSP00000246043.4;ENSP00000367038.2;ENSP00000354045.4;ENSP00000479709.1;ENSP00000401206.2	ENSG00000125844	RRBP1	0.162963	2.5366	0.0454558	0.430618
ENSP00000441406.1;ENSP00000391598.2;ENSP00000406036.2;ENSP00000396723.2;ENSP00000396365.2;ENSP00000442200.1;ENSP00000376230.3;ENSP00000442718.2;ENSP00000414847.3;ENSP00000313422.6	ENSG00000182196	ARL6IP4	0.438301	2.57702	0.0643244	0.460567
ENSP00000409955.1;ENSP00000391483.1;ENSP00000397638.1;ENSP00000409794.1;ENSP00000401915.1;ENSP00000387434.1;ENSP00000404355.1;ENSP00000386067.2;ENSP00000380584.1;ENSP00000415597.1;ENSP00000380585.1;ENSP00000336945.4;ENSP00000317257.5	ENSG00000214078	CPNE1	-0.246102	-2.56856	0.064885	0.461008
ENSP00000322524.4	ENSG00000179958	DCTPP1	-0.509775	-2.51351	0.0468719	0.43819
ENSP00000429620.1;ENSP00000385419.3;ENSP00000315130.10;ENSP00000428033.1;ENSP00000430821.1	ENSG00000120885	CLU	-0.480536	-2.54961	0.0661622	0.463135
ENSP00000265447.5;ENSP00000404412.2;ENSP00000398610.1;ENSP00000361305.3	ENSG00000122359	ANXA11	1.71889	2.50026	0.0562506	0.451967
ENSP00000376816.2;ENSP00000280154.7;ENSP00000394668.1	ENSG00000150593	PDCD4	-0.550121	-2.5337	0.0672566	0.466203
ENSP00000429121.1;ENSP00000429662.2;ENSP00000429045.1;ENSP00000428256.1;ENSP00000427784.1;ENSP00000307046.4	ENSG00000169439	SDC2	0.325219	2.5088	0.0690118	0.471007
ENSP00000380122.3;ENSP00000295767.5	ENSG00000163528	CHCHD4	-0.229945	-2.50282	0.0694412	0.471007
ENSP00000496940.1;ENSP00000297185.3	ENSG00000113013	HSPA9	0.161265	2.47047	0.049638	0.451967
ENSP00000353463.3;ENSP00000351552.3;ENSP00000384899.2	ENSG00000167491	GATAD2A	0.824768	2.49102	0.0702976	0.471007
ENSP00000471185.1;ENSP00000472985.1;ENSP00000470114.1;ENSP00000196551.3;ENSP00000471388.1;ENSP00000470660.1	ENSG00000083845	RPS5	0.248674	2.46057	0.0502987	0.451967
ENSP00000359645.3;ENSP00000457051.1;ENSP00000405117.2;ENSP00000446099.1;ENSP00000318415.5	ENSG00000147274	RBMX	-0.21934	-2.44528	0.051337	0.451967
ENSP00000387202.1;ENSP00000387082.1;ENSP00000386941.1;ENSP00000394647.2;ENSP00000402717.1;ENSP00000386651.1;ENSP00000386386.1;ENSP00000386279.1;ENSP00000386261.1;ENSP00000317271.4	ENSG00000180398	MCFD2	-0.342301	-2.46263	0.0724085	0.47509
ENSP00000264954.4	ENSG00000109519	GRPEL1	0.186836	2.43796	0.0518425	0.451967
ENSP00000166345.3	ENSG00000071539	TRIP13	-0.162415	-2.43744	0.0518783	0.451967
ENSP00000300026.3	ENSG00000166794	PPIB	-0.224208	-2.42599	0.0526793	0.451967
ENSP00000427788.1;ENSP00000009589.3;ENSP00000478703.1;ENSP00000429374.1;ENSP00000428146.1;ENSP00000428104.1;ENSP00000429333.1	ENSG00000008988	RPS20	0.220675	2.41875	0.0531927	0.451967
ENSP00000491358.1;ENSP00000462688.1;ENSP00000342379.4;ENSP00000379156.4	ENSG00000133030	MPRIP	0.311394	2.42516	0.0753068	0.481746
ENSP00000385873.2;ENSP00000465058.1;ENSP00000467805.1;ENSP00000392094.1	ENSG00000108883	EFTUD2	0.239731	2.39338	0.0550344	0.451967
ENSP00000376800.3;ENSP00000388321.1	ENSG00000105887	MTPN	0.248866	2.3929	0.0550696	0.451967
ENSP00000366109.1;ENSP00000257497.6;ENSP00000412489.1;ENSP00000414013.1	ENSG00000135046	ANXA1	0.159967	2.39182	0.0551499	0.451967
ENSP00000432060.1;ENSP00000362063.2;ENSP00000387996.2	ENSG00000101811	CSTF2	0.225507	2.39092	0.055216	0.451967
ENSP00000459868.1;ENSP00000250101.5	ENSG00000129235	TXNDC17	0.168107	2.38658	0.0555389	0.451967
ENSP00000289228.5	ENSG00000115073	ACTR1B	0.733548	2.38459	0.0556877	0.451967
ENSP00000317189.4;ENSP00000301843.8;ENSP00000365745.3	ENSG00000085733	CTTN	-0.213103	-2.38214	0.055871	0.451967
ENSP00000450116.1;ENSP00000446687.1;ENSP00000448101.1;ENSP00000446955.1;ENSP00000446714.1;ENSP00000301540.8;ENSP00000293422.5;ENSP00000446721.1;ENSP00000441750.1;ENSP00000448457.1;ENSP00000446640.1;ENSP00000448859.1;ENSP00000446965.1;ENSP00000446709.1;ENSP00000450385.1;ENSP00000446643.1	ENSG00000092841	MYL6	-0.163741	-2.38006	0.0560278	0.451967
ENSP00000348871.4;ENSP00000389971.2;ENSP00000263262.9;ENSP00000293288.8	ENSG00000087088	BAX	0.337241	2.37647	0.0562986	0.451967
ENSP00000353433.2;ENSP00000298649.3;ENSP00000352398.6;ENSP00000494664.1;ENSP00000415949.2;ENSP00000402103.3	ENSG00000156515	HK1	0.450133	2.38124	0.0788749	0.482596
ENSP00000489309.1;ENSP00000489595.1;ENSP00000489184.1;ENSP00000458280.1;ENSP00000357644.4	ENSG00000143614	GATAD2B	0.216954	2.3709	0.0567213	0.451967
ENSP00000233893.5;ENSP00000386447.1;ENSP00000474534.1	ENSG00000115541	HSPE1	0.19028	2.36569	0.0571207	0.451967
ENSP00000360125.3;ENSP00000360124.4;ENSP00000497812.1;ENSP00000443449.1	ENSG00000079739	PGM1	0.249531	2.33995	0.0682781	0.470987
ENSP00000261622.4	ENSG00000103257	SLC7A5	-0.44396	-2.34751	0.0585354	0.45509
ENSP00000249269.4;ENSP00000397884.1;ENSP00000390035.1	ENSG00000105819	PMPCB	0.33233	2.34659	0.0586077	0.45509
ENSP00000418097.1;ENSP00000350170.3;ENSP00000307633.7;ENSP00000418027.1;ENSP00000388828.2	ENSG00000114416	FXR1	-0.38702	-2.33103	0.0598496	0.459091
ENSP00000419004.1;ENSP00000307525.2;ENSP00000417559.1	ENSG00000169251	NMD3	0.925394	2.32277	0.0839299	0.4908
ENSP00000465404.1;ENSP00000418770.1;ENSP00000366711.1;ENSP00000366708.1;ENSP00000340278.5;ENSP00000466756.1;ENSP00000466242.1	ENSG00000116288	PARK7	0.350012	2.32811	0.0600859	0.459091
ENSP00000394682.1;ENSP00000483160.1;ENSP00000343442.4;ENSP00000405620.1;ENSP00000392601.3	ENSG00000132153	DHX30	0.225788	2.32803	0.0600921	0.459091
ENSP00000415316.2;ENSP00000403359.2;ENSP00000401121.2;ENSP00000364815.3;ENSP00000211402.6;ENSP00000390673.1;ENSP00000392396.1	ENSG00000231116	VARS	0.397019	2.3176	0.0609435	0.460379
ENSP00000487356.1;ENSP00000264335.8;ENSP00000481059.2;ENSP00000461762.1	ENSG00000274474	YWHAE	-0.141287	-2.31041	0.0615378	0.460379
ENSP00000375918.3;ENSP00000350012.3	ENSG00000123983	ACSL3	0.187445	2.30652	0.061862	0.460379
ENSP00000435660.1;ENSP00000358716.4	ENSG00000064703	DDX20	0.234702	2.29644	0.0627093	0.460379
ENSP00000385555.2;ENSP00000379403.2;ENSP00000345895.3	ENSG00000093000	NUP50	0.535859	2.28026	0.0878369	0.505329
ENSP00000317334.7;ENSP00000376008.2;ENSP00000390159.2	ENSG00000120438	TCP1	0.178302	2.29365	0.0629467	0.460379
ENSP00000299198.2;ENSP00000451904.1;ENSP00000451611.1	ENSG00000166165	CKB	-0.251908	-2.28635	0.0635707	0.460379
ENSP00000233072.5;ENSP00000402608.2;ENSP00000406136.2	ENSG00000021826	CPS1	-0.21028	-2.2834	0.0638246	0.460379
ENSP00000477844.1;ENSP00000438580.1;ENSP00000446475.1;ENSP00000234420.4;ENSP00000480261.1	ENSG00000116062	MSH6	-0.185485	-2.27563	0.0644988	0.460567
ENSP00000354739.5	ENSG00000197958	RPL12	0.21365	2.25119	0.0906271	0.514611
ENSP00000290349.6;ENSP00000434613.1;ENSP00000395132.2;ENSP00000382143.3	ENSG00000159228	CBR1	0.293131	2.26562	0.0653784	0.462202
ENSP00000321746.4;ENSP00000424297.1;ENSP00000442187.2;ENSP00000422528.1;ENSP00000480359.1;ENSP00000424360.1	ENSG00000163110	PDLIM5	-0.584518	-2.2575	0.0661013	0.463135
ENSP00000400294.2;ENSP00000340041.4;ENSP00000354340.4	ENSG00000144744	UBA3	0.356154	2.2345	0.0922744	0.516228
ENSP00000340870.3;ENSP00000385344.3;ENSP00000383907.3;ENSP00000402060.2	ENSG00000073008	PVR	1.83112	2.22924	0.0928004	0.516272
ENSP00000482000.1;ENSP00000480692.1;ENSP00000432568.1;ENSP00000311489.2	ENSG00000173898	SPTBN2	0.484443	2.22267	0.093463	0.516272
ENSP00000252512.9;ENSP00000410249.3	ENSG00000130227	XPO7	0.233123	2.21998	0.0937354	0.516272
ENSP00000443150.1;ENSP00000382392.2;ENSP00000444437.1;ENSP00000313272.5;ENSP00000479320.1;ENSP00000371858.3	ENSG00000111641	NOP2	0.259908	2.24472	0.0672555	0.466203
ENSP00000252542.3	ENSG00000130254	SAFB2	0.269864	2.21631	0.0941088	0.516327
ENSP00000413158.2;ENSP00000295006.5	ENSG00000162909	CAPN2	0.386157	2.20139	0.0956443	0.522733
ENSP00000450350.1;ENSP00000449785.1;ENSP00000449106.1;ENSP00000446717.1;ENSP00000446537.1;ENSP00000280756.4	ENSG00000151135	TMEM263	-0.25844	-2.22423	0.0691502	0.471007
ENSP00000484359.2;ENSP00000355501.1;ENSP00000482707.1;ENSP00000355502.1;ENSP00000338161.4;ENSP00000483344.1;ENSP00000355500.1	ENSG00000276725	CEP170	1.63033	2.21485	0.0700355	0.471007
ENSP00000295920.7;ENSP00000419851.1	ENSG00000163655	GMPS	-0.244328	-2.21163	0.0703427	0.471007
ENSP00000391211.1;ENSP00000292644.3;ENSP00000401724.1;ENSP00000393027.1;ENSP00000491883.1	ENSG00000161057	PSMC2	0.415067	2.20644	0.07084	0.471007
ENSP00000385442.1;ENSP00000342434.4	ENSG00000009954	BAZ1B	-0.151148	-2.20403	0.0710723	0.471007
ENSP00000386192.3;ENSP00000352721.6;ENSP00000468734.1;ENSP00000373905.3;ENSP00000347890.6	ENSG00000079805	DNM2	-0.24378	-2.20204	0.0712643	0.471007
ENSP00000415363.1;ENSP00000413977.2;ENSP00000409444.2;ENSP00000408226.1;ENSP00000404619.1;ENSP00000396812.2;ENSP00000387910.1;ENSP00000387477.2;ENSP00000372956.4;ENSP00000372947.2;ENSP00000365201.2;ENSP00000365175.4;ENSP00000415182.1;ENSP00000400540.2	ENSG00000231825	PRRC2A	0.220952	2.1647	0.0995408	0.527805
ENSP00000387636.2;ENSP00000320485.7;ENSP00000390317.3;ENSP00000363267.2;ENSP00000489842.1	ENSG00000117713	ARID1A	0.337677	2.16417	0.0995986	0.527805
ENSP00000327054.3	ENSG00000176619	LMNB2	0.548094	2.15313	0.100807	0.527805
ENSP00000370449.4;ENSP00000252934.4;ENSP00000385624.3	ENSG00000130638	ATXN10	-0.217068	-2.18622	0.0728134	0.47509
ENSP00000341826.6;ENSP00000333504.8;ENSP00000449913.1;ENSP00000448617.1;ENSP00000447260.1;ENSP00000446486.1	ENSG00000135486	HNRNPA1	-0.153769	-2.18549	0.0728851	0.47509
ENSP00000457513.1;ENSP00000457015.1;ENSP00000253452.2;ENSP00000456452.1;ENSP00000455301.1;ENSP00000454714.1;ENSP00000455030.1	ENSG00000131143	COX4I1	0.252717	2.17726	0.0737058	0.478246
ENSP00000368031.3;ENSP00000368030.5;ENSP00000339421.4;ENSP00000439290.1	ENSG00000197785	ATAD3A	0.209961	2.17331	0.0741023	0.478634
ENSP00000346755.6;ENSP00000377867.2;ENSP00000418753.1;ENSP00000377868.2;ENSP00000419702.1;ENSP00000404960.1;ENSP00000395104.1;ENSP00000417020.1;ENSP00000403607.1;ENSP00000399212.1;ENSP00000404469.1;ENSP00000446008.1;ENSP00000444886.1;ENSP00000385541.1;ENSP00000384444.3;ENSP00000385687.1;ENSP00000384162.3;ENSP00000325748.4	ENSG00000134602	STK26	0.386541	2.1279	0.10363	0.531617
ENSP00000271628.8	ENSG00000143368	SF3B4	-0.162734	-2.16641	0.0748007	0.480958
ENSP00000430055.1;ENSP00000430636.1;ENSP00000431087.1;ENSP00000324105.6;ENSP00000464874.1;ENSP00000428502.1;ENSP00000428811.1;ENSP00000467444.1;ENSP00000465697.1	ENSG00000108515	ENO3	-0.342167	-2.11993	0.10454	0.53328
ENSP00000470504.1;ENSP00000324804.6;ENSP00000391905.2	ENSG00000105568	PPP2R1A	-0.167587	-2.15839	0.0756217	0.481746
ENSP00000290541.6	ENSG00000159377	PSMB4	0.23319	2.11107	0.105563	0.53328
ENSP00000278412.2	ENSG00000149136	SSRP1	-0.37002	-2.1553	0.0759403	0.481746
ENSP00000365066.1;ENSP00000365070.4;ENSP00000365062.4;ENSP00000379568.3;ENSP00000393398.1;ENSP00000401591.2;ENSP00000365049.1	ENSG00000107897	ACBD5	0.336457	2.14662	0.0768433	0.482596
ENSP00000431067.1;ENSP00000429961.1;ENSP00000429686.1;ENSP00000231487.8	ENSG00000113558	SKP1	-0.266811	-2.09596	0.107332	0.53328
ENSP00000458919.1;ENSP00000254718.4;ENSP00000370968.2	ENSG00000132382	MYBBP1A	0.198132	2.14164	0.0773661	0.482596
ENSP00000450955.1;ENSP00000452405.1;ENSP00000351175.4;ENSP00000351490.4	ENSG00000125952	MAX	-0.260618	-2.13981	0.077559	0.482596
ENSP00000482368.1;ENSP00000480031.1;ENSP00000482269.1;ENSP00000479901.1;ENSP00000483674.1;ENSP00000478547.1;ENSP00000483300.1;ENSP00000478577.1;ENSP00000488846.1;ENSP00000483969.1	ENSG00000278540	ACACA	-0.61392	-2.13613	0.0779492	0.482596
ENSP00000436335.1;ENSP00000436556.1;ENSP00000433421.1;ENSP00000436971.1;ENSP00000434643.1;ENSP00000433821.1;ENSP00000278572.6;ENSP00000416745.2	ENSG00000149273	RPS3	0.289476	2.13342	0.0782369	0.482596
ENSP00000343554.5;ENSP00000351350.4;ENSP00000343547.4;ENSP00000340006.4;ENSP00000344647.4;ENSP00000482024.1;ENSP00000217121.5;ENSP00000358943.2;ENSP00000482370.1	ENSG00000101150	TPD52L2	0.945641	2.12985	0.0786187	0.482596
ENSP00000266544.5;ENSP00000497305.1;ENSP00000456318.2	ENSG00000139180	NDUFA9	0.651268	2.12832	0.0787824	0.482596
ENSP00000328088.4;ENSP00000448317.1	ENSG00000177425	PAWR	-2.09824	-2.07635	0.109678	0.539282
ENSP00000271638.2	ENSG00000163191	S100A11	0.168661	2.12509	0.0791308	0.482596
ENSP00000388475.1;ENSP00000307863.3;ENSP00000466935.1	ENSG00000063244	U2AF2	0.158424	2.1199	0.079692	0.483942
ENSP00000304472.11;ENSP00000265620.7;ENSP00000360136.3;ENSP00000360126.3;ENSP00000346328.7;ENSP00000360143.4;ENSP00000360141.3	ENSG00000087460	GNAS	-0.765239	-2.05666	0.112091	0.541531
ENSP00000481672.1;ENSP00000348886.5;ENSP00000395743.2	ENSG00000165283	STOML2	0.167928	2.10678	0.0811305	0.490397
ENSP00000290341.3;ENSP00000389135.2	ENSG00000159217	IGF2BP1	0.503194	2.04804	0.113167	0.542208
ENSP00000445306.1;ENSP00000295598.5;ENSP00000358508.4;ENSP00000471581.1;ENSP00000494711.1;ENSP00000498113.1;ENSP00000302397.5;ENSP00000437577.1;ENSP00000444688.1;ENSP00000411503.1	ENSG00000163399	ATP1A1	0.290515	2.10006	0.0818781	0.490397
ENSP00000299767.4	ENSG00000166598	HSP90B1	-0.196578	-2.09654	0.0822721	0.490397
ENSP00000376892.3;ENSP00000337060.3;ENSP00000013034.3;ENSP00000429318.1;ENSP00000365572.6	ENSG00000239672	NME1	0.178883	2.09532	0.0824085	0.490397
ENSP00000477755.1;ENSP00000375730.4;ENSP00000470037.2	ENSG00000142541	RPL13A	-0.168865	-2.09468	0.0824806	0.490397
ENSP00000395736.1;ENSP00000266027.6;ENSP00000406369.1;ENSP00000406871.1;ENSP00000312999.6	ENSG00000114353	GNAI2	0.530391	2.03453	0.114874	0.542311
ENSP00000360782.3	ENSG00000165688	PMPCA	0.185586	2.0859	0.083475	0.490655
ENSP00000317123.5	ENSG00000144028	SNRNP200	0.470347	2.08573	0.0834948	0.490655
ENSP00000379506.2;ENSP00000345156.6	ENSG00000188846	RPL14	0.229298	2.08516	0.0835597	0.490655
ENSP00000281828.6	ENSG00000116120	FARSB	0.338998	2.03194	0.0999414	0.527805
ENSP00000434518.1;ENSP00000436941.1;ENSP00000440502.1;ENSP00000435284.1;ENSP00000432782.1	ENSG00000254986	DPP3	0.196633	2.00364	0.118888	0.551741
ENSP00000319782.9;ENSP00000367817.3	ENSG00000128567	PODXL	0.164578	2.06569	0.0858106	0.499741
ENSP00000222005.1;ENSP00000465941.1	ENSG00000105401	CDC37	0.316738	1.9992	0.119477	0.551741
ENSP00000339566.2	ENSG00000187837	HIST1H1C	0.144349	2.05861	0.0866438	0.502314
ENSP00000498019.1;ENSP00000483755.1;ENSP00000346046.5;ENSP00000454786.2;ENSP00000488464.1;ENSP00000453910.1;ENSP00000452889.1	ENSG00000182774	RPS17	0.155508	2.05595	0.0869593	0.502314
ENSP00000265070.6	ENSG00000113384	GOLPH3	0.358585	1.98448	0.121456	0.556738
ENSP00000425301.1;ENSP00000390483.2;ENSP00000261427.5	ENSG00000078140	UBE2K	0.183652	1.96393	0.124277	0.562534
ENSP00000495589.1;ENSP00000495549.1;ENSP00000359345.2	ENSG00000122406	RPL5	-0.134509	-2.03259	0.0897801	0.514425
ENSP00000476028.1;ENSP00000481000.1;ENSP00000226299.4;ENSP00000424724.1	ENSG00000002549	LAP3	0.347156	2.02838	0.0902984	0.514611
ENSP00000410240.1;ENSP00000418082.1	ENSG00000197756	RPL37A	-0.144897	-2.02085	0.0912326	0.514611
ENSP00000363925.3;ENSP00000363919.3;ENSP00000286398.7	ENSG00000136824	SMC2	0.271481	2.02018	0.0913164	0.514611
ENSP00000494421.1;ENSP00000432043.1;ENSP00000495027.1;ENSP00000303222.3	ENSG00000285121	MTCH2	0.205527	2.01773	0.0916233	0.514611
ENSP00000277165.5;ENSP00000396534.2;ENSP00000364538.3	ENSG00000048828	FAM120A	0.186967	1.94157	0.127431	0.566424
ENSP00000445254.1;ENSP00000265872.6;ENSP00000439642.1;ENSP00000438610.1;ENSP00000439252.1	ENSG00000060339	CCAR1	-0.221661	-2.00241	0.0935624	0.516272
ENSP00000430517.1;ENSP00000346550.5;ENSP00000430572.1;ENSP00000430429.1	ENSG00000197043	ANXA6	-0.437424	-1.91913	0.130683	0.567892
ENSP00000497661.1;ENSP00000497641.1;ENSP00000269349.3;ENSP00000460439.2	ENSG00000141543	EIF4A3	-0.159837	-1.98291	0.0960929	0.523153
ENSP00000416926.1;ENSP00000353467.4;ENSP00000358866.3;ENSP00000358872.4;ENSP00000480593.1	ENSG00000196924	FLNA	-0.132685	-1.98014	0.0964575	0.523153
ENSP00000450503.1;ENSP00000451080.1	ENSG00000100632	ERH	0.174381	1.90062	0.133435	0.576327
ENSP00000308532.5;ENSP00000292385.5;ENSP00000377195.1;ENSP00000423208.1	ENSG00000113758	DBN1	-0.346023	-1.97358	0.0973285	0.523989
ENSP00000495401.1;ENSP00000455106.1;ENSP00000495752.1;ENSP00000456082.1	ENSG00000285301	BOP1	0.485589	1.97342	0.0973491	0.523989
ENSP00000427108.1;ENSP00000303788.4;ENSP00000421308.1	ENSG00000168564	CDKN2AIP	0.384136	1.88775	0.135387	0.57732
ENSP00000320295.7;ENSP00000451560.1;ENSP00000451617.1	ENSG00000258947	TUBB3	-0.212979	-1.96686	0.0982279	0.526724
ENSP00000453667.1;ENSP00000453717.1;ENSP00000454041.1;ENSP00000405160.2;ENSP00000454183.1;ENSP00000452749.1;ENSP00000452814.1;ENSP00000370376.2	ENSG00000128951	DUT	0.620847	1.88453	0.135878	0.57732
ENSP00000264639.4	ENSG00000108344	PSMD3	0.25932	1.87499	0.137352	0.57732
ENSP00000225388.3	ENSG00000108256	NUFIP2	-0.235672	-1.9568	0.0995894	0.527805
ENSP00000482724.1;ENSP00000429931.1;ENSP00000276682.4	ENSG00000147677	EIF3H	0.345496	1.87265	0.137715	0.57732
ENSP00000332444.4	ENSG00000177613	CSTF2T	0.279063	1.87161	0.137877	0.57732
ENSP00000362584.1;ENSP00000362592.4;ENSP00000396057.2;ENSP00000398242.3	ENSG00000162521	RBBP4	-0.178175	-1.94978	0.100551	0.527805
ENSP00000266735.5;ENSP00000447751.1;ENSP00000447127.1	ENSG00000139343	SNRPF	-0.183586	-1.94632	0.101029	0.527805
ENSP00000436110.1;ENSP00000435370.1;ENSP00000434440.1;ENSP00000431822.1	ENSG00000149806	FAU	0.181177	1.85763	0.140074	0.579768
ENSP00000265462.4;ENSP00000335334.6;ENSP00000335363.6	ENSG00000126432	PRDX5	0.259038	1.94313	0.101471	0.52812
ENSP00000389906.1	ENSG00000167004	PDIA3	-0.203449	-1.8893	0.119589	0.551741
ENSP00000321971.4;ENSP00000456855.1;ENSP00000459564.1	ENSG00000140983	RHOT2	0.266064	1.85322	0.140775	0.579768
ENSP00000458000.1;ENSP00000456114.1;ENSP00000377914.4;ENSP00000455309.1;ENSP00000457042.1;ENSP00000454480.1	ENSG00000005194	CIAPIN1	-1.45784	-1.93912	0.10203	0.52812
ENSP00000298468.5;ENSP00000443092.1;ENSP00000361686.3;ENSP00000361635.1	ENSG00000165637	VDAC2	-0.135065	-1.93571	0.102507	0.52812
ENSP00000271690.7;ENSP00000358010.5;ENSP00000424242.1;ENSP00000341743.5;ENSP00000348921.5;ENSP00000358012.4;ENSP00000455610.1;ENSP00000457123.1;ENSP00000457805.1;ENSP00000457631.1;ENSP00000455986.1;ENSP00000454234.1;ENSP00000426110.1;ENSP00000421458.1;ENSP00000355220.7;ENSP00000455625.1;ENSP00000455151.1;ENSP00000454297.1;ENSP00000249822.4;ENSP00000422343.1;ENSP00000354835.5;ENSP00000492428.1;ENS…	ENSG00000143420	ENSA	-0.185535	-1.93522	0.102576	0.52812
ENSP00000225525.3	ENSG00000213977	TAX1BP3	-0.380751	-1.83293	0.14405	0.586961
ENSP00000406256.2;ENSP00000383157.1;ENSP00000309262.9;ENSP00000431949.1	ENSG00000090686	USP48	-0.363447	-1.83227	0.144159	0.586961
ENSP00000466015.1;ENSP00000285093.8;ENSP00000466466.1	ENSG00000167315	ACAA2	0.240543	1.91893	0.10489	0.53328
ENSP00000364453.5;ENSP00000168216.6;ENSP00000364447.4	ENSG00000072506	HSD17B10	0.266982	1.90997	0.106186	0.53328
ENSP00000366819.3;ENSP00000477746.1	ENSG00000118939	UCHL3	0.169586	1.90889	0.106343	0.53328
ENSP00000481145.1;ENSP00000463885.1;ENSP00000462203.1;ENSP00000482577.1;ENSP00000480555.1;ENSP00000463842.1;ENSP00000463338.1;ENSP00000462385.1;ENSP00000462023.1;ENSP00000463379.1;ENSP00000461910.2;ENSP00000480215.1;ENSP00000464586.1;ENSP00000462944.1;ENSP00000463490.1;ENSP00000352143.6	ENSG00000265681	RPL17	0.215427	1.90666	0.106668	0.53328
ENSP00000410279.2;ENSP00000391048.1;ENSP00000407953.2;ENSP00000404180.3;ENSP00000378666.3;ENSP00000301043.6	ENSG00000109113	RAB34	0.134996	1.90614	0.106744	0.53328
ENSP00000455744.1;ENSP00000223321.4	ENSG00000256646	AC010132	0.21095	1.81249	0.147433	0.588622
ENSP00000251496.2	ENSG00000109805	NCAPG	-0.281432	-1.81214	0.147493	0.588622
ENSP00000486088.1;ENSP00000437215.1;ENSP00000362671.4;ENSP00000259469.4	ENSG00000136942	RPL35	-0.123102	-1.90402	0.107054	0.53328
ENSP00000435777.1;ENSP00000228140.2;ENSP00000432096.1	ENSG00000110700	RPS13	0.144164	1.84494	0.126489	0.566424
ENSP00000265069.8	ENSG00000056097	ZFR	0.123632	1.89562	0.108294	0.536187
ENSP00000379495.3;ENSP00000262982.2	ENSG00000124207	CSE1L	0.197742	1.89177	0.108866	0.53715
ENSP00000271526.4	ENSG00000143294	PRCC	0.251947	1.87931	0.11074	0.541531
ENSP00000384505.2;ENSP00000352117.6;ENSP00000470252.1;ENSP00000469090.1;ENSP00000404029.4	ENSG00000196235	SUPT5H	0.406818	1.78077	0.152855	0.588622
ENSP00000373697.3;ENSP00000283943.4;ENSP00000373696.4	ENSG00000153827	TRIP12	0.218633	1.78064	0.152878	0.588622
ENSP00000214869.1	ENSG00000099203	TMED1	-0.423379	-1.78015	0.152963	0.588622
ENSP00000496910.1;ENSP00000241052.4	ENSG00000121691	CAT	0.177888	1.7795	0.153077	0.588622
ENSP00000264670.6;ENSP00000420957.1	ENSG00000037474	NSUN2	-0.192187	-1.87565	0.111296	0.541531
ENSP00000301740.8	ENSG00000167978	SRRM2	0.166537	1.87419	0.11152	0.541531
ENSP00000261313.2	ENSG00000089220	PEBP1	0.208294	1.86883	0.112342	0.541531
ENSP00000469727.1;ENSP00000470540.1;ENSP00000270645.2	ENSG00000142552	RCN3	-0.206643	-1.77042	0.15467	0.588622
ENSP00000493538.1;ENSP00000381607.3;ENSP00000381604.1	ENSG00000084207	GSTP1	-0.459216	-1.86831	0.112422	0.541531
ENSP00000350518.3;ENSP00000379069.3;ENSP00000352738.4	ENSG00000138757	G3BP2	0.475375	1.76752	0.155184	0.588622
ENSP00000251636.5;ENSP00000481966.1	ENSG00000067248	DHX29	0.189125	1.76432	0.155751	0.588622
ENSP00000493081.1;ENSP00000262570.5;ENSP00000389297.2;ENSP00000410425.1	ENSG00000106554	CHCHD3	-0.137305	-1.86246	0.113326	0.542208
ENSP00000327801.4;ENSP00000388374.2;ENSP00000388117.1	ENSG00000185624	P4HB	-0.137964	-1.8558	0.114365	0.542311
ENSP00000260665.7	ENSG00000138095	LRPPRC	0.153785	1.85544	0.114421	0.542311
ENSP00000379350.2;ENSP00000303351.3;ENSP00000388694.1	ENSG00000150093	ITGB1	0.239318	1.85365	0.114703	0.542311
ENSP00000391429.1;ENSP00000352354.2;ENSP00000320516.3;ENSP00000479153.1	ENSG00000110047	EHD1	0.569358	1.84445	0.116157	0.545662
ENSP00000318012.8;ENSP00000361771.5;ENSP00000361773.4;ENSP00000387321.3;ENSP00000361777.4;ENSP00000483053.1;ENSP00000480946.1	ENSG00000119335	SET	0.25626	1.84323	0.116352	0.545662
ENSP00000311500.6;ENSP00000281871.6;ENSP00000386419.1;ENSP00000387805.1;ENSP00000398749.1;ENSP00000403353.1	ENSG00000173272	MZT2A	0.276078	1.83332	0.117941	0.551297
ENSP00000301011.5;ENSP00000416951.2;ENSP00000456241.1	ENSG00000158545	ZC3H18	0.349841	1.72688	0.162565	0.600225
ENSP00000491830.1;ENSP00000438527.1;ENSP00000356183.1;ENSP00000356181.3;ENSP00000356179.1;ENSP00000333253.4;ENSP00000415072.1;ENSP00000432602.1	ENSG00000058673	ZC3H11A	0.183451	1.82323	0.119583	0.551741
ENSP00000346246.4;ENSP00000351926.4	ENSG00000196961	AP2A1	0.836709	1.71504	0.164785	0.600754
ENSP00000370582.3;ENSP00000370588.3	ENSG00000002586	CD99	-0.136848	-1.8194	0.120211	0.552814
ENSP00000492672.1;ENSP00000291568.5	ENSG00000160213	CSTB	0.29433	1.70132	0.167398	0.605273
ENSP00000217426.2;ENSP00000442820.1	ENSG00000101444	AHCY	-0.136113	-1.80618	0.122408	0.559299
ENSP00000439321.1;ENSP00000364960.3;ENSP00000483927.1;ENSP00000349415.6;ENSP00000478479.1	ENSG00000099246	RAB18	0.229248	1.68955	0.169676	0.608863
ENSP00000363315.3;ENSP00000363313.3	ENSG00000136875	PRPF4	-0.222674	-1.79884	0.123644	0.562534
ENSP00000436191.1;ENSP00000433986.1;ENSP00000435320.1;ENSP00000308386.5;ENSP00000378706.2;ENSP00000354639.3;ENSP00000378705.2;ENSP00000351409.3;ENSP00000435926.1;ENSP00000436864.1;ENSP00000435423.1;ENSP00000444825.1;ENSP00000438044.1	ENSG00000149187	CELF1	0.655192	1.79495	0.124304	0.562534
ENSP00000244230.2	ENSG00000124383	MPHOSPH10	0.284846	1.78525	0.125965	0.566424
ENSP00000339145.4	ENSG00000160208	RRP1B	0.335393	1.78087	0.126724	0.566424
ENSP00000357705.4;ENSP00000357704.1;ENSP00000357703.1;ENSP00000346294.4	ENSG00000196154	S100A4	-0.1293	-1.77852	0.127132	0.566424
ENSP00000373930.3;ENSP00000310670.4;ENSP00000430978.1;ENSP00000428843.1	ENSG00000158941	CCAR2	-0.140755	-1.77395	0.12793	0.566424
ENSP00000310117.3	ENSG00000173457	PPP1R14B	-0.259916	-1.77381	0.127954	0.566424
ENSP00000355540.2;ENSP00000355541.3	ENSG00000119285	HEATR1	0.291185	1.65905	0.175731	0.617533
ENSP00000315379.6	ENSG00000117360	PRPF3	0.614399	1.65809	0.175926	0.617533
ENSP00000245206.5	ENSG00000125166	GOT2	0.206119	1.76873	0.128846	0.566777
ENSP00000437593.1;ENSP00000381844.3	ENSG00000184743	ATL3	0.194618	1.7683	0.128923	0.566777
ENSP00000306397.3	ENSG00000169021	UQCRFS1	0.311073	1.65163	0.177239	0.617533
ENSP00000454281.1;ENSP00000311430.6	ENSG00000174444	RPL4	-0.120947	-1.76587	0.129351	0.566777
ENSP00000373772.3;ENSP00000418924.1;ENSP00000363952.2	ENSG00000155827	RNF20	0.507454	1.64914	0.177747	0.617533
ENSP00000464863.1;ENSP00000378995.1;ENSP00000215375.1	ENSG00000099624	ATP5F1D	0.140419	1.76335	0.129799	0.566777
ENSP00000437000.1;ENSP00000343405.2;ENSP00000321845.6	ENSG00000176986	SEC24C	0.508486	1.76206	0.130028	0.566777
ENSP00000156471.5	ENSG00000021776	AQR	1.47136	1.64414	0.178775	0.617533
ENSP00000440058.1;ENSP00000367011.4;ENSP00000366997.4	ENSG00000083520	DIS3	-0.29842	-1.64399	0.178805	0.617533
ENSP00000411035.1;ENSP00000401424.1;ENSP00000400838.1;ENSP00000399344.1;ENSP00000372863.2;ENSP00000364680.4;ENSP00000416957.2;ENSP00000406110.2;ENSP00000396119.2;ENSP00000392305.2;ENSP00000372864.4;ENSP00000364687.4;ENSP00000403402.2;ENSP00000401012.2;ENSP00000400861.2;ENSP00000388879.2;ENSP00000382888.3;ENSP00000364678.4;ENSP00000414377.2;ENSP00000408583.2;ENSP00000398286.2;ENSP00000397323.2;ENS…	ENSG00000236759	EHMT2	0.416073	1.64373	0.178859	0.617533
ENSP00000484922.1;ENSP00000370232.5;ENSP00000370223.4;ENSP00000482773.1	ENSG00000101365	IDH3B	0.1821	1.69444	0.153098	0.588622
ENSP00000351832.2;ENSP00000418560.1	ENSG00000118873	RAB3GAP2	-0.162916	-1.75134	0.131948	0.571642
ENSP00000469352.1;ENSP00000472950.1;ENSP00000470753.1;ENSP00000473065.1;ENSP00000444935.1;ENSP00000262890.2	ENSG00000079462	PAFAH1B3	-0.160146	-1.63317	0.181048	0.619924
ENSP00000488415.1;ENSP00000456279.1;ENSP00000487634.1;ENSP00000345456.7;ENSP00000484279.1;ENSP00000410525.2;ENSP00000478668.1;ENSP00000387911.2;ENSP00000487870.1;ENSP00000445659.1;ENSP00000488554.1;ENSP00000444381.1	ENSG00000274829	PARN	-0.208595	-1.62807	0.182117	0.622087
ENSP00000483686.1;ENSP00000377194.2;ENSP00000377192.3;ENSP00000358633.2	ENSG00000160211	G6PD	-0.130441	-1.74064	0.133894	0.576555
ENSP00000357077.4;ENSP00000357075.1;ENSP00000357076.1;ENSP00000412429.1	ENSG00000158710	TAGLN2	-0.110808	-1.73007	0.135843	0.57732
ENSP00000360688.4	ENSG00000117862	TXNDC12	0.183227	1.60788	0.186409	0.625567
ENSP00000417110.1;ENSP00000417837.1;ENSP00000240922.2;ENSP00000419729.1;ENSP00000486244.1;ENSP00000418490.1;ENSP00000480264.1;ENSP00000418473.1;ENSP00000417488.1	ENSG00000121579	NAA50	-0.368102	-1.60715	0.186566	0.625567
ENSP00000484083.1;ENSP00000341848.5;ENSP00000377275.3;ENSP00000418231.1;ENSP00000417767.1	ENSG00000173230	GOLGB1	-0.315876	-1.72577	0.136645	0.57732
ENSP00000404726.2;ENSP00000403526.2;ENSP00000393143.2;ENSP00000391102.2;ENSP00000389472.2;ENSP00000373081.4;ENSP00000365728.3;ENSP00000414373.2;ENSP00000413319.2;ENSP00000412553.2;ENSP00000411327.2;ENSP00000389065.2;ENSP00000373082.4;ENSP00000313603.8;ENSP00000416890.1;ENSP00000406948.1;ENSP00000406926.1;ENSP00000406756.1;ENSP00000405512.1;ENSP00000401969.1;ENSP00000394994.1;ENSP00000445100.1	ENSG00000236342	ABCF1	-0.156045	-1.7248	0.136826	0.57732
ENSP00000308546.2	ENSG00000146834	MEPCE	0.121761	1.72226	0.137302	0.57732
ENSP00000425406.1;ENSP00000425736.1;ENSP00000425675.1;ENSP00000339622.4;ENSP00000422084.1;ENSP00000425084.1;ENSP00000387729.2;ENSP00000302768.3	ENSG00000172239	PAIP1	0.232779	1.59481	0.189244	0.627491
ENSP00000392767.2;ENSP00000376399.1;ENSP00000376398.1;ENSP00000344822.3	ENSG00000189171	S100A13	-0.120176	-1.71683	0.138324	0.57732
ENSP00000387305.1;ENSP00000295119.4	ENSG00000163002	NUP35	0.799669	1.59421	0.189375	0.627491
ENSP00000353944.5;ENSP00000374455.4;ENSP00000495843.1;ENSP00000491834.1;ENSP00000424477.1	ENSG00000161011	SQSTM1	-0.465796	-1.59357	0.189516	0.627491
ENSP00000230340.4;ENSP00000417813.1	ENSG00000112578	BYSL	0.605387	1.71569	0.138541	0.57732
ENSP00000369500.3	ENSG00000169895	SYAP1	-0.164065	-1.70561	0.140462	0.579768
ENSP00000297258.6	ENSG00000164687	FABP5	0.243526	1.70198	0.14116	0.579768
ENSP00000482066.1;ENSP00000319281.3	ENSG00000176788	BASP1	-0.187529	-1.70194	0.141168	0.579768
ENSP00000305861.7;ENSP00000363654.3;ENSP00000419268.1;ENSP00000363649.1;ENSP00000404782.2;ENSP00000259318.7	ENSG00000157654	PALM2-AKAP2	-0.232633	-1.56344	0.196234	0.629925
ENSP00000444844.1;ENSP00000261479.4;ENSP00000452603.1;ENSP00000479620.1;ENSP00000452566.1;ENSP00000450528.1	ENSG00000100902	PSMA6	0.147841	1.68831	0.14382	0.586961
ENSP00000385693.2;ENSP00000363230.3;ENSP00000288245.9	ENSG00000137309	HMGA1	-0.337748	-1.5589	0.197267	0.629925
ENSP00000358313.3;ENSP00000488265.1;ENSP00000463058.1	ENSG00000265241	RBM8A	-0.396333	-1.68042	0.145376	0.588622
ENSP00000360900.2;ENSP00000305918.6	ENSG00000169925	BRD3	0.155233	1.55252	0.198729	0.631752
ENSP00000229854.5;ENSP00000388647.3;ENSP00000480987.1;ENSP00000472940.1	ENSG00000112118	MCM3	-0.299244	-1.67724	0.146009	0.588622
ENSP00000215567.4;ENSP00000472697.2;ENSP00000473129.1	ENSG00000099797	TECR	0.351751	1.54588	0.200263	0.635208
ENSP00000376016.5;ENSP00000356042.3;ENSP00000338934.7	ENSG00000092820	EZR	-0.14203	-1.66809	0.147844	0.588622
ENSP00000310219.4	ENSG00000173110	HSPA6	0.324052	1.66477	0.148515	0.588622
ENSP00000463009.1;ENSP00000463614.1;ENSP00000462171.1;ENSP00000441231.1;ENSP00000217652.3;ENSP00000496809.1;ENSP00000464464.1;ENSP00000463559.1;ENSP00000383037.5;ENSP00000279022.2;ENSP00000237500.5;ENSP00000464359.1;ENSP00000217313.2	ENSG00000101608	MYL12A	-0.274549	-1.66384	0.148702	0.588622
ENSP00000479686.1;ENSP00000355571.1;ENSP00000355572.1;ENSP00000355574.4	ENSG00000168275	COA6	0.172255	1.53049	0.203865	0.642506
ENSP00000054950.3;ENSP00000436422.1	ENSG00000049449	RCN1	-0.247912	-1.66066	0.149349	0.588622
ENSP00000453743.1;ENSP00000376477.2;ENSP00000216554.3	ENSG00000100664	EIF5	-0.204494	-1.53006	0.203966	0.642506
ENSP00000473155.1;ENSP00000471748.1;ENSP00000471584.1;ENSP00000222247.4;ENSP00000471360.1	ENSG00000105640	RPL18A	-0.170844	-1.6563	0.15024	0.588622
ENSP00000254508.5	ENSG00000132182	NUP210	0.582989	1.52454	0.205276	0.642506
ENSP00000355062.3;ENSP00000340900.5	ENSG00000154305	MIA3	0.234472	1.52091	0.20614	0.643257
ENSP00000249364.4;ENSP00000420381.1;ENSP00000442110.1;ENSP00000408838.2;ENSP00000438248.1	ENSG00000128595	CALU	-0.261224	-1.6478	0.151991	0.588622
ENSP00000480756.1;ENSP00000478877.1;ENSP00000253003.2	ENSG00000130706	ADRM1	-0.108784	-1.64747	0.152059	0.588622
ENSP00000496665.1;ENSP00000428509.1;ENSP00000385958.3;ENSP00000385425.1;ENSP00000311028.5	ENSG00000164587	RPS14	0.192099	1.64629	0.152305	0.588622
ENSP00000336850.3;ENSP00000311449.5;ENSP00000417433.1;ENSP00000438842.1;ENSP00000419526.3;ENSP00000443470.1;ENSP00000440469.1;ENSP00000437863.2;ENSP00000445350.1;ENSP00000419941.1;ENSP00000443782.2;ENSP00000419381.1;ENSP00000437797.1;ENSP00000285208.4;ENSP00000322594.2	ENSG00000175582	RAB6A	-0.399127	-1.64495	0.152583	0.588622
ENSP00000307101.5;ENSP00000467857.1;ENSP00000467390.1;ENSP00000464952.1;ENSP00000369496.3;ENSP00000464202.1;ENSP00000418915.1	ENSG00000147889	CDKN2A	0.14463	1.51091	0.208544	0.643257
ENSP00000313061.8;ENSP00000343885.5;ENSP00000389957.2	ENSG00000138777	PPA2	0.411525	1.64227	0.153141	0.588622
ENSP00000265277.5;ENSP00000358464.4	ENSG00000108061	SHOC2	0.241256	1.50635	0.209651	0.643257
ENSP00000311713.3	ENSG00000172939	OXSR1	-0.115759	-1.63893	0.15384	0.588622
ENSP00000289968.6;ENSP00000303130.5	ENSG00000140750	ARHGAP17	-0.549235	-1.5052	0.209931	0.643257
ENSP00000491341.1;ENSP00000489317.1;ENSP00000483903.1;ENSP00000483237.1;ENSP00000481622.1;ENSP00000479169.1;ENSP00000477907.1;ENSP00000446031.1;ENSP00000445633.2;ENSP00000380180.1;ENSP00000380177.3;ENSP00000367008.4;ENSP00000366962.2;ENSP00000366618.2;ENSP00000358164.1;ENSP00000349430.1;ENSP00000348924.3;ENSP00000321744.4;ENSP00000289316.2;ENSP00000445831.1;ENSP00000475942.1	ENSG00000274559	CU639417	0.107363	1.63419	0.154836	0.588622
ENSP00000371267.4;ENSP00000238081.3;ENSP00000398990.1	ENSG00000134308	YWHAQ	-0.179392	-1.63219	0.155259	0.588622
ENSP00000307940.5	ENSG00000167658	EEF2	0.191606	1.63168	0.155366	0.588622
ENSP00000428209.1;ENSP00000429886.1;ENSP00000429419.1;ENSP00000428818.1;ENSP00000430019.1	ENSG00000169139	UBE2V2	-0.169324	-1.63136	0.155435	0.588622
ENSP00000445788.1;ENSP00000438062.1;ENSP00000441490.1;ENSP00000438873.1;ENSP00000437402.1;ENSP00000229277.1	ENSG00000111674	ENO2	0.140591	1.49073	0.213483	0.644075
ENSP00000437860.1;ENSP00000407394.1;ENSP00000397203.3;ENSP00000378352.4;ENSP00000345412.4;ENSP00000437531.1;ENSP00000438381.1	ENSG00000149532	CPSF7	0.35787	1.47999	0.216162	0.649437
ENSP00000496503.1;ENSP00000342830.4;ENSP00000494693.1;ENSP00000496414.1;ENSP00000437301.1;ENSP00000432112.1;ENSP00000384136.1;ENSP00000496121.1;ENSP00000445826.1;ENSP00000433580.1	ENSG00000137710	RDX	-0.102671	-1.61591	0.158738	0.595425
ENSP00000386519.1;ENSP00000386819.3;ENSP00000344547.7;ENSP00000386645.1;ENSP00000387102.1;ENSP00000406903.1	ENSG00000187514	PTMA	-0.189812	-1.61505	0.158924	0.595425
ENSP00000494125.1;ENSP00000345230.5;ENSP00000467087.2;ENSP00000468246.1;ENSP00000494589.1	ENSG00000167460	TPM4	-0.604076	-1.61477	0.158985	0.595425
ENSP00000413979.1;ENSP00000307260.4	ENSG00000106638	TBL2	0.216389	1.61365	0.159227	0.595425
ENSP00000445339.2;ENSP00000348163.3;ENSP00000398945.3;ENSP00000289290.4	ENSG00000102024	PLS3	-0.25673	-1.60937	0.160157	0.59678
ENSP00000349679.2;ENSP00000302936.6;ENSP00000454846.1;ENSP00000455216.1;ENSP00000300469.9;ENSP00000342009.5;ENSP00000455791.1;ENSP00000363979.3	ENSG00000125971	DYNLRB1	-0.55995	-1.47133	0.218344	0.653044
ENSP00000357643.3;ENSP00000357642.3	ENSG00000148773	MKI67	0.179818	1.60812	0.160429	0.59678
ENSP00000279069.7;ENSP00000355209.3;ENSP00000383172.2;ENSP00000279068.5	ENSG00000149657	LSM14B	-0.52936	-1.60353	0.161434	0.59895
ENSP00000296511.5;ENSP00000424106.1;ENSP00000421421.1;ENSP00000424199.1	ENSG00000164111	ANXA5	-0.279857	-1.59748	0.162768	0.600225
ENSP00000363639.5;ENSP00000363641.5	ENSG00000136810	TXN	0.109947	1.59623	0.163045	0.600225
ENSP00000440543.2;ENSP00000342056.3;ENSP00000449080.1;ENSP00000446779.1	ENSG00000062485	CS	-0.133672	-1.45565	0.222356	0.658265
ENSP00000022615.4;ENSP00000428845.1;ENSP00000428977.1;ENSP00000428029.1;ENSP00000429006.1;ENSP00000428519.1	ENSG00000078668	VDAC3	0.266593	1.45317	0.222998	0.658795
ENSP00000356110.4	ENSG00000069275	NUCKS1	0.286838	1.59286	0.163792	0.600754
ENSP00000340251.5;ENSP00000450627.1;ENSP00000376773.2;ENSP00000261210.5;ENSP00000451552.1	ENSG00000120802	TMPO	-0.128886	-1.59098	0.164212	0.600754
ENSP00000396576.2;ENSP00000352400.5;ENSP00000405014.2	ENSG00000126883	NUP214	0.272588	1.58799	0.16488	0.600754
ENSP00000265754.8;ENSP00000265753.8	ENSG00000106682	EIF4H	0.630025	1.44626	0.224794	0.658822
ENSP00000434052.1;ENSP00000434190.1;ENSP00000279242.2	ENSG00000149792	MRPL49	0.148836	1.58576	0.165381	0.601041
ENSP00000395472.1;ENSP00000404724.1;ENSP00000384925.1;ENSP00000327583.3;ENSP00000401564.2;ENSP00000404126.1;ENSP00000400940.1;ENSP00000413502.2;ENSP00000404298.1	ENSG00000099901	RANBP1	-0.170378	-1.4403	0.226357	0.658822
ENSP00000262053.3	ENSG00000123268	ATF1	0.285732	1.44016	0.226395	0.658822
ENSP00000355889.2	ENSG00000067704	IARS2	0.184141	1.58129	0.166389	0.60316
ENSP00000434308.1;ENSP00000402041.2;ENSP00000434576.1;ENSP00000486691.1;ENSP00000436641.1;ENSP00000436348.1;ENSP00000357110.2;ENSP00000338481.3;ENSP00000432803.1;ENSP00000376222.3;ENSP00000431988.1;ENSP00000431647.1;ENSP00000436871.1;ENSP00000494672.1	ENSG00000079819	EPB41L2	-0.160083	-1.43338	0.228184	0.660605
ENSP00000351339.3;ENSP00000415599.2;ENSP00000295956.4;ENSP00000420213.1;ENSP00000418510.1	ENSG00000136068	FLNB	-0.147202	-1.57218	0.168459	0.607562
ENSP00000433419.1;ENSP00000429345.1;ENSP00000388340.2;ENSP00000429824.1	ENSG00000113282	CLINT1	0.291636	1.56876	0.169243	0.608848
ENSP00000311930.3;ENSP00000346173.3	ENSG00000105379	ETFB	-0.118084	-1.56372	0.170403	0.609933
ENSP00000342493.3;ENSP00000260385.6;ENSP00000453978.1;ENSP00000453199.1	ENSG00000137824	RMDN3	0.179358	1.41372	0.233454	0.663478
ENSP00000431960.1;ENSP00000478209.1;ENSP00000395417.2;ENSP00000487930.1;ENSP00000322016.7;ENSP00000488903.1;ENSP00000487945.1;ENSP00000402953.2;ENSP00000488435.1;ENSP00000487614.1;ENSP00000478495.1;ENSP00000322036.7;ENSP00000488595.1;ENSP00000484860.1;ENSP00000434359.1;ENSP00000487637.1;ENSP00000488027.1;ENSP00000436131.1	ENSG00000179950	PUF60	-0.186915	-1.55241	0.173037	0.61715
ENSP00000428697.1;ENSP00000220913.5	ENSG00000104472	CHRAC1	0.142045	1.40599	0.235562	0.6668
ENSP00000392270.2;ENSP00000025399.6	ENSG00000023734	STRAP	0.139042	1.55134	0.173288	0.61715
ENSP00000415567.1;ENSP00000407528.1;ENSP00000403630.1;ENSP00000401745.1;ENSP00000397914.1;ENSP00000393103.1;ENSP00000388400.2;ENSP00000403623.2;ENSP00000394879.2;ENSP00000393005.2;ENSP00000372834.4;ENSP00000372660.4;ENSP00000364578.3;ENSP00000364574.5;ENSP00000414014.1;ENSP00000411487.1;ENSP00000409139.1;ENSP00000401342.1;ENSP00000394340.1;ENSP00000390689.1;ENSP00000411724.1;ENSP00000396971.1;ENS…	ENSG00000229363	NELFE	-0.265896	-1.40145	0.236808	0.668348
ENSP00000313829.7	ENSG00000121774	KHDRBS1	-0.125035	-1.54174	0.175556	0.617533
ENSP00000427687.1;ENSP00000371890.2;ENSP00000425481.1	ENSG00000071127	WDR1	-0.310781	-1.53913	0.176179	0.617533
ENSP00000437287.1;ENSP00000432445.1;ENSP00000307850.2;ENSP00000366190.2	ENSG00000175550	DRAP1	0.12976	1.3865	0.24096	0.671111
ENSP00000361953.3;ENSP00000361947.3;ENSP00000361948.3;ENSP00000361949.3;ENSP00000398267.2	ENSG00000090621	PABPC4	-0.167159	-1.38439	0.24155	0.671111
ENSP00000441364.1;ENSP00000362963.3;ENSP00000362947.1;ENSP00000276079.8;ENSP00000409773.1;ENSP00000413350.1	ENSG00000147140	NONO	0.0981646	1.5327	0.177719	0.617533
ENSP00000334983.5;ENSP00000403365.2;ENSP00000456970.1;ENSP00000455901.1;ENSP00000455736.1;ENSP00000320171.6;ENSP00000373745.4;ENSP00000457253.1;ENSP00000455584.1;ENSP00000456100.2	ENSG00000067225	PKM	0.101036	1.53019	0.178324	0.617533
ENSP00000228825.7;ENSP00000413221.1	ENSG00000111229	ARPC3	-0.292293	-1.5272	0.179046	0.617533
ENSP00000308067.7;ENSP00000367208.4	ENSG00000165416	SUGT1	0.229766	1.37747	0.243502	0.671111
ENSP00000455009.1;ENSP00000376811.3;ENSP00000307889.5;ENSP00000438959.2	ENSG00000167526	RPL13	0.11386	1.52644	0.179231	0.617533
ENSP00000253039.4;ENSP00000445077.1;ENSP00000323063.3	ENSG00000130741	EIF2S3	0.129447	1.52542	0.17948	0.617533
ENSP00000486085.1;ENSP00000464153.1;ENSP00000463637.1;ENSP00000378942.2;ENSP00000176643.6;ENSP00000461916.1;ENSP00000345774.4	ENSG00000072210	ALDH3A2	0.235214	1.37536	0.244098	0.671111
ENSP00000432189.1;ENSP00000478250.1;ENSP00000435625.1;ENSP00000435964.1;ENSP00000303991.5;ENSP00000294119.2	ENSG00000162191	UBXN1	0.13524	1.37511	0.244169	0.671111
ENSP00000425299.1;ENSP00000256383.4	ENSG00000134001	EIF2S1	-0.137458	-1.52238	0.180218	0.618575
ENSP00000345508.6;ENSP00000439919.1;ENSP00000426245.1;ENSP00000313391.6	ENSG00000153071	DAB2	-0.26628	-1.37215	0.245012	0.672127
ENSP00000360195.4	ENSG00000132854	KANK4	-0.512981	-1.36226	0.247843	0.677279
ENSP00000403172.2;ENSP00000202773.9;ENSP00000446883.1;ENSP00000476161.1	ENSG00000089009	RPL6	-0.116147	-1.51249	0.182644	0.62239
ENSP00000300935.2;ENSP00000467501.1	ENSG00000167461	RAB8A	-0.133996	-1.50848	0.183638	0.62428
ENSP00000491695.1;ENSP00000264128.9;ENSP00000498093.1;ENSP00000497117.1;ENSP00000491572.1;ENSP00000457733.1	ENSG00000284468	SLC25A24	0.164795	1.35381	0.25029	0.677802
ENSP00000236051.2;ENSP00000407323.2	ENSG00000117395	EBNA1BP2	0.218714	1.35358	0.250356	0.677802
ENSP00000361930.3;ENSP00000300161.4	ENSG00000166913	YWHAB	-0.137155	-1.50574	0.184318	0.625096
ENSP00000310966.3;ENSP00000465099.1	ENSG00000117877	CD3EAP	-0.279804	-1.35162	0.250927	0.677802
ENSP00000433011.2;ENSP00000257829.3;ENSP00000479141.1	ENSG00000135372	NAT10	-0.245294	-1.50099	0.185505	0.625567
ENSP00000467526.1;ENSP00000313601.6;ENSP00000465376.1	ENSG00000132024	CC2D1A	-0.261816	-1.34715	0.252233	0.677802
ENSP00000305480.2	ENSG00000168496	FEN1	-0.190321	-1.49669	0.186585	0.625567
ENSP00000420537.1;ENSP00000273435.5;ENSP00000417229.1;ENSP00000385292.3	ENSG00000144895	EIF2A	0.182352	1.4964	0.186658	0.625567
ENSP00000264036.4	ENSG00000076706	MCAM	-0.27399	-1.33347	0.256274	0.683237
ENSP00000492868.1;ENSP00000492372.1;ENSP00000491760.1;ENSP00000424063.1;ENSP00000391646.2;ENSP00000247461.4;ENSP00000492563.1;ENSP00000424740.1	ENSG00000283777	CANX	-0.123297	-1.48814	0.188751	0.627491
ENSP00000378776.2;ENSP00000420588.1;ENSP00000363002.3	ENSG00000108064	TFAM	0.889067	1.48623	0.189238	0.627491
ENSP00000471034.1;ENSP00000343134.3;ENSP00000345674.3;ENSP00000262812.3;ENSP00000469035.1	ENSG00000105669	COPE	0.228244	1.32985	0.257355	0.684835
ENSP00000210444.5;ENSP00000404642.1;ENSP00000404107.1	ENSG00000095380	NANS	0.105824	1.48284	0.190104	0.627491
ENSP00000371261.3;ENSP00000371253.3;ENSP00000371236.4;ENSP00000409771.1;ENSP00000398631.1;ENSP00000413040.1;ENSP00000390003.1;ENSP00000354388.5	ENSG00000159131	GART	0.20445	1.4806	0.190679	0.627491
ENSP00000492389.1;ENSP00000395483.2;ENSP00000491445.1;ENSP00000428426.2;ENSP00000429182.1;ENSP00000428370.1	ENSG00000187735	TCEA1	-0.110903	-1.48027	0.190764	0.627491
ENSP00000336741.4	ENSG00000109606	DHX15	-0.185993	-1.47813	0.191315	0.62785
ENSP00000430102.1;ENSP00000220876.6;ENSP00000429243.1	ENSG00000104435	STMN2	-0.148089	-1.32128	0.259931	0.689108
ENSP00000357975.2;ENSP00000401779.2;ENSP00000296991.7;ENSP00000230085.8	ENSG00000112335	SNX3	0.386566	1.47197	0.192908	0.628586
ENSP00000432022.1;ENSP00000434509.1;ENSP00000311513.6;ENSP00000436408.1	ENSG00000048649	RSF1	0.239434	1.47161	0.193002	0.628586
ENSP00000301072.6;ENSP00000443475.1;ENSP00000446637.1;ENSP00000439020.2;ENSP00000336799.5;ENSP00000301071.7;ENSP00000492176.1;ENSP00000482878.1;ENSP00000382982.3;ENSP00000326042.6;ENSP00000449325.1;ENSP00000318197.7	ENSG00000167553	TUBA1C	-0.104143	-1.47117	0.193117	0.628586
ENSP00000456432.1;ENSP00000456189.1;ENSP00000248114.6	ENSG00000127554	GFER	0.123124	1.46967	0.193507	0.628586
ENSP00000378403.4;ENSP00000378402.3;ENSP00000353622.4	ENSG00000169375	SIN3A	-0.745405	-1.46873	0.193751	0.628586
ENSP00000479012.1;ENSP00000481770.1;ENSP00000362268.2	ENSG00000155008	APOOL	0.129333	1.3074	0.264155	0.690863
ENSP00000428899.1;ENSP00000425118.2;ENSP00000336712.5	ENSG00000083312	TNPO1	-0.494359	-1.46375	0.195055	0.629925
ENSP00000398732.1;ENSP00000265758.2;ENSP00000401191.1	ENSG00000071462	BUD23	0.196867	1.46302	0.195247	0.629925
ENSP00000420673.1;ENSP00000418868.1;ENSP00000418346.1;ENSP00000418153.1;ENSP00000417048.1;ENSP00000294189.4;ENSP00000497923.1;ENSP00000419333.1;ENSP00000418839.1	ENSG00000162244	RPL29	0.255984	1.30152	0.265963	0.692185
ENSP00000265395.2	ENSG00000106049	HIBADH	0.153333	1.45904	0.196297	0.629925
ENSP00000216879.4;ENSP00000418529.1;ENSP00000434067.1;ENSP00000338643.2	ENSG00000088833	NSFL1C	0.114049	1.4587	0.196386	0.629925
ENSP00000252116.5;ENSP00000252115.5;ENSP00000397927.3;ENSP00000482500.1;ENSP00000415234.1	ENSG00000100227	POLDIP3	0.927284	1.45545	0.197247	0.629925
ENSP00000480142.1;ENSP00000478235.1;ENSP00000391755.1;ENSP00000357340.4;ENSP00000349078.6;ENSP00000484099.1;ENSP00000483188.1;ENSP00000479557.1	ENSG00000160752	FDPS	0.130166	1.4503	0.198618	0.631752
ENSP00000295899.5	ENSG00000163634	THOC7	-0.226584	-1.27973	0.272778	0.699262
ENSP00000265174.4	ENSG00000138801	PAPSS1	0.427159	1.4286	0.204488	0.642506
ENSP00000359991.4	ENSG00000171314	PGAM1	0.201609	1.2648	0.277542	0.707733
ENSP00000421288.1;ENSP00000422203.1;ENSP00000353741.5	ENSG00000120705	ETF1	-0.133291	-1.26365	0.277913	0.707733
ENSP00000483795.1;ENSP00000346171.3;ENSP00000307288.5;ENSP00000344006.6	ENSG00000166508	MCM7	-0.609966	-1.42648	0.205073	0.642506
ENSP00000387542.2;ENSP00000417016.1;ENSP00000390667.1;ENSP00000205402.3	ENSG00000091140	DLD	-0.156892	-1.42646	0.205078	0.642506
ENSP00000467735.1;ENSP00000468625.2;ENSP00000466845.1;ENSP00000222214.4	ENSG00000105607	GCDH	0.251327	1.25978	0.279162	0.709641
ENSP00000484958.1;ENSP00000482416.1;ENSP00000370745.1;ENSP00000233084.3	ENSG00000079785	DDX1	0.121371	1.41623	0.207907	0.643257
ENSP00000462927.1;ENSP00000464613.1;ENSP00000464342.1;ENSP00000462609.1;ENSP00000378081.2;ENSP00000252543.3	ENSG00000130255	RPL36	1.59694	1.41571	0.208053	0.643257
ENSP00000497655.1;ENSP00000442962.1;ENSP00000349053.3;ENSP00000340466.4;ENSP00000435306.1	ENSG00000089597	GANAB	-0.282676	-1.32827	0.243466	0.671111
ENSP00000461884.2;ENSP00000460161.2;ENSP00000460028.2;ENSP00000459367.2;ENSP00000459208.2;ENSP00000458815.2;ENSP00000418068.1;ENSP00000480488.1;ENSP00000420485.1;ENSP00000419665.1;ENSP00000419541.1;ENSP00000419388.1;ENSP00000265304.6;ENSP00000461315.1;ENSP00000419579.1	ENSG00000262771	SSBP1	0.0874595	1.4137	0.208613	0.643257
ENSP00000387688.1;ENSP00000495672.1;ENSP00000419117.1;ENSP00000393393.1	ENSG00000182899	RPL35A	-0.121659	-1.41286	0.20885	0.643257
ENSP00000358071.3	ENSG00000107651	SEC23IP	0.150711	1.41077	0.209434	0.643257
ENSP00000410219.3;ENSP00000343629.4;ENSP00000356716.3	ENSG00000117523	PRRC2C	0.259667	1.40678	0.210555	0.643257
ENSP00000406636.2;ENSP00000396413.2;ENSP00000434132.1;ENSP00000360564.4;ENSP00000384569.2;ENSP00000360569.3	ENSG00000116171	SCP2	0.272188	1.40461	0.211167	0.643257
ENSP00000438733.2;ENSP00000369255.1;ENSP00000309477.5	ENSG00000122729	ACO1	0.76679	1.23818	0.286243	0.719913
ENSP00000221566.1	ENSG00000104969	SGTA	-0.265078	-1.40275	0.211694	0.643257
ENSP00000466574.1;ENSP00000466358.1;ENSP00000467362.1;ENSP00000270776.8	ENSG00000142657	PGD	-0.123613	-1.4005	0.212332	0.643257
ENSP00000494750.1;ENSP00000494269.1;ENSP00000349960.4	ENSG00000075624	ACTB	-0.0865946	-1.40048	0.212338	0.643257
ENSP00000339889.5;ENSP00000259335.4;ENSP00000473399.1	ENSG00000136813	ECPAS	0.166531	1.39985	0.212516	0.643257
ENSP00000378886.2;ENSP00000448750.1;ENSP00000448221.1;ENSP00000449428.1	ENSG00000151239	TWF1	-0.126411	-1.399	0.212759	0.643257
ENSP00000415813.2;ENSP00000406802.1;ENSP00000351181.5;ENSP00000386944.3;ENSP00000431049.1	ENSG00000197448	GSTK1	0.114121	1.22849	0.289474	0.724259
ENSP00000360883.4;ENSP00000360876.4	ENSG00000119917	IFIT3	1.00043	1.22402	0.290975	0.724259
ENSP00000485985.1;ENSP00000355803.1;ENSP00000485002.1;ENSP00000355804.4;ENSP00000305230.7	ENSG00000143742	SRP9	-0.419421	-1.22014	0.292284	0.724259
ENSP00000478624.1;ENSP00000351851.6;ENSP00000377298.3;ENSP00000481541.1	ENSG00000137497	NUMA1	-0.138796	-1.38708	0.216174	0.649437
ENSP00000228506.3;ENSP00000438950.1	ENSG00000110917	MLEC	0.143091	1.21626	0.293601	0.725578
ENSP00000491597.1;ENSP00000456232.1;ENSP00000491124.1;ENSP00000268379.4;ENSP00000491833.1;ENSP00000457600.1;ENSP00000492456.1;ENSP00000491755.1;ENSP00000485966.1;ENSP00000457662.1;ENSP00000492844.1;ENSP00000456738.1	ENSG00000284493	UQCRC2	0.237908	1.3804	0.21811	0.653044
ENSP00000385228.1;ENSP00000357676.1;ENSP00000357683.3;ENSP00000357679.4	ENSG00000160679	CHTOP	-0.113569	-1.37819	0.218754	0.653044
ENSP00000360532.3	ENSG00000096401	CDC5L	0.143841	1.37411	0.21995	0.655239
ENSP00000417293.1;ENSP00000419161.1;ENSP00000410396.2	ENSG00000184220	CMSS1	0.139137	1.20289	0.298177	0.730533
ENSP00000347897.5;ENSP00000460871.1	ENSG00000171490	RSL1D1	0.0960511	1.36923	0.221383	0.657298
ENSP00000470792.1;ENSP00000369981.4;ENSP00000269886.2;ENSP00000469766.1;ENSP00000471260.1;ENSP00000404568.2	ENSG00000141985	SH3GL1	-0.363752	-1.36861	0.221566	0.657298
ENSP00000473220.1;ENSP00000472231.1;ENSP00000251453.2;ENSP00000367806.2;ENSP00000468957.1;ENSP00000471983.1	ENSG00000105193	RPS16	0.173313	1.19542	0.300766	0.734188
ENSP00000434333.1;ENSP00000436225.1;ENSP00000436868.1;ENSP00000431150.1;ENSP00000261973.7	ENSG00000119707	RBM25	0.113448	1.19476	0.300995	0.734188
ENSP00000305556.5	ENSG00000169564	PCBP1	0.511468	1.36097	0.223832	0.658822
ENSP00000395448.2;ENSP00000388638.1;ENSP00000369218.4;ENSP00000402303.1;ENSP00000408214.1;ENSP00000406024.1	ENSG00000134453	RBM17	0.166011	1.18841	0.303213	0.734188
ENSP00000246117.3;ENSP00000466678.1	ENSG00000125912	NCLN	0.217168	1.18486	0.30446	0.734188
ENSP00000388332.2;ENSP00000345957.3;ENSP00000359624.1	ENSG00000171858	RPS21	-0.0861694	-1.35658	0.225143	0.658822
ENSP00000478292.1;ENSP00000480865.1;ENSP00000481022.1	ENSG00000085365	SCAMP1	0.151943	1.35369	0.226011	0.658822
ENSP00000283131.3	ENSG00000153147	SMARCA5	0.120257	1.35357	0.226047	0.658822
ENSP00000401480.1;ENSP00000215882.5	ENSG00000100075	SLC25A1	-0.427458	-1.17864	0.306655	0.734188
ENSP00000216605.8;ENSP00000438588.1	ENSG00000100714	MTHFD1	0.134521	1.35135	0.226717	0.658822
ENSP00000349923.4	ENSG00000196976	LAGE3	0.29315	1.17253	0.308825	0.734188
ENSP00000460221.1;ENSP00000458631.1;ENSP00000404290.2;ENSP00000318641.2	ENSG00000262826	INTS3	0.244566	1.34625	0.22826	0.660605
ENSP00000376889.2;ENSP00000451932.1;ENSP00000426976.2;ENSP00000426901.1;ENSP00000425581.1;ENSP00000421064.1;ENSP00000376886.1	ENSG00000011052	NME1-NME2	0.177893	1.16874	0.310178	0.734188
ENSP00000398060.1;ENSP00000386274.1;ENSP00000352706.5	ENSG00000198130	HIBCH	0.109537	1.16539	0.311382	0.734188
ENSP00000399402.2;ENSP00000322706.6	ENSG00000112972	HMGCS1	0.166065	1.1652	0.31145	0.734188
ENSP00000216034.4	ENSG00000100216	TOMM22	0.240459	1.33772	0.230858	0.663478
ENSP00000384525.1;ENSP00000385172.2;ENSP00000375834.2;ENSP00000375832.2;ENSP00000353157.3;ENSP00000385109.1;ENSP00000479861.1;ENSP00000408296.1	ENSG00000168385	SEPT2	-0.118654	-1.1622	0.312528	0.734188
ENSP00000440317.1;ENSP00000382362.3;ENSP00000441875.1;ENSP00000441662.1;ENSP00000412856.1	ENSG00000215021	PHB2	0.175121	1.33747	0.230936	0.663478
ENSP00000369768.4;ENSP00000318687.5;ENSP00000487365.1;ENSP00000396090.3	ENSG00000120694	HSPH1	0.0834504	1.3367	0.231171	0.663478
ENSP00000326880.5;ENSP00000359233.4	ENSG00000117528	ABCD3	0.304431	1.16124	0.312876	0.734188
ENSP00000370286.2;ENSP00000329915.3;ENSP00000398569.1	ENSG00000183527	PSMG1	0.25709	1.15913	0.313638	0.734188
ENSP00000436227.1;ENSP00000436865.1;ENSP00000341885.4	ENSG00000140988	RPS2	0.116338	1.33431	0.231907	0.663478
ENSP00000399165.1;ENSP00000387647.1;ENSP00000445757.2;ENSP00000372335.3;ENSP00000396996.1;ENSP00000410154.1;ENSP00000405119.1;ENSP00000395761.1	ENSG00000185049	NELFA	1.5763	1.15831	0.313934	0.734188
ENSP00000392099.1;ENSP00000400842.2;ENSP00000399168.2;ENSP00000491291.1;ENSP00000436637.1;ENSP00000433897.1;ENSP00000411954.1;ENSP00000403471.1;ENSP00000401443.1;ENSP00000398100.1;ENSP00000491196.1;ENSP00000405931.1;ENSP00000399675.1;ENSP00000412426.1;ENSP00000407494.1;ENSP00000407051.1;ENSP00000400410.1;ENSP00000391250.1;ENSP00000415025.2;ENSP00000405365.2;ENSP00000405178.2;ENSP00000388208.2;ENS…	ENSG00000223532	HLA-B	-0.29458	-1.33365	0.232109	0.663478
ENSP00000494188.1;ENSP00000455917.1;ENSP00000455800.2;ENSP00000455700.1;ENSP00000400452.2;ENSP00000485952.1;ENSP00000378661.3;ENSP00000455857.1;ENSP00000496166.1;ENSP00000457468.2;ENSP00000457643.1;ENSP00000456020.1;ENSP00000454499.1;ENSP00000455455.1	ENSG00000149925	ALDOA	0.107234	1.33337	0.232197	0.663478
ENSP00000343873.4;ENSP00000264663.5;ENSP00000427670.1;ENSP00000421886.1;ENSP00000426343.1	ENSG00000112992	NNT	0.0910882	1.33178	0.232686	0.663478
ENSP00000321259.3;ENSP00000437098.1	ENSG00000177156	TALDO1	0.127469	1.33062	0.233045	0.663478
ENSP00000360887.5;ENSP00000360890.3;ENSP00000254029.3;ENSP00000360914.3	ENSG00000131725	WDR44	-0.351501	-1.14937	0.317186	0.734188
ENSP00000395050.1;ENSP00000410346.1;ENSP00000361291.1;ENSP00000361298.4	ENSG00000142945	KIF2C	0.122735	1.14726	0.317961	0.734188
ENSP00000416739.2;ENSP00000395449.2	ENSG00000004700	RECQL	-0.103086	-1.32357	0.235232	0.6668
ENSP00000412701.1;ENSP00000000233.5	ENSG00000004059	ARF5	0.155534	1.31776	0.23705	0.668348
ENSP00000356504.1;ENSP00000352918.6;ENSP00000345361.2;ENSP00000259477.6;ENSP00000294742.6	ENSG00000162704	ARPC5	0.202459	1.13961	0.320774	0.734188
ENSP00000329662.4	ENSG00000184897	H1FX	0.136215	1.31578	0.237671	0.668773
ENSP00000398172.1;ENSP00000395183.1;ENSP00000333664.8	ENSG00000060971	ACAA1	-0.189304	-1.13197	0.323609	0.734188
ENSP00000353204.3;ENSP00000486709.1;ENSP00000331699.6;ENSP00000330516.7;ENSP00000330896.7;ENSP00000385726.1;ENSP00000381031.2;ENSP00000400142.2	ENSG00000182944	EWSR1	0.179342	1.30999	0.239501	0.671111
ENSP00000488901.1;ENSP00000431460.1;ENSP00000488275.1;ENSP00000488026.1;ENSP00000435697.1;ENSP00000431763.1;ENSP00000432881.1	ENSG00000273594	EEF1D	0.194008	1.30439	0.241278	0.671111
ENSP00000418571.2;ENSP00000442464.1;ENSP00000443227.1;ENSP00000392934.1	ENSG00000144959	NCEH1	-0.530027	-1.12074	0.327816	0.734188
ENSP00000386541.3	ENSG00000115233	PSMD14	0.188549	1.12054	0.327891	0.734188
ENSP00000352019.2;ENSP00000275603.4	ENSG00000146731	CCT6A	-0.0940578	-1.30069	0.242462	0.671111
ENSP00000370023.3;ENSP00000438039.2;ENSP00000495353.1;ENSP00000495560.1;ENSP00000493996.1	ENSG00000084754	HADHA	0.174595	1.29943	0.242865	0.671111
ENSP00000402544.1;ENSP00000398159.1;ENSP00000416516.2;ENSP00000400246.1;ENSP00000402264.2;ENSP00000386806.1;ENSP00000325905.6	ENSG00000115875	SRSF7	-0.149307	-1.11867	0.328596	0.734188
ENSP00000315122.3;ENSP00000287295.3;ENSP00000446113.2;ENSP00000402535.2	ENSG00000156709	AIFM1	0.158199	1.29863	0.243121	0.671111
ENSP00000356520.3	ENSG00000135829	DHX9	0.232279	1.29793	0.243346	0.671111
ENSP00000479438.1;ENSP00000351141.4	ENSG00000146457	WTAP	-0.107654	-1.11514	0.329934	0.734188
ENSP00000225655.5;ENSP00000465019.1;ENSP00000460363.1	ENSG00000108518	PFN1	0.124667	1.28672	0.246972	0.676199
ENSP00000445393.2;ENSP00000306881.6;ENSP00000452575.1;ENSP00000486142.1;ENSP00000451924.1;ENSP00000451999.1;ENSP00000447489.2;ENSP00000451230.1;ENSP00000450819.1;ENSP00000444193.1	ENSG00000100934	SEC23A	0.19204	1.10378	0.334267	0.736173
ENSP00000494675.1;ENSP00000428268.2;ENSP00000373709.6;ENSP00000381565.5;ENSP00000373706.4;ENSP00000253811.7	ENSG00000131504	DIAPH1	0.371958	1.09546	0.337475	0.740049
ENSP00000446215.1;ENSP00000376176.2;ENSP00000376174.3;ENSP00000396127.3;ENSP00000437950.1;ENSP00000444042.1	ENSG00000132341	RAN	-0.0878688	-1.27715	0.250106	0.677802
ENSP00000476193.1;ENSP00000391350.1;ENSP00000367969.1;ENSP00000367992.3	ENSG00000139684	ESD	-0.136506	-1.27704	0.250141	0.677802
ENSP00000285968.6	ENSG00000155561	NUP205	0.154654	1.27472	0.250908	0.677802
ENSP00000453166.1;ENSP00000380734.2;ENSP00000453926.1	ENSG00000171262	FAM98B	0.114651	1.08912	0.339939	0.743082
ENSP00000438061.1;ENSP00000400433.2;ENSP00000349573.4;ENSP00000348345.3;ENSP00000338477.3	ENSG00000169813	HNRNPF	0.0856533	1.27308	0.251448	0.677802
ENSP00000360937.4;ENSP00000360939.5	ENSG00000162368	CMPK1	-0.166631	-1.27043	0.252327	0.677802
ENSP00000300027.8;ENSP00000310842.7	ENSG00000140525	FANCI	0.174295	1.07898	0.343912	0.743115
ENSP00000355890.3;ENSP00000477245.1	ENSG00000136628	EPRS	0.091289	1.26455	0.254285	0.681772
ENSP00000404912.2;ENSP00000393448.2;ENSP00000296503.5;ENSP00000423001.1	ENSG00000164104	HMGB2	-0.159218	-1.26213	0.255094	0.682654
ENSP00000228740.2;ENSP00000395051.2;ENSP00000449958.1	ENSG00000111144	LTA4H	1.14886	1.25888	0.256185	0.683237
ENSP00000369786.3;ENSP00000369785.5	ENSG00000087842	PIR	0.14618	1.06905	0.347845	0.744405
ENSP00000407885.2;ENSP00000393963.2;ENSP00000363647.4;ENSP00000484508.1	ENSG00000233450	KIFC1	0.193852	1.06808	0.34823	0.744405
ENSP00000306003.4	ENSG00000169020	ATP5ME	0.0921006	1.25036	0.259066	0.688098
ENSP00000238688.5;ENSP00000450909.1;ENSP00000478794.1;ENSP00000450770.1;ENSP00000452057.1;ENSP00000450849.1	ENSG00000119705	SLIRP	0.106936	1.06137	0.350912	0.747079
ENSP00000482909.1;ENSP00000355011.4;ENSP00000357673.4	ENSG00000143621	ILF2	0.104581	1.24628	0.260454	0.689209
ENSP00000298556.7	ENSG00000165704	HPRT1	0.187023	1.1464	0.3053	0.734188
ENSP00000473187.1;ENSP00000332373.10;ENSP00000470915.1;ENSP00000472286.1;ENSP00000389380.1;ENSP00000337926.5;ENSP00000472914.1	ENSG00000064607	SUGP2	0.432872	1.05464	0.353621	0.749993
ENSP00000270586.3	ENSG00000142507	PSMB6	0.0920192	1.242	0.261919	0.690137
ENSP00000364403.3;ENSP00000404897.1	ENSG00000127481	UBR4	0.201766	1.24142	0.262118	0.690137
ENSP00000452140.1;ENSP00000452225.1;ENSP00000262238.4	ENSG00000100811	YY1	-0.34867	-1.05144	0.354918	0.75009
ENSP00000415935.1;ENSP00000236959.9	ENSG00000138363	ATIC	0.0920929	1.23996	0.26262	0.690137
ENSP00000385923.3;ENSP00000385211.1	ENSG00000104805	NUCB1	0.349892	1.23889	0.262988	0.690137
ENSP00000412663.1;ENSP00000222330.3	ENSG00000105723	GSK3A	-0.126754	-1.04899	0.355913	0.75009
ENSP00000305653.2	ENSG00000168924	LETM1	0.114954	1.23817	0.263233	0.690137
ENSP00000438178.2;ENSP00000358140.3	ENSG00000107581	EIF3A	-0.105483	-1.0458	0.35721	0.75009
ENSP00000393525.1;ENSP00000321584.4	ENSG00000178035	IMPDH2	-0.192584	-1.23455	0.264482	0.690863
ENSP00000486798.1;ENSP00000485772.1;ENSP00000431800.1;ENSP00000310040.4	ENSG00000280606	EIF3F	0.368387	1.0428	0.358434	0.75009
ENSP00000456420.1;ENSP00000454381.1;ENSP00000471148.1;ENSP00000456638.1;ENSP00000261890.2;ENSP00000333547.5;ENSP00000455567.1	ENSG00000103769	RAB11A	0.698345	1.23239	0.265231	0.691547
ENSP00000364286.1;ENSP00000264202.7;ENSP00000401010.1;ENSP00000364284.1	ENSG00000077549	CAPZB	0.196082	1.03974	0.359689	0.75009
ENSP00000452803.1;ENSP00000453373.1;ENSP00000453219.1;ENSP00000442594.1;ENSP00000454141.1;ENSP00000319233.8;ENSP00000415057.3;ENSP00000453107.1;ENSP00000453083.1;ENSP00000453435.1;ENSP00000394717.2;ENSP00000485965.1;ENSP00000453760.1;ENSP00000452871.1;ENSP00000452933.1;ENSP00000452881.1;ENSP00000453081.1	ENSG00000140332	TLE3	-0.151142	-1.03857	0.360168	0.75009
ENSP00000482026.1;ENSP00000254821.6;ENSP00000359958.3	ENSG00000132485	ZRANB2	-0.180695	-1.2232	0.268434	0.696392
ENSP00000357194.4;ENSP00000354525.2	ENSG00000143314	MRPL24	-0.100498	-1.03056	0.363475	0.750431
ENSP00000374198.3;ENSP00000253925.7;ENSP00000496327.1;ENSP00000490647.1;ENSP00000434445.1	ENSG00000131626	PPFIA1	-0.102389	-1.02936	0.363969	0.750431
ENSP00000426383.1;ENSP00000428707.1;ENSP00000261813.4	ENSG00000113068	PFDN1	-0.104303	-1.22098	0.269213	0.696392
ENSP00000372133.4;ENSP00000341459.8;ENSP00000454516.1;ENSP00000315650.6;ENSP00000338718.4;ENSP00000378917.2;ENSP00000457613.1	ENSG00000168488	ATXN2L	0.168124	1.22031	0.269449	0.696392
ENSP00000479035.1;ENSP00000375635.1;ENSP00000485017.1;ENSP00000484896.1;ENSP00000483929.1;ENSP00000482626.1;ENSP00000481654.1;ENSP00000481201.1;ENSP00000480726.1;ENSP00000480725.1;ENSP00000480434.1;ENSP00000324122.4;ENSP00000484834.1;ENSP00000484151.1;ENSP00000483982.1;ENSP00000483382.1;ENSP00000481708.1;ENSP00000480636.1;ENSP00000479700.1;ENSP00000478804.1;ENSP00000477787.1;ENSP00000405166.2	ENSG00000275885	PRPF31	0.101044	1.22005	0.269539	0.696392
ENSP00000416060.2;ENSP00000413554.2;ENSP00000407310.2;ENSP00000407181.2;ENSP00000389299.2;ENSP00000373080.4;ENSP00000365694.2	ENSG00000227804	PPP1R10	0.428595	1.02753	0.36473	0.750431
ENSP00000470560.1;ENSP00000476966.2;ENSP00000480420.1	ENSG00000126749	EMG1	0.14371	1.02559	0.365535	0.750431
ENSP00000432660.1;ENSP00000309629.5;ENSP00000433910.1;ENSP00000433131.1;ENSP00000432226.1;ENSP00000432155.1;ENSP00000436431.1;ENSP00000431696.1;ENSP00000436899.1;ENSP00000433308.1;ENSP00000432153.1	ENSG00000172757	CFL1	-0.0828322	-1.21605	0.270952	0.69877
ENSP00000463393.1;ENSP00000484017.1	ENSG00000265808	SEC22B	0.158103	1.21383	0.271736	0.699262
ENSP00000424576.1;ENSP00000495128.1;ENSP00000342181.5	ENSG00000174780	SRP72	-0.170625	-1.21188	0.272429	0.699262
ENSP00000435508.1;ENSP00000328023.5	ENSG00000182934	SRPRA	0.172045	1.20996	0.273111	0.699262
ENSP00000359727.4	ENSG00000112208	BAG2	0.286673	1.01263	0.370966	0.755218
ENSP00000343321.4;ENSP00000307280.4;ENSP00000379210.1;ENSP00000292327.4	ENSG00000168530	MYL1	-0.15098	-1.20255	0.275755	0.704763
ENSP00000446829.2;ENSP00000448177.1;ENSP00000450369.2;ENSP00000449426.1;ENSP00000448253.2;ENSP00000446945.2;ENSP00000352842.5;ENSP00000309438.7;ENSP00000345771.6;ENSP00000496597.1	ENSG00000152556	PFKM	0.284442	1.00725	0.373242	0.758269
ENSP00000240423.4;ENSP00000400774.1;ENSP00000407308.1	ENSG00000121152	NCAPH	-0.0956552	-1.00328	0.374927	0.758269
ENSP00000496342.1;ENSP00000482674.1;ENSP00000479284.1;ENSP00000477527.1;ENSP00000476136.1;ENSP00000358151.2;ENSP00000342886.2;ENSP00000274764.2	ENSG00000285449	HIST3H2BB	0.26472	1.00163	0.375629	0.758269
ENSP00000362308.5	ENSG00000131171	SH3BGRL	-0.242828	-1.00155	0.375666	0.758269
ENSP00000403330.1;ENSP00000398232.2;ENSP00000391923.1;ENSP00000387063.1;ENSP00000386965.1;ENSP00000386315.1;ENSP00000263867.4	ENSG00000042493	CAPG	-0.0947238	-0.996693	0.37774	0.760296
ENSP00000362413.4;ENSP00000496140.1	ENSG00000102144	PGK1	0.0819089	1.19065	0.280054	0.710636
ENSP00000451460.1;ENSP00000376620.2;ENSP00000347495.2;ENSP00000451887.1;ENSP00000351481.4;ENSP00000339485.5	ENSG00000140105	WARS	0.327085	0.993623	0.379057	0.760611
ENSP00000386731.1;ENSP00000264170.4;ENSP00000387296.1;ENSP00000484801.1;ENSP00000364928.2	ENSG00000115919	KYNU	0.224193	1.18438	0.282341	0.715164
ENSP00000322439.3	ENSG00000178952	TUFM	0.139229	1.18049	0.283768	0.716542
ENSP00000449454.2;ENSP00000311186.6;ENSP00000440045.2	ENSG00000174437	ATP2A2	-0.508911	-1.18015	0.283894	0.716542
ENSP00000475634.1;ENSP00000473655.1;ENSP00000399457.3;ENSP00000364188.3	ENSG00000244038	DDOST	0.095328	0.980555	0.384711	0.763736
ENSP00000426560.1;ENSP00000422909.1;ENSP00000421757.1;ENSP00000319501.6	ENSG00000109814	UGDH	0.124311	0.979264	0.385273	0.763736
ENSP00000371169.4;ENSP00000412000.2	ENSG00000120158	RCL1	0.173528	0.977817	0.385904	0.763736
ENSP00000497061.1;ENSP00000355465.1;ENSP00000355464.1	ENSG00000153207	AHCTF1	0.414504	1.17533	0.285669	0.719744
ENSP00000439084.1;ENSP00000365803.2;ENSP00000446108.1;ENSP00000265641.4	ENSG00000110090	CPT1A	-0.158451	-1.17218	0.286837	0.720132
ENSP00000362411.3;ENSP00000362409.3	ENSG00000136830	FAM129B	0.311231	0.971692	0.388586	0.763736
ENSP00000313490.6;ENSP00000443244.2	ENSG00000178921	PFAS	-0.0925429	-0.965701	0.391226	0.764998
ENSP00000393621.1;ENSP00000398826.1;ENSP00000354513.2;ENSP00000419673.1;ENSP00000376826.2;ENSP00000395710.1;ENSP00000354826.2;ENSP00000407522.1;ENSP00000411476.2	ENSG00000122786	CALD1	-0.090798	-1.16279	0.290342	0.724259
ENSP00000495282.1;ENSP00000491271.1;ENSP00000426275.1;ENSP00000496484.1;ENSP00000492211.1;ENSP00000397797.2;ENSP00000377082.4;ENSP00000349168.5;ENSP00000495786.1;ENSP00000492076.1;ENSP00000327539.6;ENSP00000427388.1;ENSP00000424087.1;ENSP00000429661.1;ENSP00000421695.1;ENSP00000430970.1;ENSP00000423140.1;ENSP00000426518.1;ENSP00000427408.1;ENSP00000420850.1;ENSP00000425732.1;ENSP00000496141.1;ENS…	ENSG00000284254	HNRNPH1	-0.109547	-1.16134	0.290885	0.724259
ENSP00000416395.2;ENSP00000452079.1;ENSP00000370750.4	ENSG00000072042	RDH11	0.423217	0.959245	0.394087	0.765464
ENSP00000215582.4	ENSG00000099812	MISP	0.337986	0.958735	0.394314	0.765464
ENSP00000258091.5;ENSP00000437824.1;ENSP00000412996.1	ENSG00000135624	CCT7	0.120476	1.15958	0.291547	0.724259
ENSP00000335321.5	ENSG00000115524	SF3B1	-0.120424	-1.15877	0.291852	0.724259
ENSP00000371172.4;ENSP00000426334.1;ENSP00000421242.1;ENSP00000379840.3;ENSP00000425222.1;ENSP00000422864.1;ENSP00000421656.1;ENSP00000427045.1;ENSP00000424825.1;ENSP00000424645.1;ENSP00000424437.1;ENSP00000316891.7;ENSP00000425631.1	ENSG00000064042	LIMCH1	-0.760635	-1.05225	0.342518	0.743082
ENSP00000465216.1;ENSP00000342374.2;ENSP00000468247.1	ENSG00000125743	SNRPD2	-0.132379	-1.1569	0.292558	0.724259
ENSP00000363041.4	ENSG00000122873	CISD1	-0.250878	-0.952374	0.397152	0.767001
ENSP00000361845.3	ENSG00000084073	ZMPSTE24	-0.10793	-0.951675	0.397465	0.767001
ENSP00000279146.3;ENSP00000476993.1;ENSP00000434982.2	ENSG00000110711	AIP	0.125094	1.15056	0.294956	0.727661
ENSP00000351811.5	ENSG00000038358	EDC4	-0.253619	-0.944019	0.400907	0.767001
ENSP00000364912.3	ENSG00000065526	SPEN	0.267982	0.943594	0.401099	0.767001
ENSP00000363574.3;ENSP00000363559.3;ENSP00000363566.3	ENSG00000242372	EIF6	0.12387	1.14698	0.296321	0.72976
ENSP00000465635.1;ENSP00000466050.1;ENSP00000466169.1;ENSP00000465143.1;ENSP00000468569.1;ENSP00000306902.5;ENSP00000253099.5;ENSP00000377334.2	ENSG00000105364	MRPL4	0.175026	0.942756	0.401477	0.767001
ENSP00000303145.4;ENSP00000450726.1	ENSG00000170348	TMED10	-0.126241	-0.940153	0.402654	0.767001
ENSP00000265838.4	ENSG00000075239	ACAT1	-0.0937189	-1.1442	0.297382	0.730533
ENSP00000483234.1;ENSP00000482008.1;ENSP00000478653.1;ENSP00000382274.4;ENSP00000331851.6;ENSP00000287667.7;ENSP00000484978.1;ENSP00000483827.1;ENSP00000480539.1;ENSP00000477502.1;ENSP00000370883.3;ENSP00000263012.6;ENSP00000483204.1;ENSP00000479933.1;ENSP00000439970.1	ENSG00000278087	NOMO3	0.473338	1.14293	0.297869	0.730533
ENSP00000362712.3;ENSP00000362711.1	ENSG00000084652	TXLNA	-0.192292	-0.93759	0.403817	0.767001
ENSP00000329357.4;ENSP00000457804.1;ENSP00000404263.2	ENSG00000185591	SP1	-0.0925884	-0.937038	0.404068	0.767001
ENSP00000310723.2	ENSG00000174243	DDX23	-0.103993	-0.935225	0.404892	0.767001
ENSP00000387925.1;ENSP00000495694.1;ENSP00000495696.1;ENSP00000405590.2;ENSP00000493759.1;ENSP00000483260.1;ENSP00000416692.1;ENSP00000390193.1;ENSP00000388529.1;ENSP00000346867.5;ENSP00000309334.4;ENSP00000398788.2;ENSP00000411176.1	ENSG00000174748	RPL15	0.131129	0.932056	0.406336	0.767001
ENSP00000426176.2;ENSP00000428120.2;ENSP00000261413.5;ENSP00000426941.1	ENSG00000113048	MRPS27	-0.125051	-0.930163	0.407201	0.767001
ENSP00000412682.3;ENSP00000379721.3;ENSP00000302239.4;ENSP00000454003.1	ENSG00000138592	USP8	0.785346	0.929376	0.407561	0.767001
ENSP00000310668.5;ENSP00000458101.1;ENSP00000454587.1;ENSP00000457902.1;ENSP00000456264.1;ENSP00000455210.1;ENSP00000454285.1;ENSP00000458039.1;ENSP00000440235.1	ENSG00000102900	NUP93	0.558276	1.13211	0.302041	0.734188
ENSP00000356903.4;ENSP00000356901.1;ENSP00000356902.1;ENSP00000271469.3	ENSG00000117143	UAP1	-0.132723	-0.925875	0.409166	0.767001
ENSP00000258962.4;ENSP00000463042.1;ENSP00000463235.2;ENSP00000463223.1;ENSP00000462215.1;ENSP00000462616.1	ENSG00000136450	SRSF1	0.329352	0.925088	0.409527	0.767001
ENSP00000370808.5	ENSG00000169100	SLC25A6	-0.159963	-0.924478	0.409808	0.767001
ENSP00000490326.1;ENSP00000490214.1;ENSP00000489993.1;ENSP00000376056.2;ENSP00000376055.1;ENSP00000236957.5	ENSG00000283391	EEF1B2	-0.0866253	-1.12936	0.303109	0.734188
ENSP00000362334.3	ENSG00000126067	PSMB2	0.552629	0.92146	0.411197	0.767001
ENSP00000429621.1;ENSP00000428112.1;ENSP00000276461.5	ENSG00000147475	ERLIN2	0.119128	1.12732	0.303904	0.734188
ENSP00000308405.4;ENSP00000296417.5;ENSP00000342714.3;ENSP00000340708.3;ENSP00000222690.6;ENSP00000406901.1	ENSG00000105968	H2AFV	0.282197	0.919292	0.412198	0.767001
ENSP00000416479.1;ENSP00000387279.1;ENSP00000386270.1;ENSP00000307786.2	ENSG00000172115	CYCS	-0.163847	-1.12367	0.305332	0.734188
ENSP00000361926.4	ENSG00000137161	CNPY3	0.457017	1.12189	0.306027	0.734188
ENSP00000267064.4;ENSP00000302919.4;ENSP00000377591.3;ENSP00000449396.1	ENSG00000139613	SMARCC2	0.0913919	0.913414	0.414922	0.767981
ENSP00000420311.2;ENSP00000377865.1;ENSP00000463014.1;ENSP00000367336.3;ENSP00000377866.1;ENSP00000462773.1	ENSG00000125691	RPL23	-0.110737	-0.913197	0.415022	0.767981
ENSP00000370589.3	ENSG00000101361	NOP56	0.110329	0.913102	0.415066	0.767981
ENSP00000341289.4	ENSG00000188229	TUBB4B	-0.075473	-1.12005	0.306748	0.734188
ENSP00000371095.4;ENSP00000300278.2;ENSP00000399783.1;ENSP00000348984.4	ENSG00000159140	SON	0.144244	0.903249	0.419667	0.77247
ENSP00000413589.1;ENSP00000409249.1;ENSP00000403868.1;ENSP00000401546.1;ENSP00000400108.1;ENSP00000399280.1;ENSP00000383378.1;ENSP00000379672.1;ENSP00000410829.2;ENSP00000410071.2;ENSP00000406811.2;ENSP00000401317.2;ENSP00000400663.2;ENSP00000399155.2;ENSP00000373058.4;ENSP00000339001.7;ENSP00000416480.1;ENSP00000414479.1;ENSP00000407673.1;ENSP00000406981.1;ENSP00000403213.1;ENSP00000399046.1;ENS…	ENSG00000232421	TUBB	-0.0821079	-1.11273	0.30964	0.734188
ENSP00000357283.4;ENSP00000357284.2;ENSP00000357282.3;ENSP00000292304.3;ENSP00000355292.5;ENSP00000421821.1;ENSP00000395597.2;ENSP00000357280.1	ENSG00000160789	LMNA	-0.0744511	-1.11097	0.310335	0.734188
ENSP00000351446.3;ENSP00000477000.1;ENSP00000477449.1	ENSG00000196363	WDR5	0.115647	0.900354	0.421027	0.77397
ENSP00000458665.1;ENSP00000484849.1;ENSP00000343809.4;ENSP00000333769.3;ENSP00000473528.1;ENSP00000473393.1;ENSP00000495088.1;ENSP00000473664.1;ENSP00000478958.1;ENSP00000344707.3	ENSG00000172270	BSG	-0.219457	-1.10957	0.31089	0.734188
ENSP00000463227.1;ENSP00000284073.2	ENSG00000153944	MSI2	-0.110158	-0.89899	0.421669	0.774149
ENSP00000442725.1;ENSP00000223500.7	ENSG00000086065	CHMP5	0.174236	0.897759	0.422249	0.774214
ENSP00000474710.1;ENSP00000475080.1;ENSP00000385410.1;ENSP00000359024.5	ENSG00000166197	NOLC1	0.140815	1.10708	0.31188	0.734188
ENSP00000462284.1;ENSP00000378168.2;ENSP00000322777.6;ENSP00000464366.1;ENSP00000378165.4;ENSP00000340029.6	ENSG00000010244	ZNF207	-0.345162	-1.10705	0.311893	0.734188
ENSP00000423068.1;ENSP00000421015.2;ENSP00000264908.6	ENSG00000138772	ANXA3	-0.105652	-0.896532	0.422828	0.774277
ENSP00000464510.1;ENSP00000408482.1;ENSP00000437452.1;ENSP00000473048.1;ENSP00000472545.1;ENSP00000472264.1;ENSP00000471622.1;ENSP00000471464.1;ENSP00000471062.1;ENSP00000470507.1;ENSP00000470419.1;ENSP00000396910.1;ENSP00000388107.1;ENSP00000441238.1;ENSP00000438289.1;ENSP00000439492.1;ENSP00000437475.1;ENSP00000445337.1;ENSP00000385659.1;ENSP00000383981.3;ENSP00000272317.6;ENSP00000442800.1;ENS…	ENSG00000170315	UBB	0.087127	1.1053	0.312592	0.734188
ENSP00000378568.2;ENSP00000359987.1;ENSP00000359989.1;ENSP00000359988.3	ENSG00000116754	SRSF11	0.139088	0.89294	0.424526	0.776305
ENSP00000407602.2;ENSP00000379083.3;ENSP00000353375.6	ENSG00000047849	MAP4	-0.0870291	-1.09981	0.31479	0.734188
ENSP00000323856.4;ENSP00000381756.2;ENSP00000347044.2;ENSP00000348702.3;ENSP00000346602.3;ENSP00000350277.2;ENSP00000434583.1;ENSP00000388180.2;ENSP00000433982.2	ENSG00000178209	PLEC	-0.0740957	-1.09778	0.315604	0.734188
ENSP00000346242.4;ENSP00000222553.3	ENSG00000105835	NAMPT	0.0860463	0.88551	0.428058	0.776305
ENSP00000274311.2	ENSG00000152684	PELO	0.210793	0.885206	0.428203	0.776305
ENSP00000367608.4	ENSG00000107159	CA9	0.300899	0.884554	0.428514	0.776305
ENSP00000381216.2;ENSP00000478033.1	ENSG00000088247	KHSRP	0.134115	1.09639	0.316167	0.734188
ENSP00000333811.5;ENSP00000436186.1;ENSP00000478756.1;ENSP00000396937.2;ENSP00000433115.1;ENSP00000433364.1	ENSG00000185627	PSMD13	0.638261	0.88392	0.428817	0.776305
ENSP00000416511.2;ENSP00000415212.2;ENSP00000409167.2;ENSP00000404318.2;ENSP00000396484.2;ENSP00000387429.2;ENSP00000373060.4;ENSP00000365588.3	ENSG00000225589	MDC1	0.186174	0.882975	0.429268	0.776305
ENSP00000306330.3	ENSG00000170027	YWHAG	-0.0761021	-1.09516	0.316663	0.734188
ENSP00000317606.2;ENSP00000365773.3	ENSG00000135069	PSAT1	0.180878	1.09393	0.317157	0.734188
ENSP00000490634.1;ENSP00000473334.1;ENSP00000358921.4	ENSG00000138107	ACTR1A	-0.320812	-0.880502	0.430452	0.776305
ENSP00000486061.1;ENSP00000419499.1;ENSP00000420247.1;ENSP00000420683.1;ENSP00000296048.6;ENSP00000340736.4	ENSG00000163754	GYG1	0.815794	1.09308	0.317503	0.734188
ENSP00000431297.1;ENSP00000342408.6;ENSP00000261443.5;ENSP00000432958.1;ENSP00000351329.4;ENSP00000358543.1;ENSP00000481762.1;ENSP00000407724.2	ENSG00000009307	CSDE1	0.091763	0.879507	0.430928	0.776305
ENSP00000300107.3	ENSG00000166855	CLPX	0.238113	0.877004	0.43213	0.776305
ENSP00000261942.6	ENSG00000113194	FAF2	-0.138922	-0.875858	0.432681	0.776314
ENSP00000360711.4;ENSP00000360712.1;ENSP00000224073.1	ENSG00000107223	EDF1	0.128411	1.0885	0.319358	0.734188
ENSP00000361471.1;ENSP00000361469.2;ENSP00000253004.6	ENSG00000130707	ASS1	0.087392	1.08843	0.319386	0.734188
ENSP00000474611.1;ENSP00000378532.1;ENSP00000362480.1;ENSP00000263559.6	ENSG00000122958	VPS26A	0.104315	0.87115	0.434952	0.779386
ENSP00000487713.1;ENSP00000436933.1;ENSP00000488200.1;ENSP00000433412.1;ENSP00000487710.1;ENSP00000434448.1;ENSP00000488663.1;ENSP00000488233.1;ENSP00000436542.1;ENSP00000434691.1;ENSP00000487745.1;ENSP00000433611.1;ENSP00000487680.1;ENSP00000483527.1;ENSP00000479653.1;ENSP00000478340.2;ENSP00000434872.1;ENSP00000388261.2;ENSP00000378551.3;ENSP00000317399.6;ENSP00000437276.1;ENSP00000436045.1;ENS…	ENSG00000273594	EEF1D	0.0749586	1.08505	0.320763	0.734188
ENSP00000313705.5;ENSP00000393460.1;ENSP00000303758.4	ENSG00000169641	LUZP1	-0.253261	-0.870036	0.435491	0.779386
ENSP00000407034.1;ENSP00000389047.1;ENSP00000361152.5;ENSP00000262746.1	ENSG00000117450	PRDX1	0.0699019	1.08374	0.321299	0.734188
ENSP00000400107.1;ENSP00000362946.4	ENSG00000119396	RAB14	-0.366237	-1.08224	0.321911	0.734188
ENSP00000234170.5	ENSG00000115816	CEBPZ	0.116285	0.864905	0.437979	0.779678
ENSP00000434204.1;ENSP00000374296.3;ENSP00000434150.1;ENSP00000340329.4;ENSP00000431373.1;ENSP00000431581.1	ENSG00000135387	CAPRIN1	-0.119481	-1.07849	0.32345	0.734188
ENSP00000316042.4	ENSG00000177733	HNRNPA0	-0.136614	-1.07682	0.324137	0.734188
ENSP00000346762.3	ENSG00000197157	SND1	0.088096	1.07548	0.324689	0.734188
ENSP00000227503.9;ENSP00000366611.3;ENSP00000334414.5;ENSP00000366607.3;ENSP00000486693.1;ENSP00000407962.1	ENSG00000168066	SF1	-0.350147	-1.07515	0.324823	0.734188
ENSP00000302961.2;ENSP00000481686.1	ENSG00000170606	HSPA4	0.0690298	1.07342	0.325535	0.734188
ENSP00000252593.6	ENSG00000130303	BST2	-0.126164	-0.856207	0.442223	0.783671
ENSP00000286713.2;ENSP00000339607.2	ENSG00000148175	STOM	-0.182388	-1.07275	0.325814	0.734188
ENSP00000479978.1;ENSP00000480771.1;ENSP00000481330.1;ENSP00000481206.1;ENSP00000479219.1;ENSP00000480690.1;ENSP00000492196.1;ENSP00000313129.3;ENSP00000486989.1;ENSP00000481867.1;ENSP00000432132.1;ENSP00000484722.1;ENSP00000482191.1;ENSP00000491203.1;ENSP00000240185.3;ENSP00000478249.1;ENSP00000465888.2;ENSP00000481737.1;ENSP00000482559.1;ENSP00000465240.1;ENSP00000491085.1;ENSP00000497327.1;ENS…	ENSG00000120948	TARDBP	-0.219395	-1.07132	0.326404	0.734188
ENSP00000357879.3;ENSP00000357876.4;ENSP00000388089.1	ENSG00000159352	PSMD4	0.174646	1.0705	0.326744	0.734188
ENSP00000441968.1;ENSP00000360869.3	ENSG00000185745	IFIT1	0.521584	0.848922	0.445804	0.786686
ENSP00000358635.3;ENSP00000347380.6;ENSP00000484577.1;ENSP00000397782.1	ENSG00000135316	SYNCRIP	-0.0672969	-1.06633	0.328474	0.734188
ENSP00000300289.5	ENSG00000167004	PDIA3	-0.0966854	-1.06314	0.329804	0.734188
ENSP00000468159.1;ENSP00000465882.1;ENSP00000253108.3;ENSP00000465933.1;ENSP00000466860.1	ENSG00000130811	EIF3G	-0.247224	-1.05975	0.331223	0.734188
ENSP00000488479.1;ENSP00000405912.1;ENSP00000483728.1;ENSP00000369915.4;ENSP00000487984.1;ENSP00000481412.1;ENSP00000478654.1;ENSP00000436397.1;ENSP00000488875.1;ENSP00000433512.1;ENSP00000488709.1;ENSP00000437130.1;ENSP00000488208.1;ENSP00000431799.1;ENSP00000487825.1;ENSP00000432126.1;ENSP00000488770.1;ENSP00000434759.1;ENSP00000436488.2;ENSP00000488420.1;ENSP00000435327.1;ENSP00000488498.1;ENS…	ENSG00000273562	NAP1L4	0.155375	1.05958	0.331296	0.734188
ENSP00000387672.2;ENSP00000405282.2;ENSP00000427672.1;ENSP00000377977.2;ENSP00000343205.2;ENSP00000422518.1;ENSP00000377979.2;ENSP00000231509.3	ENSG00000113580	NR3C1	-0.100762	-0.840147	0.450149	0.786686
ENSP00000494247.1;ENSP00000493829.1;ENSP00000493619.1;ENSP00000494574.1;ENSP00000496543.1;ENSP00000349508.3;ENSP00000496358.1;ENSP00000496163.1;ENSP00000440542.2;ENSP00000493471.1;ENSP00000494456.1;ENSP00000440392.1;ENSP00000496634.1;ENSP00000496291.1;ENSP00000494981.1;ENSP00000494126.1;ENSP00000496233.1;ENSP00000495233.1;ENSP00000494571.1;ENSP00000496707.1;ENSP00000495816.1;ENSP00000493629.2	ENSG00000111642	CHD4	-0.165619	-1.05914	0.33148	0.734188
ENSP00000318177.9	ENSG00000107164	FUBP3	0.16738	1.05913	0.331483	0.734188
ENSP00000478061.1	ENSG00000277443	MARCKS	-0.0917413	-1.05894	0.331563	0.734188
ENSP00000484581.1;ENSP00000482255.1;ENSP00000480256.1;ENSP00000479808.1;ENSP00000479501.1;ENSP00000478930.1;ENSP00000477623.1;ENSP00000416211.1;ENSP00000413330.1;ENSP00000412217.1;ENSP00000410965.1;ENSP00000409979.1;ENSP00000409247.1;ENSP00000408357.1;ENSP00000408094.1;ENSP00000407791.2;ENSP00000407429.2;ENSP00000406968.1;ENSP00000406335.2;ENSP00000406088.1;ENSP00000404589.1;ENSP00000404037.1;ENS…	ENSG00000223639	CLIC1	0.126058	1.05866	0.331679	0.734188
ENSP00000472141.1;ENSP00000349467.4;ENSP00000291295.8;ENSP00000272298.7;ENSP00000411440.1;ENSP00000406112.1;ENSP00000486952.1;ENSP00000486402.1;ENSP00000470308.1;ENSP00000451646.1;ENSP00000403491.3;ENSP00000387065.1	ENSG00000160014	CALM3	0.0997852	1.05861	0.331702	0.734188
ENSP00000360265.3;ENSP00000360268.2	ENSG00000059573	ALDH18A1	0.302424	1.0564	0.332627	0.73509
ENSP00000362915.2;ENSP00000325970.4;ENSP00000397973.2;ENSP00000378699.3;ENSP00000430665.2;ENSP00000482996.1	ENSG00000170312	CDK1	0.108308	0.833959	0.453233	0.786686
ENSP00000265260.3;ENSP00000470810.1	ENSG00000081154	PCNP	-0.103742	-1.05277	0.334159	0.736173
ENSP00000262193.6	ENSG00000008018	PSMB1	-0.164468	-0.83208	0.454173	0.786686
ENSP00000245046.2;ENSP00000408803.1	ENSG00000125037	EMC3	0.124116	0.830915	0.454756	0.786686
ENSP00000216254.4;ENSP00000379769.3	ENSG00000100412	ACO2	-0.132191	-1.05155	0.334671	0.736173
ENSP00000284719.3;ENSP00000386350.1;ENSP00000414568.1;ENSP00000340167.5;ENSP00000410385.2	ENSG00000138430	OLA1	-0.431846	-0.825879	0.457286	0.786686
ENSP00000361219.4	ENSG00000125484	GTF3C4	-0.331352	-1.04578	0.337116	0.740049
ENSP00000246802.4;ENSP00000470263.1;ENSP00000468948.1	ENSG00000105373	NOP53	0.190475	0.821377	0.459556	0.787731
ENSP00000366852.2;ENSP00000395986.2;ENSP00000366863.3;ENSP00000496983.1	ENSG00000136111	TBC1D4	0.176711	0.818349	0.461089	0.789048
ENSP00000431117.1;ENSP00000309539.5;ENSP00000427985.2	ENSG00000092964	DPYSL2	-0.22963	-1.03802	0.340427	0.743082
ENSP00000360305.3	ENSG00000107438	PDLIM1	0.312184	0.813948	0.463323	0.790272
ENSP00000430597.1;ENSP00000255194.6;ENSP00000429228.1	ENSG00000132842	AP3B1	0.400379	1.03667	0.341009	0.743082
ENSP00000428168.1;ENSP00000338235.3	ENSG00000147649	MTDH	0.225112	1.03616	0.341224	0.743082
ENSP00000473515.1;ENSP00000290949.3;ENSP00000441282.1;ENSP00000455802.2;ENSP00000463328.1	ENSG00000159720	ATP6V0D1	0.169954	0.812109	0.46426	0.790272
ENSP00000387858.2;ENSP00000382633.1;ENSP00000363409.1;ENSP00000350531.2;ENSP00000407567.1;ENSP00000410452.2	ENSG00000117632	STMN1	-0.0938537	-1.03535	0.341573	0.743082
ENSP00000386406.1;ENSP00000386843.3;ENSP00000487279.1;ENSP00000387327.1;ENSP00000377571.3;ENSP00000354791.3;ENSP00000416711.1;ENSP00000387270.1;ENSP00000487724.1	ENSG00000204843	DCTN1	-0.284274	-1.03377	0.342251	0.743082
ENSP00000441279.1;ENSP00000309433.2;ENSP00000438349.1;ENSP00000440437.1	ENSG00000173113	TRMT112	0.110936	0.809067	0.465811	0.790822
ENSP00000480171.1;ENSP00000385861.1;ENSP00000384421.1;ENSP00000384297.1;ENSP00000383892.1;ENSP00000397475.1;ENSP00000404973.1;ENSP00000399347.1;ENSP00000394266.1	ENSG00000100109	TFIP11	0.115386	0.803926	0.468444	0.794343
ENSP00000417267.1;ENSP00000373220.4;ENSP00000307241.6;ENSP00000418448.1	ENSG00000168291	PDHB	0.0930395	1.02837	0.344582	0.743115
ENSP00000358727.5;ENSP00000406708.1;ENSP00000358724.4;ENSP00000441488.1	ENSG00000148834	GSTO1	0.246327	1.02821	0.344651	0.743115
ENSP00000371798.3	ENSG00000075618	FSCN1	-0.111901	-1.02754	0.344942	0.743115
ENSP00000463936.1;ENSP00000316578.5	ENSG00000178691	SUZ12	-0.171374	-0.801717	0.469579	0.794392
ENSP00000269701.1	ENSG00000105127	AKAP8	0.104741	1.02706	0.345148	0.743115
ENSP00000401879.2;ENSP00000370748.3	ENSG00000067064	IDI1	0.119928	0.800606	0.47015	0.794392
ENSP00000377121.2;ENSP00000350937.4;ENSP00000413002.1	ENSG00000135269	TES	-0.227875	-1.02436	0.346321	0.744405
ENSP00000342778.4	ENSG00000115241	PPM1G	-0.213788	-1.02166	0.347495	0.744405
ENSP00000440818.1;ENSP00000416557.2;ENSP00000398818.1;ENSP00000270225.6;ENSP00000471010.1;ENSP00000468931.1;ENSP00000469938.1;ENSP00000470741.1	ENSG00000142230	SAE1	0.190362	1.01966	0.348367	0.744405
ENSP00000478401.1;ENSP00000368349.3;ENSP00000368358.3	ENSG00000101868	POLA1	0.147188	0.791504	0.474853	0.798484
ENSP00000285873.6	ENSG00000082516	GEMIN5	0.0741016	0.791015	0.475107	0.798484
ENSP00000495856.1;ENSP00000432367.2;ENSP00000494856.1;ENSP00000433590.2;ENSP00000495820.1;ENSP00000367721.2	ENSG00000285358	NUP160	-0.0797152	-0.788275	0.47653	0.799216
ENSP00000359104.1;ENSP00000359103.3;ENSP00000317331.3;ENSP00000359102.3	ENSG00000180879	SSR4	0.307958	1.01581	0.350052	0.746883
ENSP00000233114.8;ENSP00000438144.1;ENSP00000386743.1;ENSP00000386719.1;ENSP00000446395.1	ENSG00000014641	MDH1	0.553721	1.0132	0.351195	0.747079
ENSP00000433703.1;ENSP00000434535.1;ENSP00000433464.2;ENSP00000378378.2;ENSP00000262584.3	ENSG00000161016	RPL8	0.115996	1.00948	0.352835	0.749445
ENSP00000349297.5;ENSP00000438689.2;ENSP00000344152.5;ENSP00000465353.1;ENSP00000467920.1;ENSP00000442082.2	ENSG00000072778	ACADVL	0.125986	0.778841	0.481457	0.803202
ENSP00000469684.1;ENSP00000253048.4	ENSG00000130749	ZC3H4	0.178116	1.00064	0.356749	0.75009
ENSP00000428755.1;ENSP00000296930.5;ENSP00000377408.2;ENSP00000341168.6	ENSG00000181163	NPM1	0.074678	0.999881	0.357088	0.75009
ENSP00000364794.3;ENSP00000415020.2;ENSP00000406448.3	ENSG00000196305	IARS	0.128647	0.997357	0.358213	0.75009
ENSP00000369703.2;ENSP00000259818.6	ENSG00000137267	TUBB2A	0.206216	0.765378	0.488556	0.808183
ENSP00000438483.2;ENSP00000332455.3;ENSP00000463602.1;ENSP00000462331.1	ENSG00000182481	KPNA2	-0.114983	-0.764319	0.489118	0.808183
ENSP00000401470.2;ENSP00000385866.1;ENSP00000348577.3	ENSG00000100401	RANGAP1	0.0678214	0.996177	0.35874	0.75009
ENSP00000448610.1;ENSP00000266481.6;ENSP00000370388.4;ENSP00000350948.5	ENSG00000087470	DNM1L	-0.105046	-0.996074	0.358786	0.75009
ENSP00000290158.3;ENSP00000464042.1	ENSG00000108424	KPNB1	-0.0847143	-0.992468	0.360401	0.75009
ENSP00000366568.4;ENSP00000338413.6;ENSP00000366481.3	ENSG00000130985	UBA1	-0.14685	-0.992182	0.360529	0.75009
ENSP00000457033.1;ENSP00000262428.4	ENSG00000103187	COTL1	-0.157174	-0.989846	0.361579	0.750431
ENSP00000493579.1;ENSP00000494133.1;ENSP00000424613.1;ENSP00000424940.2;ENSP00000256216.6;ENSP00000420914.1;ENSP00000411960.3;ENSP00000390208.3;ENSP00000496091.1;ENSP00000493642.1;ENSP00000425993.1	ENSG00000133835	HSD17B4	0.15689	0.988022	0.3624	0.750431
ENSP00000368912.1;ENSP00000368927.5;ENSP00000354722.2;ENSP00000372222.3	ENSG00000173674	EIF1AX	0.133492	0.986727	0.362984	0.750431
ENSP00000470635.1	ENSG00000099783	HNRNPM	-0.222258	-0.983448	0.364465	0.750431
ENSP00000457986.1;ENSP00000455355.1;ENSP00000380511.2;ENSP00000380514.3	ENSG00000063854	HAGH	-0.469669	-0.744879	0.49952	0.819283
ENSP00000361900.3	ENSG00000025772	TOMM34	-0.0926888	-0.98024	0.36592	0.750431
ENSP00000364549.3;ENSP00000364547.3;ENSP00000348128.4	ENSG00000197321	SVIL	0.139945	0.979464	0.366272	0.750431
ENSP00000445931.1;ENSP00000490931.1;ENSP00000490834.1;ENSP00000490225.1;ENSP00000344259.4;ENSP00000400906.2	ENSG00000185651	UBE2L3	0.163962	0.978958	0.366502	0.750431
ENSP00000437886.1;ENSP00000496923.1;ENSP00000262415.2	ENSG00000067596	DHX8	0.132022	0.74218	0.500978	0.819283
ENSP00000325002.6	ENSG00000181789	COPG1	0.313074	0.976116	0.367796	0.751764
ENSP00000350882.6;ENSP00000361816.4;ENSP00000486308.1;ENSP00000361824.3;ENSP00000487444.1	ENSG00000197694	SPTAN1	-0.149956	-0.975188	0.368219	0.751764
ENSP00000494887.1;ENSP00000496356.1;ENSP00000496052.1;ENSP00000493795.1;ENSP00000496524.1;ENSP00000494518.1;ENSP00000414281.3;ENSP00000486443.1;ENSP00000496222.1;ENSP00000392494.2;ENSP00000493475.1;ENSP00000487062.1;ENSP00000486514.1;ENSP00000496663.1;ENSP00000495377.1;ENSP00000382840.3;ENSP00000494040.1;ENSP00000493819.1;ENSP00000487224.1;ENSP00000486720.1;ENSP00000486516.1;ENSP00000478443.1;ENS…	ENSG00000215301	DDX3X	0.261821	0.974046	0.36874	0.751764
ENSP00000460618.1;ENSP00000458528.1;ENSP00000458115.1;ENSP00000457000.1;ENSP00000318646.4;ENSP00000457924.2;ENSP00000457001.1;ENSP00000460069.1;ENSP00000458052.1;ENSP00000459554.1;ENSP00000459373.1;ENSP00000454746.2	ENSG00000134419	RPS15A	0.103124	0.726327	0.509604	0.827596
ENSP00000386451.1;ENSP00000386672.1;ENSP00000497078.1;ENSP00000387286.3;ENSP00000381540.3	ENSG00000138069	RAB1A	-0.0942201	-0.724651	0.510522	0.828141
ENSP00000431846.1;ENSP00000262646.7	ENSG00000104388	RAB2A	-0.192194	-0.961971	0.374289	0.758269
ENSP00000429313.1;ENSP00000369736.4;ENSP00000429083.1;ENSP00000429288.1;ENSP00000429793.2	ENSG00000171530	TBCA	-0.0706016	-0.961091	0.374696	0.758269
ENSP00000410964.2;ENSP00000384900.3	ENSG00000107566	ERLIN1	0.136332	0.956762	0.376703	0.759283
ENSP00000430680.1;ENSP00000430009.1;ENSP00000287263.4;ENSP00000331342.4	ENSG00000156675	RAB11FIP1	-0.084667	-0.711397	0.517828	0.832045
ENSP00000220849.5;ENSP00000430678.1;ENSP00000428170.1;ENSP00000430152.1;ENSP00000428796.1	ENSG00000104408	EIF3E	-0.172313	-0.952378	0.378744	0.760611
ENSP00000381783.1;ENSP00000381785.3	ENSG00000119471	HSDL2	-0.0897335	-0.708449	0.519464	0.832045
ENSP00000481160.1;ENSP00000355228.5	ENSG00000198830	HMGN2	-0.142858	-0.950754	0.379502	0.760611
ENSP00000452419.1;ENSP00000413770.3;ENSP00000406881.3;ENSP00000333667.3;ENSP00000450930.1;ENSP00000452315.1	ENSG00000182199	SHMT2	-0.0882061	-0.707722	0.519868	0.832045
ENSP00000314067.3;ENSP00000402927.1	ENSG00000180370	PAK2	0.10552	0.707565	0.519955	0.832045
ENSP00000377958.3;ENSP00000443061.1	ENSG00000115484	CCT4	0.0822123	0.947854	0.380859	0.761282
ENSP00000434243.1;ENSP00000390279.2;ENSP00000309830.6	ENSG00000172809	RPL38	0.0873691	0.946973	0.381272	0.761282
ENSP00000435665.2;ENSP00000440281.1;ENSP00000385763.2;ENSP00000311572.5	ENSG00000106853	PTGR1	-0.0961118	-0.946606	0.381444	0.761282
ENSP00000367073.3;ENSP00000476610.1;ENSP00000367076.3;ENSP00000439218.2;ENSP00000354615.4;ENSP00000367086.2	ENSG00000097021	ACOT7	-0.155663	-0.698707	0.524896	0.838064
ENSP00000230050.3	ENSG00000112306	RPS12	-0.118605	-0.94147	0.38386	0.763736
ENSP00000278823.2;ENSP00000431797.1;ENSP00000431346.1	ENSG00000149480	MTA2	0.788325	0.940072	0.38452	0.763736
ENSP00000325732.2;ENSP00000483715.1;ENSP00000325376.2;ENSP00000472599.1	ENSG00000099783	HNRNPM	-0.0769762	-0.938009	0.385495	0.763736
ENSP00000441328.1;ENSP00000444357.1;ENSP00000402551.2;ENSP00000416973.3;ENSP00000437453.1;ENSP00000440211.1	ENSG00000167770	OTUB1	0.0774394	0.688644	0.530551	0.840264
ENSP00000474349.1;ENSP00000405677.1;ENSP00000451328.1;ENSP00000262710.1	ENSG00000100813	ACIN1	-0.0882954	-0.934934	0.386952	0.763736
ENSP00000349634.4;ENSP00000391176.1;ENSP00000358984.3;ENSP00000348242.6;ENSP00000332013.5;ENSP00000403966.1;ENSP00000476393.1	ENSG00000197114	ZGPAT	-0.115089	-0.687738	0.531062	0.840264
ENSP00000446007.1;ENSP00000224237.5;ENSP00000435613.1;ENSP00000431702.1	ENSG00000026025	VIM	0.0644211	0.934482	0.387166	0.763736
ENSP00000263381.5;ENSP00000373933.5;ENSP00000469534.2;ENSP00000445824.1;ENSP00000469022.1;ENSP00000495441.1	ENSG00000011451	WIZ	-0.114122	-0.687484	0.531205	0.840264
ENSP00000437508.1;ENSP00000242284.6	ENSG00000122705	CLTA	0.0647306	0.68648	0.531772	0.840264
ENSP00000362329.2;ENSP00000486162.1;ENSP00000362327.4	ENSG00000180817	PPA1	-0.159077	-0.933038	0.387852	0.763736
ENSP00000371470.3;ENSP00000263801.3;ENSP00000393497.2;ENSP00000371475.4;ENSP00000388028.1	ENSG00000067369	TP53BP1	-0.23508	-0.932612	0.388054	0.763736
ENSP00000380378.4;ENSP00000461087.1	ENSG00000007168	PAFAH1B1	0.114249	0.930117	0.389242	0.763968
ENSP00000354040.4	ENSG00000107937	GTPBP4	-0.151618	-0.679673	0.535629	0.841956
ENSP00000419449.1;ENSP00000232905.3;ENSP00000466321.1	ENSG00000173812	EIF1	-0.103399	-0.927856	0.390321	0.764998
ENSP00000425260.1;ENSP00000422444.1;ENSP00000421608.1;ENSP00000426860.1;ENSP00000424974.1;ENSP00000427499.1;ENSP00000427008.1;ENSP00000304229.5	ENSG00000169567	HINT1	-0.400819	-0.6771	0.537092	0.843249
ENSP00000350310.5;ENSP00000356187.3;ENSP00000340930.2	ENSG00000058668	ATP2B4	0.133026	0.676141	0.537638	0.843249
ENSP00000478828.1;ENSP00000310088.6	ENSG00000159335	PTMS	-0.0804113	-0.923894	0.392217	0.764998
ENSP00000449514.1;ENSP00000389168.2;ENSP00000261207.5;ENSP00000446855.1;ENSP00000416769.2;ENSP00000446816.1	ENSG00000058272	PPP1R12A	-0.128122	-0.92382	0.392252	0.764998
ENSP00000449166.1;ENSP00000448708.1;ENSP00000447740.1;ENSP00000383898.3;ENSP00000188376.5;ENSP00000447310.1;ENSP00000228318.3	ENSG00000075415	SLC25A3	-0.105958	-0.92339	0.392458	0.764998
ENSP00000382412.1;ENSP00000369904.1;ENSP00000384678.1;ENSP00000382417.1;ENSP00000345347.5;ENSP00000343040.4	ENSG00000189403	HMGB1	0.246115	0.919957	0.394108	0.765464
ENSP00000372221.4;ENSP00000408821.1;ENSP00000467158.1	ENSG00000206075	SERPINB5	0.161729	0.668712	0.541881	0.845148
ENSP00000366927.3	ENSG00000137124	ALDH1B1	0.266377	0.666127	0.543363	0.845148
ENSP00000391955.2;ENSP00000264993.3;ENSP00000421340.1;ENSP00000421495.1;ENSP00000413272.2;ENSP00000422866.1	ENSG00000091527	CDV3	-0.110446	-0.916152	0.395942	0.767001
ENSP00000420275.1;ENSP00000381362.3;ENSP00000441831.1;ENSP00000417257.1;ENSP00000484320.1	ENSG00000102531	FNDC3A	-0.0830569	-0.915109	0.396446	0.767001
ENSP00000498177.1;ENSP00000463784.1;ENSP00000463470.1;ENSP00000462322.1;ENSP00000293842.5;ENSP00000464239.1;ENSP00000463847.1;ENSP00000463910.1;ENSP00000430673.1;ENSP00000464143.1;ENSP00000430147.1;ENSP00000428223.1;ENSP00000428177.1;ENSP00000265100.2	ENSG00000161970	RPL26	0.10381	0.912187	0.39786	0.767001
ENSP00000377612.5;ENSP00000267113.4	ENSG00000139641	ESYT1	0.11906	0.649742	0.552824	0.845148
ENSP00000414453.2;ENSP00000228284.3;ENSP00000449386.1	ENSG00000075856	SART3	0.240511	0.645967	0.555021	0.845148
ENSP00000356015.4	ENSG00000120437	ACAT2	-0.215691	-0.901359	0.403135	0.767001
ENSP00000472345.1;ENSP00000252603.1;ENSP00000471446.1	ENSG00000130313	PGLS	-0.110131	-0.640947	0.557951	0.846156
ENSP00000388669.2;ENSP00000377944.3;ENSP00000413187.1	ENSG00000156697	UTP14A	0.147575	0.638808	0.559203	0.84715
ENSP00000416534.2;ENSP00000346236.4	ENSG00000145833	DDX46	0.213133	0.895454	0.406034	0.767001
ENSP00000370305.3;ENSP00000334538.6	ENSG00000153914	SREK1	0.205584	0.637304	0.560083	0.847359
ENSP00000341347.5;ENSP00000498050.1;ENSP00000497774.1;ENSP00000343032.5;ENSP00000335294.5;ENSP00000498170.1;ENSP00000381237.3;ENSP00000497632.1;ENSP00000479020.1	ENSG00000101294	HM13	0.0797241	0.894884	0.406315	0.767001
ENSP00000258424.2	ENSG00000135940	COX5B	0.200324	0.636538	0.560533	0.847359
ENSP00000299138.7	ENSG00000069329	VPS35	-0.254163	-0.762152	0.481554	0.803202
ENSP00000261735.3;ENSP00000449018.1	ENSG00000089248	ERP29	0.126105	0.893394	0.40705	0.767001
ENSP00000414363.2;ENSP00000424222.1;ENSP00000380597.2;ENSP00000369038.5;ENSP00000425577.1;ENSP00000427572.1	ENSG00000124802	EEF1E1	-0.0817427	-0.89282	0.407333	0.767001
ENSP00000375837.2;ENSP00000375836.1;ENSP00000312042.4;ENSP00000399139.2;ENSP00000387782.1;ENSP00000405109.1;ENSP00000403807.1;ENSP00000362389.4	ENSG00000115677	HDLBP	-0.191323	-0.889804	0.408823	0.767001
ENSP00000446670.1;ENSP00000497420.1;ENSP00000391437.3;ENSP00000391774.2;ENSP00000266679.8	ENSG00000111605	CPSF6	0.105697	0.630116	0.564309	0.850392
ENSP00000473547.1;ENSP00000473589.1;ENSP00000357709.1;ENSP00000357708.3	ENSG00000197956	S100A6	0.15458	0.888953	0.409244	0.767001
ENSP00000488611.1;ENSP00000479194.1;ENSP00000460348.1;ENSP00000304350.6	ENSG00000274442	PRPF8	-0.0840375	-0.888296	0.40957	0.767001
ENSP00000296734.6;ENSP00000427466.1;ENSP00000423822.1	ENSG00000164294	GPX8	-0.076257	-0.626384	0.566511	0.851865
ENSP00000346726.5;ENSP00000265866.7	ENSG00000096746	HNRNPH3	0.0607214	0.885633	0.410891	0.767001
ENSP00000383785.4;ENSP00000358064.4;ENSP00000358063.3	ENSG00000163125	RPRD2	-0.0767244	-0.884848	0.411281	0.767001
ENSP00000359491.1;ENSP00000290291.6	ENSG00000060491	OGFR	0.106672	0.883619	0.411893	0.767001
ENSP00000359508.1;ENSP00000413764.3;ENSP00000359501.1;ENSP00000395923.2;ENSP00000218200.8;ENSP00000359506.4;ENSP00000481058.1;ENSP00000359502.3	ENSG00000102081	FMR1	0.0897199	0.882645	0.412378	0.767001
ENSP00000379380.2;ENSP00000265748.2	ENSG00000011426	ANLN	-0.16659	-0.620515	0.569986	0.853647
ENSP00000355569.3;ENSP00000355568.3	ENSG00000168264	IRF2BP2	0.0780682	0.620325	0.570099	0.853647
ENSP00000497128.1;ENSP00000393185.2;ENSP00000261712.3;ENSP00000464434.1	ENSG00000108671	PSMD11	-0.065064	-0.87799	0.414701	0.767981
ENSP00000370574.1;ENSP00000370569.1;ENSP00000351021.2;ENSP00000346027.4;ENSP00000434298.1;ENSP00000471695.1	ENSG00000122026	RPL21	-0.257252	-0.613902	0.57392	0.855084
ENSP00000368209.3;ENSP00000368222.3;ENSP00000445116.1;ENSP00000419628.1;ENSP00000368219.3;ENSP00000407856.1;ENSP00000436844.1	ENSG00000165609	NUDT5	-0.0586258	-0.613654	0.574068	0.855084
ENSP00000470447.1;ENSP00000270625.1;ENSP00000471874.1	ENSG00000142534	RPS11	0.102545	0.875498	0.41595	0.768614
ENSP00000413960.3;ENSP00000357861.5;ENSP00000397261.2;ENSP00000400841.1;ENSP00000412816.1;ENSP00000402531.1;ENSP00000395637.1;ENSP00000416206.1;ENSP00000396209.1	ENSG00000143416	SELENBP1	0.0854669	0.872036	0.417688	0.769952
ENSP00000450087.1;ENSP00000450266.1;ENSP00000340184.4;ENSP00000448779.1;ENSP00000378400.3;ENSP00000448463.1;ENSP00000448706.1;ENSP00000448411.1	ENSG00000050405	LIMA1	0.0655437	0.871899	0.417757	0.769952
ENSP00000431543.1;ENSP00000295688.3;ENSP00000357242.2;ENSP00000413308.1;ENSP00000434232.1	ENSG00000163468	CCT3	0.0575651	0.604985	0.579253	0.856942
ENSP00000386753.1;ENSP00000386296.1;ENSP00000376077.2;ENSP00000376076.1;ENSP00000387204.1	ENSG00000116030	SUMO1	0.314336	0.601482	0.581357	0.856958
ENSP00000358548.4;ENSP00000488296.1;ENSP00000488225.1;ENSP00000480317.1;ENSP00000434023.1;ENSP00000388246.1;ENSP00000380722.1;ENSP00000488757.1;ENSP00000482366.1;ENSP00000480686.1;ENSP00000407586.1;ENSP00000380723.2;ENSP00000309845.7	ENSG00000213281	NRAS	-0.116701	-0.591462	0.587403	0.857551
ENSP00000398888.2;ENSP00000363676.4;ENSP00000496250.1	ENSG00000142676	RPL11	-0.0593706	-0.59118	0.587574	0.857551
ENSP00000434693.1;ENSP00000312671.4;ENSP00000489002.1;ENSP00000431996.1	ENSG00000173442	EHBP1L1	0.101685	0.5894	0.588653	0.857551
ENSP00000316905.5	ENSG00000164466	SFXN1	-0.232019	-0.589114	0.588827	0.857551
ENSP00000368075.5;ENSP00000457844.1;ENSP00000455860.1;ENSP00000368076.6;ENSP00000438399.1;ENSP00000398505.2;ENSP00000455757.1;ENSP00000454541.1;ENSP00000475853.1;ENSP00000463711.1;ENSP00000457646.1;ENSP00000455805.1;ENSP00000414942.2;ENSP00000330408.8	ENSG00000182149	IST1	-0.142268	-0.856503	0.425556	0.776305
ENSP00000489530.1;ENSP00000221418.3;ENSP00000489574.1;ENSP00000472322.1	ENSG00000282853	ECH1	-0.0643283	-0.586263	0.590557	0.857712
ENSP00000384315.4;ENSP00000334624.4;ENSP00000322577.7;ENSP00000452830.2;ENSP00000452658.1;ENSP00000453724.1	ENSG00000140416	TPM1	-0.179489	-0.584612	0.591561	0.857712
ENSP00000482148.1;ENSP00000463577.1;ENSP00000384888.3;ENSP00000225726.5	ENSG00000108588	CCDC47	0.0670498	0.581886	0.593221	0.857712
ENSP00000421576.1;ENSP00000494297.1;ENSP00000493611.1;ENSP00000425889.1;ENSP00000393244.2;ENSP00000411085.2;ENSP00000304668.3;ENSP00000411511.2;ENSP00000387893.2;ENSP00000495156.1;ENSP00000425634.1;ENSP00000495358.1	ENSG00000170445	HARS	0.0766285	0.852155	0.427777	0.776305
ENSP00000326603.6	ENSG00000101596	SMCHD1	0.0771501	0.579724	0.594539	0.858578
ENSP00000492009.1;ENSP00000491581.1;ENSP00000492420.1;ENSP00000492345.1;ENSP00000490998.1;ENSP00000312288.3;ENSP00000385638.3;ENSP00000486771.1;ENSP00000474560.1;ENSP00000425952.2	ENSG00000138796	HADH	-0.0692802	-0.849483	0.429147	0.776305
ENSP00000486063.1;ENSP00000416638.1;ENSP00000487443.1;ENSP00000361076.3	ENSG00000280858	RPL7A	-0.0535457	-0.848448	0.429678	0.776305
ENSP00000358992.1	ENSG00000196586	MYO6	0.226815	0.575518	0.597111	0.860298
ENSP00000434963.1;ENSP00000433741.1;ENSP00000263309.3;ENSP00000434311.1;ENSP00000433919.1;ENSP00000432570.1	ENSG00000074201	CLNS1A	0.231532	0.5744	0.597795	0.860298
ENSP00000425645.1;ENSP00000422482.1;ENSP00000296464.3;ENSP00000427305.1	ENSG00000164070	HSPA4L	-0.174112	-0.844935	0.431486	0.776305
ENSP00000420366.1;ENSP00000358737.3	ENSG00000116459	ATP5PB	-0.082519	-0.844124	0.431904	0.776305
ENSP00000482455.1;ENSP00000453430.1;ENSP00000261758.4	ENSG00000117899	MESD	-0.170407	-0.566412	0.602701	0.863345
ENSP00000494840.1;ENSP00000494137.1	ENSG00000284832	POLR2A	0.171662	0.563199	0.604682	0.86444
ENSP00000331901.4	ENSG00000254772	EEF1G	-0.102162	-0.83485	0.436705	0.779678
ENSP00000302886.6;ENSP00000448557.1	ENSG00000170515	PA2G4	0.0567135	0.833444	0.437437	0.779678
ENSP00000268182.5;ENSP00000488618.1;ENSP00000453181.1	ENSG00000140575	IQGAP1	-0.0943414	-0.832588	0.437882	0.779678
ENSP00000229214.4	ENSG00000111615	KRR1	0.197347	0.553853	0.610467	0.867137
ENSP00000254719.4	ENSG00000132383	RPA1	-0.0741445	-0.553435	0.610727	0.867137
ENSP00000391069.2;ENSP00000362931.2;ENSP00000354674.3	ENSG00000096063	SRPK1	0.119018	0.8316	0.438397	0.779678
ENSP00000474234.1;ENSP00000362728.3;ENSP00000415677.1	ENSG00000025800	KPNA6	0.225632	0.551905	0.611678	0.867137
ENSP00000359909.3;ENSP00000359908.3;ENSP00000399805.1;ENSP00000339399.5	ENSG00000116791	CRYZ	-0.103909	-0.550072	0.612818	0.867137
ENSP00000433556.1;ENSP00000375724.4;ENSP00000406162.2;ENSP00000432538.1;ENSP00000431957.2;ENSP00000484505.1	ENSG00000126457	PRMT1	-0.169297	-0.82811	0.440219	0.78194
ENSP00000495347.1;ENSP00000300933.3;ENSP00000495506.1;ENSP00000494867.1;ENSP00000496389.1;ENSP00000496574.1;ENSP00000495135.1	ENSG00000167460	TPM4	-0.104164	-0.824143	0.442297	0.783671
ENSP00000395764.2;ENSP00000378427.3;ENSP00000337044.4	ENSG00000181904	C5orf24	0.0681727	0.541592	0.61811	0.868397
ENSP00000428003.1;ENSP00000297338.2	ENSG00000164754	RAD21	-0.172247	-0.539916	0.619159	0.868397
ENSP00000441604.1;ENSP00000263545.7;ENSP00000483438.1;ENSP00000347005.4;ENSP00000440222.1	ENSG00000146963	LUC7L2	0.0731302	0.822146	0.443346	0.784552
ENSP00000326294.7;ENSP00000442098.1;ENSP00000365757.4;ENSP00000482548.1;ENSP00000480776.1	ENSG00000150867	PIP4K2A	-0.0694928	-0.537839	0.620461	0.868397
ENSP00000401619.1;ENSP00000313851.10;ENSP00000407005.1	ENSG00000083642	PDS5B	-0.0526117	-0.820596	0.444161	0.785017
ENSP00000416651.1;ENSP00000399741.2;ENSP00000392765.2;ENSP00000481878.1;ENSP00000367872.3;ENSP00000420606.1;ENSP00000413219.1;ENSP00000442002.1;ENSP00000439753.2;ENSP00000390077.1;ENSP00000399904.1;ENSP00000445967.1;ENSP00000401873.1;ENSP00000389391.1;ENSP00000414734.2;ENSP00000419693.1;ENSP00000377503.1;ENSP00000377501.1;ENSP00000305260.4;ENSP00000232564.3;ENSP00000229264.3	ENSG00000078369	GNB1	0.0933856	0.536354	0.621393	0.868397
ENSP00000261700.3	ENSG00000087302	RTRAF	-0.0592042	-0.535623	0.621852	0.868397
ENSP00000368390.4;ENSP00000429915.1;ENSP00000368391.3;ENSP00000429351.1;ENSP00000410222.2;ENSP00000429309.1;ENSP00000430858.2	ENSG00000076554	TPD52	0.590599	0.533101	0.623438	0.868397
ENSP00000357535.3	ENSG00000127884	ECHS1	0.0707528	0.531624	0.624368	0.868397
ENSP00000436036.1;ENSP00000482833.1;ENSP00000362820.5;ENSP00000484891.1	ENSG00000112081	SRSF3	-0.053313	-0.8162	0.44648	0.786686
ENSP00000442324.1;ENSP00000359878.4;ENSP00000409612.2;ENSP00000359871.5;ENSP00000435584.1	ENSG00000117054	ACADM	0.0815935	0.530947	0.624794	0.868397
ENSP00000333298.4	ENSG00000185896	LAMP1	0.161084	0.526323	0.627711	0.869524
ENSP00000376159.2;ENSP00000229446.5;ENSP00000435441.1;ENSP00000434826.1;ENSP00000435210.1;ENSP00000491530.1;ENSP00000431734.1;ENSP00000436142.1;ENSP00000487249.1;ENSP00000436216.1;ENSP00000433505.1;ENSP00000436501.1	ENSG00000029363	BCLAF1	-0.0957751	-0.811778	0.44882	0.786686
ENSP00000488734.1;ENSP00000487940.1;ENSP00000487753.1;ENSP00000484572.1;ENSP00000480036.1;ENSP00000479966.1;ENSP00000479004.1;ENSP00000478664.1;ENSP00000435594.1;ENSP00000433999.1;ENSP00000416589.2;ENSP00000380739.2;ENSP00000380738.1;ENSP00000380729.3;ENSP00000348515.5;ENSP00000346402.2;ENSP00000487751.1;ENSP00000434947.1;ENSP00000488030.1;ENSP00000435057.1;ENSP00000488555.1;ENSP00000435748.1;ENS…	ENSG00000276230	RNH1	0.139152	0.811331	0.449058	0.786686
ENSP00000014112.5;ENSP00000408096.1;ENSP00000349428.4;ENSP00000489604.1;ENSP00000342332.5;ENSP00000486218.1	ENSG00000011304	PTBP1	-0.0554083	-0.805792	0.452003	0.786686
ENSP00000354573.2;ENSP00000455274.1;ENSP00000455823.1;ENSP00000289893.4;ENSP00000362006.3;ENSP00000362016.2	ENSG00000127603	MACF1	0.0981729	0.805101	0.452371	0.786686
ENSP00000342232.5;ENSP00000253024.4;ENSP00000471303.1	ENSG00000130726	TRIM28	-0.0703098	-0.804103	0.452904	0.786686
ENSP00000455911.1;ENSP00000339030.5	ENSG00000255073	ZFP91-CNTF	-0.0690707	-0.513162	0.63606	0.869524
ENSP00000362803.5	ENSG00000137168	PPIL1	-0.0833582	-0.802915	0.453538	0.786686
ENSP00000436491.1;ENSP00000436792.1;ENSP00000434147.1;ENSP00000356275.1;ENSP00000345079.2;ENSP00000437218.1;ENSP00000432110.1	ENSG00000159176	CSRP1	-0.102233	-0.512354	0.636575	0.869524
ENSP00000303754.3	ENSG00000171497	PPID	-0.0713095	-0.80225	0.453894	0.786686
ENSP00000411010.2;ENSP00000352137.6	ENSG00000067334	DNTTIP2	0.126254	0.655633	0.542036	0.845148
ENSP00000349142.7;ENSP00000338568.4	ENSG00000165629	ATP5F1C	0.0922824	0.801101	0.454508	0.786686
ENSP00000418513.1;ENSP00000419677.1;ENSP00000419302.1;ENSP00000417729.1;ENSP00000417273.1;ENSP00000288986.2	ENSG00000158092	NCK1	-0.0549988	-0.508466	0.639055	0.869524
ENSP00000234296.2	ENSG00000115942	ORC2	0.06008	0.508321	0.639147	0.869524
ENSP00000421952.1;ENSP00000313327.6;ENSP00000313199.7;ENSP00000425439.1	ENSG00000138668	HNRNPD	0.065143	0.799696	0.455261	0.786686
ENSP00000216350.8;ENSP00000452555.1;ENSP00000380583.2;ENSP00000319169.8;ENSP00000452409.1;ENSP00000380582.4	ENSG00000100462	PRMT5	0.189105	0.798284	0.456018	0.786686
ENSP00000497093.1;ENSP00000498202.1;ENSP00000496964.1;ENSP00000430194.1;ENSP00000262105.2;ENSP00000497648.1;ENSP00000427875.2;ENSP00000497881.1	ENSG00000104738	MCM4	0.0933946	0.798272	0.456024	0.786686
ENSP00000415895.1;ENSP00000292123.4;ENSP00000464840.1;ENSP00000467423.1;ENSP00000468543.1	ENSG00000160633	SAFB	-0.0728182	-0.798061	0.456137	0.786686
ENSP00000432799.2	ENSG00000145050	MANF	0.0812668	0.505077	0.641222	0.869524
ENSP00000354720.4	ENSG00000108055	SMC3	-0.0987998	-0.797669	0.456347	0.786686
ENSP00000443120.1;ENSP00000349878.5;ENSP00000357192.5;ENSP00000357189.5	ENSG00000143321	HDGF	0.0644168	0.797392	0.456497	0.786686
ENSP00000362724.5;ENSP00000237530.6	ENSG00000118705	RPN2	0.0814285	0.796653	0.456893	0.786686
ENSP00000416123.2;ENSP00000415691.2;ENSP00000414615.2;ENSP00000390181.2;ENSP00000243326.4	ENSG00000080345	RIF1	-0.0786463	-0.501378	0.643592	0.869524
ENSP00000427043.1;ENSP00000425865.1;ENSP00000296674.8;ENSP00000420900.1;ENSP00000425833.1;ENSP00000422071.1	ENSG00000186468	RPS23	-0.0491792	-0.500058	0.644439	0.869524
ENSP00000366179.3	ENSG00000136770	DNAJC1	0.184242	0.499991	0.644482	0.869524
ENSP00000478627.1;ENSP00000262077.2;ENSP00000444029.1	ENSG00000124789	NUP153	0.281773	0.79424	0.458191	0.787291
ENSP00000420464.2;ENSP00000419794.1;ENSP00000308671.6;ENSP00000481697.1;ENSP00000420150.1;ENSP00000295930.3	ENSG00000174891	RSRC1	-0.121559	-0.497352	0.646177	0.869524
ENSP00000479451.1;ENSP00000340648.3;ENSP00000262854.6	ENSG00000086758	HUWE1	-0.0673946	-0.792429	0.459166	0.787731
ENSP00000362744.4	ENSG00000198034	RPS4X	0.0690922	0.788228	0.461435	0.789048
ENSP00000420327.1;ENSP00000418108.1;ENSP00000282486.6;ENSP00000282488.8;ENSP00000418427.1;ENSP00000437491.1;ENSP00000417630.2;ENSP00000418876.1;ENSP00000319374.5;ENSP00000420103.1;ENSP00000350064.3;ENSP00000419347.1;ENSP00000347637.2;ENSP00000319429.5	ENSG00000152601	MBNL1	0.100524	0.489769	0.651064	0.869524
ENSP00000384510.1;ENSP00000264705.3	ENSG00000084774	CAD	0.074876	0.783703	0.463887	0.790272
ENSP00000398599.1;ENSP00000395114.2;ENSP00000379288.2;ENSP00000379287.2;ENSP00000379286.3;ENSP00000379283.2;ENSP00000379281.3;ENSP00000309503.3;ENSP00000430058.1;ENSP00000379278.2;ENSP00000430072.1;ENSP00000429623.1;ENSP00000428775.1;ENSP00000428860.1;ENSP00000429041.1	ENSG00000164924	YWHAZ	-0.0785599	-0.782805	0.464375	0.790272
ENSP00000424628.3;ENSP00000479950.1;ENSP00000423067.2	ENSG00000134987	WDR36	-0.0923851	-0.482864	0.655532	0.869524
ENSP00000351413.2;ENSP00000349918.2;ENSP00000242786.4	ENSG00000123146	ADGRE5	-0.05733	-0.78102	0.465346	0.790822
ENSP00000369528.3;ENSP00000369538.4;ENSP00000394177.1;ENSP00000401733.1	ENSG00000057608	GDI2	-0.15538	-0.772972	0.46974	0.794392
ENSP00000264552.8;ENSP00000466388.1;ENSP00000467409.1	ENSG00000108106	UBE2S	-0.144482	-0.770952	0.470848	0.794626
ENSP00000400690.1;ENSP00000386803.3;ENSP00000386572.1;ENSP00000386864.1;ENSP00000312981.6	ENSG00000168883	USP39	0.279896	0.462984	0.668495	0.876321
ENSP00000461848.1;ENSP00000219240.4	ENSG00000102967	DHODH	-0.187417	-0.457102	0.672358	0.878654
ENSP00000377446.2	ENSG00000163541	SUCLG1	0.0454489	0.455971	0.673103	0.878654
ENSP00000404958.1;ENSP00000399722.1;ENSP00000398269.1;ENSP00000416919.1;ENSP00000375651.1;ENSP00000375650.4;ENSP00000375649.2;ENSP00000375648.2;ENSP00000337222.3	ENSG00000179820	MYADM	-0.0505325	-0.455514	0.673403	0.878654
ENSP00000433825.1;ENSP00000346634.5;ENSP00000498001.1	ENSG00000054118	THRAP3	0.0698876	0.764221	0.474552	0.798484
ENSP00000468406.1;ENSP00000465464.1;ENSP00000329161.8;ENSP00000405877.1;ENSP00000391249.1;ENSP00000468668.1;ENSP00000406987.2;ENSP00000403194.1;ENSP00000400181.2;ENSP00000466648.1;ENSP00000466247.1;ENSP00000438089.2;ENSP00000468120.1;ENSP00000415624.1	ENSG00000184640	SEPT9	0.101485	0.762718	0.475382	0.798484
ENSP00000442697.1;ENSP00000496441.1;ENSP00000384199.1;ENSP00000495455.1;ENSP00000233146.2;ENSP00000495543.1;ENSP00000496351.1	ENSG00000095002	MSH2	-0.416181	-0.759896	0.476943	0.799216
ENSP00000431240.1;ENSP00000322419.4;ENSP00000433443.1	ENSG00000177600	RPLP2	0.0587136	0.758618	0.477651	0.79946
ENSP00000490664.1;ENSP00000489011.1;ENSP00000390015.1;ENSP00000307567.6	ENSG00000172053	QARS	-0.165115	-0.444317	0.680798	0.883355
ENSP00000423775.1;ENSP00000351035.4	ENSG00000198189	HSD17B11	0.144674	0.441234	0.682842	0.883355
ENSP00000473456.1;ENSP00000473367.1;ENSP00000473532.1;ENSP00000355599.3;ENSP00000473476.1;ENSP00000496433.1;ENSP00000494923.1;ENSP00000493799.1;ENSP00000473307.1;ENSP00000397537.1	ENSG00000270106	TSNAX-DISC1	0.105832	0.441051	0.682963	0.883355
ENSP00000418395.1;ENSP00000420249.1;ENSP00000413676.2;ENSP00000420444.1;ENSP00000479842.1;ENSP00000419603.1;ENSP00000418330.1;ENSP00000418120.1;ENSP00000417782.1;ENSP00000367731.1;ENSP00000367728.4;ENSP00000367726.3;ENSP00000367723.1;ENSP00000367719.2;ENSP00000417242.1;ENSP00000181796.2	ENSG00000065809	FAM107B	-0.106273	-0.751546	0.481582	0.803202
ENSP00000342026.5	ENSG00000117592	PRDX6	-0.213103	-0.747399	0.483897	0.805928
ENSP00000473109.1;ENSP00000470034.1;ENSP00000471929.1;ENSP00000470450.1;ENSP00000343497.3	ENSG00000142546	NOSIP	-0.196514	-0.42886	0.691078	0.887536
ENSP00000484749.1;ENSP00000457968.1;ENSP00000263097.2;ENSP00000456436.1;ENSP00000484533.1;ENSP00000458137.1	ENSG00000064666	CNN2	0.312022	0.746589	0.484351	0.805928
ENSP00000380159.3;ENSP00000293981.6;ENSP00000459223.1;ENSP00000461275.1	ENSG00000162076	FLYWCH2	-0.113106	-0.742386	0.486707	0.808183
ENSP00000303366.7;ENSP00000423998.1	ENSG00000169223	LMAN2	-0.0569821	-0.741289	0.487323	0.808183
ENSP00000355777.5	ENSG00000182827	ACBD3	-0.0617911	-0.739623	0.48826	0.808183
ENSP00000348965.4	ENSG00000197102	DYNC1H1	-0.0930894	-0.739516	0.488321	0.808183
ENSP00000303043.3;ENSP00000325448.5	ENSG00000065427	KARS	0.0386908	0.411321	0.702843	0.893597
ENSP00000279452.6;ENSP00000309732.6;ENSP00000263398.6;ENSP00000404447.2;ENSP00000392331.2;ENSP00000389830.2;ENSP00000398632.2;ENSP00000434920.1;ENSP00000432704.2	ENSG00000026508	CD44	0.0515965	0.732963	0.492019	0.812031
ENSP00000254803.2	ENSG00000132467	UTP3	0.146997	0.404311	0.707574	0.896933
ENSP00000432286.1;ENSP00000435501.1;ENSP00000436049.1	ENSG00000149100	EIF3M	-0.0779524	-0.571374	0.593337	0.857712
ENSP00000361283.3;ENSP00000379888.3	ENSG00000142937	RPS8	0.0622272	0.731284	0.492969	0.812588
ENSP00000348116.3;ENSP00000376815.2;ENSP00000442917.2;ENSP00000439012.1;ENSP00000386486.1;ENSP00000311117.4;ENSP00000486281.1;ENSP00000440698.2;ENSP00000486361.1	ENSG00000155368	DBI	0.131712	0.730347	0.4935	0.812588
ENSP00000371441.5;ENSP00000216122.3	ENSG00000100297	MCM5	-0.135494	-0.396989	0.712533	0.901031
ENSP00000314030.5	ENSG00000069345	DNAJA2	-0.111997	-0.394908	0.713946	0.901031
ENSP00000373918.3	ENSG00000106105	GARS	0.0806423	0.393301	0.715038	0.901031
ENSP00000474784.1;ENSP00000444660.1;ENSP00000362918.3;ENSP00000474446.1;ENSP00000439394.1	ENSG00000198492	YTHDF2	0.0705004	0.725003	0.496536	0.816641
ENSP00000339883.2;ENSP00000272163.4;ENSP00000388059.1	ENSG00000143815	LBR	-0.0445328	-0.390613	0.716866	0.902273
ENSP00000466134.1;ENSP00000466012.1;ENSP00000465489.1;ENSP00000465461.1	ENSG00000130175	PRKCSH	-0.106767	-0.719292	0.499794	0.819283
ENSP00000433432.1;ENSP00000376771.1;ENSP00000280346.6	ENSG00000150768	DLAT	0.0421352	0.382566	0.722352	0.906605
ENSP00000364589.4;ENSP00000481782.1;ENSP00000389118.1;ENSP00000364590.3;ENSP00000322132.5	ENSG00000139842	CUL4A	-0.186515	-0.718673	0.500149	0.819283
ENSP00000409429.1;ENSP00000338371.8;ENSP00000401946.2	ENSG00000100354	TNRC6B	-0.208925	-0.381824	0.722859	0.906605
ENSP00000254322.1;ENSP00000444212.1	ENSG00000132002	DNAJB1	-0.107718	-0.717142	0.501025	0.819283
ENSP00000299157.4	ENSG00000166130	IKBIP	-0.0612935	-0.377376	0.725902	0.908545
ENSP00000359804.2;ENSP00000359803.1	ENSG00000162613	FUBP1	0.0685913	0.715397	0.502025	0.819975
ENSP00000364608.1;ENSP00000364606.2;ENSP00000364628.2;ENSP00000364626.1;ENSP00000337405.4;ENSP00000479494.1;ENSP00000246505.5	ENSG00000126226	PCID2	-0.0690469	-0.37676	0.726324	0.908545
ENSP00000498158.1;ENSP00000445961.1;ENSP00000323889.4	ENSG00000121060	TRIM25	-0.108856	-0.374035	0.728191	0.909404
ENSP00000264710.4	ENSG00000084733	RAB10	-0.037913	-0.370211	0.730816	0.909404
ENSP00000303427.8	ENSG00000121892	PDS5A	0.0633853	0.710672	0.50474	0.823462
ENSP00000376406.3;ENSP00000376410.4;ENSP00000252527.8	ENSG00000203485	INF2	0.376857	0.709533	0.505396	0.823587
ENSP00000326550.4	ENSG00000013810	TACC3	-0.0860759	-0.366622	0.733284	0.909404
ENSP00000258737.7;ENSP00000348461.4	ENSG00000136238	RAC1	0.0467787	0.365533	0.734034	0.909404
ENSP00000442558.1;ENSP00000362970.3;ENSP00000362978.3;ENSP00000405587.3	ENSG00000158161	EYA3	-0.0686114	-0.365507	0.734051	0.909404
ENSP00000359898.1;ENSP00000359910.4;ENSP00000397047.1	ENSG00000101182	PSMA7	0.0818754	0.707591	0.506516	0.824467
ENSP00000410422.1;ENSP00000338200.4;ENSP00000352696.1;ENSP00000323534.6;ENSP00000346839.4;ENSP00000416139.1;ENSP00000350534.4;ENSP00000394423.1;ENSP00000415018.1;ENSP00000399538.2;ENSP00000348285.4	ENSG00000115414	FN1	0.205635	0.362542	0.736094	0.910347
ENSP00000417589.1;ENSP00000307432.5;ENSP00000419325.1;ENSP00000417260.1	ENSG00000172340	SUCLG2	-0.155013	-0.706386	0.507212	0.824654
ENSP00000395874.1;ENSP00000217456.2	ENSG00000101474	APMAP	-0.12789	-0.539846	0.613281	0.867137
ENSP00000308495.3;ENSP00000256078.4	ENSG00000133703	KRAS	0.037524	0.358656	0.738775	0.911284
ENSP00000290378.4;ENSP00000355645.3;ENSP00000386857.1;ENSP00000295137.3;ENSP00000224784.6;ENSP00000355644.3;ENSP00000386929.3	ENSG00000159251	ACTC1	0.0461902	0.349338	0.745223	0.915161
ENSP00000446849.1;ENSP00000447082.1;ENSP00000362548.2;ENSP00000346921.6;ENSP00000486507.1;ENSP00000450109.1;ENSP00000449003.1;ENSP00000486342.1;ENSP00000450008.1	ENSG00000004455	AK2	0.0990794	0.699069	0.511449	0.828699
ENSP00000467521.1;ENSP00000414202.1	ENSG00000105063	PPP6R1	0.0556336	0.346675	0.74707	0.915161
ENSP00000378278.2;ENSP00000395772.1	ENSG00000163938	GNL3	0.0628156	0.696189	0.513123	0.830465
ENSP00000409191.2;ENSP00000429133.1;ENSP00000380837.2;ENSP00000348762.3;ENSP00000391368.1;ENSP00000487109.1;ENSP00000486113.1;ENSP00000485757.1	ENSG00000160285	LSS	-0.0743773	-0.340823	0.751137	0.915661
ENSP00000403085.2;ENSP00000462885.1;ENSP00000225792.5	ENSG00000108654	DDX5	-0.0716507	-0.694719	0.513979	0.830904
ENSP00000449855.1;ENSP00000446964.1;ENSP00000447824.1;ENSP00000439376.2;ENSP00000408910.3;ENSP00000447553.1;ENSP00000448606.1;ENSP00000448937.1	ENSG00000175203	DCTN2	-0.181669	-0.340064	0.751665	0.915661
ENSP00000301764.7;ENSP00000440269.1	ENSG00000167986	DDB1	-0.11098	-0.691793	0.515686	0.832045
ENSP00000494062.1;ENSP00000263697.4	ENSG00000285317	DNAJC8	-0.0315522	-0.334685	0.755413	0.918257
ENSP00000221975.2;ENSP00000470972.1;ENSP00000470004.1;ENSP00000469228.2	ENSG00000105372	RPS19	0.0382707	0.330526	0.758317	0.919542
ENSP00000466084.1;ENSP00000410339.1;ENSP00000385184.2;ENSP00000252487.4;ENSP00000465608.1;ENSP00000465032.1	ENSG00000130204	TOMM40	0.139314	0.689376	0.517099	0.832045
ENSP00000261667.3	ENSG00000102753	KPNA3	-0.0517638	-0.329539	0.759007	0.919542
ENSP00000421304.1;ENSP00000264883.3	ENSG00000138750	NUP54	0.115985	0.68844	0.517647	0.832045
ENSP00000428052.1;ENSP00000262213.2	ENSG00000067167	TRAM1	-0.115086	-0.328437	0.759777	0.919542
ENSP00000496554.1;ENSP00000495801.1;ENSP00000495493.1;ENSP00000361496.3;ENSP00000361495.2;ENSP00000492583.1;ENSP00000424595.2;ENSP00000361512.4;ENSP00000496286.1	ENSG00000147224	PRPS1	0.0471716	0.326303	0.76127	0.919542
ENSP00000463317.1;ENSP00000350877.6;ENSP00000441780.2;ENSP00000462425.1;ENSP00000391278.3;ENSP00000376276.2;ENSP00000353089.5	ENSG00000161547	SRSF2	0.0965397	0.687042	0.518465	0.832045
ENSP00000433766.1;ENSP00000432671.1;ENSP00000431849.1;ENSP00000431565.1;ENSP00000433259.1;ENSP00000435081.1;ENSP00000346015.5	ENSG00000166441	RPL27A	0.0317413	0.323235	0.763419	0.920117
ENSP00000434007.1;ENSP00000392293.2;ENSP00000436695.3;ENSP00000394863.4;ENSP00000493153.1;ENSP00000432053.1;ENSP00000493146.1	ENSG00000131238	PPT1	0.0774293	0.321456	0.764666	0.920244
ENSP00000473172.1;ENSP00000221413.6;ENSP00000486242.1;ENSP00000471524.1	ENSG00000183207	RUVBL2	0.0505763	0.684697	0.519841	0.832045
ENSP00000429804.1;ENSP00000430616.1;ENSP00000428787.1;ENSP00000380132.3;ENSP00000361831.1;ENSP00000347408.4;ENSP00000174653.3	ENSG00000070718	AP3M2	-0.0287181	-0.311139	0.771916	0.927213
ENSP00000261424.4;ENSP00000371321.1;ENSP00000422129.1;ENSP00000491208.1	ENSG00000035928	RFC1	0.0794578	0.678675	0.523383	0.836589
ENSP00000376272.2;ENSP00000296273.2;ENSP00000399769.1	ENSG00000163918	RFC4	-0.0429326	-0.308988	0.773431	0.928191
ENSP00000346001.3;ENSP00000386101.1	ENSG00000100316	RPL3	-0.0504295	-0.67428	0.525979	0.838851
ENSP00000416269.1;ENSP00000411853.1;ENSP00000411136.1;ENSP00000407419.1;ENSP00000405560.1;ENSP00000404695.1;ENSP00000400326.1;ENSP00000399030.1;ENSP00000398775.1;ENSP00000394160.1;ENSP00000393712.1;ENSP00000391463.1;ENSP00000390999.1;ENSP00000388880.1;ENSP00000387994.1;ENSP00000383152.1;ENSP00000383151.1;ENSP00000379475.1;ENSP00000373000.2;ENSP00000413832.1;ENSP00000413576.1;ENSP00000410277.1;ENS…	ENSG00000198563	DDX39B	-0.0386906	-0.298799	0.780626	0.932166
ENSP00000422781.1;ENSP00000422990.1;ENSP00000320580.6;ENSP00000378322.4;ENSP00000378323.3	ENSG00000138814	PPP3CA	-0.0854419	-0.298791	0.780631	0.932166
ENSP00000258729.3;ENSP00000480267.1	ENSG00000136231	IGF2BP3	0.0765996	0.672995	0.52674	0.839093
ENSP00000351777.6	ENSG00000165280	VCP	0.0729574	0.67203	0.527312	0.839093
ENSP00000408720.1;ENSP00000356419.1;ENSP00000356418.1;ENSP00000356424.1;ENSP00000356425.3;ENSP00000356421.4;ENSP00000356420.3;ENSP00000392416.1;ENSP00000402847.1;ENSP00000391153.1;ENSP00000389563.1	ENSG00000116750	UCHL5	0.0362985	0.296086	0.782546	0.933667
ENSP00000416340.1;ENSP00000376309.2;ENSP00000408487.1	ENSG00000170144	HNRNPA3	0.0486668	0.670045	0.528488	0.840024
ENSP00000399349.2;ENSP00000353793.3	ENSG00000198554	WDHD1	0.0589622	0.288377	0.788012	0.937513
ENSP00000255120.5;ENSP00000438871.1;ENSP00000361122.4;ENSP00000255121.4	ENSG00000132780	NASP	-0.0695981	-0.66489	0.531553	0.840264
ENSP00000261531.7;ENSP00000451129.1;ENSP00000452473.1	ENSG00000100603	SNW1	0.115169	0.663178	0.532574	0.840264
ENSP00000360473.2;ENSP00000432441.1	ENSG00000101132	PFDN4	-0.047686	-0.661899	0.533337	0.840264
ENSP00000231572.3;ENSP00000429030.1	ENSG00000113643	RARS	-0.0580064	-0.661843	0.53337	0.840264
ENSP00000431329.1;ENSP00000358147.2	ENSG00000151893	CACUL1	-0.100446	-0.272423	0.799372	0.943058
ENSP00000382745.3;ENSP00000155674.5;ENSP00000337358.4	ENSG00000069998	HDHD5	0.0257381	0.268167	0.802413	0.944528
ENSP00000438778.1;ENSP00000272227.3;ENSP00000371024.4;ENSP00000384459.2;ENSP00000481892.1;ENSP00000385385.2	ENSG00000143870	PDIA6	-0.124226	-0.658569	0.535327	0.841956
ENSP00000490371.1;ENSP00000448593.1;ENSP00000489895.1;ENSP00000489725.1;ENSP00000490024.1;ENSP00000489686.1;ENSP00000387123.3;ENSP00000490819.1;ENSP00000490811.1;ENSP00000490655.1;ENSP00000447388.1;ENSP00000487936.1;ENSP00000490291.1	ENSG00000164904	ALDH7A1	-0.0436565	-0.26211	0.806749	0.946254
ENSP00000428812.1;ENSP00000428425.1;ENSP00000428594.1;ENSP00000430283.1;ENSP00000429516.1;ENSP00000429322.1;ENSP00000311803.4;ENSP00000430081.1;ENSP00000429735.1;ENSP00000256108.5;ENSP00000408526.2	ENSG00000133731	IMPA1	0.0350308	0.257767	0.809862	0.948734
ENSP00000349748.5	ENSG00000116560	SFPQ	0.0746778	0.652721	0.538833	0.844192
ENSP00000473309.1;ENSP00000360635.2	ENSG00000176978	DPP7	-0.0524244	-0.253118	0.813201	0.949582
ENSP00000377150.5;ENSP00000452475.1;ENSP00000251038.5;ENSP00000497757.1;ENSP00000307025.8;ENSP00000450474.1	ENSG00000100722	ZC3H14	0.0622974	0.252775	0.813447	0.949582
ENSP00000473382.1;ENSP00000366032.3;ENSP00000473391.1	ENSG00000269897	COMMD3-BMI1	0.0276002	0.251549	0.814328	0.949582
ENSP00000339720.5	ENSG00000189043	NDUFA4	-0.0511438	-0.251177	0.814595	0.949582
ENSP00000377103.1;ENSP00000224807.5;ENSP00000474564.1	ENSG00000107819	SFXN3	0.0387237	0.247693	0.817102	0.950731
ENSP00000370736.5;ENSP00000476531.1	ENSG00000134851	TMEM165	0.0227423	0.247017	0.817589	0.950731
ENSP00000481908.1;ENSP00000360709.5;ENSP00000360609.1;ENSP00000325875.3	ENSG00000096384	HSP90AB1	-0.0406809	-0.649047	0.541044	0.845148
ENSP00000430851.1;ENSP00000429781.1;ENSP00000340901.5;ENSP00000429077.1;ENSP00000381490.2;ENSP00000415464.3;ENSP00000482977.1;ENSP00000477974.1;ENSP00000429631.2;ENSP00000293618.8	ENSG00000161813	LARP4	-0.142677	-0.242746	0.820665	0.951194
ENSP00000458443.1;ENSP00000387189.1;ENSP00000386652.4;ENSP00000458213.1;ENSP00000262306.7	ENSG00000103363	ELOB	0.343564	0.646004	0.542879	0.845148
ENSP00000313420.3;ENSP00000345182.4	ENSG00000253729	PRKDC	0.0470961	0.645772	0.543018	0.845148
ENSP00000265631.5;ENSP00000400101.2	ENSG00000004864	SLC25A13	0.0509226	0.237085	0.824749	0.952766
ENSP00000441523.1;ENSP00000465139.1;ENSP00000465585.1;ENSP00000468541.1;ENSP00000353826.2;ENSP00000468083.1	ENSG00000196365	LONP1	-0.0868024	-0.644221	0.543956	0.845148
ENSP00000318861.6;ENSP00000431908.1;ENSP00000431520.1;ENSP00000432655.1;ENSP00000435495.1	ENSG00000087365	SF3B2	-0.0542103	-0.641773	0.545437	0.845148
ENSP00000370517.4;ENSP00000370465.2;ENSP00000408858.1	ENSG00000067057	PFKP	0.214585	0.22325	0.834759	0.958282
ENSP00000368540.1;ENSP00000354039.1;ENSP00000368541.5	ENSG00000137073	UBAP2	-0.0785534	-0.639595	0.546757	0.845148
ENSP00000415741.1;ENSP00000402345.1;ENSP00000359531.5	ENSG00000137947	GTF2B	0.0240735	0.222545	0.835269	0.958282
ENSP00000484394.1;ENSP00000483179.1;ENSP00000482475.1;ENSP00000482338.1;ENSP00000482274.1;ENSP00000482023.1;ENSP00000481822.1;ENSP00000481764.1;ENSP00000481655.1;ENSP00000481553.1;ENSP00000481194.1;ENSP00000480662.1;ENSP00000480135.1;ENSP00000479917.1;ENSP00000478449.1;ENSP00000375633.2;ENSP00000375632.1;ENSP00000302896.4	ENSG00000277359	AC012314	0.0675772	0.639338	0.546912	0.845148
ENSP00000498115.1;ENSP00000288266.3;ENSP00000419644.1;ENSP00000406095.1	ENSG00000157500	APPL1	0.0685494	0.221249	0.836209	0.958282
ENSP00000260118.6	ENSG00000137563	GGH	0.0294953	0.22109	0.836324	0.958282
ENSP00000397873.2;ENSP00000249923.3	ENSG00000129083	COPB1	-0.0247153	-0.220304	0.836895	0.958282
ENSP00000453838.1;ENSP00000417864.2;ENSP00000266594.1	ENSG00000140350	ANP32A	0.0529213	0.63775	0.547876	0.845148
ENSP00000340989.4	ENSG00000175793	SFN	-0.161875	-0.637391	0.548094	0.845148
ENSP00000001008.4	ENSG00000004478	FKBP4	0.0670191	0.63735	0.548119	0.845148
ENSP00000439568.1;ENSP00000438409.1;ENSP00000431146.1;ENSP00000365936.4;ENSP00000326031.7	ENSG00000172531	PPP1CA	0.0316062	0.215721	0.840222	0.958977
ENSP00000452269.1;ENSP00000487101.1;ENSP00000452020.1;ENSP00000451204.1;ENSP00000379042.3	ENSG00000197930	ERO1A	0.0228002	0.214412	0.841173	0.958977
ENSP00000418220.1;ENSP00000422011.1;ENSP00000418563.1	ENSG00000163714	U2SURP	-0.0523623	-0.209475	0.844763	0.958977
ENSP00000216832.4	ENSG00000100941	PNN	0.0290192	0.202628	0.849749	0.958977
ENSP00000377374.3	ENSG00000113719	ERGIC1	-0.026321	-0.201193	0.850795	0.958977
ENSP00000375747.2;ENSP00000281701.6;ENSP00000418380.1;ENSP00000419930.1;ENSP00000419420.2;ENSP00000417213.2;ENSP00000341362.4;ENSP00000417826.1	ENSG00000143748	NVL	0.0337344	0.200304	0.851444	0.958977
ENSP00000376599.3;ENSP00000264028.4;ENSP00000352385.4	ENSG00000095139	ARCN1	-0.0515685	-0.630917	0.552035	0.845148
ENSP00000429372.1;ENSP00000380460.3	ENSG00000137055	PLAA	0.063889	0.630914	0.552037	0.845148
ENSP00000418393.1;ENSP00000350219.3;ENSP00000419764.1;ENSP00000261574.5	ENSG00000065150	IPO5	-0.019282	-0.198591	0.852692	0.958977
ENSP00000220325.4	ENSG00000103966	EHD4	-0.227899	-0.197804	0.853267	0.958977
ENSP00000418565.1;ENSP00000311130.6;ENSP00000309092.6	ENSG00000173540	GMPPB	-0.0465531	-0.197466	0.853513	0.958977
ENSP00000417316.1;ENSP00000418401.1	ENSG00000144867	SRPRB	0.0186791	0.197024	0.853836	0.958977
ENSP00000338516.8;ENSP00000369965.3	ENSG00000145741	BTF3	-0.0936635	-0.629699	0.552779	0.845148
ENSP00000498137.1;ENSP00000497932.1;ENSP00000497790.1;ENSP00000497589.1;ENSP00000497555.1;ENSP00000497210.1;ENSP00000357456.3;ENSP00000496896.1;ENSP00000431794.2;ENSP00000497276.1;ENSP00000357459.4;ENSP00000497434.1;ENSP00000497793.1	ENSG00000160710	ADAR	0.122133	0.629672	0.552795	0.845148
ENSP00000406263.1;ENSP00000373713.4	ENSG00000211456	SACM1L	-0.0199142	-0.194522	0.855663	0.958977
ENSP00000378394.3;ENSP00000378392.2;ENSP00000480857.1	ENSG00000197746	PSAP	0.0384203	0.194128	0.855951	0.958977
ENSP00000308179.4	ENSG00000065183	WDR3	0.0333702	0.193778	0.856207	0.958977
ENSP00000377681.3;ENSP00000348578.3	ENSG00000145907	G3BP1	-0.0742977	-0.190736	0.85843	0.95898
ENSP00000266732.4	ENSG00000120802	TMPO	-0.123762	-0.627369	0.554203	0.845148
ENSP00000358812.3;ENSP00000498205.1	ENSG00000148843	PDCD11	0.0203269	0.188705	0.859914	0.95898
ENSP00000420797.1;ENSP00000479981.1;ENSP00000479269.1;ENSP00000417952.1;ENSP00000397182.2;ENSP00000419960.1;ENSP00000240851.4;ENSP00000419504.1;ENSP00000419559.1	ENSG00000114354	TFG	0.062582	0.62695	0.554459	0.845148
ENSP00000486966.1;ENSP00000485827.1;ENSP00000484186.1;ENSP00000483106.1;ENSP00000486825.1;ENSP00000480150.1;ENSP00000487387.1;ENSP00000431874.1;ENSP00000486718.1;ENSP00000480248.1;ENSP00000487018.1;ENSP00000467866.2	ENSG00000280682	HYOU1	-0.0942884	-0.626756	0.554578	0.845148
ENSP00000451170.1;ENSP00000451327.1;ENSP00000451979.1;ENSP00000381111.4;ENSP00000216714.3;ENSP00000452137.1;ENSP00000452460.1;ENSP00000452304.1;ENSP00000452418.1;ENSP00000451060.1	ENSG00000100823	APEX1	-0.0621531	-0.626447	0.554767	0.845148
ENSP00000414376.2;ENSP00000370010.1;ENSP00000370009.1;ENSP00000370007.1	ENSG00000205542	TMSB4X	0.0541698	0.62626	0.554881	0.845148
ENSP00000468674.1;ENSP00000321365.3;ENSP00000467024.1;ENSP00000466968.1;ENSP00000466243.1	ENSG00000179262	RAD23A	0.0505509	0.626155	0.554946	0.845148
ENSP00000362110.4	ENSG00000183431	SF3A3	-0.0520957	-0.184842	0.862741	0.95898
ENSP00000366035.3;ENSP00000414272.2;ENSP00000193403.6;ENSP00000377941.4;ENSP00000439828.2	ENSG00000072110	ACTN1	0.179896	0.625134	0.555571	0.845148
ENSP00000356652.2;ENSP00000479414.1;ENSP00000385771.1	ENSG00000116161	CACYBP	-0.0799795	-0.624397	0.556022	0.845148
ENSP00000463938.1;ENSP00000462495.1;ENSP00000364970.4;ENSP00000310572.6;ENSP00000463801.1	ENSG00000087191	PSMC5	-0.0799426	-0.624276	0.556097	0.845148
ENSP00000254480.5	ENSG00000173473	SMARCC1	-0.0928978	-0.623203	0.556754	0.845244
ENSP00000386275.1;ENSP00000410758.2	ENSG00000106355	LSM5	-0.0267759	-0.172144	0.872049	0.961912
ENSP00000429482.1;ENSP00000428684.1;ENSP00000265807.3;ENSP00000428048.1	ENSG00000104611	SH2D4A	0.0540553	0.171109	0.872809	0.961912
ENSP00000477486.1;ENSP00000356584.3	ENSG00000169905	TOR1AIP2	0.0164328	0.16291	0.878835	0.964343
ENSP00000483316.1;ENSP00000382342.3;ENSP00000481080.2;ENSP00000461615.1	ENSG00000278183	ABCC1	0.0188199	0.154807	0.8848	0.965814
ENSP00000464327.1;ENSP00000376758.2;ENSP00000387180.2	ENSG00000141378	PTRH2	-0.0250146	-0.153703	0.885613	0.965814
ENSP00000396266.1;ENSP00000391854.1;ENSP00000359297.3	ENSG00000147383	NSDHL	0.0560316	0.146934	0.890604	0.970512
ENSP00000275766.1	ENSG00000146858	ZC3HAV1L	0.028441	0.142732	0.893706	0.971981
ENSP00000456010.1;ENSP00000301785.5	ENSG00000234857	HNRNPUL2-BSCL2	0.0145225	0.142079	0.894188	0.971981
ENSP00000378752.1;ENSP00000266070.4;ENSP00000378749.1	ENSG00000101191	DIDO1	0.0464612	0.140658	0.895238	0.971981
ENSP00000376635.4;ENSP00000376636.3;ENSP00000260777.11;ENSP00000347532.4	ENSG00000187164	SHTN1	-0.0896246	-0.612583	0.563292	0.850392
ENSP00000200457.4	ENSG00000087077	TRIP6	-0.134735	-0.135732	0.898877	0.971981
ENSP00000286788.4;ENSP00000486921.1;ENSP00000442730.1	ENSG00000156261	CCT8	0.0520401	0.610896	0.564335	0.850392
ENSP00000463870.1;ENSP00000463263.1;ENSP00000245539.6;ENSP00000463683.1	ENSG00000125445	MRPS7	0.043706	0.132065	0.901589	0.971981
ENSP00000397924.1;ENSP00000406532.1;ENSP00000469265.1;ENSP00000444408.1	ENSG00000105281	SLC1A5	0.0772344	0.130674	0.902618	0.971981
ENSP00000486059.1;ENSP00000485923.1;ENSP00000423321.1;ENSP00000480372.1;ENSP00000313854.5	ENSG00000274811	CLPTM1L	0.0193868	0.126288	0.905865	0.972966
ENSP00000377645.2;ENSP00000419767.1;ENSP00000309582.9;ENSP00000297933.6;ENSP00000419063.1;ENSP00000377664.2;ENSP00000377665.2	ENSG00000165219	GAPVD1	-0.0702723	-0.124892	0.906899	0.973341
ENSP00000263239.2	ENSG00000088205	DDX18	-0.0348421	-0.123153	0.908186	0.973562
ENSP00000402377.2;ENSP00000286835.7;ENSP00000382703.1	ENSG00000156304	SCAF4	0.0885665	0.60761	0.566369	0.851865
ENSP00000301587.4	ENSG00000167863	ATP5PD	-0.019405	-0.116758	0.912926	0.973562
ENSP00000385942.2;ENSP00000385559.1;ENSP00000384863.2	ENSG00000082898	XPO1	-0.0371723	-0.114218	0.91481	0.973562
ENSP00000346196.2	ENSG00000160194	NDUFV3	0.0188454	0.113885	0.915057	0.973562
ENSP00000453386.2;ENSP00000304978.6;ENSP00000378790.2;ENSP00000497065.1;ENSP00000260363.4	ENSG00000137807	KIF23	0.0169423	0.112602	0.916009	0.973562
ENSP00000453902.1;ENSP00000453801.1;ENSP00000267973.2;ENSP00000453493.1;ENSP00000453589.1;ENSP00000453024.1	ENSG00000140395	WDR61	-0.0214736	-0.11092	0.917257	0.973562
ENSP00000257468.7;ENSP00000365576.4;ENSP00000345195.5	ENSG00000135018	UBQLN1	0.0159243	0.110672	0.917441	0.973562
ENSP00000158526.9;ENSP00000496837.1;ENSP00000369627.1;ENSP00000369625.3;ENSP00000377225.3	ENSG00000071859	FAM50A	0.0143897	0.110668	0.917444	0.973562
ENSP00000494621.1;ENSP00000318297.5;ENSP00000494625.1;ENSP00000417254.1	ENSG00000284901	RUVBL1	-0.0118606	-0.109229	0.918512	0.973562
ENSP00000422068.1;ENSP00000296577.4	ENSG00000164163	ABCE1	-0.0433176	-0.1077	0.919647	0.973562
ENSP00000355518.3	ENSG00000091483	FH	-0.0711783	-0.604742	0.568149	0.853425
ENSP00000420259.1;ENSP00000385943.2;ENSP00000283290.5	ENSG00000144848	ATG3	0.0125443	0.101931	0.923932	0.973562
ENSP00000456319.1;ENSP00000301729.4;ENSP00000456565.1;ENSP00000457900.1	ENSG00000167969	ECI1	0.0150069	0.0987568	0.926291	0.973562
ENSP00000487923.1;ENSP00000278224.9;ENSP00000488062.1;ENSP00000432619.2;ENSP00000488657.1;ENSP00000380300.5;ENSP00000482336.1;ENSP00000369897.4	ENSG00000278191	CARS	0.0106416	0.0981231	0.926762	0.973562
ENSP00000302486.4	ENSG00000169032	MAP2K1	0.0382134	0.09629	0.928125	0.973562
ENSP00000254878.3;ENSP00000430482.1;ENSP00000428596.1	ENSG00000132541	RIDA	-0.0234686	-0.094933	0.929134	0.973562
ENSP00000354347.4;ENSP00000349860.4	ENSG00000198380	GFPT1	-0.0132191	-0.0941528	0.929714	0.973562
ENSP00000426909.1;ENSP00000421416.1;ENSP00000426960.1;ENSP00000422029.1;ENSP00000366013.4;ENSP00000422316.1;ENSP00000423569.1;ENSP00000424760.1;ENSP00000486170.1;ENSP00000426111.1;ENSP00000421356.1;ENSP00000426101.1;ENSP00000427677.1;ENSP00000422768.1;ENSP00000425008.1	ENSG00000204628	RACK1	0.134664	0.602242	0.569703	0.853647
ENSP00000437484.1;ENSP00000246548.3;ENSP00000475656.1;ENSP00000468756.1	ENSG00000126261	UBA2	0.0265762	0.0789895	0.941001	0.978889
ENSP00000473748.1;ENSP00000379670.2;ENSP00000336687.4;ENSP00000408672.1;ENSP00000387348.1	ENSG00000122565	CBX3	-0.0751037	-0.600329	0.570894	0.853937
ENSP00000354742.4	ENSG00000198700	IPO9	0.0111222	0.0749826	0.943987	0.979843
ENSP00000385679.1;ENSP00000384834.3;ENSP00000384457.1;ENSP00000338461.6;ENSP00000354468.4;ENSP00000403439.1	ENSG00000100243	CYB5R3	-0.0177708	-0.0674796	0.94958	0.983411
ENSP00000480270.1;ENSP00000416648.2;ENSP00000413596.2;ENSP00000412456.2;ENSP00000405234.2;ENSP00000404066.2;ENSP00000400990.2;ENSP00000400129.2;ENSP00000399786.2;ENSP00000388790.2;ENSP00000387526.2;ENSP00000383400.3;ENSP00000382150.3;ENSP00000373067.4;ENSP00000274853.3	ENSG00000146112	PPP1R18	-0.00692342	-0.0666591	0.950192	0.983411
ENSP00000496599.1;ENSP00000494033.1;ENSP00000410238.2;ENSP00000403211.2;ENSP00000398110.2;ENSP00000389631.1;ENSP00000388802.2;ENSP00000252725.5;ENSP00000403324.2;ENSP00000413173.2;ENSP00000491073.1	ENSG00000130429	ARPC1B	0.0567246	0.598424	0.572081	0.853942
ENSP00000358563.5;ENSP00000400542.1;ENSP00000478387.1	ENSG00000130826	DKC1	0.0409344	0.598395	0.572099	0.853942
ENSP00000405343.1;ENSP00000411701.1;ENSP00000419992.1;ENSP00000417653.1;ENSP00000415173.1;ENSP00000417749.2;ENSP00000398931.1;ENSP00000416421.1	ENSG00000136279	DBNL	-0.0166642	-0.0483916	0.963826	0.990686
ENSP00000271308.4;ENSP00000440618.1	ENSG00000143106	PSMA5	0.0120254	0.0479	0.964193	0.990686
ENSP00000464641.1;ENSP00000407720.2;ENSP00000398880.3	ENSG00000167258	CDK12	-0.0107835	-0.0467575	0.965046	0.990846
ENSP00000401001.1;ENSP00000369411.3	ENSG00000133119	RFC3	-0.00507469	-0.0424402	0.968271	0.992722
ENSP00000490701.1;ENSP00000278353.4	ENSG00000149084	HSD17B12	0.00483422	0.0388154	0.970979	0.993864
ENSP00000368959.4	ENSG00000129625	REEP5	0.0294617	0.0353872	0.973541	0.993864
ENSP00000270142.6;ENSP00000374645.4	ENSG00000142168	SOD1	-0.00553222	-0.0283831	0.978776	0.993864
ENSP00000308369.2	ENSG00000174106	LEMD3	-0.00749589	-0.026774	0.979979	0.993864
ENSP00000260641.5;ENSP00000437383.2;ENSP00000367220.4	ENSG00000138071	ACTR2	-0.00875628	-0.024987	0.981315	0.993864
ENSP00000327268.6;ENSP00000382908.1	ENSG00000178127	NDUFV2	-0.00345086	-0.0238087	0.982196	0.993864
ENSP00000378812.3	ENSG00000106153	CHCHD2	0.00521708	0.0235434	0.982394	0.993864
ENSP00000443456.1;ENSP00000445898.1;ENSP00000443838.1;ENSP00000442253.1;ENSP00000440279.1;ENSP00000437856.1;ENSP00000439457.1;ENSP00000373684.3	ENSG00000211455	STK38L	0.00767499	0.0217128	0.983763	0.994258
ENSP00000370040.3;ENSP00000328228.3	ENSG00000184661	CDCA2	-0.00239268	-0.0125701	0.990599	0.996913
ENSP00000388442.1;ENSP00000403783.1;ENSP00000384143.3;ENSP00000385524.1;ENSP00000263991.5	ENSG00000115504	EHBP1	-0.000807974	-0.00823894	0.993838	0.998758
ENSP00000244534.5	ENSG00000124575	HIST1H1D	-0.00310704	-0.00694201	0.994808	0.999026
ENSP00000395451.1;ENSP00000216962.3	ENSG00000100994	PYGB	0.000347961	0.00371335	0.997223	0.999434
ENSP00000296658.3	ENSG00000164237	CMBL	-0.000172638	-0.000841877	0.99937	0.999434
ENSP00000216281.7;ENSP00000335153.7	ENSG00000080824	HSP90AA1	-0.038841	-0.593559	0.57512	0.855754
ENSP00000391964.2;ENSP00000432149.1;ENSP00000378725.3;ENSP00000394992.2;ENSP00000378722.1;ENSP00000378720.4;ENSP00000378719.1	ENSG00000126777	KTN1	-0.0443698	-0.590096	0.577289	0.856942
ENSP00000362688.1	ENSG00000084623	EIF3I	-0.10833	-0.588706	0.578161	0.856942
ENSP00000215793.7	ENSG00000099995	SF3A1	0.0935406	0.587681	0.578805	0.856942
ENSP00000381992.4;ENSP00000413507.2;ENSP00000381993.4;ENSP00000344868.7	ENSG00000122545	SEPT7	-0.102073	-0.586698	0.579423	0.856942
ENSP00000384941.3;ENSP00000384257.1;ENSP00000353192.3;ENSP00000352257.4;ENSP00000403679.3;ENSP00000384082.1	ENSG00000196419	XRCC6	0.041146	0.585565	0.580134	0.856942
ENSP00000291503.5;ENSP00000349877.6	ENSG00000105726	ATP13A1	-0.0864019	-0.585558	0.580139	0.856942
ENSP00000277865.4;ENSP00000327589.1	ENSG00000148672	GLUD1	0.0480048	0.583933	0.581162	0.856958
ENSP00000475721.1;ENSP00000484998.1;ENSP00000401802.2;ENSP00000451156.1	ENSG00000100519	PSMC6	0.231747	0.582038	0.582355	0.857541
ENSP00000354522.2	ENSG00000198900	TOP1	0.0553208	0.579501	0.583956	0.857551
ENSP00000496073.1;ENSP00000494650.1;ENSP00000493936.1;ENSP00000369919.3;ENSP00000369912.1;ENSP00000369901.1;ENSP00000369896.1;ENSP00000369891.1;ENSP00000338358.5;ENSP00000495362.1;ENSP00000481398.1;ENSP00000484343.1;ENSP00000494161.1	ENSG00000124570	SERPINB6	0.0932474	0.577695	0.585097	0.857551
ENSP00000339795.2;ENSP00000379731.1;ENSP00000379730.1;ENSP00000379729.1	ENSG00000147604	RPL7	-0.0412864	-0.575918	0.586221	0.857551
ENSP00000389103.2;ENSP00000347969.4;ENSP00000465342.1;ENSP00000468402.1;ENSP00000378396.4;ENSP00000468172.1;ENSP00000466425.1	ENSG00000198242	RPL23A	0.0364279	0.575011	0.586795	0.857551
ENSP00000285930.3;ENSP00000413205.1;ENSP00000414399.1	ENSG00000085662	AKR1B1	0.0645598	0.573659	0.587652	0.857551
ENSP00000444850.2;ENSP00000264904.7	ENSG00000138768	USO1	-0.0952148	-0.571576	0.588973	0.857551
ENSP00000467587.1;ENSP00000464813.1;ENSP00000253788.4;ENSP00000466019.1	ENSG00000131469	RPL27	-0.091431	-0.571532	0.589	0.857551
ENSP00000396716.2;ENSP00000410848.1;ENSP00000346067.4;ENSP00000389351.1	ENSG00000168028	RPSA	0.0569324	0.569511	0.590284	0.857712
ENSP00000369127.3	ENSG00000086061	DNAJA1	-0.168464	-0.56697	0.5919	0.857712
ENSP00000370125.5;ENSP00000414421.1;ENSP00000395787.1;ENSP00000396693.1;ENSP00000395291.1;ENSP00000288344.10;ENSP00000370124.1;ENSP00000370123.1	ENSG00000205581	HMGN1	0.0490759	0.566566	0.592157	0.857712
ENSP00000367265.4	ENSG00000136026	CKAP4	-0.0413586	-0.55721	0.598131	0.860298
ENSP00000449328.1;ENSP00000376299.4;ENSP00000339027.3;ENSP00000448046.1;ENSP00000366471.4;ENSP00000449205.1;ENSP00000450121.1;ENSP00000450019.1;ENSP00000449854.1;ENSP00000450222.1;ENSP00000448639.1	ENSG00000089157	RPLP0	-0.0402547	-0.557177	0.598152	0.860298
ENSP00000222399.6;ENSP00000377191.1	ENSG00000091136	LAMB1	-0.0482791	-0.555087	0.599492	0.860631
ENSP00000373923.3;ENSP00000467000.1;ENSP00000384943.3;ENSP00000467985.1;ENSP00000264657.4	ENSG00000168610	STAT3	-0.050756	-0.554925	0.599595	0.860631
ENSP00000413661.2;ENSP00000280557.6	ENSG00000139726	DENR	-0.0800014	-0.550631	0.602352	0.863345
ENSP00000424278.1;ENSP00000482639.1;ENSP00000423008.1;ENSP00000265498.1	ENSG00000085871	MGST2	0.128223	0.547966	0.604068	0.864431
ENSP00000490903.1;ENSP00000489762.1;ENSP00000490613.1;ENSP00000494727.1;ENSP00000490519.1;ENSP00000487211.2;ENSP00000489791.1;ENSP00000362396.1;ENSP00000362399.3;ENSP00000485397.1	ENSG00000136854	STXBP1	0.131583	0.542954	0.6073	0.866788
ENSP00000410331.1;ENSP00000385404.3;ENSP00000272065.5	ENSG00000143727	ACP1	-0.0917198	-0.542575	0.607545	0.866788
ENSP00000363973.3;ENSP00000363965.1;ENSP00000437674.1;ENSP00000442672.1	ENSG00000162551	ALPL	0.0463472	0.540295	0.609019	0.867137
ENSP00000489021.1;ENSP00000221419.4;ENSP00000489507.1;ENSP00000469349.1;ENSP00000497920.1;ENSP00000497157.1;ENSP00000489244.1;ENSP00000470231.1	ENSG00000282947	HNRNPL	0.0361874	0.539264	0.609686	0.867137
ENSP00000346120.4;ENSP00000480334.1	ENSG00000165732	DDX21	0.0781562	0.537251	0.61099	0.867137
ENSP00000394106.1;ENSP00000384180.1;ENSP00000385702.1;ENSP00000333633.7;ENSP00000389425.2	ENSG00000182979	MTA1	-0.313746	-0.534545	0.612746	0.867137
ENSP00000262613.5;ENSP00000464321.1	ENSG00000109062	SLC9A3R1	-0.0746306	-0.531296	0.614857	0.868397
ENSP00000311747.4	ENSG00000239306	RBM14	-0.0373708	-0.528081	0.61695	0.868397
ENSP00000494070.1;ENSP00000489282.1;ENSP00000484841.1;ENSP00000484658.1;ENSP00000484638.1;ENSP00000484095.1;ENSP00000483283.1;ENSP00000482271.1;ENSP00000480826.1;ENSP00000385479.1;ENSP00000366999.1;ENSP00000358160.2;ENSP00000358154.1;ENSP00000355657.1;ENSP00000352252.2;ENSP00000333277.1;ENSP00000465403.1;ENSP00000468714.1;ENSP00000466020.1;ENSP00000465813.1;ENSP00000355781.1;ENSP00000355780.3;ENS…	ENSG00000285435	HIST3H3	0.0603915	0.524875	0.619042	0.868397
ENSP00000368458.3;ENSP00000368438.5	ENSG00000132646	PCNA	0.0389717	0.524095	0.619551	0.868397
ENSP00000396109.1;ENSP00000402559.1;ENSP00000413142.1;ENSP00000389908.1;ENSP00000390506.1;ENSP00000386600.2;ENSP00000353989.5;ENSP00000391467.2;ENSP00000386931.3;ENSP00000386730.3;ENSP00000386336.1;ENSP00000351503.4;ENSP00000398198.1;ENSP00000405506.1;ENSP00000406728.1;ENSP00000411294.1;ENSP00000413648.1;ENSP00000386391.1;ENSP00000386310.1;ENSP00000482515.1	ENSG00000196141	SPATS2L	0.1634	0.523807	0.619739	0.868397
ENSP00000310448.5;ENSP00000436218.1	ENSG00000175467	SART1	-0.15959	-0.523101	0.620201	0.868397
ENSP00000390491.2;ENSP00000216455.4	ENSG00000100567	PSMA3	0.0803045	0.522246	0.62076	0.868397
ENSP00000425092.1;ENSP00000240304.1;ENSP00000376919.2	ENSG00000108848	LUC7L3	-0.0406254	-0.519857	0.622323	0.868397
ENSP00000264279.5	ENSG00000055044	NOP58	-0.121761	-0.515568	0.625136	0.868397
ENSP00000493585.1;ENSP00000436224.1;ENSP00000494398.1;ENSP00000432575.1;ENSP00000495781.1;ENSP00000476412.1;ENSP00000495982.1;ENSP00000324205.9;ENSP00000494901.1;ENSP00000433967.1	ENSG00000285302	CHMP4A	0.22003	0.515512	0.625172	0.868397
ENSP00000425812.1;ENSP00000422037.1;ENSP00000370949.3;ENSP00000333113.4	ENSG00000170448	NFXL1	-0.0682794	-0.513702	0.626362	0.869199
ENSP00000361891.3;ENSP00000361883.3;ENSP00000361878.2;ENSP00000361888.1;ENSP00000361884.1;ENSP00000344832.3	ENSG00000131236	CAP1	0.0376225	0.508655	0.629683	0.869524
ENSP00000275034.3	ENSG00000146247	PHIP	0.106492	0.508083	0.630061	0.869524
ENSP00000366694.2	ENSG00000178695	KCTD12	-0.129325	-0.507363	0.630535	0.869524
ENSP00000379386.1;ENSP00000229319.1;ENSP00000497202.1	ENSG00000111716	LDHB	0.0381751	0.506016	0.631424	0.869524
ENSP00000324463.7;ENSP00000447921.1;ENSP00000449860.1	ENSG00000119596	YLPM1	-0.118436	-0.504315	0.632547	0.869524
ENSP00000422019.1;ENSP00000231498.3;ENSP00000371265.2	ENSG00000113569	NUP155	0.0753718	0.503176	0.633301	0.869524
ENSP00000413644.1;ENSP00000381931.2;ENSP00000362939.5;ENSP00000362938.1;ENSP00000497402.1;ENSP00000362937.3;ENSP00000402740.1;ENSP00000405258.2;ENSP00000402260.1;ENSP00000394650.1	ENSG00000180198	RCC1	0.0453643	0.502345	0.63385	0.869524
ENSP00000299300.6;ENSP00000441847.2;ENSP00000445471.2;ENSP00000450153.1	ENSG00000166226	CCT2	-0.0416158	-0.501247	0.634576	0.869524
ENSP00000363018.3	ENSG00000198755	RPL10A	-0.0883755	-0.500697	0.634941	0.869524
ENSP00000336962.4;ENSP00000379526.1;ENSP00000364209.1;ENSP00000364198.1;ENSP00000364193.2;ENSP00000218439.4;ENSP00000486563.1;ENSP00000364200.1	ENSG00000102316	MAGED2	-0.0515848	-0.499883	0.63548	0.869524
ENSP00000482895.1;ENSP00000423533.1;ENSP00000378284.3;ENSP00000354346.4;ENSP00000422319.1;ENSP00000378279.2;ENSP00000426743.1;ENSP00000423290.1	ENSG00000015479	MATR3	0.0428145	0.497439	0.6371	0.869524
ENSP00000470534.1;ENSP00000243563.2;ENSP00000472355.1	ENSG00000077312	SNRPA	-0.064516	-0.497368	0.637147	0.869524
ENSP00000449204.1;ENSP00000449610.1;ENSP00000446634.1;ENSP00000447001.1;ENSP00000084795.5;ENSP00000448899.1;ENSP00000470988.1;ENSP00000447894.1	ENSG00000063177	RPL18	-0.0439857	-0.496082	0.638	0.869524
ENSP00000490399.1;ENSP00000489631.1;ENSP00000490867.1;ENSP00000360541.3;ENSP00000490492.1	ENSG00000157184	CPT2	0.0687832	0.491838	0.640821	0.869524
ENSP00000265056.7;ENSP00000420528.1	ENSG00000073111	MCM2	-0.0558834	-0.490566	0.641667	0.869524
ENSP00000304669.7;ENSP00000486200.1;ENSP00000427821.1;ENSP00000438476.1	ENSG00000044115	CTNNA1	-0.0732141	-0.489478	0.642392	0.869524
ENSP00000427465.1;ENSP00000348093.5;ENSP00000423495.1;ENSP00000427110.1;ENSP00000422501.1;ENSP00000425031.1;ENSP00000351108.3	ENSG00000197451	HNRNPAB	-0.0651647	-0.486681	0.644257	0.869524
ENSP00000384825.2;ENSP00000322147.7;ENSP00000350365.4;ENSP00000337838.6	ENSG00000115310	RTN4	0.153289	0.486209	0.644572	0.869524
ENSP00000464732.2;ENSP00000459540.2;ENSP00000458986.1;ENSP00000388872.1	ENSG00000132361	CLUH	-0.194126	-0.485258	0.645207	0.869524
ENSP00000468874.1;ENSP00000221265.2;ENSP00000396412.2	ENSG00000006712	PAF1	0.0991367	0.485017	0.645368	0.869524
ENSP00000484708.1;ENSP00000482315.1;ENSP00000483185.1;ENSP00000482835.1	ENSG00000006125	AP2B1	0.0708118	0.484941	0.645419	0.869524
ENSP00000478165.1;ENSP00000342502.6;ENSP00000482845.1	ENSG00000143811	PYCR2	0.0922566	0.481028	0.648035	0.869524
ENSP00000432207.1;ENSP00000431237.2;ENSP00000228136.4	ENSG00000110696	C11orf58	0.024737	0.189962	0.857073	0.958977
ENSP00000456416.1;ENSP00000457963.1;ENSP00000457418.1;ENSP00000378953.1;ENSP00000332604.6;ENSP00000381917.3;ENSP00000370258.4	ENSG00000184110	EIF3C	-0.0434528	-0.478154	0.64996	0.869524
ENSP00000352964.2;ENSP00000348099.2	ENSG00000196923	PDLIM7	0.0369429	0.477052	0.650699	0.869524
ENSP00000290299.2;ENSP00000394107.2	ENSG00000241837	ATP5PO	-0.142159	-0.476862	0.650827	0.869524
ENSP00000473652.1;ENSP00000481029.1;ENSP00000298852.3;ENSP00000431144.2;ENSP00000433097.1;ENSP00000432970.3;ENSP00000433596.2	ENSG00000165916	PSMC3	0.0829496	0.476358	0.651165	0.869524
ENSP00000288235.4	ENSG00000157483	MYO1E	-0.0851448	-0.475094	0.652013	0.869524
ENSP00000485834.1;ENSP00000472805.1;ENSP00000486882.1;ENSP00000471867.1;ENSP00000485963.1;ENSP00000472433.1;ENSP00000487026.1;ENSP00000471350.1;ENSP00000486271.1;ENSP00000472419.1;ENSP00000485785.1;ENSP00000469249.1;ENSP00000487170.1;ENSP00000472726.1;ENSP00000487390.1;ENSP00000221801.2	ENSG00000280548	FBL	0.0663059	0.473904	0.652813	0.869524
ENSP00000378487.2;ENSP00000378484.3;ENSP00000265333.3;ENSP00000390129.1	ENSG00000213585	VDAC1	-0.048194	-0.473628	0.652998	0.869524
ENSP00000376763.1;ENSP00000269122.3;ENSP00000479606.1;ENSP00000462252.1	ENSG00000141367	CLTC	-0.0434181	-0.471513	0.65442	0.869524
ENSP00000425456.1;ENSP00000302993.6;ENSP00000351383.5;ENSP00000336752.6;ENSP00000423325.1	ENSG00000145216	FIP1L1	0.0338641	0.470783	0.654912	0.869524
ENSP00000385757.1;ENSP00000265523.4	ENSG00000106605	BLVRA	-0.0498266	-0.469528	0.655757	0.869524
ENSP00000437125.1;ENSP00000432083.1;ENSP00000227378.3;ENSP00000433584.1;ENSP00000404372.2;ENSP00000437189.1;ENSP00000435154.1	ENSG00000109971	HSPA8	-0.0313595	-0.468752	0.656279	0.869524
ENSP00000375978.3;ENSP00000375977.2	ENSG00000079246	XRCC5	-0.0573368	-0.468741	0.656286	0.869524
ENSP00000417155.1;ENSP00000417668.1;ENSP00000265062.3;ENSP00000417189.1;ENSP00000418955.1	ENSG00000075785	RAB7A	0.0491559	0.468134	0.656696	0.869524
ENSP00000451267.1;ENSP00000450812.1;ENSP00000450437.1;ENSP00000376716.2;ENSP00000216277.8;ENSP00000451600.1;ENSP00000450564.1;ENSP00000384700.2	ENSG00000090060	PAPOLA	-0.209542	-0.468016	0.656775	0.869524
ENSP00000394492.1;ENSP00000398765.1;ENSP00000410807.1;ENSP00000423339.1;ENSP00000386397.1;ENSP00000339430.4;ENSP00000386591.1;ENSP00000409951.1;ENSP00000403089.1;ENSP00000388699.1;ENSP00000392741.1;ENSP00000386522.3;ENSP00000386886.1;ENSP00000386415.1;ENSP00000380308.3;ENSP00000406104.1;ENSP00000401005.1;ENSP00000405454.1;ENSP00000397654.1	ENSG00000077380	DYNC1I2	0.0468838	0.467469	0.657144	0.869524
ENSP00000467613.2;ENSP00000337132.5;ENSP00000467680.2;ENSP00000465433.2;ENSP00000233078.3	ENSG00000071626	DAZAP1	0.0452954	0.467399	0.657191	0.869524
ENSP00000356448.3	ENSG00000047410	TPR	0.0291396	0.465601	0.658404	0.869907
ENSP00000264161.4;ENSP00000387508.1	ENSG00000115866	DARS	-0.0462987	-0.464594	0.659084	0.869907
ENSP00000355808.2;ENSP00000355809.2;ENSP00000489607.1	ENSG00000154380	ENAH	0.0730015	0.464248	0.659318	0.869907
ENSP00000396241.2;ENSP00000343683.4;ENSP00000426034.1;ENSP00000426955.1;ENSP00000422238.1;ENSP00000378442.3;ENSP00000378437.1;ENSP00000338345.3;ENSP00000479604.1;ENSP00000484044.1;ENSP00000421485.1;ENSP00000378440.2	ENSG00000145335	SNCA	-0.0450302	-0.46264	0.660404	0.870533
ENSP00000318195.4;ENSP00000349410.5	ENSG00000115053	NCL	0.0308391	0.458001	0.663544	0.87386
ENSP00000388552.2;ENSP00000386894.1;ENSP00000386561.2;ENSP00000309166.7	ENSG00000248643	RBM14-RBM4	-0.098766	-0.456718	0.664413	0.874195
ENSP00000449787.1;ENSP00000262027.5	ENSG00000166986	MARS	-0.0664769	-0.454714	0.665772	0.874763
ENSP00000369887.2;ENSP00000485870.1;ENSP00000454000.1;ENSP00000453371.1;ENSP00000453775.1;ENSP00000453987.1;ENSP00000453711.1;ENSP00000453179.1;ENSP00000453065.1;ENSP00000249736.7	ENSG00000137776	SLTM	-0.0780548	-0.454267	0.666075	0.874763
ENSP00000326261.8;ENSP00000363510.3;ENSP00000391430.3	ENSG00000133226	SRRM1	-0.0947293	-0.451572	0.667907	0.876321
ENSP00000399888.1;ENSP00000308227.4	ENSG00000137309	HMGA1	0.0979555	0.449327	0.669434	0.876389
ENSP00000309555.7;ENSP00000359001.4	ENSG00000172534	HCFC1	0.10702	0.448817	0.669781	0.876389
ENSP00000453567.1;ENSP00000453785.1;ENSP00000261889.5	ENSG00000028528	SNX1	-0.0592052	-0.442651	0.673985	0.878654
ENSP00000452021.1;ENSP00000450548.1;ENSP00000338095.6;ENSP00000404559.2;ENSP00000451176.1;ENSP00000450725.1;ENSP00000450544.1;ENSP00000442816.1;ENSP00000452276.1;ENSP00000451291.1;ENSP00000404848.2;ENSP00000450629.1;ENSP00000451708.1;ENSP00000450790.1;ENSP00000451652.1;ENSP00000452214.1;ENSP00000451187.1;ENSP00000452545.1;ENSP00000450601.1	ENSG00000092199	HNRNPC	0.034871	0.440316	0.67558	0.879926
ENSP00000319664.5	ENSG00000090273	NUDC	-0.0336686	-0.4378	0.677302	0.881361
ENSP00000354021.4;ENSP00000346694.4;ENSP00000497298.1;ENSP00000349101.7	ENSG00000122566	HNRNPA2B1	0.0308368	0.435323	0.678998	0.88276
ENSP00000428085.1;ENSP00000287038.3;ENSP00000430506.1;ENSP00000379381.2;ENSP00000429483.1	ENSG00000156482	RPL30	-0.0322916	-0.431935	0.681322	0.883355
ENSP00000357851.5;ENSP00000357858.4;ENSP00000383941.2	ENSG00000154473	BUB3	-0.150098	-0.431216	0.681816	0.883355
ENSP00000448927.2;ENSP00000448762.1;ENSP00000408949.2;ENSP00000352438.5;ENSP00000456412.1;ENSP00000390304.1;ENSP00000388008.3;ENSP00000447670.1;ENSP00000449070.1;ENSP00000352228.5;ENSP00000449062.1;ENSP00000394116.1;ENSP00000446601.1	ENSG00000197111	PCBP2	0.0311202	0.429223	0.683186	0.883355
ENSP00000385483.4;ENSP00000479793.1;ENSP00000328858.8;ENSP00000384949.2;ENSP00000336579.5	ENSG00000183010	PYCR1	-0.0914314	-0.426031	0.685382	0.885389
ENSP00000493526.1;ENSP00000234590.4;ENSP00000495530.1	ENSG00000074800	ENO1	0.0347574	0.424256	0.686604	0.886162
ENSP00000225972.7	ENSG00000108829	LRRC59	0.110874	0.422247	0.687989	0.88698
ENSP00000386681.1;ENSP00000264258.3;ENSP00000402450.1;ENSP00000387120.1;ENSP00000387112.1;ENSP00000408172.1;ENSP00000412976.1;ENSP00000386271.1;ENSP00000387163.3;ENSP00000386717.3;ENSP00000386737.1	ENSG00000071082	RPL31	-0.0538609	-0.421527	0.688486	0.88698
ENSP00000335304.4;ENSP00000451957.1	ENSG00000119689	DLST	0.196704	0.419159	0.690121	0.887536
ENSP00000417773.1;ENSP00000405455.2;ENSP00000391481.1;ENSP00000296289.7;ENSP00000418340.1	ENSG00000163931	TKT	0.0364274	0.418459	0.690604	0.887536
ENSP00000351094.5;ENSP00000352208.4;ENSP00000432708.1	ENSG00000138119	MYOF	0.0547294	0.417285	0.691416	0.887536
ENSP00000356436.3	ENSG00000116711	PLA2G4A	0.047459	0.411987	0.695083	0.891138
ENSP00000316029.9	ENSG00000137076	TLN1	-0.043938	-0.411242	0.6956	0.891138
ENSP00000466214.1;ENSP00000476525.1;ENSP00000368620.3;ENSP00000221784.4;ENSP00000468741.1	ENSG00000105185	PDCD5	0.062155	0.410409	0.696177	0.891138
ENSP00000359026.1;ENSP00000417763.1	ENSG00000102030	NAA10	-0.109111	-0.408881	0.697238	0.891138
ENSP00000498146.1;ENSP00000420504.1;ENSP00000420417.1;ENSP00000420202.1;ENSP00000418523.1;ENSP00000418216.1;ENSP00000418142.1;ENSP00000417817.1;ENSP00000420244.1;ENSP00000410464.2;ENSP00000239940.7;ENSP00000408283.2	ENSG00000070087	PFN2	-0.0884438	-0.408709	0.697358	0.891138
ENSP00000263168.3	ENSG00000116489	CAPZA1	-0.0480953	-0.404432	0.700329	0.893597
ENSP00000307078.4	ENSG00000170759	KIF5B	0.0602588	0.403779	0.700783	0.893597
ENSP00000385812.1;ENSP00000216190.8;ENSP00000385212.1;ENSP00000403584.1;ENSP00000390438.1	ENSG00000100353	EIF3D	0.052386	0.402049	0.701988	0.893597
ENSP00000349049.3;ENSP00000383042.4	ENSG00000004487	KDM1A	-0.0739721	-0.400713	0.702918	0.893597
ENSP00000360671.4	ENSG00000005022	SLC25A5	-0.0315673	-0.399829	0.703534	0.893597
ENSP00000494052.1;ENSP00000343458.6;ENSP00000392330.2;ENSP00000494936.1	ENSG00000185825	BCAP31	-0.0301166	-0.399614	0.703684	0.893597
ENSP00000379676.2;ENSP00000414359.2;ENSP00000441166.1	ENSG00000129084	PSMA1	0.0409444	0.395296	0.706697	0.896622
ENSP00000267884.6;ENSP00000453120.1	ENSG00000140319	SRP14	0.040241	0.386514	0.712844	0.901031
ENSP00000400886.2;ENSP00000405965.2	ENSG00000188612	SUMO2	0.0415356	0.383169	0.71519	0.901031
ENSP00000327070.5;ENSP00000416929.1;ENSP00000408649.2	ENSG00000146701	MDH2	0.0300757	0.383157	0.715199	0.901031
ENSP00000378729.3;ENSP00000378731.2;ENSP00000226253.4;ENSP00000465623.1;ENSP00000398976.1;ENSP00000462674.1;ENSP00000463174.2	ENSG00000109107	ALDOC	-0.0554089	-0.383092	0.715245	0.901031
ENSP00000385334.1;ENSP00000382562.2;ENSP00000265854.7;ENSP00000394069.1;ENSP00000390099.1;ENSP00000401901.1;ENSP00000413139.1;ENSP00000394886.1;ENSP00000384155.1	ENSG00000002822	MAD1L1	-0.105423	-0.376767	0.719693	0.90503
ENSP00000486000.1;ENSP00000485688.1;ENSP00000441065.1;ENSP00000358640.3	ENSG00000281917	SLC16A1	0.0501212	0.373935	0.721688	0.906605
ENSP00000472197.1;ENSP00000385269.1;ENSP00000471011.1;ENSP00000470727.1	ENSG00000066044	ELAVL1	-0.176143	-0.368954	0.725204	0.908545
ENSP00000349961.3;ENSP00000341382.5;ENSP00000417964.1;ENSP00000420734.1	ENSG00000113810	SMC4	-0.0309263	-0.36192	0.730181	0.909404
ENSP00000420254.1;ENSP00000306010.6;ENSP00000438063.1;ENSP00000438507.1	ENSG00000168374	ARF4	0.0345605	0.361528	0.730459	0.909404
ENSP00000196371.5;ENSP00000425348.1	ENSG00000083720	OXCT1	-0.066174	-0.360921	0.730889	0.909404
ENSP00000418715.1;ENSP00000378108.1;ENSP00000353278.7;ENSP00000346169.4;ENSP00000346397.3;ENSP00000341524.5	ENSG00000125354	SEPT6	0.0288354	0.36076	0.731003	0.909404
ENSP00000404754.2;ENSP00000411826.2;ENSP00000317600.8;ENSP00000399858.1;ENSP00000376320.2;ENSP00000407682.1;ENSP00000391935.1;ENSP00000395974.1;ENSP00000316879.4;ENSP00000343450.4;ENSP00000416255.1;ENSP00000371767.3;ENSP00000338020.4	ENSG00000114867	EIF4G1	0.0308731	0.359161	0.732137	0.909404
ENSP00000463985.1;ENSP00000464538.1;ENSP00000462938.1;ENSP00000225430.4	ENSG00000108298	RPL19	0.0311985	0.358887	0.732332	0.909404
ENSP00000281243.5;ENSP00000390944.2;ENSP00000423227.1;ENSP00000422759.1;ENSP00000426377.1	ENSG00000151552	QDPR	0.0839633	0.354644	0.735345	0.910213
ENSP00000362576.4;ENSP00000484192.1	ENSG00000134684	YARS	0.0489569	0.352084	0.737165	0.91088
ENSP00000495674.1;ENSP00000493977.1;ENSP00000494987.1;ENSP00000494360.1;ENSP00000367923.3;ENSP00000495664.1;ENSP00000392771.1;ENSP00000489542.1;ENSP00000415091.1	ENSG00000136143	SUCLA2	0.0855556	0.35032	0.738421	0.911284
ENSP00000469136.1;ENSP00000262947.2;ENSP00000469945.1	ENSG00000074842	MYDGF	0.0314896	0.345942	0.741541	0.913903
ENSP00000411352.2;ENSP00000387545.2;ENSP00000379342.3;ENSP00000346032.3;ENSP00000453556.1;ENSP00000453754.1;ENSP00000453859.1;ENSP00000453579.1;ENSP00000452921.1;ENSP00000452895.1;ENSP00000453464.1;ENSP00000454096.1;ENSP00000453663.1	ENSG00000182718	ANXA2	-0.0219945	-0.344161	0.742812	0.914092
ENSP00000254193.6;ENSP00000453309.1;ENSP00000453521.1	ENSG00000131876	SNRPA1	-0.055819	-0.343252	0.74346	0.914092
ENSP00000262803.4;ENSP00000470142.1	ENSG00000005007	UPF1	-0.0311266	-0.343022	0.743625	0.914092
ENSP00000440221.1;ENSP00000414548.3;ENSP00000261868.5	ENSG00000104131	EIF3J	0.0214984	0.339787	0.745936	0.915161
ENSP00000367263.4	ENSG00000124942	AHNAK	-0.0248414	-0.338433	0.746904	0.915161
ENSP00000364119.2	ENSG00000125977	EIF2S2	0.0357151	0.337289	0.747723	0.915172
ENSP00000336824.4;ENSP00000358770.3	ENSG00000065613	SLK	0.11189	0.335958	0.748676	0.915373
ENSP00000290037.7;ENSP00000325827.7;ENSP00000360771.3;ENSP00000387583.2	ENSG00000148396	SEC16A	0.0635683	0.334424	0.749775	0.915373
ENSP00000223641.4;ENSP00000474122.1	ENSG00000106803	SEC61B	0.0489148	0.334361	0.74982	0.915373
ENSP00000253023.2;ENSP00000468940.1	ENSG00000130725	UBE2M	0.072921	0.331336	0.751989	0.915661
ENSP00000457424.1;ENSP00000372158.5;ENSP00000372157.4;ENSP00000248098.3;ENSP00000457694.1;ENSP00000454529.1;ENSP00000457344.1;ENSP00000454567.1	ENSG00000206053	JPT2	-0.108025	-0.329978	0.752962	0.916061
ENSP00000293831.8;ENSP00000462753.1;ENSP00000463486.1;ENSP00000462904.1;ENSP00000464066.1;ENSP00000463366.1;ENSP00000464550.1	ENSG00000161960	EIF4A1	0.036116	0.321336	0.759175	0.919542
ENSP00000429594.1;ENSP00000313007.5;ENSP00000429395.1;ENSP00000478108.1	ENSG00000070756	PABPC1	0.031064	0.319804	0.760278	0.919542
ENSP00000440804.2;ENSP00000458993.1;ENSP00000225665.7	ENSG00000108528	SLC25A11	-0.0654534	-0.317806	0.761718	0.919542
ENSP00000400238.1;ENSP00000484580.1;ENSP00000486328.1;ENSP00000406725.1;ENSP00000490297.1	ENSG00000184203	PPP1R2	0.0962997	0.317475	0.761957	0.919542
ENSP00000375938.2;ENSP00000248437.4	ENSG00000127824	TUBA4A	-0.0251996	-0.317007	0.762295	0.919542
ENSP00000492392.1;ENSP00000438536.2;ENSP00000491660.1;ENSP00000463534.1;ENSP00000491480.1;ENSP00000324573.4	ENSG00000284571	FLII	0.113339	0.313477	0.764842	0.920244
ENSP00000300738.5;ENSP00000431464.1	ENSG00000167325	RRM1	0.0349723	0.312612	0.765467	0.920244
ENSP00000380206.2;ENSP00000354125.4;ENSP00000407785.1	ENSG00000106263	EIF3B	0.108127	0.300772	0.774037	0.928191
ENSP00000439191.1;ENSP00000404804.2;ENSP00000442920.1;ENSP00000445015.1;ENSP00000441362.1;ENSP00000446252.1;ENSP00000356022.4	ENSG00000112096	SOD2	-0.0470045	-0.298916	0.775384	0.929022
ENSP00000462960.1;ENSP00000464205.1;ENSP00000441348.2;ENSP00000269321.7;ENSP00000463939.1;ENSP00000461956.1	ENSG00000141522	ARHGDIA	-0.0354839	-0.293921	0.779012	0.932166
ENSP00000404854.2;ENSP00000319977.7;ENSP00000431057.1;ENSP00000429007.1;ENSP00000437443.1;ENSP00000427894.1	ENSG00000104419	NDRG1	-0.0739171	-0.292024	0.780391	0.932166
ENSP00000446136.1;ENSP00000312066.1;ENSP00000473613.1	ENSG00000167881	SRP68	0.0502612	0.28369	0.786463	0.937513
ENSP00000345739.3;ENSP00000352516.3	ENSG00000130816	DNMT1	-0.0417361	-0.278985	0.789898	0.937513
ENSP00000307387.3;ENSP00000411825.2	ENSG00000170248	PDCD6IP	0.0404393	0.278926	0.789941	0.937513
ENSP00000415973.1;ENSP00000364255.3;ENSP00000246194.3;ENSP00000403744.1;ENSP00000327522.5;ENSP00000413638.1	ENSG00000125970	RALY	-0.0546841	-0.278908	0.789955	0.937513
ENSP00000366679.1;ENSP00000328484.3;ENSP00000438553.1;ENSP00000373730.3;ENSP00000332194.2;ENSP00000482538.1;ENSP00000482431.1;ENSP00000475814.1;ENSP00000473534.1;ENSP00000367022.2;ENSP00000358155.2;ENSP00000352627.2;ENSP00000352119.2;ENSP00000351589.3;ENSP00000321389.5;ENSP00000493926.1;ENSP00000483842.1;ENSP00000355656.2;ENSP00000341094.1;ENSP00000303373.2;ENSP00000489311.1;ENSP00000489536.1;ENS…	ENSG00000274997	HIST1H2AH	0.033296	0.27879	0.790041	0.937513
ENSP00000351137.3	ENSG00000076924	XAB2	0.0231744	0.278316	0.790388	0.937513
ENSP00000492782.1;ENSP00000492523.1;ENSP00000491276.1;ENSP00000492558.1;ENSP00000492424.1;ENSP00000390860.1;ENSP00000414063.2;ENSP00000410214.1;ENSP00000393374.2;ENSP00000365402.5;ENSP00000393458.2;ENSP00000389248.2;ENSP00000404526.2;ENSP00000403624.2;ENSP00000388708.2;ENSP00000372819.3;ENSP00000413992.2;ENSP00000397867.2;ENSP00000390282.2;ENSP00000492624.1;ENSP00000397962.1;ENSP00000394889.1;ENS…	ENSG00000204525	HLA-C	0.0351238	0.271977	0.795025	0.942227
ENSP00000428589.1;ENSP00000429904.1;ENSP00000336721.4	ENSG00000155506	LARP1	0.0313357	0.26923	0.797037	0.943058
ENSP00000495212.1;ENSP00000361435.4;ENSP00000496738.1;ENSP00000415549.1;ENSP00000354074.5;ENSP00000494231.1;ENSP00000478869.2;ENSP00000494169.1;ENSP00000414321.1;ENSP00000496620.1	ENSG00000138326	RPS24	-0.0193389	-0.267701	0.798158	0.943058
ENSP00000305790.5	ENSG00000189091	SF3B3	-0.0460079	-0.266832	0.798795	0.943058
ENSP00000363228.3;ENSP00000363217.3;ENSP00000352668.1	ENSG00000244462	RBM12	-0.0696962	-0.26527	0.799941	0.943058
ENSP00000475096.1;ENSP00000474543.1;ENSP00000467676.2;ENSP00000466366.2;ENSP00000474433.2;ENSP00000473953.1;ENSP00000465055.2;ENSP00000474970.2;ENSP00000467855.2;ENSP00000467466.3;ENSP00000466010.1	ENSG00000115268	RPS15	0.0467292	0.264733	0.800335	0.943058
ENSP00000446743.1;ENSP00000446784.1;ENSP00000448809.1;ENSP00000273308.4	ENSG00000144785	AC073896	0.053342	0.264684	0.800371	0.943058
ENSP00000426464.1;ENSP00000303908.4	ENSG00000247596	TWF2	-0.0340787	-0.261175	0.802948	0.944528
ENSP00000468156.1;ENSP00000468181.1;ENSP00000404121.1;ENSP00000250241.8;ENSP00000465515.1;ENSP00000465219.1;ENSP00000384660.2	ENSG00000129351	ILF3	0.0203445	0.259336	0.8043	0.945335
ENSP00000470615.1;ENSP00000275428.4;ENSP00000390094.1;ENSP00000386686.1	ENSG00000281039	AC005154	0.022565	0.257431	0.8057	0.946198
ENSP00000355325.6;ENSP00000451816.1;ENSP00000452424.1	ENSG00000100804	PSMB5	-0.0440726	-0.255556	0.80708	0.946254
ENSP00000488177.1;ENSP00000453186.1;ENSP00000483449.1;ENSP00000437604.2;ENSP00000497910.1;ENSP00000488548.1;ENSP00000488321.1;ENSP00000481426.1;ENSP00000453350.1;ENSP00000453191.1;ENSP00000452780.1	ENSG00000273686	B2M	-0.0186197	-0.249705	0.81139	0.949582
ENSP00000467803.1;ENSP00000465596.1;ENSP00000221957.3;ENSP00000465975.1;ENSP00000468476.1	ENSG00000105355	PLIN3	-0.0269352	-0.24587	0.814219	0.949582
ENSP00000495434.1;ENSP00000346417.4;ENSP00000494798.1;ENSP00000324422.5;ENSP00000495629.1;ENSP00000376642.2	ENSG00000285443	ZYX	-0.0456635	-0.242616	0.816621	0.950731
ENSP00000494995.1;ENSP00000496757.1;ENSP00000496654.1;ENSP00000495273.1;ENSP00000385286.1;ENSP00000385018.1;ENSP00000339095.4	ENSG00000171863	RPS7	-0.021103	-0.239943	0.818597	0.951004
ENSP00000382915.1	ENSG00000215328	HSPA1A	-0.0146423	-0.239178	0.819162	0.951004
ENSP00000325017.5;ENSP00000371895.4	ENSG00000010292	NCAPD2	0.158927	0.237559	0.82036	0.951194
ENSP00000300648.6	ENSG00000089154	GCN1	-0.0154131	-0.233847	0.823107	0.952566
ENSP00000413298.2;ENSP00000437606.2;ENSP00000268717.5	ENSG00000141030	COPS3	-0.05267	-0.233737	0.823188	0.952566
ENSP00000264167.4;ENSP00000386688.1	ENSG00000018510	AGPS	0.0319092	0.232153	0.824362	0.952766
ENSP00000344581.6;ENSP00000436747.2;ENSP00000354437.6;ENSP00000253363.6;ENSP00000363150.3;ENSP00000489005.1;ENSP00000394824.1	ENSG00000131051	RBM39	0.0653153	0.230788	0.825373	0.952766
ENSP00000480846.1;ENSP00000478093.1;ENSP00000383003.4;ENSP00000371138.3;ENSP00000479180.1;ENSP00000482758.1	ENSG00000088832	FKBP1A	-0.109301	-0.228926	0.826754	0.953585
ENSP00000377637.2;ENSP00000368776.2;ENSP00000290810.3;ENSP00000351990.4	ENSG00000159593	NAE1	0.0276579	0.224791	0.829821	0.955745
ENSP00000488015.1;ENSP00000486150.1;ENSP00000458221.1;ENSP00000481714.1;ENSP00000478614.1;ENSP00000381293.4	ENSG00000276262	NSF	-0.0522145	-0.224525	0.830019	0.955745
ENSP00000364489.7;ENSP00000323421.3;ENSP00000476416.1	ENSG00000072501	SMC1A	0.0406564	0.223683	0.830644	0.955745
ENSP00000397653.1;ENSP00000405860.1;ENSP00000406524.1;ENSP00000247668.2	ENSG00000127191	TRAF2	0.0196794	0.217932	0.834918	0.958282
ENSP00000486452.1;ENSP00000485954.1;ENSP00000480156.1;ENSP00000473677.1;ENSP00000338552.5;ENSP00000478723.1;ENSP00000483254.1;ENSP00000422040.1;ENSP00000295470.5	ENSG00000152795	HNRNPDL	0.019087	0.213536	0.838188	0.958977
ENSP00000316176.2;ENSP00000448352.1;ENSP00000447009.1;ENSP00000450260.1;ENSP00000449352.1	ENSG00000177889	UBE2N	0.0368865	0.211205	0.839924	0.958977
ENSP00000346050.3;ENSP00000425508.1;ENSP00000426282.1;ENSP00000421770.1;ENSP00000422994.1;ENSP00000426466.1	ENSG00000145425	RPS3A	-0.0186573	-0.208908	0.841636	0.958977
ENSP00000379157.2;ENSP00000422677.1;ENSP00000422176.1;ENSP00000425721.1;ENSP00000422325.1;ENSP00000426946.1;ENSP00000312523.5;ENSP00000423638.1;ENSP00000343421.3;ENSP00000379158.2;ENSP00000339914.3;ENSP00000422951.2;ENSP00000412374.2;ENSP00000425670.1	ENSG00000153113	CAST	0.0284325	0.205879	0.843894	0.958977
ENSP00000486447.1;ENSP00000486099.1;ENSP00000364585.4;ENSP00000364582.3	ENSG00000281540	RCC2	-0.0148683	-0.200772	0.847705	0.958977
ENSP00000324173.6	ENSG00000044574	HSPA5	0.015603	0.19886	0.849133	0.958977
ENSP00000216297.2	ENSG00000092201	SUPT16H	0.0436151	0.198017	0.849763	0.958977
ENSP00000355759.5	ENSG00000143799	PARP1	-0.0145085	-0.194235	0.85259	0.958977
ENSP00000447705.1;ENSP00000447133.1;ENSP00000448039.1;ENSP00000447821.1;ENSP00000446801.1;ENSP00000377469.4;ENSP00000349212.3;ENSP00000448035.1;ENSP00000403817.1;ENSP00000446933.1;ENSP00000450383.1	ENSG00000196531	NACA	-0.0177192	-0.194022	0.85275	0.958977
ENSP00000369757.4;ENSP00000369745.1;ENSP00000369743.1;ENSP00000369741.3	ENSG00000137154	RPS6	0.0262354	0.19289	0.853596	0.958977
ENSP00000477837.1;ENSP00000482476.1;ENSP00000484526.1;ENSP00000460070.1	ENSG00000263001	GTF2I	-0.0177162	-0.192534	0.853862	0.958977
ENSP00000478914.1;ENSP00000289371.5	ENSG00000158417	EIF5B	0.0202549	0.192171	0.854134	0.958977
ENSP00000330389.4	ENSG00000184924	PTRHD1	0.0959508	0.191212	0.854851	0.958977
ENSP00000349667.4;ENSP00000348442.3	ENSG00000197170	PSMD12	0.0225487	0.190022	0.855742	0.958977
ENSP00000486115.1;ENSP00000329659.6;ENSP00000366829.3;ENSP00000328848.8	ENSG00000182872	RBM10	0.0216088	0.189045	0.856473	0.958977
ENSP00000447337.1;ENSP00000415554.2;ENSP00000438341.1;ENSP00000261401.3;ENSP00000447534.1;ENSP00000394496.2	ENSG00000110880	CORO1C	-0.0142115	-0.183969	0.860276	0.95898
ENSP00000427297.1;ENSP00000423318.1;ENSP00000280326.4;ENSP00000423052.1;ENSP00000426923.1	ENSG00000150753	CCT5	0.0201121	0.182314	0.861517	0.95898
ENSP00000349259.4;ENSP00000479037.1;ENSP00000334156.5	ENSG00000115306	SPTBN1	-0.0160571	-0.182039	0.861723	0.95898
ENSP00000216218.3;ENSP00000412049.1;ENSP00000481328.1;ENSP00000392067.1	ENSG00000100380	ST13	0.0283499	0.18117	0.862375	0.95898
ENSP00000262835.7;ENSP00000419171.2;ENSP00000339787.2	ENSG00000068366	ACSL4	0.060944	0.180805	0.862649	0.95898
ENSP00000363162.3;ENSP00000416031.2;ENSP00000409104.2;ENSP00000406668.2;ENSP00000406575.2;ENSP00000403158.2;ENSP00000402430.2;ENSP00000365321.4;ENSP00000454426.1;ENSP00000420191.1;ENSP00000365356.1;ENSP00000413222.2;ENSP00000408670.2;ENSP00000406389.2;ENSP00000406372.2;ENSP00000395436.2;ENSP00000372995.4;ENSP00000302194.5	ENSG00000136888	ATP6V1G1	-0.169199	-0.180137	0.863149	0.95898
ENSP00000261366.5;ENSP00000378761.1;ENSP00000486528.1	ENSG00000113368	LMNB1	-0.0274979	-0.177949	0.864791	0.960053
ENSP00000365233.4;ENSP00000365220.3	ENSG00000134900	TPP2	-0.0269589	-0.177005	0.8655	0.96009
ENSP00000283195.6	ENSG00000153201	RANBP2	0.0140659	0.175312	0.866771	0.960468
ENSP00000437723.2;ENSP00000328521.4;ENSP00000426119.2	ENSG00000182809	CRIP2	-0.0843052	-0.17475	0.867193	0.960468
ENSP00000422191.1;ENSP00000421872.1;ENSP00000494697.1;ENSP00000400467.2;ENSP00000346022.7	ENSG00000163682	RPL9	-0.0110777	-0.17206	0.869213	0.961568
ENSP00000216038.5	ENSG00000100220	RTCB	-0.0132159	-0.170975	0.870029	0.961568
ENSP00000296255.3;ENSP00000417529.1	ENSG00000163902	RPN1	-0.0492174	-0.170727	0.870216	0.961568
ENSP00000489567.1;ENSP00000489319.1;ENSP00000489236.1;ENSP00000484789.1;ENSP00000482412.1;ENSP00000481507.1;ENSP00000481486.1;ENSP00000481343.1;ENSP00000480960.1;ENSP00000479794.1;ENSP00000479461.1;ENSP00000479106.1;ENSP00000478786.1;ENSP00000478519.1;ENSP00000462667.1;ENSP00000462355.1;ENSP00000443017.1;ENSP00000367034.2;ENSP00000366974.2;ENSP00000366956.1;ENSP00000350767.3;ENSP00000347168.1;ENS…	ENSG00000158406	HIST1H4H	0.0118306	0.16714	0.872912	0.961912
ENSP00000354947.2	ENSG00000198898	CAPZA2	0.0245549	0.166352	0.873505	0.961912
ENSP00000367498.1	ENSG00000130764	LRRC47	-0.0200934	-0.165733	0.873971	0.961912
ENSP00000417175.1	ENSG00000124164	VAPB	-0.0165481	-0.164382	0.874987	0.961912
ENSP00000424053.1;ENSP00000421096.1;ENSP00000264221.2;ENSP00000382595.3;ENSP00000424907.1	ENSG00000128050	PAICS	-0.0137003	-0.164012	0.875265	0.961912
ENSP00000435195.1;ENSP00000310226.6	ENSG00000174903	RAB1B	0.126585	0.160074	0.878231	0.964343
ENSP00000238256.3;ENSP00000416158.1;ENSP00000415733.1	ENSG00000119321	FKBP15	-0.0180719	-0.15516	0.881933	0.965814
ENSP00000340689.4;ENSP00000317379.3	ENSG00000115419	GLS	0.0492945	0.154396	0.882509	0.965814
ENSP00000446756.1;ENSP00000448836.1;ENSP00000448133.1;ENSP00000448764.1;ENSP00000447793.1;ENSP00000447196.1;ENSP00000445008.2;ENSP00000450236.1;ENSP00000477538.1;ENSP00000376947.3;ENSP00000261182.8;ENSP00000449333.1;ENSP00000446520.1;ENSP00000446804.1;ENSP00000446787.1;ENSP00000409795.3;ENSP00000449649.1;ENSP00000448167.1;ENSP00000444759.1	ENSG00000187109	NAP1L1	-0.0155837	-0.152929	0.883615	0.965814
ENSP00000419425.1;ENSP00000479961.1;ENSP00000430817.1;ENSP00000427976.1	ENSG00000196262	PPIA	-0.00948104	-0.152084	0.884253	0.965814
ENSP00000445331.1;ENSP00000395337.3;ENSP00000368722.5;ENSP00000445175.1;ENSP00000406172.2;ENSP00000227157.4;ENSP00000379524.2	ENSG00000134333	LDHA	-0.0125496	-0.151459	0.884724	0.965814
ENSP00000391112.1;ENSP00000396704.2;ENSP00000264331.4	ENSG00000077097	TOP2B	0.0345376	0.150314	0.885588	0.965814
ENSP00000453621.1;ENSP00000453523.1;ENSP00000453802.1;ENSP00000453080.1;ENSP00000453887.1;ENSP00000044462.7;ENSP00000453323.1;ENSP00000453145.1;ENSP00000452936.1;ENSP00000453829.1	ENSG00000041357	PSMA4	0.0432281	0.139459	0.893785	0.971981
ENSP00000491244.1;ENSP00000385536.1;ENSP00000491776.1;ENSP00000380033.3	ENSG00000100201	DDX17	-0.0095058	-0.137192	0.895499	0.971981
ENSP00000422295.1;ENSP00000329419.4	ENSG00000184432	COPB2	0.0200093	0.135231	0.896982	0.971981
ENSP00000467513.2;ENSP00000483702.1;ENSP00000483345.1;ENSP00000480754.1;ENSP00000468175.1	ENSG00000167674	HDGFL2	0.0117038	0.135139	0.897052	0.971981
ENSP00000365458.4;ENSP00000365439.3;ENSP00000353552.5;ENSP00000317788.4;ENSP00000409456.1	ENSG00000165119	HNRNPK	-0.0104486	-0.133892	0.897995	0.971981
ENSP00000327137.5;ENSP00000295685.10;ENSP00000412632.1;ENSP00000401070.1;ENSP00000396475.1	ENSG00000163466	ARPC2	-0.0266396	-0.133474	0.898311	0.971981
ENSP00000305860.6;ENSP00000422615.1	ENSG00000138668	HNRNPD	-0.00995738	-0.130485	0.900573	0.971981
ENSP00000353408.5	ENSG00000147065	MSN	-0.00923559	-0.129642	0.901211	0.971981
ENSP00000444810.1;ENSP00000441205.1;ENSP00000349811.3;ENSP00000442340.1	ENSG00000096060	FKBP5	-0.0132281	-0.128583	0.902013	0.971981
ENSP00000435860.1;ENSP00000334008.9;ENSP00000497541.1	ENSG00000197702	PARVA	-0.0217302	-0.127417	0.902896	0.971981
ENSP00000221448.5;ENSP00000472998.1;ENSP00000468828.1;ENSP00000470023.1;ENSP00000471006.1;ENSP00000468952.1;ENSP00000385077.1	ENSG00000104852	SNRNP70	-0.0158711	-0.124042	0.905452	0.972966
ENSP00000497698.1;ENSP00000497744.1;ENSP00000497602.1;ENSP00000361704.4;ENSP00000361699.1;ENSP00000496792.1;ENSP00000496963.1;ENSP00000497762.1	ENSG00000171793	CTPS1	0.0326852	0.12365	0.905749	0.972966
ENSP00000410366.1;ENSP00000296456.5;ENSP00000415862.1;ENSP00000401871.1;ENSP00000414369.1;ENSP00000402365.1	ENSG00000164062	APEH	-0.0231548	-0.118232	0.909856	0.973562
ENSP00000387227.2;ENSP00000396899.2;ENSP00000407788.2;ENSP00000387262.3;ENSP00000415762.2;ENSP00000254636.5	ENSG00000132305	IMMT	-0.0158128	-0.117349	0.910526	0.973562
ENSP00000339063.7;ENSP00000339053.4;ENSP00000330054.2;ENSP00000479609.1;ENSP00000479055.1	ENSG00000156508	EEF1A1	-0.00784586	-0.114919	0.912369	0.973562
ENSP00000442699.1;ENSP00000218364.4	ENSG00000102241	HTATSF1	-0.0136742	-0.11216	0.914463	0.973562
ENSP00000450414.1;ENSP00000377943.2;ENSP00000296702.5	ENSG00000113649	TCERG1	0.00868742	0.107873	0.917717	0.973562
ENSP00000489371.1;ENSP00000489252.1;ENSP00000363741.1;ENSP00000304405.6;ENSP00000488945.1;ENSP00000363745.3;ENSP00000489275.1;ENSP00000474437.1;ENSP00000488941.1;ENSP00000392799.2;ENSP00000489386.1;ENSP00000475760.1	ENSG00000282958	HNRNPR	0.00760711	0.107597	0.917926	0.973562
ENSP00000381736.5;ENSP00000282050.2;ENSP00000465477.2;ENSP00000467037.1;ENSP00000468458.1;ENSP00000465497.1;ENSP00000465259.1	ENSG00000152234	ATP5F1A	0.00690829	0.105973	0.919159	0.973562
ENSP00000353286.3;ENSP00000277900.8;ENSP00000348381.4	ENSG00000148700	ADD3	0.0176664	0.103574	0.920982	0.973562
ENSP00000424387.1;ENSP00000265112.3;ENSP00000387710.2;ENSP00000422291.1;ENSP00000422130.1;ENSP00000420893.1	ENSG00000113407	TARS	-0.00896529	-0.101914	0.922243	0.973562
ENSP00000426005.1;ENSP00000377954.2	ENSG00000133706	LARS	-0.0256584	-0.101118	0.922848	0.973562
ENSP00000244020.3;ENSP00000485813.1;ENSP00000362900.4;ENSP00000452090.1;ENSP00000474409.1;ENSP00000452449.1;ENSP00000450918.1;ENSP00000451391.1;ENSP00000452123.1;ENSP00000451088.1;ENSP00000377892.2	ENSG00000124193	SRSF6	0.00633029	0.100461	0.923348	0.973562
ENSP00000382880.2;ENSP00000345656.4	ENSG00000101558	VAPA	0.00782366	0.0997507	0.923887	0.973562
ENSP00000416110.2;ENSP00000412583.2;ENSP00000403175.2;ENSP00000393241.2;ENSP00000211372.5	ENSG00000235650	RPS18	0.0209857	0.0989213	0.924518	0.973562
ENSP00000320949.5;ENSP00000413113.2;ENSP00000456649.1;ENSP00000455635.1	ENSG00000125107	CNOT1	-0.0238986	-0.0962613	0.92654	0.973562
ENSP00000468274.1;ENSP00000346088.3;ENSP00000465313.1;ENSP00000467247.1;ENSP00000465763.1;ENSP00000466013.1;ENSP00000466502.1	ENSG00000116251	RPL22	0.0122092	0.0962291	0.926565	0.973562
ENSP00000355493.3	ENSG00000035687	ADSS	0.0155012	0.0947223	0.92771	0.973562
ENSP00000493517.1;ENSP00000348877.3;ENSP00000465858.3;ENSP00000405573.3;ENSP00000467670.3;ENSP00000488493.1;ENSP00000487666.1;ENSP00000488295.1;ENSP00000488850.1;ENSP00000495129.1	ENSG00000105220	GPI	0.00745002	0.0924348	0.92945	0.973562
ENSP00000465085.1;ENSP00000034275.7;ENSP00000404837.1;ENSP00000341483.5;ENSP00000466970.1;ENSP00000464705.1;ENSP00000466879.1;ENSP00000467560.1;ENSP00000464774.1	ENSG00000031823	RANBP3	0.0271851	0.0901635	0.931178	0.974377
ENSP00000445957.1;ENSP00000305958.4;ENSP00000351646.5	ENSG00000168439	STIP1	0.00759667	0.0880164	0.932812	0.974684
ENSP00000486854.1;ENSP00000222673.5;ENSP00000411830.1;ENSP00000388084.2;ENSP00000392878.1;ENSP00000388183.1;ENSP00000414662.1	ENSG00000105953	OGDH	-0.0172774	-0.0879752	0.932843	0.974684
ENSP00000325223.6;ENSP00000409944.2;ENSP00000421655.2;ENSP00000367028.4;ENSP00000494375.1;ENSP00000493815.1	ENSG00000070814	TCOF1	-0.012502	-0.0849864	0.935118	0.97612
ENSP00000442070.1;ENSP00000246957.5;ENSP00000458166.1	ENSG00000126602	TRAP1	-0.014428	-0.0842294	0.935695	0.97612
ENSP00000486392.1;ENSP00000435096.1	ENSG00000280831	RPS25	0.0102335	0.0834632	0.936278	0.97612
ENSP00000371099.4;ENSP00000485663.1;ENSP00000416892.3;ENSP00000384634.1	ENSG00000100129	EIF3L	-0.0185977	-0.0820254	0.937373	0.976545
ENSP00000449409.1;ENSP00000337632.3;ENSP00000447000.1;ENSP00000447690.1	ENSG00000205323	SARNP	-0.00895398	-0.0809081	0.938224	0.976715
ENSP00000227524.4	ENSG00000110107	PRPF19	0.00741751	0.07543	0.942397	0.979397
ENSP00000489220.1;ENSP00000252699.2;ENSP00000488962.1;ENSP00000439497.1;ENSP00000489474.1;ENSP00000411187.3	ENSG00000282844	ACTN4	0.00508317	0.0748124	0.942868	0.979397
ENSP00000357215.4;ENSP00000396441.2;ENSP00000436243.1;ENSP00000436907.1;ENSP00000412620.2	ENSG00000160818	GPATCH4	0.00919626	0.0720339	0.944985	0.980163
ENSP00000466259.1;ENSP00000253792.2;ENSP00000377474.1;ENSP00000345398.1;ENSP00000445349.1	ENSG00000131473	ACLY	-0.00459888	-0.0705876	0.946087	0.980591
ENSP00000417402.1;ENSP00000348722.2;ENSP00000418794.1	ENSG00000091127	PUS7	-0.00662575	-0.0603304	0.95391	0.98615
ENSP00000442665.1;ENSP00000444295.1;ENSP00000325136.5;ENSP00000385411.3	ENSG00000138029	HADHB	0.0124797	0.0599139	0.954227	0.98615
ENSP00000310129.4;ENSP00000402618.1;ENSP00000416028.1	ENSG00000175166	PSMD2	0.00997527	0.0582987	0.95546	0.986706
ENSP00000373883.5;ENSP00000229268.8	ENSG00000111667	USP5	0.00808503	0.0569958	0.956454	0.987016
ENSP00000377532.1;ENSP00000377530.2;ENSP00000377527.2;ENSP00000435905.1	ENSG00000173599	PC	0.0180599	0.0529696	0.959526	0.988774
ENSP00000267812.3	ENSG00000140259	MFAP1	-0.0102662	-0.0529401	0.959549	0.988774
ENSP00000362638.4	ENSG00000175130	MARCKSL1	0.0171002	0.0505661	0.961361	0.989628
ENSP00000491215.1;ENSP00000393151.2;ENSP00000283179.10;ENSP00000491685.1;ENSP00000491305.1;ENSP00000410728.2;ENSP00000491601.1;ENSP00000491340.1;ENSP00000492010.1;ENSP00000491294.1	ENSG00000153187	HNRNPU	0.00403357	0.0500298	0.96177	0.989628
ENSP00000421592.2	ENSG00000183684	ALYREF	0.00279803	0.0421236	0.967807	0.992722
ENSP00000357206.3	ENSG00000132688	NES	0.00400951	0.035891	0.972568	0.993864
ENSP00000379933.4;ENSP00000484435.1;ENSP00000229270.4;ENSP00000475620.1;ENSP00000443599.1	ENSG00000111669	TPI1	0.00255904	0.0326258	0.975062	0.993864
ENSP00000403349.3;ENSP00000261733.2	ENSG00000111275	ALDH2	0.0100044	0.0321558	0.975421	0.993864
ENSP00000360739.3;ENSP00000360742.3;ENSP00000340305.3;ENSP00000344166.2;ENSP00000407770.2;ENSP00000395264.3;ENSP00000485599.1;ENSP00000484828.1;ENSP00000450635.2	ENSG00000244687	UBE2V1	0.00900413	0.0310053	0.976301	0.993864
ENSP00000368767.4;ENSP00000429286.1;ENSP00000394013.4;ENSP00000348841.5;ENSP00000427823.1;ENSP00000437864.1;ENSP00000429743.1;ENSP00000427877.1;ENSP00000368762.5;ENSP00000429160.1;ENSP00000430245.1;ENSP00000429954.2	ENSG00000198363	ASPH	-0.0030453	-0.0268949	0.979441	0.993864
ENSP00000497142.1;ENSP00000383949.1;ENSP00000347401.3;ENSP00000215956.5;ENSP00000383989.1;ENSP00000498157.1;ENSP00000497535.1;ENSP00000497047.1	ENSG00000100138	SNU13	0.00472	0.0268589	0.979469	0.993864
ENSP00000357203.1;ENSP00000482841.1;ENSP00000357205.3;ENSP00000357204.1	ENSG00000143320	CRABP2	-0.00428002	-0.0258978	0.980203	0.993864
ENSP00000447942.1;ENSP00000334188.4;ENSP00000454489.1;ENSP00000266964.4;ENSP00000455296.1	ENSG00000123349	PFDN5	-0.0029895	-0.0250742	0.980833	0.993864
ENSP00000331815.5;ENSP00000454836.1;ENSP00000481995.1	ENSG00000183751	TBL3	-0.00418734	-0.0248565	0.980999	0.993864
ENSP00000497495.1;ENSP00000497231.1;ENSP00000241704.7;ENSP00000357048.3;ENSP00000497257.1;ENSP00000497433.1;ENSP00000498061.1;ENSP00000498078.1	ENSG00000122218	COPA	-0.0044876	-0.0236483	0.981923	0.993864
ENSP00000496001.1;ENSP00000494529.1;ENSP00000361419.2;ENSP00000496044.1;ENSP00000361465.3;ENSP00000395401.2;ENSP00000496018.1;ENSP00000495521.1;ENSP00000496683.1;ENSP00000307212.3;ENSP00000494368.1	ENSG00000171453	POLR1C	0.00193116	0.0232992	0.982189	0.993864
ENSP00000346566.3;ENSP00000310227.5;ENSP00000432768.1;ENSP00000436769.1	ENSG00000175216	CKAP5	0.00298865	0.0226656	0.982674	0.993864
ENSP00000478447.1;ENSP00000345308.6;ENSP00000271877.8;ENSP00000389445.1;ENSP00000355343.2	ENSG00000143569	UBAP2L	0.00171694	0.0201133	0.984624	0.994422
ENSP00000301522.2;ENSP00000334063.5	ENSG00000167815	PRDX2	-0.00114707	-0.0174256	0.986679	0.995543
ENSP00000446489.1;ENSP00000262030.3;ENSP00000446677.1	ENSG00000110955	ATP5F1B	0.00173935	0.0161917	0.987622	0.995543
ENSP00000263377.1;ENSP00000470481.1;ENSP00000360901.3;ENSP00000353112.4	ENSG00000141867	BRD4	-0.00200531	-0.0150378	0.988504	0.995543
ENSP00000217402.2	ENSG00000101421	CHMP4B	0.00167969	0.0149941	0.988537	0.995543
ENSP00000495540.1;ENSP00000483881.1;ENSP00000379349.2;ENSP00000379346.3;ENSP00000360662.2;ENSP00000342905.3	ENSG00000101126	ADNP	0.00207864	0.0112609	0.991391	0.997004
ENSP00000431626.1;ENSP00000435602.1;ENSP00000434134.1;ENSP00000487519.1;ENSP00000331023.4;ENSP00000431574.1;ENSP00000445635.1;ENSP00000282441.5;ENSP00000478927.1	ENSG00000137693	YAP1	-0.000273922	-0.00330838	0.997471	0.999434
ENSP00000330074.3	ENSG00000184357	HIST1H1B	-0.000277451	-0.00287442	0.997802	0.999434
ENSP00000373620.3;ENSP00000340019.2	ENSG00000144381	HSPD1	9.78548e-05	0.00142348	0.998912	0.999434
ENSP00000495857.1;ENSP00000411607.2;ENSP00000496546.1;ENSP00000462475.2;ENSP00000367039.4;ENSP00000496311.1;ENSP00000493974.1;ENSP00000494771.1;ENSP00000464511.1;ENSP00000494537.1;ENSP00000496097.1;ENSP00000466608.2;ENSP00000392958.2;ENSP00000496661.1;ENSP00000496445.1;ENSP00000445370.1;ENSP00000496094.1;ENSP00000323967.6;ENSP00000463216.2	ENSG00000073584	SMARCE1	0.000101951	0.000739925	0.999434	0.999434
