# Supplementary material for: Dynamic rewiring of the human interactome by interferon signaling
Source: Genome Biol. 2020 Jun 15;21:140. doi: 10.1186/s13059-020-02050-y (PMC7294662; doi:10.1186/s13059-020-02050-y)
Supplement: Supplementary file 11 — Additional file 11. Gene set enrichment analysis of SILAC ratios in siRPL28-treated and IFN-stimulated cells compared to untreated controls. [file 13059_2020_2050_MOESM11_ESM.xlsx]

## Sheet: Legend
Table S10: Gene set enrichment analysis of SILAC ratios in siRPL28-treated and IFN-stimulated cells compared to untreated controls.
Column	Description
Ontology	Category of GO ontology
GO ID	GO Term ID
GO term	GO Term Name
P value	P value
Size	Number of genes in gene set
Enrichment score	Enrichment score, same as in broad GSEA implementation
Normalized enrichment score	Enrichment score normalized to mean enrichment of random samples of the same size
# more extreme	A number of times a random gene set had a more extreme enrichment score value
Gene names	Genes from the gene set detected in our dataset

## Sheet: siRPL28 GSEA
Ontology	GO ID	GO term	P value	Size	Enrichment score	Normalized enrichment score	# more extreme	Gene names
BP	GO:0051607	defense response to virus	1.66467e-05	14	0.836956	2.06498	0	ADAR;BST2;DDX17;IFIT1;IFIT3;IFITM2;ILF3;ISG15;MX1;PCBP2;SAMHD1;STAT1;TRIM25;ZC3HAV1
BP	GO:0032727	positive regulation of interferon-alpha production	3.80974e-05	2	0.999856	1.46901	1	HSPD1;STAT1
CC	GO:0005925	focal adhesion	0.00035727	145	-0.37634	-1.61618	8	ACTB;ACTC1;ACTG1;ACTN1;ACTN4;ACTR2;AHNAK;AKAP12;ANXA1;ANXA5;ANXA6;ARPC1B;ARPC2;ARPC3;ARPC5;B2M;BSG;CALR;CAP1;CAPN2;CAT;CD44;CD9;CD99;CFL1;CLTC;CNN2;CORO1C;CSRP1;CSRP2;CTNNA1;CTTN;DAB2;DNM2;ENAH;EPB41L2;EZR;FLII;FLNA;FLNB;G3BP1;GDI2;HMGA1;HNRNPK;HSP90B1;HSPA1A;HSPA5;HSPA8;HSPA9;HSPB1;HYOU1;IQGAP1;ITGA2;ITGA5;ITGB1;JUP;KIF23;KRAS;LAP3;LASP1;LIMA1;LMO7;MAP2K1;MARCKS;MCAM;MDC1;MISP;MPRIP;MSN;MYH9;NPM…
BP	GO:0070527	platelet aggregation	0.000469727	12	-0.787001	-1.98532	18	ACTB;ACTG1;CLIC1;CSRP1;FLNA;GNAS;HSPB1;MYH9;MYL12A;STXBP1;TLN1;VCL
BP	GO:0060337	type I interferon signaling pathway	0.000522105	11	0.802703	1.86306	30	ADAR;BST2;HLA-B;HLA-C;IFIT1;IFIT3;IFITM2;ISG15;MX1;SAMHD1;STAT1
BP	GO:0008356	asymmetric cell division	0.000526116	2	-0.993647	-1.51069	24	ACTR2;GOLGA2
MF	GO:0005506	iron ion binding	0.000562403	6	-0.906017	-1.87323	23	ABCE1;ACO2;CALR;FTH1;P3H1;P4HA1
BP	GO:0061024	membrane organization	0.000877333	25	-0.627542	-1.92862	32	ACTB;ACTG1;ACTR2;AP2A1;AP2B1;ARPC2;ARPC3;ARPC5;CLTA;CLTC;CTTN;DAB2;DNM2;GAPVD1;HSPA8;SFN;TBC1D4;TFRC;UBB;YWHAB;YWHAE;YWHAG;YWHAH;YWHAQ;YWHAZ
MF	GO:0005164	tumor necrosis factor receptor binding	0.000937052	3	0.968438	1.56665	50	STAT1;TRAF2;TRAP1
BP	GO:0010507	negative regulation of autophagy	0.0011289	4	-0.942807	-1.73221	49	EIF4G1;EIF4G2;GOLGA2;LARS
CC	GO:0005578	proteinaceous extracellular matrix	0.00125542	7	-0.861251	-1.86436	52	ALPL;CALR;FN1;HSD17B12;LGALS1;P3H1;TFIP11
BP	GO:0045071	negative regulation of viral genome replication	0.00134686	9	0.810949	1.7819	78	ADAR;BST2;IFIT1;IFITM2;ILF3;ISG15;MX1;SRPK1;ZC3HAV1
BP	GO:0001937	negative regulation of endothelial cell proliferation	0.00136489	1	1	1.33549	67	STAT1
BP	GO:0002053	positive regulation of mesenchymal cell proliferation	0.00136489	1	1	1.33549	67	STAT1
BP	GO:0003340	negative regulation of mesenchymal to epithelial transition involved in metanephros morphogenesis	0.00136489	1	1	1.33549	67	STAT1
BP	GO:0010742	macrophage derived foam cell differentiation	0.00136489	1	1	1.33549	67	STAT1
BP	GO:0072136	metanephric mesenchymal cell proliferation involved in metanephros development	0.00136489	1	1	1.33549	67	STAT1
BP	GO:0072162	metanephric mesenchymal cell differentiation	0.00136489	1	1	1.33549	67	STAT1
MF	GO:0016208	AMP binding	0.00142865	2	0.98892	1.45294	74	CYB5R3;HIST1H1E
CC	GO:0016021	integral component of membrane	0.002021	98	0.43969	1.60607	143	ABCD3;ACBD5;ACSL3;ACSL4;AGTRAP;ALDH3A2;ALPL;ANPEP;APMAP;ASPH;ATAD3A;ATL3;ATP1A1;CA9;CCDC47;CISD1;CKAP4;CLPTM1L;DDOST;DHODH;DNAJC1;EMC3;ERGIC1;ERLIN1;ERLIN2;FDFT1;FLNB;FNDC3A;GOLGB1;GPX8;HSD17B12;IFITM2;IKBIP;ITPR1;KTN1;LBR;LEMD3;LETM1;LMAN1;LRRC59;MCAM;MGST2;MIA3;MLEC;MTCH2;MTDH;MYADM;MYOF;NCEH1;NCLN;NDUFB11;NFXL1;NNT;NOMO3;NSDHL;NUP210;PDE3A;PGAM5;PSAP;PVR;RDH11;REEP5;RMDN3;RPN1;RPN2;SCAMP1;SCAM…
BP	GO:0000086	G2/M transition of mitotic cell cycle	0.00206858	24	-0.606737	-1.84376	77	ACTR1A;CDK1;CKAP5;DCTN1;DCTN2;DNM2;DYNC1H1;DYNC1I2;ENSA;HSP90AA1;KHDRBS1;MAPRE1;NES;PAFAH1B1;PPP1R12A;PPP2R1A;RAB8A;SKP1;TUBA4A;TUBB;TUBB4B;UBB;YWHAE;YWHAG
BP	GO:0032981	mitochondrial respiratory chain complex I assembly	0.00219035	5	0.894564	1.66547	123	NDUFA9;NDUFAF2;NDUFB11;NDUFV2;NDUFV3
BP	GO:0010739	positive regulation of protein kinase A signaling	0.00234788	1	-0.999296	-1.33437	117	AKAP12
BP	GO:0090036	regulation of protein kinase C signaling	0.00234788	1	-0.999296	-1.33437	117	AKAP12
BP	GO:0051604	protein maturation	0.00244118	2	-0.986391	-1.49966	115	HSPD1;SERPINH1
BP	GO:0021762	substantia nigra development	0.00273217	11	-0.755655	-1.86197	110	ACTB;BASP1;CALM3;CKB;G6PD;GLUD1;HSPA5;SEC16A;YWHAE;YWHAH;YWHAQ
CC	GO:0005759	mitochondrial matrix	0.00275591	71	0.469623	1.63258	188	ABCE1;ACAA2;ACADM;ACADVL;ACAT1;ACO2;ALDH1B1;ALDH2;ALDH7A1;CARS2;CCAR2;CDK1;CLPX;CPS1;CS;DLAT;DLD;DLST;ECHS1;ECI1;ETFA;ETFB;FH;GARS;GCDH;GLS;GLUD1;GOT2;GRPEL1;GSR;GSTK1;HADH;HAGH;HIBADH;HIBCH;HSD17B10;HSPA9;HSPD1;HSPE1;IARS2;IDH2;IDH3B;KARS;LONP1;MDH2;NDUFA9;NR3C1;OGDH;OXCT1;PARK7;PC;PDHB;PMPCA;PPA2;PPIF;PRDX5;PYCR1;PYCR2;QARS;RIDA;RPS3;SHMT2;SOD1;SOD2;SSBP1;SUCLA2;SUCLG1;SUCLG2;TFAM;TRAP1;TRMT10C
CC	GO:0005747	mitochondrial respiratory chain complex I	0.00304551	7	0.829115	1.69614	175	NDUFA4;NDUFA9;NDUFB11;NDUFV2;NDUFV3;PARK7;SNCA
MF	GO:0004331	fructose-2,6-bisphosphate 2-phosphatase activity	0.00311114	1	0.999296	1.33455	154	TIGAR
BP	GO:0006003	fructose 2,6-bisphosphate metabolic process	0.00311114	1	0.999296	1.33455	154	TIGAR
BP	GO:0009410	response to xenobiotic stimulus	0.00311114	1	0.999296	1.33455	154	TIGAR
BP	GO:0010666	positive regulation of cardiac muscle cell apoptotic process	0.00311114	1	0.999296	1.33455	154	TIGAR
BP	GO:0060576	intestinal epithelial cell development	0.00311114	1	0.999296	1.33455	154	TIGAR
BP	GO:0071279	cellular response to cobalt ion	0.00311114	1	0.999296	1.33455	154	TIGAR
BP	GO:1901525	negative regulation of mitophagy	0.00311114	1	0.999296	1.33455	154	TIGAR
CC	GO:0005739	mitochondrion	0.00315169	211	0.362628	1.45267	247	ABCE1;ACAA2;ACACA;ACADM;ACADVL;ACAT1;ACAT2;ACBD3;ACO1;ACO2;ACOT7;AGPS;AIFM1;AKAP8;ALDH18A1;ALDH1B1;ALDH7A1;ALDOC;ANXA6;APEX1;APOOL;ASS1;ATAD3A;ATIC;BAX;BCAP31;BSG;CASP4;CAT;CCT7;CD3EAP;CDK1;CHCHD2;CHCHD3;CHCHD4;CIAPIN1;CISD1;CKB;CLIC1;CLPX;CLU;COA6;COX4I1;COX5B;CPT1A;CPT2;CS;CYB5R3;CYCS;DCTPP1;DHODH;DHX29;DHX30;DLAT;DLD;DLST;DNAJA1;DNM1L;DUT;ECH1;ECHS1;ECI1;ETFA;ETFB;FASN;FDPS;FEN1;FH;FKBP4;GARS;…
MF	GO:0004128	cytochrome-b5 reductase activity, acting on NAD(P)H	0.00327638	2	0.982004	1.44278	171	CYB5R3;NQO1
CC	GO:0005838	proteasome regulatory particle	0.00347983	5	0.881956	1.642	196	PSMD1;PSMD12;PSMD13;PSMD2;PSMD6
CC	GO:0000228	nuclear chromosome	0.00358097	8	0.803763	1.70832	208	H2AFY;HIST1H4H;HNRNPU;NCAPD2;SMARCE1;SMC2;TOP1;TOP2A
CC	GO:0005788	endoplasmic reticulum lumen	0.0036292	37	-0.514996	-1.72953	128	B2M;CALR;CALU;CANX;CKAP4;CNPY3;COLGALT1;DBI;ERO1A;ERP29;ESD;FN1;GANAB;GBF1;GPX8;HSP90B1;HSPA5;HYOU1;KTN1;LAMB1;LGALS1;MIA3;MYDGF;NUCB1;P3H1;P4HA1;P4HB;PDIA3;PDIA4;PDIA6;PPIB;PRKCSH;RCN1;RCN3;SDC2;SERPINH1;TXNDC12
BP	GO:0030182	neuron differentiation	0.00372712	5	0.879212	1.63689	210	ACSL4;HSPA5;MAP2K1;MTPN;XRN2
BP	GO:0008015	blood circulation	0.0038217	3	0.947382	1.53259	207	CYB5R3;MYOF;STAT1
BP	GO:0008217	regulation of blood pressure	0.00408041	5	0.876474	1.63179	230	AGTRAP;ANPEP;ATP1A1;SOD1;SOD2
BP	GO:0046622	positive regulation of organ growth	0.00430501	2	0.979005	1.43837	225	YAP1;YBX3
BP	GO:0006696	ergosterol biosynthetic process	0.00433552	1	0.998592	1.33361	215	FDFT1
CC	GO:0005790	smooth endoplasmic reticulum	0.00444252	8	-0.801858	-1.80068	184	CALR;CANX;ERP29;HSPA5;HYOU1;PPIB;PRDX4;RPL10
BP	GO:0006521	regulation of cellular amino acid metabolic process	0.00446073	27	0.592063	1.70737	279	NQO1;PSMA1;PSMA3;PSMA4;PSMA5;PSMA6;PSMA7;PSMB1;PSMB2;PSMB4;PSMB5;PSMB6;PSMC1;PSMC2;PSMC3;PSMC5;PSMC6;PSMD1;PSMD11;PSMD12;PSMD13;PSMD14;PSMD2;PSMD3;PSMD4;PSMD6;PSME1
BP	GO:0030199	collagen fibril organization	0.0045626	3	-0.948915	-1.60812	207	ANXA2;P4HA1;SERPINH1
MF	GO:0003779	actin binding	0.0047467	48	-0.463881	-1.65038	161	ACTN4;ADD3;ALDOA;ANLN;CALD1;CAP1;CAPZA1;CAPZA2;CAPZB;CNN2;COTL1;DBN1;DBNL;DIAPH1;ENAH;EPB41L2;EZR;FKBP15;FLII;FLNB;FSCN1;HNRNPU;INF2;ITGB1;LIMCH1;MACF1;MARCKSL1;MISP;MPRIP;MSN;MYH9;MYO6;PARVA;PAWR;PDLIM5;PFN1;PLEC;PPP1R18;RDX;S100A4;SPTAN1;SPTBN1;SPTBN2;STK38L;TPM1;TWF1;VCL;YWHAH
BP	GO:0045665	negative regulation of neuron differentiation	0.00481923	2	-0.980126	-1.49013	228	CALR;PRPF19
MF	GO:0004784	superoxide dismutase activity	0.00496086	3	0.942695	1.525	269	NQO1;SOD1;SOD2
BP	GO:0030316	osteoclast differentiation	0.00502967	2	-0.979563	-1.48928	238	JUNB;TFRC
BP	GO:0002021	response to dietary excess	0.0052529	1	-0.997887	-1.33249	263	TBL1XR1
BP	GO:0030814	regulation of cAMP metabolic process	0.0052529	1	-0.997887	-1.33249	263	TBL1XR1
BP	GO:0050872	white fat cell differentiation	0.0052529	1	-0.997887	-1.33249	263	TBL1XR1
BP	GO:0090207	regulation of triglyceride metabolic process	0.0052529	1	-0.997887	-1.33249	263	TBL1XR1
BP	GO:0016601	Rac protein signal transduction	0.00528648	3	-0.945025	-1.60153	240	DBNL;RAC1;RHOG
BP	GO:0006936	muscle contraction	0.00573562	12	-0.710702	-1.79284	231	ASPH;CALD1;FKBP1A;MYL1;MYL12A;MYL6;MYOF;TLN1;TPM1;TPM3;TPM4;VCL
MF	GO:0008137	NADH dehydrogenase (ubiquinone) activity	0.00582915	5	0.866926	1.61401	329	NDUFA4;NDUFA9;NDUFAF2;NDUFV2;NDUFV3
BP	GO:0022417	protein maturation by protein folding	0.0059521	6	-0.843415	-1.7438	253	AIP;CALR;CHCHD4;ERO1A;FKBP1A;PRDX4
MF	GO:0008013	beta-catenin binding	0.00606391	7	-0.81359	-1.76119	255	CTNNA1;RUVBL2;SKP1;SLC9A3R1;TAX1BP3;TBL1XR1;VCL
BP	GO:0071461	cellular response to redox state	0.00610184	1	0.997887	1.33267	303	ARHGDIB
MF	GO:0015175	neutral amino acid transmembrane transporter activity	0.00622971	3	-0.941526	-1.5956	283	SLC1A5;SLC3A2;SLC7A5
BP	GO:0048387	negative regulation of retinoic acid receptor signaling pathway	0.00648175	2	-0.977105	-1.48554	307	CALR;CNOT1
BP	GO:1901215	negative regulation of neuron death	0.00655158	11	0.727549	1.68862	388	AP2B1;CHMP4A;CHMP4B;EIF4G1;PARK7;PSMC1;SNCA;STAT3;TIGAR;TRAF2;VPS35
BP	GO:0006508	proteolysis	0.00662358	22	0.616001	1.69844	410	ANPEP;APEH;CAPN2;CASP4;CPNE1;CPS1;DLD;DPP3;DPP7;GGH;LAP3;LTA4H;NUP98;PARK7;PDIA3;PMPCA;PSMB5;PSMD6;TPP2;UBA3;UBE2N;ZMPSTE24
CC	GO:0030863	cortical cytoskeleton	0.00691593	8	-0.785795	-1.76461	287	ACTB;ACTN4;CAPZA2;CTTN;DBN1;EZR;FLNA;TPM4
MF	GO:0000979	RNA polymerase II core promoter sequence-specific DNA binding	0.00748398	4	0.894027	1.5627	416	GTF2B;H2AFY;RUVBL2;STAT1
CC	GO:0034515	proteasome storage granule	0.00750519	2	0.972012	1.4281	393	PSMD1;PSMD2
BP	GO:0032729	positive regulation of interferon-gamma production	0.00779092	2	0.971546	1.42741	408	FAM49B;HSPD1
BP	GO:0050870	positive regulation of T cell activation	0.00779092	2	0.971546	1.42741	408	FAM49B;HSPD1
CC	GO:0000137	Golgi cis cisterna	0.00785945	1	-0.996479	-1.33061	394	GOLGA2
BP	GO:0007020	microtubule nucleation	0.00785945	1	-0.996479	-1.33061	394	GOLGA2
BP	GO:0060050	positive regulation of protein glycosylation	0.00785945	1	-0.996479	-1.33061	394	GOLGA2
BP	GO:0090306	spindle assembly involved in meiosis	0.00785945	1	-0.996479	-1.33061	394	GOLGA2
BP	GO:0060348	bone development	0.00866993	4	-0.894848	-1.6441	383	GNAS;P3H1;PLS3;PPIB
MF	GO:0005522	profilin binding	0.0086865	3	-0.932299	-1.57996	395	ACTG1;CTTN;DBN1
BP	GO:0030501	positive regulation of bone mineralization	0.00909255	1	0.996479	1.33079	452	ISG15
BP	GO:0032020	ISG15-protein conjugation	0.00909255	1	0.996479	1.33079	452	ISG15
BP	GO:0032649	regulation of interferon-gamma production	0.00909255	1	0.996479	1.33079	452	ISG15
BP	GO:0033209	tumor necrosis factor-mediated signaling pathway	0.00995009	33	0.537853	1.61901	633	KARS;KRT18;PSMA1;PSMA3;PSMA4;PSMA5;PSMA6;PSMA7;PSMB1;PSMB2;PSMB4;PSMB5;PSMB6;PSMC1;PSMC2;PSMC3;PSMC5;PSMC6;PSMD1;PSMD11;PSMD12;PSMD13;PSMD14;PSMD2;PSMD3;PSMD4;PSMD6;PSME1;STAT1;TMSB4X;TRAF2;TXNDC17;UBB
MF	GO:0015293	symporter activity	0.0101606	3	0.924864	1.49616	552	SLC16A1;SLC16A7;SLC1A5
BP	GO:0061179	negative regulation of insulin secretion involved in cellular response to glucose stimulus	0.0102366	1	0.995775	1.32985	509	NDUFAF2
BP	GO:0080182	histone H3-K4 trimethylation	0.0104453	4	0.883675	1.54461	581	HIST1H1C;HIST1H1D;HIST1H1E;WDR61
CC	GO:0042470	melanosome	0.0105617	45	-0.450113	-1.58106	363	AHCY;ANXA11;ANXA2;ANXA6;ATP1A1;BSG;CALU;CANX;CAPG;CCT4;CLTC;ERP29;FASN;GANAB;GGH;HSP90AA1;HSP90AB1;HSP90B1;HSPA5;HSPA8;ITGB1;LAMP1;NAP1L1;P4HB;PDCD6IP;PDIA3;PDIA4;PDIA6;PPIB;PRDX1;RAB1A;RAB2A;RAC1;RAN;RPN1;SEC22B;SLC1A5;SLC3A2;SND1;STOM;TFRC;TMED10;YWHAB;YWHAE;YWHAZ
BP	GO:0008637	apoptotic mitochondrial changes	0.0106383	3	0.922942	1.49305	578	BAX;HSPD1;PPIF
BP	GO:0051548	negative regulation of keratinocyte migration	0.0106849	1	-0.99507	-1.32873	536	EPPK1
BP	GO:0006865	amino acid transport	0.0107538	2	-0.968583	-1.47258	510	SLC1A5;SLC3A2
BP	GO:0050727	regulation of inflammatory response	0.0109881	7	0.789824	1.61576	634	ANXA1;BRD4;CASP4;PARK7;PSMA6;TMSB4X;ZYX
MF	GO:0034511	U3 snoRNA binding	0.0110064	2	-0.967776	-1.47136	522	BMS1;SNU13
MF	GO:0031418	L-ascorbic acid binding	0.0111747	2	-0.967583	-1.47106	530	P3H1;P4HA1
BP	GO:0000958	mitochondrial mRNA catabolic process	0.011722	1	0.99507	1.32891	583	PNPT1
BP	GO:0000962	positive regulation of mitochondrial RNA catabolic process	0.011722	1	0.99507	1.32891	583	PNPT1
BP	GO:0000965	mitochondrial RNA 3'-end processing	0.011722	1	0.99507	1.32891	583	PNPT1
BP	GO:0035928	rRNA import into mitochondrion	0.011722	1	0.99507	1.32891	583	PNPT1
CC	GO:0045025	mitochondrial degradosome	0.011722	1	0.99507	1.32891	583	PNPT1
BP	GO:0045926	negative regulation of growth	0.011722	1	0.99507	1.32891	583	PNPT1
BP	GO:0071042	nuclear polyadenylation-dependent mRNA catabolic process	0.011722	1	0.99507	1.32891	583	PNPT1
BP	GO:0071850	mitotic cell cycle arrest	0.011722	1	0.99507	1.32891	583	PNPT1
BP	GO:2000627	positive regulation of miRNA catabolic process	0.011722	1	0.99507	1.32891	583	PNPT1
BP	GO:0034340	response to type I interferon	0.0117775	3	0.919924	1.48817	640	ISG15;MX1;SHMT2
CC	GO:0005811	lipid droplet	0.0117779	19	0.614852	1.63809	723	ACSL3;ACSL4;ANXA2;BCAP31;CKAP4;CYB5R3;EHD1;FAF2;GAPDH;GBF1;HSD17B11;LSS;NSDHL;PLA2G4A;PLIN3;PRPF19;RAB7A;SET;VCP
BP	GO:0060071	Wnt signaling pathway, planar cell polarity pathway	0.0118305	32	0.536088	1.60379	752	AP2A1;AP2B1;CLTC;PFN1;PSMA1;PSMA3;PSMA4;PSMA5;PSMA6;PSMA7;PSMB1;PSMB2;PSMB4;PSMB5;PSMB6;PSMC1;PSMC2;PSMC3;PSMC5;PSMC6;PSMD1;PSMD11;PSMD12;PSMD13;PSMD14;PSMD2;PSMD3;PSMD4;PSMD6;PSME1;RAC1;UBB
BP	GO:0007252	I-kappaB phosphorylation	0.0119384	1	-0.994366	-1.32779	599	PRDX4
BP	GO:2000255	negative regulation of male germ cell proliferation	0.0119384	1	-0.994366	-1.32779	599	PRDX4
CC	GO:0045095	keratin filament	0.0124163	2	-0.965469	-1.46785	589	EPPK1;KRT18
BP	GO:0070301	cellular response to hydrogen peroxide	0.0124457	9	0.740364	1.6268	729	AIFM1;ANXA1;APEX1;CDK1;NQO1;PARK7;PCNA;PPIF;RPS3
BP	GO:0019471	4-hydroxyproline metabolic process	0.0126268	2	-0.965282	-1.46756	599	ERO1A;PRDX4
BP	GO:0035873	lactate transmembrane transport	0.012846	1	0.994366	1.32797	639	SLC16A7
MF	GO:0050833	pyruvate transmembrane transporter activity	0.012846	1	0.994366	1.32797	639	SLC16A7
BP	GO:1901475	pyruvate transmembrane transport	0.012846	1	0.994366	1.32797	639	SLC16A7
MF	GO:0035257	nuclear hormone receptor binding	0.0133025	3	0.916647	1.48287	723	ACTN4;SNW1;STAT1
BP	GO:0045578	negative regulation of B cell differentiation	0.0135103	1	-0.993662	-1.32685	678	HMGB3
MF	GO:0005094	Rho GDP-dissociation inhibitor activity	0.0138675	2	0.961267	1.41231	727	ARHGDIA;ARHGDIB
BP	GO:0035023	regulation of Rho protein signal transduction	0.0138675	2	0.961267	1.41231	727	ARHGDIA;ARHGDIB
BP	GO:2000249	regulation of actin cytoskeleton reorganization	0.0138675	2	0.961267	1.41231	727	ARHGDIA;ARHGDIB
BP	GO:0006811	ion transport	0.014754	3	0.912857	1.47674	802	LASP1;SLC12A2;TOMM40
BP	GO:0061014	positive regulation of mRNA catabolic process	0.0151735	5	0.833155	1.55114	858	CNOT1;KHSRP;PNPT1;UPF1;ZC3HAV1
BP	GO:0036500	ATF6-mediated unfolded protein response	0.0154865	3	-0.91644	-1.55309	705	CALR;HSP90B1;HSPA5
MF	GO:0005200	structural constituent of cytoskeleton	0.015711	23	-0.546091	-1.64074	593	ACTB;ACTG1;ACTR2;ADD3;ARPC1B;ARPC2;ARPC3;ARPC5;EPB41L2;MSN;SPTAN1;SPTBN1;SPTBN2;TLN1;TPM1;TUBA1C;TUBA4A;TUBB;TUBB2A;TUBB3;TUBB4B;TUBB6;VIM
BP	GO:0035333	Notch receptor processing, ligand-dependent	0.0157163	1	0.992958	1.32609	782	YBX1
BP	GO:0051154	negative regulation of striated muscle cell differentiation	0.0157163	1	0.992958	1.32609	782	YBX1
CC	GO:0005905	clathrin-coated pit	0.0161783	7	-0.77419	-1.6759	682	CTTN;DAB2;DNM1L;DNM2;HSPD1;MYO6;TFRC
CC	GO:0005743	mitochondrial inner membrane	0.0162101	72	0.424326	1.47828	1112	ABCD3;ACAA2;ACADVL;ACAT1;AIFM1;AK2;ALDH18A1;ALDH3A2;ATAD3A;CHCHD3;CLPX;COX4I1;COX5B;CPS1;CPT1A;CPT2;CSDE1;CYB5R3;CYCS;DHODH;ECI1;GOT2;GSTK1;HADH;HADHA;HADHB;HSPD1;IDH2;IMMT;LETM1;MDH2;MRPL24;MRPL4;MRPL49;MRPS18B;MRPS27;MRPS7;MTCH2;NDUFA4;NDUFAF2;NDUFB11;NDUFV2;NDUFV3;NNT;PHB;PHB2;PLA2G4A;PMPCA;PMPCB;RPS3;SDHA;SFXN1;SHMT2;SLC25A1;SLC25A11;SLC25A13;SLC25A24;SLC25A3;SLC25A5;SLC25A6;STAT3;STOML2;SUCL…
MF	GO:0004817	cysteine-tRNA ligase activity	0.0162485	2	0.957842	1.40728	852	CARS;CARS2
BP	GO:0006423	cysteinyl-tRNA aminoacylation	0.0162485	2	0.957842	1.40728	852	CARS;CARS2
BP	GO:0048661	positive regulation of smooth muscle cell proliferation	0.0169422	4	0.865049	1.51205	943	AKR1B1;ITGA2;NAMPT;STAT1
	GO:0004872		0.0171097	6	0.796863	1.56261	980	ANPEP;PVR;RRBP1;SLC1A5;THRAP3;TRAM1
MF	GO:0005262	calcium channel activity	0.0171213	1	0.992254	1.32515	852	TMCO1
CC	GO:0005740	mitochondrial envelope	0.0172777	2	-0.958366	-1.45705	820	ABCF2;HADHB
BP	GO:0008219	cell death	0.0172777	2	-0.958339	-1.45701	820	EIF4G2;VAPA
BP	GO:0070317	negative regulation of G0 to G1 transition	0.0173864	7	-0.770512	-1.66794	733	CBX3;CBX5;EHMT2;MAX;RBBP4;RBBP7;SUZ12
CC	GO:0000788	nuclear nucleosome	0.017657	3	0.907014	1.46728	960	HIST1H1E;HIST1H4H;HIST3H3
BP	GO:0006509	membrane protein ectodomain proteolysis	0.0176986	2	-0.957717	-1.45606	840	MYH9;RBMX
MF	GO:0004998	transferrin receptor activity	0.0177086	1	-0.991549	-1.32403	889	TFRC
BP	GO:0030890	positive regulation of B cell proliferation	0.0177086	1	-0.991549	-1.32403	889	TFRC
MF	GO:0033570	transferrin transmembrane transporter activity	0.0177086	1	-0.991549	-1.32403	889	TFRC
BP	GO:0045780	positive regulation of bone resorption	0.0177086	1	-0.991549	-1.32403	889	TFRC
BP	GO:0097286	iron ion import	0.0177086	1	-0.991549	-1.32403	889	TFRC
BP	GO:0030879	mammary gland development	0.0177153	2	0.955603	1.40399	929	FASN;ITGA2
BP	GO:0006898	receptor-mediated endocytosis	0.0178718	13	-0.643051	-1.66094	718	CALR;CAP1;CLTC;CTTN;DAB2;DBNL;DNM2;HSP90AA1;HSP90B1;HSPH1;HYOU1;PDLIM7;PPT1
CC	GO:0005637	nuclear inner membrane	0.0179524	9	0.724597	1.59216	1052	CBX3;ITPR1;LEMD3;LMNB1;LMNB2;LRPPRC;MATR3;TOR1AIP1;ZMPSTE24
MF	GO:0003955	NAD(P)H dehydrogenase (quinone) activity	0.0184862	1	0.991549	1.32421	920	NQO1
BP	GO:0006809	nitric oxide biosynthetic process	0.0184862	1	0.991549	1.32421	920	NQO1
BP	GO:0007271	synaptic transmission, cholinergic	0.0184862	1	0.991549	1.32421	920	NQO1
BP	GO:0071248	cellular response to metal ion	0.0184862	1	0.991549	1.32421	920	NQO1
BP	GO:0045638	negative regulation of myeloid cell differentiation	0.0188646	3	-0.90897	-1.54043	859	HMGB3;PAF1;WDR61
MF	GO:0001849	complement component C1q binding	0.0194198	1	-0.990845	-1.32309	975	CALR
BP	GO:0033144	negative regulation of intracellular steroid hormone receptor signaling pathway	0.0194198	1	-0.990845	-1.32309	975	CALR
MF	GO:0042562	hormone binding	0.0194198	1	-0.990845	-1.32309	975	CALR
CC	GO:0042824	MHC class I peptide loading complex	0.0194198	1	-0.990845	-1.32309	975	CALR
BP	GO:0071285	cellular response to lithium ion	0.0194198	1	-0.990845	-1.32309	975	CALR
BP	GO:2000510	positive regulation of dendritic cell chemotaxis	0.0194198	1	-0.990845	-1.32309	975	CALR
BP	GO:0070370	cellular heat acclimation	0.0195084	2	-0.954961	-1.45187	926	HSPA1A;RBBP7
CC	GO:1990712	HFE-transferrin receptor complex	0.0195505	2	-0.954918	-1.45181	928	B2M;TFRC
MF	GO:0030898	actin-dependent ATPase activity	0.0196347	2	-0.954898	-1.45178	932	MYH9;MYL6
BP	GO:1902036	regulation of hematopoietic stem cell differentiation	0.0199418	30	0.524978	1.54955	1261	HIST1H4H;PSMA1;PSMA3;PSMA4;PSMA5;PSMA6;PSMA7;PSMB1;PSMB2;PSMB4;PSMB5;PSMB6;PSMC1;PSMC2;PSMC3;PSMC5;PSMC6;PSMD1;PSMD11;PSMD12;PSMD13;PSMD14;PSMD2;PSMD3;PSMD4;PSMD6;PSME1;UBB;YAP1;YTHDF2
BP	GO:0070059	intrinsic apoptotic signaling pathway in response to endoplasmic reticulum stress	0.02009	7	0.762657	1.56018	1160	AIFM1;BAX;CASP4;ERO1A;ITPR1;TRAF2;UBE2K
BP	GO:1902475	L-alpha-amino acid transmembrane transport	0.0202239	2	-0.954193	-1.4507	960	SLC3A2;SLC7A5
MF	GO:0016791	phosphatase activity	0.0202983	4	0.857166	1.49827	1130	ATP1A1;PGAM5;PPP1CA;SACM1L
BP	GO:0030216	keratinocyte differentiation	0.0205233	3	0.901438	1.45826	1116	ANXA1;MAP2K1;YAP1
BP	GO:0031397	negative regulation of protein ubiquitination	0.0208519	8	0.737507	1.5675	1216	DNAJA1;GTPBP4;HSPA1A;ISG15;PARK7;RPS3;U2AF2;UBXN1
BP	GO:0000212	meiotic spindle organization	0.0209121	1	-0.989437	-1.32121	1050	MYH9
BP	GO:0001768	establishment of T cell polarity	0.0209121	1	-0.989437	-1.32121	1050	MYH9
BP	GO:0006911	phagocytosis, engulfment	0.0209121	1	-0.989437	-1.32121	1050	MYH9
CC	GO:0016460	myosin II complex	0.0209121	1	-0.989437	-1.32121	1050	MYH9
BP	GO:0032796	uropod organization	0.0209121	1	-0.989437	-1.32121	1050	MYH9
BP	GO:0043534	blood vessel endothelial cell migration	0.0209121	1	-0.989437	-1.32121	1050	MYH9
BP	GO:0051295	establishment of meiotic spindle localization	0.0209121	1	-0.989437	-1.32121	1050	MYH9
CC	GO:0097513	myosin II filament	0.0209121	1	-0.989437	-1.32121	1050	MYH9
BP	GO:1903923	positive regulation of protein processing in phagocytic vesicle	0.0209121	1	-0.989437	-1.32121	1050	MYH9
BP	GO:0061077	chaperone-mediated protein folding	0.0212509	21	-0.548177	-1.609	809	CALR;CANX;CCT3;CCT4;CCT5;CCT6A;CCT7;CCT8;CHORDC1;CLU;FKBP1A;FKBP4;FKBP5;HSPB1;HSPD1;P3H1;PDIA4;PPIB;PPID;TCP1;TRAP1
BP	GO:1904646	cellular response to amyloid-beta	0.0213917	2	0.950432	1.39639	1122	CASP4;PARP1
CC	GO:0005856	cytoskeleton	0.021522	51	-0.410524	-1.47759	725	ACTB;ACTG1;ADD3;AKAP12;ALDOC;ARHGDIA;ARHGDIB;BASP1;CALD1;CAPZA1;CAPZB;CCT3;CKAP4;CLNS1A;CLU;CNN2;COTL1;CTTN;DBN1;DDX20;ENAH;EPPK1;FSCN1;HINT1;HSPB1;JUP;LRPPRC;MACF1;MISP;MSN;MYO1E;PARVA;PDLIM1;PFN1;PFN2;PPP1R18;STOM;STOML2;STXBP1;TLN1;TMSB4X;TPM1;TPM3;TPM4;TRIP6;TUBA4A;TUBB;TUBB4B;TWF2;VCL;VIM
BP	GO:0051209	release of sequestered calcium ion into cytosol	0.0219932	3	0.89907	1.45443	1196	ERO1A;FKBP1A;ITPR1
MF	GO:0019239	deaminase activity	0.0222108	2	0.949237	1.39464	1165	RIDA;RPUSD2
BP	GO:0060716	labyrinthine layer blood vessel development	0.0222442	2	-0.95183	-1.44711	1056	JUNB;NSDHL
CC	GO:0042641	actomyosin	0.0225717	3	-0.901955	-1.52854	1028	DBN1;MYH9;PDCD6IP
BP	GO:1900027	regulation of ruffle assembly	0.022578	4	-0.858968	-1.57818	999	CORO1C;RCC2;RDX;RHOG
BP	GO:0050847	progesterone receptor signaling pathway	0.0227251	2	0.948522	1.39358	1192	PHB;YAP1
MF	GO:0019902	phosphatase binding	0.0227539	6	-0.786571	-1.62627	970	CARHSP1;CHCHD3;PPP1R18;SH2D4A;SH3GL1;SLC9A3R1
MF	GO:0005432	calcium:sodium antiporter activity	0.0229416	1	-0.988028	-1.31933	1152	SLC3A2
BP	GO:0010638	positive regulation of organelle organization	0.0229416	1	-0.988732	-1.32027	1152	LMAN1
BP	GO:0015827	tryptophan transport	0.0229416	1	-0.988028	-1.31933	1152	SLC3A2
BP	GO:0035725	sodium ion transmembrane transport	0.0229416	1	-0.988028	-1.31933	1152	SLC3A2
CC	GO:0005884	actin filament	0.0229998	15	-0.606884	-1.63012	908	ACTC1;ACTG1;ACTN1;ANXA1;CAPZB;CTTN;EZR;FKBP15;IQGAP1;PAWR;PLS3;RAC1;TPM1;TPM3;TPM4
BP	GO:0010332	response to gamma radiation	0.024462	4	0.849609	1.48506	1362	BAX;PARP1;PRKDC;TIGAR
CC	GO:0022625	cytosolic large ribosomal subunit	0.0245152	40	-0.440554	-1.50683	860	GEMIN5;RPL10;RPL10A;RPL11;RPL12;RPL13;RPL13A;RPL14;RPL15;RPL17;RPL18;RPL18A;RPL19;RPL21;RPL22;RPL23;RPL23A;RPL24;RPL26;RPL27;RPL27A;RPL28;RPL29;RPL3;RPL30;RPL31;RPL35;RPL35A;RPL36;RPL37A;RPL38;RPL4;RPL5;RPL6;RPL7;RPL7A;RPL8;RPL9;RPLP0;RPLP2
CC	GO:0016281	eukaryotic translation initiation factor 4F complex	0.0245178	5	-0.815709	-1.59696	1063	EIF4A1;EIF4B;EIF4G1;EIF4G2;EIF4H
MF	GO:0031490	chromatin DNA binding	0.0245269	13	0.648193	1.56975	1465	ACTN4;APEX1;DHX9;H2AFY;HIST1H1B;HIST1H1C;HIST1H1D;HIST1H1E;HNRNPU;LEMD3;RUVBL2;STAT3;SUZ12
BP	GO:0035456	response to interferon-beta	0.0249881	3	0.893951	1.44615	1359	BST2;IFITM2;STAT1
MF	GO:0004540	ribonuclease activity	0.0249895	1	0.988732	1.32045	1244	SAMHD1
BP	GO:0006203	dGTP catabolic process	0.0249895	1	0.988732	1.32045	1244	SAMHD1
BP	GO:0009264	deoxyribonucleotide catabolic process	0.0249895	1	0.988732	1.32045	1244	SAMHD1
BP	GO:0045088	regulation of innate immune response	0.0249895	1	0.988732	1.32045	1244	SAMHD1
BP	GO:0046061	dATP catabolic process	0.0249895	1	0.988732	1.32045	1244	SAMHD1
BP	GO:0090501	RNA phosphodiester bond hydrolysis	0.0249895	1	0.988732	1.32045	1244	SAMHD1
BP	GO:0098532	histone H3-K27 trimethylation	0.0252085	3	0.893616	1.44561	1371	HIST1H1C;HIST1H1D;HIST1H1E
BP	GO:0007005	mitochondrion organization	0.0254214	18	0.592844	1.55901	1554	CHCHD2;CLUH;CYCS;DNM1L;EIF4G1;GLUD1;HCFC1;HSD17B10;IDH2;LONP1;PARK7;PARP1;PHB;PHB2;SOD2;SSBP1;STOML2;TFAM
BP	GO:0006096	glycolytic process	0.025429	10	0.690591	1.5621	1500	ALDOA;ENO2;HK1;LDHA;OGDH;PFKM;PGAM1;PGK1;PGM1;TPI1
BP	GO:0016311	dephosphorylation	0.0257719	5	0.809528	1.50715	1458	ALPL;ATP1A1;PPP1CA;PPP3CA;TIGAR
MF	GO:0044390	ubiquitin-like protein conjugating enzyme binding	0.0257965	3	0.892872	1.44441	1403	PARK7;RPS3;UBA2
	GO:0051436	obsolete negative regulation of ubiquitin-protein ligase activity involved in mitotic cell cycle	0.0262779	29	0.519749	1.52299	1658	BUB3;CDK1;PSMA1;PSMA3;PSMA4;PSMA5;PSMA6;PSMA7;PSMB1;PSMB2;PSMB4;PSMB5;PSMB6;PSMC1;PSMC2;PSMC3;PSMC5;PSMC6;PSMD1;PSMD11;PSMD12;PSMD13;PSMD14;PSMD2;PSMD3;PSMD4;PSMD6;PSME1;UBB
BP	GO:0031664	regulation of lipopolysaccharide-mediated signaling pathway	0.0263142	1	0.988028	1.31951	1310	CD55
BP	GO:2000563	positive regulation of CD4-positive, alpha-beta T cell proliferation	0.0263142	1	0.988028	1.31951	1310	CD55
CC	GO:0005903	brush border	0.0264707	14	-0.610918	-1.61131	1056	ACTN1;ACTN4;ADD3;CAPZA2;CLIC1;DNM1L;EZR;FLII;FLNB;LIMA1;MYH9;MYL6;MYO1E;PLEC
MF	GO:0019904	protein domain specific binding	0.0269938	54	-0.396827	-1.44303	899	ACSL3;ATP1A1;BASP1;CACYBP;CALM3;CAPG;CBX3;CNOT1;DBNL;DDX20;EZR;HIST1H4H;HMGB2;HNRNPA1;HNRNPK;HNRNPM;HSPA5;IQGAP1;IST1;KHDRBS1;KPNB1;LAMP1;MYH9;NCK1;NUMA1;PRKAR2A;PRKDC;RAB6A;RAN;RBMX;RCC2;RDX;RFC1;SFN;SKP1;SNCA;SRP68;SRSF7;ST13;STXBP1;TJP2;TOP1;TUBB;VAPA;VCP;VIM;WARS;XPO1;YWHAB;YWHAE;YWHAG;YWHAH;YWHAQ;YWHAZ
BP	GO:0032964	collagen biosynthetic process	0.0270007	1	-0.98662	-1.31745	1356	SERPINH1
MF	GO:0004450	isocitrate dehydrogenase (NADP+) activity	0.0276968	2	0.942213	1.38432	1453	IDH1;IDH2
BP	GO:0006097	glyoxylate cycle	0.0276968	2	0.942213	1.38432	1453	IDH1;IDH2
BP	GO:0060136	embryonic process involved in female pregnancy	0.0280104	2	-0.944645	-1.43619	1330	ACSL4;JUNB
MF	GO:0017112	Rab guanyl-nucleotide exchange factor activity	0.0282969	3	-0.89336	-1.51397	1289	GAPVD1;RAB3GAP2;YWHAE
BP	GO:0045041	protein import into mitochondrial intermembrane space	0.0286207	2	-0.943919	-1.43508	1359	CHCHD4;HSPD1
MF	GO:0015129	lactate transmembrane transporter activity	0.0288588	2	0.940586	1.38193	1514	SLC16A1;SLC16A7
MF	GO:0032564	dATP binding	0.0289016	3	0.887858	1.43629	1572	HIST1H1E;HSP90AB1;ST13
BP	GO:0030514	negative regulation of BMP signaling pathway	0.0289921	2	0.94049	1.38178	1521	CTDSPL2;LEMD3
CC	GO:0043034	costamere	0.0298542	6	-0.772264	-1.59669	1273	AHNAK;AHNAK2;FXR1;PLEC;SVIL;VCL
CC	GO:0005615	extracellular space	0.0301437	84	-0.34728	-1.37007	905	ACTB;ACTC1;ACTG1;ACTN1;ACTN4;ADNP;AKR1B1;ALDOA;ANPEP;ANXA1;ANXA2;ATXN10;B2M;CALR;CD109;CD9;CFL1;CKB;CLIC1;CLU;CNOT1;COPA;CSTB;DDB1;EEF1A1;EIF2A;ENO1;ENO2;ENO3;EZR;FN1;GGH;GNL3;GSTP1;HDGF;HMGB1;HMGB2;HMGN2;HSPA8;HSPB1;HSPD1;KARS;LAMB1;LGALS1;LMAN2;MANF;MCAM;MDH1;MSN;MYDGF;NUCB1;PDIA3;PDIA4;PDIA6;PGK1;PMPCA;PODXL;POP1;PPIA;PRDX1;PRDX5;PRDX6;PSAP;PVR;RBMX;RDX;S100A11;S100A13;S100A4;SELENBP1;SERPINB5…
BP	GO:0000466	maturation of 5.8S rRNA from tricistronic rRNA transcript (SSU-rRNA, 5.8S rRNA, LSU-rRNA)	0.0302684	2	0.939094	1.37973	1588	FTSJ3;PDCD11
CC	GO:0001931	uropod	0.0304905	3	-0.890045	-1.50836	1389	EZR;MSN;MYH9
BP	GO:0071260	cellular response to mechanical stimulus	0.0305412	5	0.801209	1.49167	1728	ATP1A1;CNN2;ITGA2;MTPN;RAC1
BP	GO:0006851	mitochondrial calcium ion transmembrane transport	0.0305935	7	0.742857	1.51968	1767	LETM1;PHB;PHB2;PMPCA;PMPCB;STOML2;VDAC1
BP	GO:0006972	hyperosmotic response	0.0306698	1	0.985915	1.31668	1527	SLC12A2
MF	GO:0008511	sodium:potassium:chloride symporter activity	0.0306698	1	0.985915	1.31668	1527	SLC12A2
MF	GO:0008519	ammonium transmembrane transporter activity	0.0306698	1	0.985915	1.31668	1527	SLC12A2
BP	GO:0015696	ammonium transport	0.0306698	1	0.985915	1.31668	1527	SLC12A2
BP	GO:0030321	transepithelial chloride transport	0.0306698	1	0.985915	1.31668	1527	SLC12A2
BP	GO:0070634	transepithelial ammonium transport	0.0306698	1	0.985915	1.31668	1527	SLC12A2
BP	GO:0071805	potassium ion transmembrane transport	0.0306698	1	0.985915	1.31668	1527	SLC12A2
BP	GO:0072488	ammonium transmembrane transport	0.0306698	1	0.985915	1.31668	1527	SLC12A2
BP	GO:0090559	regulation of membrane permeability	0.0309541	2	0.938495	1.37885	1624	PDCD6IP;TJP2
BP	GO:0038061	NIK/NF-kappaB signaling	0.0311611	30	0.507301	1.49738	1971	PSMA1;PSMA3;PSMA4;PSMA5;PSMA6;PSMA7;PSMB1;PSMB2;PSMB4;PSMB5;PSMB6;PSMC1;PSMC2;PSMC3;PSMC5;PSMC6;PSMD1;PSMD11;PSMD12;PSMD13;PSMD14;PSMD2;PSMD3;PSMD4;PSMD6;PSME1;SKP1;UBA3;UBB;UBE2M
BP	GO:0001682	tRNA 5'-leader removal	0.0316209	2	0.937984	1.3781	1659	POP1;SSB
MF	GO:0016922	ligand-dependent nuclear receptor binding	0.0320251	3	0.883518	1.42927	1742	ARID1A;SMARCE1;UBA3
MF	GO:0004385	guanylate kinase activity	0.0320748	1	0.985211	1.31574	1597	TJP2
BP	GO:0046037	GMP metabolic process	0.0320748	1	0.985211	1.31574	1597	TJP2
BP	GO:0046710	GDP metabolic process	0.0320748	1	0.985211	1.31574	1597	TJP2
BP	GO:0071847	TNFSF11-mediated signaling pathway	0.0320748	1	0.985211	1.31574	1597	TJP2
BP	GO:0090557	establishment of endothelial intestinal barrier	0.0320748	1	0.985211	1.31574	1597	TJP2
BP	GO:2001205	negative regulation of osteoclast development	0.0320748	1	0.985211	1.31574	1597	TJP2
BP	GO:0050852	T cell receptor signaling pathway	0.0325183	33	0.492401	1.48219	2071	NCK1;PAK2;PSMA1;PSMA3;PSMA4;PSMA5;PSMA6;PSMA7;PSMB1;PSMB2;PSMB4;PSMB5;PSMB6;PSMC1;PSMC2;PSMC3;PSMC5;PSMC6;PSMD1;PSMD11;PSMD12;PSMD13;PSMD14;PSMD2;PSMD3;PSMD4;PSMD6;PSME1;SKP1;STOML2;UBB;UBE2N;UBE2V1
BP	GO:0007259	JAK-STAT cascade	0.0325733	2	0.93675	1.37629	1709	STAT1;STAT3
MF	GO:0031730	CCR5 chemokine receptor binding	0.0325733	2	0.93675	1.37629	1709	STAT1;STAT3
BP	GO:0038114	interleukin-21-mediated signaling pathway	0.0325733	2	0.93675	1.37629	1709	STAT1;STAT3
BP	GO:0070102	interleukin-6-mediated signaling pathway	0.0325733	2	0.93675	1.37629	1709	STAT1;STAT3
BP	GO:0033572	transferrin transport	0.0329055	5	-0.801569	-1.56928	1427	ATP6V0D1;ATP6V1G1;CLTC;DNM2;TFRC
CC	GO:0034663	endoplasmic reticulum chaperone complex	0.032924	6	-0.767529	-1.5869	1404	HSP90B1;HSPA5;HYOU1;P4HB;PDIA6;PPIB
BP	GO:0001570	vasculogenesis	0.0338686	3	-0.885334	-1.50037	1543	JUNB;MYO1E;YAP1
MF	GO:0030552	cAMP binding	0.0339829	2	0.935166	1.37396	1783	PDE3A;PRKAR2A
CC	GO:0017053	transcriptional repressor complex	0.0345821	10	-0.66201	-1.58611	1416	CBX5;HDGF;HMGB1;SIN3A;SMARCC2;SMARCE1;SP1;SPEN;TBL1XR1;YWHAB
BP	GO:0006983	ER overload response	0.0346342	3	0.879665	1.42304	1884	CCDC47;HSPA5;TMCO1
BP	GO:0006879	cellular iron ion homeostasis	0.0346517	8	-0.710079	-1.59458	1442	ACO1;ATP6V0D1;ATP6V1G1;FTH1;SKP1;SOD1;TFRC;UBB
BP	GO:0031145	anaphase-promoting complex-dependent catabolic process	0.0347955	30	0.502882	1.48433	2201	BUB3;CDK1;PSMA1;PSMA3;PSMA4;PSMA5;PSMA6;PSMA7;PSMB1;PSMB2;PSMB4;PSMB5;PSMB6;PSMC1;PSMC2;PSMC3;PSMC5;PSMC6;PSMD1;PSMD11;PSMD12;PSMD13;PSMD14;PSMD2;PSMD3;PSMD4;PSMD6;PSME1;UBB;UBE2S
BP	GO:0032469	endoplasmic reticulum calcium ion homeostasis	0.0348355	4	0.833185	1.45635	1940	ATP2A2;BAX;ITPR1;TMCO1
MF	GO:0004322	ferroxidase activity	0.0349795	1	-0.982394	-1.31181	1757	FTH1
BP	GO:0006880	intracellular sequestering of iron ion	0.0349795	1	-0.982394	-1.31181	1757	FTH1
CC	GO:0008043	intracellular ferritin complex	0.0349795	1	-0.982394	-1.31181	1757	FTH1
MF	GO:0008199	ferric iron binding	0.0349795	1	-0.982394	-1.31181	1757	FTH1
BP	GO:2000643	positive regulation of early endosome to late endosome transport	0.0351539	4	-0.83768	-1.53906	1556	DAB2;EZR;MSN;RDX
BP	GO:0000964	mitochondrial RNA 5'-end processing	0.0353163	2	0.933756	1.37189	1853	PNPT1;TRMT10C
BP	GO:0051208	sequestering of calcium ion	0.0355234	2	-0.936575	-1.42392	1687	CALR;HSP90B1
BP	GO:0016584	nucleosome positioning	0.0362425	6	0.761652	1.49356	2077	HIST1H1C;HIST1H1D;HIST1H1E;PAF1;RSF1;SMARCA5
CC	GO:0031463	Cul3-RING ubiquitin ligase complex	0.0365116	1	-0.98169	-1.31086	1834	RBX1
CC	GO:0043224	nuclear SCF ubiquitin ligase complex	0.0365116	1	-0.98169	-1.31086	1834	RBX1
MF	GO:0050700	CARD domain binding	0.0365509	1	0.983099	1.31292	1820	CASP4
CC	GO:0072557	IPAF inflammasome complex	0.0365509	1	0.983099	1.31292	1820	CASP4
CC	GO:0072559	NLRP3 inflammasome complex	0.0365509	1	0.983099	1.31292	1820	CASP4
MF	GO:0097153	cysteine-type endopeptidase activity involved in apoptotic process	0.0365509	1	0.983099	1.31292	1820	CASP4
CC	GO:0097169	AIM2 inflammasome complex	0.0365509	1	0.983099	1.31292	1820	CASP4
BP	GO:1900740	positive regulation of protein insertion into mitochondrial membrane involved in apoptotic signaling pathway	0.0366677	7	-0.731259	-1.58296	1547	SFN;YWHAB;YWHAE;YWHAG;YWHAH;YWHAQ;YWHAZ
BP	GO:0021680	cerebellar Purkinje cell layer development	0.0375858	2	-0.934247	-1.42038	1785	AARS;HSPA5
CC	GO:0031461	cullin-RING ubiquitin ligase complex	0.0377752	2	-0.933816	-1.41972	1794	CACUL1;RBX1
BP	GO:0002317	plasma cell differentiation	0.0379442	1	-0.980986	-1.30992	1906	LGALS1
BP	GO:0010812	negative regulation of cell-substrate adhesion	0.0379442	1	-0.980986	-1.30992	1906	LGALS1
MF	GO:0030395	lactose binding	0.0379442	1	-0.980986	-1.30992	1906	LGALS1
CC	GO:0000794	condensed nuclear chromosome	0.0380913	6	0.759374	1.48909	2183	ADD3;BRD4;LRPPRC;NIFK;RCC1;SMC1A
BP	GO:0031623	receptor internalization	0.0382057	8	-0.704043	-1.58102	1590	CD9;CLTC;DNM2;EZR;ITGB1;SNCA;SNX1;TFRC
BP	GO:0034329	cell junction assembly	0.0383599	4	-0.8326	-1.52973	1698	ACTB;ACTG1;CAPZA1;FLNA
BP	GO:0034975	protein folding in endoplasmic reticulum	0.0383969	7	-0.728526	-1.57705	1620	CALR;CANX;EMC3;ERO1A;HSP90B1;HSPA5;PDIA3
BP	GO:0043122	regulation of I-kappaB kinase/NF-kappaB signaling	0.0386067	3	-0.879408	-1.49033	1759	CPNE1;HSPB1;SQSTM1
CC	GO:0002102	podosome	0.038842	9	-0.678792	-1.57687	1605	CTTN;DBNL;FSCN1;HNRNPK;SH3GL1;SVIL;TPM4;VCL;WDR1
CC	GO:0000177	cytoplasmic exosome (RNase complex)	0.0389988	1	-0.980282	-1.30898	1959	CARHSP1
CC	GO:0043186	P granule	0.0389988	1	-0.980282	-1.30898	1959	CARHSP1
CC	GO:0030687	preribosome, large subunit precursor	0.0390854	6	0.758304	1.48699	2240	BOP1;EBNA1BP2;EIF6;FTSJ3;RPF1;RRP1B
BP	GO:0010389	regulation of G2/M transition of mitotic cell cycle	0.0394599	16	-0.564283	-1.54155	1545	ACTR1A;CDK1;CKAP5;DCTN1;DCTN2;DYNC1H1;DYNC1I2;HSP90AA1;MAPRE1;PAFAH1B1;PPP2R1A;TUBA4A;TUBB;TUBB4B;YWHAE;YWHAG
BP	GO:0045820	negative regulation of glycolytic process	0.0394689	2	0.929668	1.36589	2071	STAT3;TIGAR
CC	GO:0001725	stress fiber	0.0399271	15	-0.576132	-1.54752	1577	ACTN1;ACTN4;CNN2;FLNB;FSCN1;LIMA1;MYH9;PDLIM7;SEPT11;SEPT7;SEPT9;TPM1;TPM3;TPM4;ZYX
BP	GO:0043631	RNA polyadenylation	0.0404976	2	0.928456	1.3641	2125	PAPOLA;PNPT1
BP	GO:0001895	retina homeostasis	0.0405761	7	-0.725137	-1.56971	1712	ACTB;ACTG1;B2M;HSPB1;PRDX1;SOD1;WDR36
MF	GO:0016702	oxidoreductase activity, acting on single donors with incorporation of molecular oxygen, incorporation of two atoms of oxygen	0.0405906	1	-0.979577	-1.30804	2039	P4HA1
CC	GO:0001533	cornified envelope	0.0409357	2	0.928118	1.36361	2148	ANXA1;JUP
BP	GO:0032743	positive regulation of interleukin-2 production	0.0409363	3	0.872022	1.41068	2227	ANXA1;RPS3;TRAF2
MF	GO:0004028	3-chloroallyl aldehyde dehydrogenase activity	0.0409466	1	0.980986	1.3101	2039	ALDH9A1
BP	GO:0042136	neurotransmitter biosynthetic process	0.0409466	1	0.980986	1.3101	2039	ALDH9A1
BP	GO:0031589	cell-substrate adhesion	0.0411935	3	0.87165	1.41007	2241	ITGA2;ITGA5;ITGB1
BP	GO:0033627	cell adhesion mediated by integrin	0.0411935	3	0.87165	1.41007	2241	ITGA2;ITGA5;ITGB1
CC	GO:0008540	proteasome regulatory particle, base subcomplex	0.041224	8	0.704703	1.49778	2405	PSMC1;PSMC2;PSMC3;PSMC5;PSMC6;PSMD1;PSMD2;PSMD4
BP	GO:0033687	osteoblast proliferation	0.0421226	1	-0.978873	-1.3071	2116	JUNB
CC	GO:0035976	transcription factor AP-1 complex	0.0421226	1	-0.978873	-1.3071	2116	JUNB
MF	GO:0005049	nuclear export signal receptor activity	0.0430015	4	0.823232	1.43896	2395	CSE1L;NUP214;XPO1;XPO7
CC	GO:0033116	endoplasmic reticulum-Golgi intermediate compartment membrane	0.0432999	13	-0.597457	-1.54317	1741	BCAP31;CALR;CD55;ERGIC1;GOLGA2;LMAN1;LMAN2;MCFD2;RAB1B;RAB2A;SEC22B;TMED1;TMED10
BP	GO:0007584	response to nutrient	0.0433011	11	0.647303	1.50237	2570	ACSL3;ACSL4;AHCY;COX4I1;ENSA;GNAI2;LDHA;NQO1;OXCT1;PKM;STAT1
CC	GO:0022624	proteasome accessory complex	0.0433147	14	0.607556	1.49899	2601	PSMC1;PSMC2;PSMC3;PSMC5;PSMC6;PSMD1;PSMD11;PSMD12;PSMD13;PSMD14;PSMD2;PSMD3;PSMD4;PSMD6
MF	GO:0001164	RNA polymerase I CORE element sequence-specific DNA binding	0.0435354	1	-0.978169	-1.30616	2187	SMARCB1
BP	GO:0001188	RNA polymerase I transcriptional preinitiation complex assembly	0.0435354	1	-0.978169	-1.30616	2187	SMARCB1
BP	GO:0015074	DNA integration	0.0435354	1	-0.978169	-1.30616	2187	SMARCB1
BP	GO:0090240	positive regulation of histone H4 acetylation	0.0435354	1	-0.978169	-1.30616	2187	SMARCB1
BP	GO:1900110	negative regulation of histone H3-K9 dimethylation	0.0435354	1	-0.978169	-1.30616	2187	SMARCB1
BP	GO:1900113	negative regulation of histone H3-K9 trimethylation	0.0435354	1	-0.978169	-1.30616	2187	SMARCB1
BP	GO:1902661	positive regulation of glucose mediated signaling pathway	0.0435354	1	-0.978169	-1.30616	2187	SMARCB1
BP	GO:2000617	positive regulation of histone H3-K9 acetylation	0.0435354	1	-0.978169	-1.30616	2187	SMARCB1
BP	GO:0048642	negative regulation of skeletal muscle tissue development	0.043857	1	0.979577	1.30822	2184	YBX3
BP	GO:0060546	negative regulation of necroptotic process	0.043857	1	0.979577	1.30822	2184	YBX3
BP	GO:0071474	cellular hyperosmotic response	0.043857	1	0.979577	1.30822	2184	YBX3
BP	GO:1902219	negative regulation of intrinsic apoptotic signaling pathway in response to osmotic stress	0.043857	1	0.979577	1.30822	2184	YBX3
BP	GO:0019430	removal of superoxide radicals	0.0445665	5	0.781912	1.45574	2522	NQO1;PRDX1;PRDX2;SOD1;SOD2
BP	GO:0000738	DNA catabolic process, exonucleolytic	0.0448807	1	0.978873	1.30728	2235	XRN2
MF	GO:0001147	transcription termination site sequence-specific DNA binding	0.0448807	1	0.978873	1.30728	2235	XRN2
MF	GO:0004534	5'-3' exoribonuclease activity	0.0448807	1	0.978873	1.30728	2235	XRN2
BP	GO:0071318	cellular response to ATP	0.0450145	2	-0.927355	-1.4099	2138	HSP90B1;SOD1
CC	GO:1990023	mitotic spindle midzone	0.04563	4	-0.822426	-1.51104	2020	CTTN;HNRNPU;NUMA1;RCC2
BP	GO:0001916	positive regulation of T cell mediated cytotoxicity	0.045755	2	0.923442	1.35674	2401	B2M;FAM49B
BP	GO:0007221	positive regulation of transcription of Notch receptor target	0.0459836	2	0.923219	1.35641	2413	SNW1;STAT1
BP	GO:0006110	regulation of glycolytic process	0.0460483	15	0.592501	1.48877	2784	EIF6;NUP153;NUP155;NUP160;NUP205;NUP210;NUP214;NUP35;NUP50;NUP54;NUP93;NUP98;PGAM1;RANBP2;TPR
BP	GO:1902445	regulation of mitochondrial membrane permeability involved in programmed necrotic cell death	0.0461931	2	0.923185	1.35636	2424	BAX;PPIF
BP	GO:0035458	cellular response to interferon-beta	0.0463014	3	0.865303	1.39981	2519	PNPT1;STAT1;UBE2K
BP	GO:1902115	regulation of organelle assembly	0.0472273	3	-0.868653	-1.4721	2152	EZR;MSN;RDX
BP	GO:1902966	positive regulation of protein localization to early endosome	0.0472273	3	-0.868653	-1.4721	2152	EZR;MSN;RDX
BP	GO:0000289	nuclear-transcribed mRNA poly(A) tail shortening	0.0472348	8	-0.689148	-1.54757	1966	CNOT1;EIF4A1;EIF4A3;EIF4B;EIF4G1;PABPC1;PAIP1;PARN
CC	GO:0005955	calcineurin complex	0.0472408	2	0.922252	1.35499	2479	ITPR1;PPP3CA
MF	GO:0008307	structural constituent of muscle	0.0472795	7	-0.715991	-1.54991	1995	ASPH;MYL1;MYL6;PLEC;TPM1;TPM3;TPM4
MF	GO:0044389	ubiquitin-like protein ligase binding	0.0474503	2	0.922103	1.35477	2490	STAT1;VCP
BP	GO:0010265	SCF complex assembly	0.0475609	2	-0.924595	-1.4057	2259	RBX1;SKP1
CC	GO:0031467	Cul7-RING ubiquitin ligase complex	0.0475609	2	-0.924595	-1.4057	2259	RBX1;SKP1
BP	GO:0008306	associative learning	0.0477293	2	-0.924359	-1.40535	2267	ACTR2;EIF4A3
BP	GO:0006952	defense response	0.0479717	1	0.977465	1.3054	2389	MX1
BP	GO:0070828	heterochromatin organization	0.0481515	1	-0.976056	-1.30334	2419	HP1BP3
CC	GO:0005741	mitochondrial outer membrane	0.0483957	22	0.532484	1.46816	3002	ACSL3;ACSL4;BAX;CISD1;CPT1A;CYB5R3;DDX3X;DNM1L;HADHB;HK1;NME1;PGAM5;PHB2;RMDN3;TIGAR;TOMM22;TOMM34;TOMM40;UBB;VDAC1;VDAC2;VDAC3
BP	GO:0048010	vascular endothelial growth factor receptor signaling pathway	0.0495772	7	-0.71322	-1.54392	2092	ACTB;ACTG1;HSP90AA1;HSPB1;NCK1;PAK2;RAC1
BP	GO:0043547	positive regulation of GTPase activity	0.0495839	18	0.560057	1.47279	3032	ARFGAP1;ARHGAP17;ARHGDIA;ARHGDIB;DNM1L;GAPVD1;GDI2;IQGAP1;ITGB1;LARS;PGAM5;RAB3GAP2;RACK1;RANBP1;RANBP2;RANBP3;RGPD4;S100A10
BP	GO:0043069	negative regulation of programmed cell death	0.0497171	2	0.920227	1.35201	2609	PSMC5;TIGAR
MF	GO:0031852	mu-type opioid receptor binding	0.0497706	2	-0.922481	-1.40249	2364	FLNA;GNAS
BP	GO:0048701	embryonic cranial skeleton morphogenesis	0.0497706	2	-0.922481	-1.40249	2364	EIF4A3;GNAS
BP	GO:0014003	oligodendrocyte development	0.0506334	2	-0.921776	-1.40142	2405	CD9;GSTP1
MF	GO:0005220	inositol 1,4,5-trisphosphate-sensitive calcium-release channel activity	0.0506413	1	0.976056	1.30352	2522	ITPR1
MF	GO:0015085	calcium ion transmembrane transporter activity	0.0506413	1	0.976056	1.30352	2522	ITPR1
MF	GO:0015278	calcium-release channel activity	0.0506413	1	0.976056	1.30352	2522	ITPR1
CC	GO:0031088	platelet dense granule membrane	0.0506413	1	0.976056	1.30352	2522	ITPR1
CC	GO:0031094	platelet dense tubular network	0.0506413	1	0.976056	1.30352	2522	ITPR1
BP	GO:0042045	epithelial fluid transport	0.0506413	1	0.976056	1.30352	2522	ITPR1
BP	GO:0048016	inositol phosphate-mediated signaling	0.0506413	1	0.976056	1.30352	2522	ITPR1
BP	GO:0050849	negative regulation of calcium-mediated signaling	0.0506413	1	0.976056	1.30352	2522	ITPR1
MF	GO:0070679	inositol 1,4,5 trisphosphate binding	0.0506413	1	0.976056	1.30352	2522	ITPR1
MF	GO:0004813	alanine-tRNA ligase activity	0.0507581	1	-0.974648	-1.30146	2550	AARS
BP	GO:0006419	alanyl-tRNA aminoacylation	0.0507581	1	-0.974648	-1.30146	2550	AARS
BP	GO:0042542	response to hydrogen peroxide	0.0509218	8	0.693308	1.47356	2971	CAT;EEF2;KPNA4;LDHA;PDCD10;SOD1;STAT1;STK26
BP	GO:0030073	insulin secretion	0.051241	2	0.918957	1.35015	2689	ANXA1;PARK7
BP	GO:0006768	biotin metabolic process	0.0517278	2	-0.920642	-1.39969	2457	ACACA;PC
BP	GO:0007049	cell cycle	0.0519702	28	-0.456796	-1.4417	1922	APPL1;CCAR1;CCAR2;CDCA2;CLTA;EPB41L2;ERH;GNAI2;HCFC1;HNRNPU;KRT18;MISP;MKI67;NR3C1;PCNP;PELO;PPP1CA;RACK1;RBBP4;RIF1;RUVBL1;SEPT11;SEPT2;SEPT7;SEPT9;SMARCB1;USP39;WTAP
MF	GO:0004656	procollagen-proline 4-dioxygenase activity	0.0520645	2	-0.920366	-1.39928	2473	P4HA1;P4HB
CC	GO:0016222	procollagen-proline 4-dioxygenase complex	0.0520645	2	-0.920366	-1.39928	2473	P4HA1;P4HB
BP	GO:0018401	peptidyl-proline hydroxylation to 4-hydroxy-L-proline	0.0520645	2	-0.920366	-1.39928	2473	P4HA1;P4HB
BP	GO:0046598	positive regulation of viral entry into host cell	0.0520645	2	-0.920366	-1.39928	2473	LGALS1;P4HB
BP	GO:0097711	ciliary basal body-plasma membrane docking	0.0521979	18	-0.526735	-1.48489	2026	ACTR1A;CDK1;CKAP5;DCTN1;DCTN2;DYNC1H1;DYNC1I2;HSP90AA1;MAPRE1;PAFAH1B1;PPP2R1A;RAB11A;RAB8A;TUBA4A;TUBB;TUBB4B;YWHAE;YWHAG
CC	GO:0031225	anchored component of membrane	0.0524597	4	0.81247	1.42014	2922	ALPL;BST2;CD109;CD55
BP	GO:2000179	positive regulation of neural precursor cell proliferation	0.0525064	2	-0.919888	-1.39855	2494	FLNA;NES
BP	GO:0055085	transmembrane transport	0.0527581	40	0.449274	1.40735	3422	ABCC1;ABCD3;ABCF1;ADD3;EIF2S1;EIF2S2;EIF2S3;ERLIN1;ERLIN2;PSMA1;PSMA3;PSMA4;PSMA5;PSMA6;PSMA7;PSMB1;PSMB2;PSMB4;PSMB5;PSMB6;PSMC1;PSMC2;PSMC3;PSMC5;PSMC6;PSMD1;PSMD11;PSMD12;PSMD13;PSMD14;PSMD2;PSMD3;PSMD4;PSMD6;PSME1;SLC25A24;SLC25A5;SLC25A6;UBB;VCP
BP	GO:0051495	positive regulation of cytoskeleton organization	0.0532707	1	0.974648	1.30164	2653	PFDN2
BP	GO:0050766	positive regulation of phagocytosis	0.0537861	3	-0.861555	-1.46007	2451	CALR;DNM2;LMAN2
MF	GO:0015171	amino acid transmembrane transporter activity	0.0541479	2	-0.918646	-1.39666	2572	SLC1A5;SLC7A5
BP	GO:0015804	neutral amino acid transport	0.0541479	2	-0.918646	-1.39666	2572	SLC1A5;SLC7A5
MF	GO:0008650	rRNA (uridine-2'-O-)-methyltransferase activity	0.0548965	1	0.973944	1.3007	2734	FTSJ3
BP	GO:0006919	activation of cysteine-type endopeptidase activity involved in apoptotic process	0.0550848	9	0.666868	1.46531	3230	AIFM1;BAX;HSPD1;HSPE1;RACK1;RPS27L;SNCA;TRAF2;VCP
BP	GO:0000715	nucleotide-excision repair, DNA damage recognition	0.0553332	7	-0.704843	-1.52578	2335	COPS3;CUL4A;DDB1;PARP1;RAD23B;RBX1;UBB
MF	GO:0003774	motor activity	0.0553499	6	-0.737141	-1.52408	2361	DCTN1;DCTN2;MYH9;MYL6;MYO1E;MYO6
BP	GO:0002262	myeloid cell homeostasis	0.0555841	2	0.915079	1.34445	2917	BAX;SOD1
MF	GO:0034046	poly(G) binding	0.0556543	4	0.809233	1.41449	3100	DAZAP1;FMR1;HNRNPU;PNPT1
MF	GO:0008236	serine-type peptidase activity	0.0557746	2	0.914883	1.34416	2927	DPP7;NUP98
BP	GO:0001954	positive regulation of cell-matrix adhesion	0.0562413	1	0.973239	1.29976	2801	JUP
BP	GO:0002159	desmosome assembly	0.0562413	1	0.973239	1.29976	2801	JUP
BP	GO:0050982	detection of mechanical stimulus	0.0562413	1	0.973239	1.29976	2801	JUP
BP	GO:0071603	endothelial cell-cell adhesion	0.0562413	1	0.973239	1.29976	2801	JUP
BP	GO:0086073	bundle of His cell-Purkinje myocyte adhesion involved in cell communication	0.0562413	1	0.973239	1.29976	2801	JUP
MF	GO:0086083	cell adhesive protein binding involved in bundle of His cell-Purkinje myocyte communication	0.0562413	1	0.973239	1.29976	2801	JUP
BP	GO:0098911	regulation of ventricular cardiac muscle cell action potential	0.0562413	1	0.973239	1.29976	2801	JUP
MF	GO:0002162	dystroglycan binding	0.0565283	1	-0.971831	-1.2977	2840	VCL
CC	GO:0030055	cell-substrate junction	0.0565283	1	-0.971831	-1.2977	2840	VCL
BP	GO:0001942	hair follicle development	0.0570699	2	0.913997	1.34286	2995	CD109;NSDHL
BP	GO:0009411	response to UV	0.0572415	2	-0.916138	-1.39285	2719	CCAR2;MSH6
BP	GO:1902230	negative regulation of intrinsic apoptotic signaling pathway in response to DNA damage	0.0572415	2	-0.916138	-1.39285	2719	CCAR2;CLU
MF	GO:0000146	microfilament motor activity	0.0574519	2	-0.915916	-1.39251	2729	MYH9;MYO1E
CC	GO:0005757	mitochondrial permeability transition pore complex	0.0574909	3	0.854241	1.38191	3128	BAX;PPIF;VDAC1
BP	GO:0010614	negative regulation of cardiac muscle hypertrophy	0.0576664	1	0.972535	1.29881	2872	GLRX3
BP	GO:0044571	[2Fe-2S] cluster assembly	0.0576664	1	0.972535	1.29881	2872	GLRX3
BP	GO:0097428	protein maturation by iron-sulfur cluster transfer	0.0576664	1	0.972535	1.29881	2872	GLRX3
CC	GO:0071944	cell periphery	0.057671	11	-0.61184	-1.5076	2342	BAX;CLU;EPPK1;EZR;KRT18;MSN;PHB2;RDX;SLC9A3R1;STK26;TUBB3
BP	GO:0000712	resolution of meiotic recombination intermediates	0.0577747	2	0.913198	1.34169	3032	TOP2A;TOP2B
BP	GO:0000819	sister chromatid segregation	0.0577747	2	0.913198	1.34169	3032	TOP2A;TOP2B
MF	GO:0003918	DNA topoisomerase type II (ATP-hydrolyzing) activity	0.0577747	2	0.913198	1.34169	3032	TOP2A;TOP2B
BP	GO:0044774	mitotic DNA integrity checkpoint	0.0577747	2	0.913198	1.34169	3032	TOP2A;TOP2B
CC	GO:0043190	ATP-binding cassette (ABC) transporter complex	0.0580007	1	-0.971127	-1.29676	2914	ABCF2
MF	GO:0001618	virus receptor activity	0.0580491	12	0.617087	1.46471	3456	ANPEP;CD55;CDK1;HSPA1A;ITGA2;ITGA5;ITGB1;LAMP1;PVR;RPSA;SLC1A5;TFRC
BP	GO:0007283	spermatogenesis	0.0582857	22	-0.486714	-1.44558	2211	ACTR1A;ATP2B4;BCAP31;CALR;DAZAP1;DNM2;FAM50A;KHDRBS1;KIFC1;PAFAH1B3;PRDX4;RAD23B;RUVBL1;SEPT2;SEPT6;SEPT7;SNRPA1;SOD1;TRIP13;XRN2;YBX3;YY1
BP	GO:0030100	regulation of endocytosis	0.058364	4	-0.808277	-1.48504	2584	ARFGAP1;EHD4;PACSIN3;RAB14
BP	GO:0046718	viral entry into host cell	0.0584465	14	0.591301	1.45889	3510	ANPEP;CD55;CDK1;HSPA1A;ITGA2;ITGA5;ITGB1;KPNA3;LAMP1;NUP153;PVR;RPSA;SLC1A5;TFRC
BP	GO:0033081	regulation of T cell differentiation in thymus	0.0587843	2	0.912203	1.34022	3085	CLPTM1;SOD1
MF	GO:0023030	MHC class Ib protein binding, via antigen binding groove	0.0591919	1	0.971831	1.29787	2948	FAM49B
BP	GO:0032731	positive regulation of interleukin-1 beta production	0.059692	1	-0.970423	-1.29582	2999	HSPB1
BP	GO:0038033	positive regulation of endothelial cell chemotaxis by VEGF-activated vascular endothelial growth factor receptor signaling pathway	0.059692	1	-0.970423	-1.29582	2999	HSPB1
BP	GO:0042535	positive regulation of tumor necrosis factor biosynthetic process	0.059692	1	-0.970423	-1.29582	2999	HSPB1
BP	GO:2000270	negative regulation of fibroblast apoptotic process	0.0605367	1	0.971127	1.29693	3015	API5
BP	GO:0007399	nervous system development	0.0607224	17	-0.527298	-1.46434	2371	ATXN10;DCTN1;DPYSL2;FMR1;GSK3A;MBNL1;NDUFV2;PAFAH1B3;PPT1;PRPS1;RBFOX2;SDHA;SLC7A5;SMARCB1;SMARCC1;SMARCC2;STAT3
BP	GO:0009636	response to toxic substance	0.0609307	4	0.803196	1.40393	3394	BAX;DHX15;NQO1;PON2
BP	GO:0048568	embryonic organ development	0.0611644	1	-0.969718	-1.29488	3073	RAD23B
CC	GO:0071942	XPC complex	0.0611644	1	-0.969718	-1.29488	3073	RAD23B
BP	GO:0034394	protein localization to cell surface	0.0612003	3	-0.854479	-1.44808	2789	FLNA;MESD;VCL
BP	GO:0034113	heterotypic cell-cell adhesion	0.0612391	3	0.85102	1.3767	3332	ITGA5;ITGB1;PARVA
BP	GO:0032496	response to lipopolysaccharide	0.061326	7	-0.697501	-1.50989	2588	ALPL;CPS1;HMGB2;HNRNPA0;JUNB;MGST2;SNCA
BP	GO:0045830	positive regulation of isotype switching	0.061412	4	-0.805069	-1.47915	2719	MSH6;RIF1;TFRC;TP53BP1
BP	GO:0010923	negative regulation of phosphatase activity	0.0618819	4	0.802196	1.40219	3447	FKBP15;MPHOSPH10;RRP1B;SH2D4A
BP	GO:0042307	positive regulation of protein import into nucleus	0.0619557	3	0.850345	1.37561	3371	IPO5;JUP;TPR
BP	GO:0006929	substrate-dependent cell migration	0.0619819	1	0.970423	1.29599	3087	ITGA2
BP	GO:0006971	hypotonic response	0.0619819	1	0.970423	1.29599	3087	ITGA2
BP	GO:0010694	positive regulation of alkaline phosphatase activity	0.0619819	1	0.970423	1.29599	3087	ITGA2
BP	GO:0014850	response to muscle activity	0.0619819	1	0.970423	1.29599	3087	ITGA2
BP	GO:0014911	positive regulation of smooth muscle cell migration	0.0619819	1	0.970423	1.29599	3087	ITGA2
BP	GO:0031346	positive regulation of cell projection organization	0.0619819	1	0.970423	1.29599	3087	ITGA2
MF	GO:0038064	collagen receptor activity	0.0619819	1	0.970423	1.29599	3087	ITGA2
BP	GO:0038065	collagen-activated signaling pathway	0.0619819	1	0.970423	1.29599	3087	ITGA2
MF	GO:0043395	heparan sulfate proteoglycan binding	0.0619819	1	0.970423	1.29599	3087	ITGA2
BP	GO:0043589	skin morphogenesis	0.0619819	1	0.970423	1.29599	3087	ITGA2
CC	GO:0045178	basal part of cell	0.0619819	1	0.970423	1.29599	3087	ITGA2
BP	GO:0050927	positive regulation of positive chemotaxis	0.0619819	1	0.970423	1.29599	3087	ITGA2
BP	GO:0050966	detection of mechanical stimulus involved in sensory perception of pain	0.0619819	1	0.970423	1.29599	3087	ITGA2
BP	GO:0051971	positive regulation of transmission of nerve impulse	0.0619819	1	0.970423	1.29599	3087	ITGA2
BP	GO:0060100	positive regulation of phagocytosis, engulfment	0.0619819	1	0.970423	1.29599	3087	ITGA2
BP	GO:0071107	response to parathyroid hormone	0.0619819	1	0.970423	1.29599	3087	ITGA2
CC	GO:0005777	peroxisome	0.0624079	20	0.532061	1.43513	3852	ABCD3;ACAA1;ACBD5;AGPS;CAT;DNM1L;ECH1;GBF1;GSTK1;HSD17B4;HSDL2;IDH1;IDH2;IDI1;PRDX5;RIDA;SCP2;SOD1;TKT;VIM
BP	GO:0000028	ribosomal small subunit assembly	0.0629373	10	0.642369	1.45302	3714	MRPS7;RPS10;RPS14;RPS15;RPS17;RPS19;RPS27;RPS27L;RPS5;RPSA
BP	GO:0032930	positive regulation of superoxide anion generation	0.0629446	2	-0.911351	-1.38557	2990	GSTP1;SOD1
BP	GO:0002223	stimulatory C-type lectin receptor signaling pathway	0.063012	33	0.464303	1.39761	4014	KRAS;NRAS;PAK2;PSMA1;PSMA3;PSMA4;PSMA5;PSMA6;PSMA7;PSMB1;PSMB2;PSMB4;PSMB5;PSMB6;PSMC1;PSMC2;PSMC3;PSMC5;PSMC6;PSMD1;PSMD11;PSMD12;PSMD13;PSMD14;PSMD2;PSMD3;PSMD4;PSMD6;PSME1;SKP1;UBB;UBE2N;UBE2V1
CC	GO:0042587	glycogen granule	0.0632036	2	0.908709	1.33509	3317	FASN;PPP1CA
BP	GO:0032874	positive regulation of stress-activated MAPK cascade	0.0632665	1	0.969718	1.29505	3151	PDCD10
BP	GO:0036481	intrinsic apoptotic signaling pathway in response to hydrogen peroxide	0.0632665	1	0.969718	1.29505	3151	PDCD10
BP	GO:0090051	negative regulation of cell migration involved in sprouting angiogenesis	0.0632665	1	0.969718	1.29505	3151	PDCD10
BP	GO:1903588	negative regulation of blood vessel endothelial cell proliferation involved in sprouting angiogenesis	0.0632665	1	0.969718	1.29505	3151	PDCD10
BP	GO:0007342	fusion of sperm to egg plasma membrane involved in single fertilization	0.0640495	1	-0.96831	-1.293	3218	CD9
BP	GO:0030913	paranodal junction assembly	0.0640495	1	-0.96831	-1.293	3218	CD9
BP	GO:0090331	negative regulation of platelet aggregation	0.0640495	1	-0.96831	-1.293	3218	CD9
BP	GO:0030048	actin filament-based movement	0.0640762	4	-0.802708	-1.47481	2837	ACTC1;MYH9;MYO1E;MYO6
MF	GO:0070181	small ribosomal subunit rRNA binding	0.0641421	3	0.848378	1.37243	3490	RPS13;RPS14;RPS3
MF	GO:0008140	cAMP response element binding protein binding	0.0644507	1	0.969014	1.29411	3210	CRTC1
BP	GO:0032793	positive regulation of CREB transcription factor activity	0.0644507	1	0.969014	1.29411	3210	CRTC1
BP	GO:0048208	COPII vesicle coating	0.0646728	15	-0.546147	-1.46698	2555	GOLGA2;LMAN1;MCFD2;NSF;PPP6R1;RAB1A;RAB1B;SEC16A;SEC22B;SEC23A;SEC23IP;SEC24C;TFG;TMED10;USO1
BP	GO:0060338	regulation of type I interferon-mediated signaling pathway	0.0647355	4	0.79949	1.39746	3606	ABCE1;CDC37;HSP90AB1;STAT1
	GO:0051437	obsolete positive regulation of ubiquitin-protein ligase activity involved in regulation of mitotic cell cycle transition	0.0647399	30	0.474238	1.39979	4096	BUB3;CDK1;PSMA1;PSMA3;PSMA4;PSMA5;PSMA6;PSMA7;PSMB1;PSMB2;PSMB4;PSMB5;PSMB6;PSMC1;PSMC2;PSMC3;PSMC5;PSMC6;PSMD1;PSMD11;PSMD12;PSMD13;PSMD14;PSMD2;PSMD3;PSMD4;PSMD6;PSME1;SKP1;UBB
BP	GO:2000811	negative regulation of anoikis	0.065318	3	0.84734	1.37075	3554	ITGA5;ITGB1;PTRH2
MF	GO:0001002	RNA polymerase III type 1 promoter sequence-specific DNA binding	0.0657408	1	-0.967606	-1.29206	3303	GTF3C1
MF	GO:0001003	RNA polymerase III type 2 promoter sequence-specific DNA binding	0.0657408	1	-0.967606	-1.29206	3303	GTF3C1
MF	GO:0001007	transcription factor activity, RNA polymerase III transcription factor binding	0.0657408	1	-0.967606	-1.29206	3303	GTF3C1
BP	GO:0009304	tRNA transcription	0.0657408	1	-0.967606	-1.29206	3303	GTF3C1
BP	GO:0038095	Fc-epsilon receptor signaling pathway	0.0658559	35	0.45473	1.3859	4223	KRAS;NRAS;PAK2;PPP3CA;PSMA1;PSMA3;PSMA4;PSMA5;PSMA6;PSMA7;PSMB1;PSMB2;PSMB4;PSMB5;PSMB6;PSMC1;PSMC2;PSMC3;PSMC5;PSMC6;PSMD1;PSMD11;PSMD12;PSMD13;PSMD14;PSMD2;PSMD3;PSMD4;PSMD6;PSME1;RAC1;SKP1;UBB;UBE2N;UBE2V1
CC	GO:0031941	filamentous actin	0.0660121	6	-0.725466	-1.49994	2816	ACTG1;ARPC3;FLNA;FSCN1;MYO6;TPM4
BP	GO:0070911	global genome nucleotide-excision repair	0.0661867	10	-0.62105	-1.48797	2711	CUL4A;DDB1;PARP1;RAD23B;RBX1;SUMO1;SUMO2;UBB;UBE2N;UBE2V2
BP	GO:0018126	protein hydroxylation	0.0669545	1	-0.966901	-1.29112	3364	P3H1
BP	GO:0019511	peptidyl-proline hydroxylation	0.0669545	1	-0.966901	-1.29112	3364	P3H1
MF	GO:0019797	procollagen-proline 3-dioxygenase activity	0.0669545	1	-0.966901	-1.29112	3364	P3H1
BP	GO:0032963	collagen metabolic process	0.0669545	1	-0.966901	-1.29112	3364	P3H1
BP	GO:1901874	negative regulation of post-translational protein modification	0.0669545	1	-0.966901	-1.29112	3364	P3H1
BP	GO:0000455	enzyme-directed rRNA pseudouridine synthesis	0.0671002	1	0.967606	1.29223	3342	RPUSD2
BP	GO:0032094	response to food	0.0673203	3	-0.848455	-1.43787	3068	CPS1;G6PD;SLC16A1
BP	GO:0043200	response to amino acid	0.06743	3	-0.848378	-1.43774	3073	CFL1;CPS1;GSTP1
BP	GO:0032436	positive regulation of proteasomal ubiquitin-dependent protein catabolic process	0.0674853	13	-0.568381	-1.46807	2714	CLU;DAB2;GSK3A;HSPA1A;NOP53;RACK1;RAD23A;RBX1;SUMO1;SUMO2;UBE2V2;USP5;VCP
MF	GO:0035035	histone acetyltransferase binding	0.0675412	3	0.845439	1.36767	3675	PCNA;SP1;STAT1
CC	GO:0030176	integral component of endoplasmic reticulum membrane	0.0681442	9	0.653781	1.43655	3996	ESYT1;HSPA5;RRBP1;RTN4;SACM1L;TBL2;TECR;TMCO1;ZMPSTE24
BP	GO:1990403	embryonic brain development	0.0684468	1	-0.966197	-1.29018	3439	RPL10
BP	GO:0043123	positive regulation of I-kappaB kinase/NF-kappaB signaling	0.068455	16	-0.529626	-1.44687	2681	BRD4;BST2;CC2D1A;EEF1D;FKBP1A;FLNA;LGALS1;MTDH;S100A13;S100A4;TFG;TRIM25;UBB;UBE2N;UBE2V1;VAPA
MF	GO:0051536	iron-sulfur cluster binding	0.0690516	2	0.904158	1.3284	3624	GLRX3;RPS3
BP	GO:0051457	maintenance of protein location in nucleus	0.0691317	2	-0.906725	-1.37854	3284	HNRNPU;SKP1
MF	GO:0004074	biliverdin reductase activity	0.0699278	2	0.903394	1.32728	3670	BLVRA;BLVRB
BP	GO:0042167	heme catabolic process	0.0699278	2	0.903394	1.32728	3670	BLVRA;BLVRB
BP	GO:0051099	positive regulation of binding	0.0700508	1	0.966197	1.29035	3489	S100A10
BP	GO:0034645	cellular macromolecule biosynthetic process	0.0701629	2	-0.906188	-1.37772	3333	EIF4G1;EIF4G2
CC	GO:0045121	membrane raft	0.0704603	28	0.479308	1.39361	4438	AHNAK;ANXA2;BSG;BST2;CAPN2;CD55;EEF2;ERLIN2;GNAI2;HK1;IQGAP1;ITGB1;KRAS;LDHB;MYADM;PARK7;PGK1;PODXL;PPT1;S100A10;SERPINH1;SLC25A5;SLC9A3R1;STOM;STOML2;TRAF2;TUBB;VDAC1
CC	GO:0034451	centriolar satellite	0.0708743	1	-0.964789	-1.2883	3561	KRT18
BP	GO:0045104	intermediate filament cytoskeleton organization	0.0708743	1	-0.964789	-1.2883	3561	KRT18
BP	GO:0097284	hepatocyte apoptotic process	0.0708743	1	-0.964789	-1.2883	3561	KRT18
BP	GO:0006814	sodium ion transport	0.0710898	2	0.902748	1.32633	3731	NDUFA9;SLC12A2
BP	GO:0060333	interferon-gamma-mediated signaling pathway	0.0715083	6	0.721417	1.41466	4099	B2M;CD44;HLA-B;HLA-C;STAT1;TRIM25
BP	GO:0000717	nucleotide-excision repair, DNA duplex unwinding	0.0724329	6	-0.718316	-1.48515	3090	CUL4A;DDB1;PARP1;RAD23B;RBX1;UBB
BP	GO:0040018	positive regulation of multicellular organism growth	0.0724988	2	-0.904158	-1.37463	3444	EZR;PPIB
BP	GO:0050860	negative regulation of T cell receptor signaling pathway	0.0724988	2	-0.904158	-1.37463	3444	EZR;PAWR
CC	GO:0019005	SCF ubiquitin ligase complex	0.072563	3	-0.843845	-1.43006	3307	CACYBP;RBX1;SKP1
CC	GO:0045211	postsynaptic membrane	0.0731848	5	-0.754201	-1.47654	3175	DNM2;FMR1;KCTD12;PDLIM5;SYAP1
BP	GO:0008360	regulation of cell shape	0.0734022	15	-0.53721	-1.44297	2900	ALDOA;ANXA1;DIAPH1;EZR;FN1;MSN;MYH9;PALM2-AKAP2;PARVA;PHIP;RDX;S100A13;SLC9A3R1;TPM1;WDR1
BP	GO:0051881	regulation of mitochondrial membrane potential	0.0734037	7	0.693652	1.41902	4241	BAX;CLIC1;PARK7;PPA2;PYCR1;SOD1;UBB
BP	GO:0086010	membrane depolarization during action potential	0.073441	1	-0.96338	-1.28642	3690	YWHAH
BP	GO:2000649	regulation of sodium ion transmembrane transporter activity	0.073441	1	-0.96338	-1.28642	3690	YWHAH
BP	GO:0006294	nucleotide-excision repair, preincision complex assembly	0.0734775	7	-0.685119	-1.48309	3101	CUL4A;DDB1;PARP1;RAD23B;RBX1;RPA1;UBB
BP	GO:1902176	negative regulation of oxidative stress-induced intrinsic apoptotic signaling pathway	0.0735721	2	-0.90311	-1.37304	3495	HSPB1;SOD2
CC	GO:0042995	cell projection	0.0741427	12	-0.578268	-1.45876	2998	ACTN1;CAD;CCT4;CD44;EPPK1;EZR;FMR1;GTF2I;HNRNPK;RRM1;SH3GL1;WDR1
BP	GO:0060261	positive regulation of transcription initiation from RNA polymerase II promoter	0.0742328	2	0.900093	1.32243	3896	GTF2B;SUB1
BP	GO:0051017	actin filament bundle assembly	0.0743702	8	-0.657687	-1.47692	3096	ACTN1;ACTN4;EZR;FSCN1;LIMA1;MARCKS;PAWR;PLS3
BP	GO:0019372	lipoxygenase pathway	0.0747476	1	0.964085	1.28753	3723	PON2
BP	GO:0019439	aromatic compound catabolic process	0.0747476	1	0.964085	1.28753	3723	PON2
MF	GO:0102007	acyl-L-homoserine-lactone lactonohydrolase activity	0.0747476	1	0.964085	1.28753	3723	PON2
MF	GO:0008179	adenylate cyclase binding	0.0747565	3	-0.841735	-1.42649	3407	AKAP12;CALM3;CAP1
BP	GO:0006446	regulation of translational initiation	0.0749091	12	-0.577464	-1.45673	3029	DDX1;EIF1;EIF3B;EIF3E;EIF3H;EIF4B;EIF4G1;EIF4G2;EIF4H;EIF5;EIF5B;HSPB1
BP	GO:0051770	positive regulation of nitric-oxide synthase biosynthetic process	0.0753757	2	0.899276	1.32123	3956	NAMPT;STAT1
CC	GO:0071556	integral component of lumenal side of endoplasmic reticulum membrane	0.0756432	6	-0.714639	-1.47755	3227	BCAP31;CALR;CANX;HLA-B;HLA-C;HM13
MF	GO:0005096	GTPase activator activity	0.0756482	17	0.544867	1.4123	4609	ARFGAP1;ARHGAP17;ARHGDIA;ARHGDIB;DNM1L;GAPVD1;GDI2;IQGAP1;LARS;PGAM5;RAB3GAP2;RANBP1;RANBP2;RANBP3;RANGAP1;RGPD4;TBC1D4
BP	GO:0010248	establishment or maintenance of transmembrane electrochemical gradient	0.0757567	2	0.899225	1.32116	3976	ATP1A1;BAX
BP	GO:0060081	membrane hyperpolarization	0.0757567	2	0.899225	1.32116	3976	ATP1A1;PARK7
MF	GO:0000175	3'-5'-exoribonuclease activity	0.076085	3	0.837622	1.35503	4140	DIS3;PNPT1;XRN2
BP	GO:0071391	cellular response to estrogen stimulus	0.0763333	1	0.96338	1.28659	3802	PELP1
CC	GO:0042555	MCM complex	0.0763697	6	-0.713944	-1.47611	3258	MCM2;MCM3;MCM4;MCM5;MCM6;MCM7
CC	GO:0033018	sarcoplasmic reticulum lumen	0.0763711	2	-0.901339	-1.37035	3628	CALR;CALU
CC	GO:0031618	nuclear pericentric heterochromatin	0.0764131	2	-0.901264	-1.37023	3630	CBX3;CBX5
MF	GO:0008565	protein transporter activity	0.0765579	13	-0.55919	-1.44433	3079	IPO5;IPO9;KPNA2;KPNA3;KPNA4;KPNA6;KPNB1;TNPO1;USO1;VPS26A;VPS29;VPS35;XPO1
BP	GO:0007162	negative regulation of cell adhesion	0.077155	4	0.787861	1.37713	4298	ARHGDIA;ARHGDIB;MIA3;PODXL
BP	GO:0045806	negative regulation of endocytosis	0.0772812	1	-0.961268	-1.28359	3883	PACSIN3
BP	GO:0051044	positive regulation of membrane protein ectodomain proteolysis	0.0772812	1	-0.961268	-1.28359	3883	PACSIN3
BP	GO:0051926	negative regulation of calcium ion transport	0.0772812	1	-0.961268	-1.28359	3883	PACSIN3
BP	GO:0032211	negative regulation of telomere maintenance via telomerase	0.0776456	4	-0.790375	-1.45215	3438	HNRNPA1;HNRNPC;HNRNPU;NAT10
MF	GO:0004721	phosphoprotein phosphatase activity	0.0777759	2	0.897435	1.31853	4082	CTDSPL2;PPP1CA
BP	GO:0006741	NADP biosynthetic process	0.0777985	1	0.962676	1.28565	3875	IDH2
BP	GO:0060253	negative regulation of glial cell proliferation	0.0777985	1	0.962676	1.28565	3875	IDH2
BP	GO:0048870	cell motility	0.0782773	5	-0.749022	-1.46641	3396	ACTB;CTTN;FSCN1;MAP2K1;RAC1
BP	GO:0031532	actin cytoskeleton reorganization	0.0786896	6	-0.712073	-1.47225	3357	ANXA1;CTTN;EZR;FLNA;MYH9;PARVA
MF	GO:0000104	succinate dehydrogenase activity	0.0789327	1	-0.959859	-1.28171	3966	SDHA
CC	GO:0005749	mitochondrial respiratory chain complex II, succinate dehydrogenase complex (ubiquinone)	0.0789327	1	-0.959859	-1.28171	3966	SDHA
BP	GO:0006121	mitochondrial electron transport, succinate to ubiquinone	0.0789327	1	-0.959859	-1.28171	3966	SDHA
MF	GO:0008177	succinate dehydrogenase (ubiquinone) activity	0.0789327	1	-0.959859	-1.28171	3966	SDHA
BP	GO:0009143	nucleoside triphosphate catabolic process	0.0789327	1	-0.960563	-1.28265	3966	DCTPP1
BP	GO:0042262	DNA protection	0.0789327	1	-0.960563	-1.28265	3966	DCTPP1
BP	GO:0044794	positive regulation by host of viral process	0.0791656	3	-0.838044	-1.42023	3608	CFL1;PC;PPIB
MF	GO:0000182	rDNA binding	0.0792035	1	0.961972	1.28471	3945	H2AFY
BP	GO:0007549	dosage compensation	0.0792035	1	0.961972	1.28471	3945	H2AFY
MF	GO:0010385	double-stranded methylated DNA binding	0.0792035	1	0.961972	1.28471	3945	H2AFY
MF	GO:0030291	protein serine/threonine kinase inhibitor activity	0.0792035	1	0.961972	1.28471	3945	H2AFY
BP	GO:0033128	negative regulation of histone phosphorylation	0.0792035	1	0.961972	1.28471	3945	H2AFY
BP	GO:0034184	positive regulation of maintenance of mitotic sister chromatid cohesion	0.0792035	1	0.961972	1.28471	3945	H2AFY
BP	GO:0051572	negative regulation of histone H3-K4 methylation	0.0792035	1	0.961972	1.28471	3945	H2AFY
BP	GO:0061086	negative regulation of histone H3-K27 methylation	0.0792035	1	0.961972	1.28471	3945	H2AFY
BP	GO:1902750	negative regulation of cell cycle G2/M phase transition	0.0792035	1	0.961972	1.28471	3945	H2AFY
BP	GO:1902882	regulation of response to oxidative stress	0.0792035	1	0.961972	1.28471	3945	H2AFY
BP	GO:0016477	cell migration	0.0796126	11	0.611501	1.41928	4726	ARF4;ARPC5;CDK1;FSCN1;GOLPH3;ITGB1;JUP;PAK2;PODXL;RAB1A;SDC2
MF	GO:1990841	promoter-specific chromatin binding	0.0803368	11	0.610943	1.41798	4769	DDX5;DHX9;DNMT1;EHMT2;GTF2B;HNRNPU;NUP98;POLR2A;STAT1;SUZ12;TRIM28
MF	GO:0009982	pseudouridine synthase activity	0.080366	3	0.834119	1.34936	4373	DKC1;PUS7;RPUSD2
BP	GO:0001765	membrane raft assembly	0.0807284	2	0.895265	1.31534	4237	ANXA2;S100A10
MF	GO:0015459	potassium channel regulator activity	0.0808107	3	-0.836625	-1.41783	3683	FLNA;SUMO1;YWHAE
BP	GO:1903427	negative regulation of reactive oxygen species biosynthetic process	0.0808237	2	0.895161	1.31519	4242	PARK7;TRAP1
BP	GO:0060326	cell chemotaxis	0.0808546	3	-0.836532	-1.41767	3685	ABCC1;HMGB2;RHOG
BP	GO:0006605	protein targeting	0.0811183	9	-0.627516	-1.45775	3353	AKAP12;CDC37;NUP54;RPL11;YWHAB;YWHAE;YWHAG;YWHAQ;YWHAZ
BP	GO:0000165	MAPK cascade	0.0829487	38	0.43387	1.34535	5354	KRAS;MAP2K1;NRAS;PEBP1;PSMA1;PSMA3;PSMA4;PSMA5;PSMA6;PSMA7;PSMB1;PSMB2;PSMB4;PSMB5;PSMB6;PSMC1;PSMC2;PSMC3;PSMC5;PSMC6;PSMD1;PSMD11;PSMD12;PSMD13;PSMD14;PSMD2;PSMD3;PSMD4;PSMD6;PSME1;RBX1;SPTAN1;SPTBN1;SPTBN2;STK26;UBB;YWHAB;YWHAE
CC	GO:0044327	dendritic spine head	0.0832179	1	0.959859	1.28189	4145	FUS
MF	GO:0097602	cullin family protein binding	0.0836185	3	-0.834425	-1.4141	3811	DDB1;RBX1;SKP1
BP	GO:0007266	Rho protein signal transduction	0.083719	4	-0.785208	-1.44266	3707	CFL1;PAK2;RHOG;TAX1BP3
BP	GO:0010737	protein kinase A signaling	0.0839892	2	-0.895701	-1.36178	3990	EZR;RDX
CC	GO:0051286	cell tip	0.0839892	2	-0.895701	-1.36178	3990	EZR;RDX
BP	GO:0090630	activation of GTPase activity	0.0841262	6	-0.706486	-1.46069	3589	CORO1C;RANGAP1;RCC2;RHOG;TAX1BP3;TBC1D4
MF	GO:0042134	rRNA primary transcript binding	0.0845226	1	0.959155	1.28095	4210	RPF1
CC	GO:0005826	actomyosin contractile ring	0.0849152	2	-0.894989	-1.36069	4034	ANLN;MYH9
CC	GO:0022627	cytosolic small ribosomal subunit	0.0851436	31	0.456969	1.3579	5404	DDX3X;EIF2A;EIF4G1;LARP4;RPS10;RPS11;RPS12;RPS13;RPS14;RPS15;RPS15A;RPS16;RPS17;RPS18;RPS19;RPS2;RPS20;RPS21;RPS23;RPS24;RPS25;RPS27;RPS27L;RPS3;RPS3A;RPS4X;RPS5;RPS6;RPS7;RPS8;RPSA
BP	GO:0007130	synaptonemal complex assembly	0.0857575	1	-0.956338	-1.27701	4309	TRIP13
MF	GO:0004862	cAMP-dependent protein kinase inhibitor activity	0.0860481	1	0.957746	1.27906	4286	PRKAR2A
CC	GO:0005952	cAMP-dependent protein kinase complex	0.0860481	1	0.957746	1.27906	4286	PRKAR2A
MF	GO:0008603	cAMP-dependent protein kinase regulator activity	0.0860481	1	0.957746	1.27906	4286	PRKAR2A
BP	GO:0016072	rRNA metabolic process	0.0860481	1	0.958451	1.28001	4286	NIFK
CC	GO:0031588	nucleotide-activated protein kinase complex	0.0860481	1	0.957746	1.27906	4286	PRKAR2A
BP	GO:0034199	activation of protein kinase A activity	0.0860481	1	0.957746	1.27906	4286	PRKAR2A
BP	GO:2000480	negative regulation of cAMP-dependent protein kinase activity	0.0860481	1	0.957746	1.27906	4286	PRKAR2A
BP	GO:0006987	activation of signaling protein activity involved in unfolded protein response	0.0868335	3	0.828831	1.34081	4725	BAX;HSPA5;VAPB
MF	GO:0005159	insulin-like growth factor receptor binding	0.0872817	3	-0.831453	-1.40906	3978	GNAS;YWHAG;YWHAH
BP	GO:0014059	regulation of dopamine secretion	0.0874336	2	0.890737	1.30869	4589	SNCA;SNCG
BP	GO:0050808	synapse organization	0.0874336	2	0.890737	1.30869	4589	SNCA;SNCG
BP	GO:0030155	regulation of cell adhesion	0.0876546	3	-0.831035	-1.40835	3995	LMO7;PPP1R12A;PPP2R1A
BP	GO:0043434	response to peptide hormone	0.0883034	3	0.82771	1.33899	4805	ANXA1;BSG;STAT1
BP	GO:0018279	protein N-linked glycosylation via asparagine	0.0889535	6	-0.702215	-1.45186	3795	DDOST;LMAN1;MCFD2;RPN1;RPN2;VCP
BP	GO:0006978	DNA damage response, signal transduction by p53 class mediator resulting in transcription of p21 class mediator	0.0889986	1	0.956338	1.27718	4433	RPS27L
BP	GO:0031571	mitotic G1 DNA damage checkpoint	0.0889986	1	0.956338	1.27718	4433	RPS27L
MF	GO:0070742	C2H2 zinc finger domain binding	0.0892221	3	0.827221	1.3382	4855	EHMT2;SRRM2;U2AF2
BP	GO:0000973	posttranscriptional tethering of RNA polymerase II gene DNA at nuclear periphery	0.0892432	2	0.889348	1.30665	4684	NUP98;PCID2
MF	GO:0004832	valine-tRNA ligase activity	0.0895099	2	0.888946	1.30605	4698	LARS;VARS
BP	GO:0006438	valyl-tRNA aminoacylation	0.0895099	2	0.888946	1.30605	4698	LARS;VARS
BP	GO:0097062	dendritic spine maintenance	0.0899757	1	-0.95493	-1.27513	4521	CTTN
BP	GO:0007157	heterophilic cell-cell adhesion via plasma membrane cell adhesion molecules	0.0900051	2	0.888654	1.30563	4724	ITGA5;PVR
BP	GO:0016055	Wnt signaling pathway	0.0901093	19	-0.483528	-1.38204	3471	CCAR2;DAB2;DDB1;DDX3X;GSK3A;MACF1;MESD;PAF1;RBX1;SKP1;SLC9A3R1;SNX3;TAX1BP3;TLE3;UBB;VPS26A;VPS29;VPS35;WDR61
BP	GO:0043153	entrainment of circadian clock by photoperiod	0.090251	3	0.82645	1.33695	4911	CRTC1;MTA1;PPP1CA
BP	GO:0045329	carnitine biosynthetic process	0.0902909	2	0.88829	1.30509	4739	ACADM;ALDH9A1
BP	GO:0006401	RNA catabolic process	0.0904225	5	0.736987	1.3721	5118	HNRNPD;PABPC4;PNPT1;SND1;XRN2
BP	GO:0050774	negative regulation of dendrite morphogenesis	0.0905341	2	-0.891039	-1.35469	4301	PPP3CA;YWHAH
BP	GO:0051965	positive regulation of synapse assembly	0.0905341	2	-0.891078	-1.35475	4301	ADNP;UBE2V2
MF	GO:0015179	L-amino acid transmembrane transporter activity	0.0912492	1	-0.953521	-1.27325	4585	SLC7A5
MF	GO:0015297	antiporter activity	0.0912492	1	-0.953521	-1.27325	4585	SLC7A5
BP	GO:0061028	establishment of endothelial barrier	0.0918697	4	-0.778084	-1.42957	4068	EZR;MSN;MYADM;RDX
BP	GO:0007517	muscle organ development	0.0922838	1	-0.952817	-1.27231	4637	FXR1
BP	GO:0034332	adherens junction organization	0.0926212	3	0.82482	1.33432	5040	CTNNA1;JUP;PVR
MF	GO:0017124	SH3 domain binding	0.0926404	7	-0.667093	-1.44406	3910	ARHGAP17;DNM2;ENAH;KHDRBS1;SH3BGRL;SH3GL1;USP8
BP	GO:0051591	response to cAMP	0.0926458	7	0.676867	1.38468	5353	BSG;JUNB;LDHA;NME1;PDE3A;PNPT1;STAT1
MF	GO:0051787	misfolded protein binding	0.0926807	2	-0.889641	-1.35256	4403	CLU;HSPA5
BP	GO:0006112	energy reserve metabolic process	0.0927017	2	-0.889548	-1.35242	4404	GFPT1;GNAS
MF	GO:0004312	fatty acid synthase activity	0.0934746	1	0.95493	1.2753	4656	FASN
MF	GO:0004314	[acyl-carrier-protein] S-malonyltransferase activity	0.0934746	1	0.95493	1.2753	4656	FASN
MF	GO:0004315	3-oxoacyl-[acyl-carrier-protein] synthase activity	0.0934746	1	0.95493	1.2753	4656	FASN
MF	GO:0004320	oleoyl-[acyl-carrier-protein] hydrolase activity	0.0934746	1	0.95493	1.2753	4656	FASN
BP	GO:0015939	pantothenate metabolic process	0.0934746	1	0.95493	1.2753	4656	FASN
MF	GO:0016295	myristoyl-[acyl-carrier-protein] hydrolase activity	0.0934746	1	0.95493	1.2753	4656	FASN
MF	GO:0016296	palmitoyl-[acyl-carrier-protein] hydrolase activity	0.0934746	1	0.95493	1.2753	4656	FASN
MF	GO:0031177	phosphopantetheine binding	0.0934746	1	0.95493	1.2753	4656	FASN
BP	GO:0035338	long-chain fatty-acyl-CoA biosynthetic process	0.0943664	4	0.774196	1.35324	5257	ACSL3;ACSL4;HSD17B12;TECR
BP	GO:0010043	response to zinc ion	0.0945326	2	-0.888264	-1.35047	4491	CPS1;GGH
CC	GO:0019907	cyclin-dependent protein kinase activating kinase holoenzyme complex	0.0946378	2	-0.888034	-1.35012	4496	HSPD1;PUF60
CC	GO:0000118	histone deacetylase complex	0.094684	5	-0.734259	-1.4375	4108	CBX5;HINT1;MTA2;SAP18;TBL1XR1
CC	GO:0005575	cellular_component	0.0951411	11	0.599416	1.39123	5648	CHORDC1;DENR;FAU;FLYWCH2;MESD;NOMO3;OGFR;PCID2;RPUSD2;TMX2;WDR36
BP	GO:0043508	negative regulation of JUN kinase activity	0.0952224	3	-0.824771	-1.39774	4340	DNAJA1;GSTP1;PDCD4
BP	GO:0003064	regulation of heart rate by hormone	0.0952883	1	-0.952113	-1.27137	4788	YWHAE
MF	GO:0005246	calcium channel regulator activity	0.0952883	1	-0.952113	-1.27137	4788	YWHAE
BP	GO:0051480	regulation of cytosolic calcium ion concentration	0.0952883	1	-0.952113	-1.27137	4788	YWHAE
BP	GO:0060306	regulation of membrane repolarization	0.0952883	1	-0.952113	-1.27137	4788	YWHAE
BP	GO:1901016	regulation of potassium ion transmembrane transporter activity	0.0952883	1	-0.952113	-1.27137	4788	YWHAE
BP	GO:1901020	negative regulation of calcium ion transmembrane transporter activity	0.0952883	1	-0.952113	-1.27137	4788	YWHAE
BP	GO:1902309	negative regulation of peptidyl-serine dephosphorylation	0.0952883	1	-0.952113	-1.27137	4788	YWHAE
MF	GO:0031871	proteinase activated receptor binding	0.0953769	2	0.884893	1.3001	5006	PDCD6IP;PHB
BP	GO:1904706	negative regulation of vascular smooth muscle cell proliferation	0.0954198	3	-0.824675	-1.39757	4349	GSTP1;PDCD4;TPM1
MF	GO:0004945	angiotensin type II receptor activity	0.0959635	1	0.953521	1.27342	4780	AGTRAP
BP	GO:0038166	angiotensin-activated signaling pathway	0.0959635	1	0.953521	1.27342	4780	AGTRAP
CC	GO:0030981	cortical microtubule cytoskeleton	0.0966214	1	-0.951408	-1.27043	4855	MAPRE1
BP	GO:1903033	positive regulation of microtubule plus-end binding	0.0966214	1	-0.951408	-1.27043	4855	MAPRE1
BP	GO:1904527	negative regulation of microtubule binding	0.0966214	1	-0.951408	-1.27043	4855	MAPRE1
MF	GO:0050211	procollagen galactosyltransferase activity	0.0972682	1	0.952817	1.27248	4845	COLGALT1
CC	GO:0005874	microtubule	0.0975004	47	-0.36364	-1.28861	3334	CCT2;CCT3;CCT4;CCT5;CCT6A;CCT7;CCT8;CEP170;DCTN1;DCTN2;DNM1L;DNM2;DPYSL2;DYNC1H1;DYNC1I2;DYNLRB1;EIF3A;EML4;FKBP4;GOLGA2;HSPH1;IQGAP1;KIF23;KIF5B;KIFC1;LRPPRC;MACF1;MAP4;MAPRE1;MTA1;NDRG1;NUDC;RCC2;RMDN3;SEPT9;SHTN1;STMN1;TBCA;TCP1;TUBA1C;TUBA4A;TUBB;TUBB2A;TUBB3;TUBB4B;TUBB6;ZNF207
BP	GO:0038096	Fc-gamma receptor signaling pathway involved in phagocytosis	0.0982844	11	-0.571452	-1.40808	3992	ACTB;ACTG1;ACTR2;ARPC1B;ARPC2;ARPC3;ARPC5;HSP90AA1;HSP90AB1;NCK1;RAC1
MF	GO:0004826	phenylalanine-tRNA ligase activity	0.0985199	2	0.883016	1.29734	5171	FARSA;FARSB
BP	GO:0006432	phenylalanyl-tRNA aminoacylation	0.0985199	2	0.883016	1.29734	5171	FARSA;FARSB
CC	GO:0009328	phenylalanine-tRNA ligase complex	0.0985199	2	0.883016	1.29734	5171	FARSA;FARSB
BP	GO:0006260	DNA replication	0.0992701	30	-0.413304	-1.32547	3644	CDK1;DHX9;DUT;FEN1;MCM2;MCM3;MCM4;MCM5;MCM6;MCM7;NAP1L1;NASP;NUP98;ORC2;POLA1;PTMS;RBBP4;RBBP7;RBM14;RFC3;RFC4;RPA1;RRM1;SET;SIN3A;SSBP1;SSRP1;SUPT16H;TOP1;UPF1
MF	GO:0004111	creatine kinase activity	0.0994866	1	-0.95	-1.26855	4999	CKB
BP	GO:0006600	creatine metabolic process	0.0994866	1	-0.95	-1.26855	4999	CKB
BP	GO:0030644	cellular chloride ion homeostasis	0.0994866	1	-0.95	-1.26855	4999	CKB
BP	GO:0001894	tissue homeostasis	0.0997412	3	-0.821583	-1.39233	4546	ACACA;AKR1B1;GNAS
BP	GO:0030593	neutrophil chemotaxis	0.0998575	1	0.951408	1.2706	4974	GBF1
BP	GO:0032012	regulation of ARF protein signal transduction	0.0998575	1	0.951408	1.2706	4974	GBF1
BP	GO:0061162	establishment of monopolar cell polarity	0.0998575	1	0.951408	1.2706	4974	GBF1
BP	GO:0097111	endoplasmic reticulum-Golgi intermediate compartment organization	0.0998575	1	0.951408	1.2706	4974	GBF1
BP	GO:1903409	reactive oxygen species biosynthetic process	0.0998575	1	0.951408	1.2706	4974	GBF1
BP	GO:2000008	regulation of protein localization to cell surface	0.0998575	1	0.951408	1.2706	4974	GBF1
CC	GO:0016459	myosin complex	0.100114	3	-0.82138	-1.39199	4563	MYL12A;MYL6;MYO1E
BP	GO:1901216	positive regulation of neuron death	0.100336	4	-0.770881	-1.41634	4443	CLU;EIF2S1;PARP1;SNCA
CC	GO:0030426	growth cone	0.100556	17	-0.493711	-1.37106	3927	ARPC5;BASP1;CTTN;DBN1;DCTN2;DNM2;FKBP15;FMR1;FSCN1;HNRNPR;IGF2BP1;IQGAP1;SHTN1;SNCA;STMN2;SYAP1;TWF2
MF	GO:0000977	RNA polymerase II regulatory region sequence-specific DNA binding	0.100599	12	0.58079	1.37856	5990	ACTN4;ATF1;CDC5L;ENO1;H2AFY;MAX;NFXL1;NME1;PARP1;RPS3;SP1;YBX3
BP	GO:0007494	midgut development	0.1007	1	-0.949296	-1.26761	5060	CPS1
MF	GO:0016595	glutamate binding	0.1007	1	-0.949296	-1.26761	5060	CPS1
BP	GO:0042311	vasodilation	0.1007	1	-0.949296	-1.26761	5060	CPS1
BP	GO:0046209	nitric oxide metabolic process	0.1007	1	-0.949296	-1.26761	5060	CPS1
BP	GO:0050667	homocysteine metabolic process	0.1007	1	-0.949296	-1.26761	5060	CPS1
BP	GO:0055081	anion homeostasis	0.1007	1	-0.949296	-1.26761	5060	CPS1
BP	GO:0071400	cellular response to oleic acid	0.1007	1	-0.949296	-1.26761	5060	CPS1
MF	GO:0072341	modified amino acid binding	0.1007	1	-0.949296	-1.26761	5060	CPS1
MF	GO:0000171	ribonuclease MRP activity	0.101283	1	0.950704	1.26966	5045	POP1
CC	GO:0000172	ribonuclease MRP complex	0.101283	1	0.950704	1.26966	5045	POP1
MF	GO:0004526	ribonuclease P activity	0.101283	1	0.950704	1.26966	5045	POP1
CC	GO:0005655	nucleolar ribonuclease P complex	0.101283	1	0.950704	1.26966	5045	POP1
CC	GO:0030681	multimeric ribonuclease P complex	0.101283	1	0.950704	1.26966	5045	POP1
BP	GO:1904668	positive regulation of ubiquitin protein ligase activity	0.102044	3	-0.819872	-1.38943	4651	GOLGA2;RAB1A;UBE2S
BP	GO:0000710	meiotic mismatch repair	0.102113	1	-0.948592	-1.26667	5131	MSH6
BP	GO:0090503	RNA phosphodiester bond hydrolysis, exonucleolytic	0.102328	5	0.727815	1.35502	5792	CNOT1;DIS3;PARN;PNPT1;XRN2
BP	GO:0006409	tRNA export from nucleus	0.103786	15	0.54315	1.36476	6276	NUP153;NUP155;NUP160;NUP205;NUP210;NUP214;NUP35;NUP50;NUP54;NUP93;NUP98;RAN;RANBP2;SSB;TPR
MF	GO:0001851	complement component C3b binding	0.103972	1	0.949296	1.26778	5179	PHB
BP	GO:0010944	negative regulation of transcription by competitive promoter binding	0.103972	1	0.949296	1.26778	5179	PHB
BP	GO:0045745	positive regulation of G-protein coupled receptor protein signaling pathway	0.103972	1	0.949296	1.26778	5179	PHB
BP	GO:0071354	cellular response to interleukin-6	0.103972	1	0.949296	1.26778	5179	PHB
BP	GO:2000323	negative regulation of glucocorticoid receptor signaling pathway	0.103972	1	0.949296	1.26778	5179	PHB
BP	GO:0045445	myoblast differentiation	0.104355	4	-0.767779	-1.41064	4621	DDX17;DDX5;LGALS1;MBNL1
BP	GO:0035308	negative regulation of protein dephosphorylation	0.104487	2	-0.882311	-1.34142	4964	ENSA;YWHAB
MF	GO:0050815	phosphoserine residue binding	0.104487	2	-0.882311	-1.34142	4964	YWHAB;YWHAE
BP	GO:0051220	cytoplasmic sequestering of protein	0.104487	2	-0.882311	-1.34142	4964	FLNA;YWHAB
MF	GO:0042805	actinin binding	0.104759	1	-0.947183	-1.26479	5264	PDLIM5
BP	GO:0051963	regulation of synapse assembly	0.104759	1	-0.947183	-1.26479	5264	PDLIM5
BP	GO:0061049	cell growth involved in cardiac muscle cell development	0.104759	1	-0.947183	-1.26479	5264	PDLIM5
CC	GO:0030678	mitochondrial ribonuclease P complex	0.104977	2	0.878788	1.29113	5510	HSD17B10;TRMT10C
BP	GO:0070901	mitochondrial tRNA methylation	0.104977	2	0.878788	1.29113	5510	HSD17B10;TRMT10C
BP	GO:0090646	mitochondrial tRNA processing	0.104977	2	0.878788	1.29113	5510	HSD17B10;TRMT10C
BP	GO:0097745	mitochondrial tRNA 5'-end processing	0.104977	2	0.878788	1.29113	5510	HSD17B10;TRMT10C
BP	GO:1990180	mitochondrial tRNA 3'-end processing	0.104977	2	0.878788	1.29113	5510	HSD17B10;TRMT10C
MF	GO:0046914	transition metal ion binding	0.105139	2	-0.881727	-1.34053	4995	RIDA;S100A4
BP	GO:1902175	regulation of oxidative stress-induced intrinsic apoptotic signaling pathway	0.105749	2	-0.881442	-1.3401	5024	P4HB;UBQLN1
BP	GO:0007051	spindle organization	0.106091	5	0.725108	1.34998	6005	CKAP5;RANBP1;RANBP2;RANBP3;RGPD4
BP	GO:0006956	complement activation	0.106132	1	-0.946479	-1.26385	5333	CLU
BP	GO:0017038	protein import	0.106132	1	-0.946479	-1.26385	5333	CLU
BP	GO:0019730	antimicrobial humoral response	0.106132	1	-0.946479	-1.26385	5333	CLU
BP	GO:0032286	central nervous system myelin maintenance	0.106132	1	-0.946479	-1.26385	5333	CLU
BP	GO:0032760	positive regulation of tumor necrosis factor production	0.106132	1	-0.946479	-1.26385	5333	CLU
CC	GO:0034366	spherical high-density lipoprotein particle	0.106132	1	-0.946479	-1.26385	5333	CLU
CC	GO:0042583	chromaffin granule	0.106132	1	-0.946479	-1.26385	5333	CLU
BP	GO:0043691	reverse cholesterol transport	0.106132	1	-0.946479	-1.26385	5333	CLU
BP	GO:0051788	response to misfolded protein	0.106132	1	-0.946479	-1.26385	5333	CLU
BP	GO:0061518	microglial cell proliferation	0.106132	1	-0.946479	-1.26385	5333	CLU
CC	GO:0097418	neurofibrillary tangle	0.106132	1	-0.946479	-1.26385	5333	CLU
CC	GO:0106003	amyloid-beta complex	0.106132	1	-0.946479	-1.26385	5333	CLU
BP	GO:1900221	regulation of amyloid-beta clearance	0.106132	1	-0.946479	-1.26385	5333	CLU
BP	GO:1902430	negative regulation of amyloid-beta formation	0.106132	1	-0.946479	-1.26385	5333	CLU
BP	GO:1902949	positive regulation of tau-protein kinase activity	0.106132	1	-0.946479	-1.26385	5333	CLU
BP	GO:1905907	negative regulation of amyloid fibril formation	0.106132	1	-0.946479	-1.26385	5333	CLU
BP	GO:1905908	positive regulation of amyloid fibril formation	0.106132	1	-0.946479	-1.26385	5333	CLU
BP	GO:2000060	positive regulation of ubiquitin-dependent protein catabolic process	0.106132	1	-0.946479	-1.26385	5333	CLU
BP	GO:0010811	positive regulation of cell-substrate adhesion	0.106548	3	0.81441	1.31748	5798	HSD17B12;ITGA5;RAC1
BP	GO:0032480	negative regulation of type I interferon production	0.107001	4	0.764385	1.33609	5961	ISG15;PCBP2;TRIM25;UBB
BP	GO:0015949	nucleobase-containing small molecule interconversion	0.107309	8	0.642422	1.36541	6262	AK2;CMPK1;CTPS1;DUT;GSR;NME1;RRM1;TXN
BP	GO:0045786	negative regulation of cell cycle	0.107664	1	-0.945775	-1.26291	5410	PDCD4
BP	GO:0060940	epithelial to mesenchymal transition involved in cardiac fibroblast development	0.107664	1	-0.945775	-1.26291	5410	PDCD4
BP	GO:1900016	negative regulation of cytokine production involved in inflammatory response	0.107664	1	-0.945775	-1.26291	5410	PDCD4
BP	GO:1904761	negative regulation of myofibroblast differentiation	0.107664	1	-0.945775	-1.26291	5410	PDCD4
BP	GO:1905064	negative regulation of vascular smooth muscle cell differentiation	0.107664	1	-0.945775	-1.26291	5410	PDCD4
BP	GO:1905461	positive regulation of vascular associated smooth muscle cell apoptotic process	0.107664	1	-0.945775	-1.26291	5410	PDCD4
BP	GO:2000353	positive regulation of endothelial cell apoptotic process	0.107664	1	-0.945775	-1.26291	5410	PDCD4
BP	GO:0045616	regulation of keratinocyte differentiation	0.107987	1	0.947183	1.26496	5379	CD109
MF	GO:0050431	transforming growth factor beta binding	0.107987	1	0.947183	1.26496	5379	CD109
BP	GO:0072675	osteoclast fusion	0.107987	1	0.947183	1.26496	5379	CD109
BP	GO:0071169	establishment of protein localization to chromatin	0.108018	3	0.813161	1.31546	5878	H2AFY;HIST1H1B;RUVBL2
BP	GO:0045648	positive regulation of erythrocyte differentiation	0.108475	5	0.723331	1.34667	6140	HMGB2;HSPA1A;PRMT1;STAT1;STAT3
CC	GO:0005915	zonula adherens	0.108825	2	0.876257	1.28741	5712	CTNNA1;JUP
CC	GO:0016342	catenin complex	0.108825	2	0.876257	1.28741	5712	CTNNA1;JUP
BP	GO:0071681	cellular response to indole-3-methanol	0.108825	2	0.876257	1.28741	5712	CTNNA1;JUP
BP	GO:0016042	lipid catabolic process	0.109317	6	-0.684927	-1.41612	4664	NCEH1;PAFAH1B1;PAFAH1B3;PPT1;RAB7A;TBL1XR1
BP	GO:0009566	fertilization	0.109745	3	0.812135	1.3138	5972	BAX;FNDC3A;YBX3
MF	GO:0034185	apolipoprotein binding	0.110169	2	-0.878135	-1.33507	5234	CANX;HSPD1
BP	GO:1901838	positive regulation of transcription of nucleolar large rRNA by RNA polymerase I	0.110204	3	-0.81394	-1.37938	5023	MARS;NCL;SMARCB1
BP	GO:0010564	regulation of cell cycle process	0.110496	1	0.945775	1.26308	5504	RPRD1B
BP	GO:0070940	dephosphorylation of RNA polymerase II C-terminal domain	0.110496	1	0.945775	1.26308	5504	RPRD1B
BP	GO:0018171	peptidyl-cysteine oxidation	0.110828	1	-0.944366	-1.26103	5569	CHCHD4
BP	GO:0051084	'de novo' posttranslational protein folding	0.110828	1	-0.944366	-1.26103	5569	CHCHD4
BP	GO:0016525	negative regulation of angiogenesis	0.111667	4	0.761243	1.3306	6221	FAM129B;GTF2I;PGK1;STAT1
BP	GO:0006826	iron ion transport	0.111768	2	-0.877245	-1.33372	5310	FTH1;SFXN1
BP	GO:0001666	response to hypoxia	0.111783	12	0.573393	1.361	6656	ACTN4;AGTRAP;AHCY;CAPN2;CAT;HSP90B1;ITGA2;ITPR1;LDHA;LONP1;PDLIM1;PKM
MF	GO:0004177	aminopeptidase activity	0.111811	4	0.761079	1.33032	6229	ANPEP;LAP3;LTA4H;TPP2
BP	GO:0006270	DNA replication initiation	0.112264	8	-0.6231	-1.39925	4674	MCM2;MCM3;MCM4;MCM5;MCM6;MCM7;ORC2;POLA1
BP	GO:0030866	cortical actin cytoskeleton organization	0.112617	3	-0.812187	-1.37641	5133	CALR;EPB41L2;TLN1
BP	GO:0043297	apical junction assembly	0.112705	3	-0.812094	-1.37625	5137	CTNNA1;VCL;WDR1
BP	GO:0070266	necroptotic process	0.112832	3	0.809984	1.31032	6140	DNM1L;PGAM5;PPIF
BP	GO:0060334	regulation of interferon-gamma-mediated signaling pathway	0.113067	4	0.760083	1.32858	6299	CDC37;HSP90AB1;STAT1;SUMO1
CC	GO:0097440	apical dendrite	0.113385	3	-0.811707	-1.3756	5168	CLU;FLNA;GSK3A
BP	GO:0030220	platelet formation	0.113473	3	-0.811678	-1.37555	5172	ACTN1;MYH9;WDR1
MF	GO:0004715	non-membrane spanning protein tyrosine kinase activity	0.113514	1	-0.942958	-1.25914	5704	BAZ1B
CC	GO:0016580	Sin3 complex	0.113915	2	-0.875969	-1.33178	5412	RBBP4;SIN3A
BP	GO:1903351	cellular response to dopamine	0.113915	2	-0.875969	-1.33178	5412	DNM2;SIN3A
CC	GO:0072562	blood microparticle	0.11427	16	-0.4946	-1.35119	4476	ACTB;ACTC1;ACTG1;CLIC1;CLU;EIF2A;FN1;HSPA1A;HSPA6;HSPA8;MSN;PFN1;PSMC5;STOM;TFRC;YWHAZ
MF	GO:0008429	phosphatidylethanolamine binding	0.114349	2	0.87315	1.28285	6002	ANXA11;PEBP1
BP	GO:0090316	positive regulation of intracellular protein transport	0.114394	3	0.809058	1.30882	6225	KIF5B;PDCD10;TPR
BP	GO:0002031	G-protein coupled receptor internalization	0.114509	1	-0.942254	-1.2582	5754	DNM2
MF	GO:0031749	D2 dopamine receptor binding	0.114509	1	-0.942254	-1.2582	5754	DNM2
BP	GO:0035020	regulation of Rac protein signal transduction	0.114509	1	-0.942254	-1.2582	5754	DNM2
MF	GO:0036312	phosphatidylinositol 3-kinase regulatory subunit binding	0.114509	1	-0.942254	-1.2582	5754	DNM2
BP	GO:0044351	macropinocytosis	0.114509	1	-0.942254	-1.2582	5754	DNM2
BP	GO:1903358	regulation of Golgi organization	0.114509	1	-0.942254	-1.2582	5754	DNM2
BP	GO:1903526	negative regulation of membrane tubulation	0.114509	1	-0.942254	-1.2582	5754	DNM2
CC	GO:0005694	chromosome	0.11499	22	-0.444094	-1.31899	4363	CD3EAP;CDCA2;CDK12;DDX18;FBL;FMR1;GTF2B;HMGB3;HP1BP3;MDC1;MPHOSPH10;NSFL1C;NUMA1;PDS5A;PDS5B;RAD21;RECQL;SMC1A;SMC3;SSRP1;SUPT16H;ZFR
BP	GO:0051271	negative regulation of cellular component movement	0.115074	3	-0.810427	-1.37343	5245	ACTN1;ACTN4;CD9
BP	GO:0009409	response to cold	0.115113	4	0.75865	1.32607	6413	ACADVL;HSP90AA1;HSPD1;YBX3
MF	GO:0042605	peptide antigen binding	0.115118	3	-0.810414	-1.37341	5247	HLA-B;HLA-C;SLC7A5
BP	GO:0009749	response to glucose	0.115156	2	-0.874963	-1.33025	5471	ENSA;LDHA
MF	GO:0061630	ubiquitin protein ligase activity	0.115405	12	-0.543776	-1.37175	4667	CACUL1;CUL4A;HUWE1;NOSIP;PRPF19;RBX1;SKP1;TRIP12;UBE2N;UBE2S;UBE2V1;UBE2V2
MF	GO:0000400	four-way junction DNA binding	0.115714	6	-0.679464	-1.40482	4937	HMGB1;HMGB2;HMGB3;MSH2;MSH6;YY1
BP	GO:0007416	synapse assembly	0.116045	2	0.871937	1.28107	6091	DBNL;SPTBN2
BP	GO:0051301	cell division	0.116073	52	-0.3459	-1.24916	3903	AHCTF1;BUB3;CDCA2;CDK1;CKAP5;CLTA;CLTC;DCTN1;DYNC1H1;ENSA;EPB41L2;GNAI2;HNRNPU;IST1;KIF2C;KIFC1;MAD1L1;MAP4;MAPRE1;MISP;NCAPD2;NCAPG;NCAPH;NR3C1;NSUN2;NUDC;NUMA1;PDS5A;PDS5B;PELO;PPP1CA;RAD21;RAN;RCC1;RCC2;RPS3;RUVBL1;SEPT11;SEPT2;SEPT7;SEPT9;SMC1A;SMC2;SMC3;SMC4;TACC3;TPR;TUBA1C;TUBB;UBE2S;USP39;ZNF207
BP	GO:0071763	nuclear membrane organization	0.116176	1	0.942958	1.25931	5787	TOR1AIP1
BP	GO:0045787	positive regulation of cell cycle	0.116231	4	-0.757893	-1.39247	5147	CALR;HCFC1;RAD23A;RPS15A
BP	GO:0032784	regulation of DNA-templated transcription, elongation	0.116924	2	-0.87376	-1.32842	5555	CCAR2;HTATSF1
BP	GO:0007098	centrosome cycle	0.11705	6	-0.678361	-1.40255	4994	CDK1;CKAP5;GOLGA2;NPM1;PPP1R12A;SLC16A1
BP	GO:0008625	extrinsic apoptotic signaling pathway via death domain receptors	0.117113	3	0.807339	1.30604	6373	BAX;DDX3X;DDX47
BP	GO:0009416	response to light stimulus	0.117177	2	-0.873604	-1.32818	5567	COPS3;DNM2
BP	GO:0030516	regulation of axon extension	0.117315	4	-0.757112	-1.39104	5195	CTTN;DNM2;DPYSL2;WDR36
BP	GO:0046474	glycerophospholipid biosynthetic process	0.117324	2	-0.873363	-1.32781	5574	CPNE1;HDHD5
CC	GO:0044754	autolysosome	0.117377	3	-0.808537	-1.37022	5350	FTH1;LAMP1;SQSTM1
MF	GO:0005518	collagen binding	0.117559	7	-0.644972	-1.39618	4962	CD44;FN1;HSD17B12;ITGA2;P3H1;PPIB;SERPINH1
BP	GO:0007156	homophilic cell adhesion via plasma membrane adhesion molecules	0.117664	2	0.871036	1.27974	6176	ITGB1;PVR
BP	GO:0033631	cell-cell adhesion mediated by integrin	0.117664	2	0.871036	1.27974	6176	ITGA5;ITGB1
CC	GO:0034666	integrin alpha2-beta1 complex	0.117664	2	0.871036	1.27974	6176	ITGA2;ITGB1
BP	GO:0048333	mesodermal cell differentiation	0.117664	2	0.871036	1.27974	6176	ITGA2;ITGB1
MF	GO:0098639	collagen binding involved in cell-matrix adhesion	0.117664	2	0.871036	1.27974	6176	ITGA2;ITGB1
CC	GO:0008537	proteasome activator complex	0.117762	1	0.942254	1.25837	5866	PSME1
BP	GO:2000045	regulation of G1/S transition of mitotic cell cycle	0.117762	1	0.942254	1.25837	5866	PSME1
BP	GO:0045333	cellular respiration	0.118583	3	0.806356	1.30445	6453	CYCS;NDUFAF2;SLC25A13
BP	GO:0007214	gamma-aminobutyric acid signaling pathway	0.118692	2	0.870331	1.27871	6230	GNAI2;SLC12A2
BP	GO:0042325	regulation of phosphorylation	0.118755	2	-0.872445	-1.32642	5642	MCM7;PPP1R14B
CC	GO:0031595	nuclear proteasome complex	0.119053	6	0.684573	1.34241	6825	PSMC1;PSMC2;PSMC3;PSMC5;PSMC6;PSMD12
BP	GO:0010738	regulation of protein kinase A signaling	0.119134	2	-0.87204	-1.3258	5660	AIP;AKAP12
BP	GO:0051168	nuclear export	0.119165	1	-0.940141	-1.25538	5988	HNRNPA1
BP	GO:1903936	cellular response to sodium arsenite	0.119165	1	-0.940141	-1.25538	5988	HNRNPA1
MF	GO:0051990	(R)-2-hydroxyglutarate dehydrogenase activity	0.119267	1	0.941549	1.25743	5941	IDH1
CC	GO:0031519	PcG protein complex	0.119724	3	-0.806987	-1.3676	5457	SKP1;UBAP2L;YY1
CC	GO:1990904	ribonucleoprotein complex	0.119839	6	-0.67621	-1.3981	5113	CBX5;DAZAP1;ELAVL1;FMR1;HNRNPU;RPL26
BP	GO:0043525	positive regulation of neuron apoptotic process	0.119977	4	0.755399	1.32039	6684	AIFM1;BAX;NQO1;UBE2M
BP	GO:0000188	inactivation of MAPK activity	0.120578	1	-0.938732	-1.2535	6059	PPP2R1A
BP	GO:0006672	ceramide metabolic process	0.120578	1	-0.938732	-1.2535	6059	PPP2R1A
BP	GO:0007143	female meiotic nuclear division	0.120578	1	-0.938732	-1.2535	6059	PPP2R1A
BP	GO:0019932	second-messenger-mediated signaling	0.120578	1	-0.938732	-1.2535	6059	PPP2R1A
BP	GO:0042532	negative regulation of tyrosine phosphorylation of STAT protein	0.120578	1	-0.938732	-1.2535	6059	PPP2R1A
BP	GO:0045595	regulation of cell differentiation	0.120578	1	-0.938732	-1.2535	6059	PPP2R1A
BP	GO:0051306	mitotic sister chromatid separation	0.120578	1	-0.938732	-1.2535	6059	PPP2R1A
BP	GO:0051754	meiotic sister chromatid cohesion, centromeric	0.120578	1	-0.938732	-1.2535	6059	PPP2R1A
MF	GO:1990405	protein antigen binding	0.120578	1	-0.938732	-1.2535	6059	PPP2R1A
BP	GO:0006486	protein glycosylation	0.121175	2	-0.870813	-1.32394	5757	DDOST;GOLGA2
BP	GO:0071320	cellular response to cAMP	0.121713	5	-0.712351	-1.39461	5281	APEX1;CPS1;EZR;HSPA5;KDM1A
BP	GO:0000184	nuclear-transcribed mRNA catabolic process, nonsense-mediated decay	0.121736	74	-0.31492	-1.21506	3785	EIF3E;EIF4A3;EIF4G1;ETF1;PABPC1;PARN;PPP2R1A;RBM8A;RPL10;RPL10A;RPL11;RPL12;RPL13;RPL13A;RPL14;RPL15;RPL17;RPL18;RPL18A;RPL19;RPL21;RPL22;RPL23;RPL23A;RPL24;RPL26;RPL27;RPL27A;RPL28;RPL29;RPL3;RPL30;RPL31;RPL35;RPL35A;RPL36;RPL37A;RPL38;RPL4;RPL5;RPL6;RPL7;RPL7A;RPL8;RPL9;RPLP0;RPLP2;RPS10;RPS11;RPS12;RPS13;RPS14;RPS15;RPS15A;RPS16;RPS17;RPS18;RPS19;RPS2;RPS20;RPS21;RPS23;RPS24;RPS25;RPS27;RPS3;R…
BP	GO:0032870	cellular response to hormone stimulus	0.12309	2	-0.869613	-1.32211	5848	JUNB;STAT3
BP	GO:0045646	regulation of erythrocyte differentiation	0.123512	2	0.867276	1.27422	6483	B2M;HSPA9
CC	GO:0030425	dendrite	0.123581	33	-0.389982	-1.2784	4483	ADNP;ANXA3;ATXN10;CAPN2;CAPRIN1;CKB;CRTC1;DBN1;DBNL;EIF4A3;ERO1A;FMR1;GLRX3;GNAI2;GNAS;GNB1;HCFC1;HNRNPR;LAMP1;MAX;NQO1;NUMA1;PPP2R1A;RACK1;RANGAP1;RBM8A;RPL28;RPS6;STAT1;SUMO1;SYAP1;TUBB3;UBXN1
BP	GO:0051290	protein heterotetramerization	0.123621	12	0.565575	1.34245	7361	ANXA2;CPSF6;CPSF7;FARSA;FARSB;HIST1H4H;HIST3H3;NUP54;RCC1;RRM1;S100A10;XRCC6
MF	GO:0005086	ARF guanyl-nucleotide exchange factor activity	0.123856	3	0.80304	1.29908	6740	ARF4;GBF1;SEC61B
BP	GO:0010724	regulation of definitive erythrocyte differentiation	0.124024	1	0.938028	1.25273	6178	RBFOX2
BP	GO:0021942	radial glia guided migration of Purkinje cell	0.124024	1	0.938028	1.25273	6178	RBFOX2
BP	GO:0019322	pentose biosynthetic process	0.124121	2	-0.868922	-1.32106	5897	G6PD;PGD
MF	GO:0070888	E-box binding	0.124438	1	-0.937324	-1.25162	6253	MAX
CC	GO:0043005	neuron projection	0.124645	17	-0.478076	-1.32764	4868	ACTN4;AHCY;ARPC2;ATP2B4;CACYBP;FMR1;GPI;IQGAP1;MAP4;PDLIM5;QDPR;S100A4;STMN1;STMN2;UBB;VIM;VPS35
CC	GO:0005750	mitochondrial respiratory chain complex III	0.124665	3	0.802539	1.29827	6784	PMPCB;UQCRC2;UQCRFS1
BP	GO:0006627	protein processing involved in protein targeting to mitochondrion	0.124665	3	0.802539	1.29827	6784	PMPCA;PMPCB;UQCRC2
BP	GO:0031295	T cell costimulation	0.125669	3	-0.802963	-1.36078	5728	LGALS1;PAK2;RAC1
BP	GO:0010942	positive regulation of cell death	0.125912	2	0.865878	1.27216	6609	EIF4G1;PHB
BP	GO:0006900	vesicle budding from membrane	0.125988	3	0.801641	1.29682	6856	ANXA2;CHMP4A;S100A10
BP	GO:0007186	G-protein coupled receptor signaling pathway	0.126055	9	-0.589117	-1.36855	5211	AKAP12;ANXA1;CALM3;GNAI2;GNB1;PDE3A;PSAP;RAC1;RHOG
MF	GO:0003989	acetyl-CoA carboxylase activity	0.126069	1	-0.93662	-1.25068	6335	ACACA
MF	GO:0004075	biotin carboxylase activity	0.126069	1	-0.93662	-1.25068	6335	ACACA
BP	GO:0055088	lipid homeostasis	0.126069	1	-0.93662	-1.25068	6335	ACACA
BP	GO:2001295	malonyl-CoA biosynthetic process	0.126069	1	-0.93662	-1.25068	6335	ACACA
MF	GO:0004467	long-chain fatty acid-CoA ligase activity	0.126141	2	0.865723	1.27193	6621	ACSL3;ACSL4
MF	GO:0102391	decanoate-CoA ligase activity	0.126141	2	0.865723	1.27193	6621	ACSL3;ACSL4
BP	GO:0050805	negative regulation of synaptic transmission	0.126198	2	0.865647	1.27182	6624	ADNP;GNAI2
BP	GO:0009060	aerobic respiration	0.126474	4	0.751393	1.31339	7046	CAT;MDH2;PMPCB;UQCRC2
CC	GO:0031985	Golgi cisterna	0.12675	2	0.865398	1.27146	6653	GOLPH3;RAB34
BP	GO:0050901	leukocyte tethering or rolling	0.12675	2	0.865398	1.27146	6653	GOLPH3;ITGB1
BP	GO:0048813	dendrite morphogenesis	0.127138	4	0.750882	1.31249	7083	HPRT1;ITGB1;RBFOX2;SDC2
BP	GO:0042780	tRNA 3'-end processing	0.127316	1	0.937324	1.25179	6342	SSB
BP	GO:0031247	actin rod assembly	0.127482	1	-0.935915	-1.24974	6406	HSP90B1
BP	GO:1903608	protein localization to cytoplasmic stress granule	0.128047	5	0.709746	1.32138	7248	DDX1;DDX3X;DHX9;SSB;YBX1
BP	GO:0006103	2-oxoglutarate metabolic process	0.128122	6	0.678328	1.33017	7345	DLD;DLST;GOT2;IDH1;IDH2;OGDH
BP	GO:0035735	intraciliary transport involved in cilium assembly	0.128604	2	-0.866103	-1.31678	6110	DYNLRB1;TNPO1
BP	GO:0010824	regulation of centrosome duplication	0.12863	5	0.709373	1.32069	7281	CHMP4B;CHMP5;CHORDC1;PDCD6IP;XPO1
MF	GO:0004365	glyceraldehyde-3-phosphate dehydrogenase (NAD+) (phosphorylating) activity	0.128761	1	0.93662	1.25085	6414	GAPDH
MF	GO:0019828	aspartic-type endopeptidase inhibitor activity	0.128761	1	0.93662	1.25085	6414	GAPDH
BP	GO:0035606	peptidyl-cysteine S-trans-nitrosylation	0.128761	1	0.93662	1.25085	6414	GAPDH
BP	GO:0050715	positive regulation of cytokine secretion	0.128761	1	0.93662	1.25085	6414	GAPDH
BP	GO:0051873	killing by host of symbiont cells	0.128761	1	0.93662	1.25085	6414	GAPDH
MF	GO:0031625	ubiquitin protein ligase binding	0.128876	58	-0.331415	-1.22191	4234	ACTG1;CACUL1;CACYBP;CALR;CCT2;CKB;CLU;CUL4A;DNAJA1;DNM1L;ELOB;ERLIN1;ERLIN2;FAF2;GPI;HM13;HSPA1A;HSPA5;HSPA8;HSPA9;HSPD1;LRPPRC;NAE1;OTUB1;PA2G4;PCBP2;POLR2A;PRDX6;PRKAR2A;RANGAP1;RBX1;RNF20;RPL11;RPL23;RPL5;RTN4;SCAMP3;SLC25A5;SQSTM1;SUMO1;SUMO2;TCP1;TPI1;TRAF2;TRIM28;TUBB;UBE2K;UBE2L3;UBE2N;UBE2S;UBE2V1;UBE2V2;UBXN1;VCL;VCP;XRCC5;YWHAE;YWHAZ
CC	GO:0015934	large ribosomal subunit	0.129034	1	-0.935211	-1.2488	6484	RPL13A
MF	GO:0016881	acid-amino acid ligase activity	0.129207	2	0.86377	1.26907	6782	UBA2;UBA3
BP	GO:0097296	activation of cysteine-type endopeptidase activity involved in apoptotic signaling pathway	0.129607	2	0.863471	1.26863	6803	BAX;TRAF2
MF	GO:0003690	double-stranded DNA binding	0.130426	25	0.458007	1.29888	8136	AKAP8;DHX9;FEN1;HIST1H1E;HMGB1;HMGB2;HMGB3;HNRNPU;MSH2;MSH6;NUCKS1;PCID2;PRKDC;RFC1;SAFB;SAFB2;SLTM;SP1;STAT1;TARDBP;TOP1;XRCC5;XRCC6;YBX1;YBX3
MF	GO:0046965	retinoid X receptor binding	0.130865	2	0.862671	1.26745	6869	FUS;HMGA1
BP	GO:0006282	regulation of DNA repair	0.131043	3	-0.799301	-1.35457	5973	UBE2N;UBE2V1;UBE2V2
BP	GO:0006541	glutamine metabolic process	0.131416	7	-0.6348	-1.37416	5547	CAD;CPS1;CTPS1;GFPT1;GLUD1;GMPS;PFAS
BP	GO:0006892	post-Golgi vesicle-mediated transport	0.13161	3	0.798307	1.29143	7162	GBF1;SCAMP1;SCAMP3
MF	GO:0003676	nucleic acid binding	0.131622	8	0.626285	1.33111	7681	ACIN1;CIZ1;EHD4;SAMHD1;SPEN;TFIP11;WIZ;ZFP91-CNTF
CC	GO:0000243	commitment complex	0.131684	2	0.862149	1.26669	6912	SNRNP70;U2AF2
BP	GO:0090136	epithelial cell-cell adhesion	0.132203	2	-0.863977	-1.31355	6281	CTNNA1;VCL
MF	GO:0004115	3',5'-cyclic-AMP phosphodiesterase activity	0.132675	1	0.934507	1.24803	6609	PDE3A
MF	GO:0004119	cGMP-inhibited cyclic-nucleotide phosphodiesterase activity	0.132675	1	0.934507	1.24803	6609	PDE3A
BP	GO:0006198	cAMP catabolic process	0.132675	1	0.934507	1.24803	6609	PDE3A
BP	GO:0016101	diterpenoid metabolic process	0.132675	1	0.934507	1.24803	6609	PDE3A
BP	GO:0019933	cAMP-mediated signaling	0.132675	1	0.934507	1.24803	6609	PDE3A
BP	GO:0019934	cGMP-mediated signaling	0.132675	1	0.934507	1.24803	6609	PDE3A
BP	GO:0043116	negative regulation of vascular permeability	0.132675	1	0.934507	1.24803	6609	PDE3A
BP	GO:0043117	positive regulation of vascular permeability	0.132675	1	0.934507	1.24803	6609	PDE3A
MF	GO:0047555	3',5'-cyclic-GMP phosphodiesterase activity	0.132675	1	0.934507	1.24803	6609	PDE3A
BP	GO:0060282	positive regulation of oocyte development	0.132675	1	0.934507	1.24803	6609	PDE3A
BP	GO:0071321	cellular response to cGMP	0.132675	1	0.934507	1.24803	6609	PDE3A
MF	GO:0043495	protein membrane anchor	0.133697	2	-0.862949	-1.31198	6352	MYH9;NUP153
BP	GO:0006913	nucleocytoplasmic transport	0.134175	8	0.624685	1.32771	7830	ANP32A;MYBBP1A;NPM1;NUP205;NUP98;RSRC1;SET;XPO1
MF	GO:0035368	selenocysteine insertion sequence binding	0.134426	1	-0.932394	-1.24504	6755	EIF4A3
BP	GO:0035640	exploration behavior	0.134426	1	-0.932394	-1.24504	6755	EIF4A3
BP	GO:0090394	negative regulation of excitatory postsynaptic potential	0.134426	1	-0.932394	-1.24504	6755	EIF4A3
BP	GO:0061418	regulation of transcription from RNA polymerase II promoter in response to hypoxia	0.134821	30	0.434821	1.28344	8531	CA9;ELOB;PSMA1;PSMA3;PSMA4;PSMA5;PSMA6;PSMA7;PSMB1;PSMB2;PSMB4;PSMB5;PSMB6;PSMC1;PSMC2;PSMC3;PSMC5;PSMC6;PSMD1;PSMD11;PSMD12;PSMD13;PSMD14;PSMD2;PSMD3;PSMD4;PSMD6;PSME1;RBX1;UBB
BP	GO:1904778	positive regulation of protein localization to cell cortex	0.135549	2	-0.861875	-1.31035	6440	EPB41L2;NUMA1
BP	GO:0007195	adenylate cyclase-inhibiting dopamine receptor signaling pathway	0.13564	1	-0.93169	-1.2441	6816	FLNA
CC	GO:0031523	Myb complex	0.13564	1	-0.93169	-1.2441	6816	FLNA
MF	GO:0034988	Fc-gamma receptor I complex binding	0.13564	1	-0.93169	-1.2441	6816	FLNA
BP	GO:0043113	receptor clustering	0.13564	1	-0.93169	-1.2441	6816	FLNA
BP	GO:1901381	positive regulation of potassium ion transmembrane transport	0.13564	1	-0.93169	-1.2441	6816	FLNA
BP	GO:2001046	positive regulation of integrin-mediated signaling pathway	0.13564	1	-0.93169	-1.2441	6816	FLNA
BP	GO:0006241	CTP biosynthetic process	0.135722	2	0.859669	1.26304	7124	CTPS1;NME1
MF	GO:0009019	tRNA (guanine-N1-)-methyltransferase activity	0.135746	1	0.933099	1.24615	6762	TRMT10C
MF	GO:0016429	tRNA (adenine-N1-)-methyltransferase activity	0.135746	1	0.933099	1.24615	6762	TRMT10C
MF	GO:0052905	tRNA (guanine(9)-N(1))-methyltransferase activity	0.135746	1	0.933099	1.24615	6762	TRMT10C
MF	GO:0061953	mRNA (adenine-N1-)-methyltransferase activity	0.135746	1	0.933099	1.24615	6762	TRMT10C
BP	GO:0043457	regulation of cellular respiration	0.135855	2	0.859557	1.26288	7131	CISD1;PNPT1
MF	GO:0008536	Ran GTPase binding	0.13617	14	0.534585	1.31895	8179	CSE1L;IPO5;IPO9;KPNB1;NUP50;RANBP1;RANBP2;RANBP3;RANGAP1;RCC1;RGPD4;TNPO1;XPO1;XPO7
BP	GO:0070973	protein localization to endoplasmic reticulum exit site	0.136332	2	0.859108	1.26222	7156	BCAP31;GBF1
BP	GO:0031032	actomyosin structure organization	0.136784	5	-0.70122	-1.37282	5935	ACTC1;CNN2;EPB41L2;LIMCH1;MYH9
BP	GO:0045647	negative regulation of erythrocyte differentiation	0.13683	1	0.932394	1.24521	6816	HSPA9
BP	GO:1902037	negative regulation of hematopoietic stem cell differentiation	0.13683	1	0.932394	1.24521	6816	HSPA9
BP	GO:2000210	positive regulation of anoikis	0.136846	2	0.858843	1.26183	7183	MYBBP1A;PTRH2
CC	GO:0005921	gap junction	0.136973	1	-0.930986	-1.24316	6883	DBN1
BP	GO:0010643	cell communication by chemical coupling	0.136973	1	-0.930986	-1.24316	6883	DBN1
BP	GO:0010644	cell communication by electrical coupling	0.136973	1	-0.930986	-1.24316	6883	DBN1
BP	GO:0032507	maintenance of protein location in cell	0.136973	1	-0.930986	-1.24316	6883	DBN1
BP	GO:0048168	regulation of neuronal synaptic plasticity	0.136973	1	-0.930986	-1.24316	6883	DBN1
BP	GO:0048699	generation of neurons	0.136973	1	-0.930986	-1.24316	6883	DBN1
BP	GO:0050773	regulation of dendrite development	0.136973	1	-0.930986	-1.24316	6883	DBN1
BP	GO:0061351	neural precursor cell proliferation	0.136973	1	-0.930986	-1.24316	6883	DBN1
CC	GO:0030891	VCB complex	0.137064	2	-0.861086	-1.30915	6512	ELOB;RBX1
CC	GO:0031462	Cul2-RING ubiquitin ligase complex	0.137064	2	-0.861086	-1.30915	6512	ELOB;RBX1
CC	GO:0031466	Cul5-RING ubiquitin ligase complex	0.137064	2	-0.861086	-1.30915	6512	ELOB;RBX1
BP	GO:0007268	chemical synaptic transmission	0.137799	4	0.744053	1.30056	7677	GLS;PAFAH1B1;PPT1;SNCG
CC	GO:0032991	protein-containing complex	0.138091	78	-0.306312	-1.19379	4233	ACTB;ACTN4;ATP2B4;CALM3;CASP4;CBX5;CHD4;CLU;DAZAP1;DDB1;DDOST;DHX9;DNM1L;EZR;GATAD2B;HCFC1;HIST1H4H;HMGB2;HNRNPC;HNRNPU;HSP90AA1;HSP90AB1;HSP90B1;HSPA1A;HSPA5;HSPD1;HSPH1;MTA2;MYH9;NASP;NPM1;NR3C1;NUMA1;P3H1;PARP1;PHB2;PPIA;PPIB;PRKAR2A;PRKDC;QARS;RAB11A;RAB3GAP2;RAD23A;RAN;RBBP4;RBM39;RCC1;RPL10;RPL11;RPL23;RPL3;RPL5;RPS7;SCP2;SET;SMARCB1;SMARCC1;SMARCC2;SMARCE1;SNU13;SNX1;SOD1;SPATS2L;STAT1;STI…
CC	GO:0001405	presequence translocase-associated import motor	0.138114	1	0.930986	1.24333	6880	GRPEL1
BP	GO:0006450	regulation of translational fidelity	0.138114	1	0.93169	1.24427	6880	RPS5
CC	GO:0043197	dendritic spine	0.138674	13	-0.513768	-1.32701	5578	ARF4;CANX;CTTN;FMR1;FXR1;IGF2BP1;ITGB1;PPP1CA;PPP3CA;RAB8A;RAC1;SEPT11;USP8
BP	GO:0001843	neural tube closure	0.138768	4	0.743381	1.29938	7731	ARID1A;MTHFD1;PFN1;RPS7
CC	GO:0030016	myofibril	0.139335	6	-0.661557	-1.3678	5945	ACTG1;CALD1;MYL1;PSMA6;TWF1;TWF2
BP	GO:0060613	fat pad development	0.139779	2	-0.859157	-1.30622	6641	TBL1XR1;UBB
MF	GO:0001968	fibronectin binding	0.140389	2	0.856913	1.25899	7369	HSD17B12;ITGB1
BP	GO:0006120	mitochondrial electron transport, NADH to ubiquinone	0.14061	6	0.670618	1.31505	8061	DLD;NDUFA4;NDUFA9;NDUFB11;NDUFV2;NDUFV3
BP	GO:0019985	translesion synthesis	0.140909	9	0.600973	1.32052	8264	ISG15;PCNA;RFC1;RFC3;RFC4;RPA1;TRIM25;UBB;VCP
BP	GO:0033138	positive regulation of peptidyl-serine phosphorylation	0.141029	8	0.620601	1.31903	8230	ATP2B4;CD44;EIF4G1;PARK7;PDCD10;PFN2;SNCA;TXN
BP	GO:0031497	chromatin assembly	0.14139	1	-0.928873	-1.24034	7105	RBBP4
CC	GO:0033186	CAF-1 complex	0.14139	1	-0.928873	-1.24034	7105	RBBP4
BP	GO:0043497	regulation of protein heterodimerization activity	0.141741	2	0.856237	1.258	7440	BAX;DUT
CC	GO:0043198	dendritic shaft	0.141841	2	-0.857856	-1.30424	6739	FLNA;NSF
BP	GO:0045785	positive regulation of cell adhesion	0.142141	2	0.855956	1.25759	7461	ITGA2;TPM1
BP	GO:0030388	fructose 1,6-bisphosphate metabolic process	0.14234	3	0.791267	1.28004	7746	ALDOA;ALDOC;TIGAR
MF	GO:0036402	proteasome-activating ATPase activity	0.142479	5	0.700758	1.30465	8065	PSMC1;PSMC2;PSMC3;PSMC5;PSMC6
BP	GO:0045899	positive regulation of RNA polymerase II transcriptional preinitiation complex assembly	0.142479	5	0.700758	1.30465	8065	PSMC1;PSMC2;PSMC3;PSMC5;PSMC6
CC	GO:0005683	U7 snRNP	0.142664	1	-0.928169	-1.2394	7169	SNRPF
BP	GO:1903364	positive regulation of cellular protein catabolic process	0.14289	5	-0.697278	-1.3651	6200	EZR;HSP90AA1;MSN;RDX;VPS35
BP	GO:0050900	leukocyte migration	0.143147	14	-0.497627	-1.31251	5715	BSG;CD44;FN1;ITGA5;ITGB1;KRAS;MSN;MYH9;NRAS;PPIA;SDC2;SLC16A1;SLC3A2;SLC7A5
BP	GO:0045109	intermediate filament organization	0.143903	2	-0.856606	-1.30234	6837	EPPK1;VIM
CC	GO:0005758	mitochondrial intermembrane space	0.14432	16	0.509749	1.3023	8777	AIFM1;AK2;CAT;CHCHD2;CHCHD4;CIAPIN1;COA6;CYCS;GFER;GOLPH3;PARK7;PNPT1;SHMT2;SOD1;STOML2;TRAP1
MF	GO:0000287	magnesium ion binding	0.144647	29	0.43394	1.27155	9131	DCTPP1;DUT;ENO1;ENO2;ENO3;FARSB;HPRT1;IDH1;IDH2;IDH3B;IMPA1;MSH2;MSH6;NME1;NUDT5;OXSR1;PAPOLA;PGM1;PKM;PPA1;PPA2;PRPS1;RAN;SNCA;SRPK1;STK26;STK38L;TOP2A;UBA2
CC	GO:0015629	actin cytoskeleton	0.144891	47	-0.344865	-1.22208	4955	ACACA;ACTB;ACTN4;ACTR2;AHNAK;ALDOA;ANLN;ARPC1B;ARPC2;ARPC3;ARPC5;CALD1;CAPZA1;CAPZA2;CAPZB;CORO1C;CTNNA1;DBN1;DHX9;DSTN;EZR;FLNA;FLNB;FSCN1;HNRNPC;IQGAP1;JUP;LIMA1;MARCKS;MPRIP;MYH9;MYO1E;PDLIM5;PDLIM7;PGM1;PPP1R12A;SEPT9;SLC9A3R1;SNCA;STK38L;STOML2;SVIL;TARS;TAX1BP3;TPM1;TPM3;TWF1
BP	GO:0006584	catecholamine metabolic process	0.144959	1	0.928169	1.23956	7221	MTPN
BP	GO:0016202	regulation of striated muscle tissue development	0.144959	1	0.928169	1.23956	7221	MTPN
BP	GO:0021707	cerebellar granule cell differentiation	0.144959	1	0.928169	1.23956	7221	MTPN
BP	GO:0051247	positive regulation of protein metabolic process	0.144959	1	0.928169	1.23956	7221	MTPN
BP	GO:0006520	cellular amino acid metabolic process	0.145229	2	-0.855758	-1.30105	6900	QDPR;SLC7A5
CC	GO:0010369	chromocenter	0.145292	2	-0.85568	-1.30093	6903	CBX5;FMR1
CC	GO:0044615	nuclear pore nuclear basket	0.145772	6	0.667528	1.30899	8357	NUP153;NUP214;NUP35;NUP98;RANBP2;TPR
CC	GO:0001673	male germ cell nucleus	0.145797	2	-0.855532	-1.30071	6927	RAN;TRIP13
BP	GO:0034629	cellular protein-containing complex localization	0.145797	2	-0.855532	-1.30071	6927	EZR;RAN
BP	GO:0071897	DNA biosynthetic process	0.146088	3	0.78914	1.2766	7950	CHRAC1;MYBBP1A;PHB
BP	GO:0002685	regulation of leukocyte migration	0.146203	1	0.927465	1.23862	7283	ANXA1
BP	GO:0007187	G-protein coupled receptor signaling pathway, coupled to cyclic nucleotide second messenger	0.146203	1	0.927465	1.23862	7283	ANXA1
BP	GO:0014839	myoblast migration involved in skeletal muscle regeneration	0.146203	1	0.927465	1.23862	7283	ANXA1
BP	GO:0031018	endocrine pancreas development	0.146203	1	0.927465	1.23862	7283	ANXA1
CC	GO:0031232	extrinsic component of external side of plasma membrane	0.146203	1	0.927465	1.23862	7283	ANXA1
BP	GO:0031394	positive regulation of prostaglandin biosynthetic process	0.146203	1	0.927465	1.23862	7283	ANXA1
BP	GO:0033031	positive regulation of neutrophil apoptotic process	0.146203	1	0.927465	1.23862	7283	ANXA1
BP	GO:0036292	DNA rewinding	0.146203	1	0.927465	1.23862	7283	ANXA1
BP	GO:0042063	gliogenesis	0.146203	1	0.927465	1.23862	7283	ANXA1
BP	GO:0045627	positive regulation of T-helper 1 cell differentiation	0.146203	1	0.927465	1.23862	7283	ANXA1
BP	GO:0045629	negative regulation of T-helper 2 cell differentiation	0.146203	1	0.927465	1.23862	7283	ANXA1
BP	GO:0046632	alpha-beta T cell differentiation	0.146203	1	0.927465	1.23862	7283	ANXA1
BP	GO:0046883	regulation of hormone secretion	0.146203	1	0.927465	1.23862	7283	ANXA1
BP	GO:0070459	prolactin secretion	0.146203	1	0.927465	1.23862	7283	ANXA1
BP	GO:0071621	granulocyte chemotaxis	0.146203	1	0.927465	1.23862	7283	ANXA1
BP	GO:0090050	positive regulation of cell migration involved in sprouting angiogenesis	0.146203	1	0.927465	1.23862	7283	ANXA1
BP	GO:0090303	positive regulation of wound healing	0.146203	1	0.927465	1.23862	7283	ANXA1
BP	GO:1900138	negative regulation of phospholipase A2 activity	0.146203	1	0.927465	1.23862	7283	ANXA1
BP	GO:0010595	positive regulation of endothelial cell migration	0.146513	2	-0.855065	-1.29999	6961	ANXA3;CALR
CC	GO:0005768	endosome	0.146578	24	-0.416938	-1.26699	5526	ANXA1;ANXA2;ARPC2;ARPC5;ATP1A1;CHMP4A;CHMP4B;CLTC;DNM2;EHBP1;EHBP1L1;EZR;GAPVD1;GOLPH3;HMGB1;PACSIN3;PLIN3;RAB10;SNX1;STMN2;TFRC;VPS26A;VPS29;VPS35
CC	GO:0099738	cell cortex region	0.146787	6	-0.656712	-1.35778	6263	ACTR1A;ANLN;DCTN1;ENO1;EPB41L2;NUMA1
MF	GO:0019212	phosphatase inhibitor activity	0.146942	1	-0.926056	-1.23658	7384	ENSA
MF	GO:0019870	potassium channel inhibitor activity	0.146942	1	-0.926056	-1.23658	7384	ENSA
MF	GO:0035064	methylated histone binding	0.147561	6	-0.65633	-1.35699	6296	CBX5;FMR1;MSH6;SUZ12;TP53BP1;WDR5
MF	GO:0008028	monocarboxylic acid transmembrane transporter activity	0.148348	3	0.787754	1.27435	8073	BSG;SLC16A1;SLC16A7
BP	GO:1900026	positive regulation of substrate adhesion-dependent cell spreading	0.148495	7	-0.622432	-1.34739	6268	ARPC2;CALR;DNM2;FLNA;MYADM;RAC1;S100A10
BP	GO:0032757	positive regulation of interleukin-8 production	0.148694	2	0.852014	1.25179	7805	HSPA1A;PARK7
BP	GO:0060674	placenta blood vessel development	0.149418	2	0.851692	1.25132	7843	ARID1A;MAP2K1
CC	GO:0030140	trans-Golgi network transport vesicle	0.149732	3	-0.787024	-1.33377	6825	RAB14;RAB8A;TMED10
BP	GO:0006631	fatty acid metabolic process	0.14978	2	0.851429	1.25093	7862	FASN;SNCA
CC	GO:0031465	Cul4B-RING E3 ubiquitin ligase complex	0.150932	2	-0.852255	-1.29572	7171	DDB1;RBX1
BP	GO:0006610	ribosomal protein import into nucleus	0.150956	4	-0.734558	-1.3496	6685	IPO5;KPNB1;RPL23;TNPO1
BP	GO:0006102	isocitrate metabolic process	0.151241	4	0.735933	1.28636	8426	ACO2;IDH1;IDH2;IDH3B
MF	GO:0008494	translation activator activity	0.151367	4	0.735828	1.28618	8433	LARP1;PABPC1;PAIP1;RPS27L
BP	GO:0022614	membrane to membrane docking	0.15169	2	-0.851848	-1.2951	7207	EZR;MSN
BP	GO:0008299	isoprenoid biosynthetic process	0.15178	2	0.850485	1.24955	7967	FDFT1;HMGCS1
MF	GO:0004064	arylesterase activity	0.151875	2	0.85038	1.24939	7972	APMAP;PON2
MF	GO:0033592	RNA strand annealing activity	0.152223	5	-0.690783	-1.35239	6605	DDX3X;EIF4B;EIF4H;FMR1;FXR1
BP	GO:0030889	negative regulation of B cell proliferation	0.152593	1	-0.923239	-1.23281	7668	PAWR
BP	GO:0042094	interleukin-2 biosynthetic process	0.152593	1	-0.923239	-1.23281	7668	PAWR
BP	GO:0042986	positive regulation of amyloid precursor protein biosynthetic process	0.152593	1	-0.923239	-1.23281	7668	PAWR
BP	GO:1901300	positive regulation of hydrogen peroxide-mediated programmed cell death	0.152593	1	-0.923239	-1.23281	7668	PAWR
BP	GO:0050708	regulation of protein secretion	0.152932	2	-0.85106	-1.29391	7266	DNAJC1;P3H1
CC	GO:0005753	mitochondrial proton-transporting ATP synthase complex	0.153048	1	0.923944	1.23392	7624	PPIF
BP	GO:0032780	negative regulation of ATPase activity	0.153048	1	0.923944	1.23392	7624	PPIF
BP	GO:0090324	negative regulation of oxidative phosphorylation	0.153048	1	0.923944	1.23392	7624	PPIF
BP	GO:1902686	mitochondrial outer membrane permeabilization involved in programmed cell death	0.153048	1	0.923944	1.23392	7624	PPIF
BP	GO:2000276	negative regulation of oxidative phosphorylation uncoupler activity	0.153048	1	0.923944	1.23392	7624	PPIF
CC	GO:0031965	nuclear membrane	0.153086	44	0.38835	1.23869	10018	AHCTF1;APEH;CLIC1;CPNE1;DNAJC1;GAPDH;GTF3C3;GTPBP4;IPO5;KPNA4;KPNB1;LBR;LEMD3;LMNA;LMNB1;LMNB2;MTDH;MX1;MYO6;MYOF;NUP153;NUP155;NUP205;NUP210;NUP35;NUP50;NUP54;NUP93;NUP98;PAFAH1B1;RANBP2;RANGAP1;RCC1;RIF1;SUMO1;TNPO1;TOR1AIP1;TOR1AIP2;TPR;VAPA;WDR3;WTAP;XPO1;YBX1
CC	GO:0071682	endocytic vesicle lumen	0.153329	5	-0.690098	-1.35105	6653	CALR;HSP90AA1;HSP90B1;HSPH1;HYOU1
BP	GO:0006513	protein monoubiquitination	0.1539	3	-0.784282	-1.32912	7015	HUWE1;RBX1;TRIM25
MF	GO:0016428	tRNA (cytosine-5-)-methyltransferase activity	0.154025	1	-0.922535	-1.23187	7740	NSUN2
CC	GO:0033391	chromatoid body	0.154025	1	-0.922535	-1.23187	7740	NSUN2
BP	GO:0048820	hair follicle maturation	0.154025	1	-0.922535	-1.23187	7740	NSUN2
CC	GO:0042582	azurophil granule	0.154754	1	0.923239	1.23298	7709	ANXA11
BP	GO:0001541	ovarian follicle development	0.155091	3	0.783547	1.26755	8440	BAX;CTNNA1;SOD1
MF	GO:0005509	calcium ion binding	0.15529	50	-0.335594	-1.20401	5270	ACTN1;ACTN4;ANXA1;ANXA11;ANXA2;ANXA3;ANXA5;ANXA6;ASPH;ATP2A2;CALM3;CALR;CALU;CANX;CAPN2;CCDC47;CPNE1;CPS1;EHD1;EHD4;HIST1H1E;HSP90B1;HSPA5;IQGAP1;ITPR1;LETM1;MACF1;MCFD2;MYL1;MYL12A;MYL6;NUCB1;PLA2G4A;PLS3;PPP3CA;PRKCSH;RCN1;RCN3;RHOT2;S100A10;S100A11;S100A13;S100A4;S100A6;SLC25A13;SLC25A24;SNCA;SPTAN1;TPD52;TPM4
BP	GO:0006177	GMP biosynthetic process	0.15531	2	-0.849894	-1.29213	7379	GMPS;IMPDH2
BP	GO:2000767	positive regulation of cytoplasmic translation	0.155367	3	0.783498	1.26747	8455	DHX9;EEF2;YBX3
BP	GO:0007189	adenylate cyclase-activating G-protein coupled receptor signaling pathway	0.155418	1	-0.921831	-1.23093	7810	GNAS
BP	GO:0007606	sensory perception of chemical stimulus	0.155418	1	-0.921831	-1.23093	7810	GNAS
BP	GO:0035116	embryonic hindlimb morphogenesis	0.155418	1	-0.921831	-1.23093	7810	GNAS
BP	GO:0045672	positive regulation of osteoclast differentiation	0.155418	1	-0.921831	-1.23093	7810	GNAS
BP	GO:0050890	cognition	0.155418	1	-0.921831	-1.23093	7810	GNAS
MF	GO:0051430	corticotropin-releasing hormone receptor 1 binding	0.155418	1	-0.921831	-1.23093	7810	GNAS
BP	GO:0060789	hair follicle placode formation	0.155418	1	-0.921831	-1.23093	7810	GNAS
BP	GO:0071514	genetic imprinting	0.155418	1	-0.921831	-1.23093	7810	GNAS
BP	GO:0044849	estrous cycle	0.155624	3	0.783377	1.26727	8469	ADNP;ANXA1;PCNA
BP	GO:0001782	B cell homeostasis	0.155818	1	0.922535	1.23204	7762	BAX
BP	GO:0001783	B cell apoptotic process	0.155818	1	0.922535	1.23204	7762	BAX
BP	GO:0001844	protein insertion into mitochondrial membrane involved in apoptotic signaling pathway	0.155818	1	0.922535	1.23204	7762	BAX
BP	GO:0001974	blood vessel remodeling	0.155818	1	0.922535	1.23204	7762	BAX
BP	GO:0002352	B cell negative selection	0.155818	1	0.922535	1.23204	7762	BAX
BP	GO:0002358	B cell homeostatic proliferation	0.155818	1	0.922535	1.23204	7762	BAX
BP	GO:0002904	positive regulation of B cell apoptotic process	0.155818	1	0.922535	1.23204	7762	BAX
BP	GO:0006808	regulation of nitrogen utilization	0.155818	1	0.922535	1.23204	7762	BAX
MF	GO:0015267	channel activity	0.155818	1	0.922535	1.23204	7762	BAX
BP	GO:0021854	hypothalamus development	0.155818	1	0.922535	1.23204	7762	BAX
BP	GO:0032461	positive regulation of protein oligomerization	0.155818	1	0.922535	1.23204	7762	BAX
BP	GO:0033599	regulation of mammary gland epithelial cell proliferation	0.155818	1	0.922535	1.23204	7762	BAX
BP	GO:0043496	regulation of protein homodimerization activity	0.155818	1	0.922535	1.23204	7762	BAX
BP	GO:0045136	development of secondary sexual characteristics	0.155818	1	0.922535	1.23204	7762	BAX
BP	GO:0046666	retinal cell programmed cell death	0.155818	1	0.922535	1.23204	7762	BAX
BP	GO:0048515	spermatid differentiation	0.155818	1	0.922535	1.23204	7762	BAX
MF	GO:0051434	BH3 domain binding	0.155818	1	0.922535	1.23204	7762	BAX
BP	GO:0060011	Sertoli cell proliferation	0.155818	1	0.922535	1.23204	7762	BAX
BP	GO:0060058	positive regulation of apoptotic process involved in mammary gland involution	0.155818	1	0.922535	1.23204	7762	BAX
BP	GO:0060068	vagina development	0.155818	1	0.922535	1.23204	7762	BAX
BP	GO:0070242	thymocyte apoptotic process	0.155818	1	0.922535	1.23204	7762	BAX
CC	GO:0097136	Bcl-2 family protein complex	0.155818	1	0.922535	1.23204	7762	BAX
BP	GO:1900103	positive regulation of endoplasmic reticulum unfolded protein response	0.155818	1	0.922535	1.23204	7762	BAX
BP	GO:1902262	apoptotic process involved in blood vessel morphogenesis	0.155818	1	0.922535	1.23204	7762	BAX
BP	GO:1902263	apoptotic process involved in embryonic digit morphogenesis	0.155818	1	0.922535	1.23204	7762	BAX
BP	GO:1902512	positive regulation of apoptotic DNA fragmentation	0.155818	1	0.922535	1.23204	7762	BAX
BP	GO:1903896	positive regulation of IRE1-mediated unfolded protein response	0.155818	1	0.922535	1.23204	7762	BAX
BP	GO:0050767	regulation of neurogenesis	0.155857	2	-0.849453	-1.29146	7405	HMGB2;YAP1
BP	GO:0072091	regulation of stem cell proliferation	0.155857	2	-0.849453	-1.29146	7405	HMGB2;YAP1
BP	GO:0002674	negative regulation of acute inflammatory response	0.156672	1	-0.921127	-1.22999	7873	GSTP1
BP	GO:0009890	negative regulation of biosynthetic process	0.156672	1	-0.921127	-1.22999	7873	GSTP1
BP	GO:0010804	negative regulation of tumor necrosis factor-mediated signaling pathway	0.156672	1	-0.921127	-1.22999	7873	GSTP1
MF	GO:0019207	kinase regulator activity	0.156672	1	-0.921127	-1.22999	7873	GSTP1
BP	GO:0032691	negative regulation of interleukin-1 beta production	0.156672	1	-0.921127	-1.22999	7873	GSTP1
BP	GO:0035726	common myeloid progenitor cell proliferation	0.156672	1	-0.921127	-1.22999	7873	GSTP1
MF	GO:0043295	glutathione binding	0.156672	1	-0.921127	-1.22999	7873	GSTP1
BP	GO:0043407	negative regulation of MAP kinase activity	0.156672	1	-0.921127	-1.22999	7873	GSTP1
BP	GO:0043409	negative regulation of MAPK cascade	0.156672	1	-0.921127	-1.22999	7873	GSTP1
BP	GO:0043651	linoleic acid metabolic process	0.156672	1	-0.921127	-1.22999	7873	GSTP1
BP	GO:0051771	negative regulation of nitric-oxide synthase biosynthetic process	0.156672	1	-0.921127	-1.22999	7873	GSTP1
MF	GO:0070026	nitric oxide binding	0.156672	1	-0.921127	-1.22999	7873	GSTP1
BP	GO:0070664	negative regulation of leukocyte proliferation	0.156672	1	-0.921127	-1.22999	7873	GSTP1
BP	GO:0071460	cellular response to cell-matrix adhesion	0.156672	1	-0.921127	-1.22999	7873	GSTP1
BP	GO:0071638	negative regulation of monocyte chemotactic protein-1 production	0.156672	1	-0.921127	-1.22999	7873	GSTP1
BP	GO:0071672	negative regulation of smooth muscle cell chemotaxis	0.156672	1	-0.921127	-1.22999	7873	GSTP1
BP	GO:0007193	adenylate cyclase-inhibiting G-protein coupled receptor signaling pathway	0.157256	3	-0.782377	-1.32589	7168	AKAP12;GNAI2;PSAP
BP	GO:0051169	nuclear transport	0.15754	2	-0.848558	-1.2901	7485	HMGA1;PSIP1
MF	GO:0050661	NADP binding	0.157964	6	0.66053	1.29527	9056	CAT;G6PD;GAPDH;GSR;IDH1;NNT
BP	GO:0007007	inner mitochondrial membrane organization	0.157965	1	-0.920423	-1.22905	7938	CHCHD3
BP	GO:1902236	negative regulation of endoplasmic reticulum stress-induced intrinsic apoptotic signaling pathway	0.158362	3	0.78188	1.26485	8618	HSPA1A;PARK7;TXNDC12
BP	GO:0040029	regulation of gene expression, epigenetic	0.158523	2	0.846592	1.24383	8321	H2AFY;MTA1
BP	GO:0051496	positive regulation of stress fiber assembly	0.15921	4	0.731431	1.27849	8870	PFN2;RAC1;S100A10;TPM1
BP	GO:0061001	regulation of dendritic spine morphogenesis	0.159371	2	-0.84778	-1.28892	7572	CFL1;PDLIM5
BP	GO:0034378	chylomicron assembly	0.159477	1	-0.919718	-1.22811	8014	P4HB
MF	GO:0005161	platelet-derived growth factor receptor binding	0.159672	1	0.920423	1.22922	7954	ITGA5
BP	GO:0030949	positive regulation of vascular endothelial growth factor receptor signaling pathway	0.159672	1	0.920423	1.22922	7954	ITGA5
BP	GO:0035313	wound healing, spreading of epidermal cells	0.159672	1	0.920423	1.22922	7954	ITGA5
MF	GO:0043184	vascular endothelial growth factor receptor 2 binding	0.159672	1	0.920423	1.22922	7954	ITGA5
CC	GO:0071062	alphav-beta3 integrin-vitronectin complex	0.159672	1	0.920423	1.22922	7954	ITGA5
BP	GO:1903672	positive regulation of sprouting angiogenesis	0.159672	1	0.920423	1.22922	7954	ITGA5
CC	GO:0005913	cell-cell adherens junction	0.15971	18	-0.450587	-1.27022	6201	ANXA1;ANXA2;EIF4G2;JUP;KRT18;MYH9;NDRG1;PARK7;PDLIM1;PDLIM5;PDLIM7;PPP1CA;PVR;RAB10;RDX;S100A11;VCL;ZYX
MF	GO:0046966	thyroid hormone receptor binding	0.159948	5	0.690609	1.28575	9054	FUS;GTF2B;THRAP3;TRIP12;TRIP6
MF	GO:0016684	oxidoreductase activity, acting on peroxide as acceptor	0.160352	2	0.845666	1.24247	8417	CAT;PARK7
BP	GO:0051781	positive regulation of cell division	0.160352	2	0.845666	1.24247	8417	CAT;YBX1
CC	GO:0005782	peroxisomal matrix	0.161281	8	0.608814	1.29398	9412	ABCD3;ACAA1;AGPS;CAT;HSD17B4;IDH1;PRDX5;SCP2
BP	GO:0016485	protein processing	0.162241	1	0.919014	1.22734	8082	PMPCB
BP	GO:0045666	positive regulation of neuron differentiation	0.162928	2	-0.845522	-1.28549	7741	CPNE1;EIF4G1
BP	GO:0061621	canonical glycolysis	0.163387	14	0.519645	1.28209	9814	ALDOA;ALDOC;ENO1;ENO2;ENO3;GAPDH;GPI;HK1;PFKM;PFKP;PGAM1;PGK1;PKM;TPI1
BP	GO:0000096	sulfur amino acid metabolic process	0.163735	1	-0.917606	-1.22529	8228	AHCY
BP	GO:0002439	chronic inflammatory response to antigenic stimulus	0.163735	1	-0.917606	-1.22529	8228	AHCY
BP	GO:0033353	S-adenosylmethionine cycle	0.163735	1	-0.917606	-1.22529	8228	AHCY
BP	GO:0042745	circadian sleep/wake cycle	0.163735	1	-0.917606	-1.22529	8228	AHCY
BP	GO:0002866	positive regulation of acute inflammatory response to antigenic stimulus	0.163867	1	0.91831	1.2264	8163	PARK7
BP	GO:0006517	protein deglycosylation	0.163867	1	0.91831	1.2264	8163	PARK7
BP	GO:0009438	methylglyoxal metabolic process	0.163867	1	0.91831	1.2264	8163	PARK7
BP	GO:0010273	detoxification of copper ion	0.163867	1	0.91831	1.2264	8163	PARK7
MF	GO:0016532	superoxide dismutase copper chaperone activity	0.163867	1	0.91831	1.2264	8163	PARK7
BP	GO:0019249	lactate biosynthetic process	0.163867	1	0.91831	1.2264	8163	PARK7
MF	GO:0019955	cytokine binding	0.163867	1	0.91831	1.2264	8163	PARK7
BP	GO:0033234	negative regulation of protein sumoylation	0.163867	1	0.91831	1.2264	8163	PARK7
BP	GO:0033864	positive regulation of NAD(P)H oxidase activity	0.163867	1	0.91831	1.2264	8163	PARK7
BP	GO:0042743	hydrogen peroxide metabolic process	0.163867	1	0.91831	1.2264	8163	PARK7
BP	GO:0051444	negative regulation of ubiquitin-protein transferase activity	0.163867	1	0.91831	1.2264	8163	PARK7
BP	GO:0051899	membrane depolarization	0.163867	1	0.91831	1.2264	8163	PARK7
BP	GO:1901671	positive regulation of superoxide dismutase activity	0.163867	1	0.91831	1.2264	8163	PARK7
BP	GO:1901984	negative regulation of protein acetylation	0.163867	1	0.91831	1.2264	8163	PARK7
BP	GO:1902958	positive regulation of mitochondrial electron transport, NADH to ubiquinone	0.163867	1	0.91831	1.2264	8163	PARK7
MF	GO:1903135	cupric ion binding	0.163867	1	0.91831	1.2264	8163	PARK7
BP	GO:1903202	negative regulation of oxidative stress-induced cell death	0.163867	1	0.91831	1.2264	8163	PARK7
BP	GO:1903384	negative regulation of hydrogen peroxide-induced neuron intrinsic apoptotic signaling pathway	0.163867	1	0.91831	1.2264	8163	PARK7
BP	GO:1903428	positive regulation of reactive oxygen species biosynthetic process	0.163867	1	0.91831	1.2264	8163	PARK7
BP	GO:1903599	positive regulation of autophagy of mitochondrion	0.163867	1	0.91831	1.2264	8163	PARK7
BP	GO:2000825	positive regulation of androgen receptor activity	0.163867	1	0.91831	1.2264	8163	PARK7
BP	GO:2001268	negative regulation of cysteine-type endopeptidase activity involved in apoptotic signaling pathway	0.163867	1	0.91831	1.2264	8163	PARK7
BP	GO:0090200	positive regulation of release of cytochrome c from mitochondria	0.163966	4	0.728996	1.27424	9135	BAX;DNM1L;PDCD5;PPIF
CC	GO:0097057	TRAF2-GSTP1 complex	0.164296	2	-0.844812	-1.28441	7806	GSTP1;TRAF2
BP	GO:0000470	maturation of LSU-rRNA	0.164838	7	0.630413	1.28965	9525	EIF6;NOP2;RPF1;RPL10A;RPL7A;RSL1D1;SNU13
BP	GO:0008344	adult locomotory behavior	0.165062	6	0.65649	1.28734	9463	ARCN1;CSTB;PAFAH1B1;PARK7;SNCA;SNCG
BP	GO:1902775	mitochondrial large ribosomal subunit assembly	0.165392	1	0.917606	1.22546	8239	DHX30
BP	GO:0007204	positive regulation of cytosolic calcium ion concentration	0.165545	4	0.727994	1.27249	9223	BCAP31;CD55;GNB1;HMGB1
BP	GO:0000244	spliceosomal tri-snRNP complex assembly	0.165548	7	0.630147	1.28911	9566	DDX20;PRPF19;PRPF3;PRPF31;PRPF6;PRPF8;SART3
CC	GO:0030658	transport vesicle membrane	0.166162	2	0.84235	1.2376	8722	ITPR1;RAB1A
CC	GO:0031012	extracellular matrix	0.166215	13	-0.497483	-1.28495	6686	ANXA2;CLU;CRIP2;FN1;HDGF;HNRNPM;HSP90B1;LAMB1;LGALS1;PKM;PSAP;SDC2;SOD1
BP	GO:0006402	mRNA catabolic process	0.166388	4	0.72754	1.27169	9270	HSPA1A;KHSRP;PNPT1;RNH1
BP	GO:0071157	negative regulation of cell cycle arrest	0.166711	3	-0.776616	-1.31613	7599	CALR;HSP90AB1;RPL23
BP	GO:0046604	positive regulation of mitotic centrosome separation	0.16707	4	0.727087	1.2709	9308	RANBP1;RANBP2;RANBP3;RGPD4
BP	GO:0070106	interleukin-27-mediated signaling pathway	0.16753	3	0.77663	1.25636	9117	CANX;STAT1;STAT3
BP	GO:0070757	interleukin-35-mediated signaling pathway	0.16753	3	0.77663	1.25636	9117	CANX;STAT1;STAT3
CC	GO:0044609	DBIRD complex	0.167933	1	-0.915493	-1.22247	8439	CCAR2
BP	GO:0090311	regulation of protein deacetylation	0.167933	1	-0.915493	-1.22247	8439	CCAR2
BP	GO:0043456	regulation of pentose-phosphate shunt	0.168372	2	0.841374	1.23616	8838	PGAM1;TIGAR
BP	GO:0044539	long-chain fatty acid import	0.168423	1	0.916197	1.22358	8390	ACSL3
BP	GO:0051047	positive regulation of secretion	0.168423	1	0.916197	1.22358	8390	ACSL3
BP	GO:0016925	protein sumoylation	0.168574	25	0.440315	1.24871	10516	MTA1;NUP153;NUP155;NUP160;NUP205;NUP210;NUP214;NUP35;NUP50;NUP54;NUP93;NUP98;PCNA;RANBP2;RANGAP1;SAE1;SUMO1;SUMO2;TOP1;TOP2A;TOP2B;TP53BP1;TPR;TRIM28;UBA2
BP	GO:0090090	negative regulation of canonical Wnt signaling pathway	0.168728	33	0.410669	1.23617	10750	DAB2;G3BP1;GSK3A;PFDN5;PSMA1;PSMA3;PSMA4;PSMA5;PSMA6;PSMA7;PSMB1;PSMB2;PSMB4;PSMB5;PSMB6;PSMC1;PSMC2;PSMC3;PSMC5;PSMC6;PSMD1;PSMD11;PSMD12;PSMD13;PSMD14;PSMD2;PSMD3;PSMD4;PSMD6;PSME1;RBX1;RUVBL2;UBB
BP	GO:0031146	SCF-dependent proteasomal ubiquitin-dependent protein catabolic process	0.169072	29	0.424485	1.24384	10673	PSMA1;PSMA3;PSMA4;PSMA5;PSMA6;PSMA7;PSMB1;PSMB2;PSMB4;PSMB5;PSMB6;PSMC1;PSMC2;PSMC3;PSMC5;PSMC6;PSMD1;PSMD11;PSMD12;PSMD13;PSMD14;PSMD2;PSMD3;PSMD4;PSMD6;PSME1;RBX1;SKP1;UBB
MF	GO:0051018	protein kinase A binding	0.169199	4	-0.722612	-1.32765	7493	AKAP12;EZR;RDX;RPS3
CC	GO:0090571	RNA polymerase II transcription repressor complex	0.169848	1	0.915493	1.22264	8461	DDX20
BP	GO:0030168	platelet activation	0.16986	7	-0.607637	-1.31536	7170	CD9;FLNA;GNB1;ITPR1;RAC1;RHOG;YWHAZ
CC	GO:0001740	Barr body	0.169914	2	0.840352	1.23466	8919	H2AFY;SMCHD1
BP	GO:0002548	monocyte chemotaxis	0.169991	2	0.840261	1.23453	8923	ANXA1;RPS19
CC	GO:0000242	pericentriolar material	0.171153	1	0.914789	1.22169	8526	TCP1
MF	GO:0004535	poly(A)-specific ribonuclease activity	0.171724	2	-0.840843	-1.27837	8159	CNOT1;PARN
MF	GO:0015276	ligand-gated ion channel activity	0.171993	1	-0.91338	-1.21965	8643	ANXA6
CC	GO:0005751	mitochondrial respiratory chain complex IV	0.172455	5	0.68428	1.27397	9762	COX4I1;COX5B;NDUFA4;UQCRC2;UQCRFS1
BP	GO:0006361	transcription initiation from RNA polymerase I promoter	0.172503	2	-0.840587	-1.27798	8196	CD3EAP;POLR1C
BP	GO:0006362	transcription elongation from RNA polymerase I promoter	0.172503	2	-0.840587	-1.27798	8196	CD3EAP;POLR1C
BP	GO:0006363	termination of RNA polymerase I transcription	0.172503	2	-0.840587	-1.27798	8196	CD3EAP;POLR1C
BP	GO:0006293	nucleotide-excision repair, preincision complex stabilization	0.1728	5	-0.6773	-1.32599	7498	CUL4A;DDB1;PARP1;RBX1;RPA1
BP	GO:0006295	nucleotide-excision repair, DNA incision, 3'-to lesion	0.1728	5	-0.6773	-1.32599	7498	CUL4A;DDB1;PARP1;RBX1;RPA1
MF	GO:0070402	NADPH binding	0.172859	3	0.773381	1.2511	9407	CRYZ;FASN;QDPR
BP	GO:0032148	activation of protein kinase B activity	0.17321	2	0.838619	1.23211	9092	PARK7;TXN
BP	GO:1903061	positive regulation of protein lipidation	0.173405	1	-0.912676	-1.21871	8714	RAB3GAP2
CC	GO:0031089	platelet dense granule lumen	0.173581	1	0.91338	1.21981	8647	FAM3C
BP	GO:2000059	negative regulation of ubiquitin-dependent protein catabolic process	0.173745	5	-0.676663	-1.32474	7539	RPL11;RPL23;RPL5;RPS7;SGTA
BP	GO:0051764	actin crosslink formation	0.173895	4	-0.719775	-1.32244	7701	ACTN1;FLNA;MARCKS;PLS3
BP	GO:0001678	cellular glucose homeostasis	0.174277	2	0.837914	1.23108	9148	HK1;NUCKS1
MF	GO:0016209	antioxidant activity	0.174315	2	0.837866	1.23101	9150	CAT;PRDX2
BP	GO:0060765	regulation of androgen receptor signaling pathway	0.174622	3	0.772509	1.24969	9503	DDX5;PARK7;SAFB2
MF	GO:0004090	carbonyl reductase (NADPH) activity	0.174886	1	0.911972	1.21793	8712	CBR1
MF	GO:0016655	oxidoreductase activity, acting on NAD(P)H, quinone or similar compound as acceptor	0.174886	1	0.911972	1.21793	8712	CBR1
BP	GO:0019371	cyclooxygenase pathway	0.174886	1	0.911972	1.21793	8712	CBR1
BP	GO:0042373	vitamin K metabolic process	0.174886	1	0.911972	1.21793	8712	CBR1
BP	GO:0043507	positive regulation of JUN kinase activity	0.17502	2	0.837327	1.23021	9187	RPS3;TRAF2
BP	GO:0006694	steroid biosynthetic process	0.175039	4	0.722563	1.26299	9752	ACBD3;FDFT1;LSS;SCP2
MF	GO:0004345	glucose-6-phosphate dehydrogenase activity	0.175256	1	-0.911972	-1.21777	8807	G6PD
BP	GO:0006739	NADP metabolic process	0.175256	1	-0.911972	-1.21777	8807	G6PD
BP	GO:0010041	response to iron(III) ion	0.175256	1	-0.911972	-1.21777	8807	G6PD
BP	GO:0010734	negative regulation of protein glutathionylation	0.175256	1	-0.911972	-1.21777	8807	G6PD
BP	GO:0043249	erythrocyte maturation	0.175256	1	-0.911972	-1.21777	8807	G6PD
BP	GO:1904879	positive regulation of calcium ion transmembrane transport via high voltage-gated calcium channel	0.175256	1	-0.911972	-1.21777	8807	G6PD
BP	GO:0010972	negative regulation of G2/M transition of mitotic cell cycle	0.175321	30	0.418092	1.23406	11094	PSMA1;PSMA3;PSMA4;PSMA5;PSMA6;PSMA7;PSMB1;PSMB2;PSMB4;PSMB5;PSMB6;PSMC1;PSMC2;PSMC3;PSMC5;PSMC6;PSMD1;PSMD11;PSMD12;PSMD13;PSMD14;PSMD2;PSMD3;PSMD4;PSMD6;PSME1;RAD21;RBX1;SKP1;UBB
MF	GO:0050839	cell adhesion molecule binding	0.175352	5	0.68274	1.2711	9926	EZR;ITGB1;JUP;MSN;PVR
CC	GO:0005770	late endosome	0.1765	8	-0.577392	-1.29661	7349	HSPA8;LAMP1;MAP2K1;RAB14;RAB7A;SQSTM1;VPS29;VPS35
BP	GO:1903779	regulation of cardiac conduction	0.176712	5	0.682052	1.26982	10003	ASPH;ATP1A1;ATP2A2;ATP2B4;ITPR1
CC	GO:0000159	protein phosphatase type 2A complex	0.177238	2	-0.837914	-1.27392	8421	CYCS;PPP2R1A
CC	GO:0005778	peroxisomal membrane	0.17753	9	0.580744	1.27607	10412	ABCD3;ACBD5;ACSL3;ACSL4;AGPS;ALDH3A2;CAT;HSD17B4;IMPDH2
MF	GO:0009383	rRNA (cytosine-C5-)-methyltransferase activity	0.177837	1	0.911268	1.21699	8859	NOP2
MF	GO:0001078	transcriptional repressor activity, RNA polymerase II proximal promoter sequence-specific DNA binding	0.177907	6	-0.635669	-1.31428	7591	CC2D1A;ENO1;MAX;NFXL1;YY1;ZGPAT
BP	GO:1905793	protein localization to pericentriolar material	0.177942	1	-0.910563	-1.21589	8942	GOLGB1
BP	GO:0042445	hormone metabolic process	0.178601	2	0.83532	1.22727	9375	ALDH9A1;SAFB
MF	GO:0004614	phosphoglucomutase activity	0.179302	1	0.910563	1.21605	8932	PGM1
BP	GO:0019388	galactose catabolic process	0.179302	1	0.910563	1.21605	8932	PGM1
BP	GO:0030049	muscle filament sliding	0.179951	7	-0.601058	-1.30112	7596	ACTC1;MYL1;MYL6;TPM1;TPM3;TPM4;VIM
BP	GO:0006893	Golgi to plasma membrane transport	0.180121	2	-0.836088	-1.27114	8558	DNM2;RAB10
BP	GO:0043303	mast cell degranulation	0.180389	1	-0.909155	-1.21401	9065	S100A13
BP	GO:0050663	cytokine secretion	0.180389	1	-0.909155	-1.21401	9065	S100A13
CC	GO:0005796	Golgi lumen	0.180807	1	0.909859	1.21511	9007	SDC2
BP	GO:0006027	glycosaminoglycan catabolic process	0.180807	1	0.909859	1.21511	9007	SDC2
BP	GO:0008218	bioluminescence	0.180807	1	0.909859	1.21511	9007	SDC2
BP	GO:0030203	glycosaminoglycan metabolic process	0.180807	1	0.909859	1.21511	9007	SDC2
BP	GO:0048814	regulation of dendrite morphogenesis	0.180807	1	0.909859	1.21511	9007	SDC2
BP	GO:0090307	mitotic spindle assembly	0.181422	6	-0.633428	-1.30964	7741	FLNA;GOLGA2;KIFC1;KPNB1;RAB11A;ZNF207
BP	GO:0010035	response to inorganic substance	0.181439	3	0.76863	1.24342	9874	ADNP;ATIC;GART
BP	GO:0038203	TORC2 signaling	0.181484	1	-0.908451	-1.21307	9120	SYAP1
BP	GO:0045600	positive regulation of fat cell differentiation	0.181484	1	-0.908451	-1.21307	9120	SYAP1
BP	GO:1990314	cellular response to insulin-like growth factor stimulus	0.181484	1	-0.908451	-1.21307	9120	SYAP1
BP	GO:0042921	glucocorticoid receptor signaling pathway	0.181879	5	-0.670957	-1.31357	7892	ARID1A;CALR;NR3C1;RBM14;YWHAH
BP	GO:0051146	striated muscle cell differentiation	0.181934	2	0.833562	1.22468	9550	KRAS;MTPN
BP	GO:0007084	mitotic nuclear envelope reassembly	0.182142	2	-0.835095	-1.26963	8654	LMNA;PPP2R1A
BP	GO:0009414	response to water deprivation	0.18252	2	-0.834767	-1.26914	8672	AKR1B1;CD9
BP	GO:0006334	nucleosome assembly	0.182834	19	0.467739	1.24615	11238	H1FX;H2AFY;HIST1H1B;HIST1H1C;HIST1H1D;HIST1H1E;HIST1H4H;HIST3H2BB;HIST3H3;HMGB2;HP1BP3;MCM2;NAP1L1;NAP1L4;NPM1;RSF1;SART3;SET;SMARCA5
BP	GO:0007356	thorax and anterior abdomen determination	0.182837	1	-0.907746	-1.21213	9188	BASP1
BP	GO:0008406	gonad development	0.182837	1	-0.907746	-1.21213	9188	BASP1
BP	GO:0060421	positive regulation of heart growth	0.182837	1	-0.907746	-1.21213	9188	BASP1
BP	GO:0060539	diaphragm development	0.182837	1	-0.907746	-1.21213	9188	BASP1
BP	GO:0072075	metanephric mesenchyme development	0.182837	1	-0.907746	-1.21213	9188	BASP1
BP	GO:0072112	glomerular visceral epithelial cell differentiation	0.182837	1	-0.907746	-1.21213	9188	BASP1
BP	GO:2001076	positive regulation of metanephric ureteric bud development	0.182837	1	-0.907746	-1.21213	9188	BASP1
BP	GO:0030900	forebrain development	0.183287	2	0.832976	1.22382	9621	ARID1A;TOP2B
BP	GO:0071356	cellular response to tumor necrosis factor	0.183548	5	0.678626	1.26344	10390	DHX9;PRPF8;RPS3;SNRNP70;YBX3
BP	GO:0046697	decidualization	0.183551	2	-0.83439	-1.26856	8721	BSG;JUNB
BP	GO:0042113	B cell activation	0.183557	3	-0.766646	-1.29923	8367	BST2;HSPD1;TXLNA
BP	GO:0050882	voluntary musculoskeletal movement	0.184106	2	0.832403	1.22298	9664	ITPR1;VPS35
BP	GO:0001731	formation of translation preinitiation complex	0.184171	3	-0.766383	-1.29879	8395	DENR;EIF4B;EIF4H
BP	GO:2000009	negative regulation of protein localization to cell surface	0.184349	1	-0.907042	-1.21119	9264	TAX1BP3
BP	GO:0035900	response to isolation stress	0.184391	3	-0.76626	-1.29858	8405	ACO2;KRAS;LGALS1
BP	GO:0051092	positive regulation of NF-kappaB transcription factor activity	0.184937	15	0.499183	1.25429	11184	CAT;CLU;DHX9;HSPA1A;KRAS;MTDH;MTPN;NPM1;PSMA6;RPS3;TRAF2;TRIM25;UBB;UBE2N;UBE2V1
BP	GO:0001578	microtubule bundle formation	0.18494	2	-0.833686	-1.26749	8787	NUMA1;ZNF207
BP	GO:0018149	peptide cross-linking	0.185401	2	0.831787	1.22208	9732	ANXA1;FN1
BP	GO:0006268	DNA unwinding involved in DNA replication	0.18552	5	-0.66861	-1.30898	8050	HMGA1;MCM2;MCM4;MCM6;MCM7
BP	GO:0034244	negative regulation of transcription elongation from RNA polymerase II promoter	0.186687	2	-0.832709	-1.26601	8870	HNRNPU;NELFE
BP	GO:0000422	autophagy of mitochondrion	0.186729	2	-0.832676	-1.26596	8872	ATG3;SQSTM1
CC	GO:0035097	histone methyltransferase complex	0.187067	3	-0.764641	-1.29583	8527	CBX5;PRMT5;WDR5
CC	GO:0043195	terminal bouton	0.187299	6	0.644468	1.26377	10738	BLVRB;CAD;PFN2;RAB7A;SNCA;STXBP1
BP	GO:1902856	negative regulation of non-motile cilium assembly	0.187781	2	-0.832276	-1.26535	8922	DNM2;MAP4
BP	GO:0007286	spermatid development	0.187962	5	-0.667236	-1.30629	8156	FNDC3A;NSUN2;RAN;SLIRP;TRIP13
BP	GO:0010592	positive regulation of lamellipodium assembly	0.188216	5	-0.667093	-1.30601	8167	ARPC2;DNM2;FSCN1;RAC1;TWF2
BP	GO:0002376	immune system process	0.188471	3	-0.763902	-1.29458	8591	ADSS;PTMS;SQSTM1
CC	GO:0030532	small nuclear ribonucleoprotein complex	0.188481	4	-0.7109	-1.30613	8347	SF3B3;SNRPA1;SNRPD2;SNRPF
BP	GO:0006606	protein import into nucleus	0.188531	16	0.488147	1.24711	11466	CSE1L;IPO9;KPNB1;NUP153;NUP155;NUP214;NUP50;NUP98;PDIA3;PPP1R10;PPP3CA;RAN;RANBP1;RANBP3;RGPD4;STAT3
CC	GO:0030056	hemidesmosome	0.188581	2	-0.831659	-1.26441	8960	EPPK1;PLEC
BP	GO:0045664	regulation of neuron differentiation	0.190075	2	-0.830867	-1.26321	9031	YWHAG;YWHAH
BP	GO:0048167	regulation of synaptic plasticity	0.190075	2	-0.830867	-1.26321	9031	YWHAG;YWHAH
BP	GO:1903078	positive regulation of protein localization to plasma membrane	0.19016	7	-0.59449	-1.2869	8027	EZR;ITGB1;KIF5B;RAB11A;RHOG;SPTBN1;SQSTM1
BP	GO:1903377	negative regulation of oxidative stress-induced neuron intrinsic apoptotic signaling pathway	0.19022	2	0.829457	1.21865	9985	NONO;PARK7
CC	GO:0030665	clathrin-coated vesicle membrane	0.190221	5	-0.665797	-1.30347	8254	AP3B1;DAB2;DBNL;MYO6;TFRC
BP	GO:0009062	fatty acid catabolic process	0.190382	1	0.90493	1.20853	9484	ACBD5
BP	GO:0030242	autophagy of peroxisome	0.190382	1	0.90493	1.20853	9484	ACBD5
BP	GO:0046597	negative regulation of viral entry into host cell	0.190571	3	0.763836	1.23566	10371	IFITM2;SNX3;TRIM25
MF	GO:0030060	L-malate dehydrogenase activity	0.190752	3	-0.762616	-1.2924	8695	MDH1;MDH2;PHGDH
MF	GO:0047134	protein-disulfide reductase activity	0.190865	3	0.763752	1.23553	10387	PGK1;TXN;TXNDC17
BP	GO:0071364	cellular response to epidermal growth factor stimulus	0.191101	8	-0.568725	-1.27715	7957	CAD;EEF1A1;GSTP1;IQGAP1;MARS;MCM7;NCL;SYAP1
BP	GO:0090263	positive regulation of canonical Wnt signaling pathway	0.191444	36	0.393553	1.20696	12310	CCAR2;DDX3X;JUP;PSMA1;PSMA3;PSMA4;PSMA5;PSMA6;PSMA7;PSMB1;PSMB2;PSMB4;PSMB5;PSMB6;PSMC1;PSMC2;PSMC3;PSMC5;PSMC6;PSMD1;PSMD11;PSMD12;PSMD13;PSMD14;PSMD2;PSMD3;PSMD4;PSMD6;PSME1;RUVBL1;TBL1XR1;UBB;USP8;VCP;VPS35;YAP1
BP	GO:0072332	intrinsic apoptotic signaling pathway by p53 class mediator	0.191856	4	0.713285	1.24678	10689	BAX;DDX5;HINT1;MYBBP1A
MF	GO:0030955	potassium ion binding	0.191878	2	0.828048	1.21658	10072	ATP1A1;PKM
BP	GO:0001951	intestinal D-glucose absorption	0.192109	1	-0.903521	-1.20648	9654	EZR
BP	GO:0003376	sphingosine-1-phosphate signaling pathway	0.192109	1	-0.903521	-1.20648	9654	EZR
BP	GO:0046847	filopodium assembly	0.192109	1	-0.903521	-1.20648	9654	EZR
BP	GO:0048015	phosphatidylinositol-mediated signaling	0.192109	1	-0.903521	-1.20648	9654	EZR
BP	GO:0072697	protein localization to cell cortex	0.192109	1	-0.903521	-1.20648	9654	EZR
CC	GO:0097449	astrocyte projection	0.192109	1	-0.903521	-1.20648	9654	EZR
CC	GO:0098592	cytoplasmic side of apical plasma membrane	0.192109	1	-0.903521	-1.20648	9654	EZR
BP	GO:1900041	negative regulation of interleukin-2 secretion	0.192109	1	-0.903521	-1.20648	9654	EZR
BP	GO:1902896	terminal web assembly	0.192109	1	-0.903521	-1.20648	9654	EZR
BP	GO:0043928	exonucleolytic nuclear-transcribed mRNA catabolic process involved in deadenylation-dependent decay	0.192116	4	-0.708771	-1.30222	8508	DIS3;EDC4;LSM5;WDR61
BP	GO:0032079	positive regulation of endodeoxyribonuclease activity	0.193292	1	0.903521	1.20665	9629	RPS3
BP	GO:0050862	positive regulation of T cell receptor signaling pathway	0.193292	1	0.903521	1.20665	9629	RPS3
BP	GO:1902231	positive regulation of intrinsic apoptotic signaling pathway in response to DNA damage	0.193292	1	0.903521	1.20665	9629	RPS3
BP	GO:1905053	positive regulation of base-excision repair	0.193292	1	0.903521	1.20665	9629	RPS3
BP	GO:2001235	positive regulation of apoptotic signaling pathway	0.193292	1	0.903521	1.20665	9629	RPS3
BP	GO:0035973	aggrephagy	0.193442	2	-0.82883	-1.26011	9191	SQSTM1;UBQLN1
MF	GO:0015075	ion transmembrane transporter activity	0.193937	4	0.712287	1.24503	10805	LASP1;S100A6;SFXN1;SFXN3
MF	GO:0030674	protein binding, bridging	0.194048	15	0.49497	1.2437	11735	ANXA1;CBX5;DDB1;DDX20;FKBP4;FSCN1;GATAD2A;HCFC1;NCK1;NMD3;PSMC6;RBM14;ST13;SUMO1;TJP2
CC	GO:0001652	granular component	0.194172	3	0.761898	1.23253	10567	CDKN2AIP;FBL;RRP1B
BP	GO:0097320	plasma membrane tubulation	0.194495	2	-0.828387	-1.25944	9241	CHMP4A;PACSIN3
MF	GO:0003954	NADH dehydrogenase activity	0.194838	1	0.902113	1.20477	9706	NDUFA9
BP	GO:0043010	camera-type eye development	0.195034	1	-0.902113	-1.2046	9801	RCN1
BP	GO:0032147	activation of protein kinase activity	0.195271	3	-0.760368	-1.28859	8901	ADNP;OXSR1;SLK
BP	GO:0090398	cellular senescence	0.195512	3	-0.760228	-1.28836	8912	CALR;CDKN2A;MAP2K1
BP	GO:0030490	maturation of SSU-rRNA	0.195601	6	0.640055	1.25511	11214	MPHOSPH10;RPS14;RPS19;SNU13;UTP14A;WDR3
BP	GO:0051014	actin filament severing	0.196354	2	0.825582	1.21296	10307	DSTN;FLII
CC	GO:0033017	sarcoplasmic reticulum membrane	0.196473	2	-0.827322	-1.25782	9335	ASPH;ATP2A2
BP	GO:2001028	positive regulation of endothelial cell chemotaxis	0.196578	2	-0.827271	-1.25774	9340	HSPB1;TMSB4X
BP	GO:0016575	histone deacetylation	0.196667	11	-0.507976	-1.25168	7989	CHD4;KDM1A;MTA1;MTA2;PHB;RBBP4;RBBP7;RBM14;SAP18;SIN3A;TBL1XR1
CC	GO:0030478	actin cap	0.196725	2	-0.827119	-1.25751	9347	ACTR2;CALD1
BP	GO:0070358	actin polymerization-dependent cell motility	0.196725	2	-0.82715	-1.25755	9347	ARPC2;ARPC3
MF	GO:0001205	transcriptional activator activity, RNA polymerase II distal enhancer sequence-specific DNA binding	0.196818	3	0.760364	1.23005	10711	HCFC1;HMGA1;SUB1
MF	GO:0004340	glucokinase activity	0.197527	1	0.901408	1.20383	9840	HK1
MF	GO:0004396	hexokinase activity	0.197527	1	0.901408	1.20383	9840	HK1
MF	GO:0008865	fructokinase activity	0.197527	1	0.901408	1.20383	9840	HK1
MF	GO:0019158	mannokinase activity	0.197527	1	0.901408	1.20383	9840	HK1
MF	GO:0042834	peptidoglycan binding	0.197527	1	0.901408	1.20383	9840	HK1
BP	GO:0050718	positive regulation of interleukin-1 beta secretion	0.197527	1	0.901408	1.20383	9840	HK1
BP	GO:0072655	establishment of protein localization to mitochondrion	0.197527	1	0.901408	1.20383	9840	HK1
BP	GO:0072656	maintenance of protein location in mitochondrion	0.197527	1	0.901408	1.20383	9840	HK1
MF	GO:0050786	RAGE receptor binding	0.197557	4	-0.705591	-1.29638	8749	HMGB1;HMGB2;S100A13;S100A4
BP	GO:0050680	negative regulation of epithelial cell proliferation	0.197991	3	-0.758821	-1.28597	9025	EPPK1;RIDA;STRAP
BP	GO:0034976	response to endoplasmic reticulum stress	0.198628	13	-0.480939	-1.24222	7990	ATP2A2;EEF2;EIF2S1;ERO1A;HSP90B1;HYOU1;P4HB;PDIA3;PDIA4;PDIA6;TMX1;TRAF2;UBQLN1
CC	GO:0032839	dendrite cytoplasm	0.198846	3	-0.75844	-1.28533	9064	CANX;SOD1;ZC3H14
BP	GO:1901224	positive regulation of NIK/NF-kappaB signaling	0.199183	4	-0.704659	-1.29467	8821	ACTN4;CALR;PDCD4;RPS3
BP	GO:0030224	monocyte differentiation	0.199861	2	-0.825612	-1.25522	9496	MYH9;PIR
BP	GO:0070934	CRD-mediated mRNA stabilization	0.200064	5	0.670275	1.2479	11325	DHX9;HNRNPU;IGF2BP1;SYNCRIP;YBX1
CC	GO:0071204	histone pre-mRNA 3'end processing complex	0.200259	2	0.823591	1.21003	10512	SYNCRIP;YBX1
BP	GO:0018125	peptidyl-cysteine methylation	0.200485	1	-0.899296	-1.20084	10075	RAB6A
CC	GO:0070381	endosome to plasma membrane transport vesicle	0.200485	1	-0.899296	-1.20084	10075	RAB6A
BP	GO:0072385	minus-end-directed organelle transport along microtubule	0.200485	1	-0.899296	-1.20084	10075	RAB6A
MF	GO:0030628	pre-mRNA 3'-splice site binding	0.200498	1	0.9	1.20194	9988	U2AF2
CC	GO:0089701	U2AF	0.200498	1	0.9	1.20194	9988	U2AF2
CC	GO:0042405	nuclear inclusion body	0.200757	4	0.708562	1.23852	11185	NUP153;NUP98;RANBP2;TPR
MF	GO:0000774	adenyl-nucleotide exchange factor activity	0.200847	4	0.708539	1.23848	11190	BAG2;GRPEL1;HSPH1;PFN1
BP	GO:0010634	positive regulation of epithelial cell migration	0.200991	4	0.708463	1.23835	11198	ITGA2;PFN1;RAB11A;RTN4
BP	GO:0007029	endoplasmic reticulum organization	0.201645	6	-0.620403	-1.28271	8604	ATL3;CCDC47;LMAN1;SEC16A;TOR1AIP2;VAPB
MF	GO:0048365	Rac GTPase binding	0.201751	8	0.587317	1.24829	11774	ARHGDIB;CORO1C;FLNA;IQGAP1;PAK2;RAB7A;RCC2;SOD1
BP	GO:0032623	interleukin-2 production	0.202023	1	0.899296	1.201	10064	STOML2
BP	GO:0034982	mitochondrial protein processing	0.202023	1	0.899296	1.201	10064	STOML2
BP	GO:0035710	CD4-positive, alpha-beta T cell activation	0.202023	1	0.899296	1.201	10064	STOML2
CC	GO:0042101	T cell receptor complex	0.202023	1	0.899296	1.201	10064	STOML2
BP	GO:1900210	positive regulation of cardiolipin metabolic process	0.202023	1	0.899296	1.201	10064	STOML2
MF	GO:1901612	cardiolipin binding	0.202023	1	0.899296	1.201	10064	STOML2
BP	GO:0006397	mRNA processing	0.202191	51	0.359871	1.18065	13398	ACIN1;ADAR;ARL6IP4;CCAR2;CDK12;CELF1;CPSF6;DDX47;DHX15;EFTUD2;FMR1;HNRNPA0;HNRNPA2B1;HNRNPR;KHDRBS1;KHSRP;LSM5;MBNL1;NONO;PDCD11;PRPF3;PRPF8;PTBP1;RBFOX2;RBM10;RBM25;RBM28;RBM39;RRP1B;SAP18;SF3A1;SF3A3;SF3B2;SF3B3;SF3B4;SFPQ;SNRNP70;SON;SREK1;SRSF1;SRSF11;SRSF2;SRSF7;SUGP2;TARDBP;THRAP3;U2AF2;USP39;WTAP;XRN2;ZRANB2
BP	GO:2000001	regulation of DNA damage checkpoint	0.20245	2	-0.824233	-1.25312	9619	CUL4A;WDR76
BP	GO:0002931	response to ischemia	0.202508	6	0.636696	1.24853	11610	AIFM1;EEF2;HYOU1;PPIF;SQSTM1;TIGAR
BP	GO:1903206	negative regulation of hydrogen peroxide-induced cell death	0.202802	5	0.668919	1.24537	11480	NUP93;PARK7;PSAP;PYCR1;TXN
MF	GO:0008656	cysteine-type endopeptidase activator activity involved in apoptotic process	0.202945	2	0.822323	1.20817	10653	RACK1;RPS27L
BP	GO:0002230	positive regulation of defense response to virus by host	0.203326	2	0.821934	1.2076	10673	SIN3A;STAT1
MF	GO:0004702	signal transducer, downstream of receptor, with serine/threonine kinase activity	0.203391	1	-0.897887	-1.19896	10221	OXSR1
BP	GO:0071476	cellular hypotonic response	0.203391	1	-0.897887	-1.19896	10221	OXSR1
BP	GO:1901017	negative regulation of potassium ion transmembrane transporter activity	0.203391	1	-0.897887	-1.19896	10221	OXSR1
MF	GO:0005391	sodium:potassium-exchanging ATPase activity	0.203569	1	0.898592	1.20006	10141	ATP1A1
CC	GO:0005890	sodium:potassium-exchanging ATPase complex	0.203569	1	0.898592	1.20006	10141	ATP1A1
BP	GO:0006883	cellular sodium ion homeostasis	0.203569	1	0.898592	1.20006	10141	ATP1A1
BP	GO:0010107	potassium ion import	0.203569	1	0.898592	1.20006	10141	ATP1A1
BP	GO:0030007	cellular potassium ion homeostasis	0.203569	1	0.898592	1.20006	10141	ATP1A1
MF	GO:0031402	sodium ion binding	0.203569	1	0.898592	1.20006	10141	ATP1A1
BP	GO:0036376	sodium ion export across plasma membrane	0.203569	1	0.898592	1.20006	10141	ATP1A1
MF	GO:0043548	phosphatidylinositol 3-kinase binding	0.203569	1	0.898592	1.20006	10141	ATP1A1
BP	GO:0086002	cardiac muscle cell action potential involved in contraction	0.203569	1	0.898592	1.20006	10141	ATP1A1
BP	GO:0086009	membrane repolarization	0.203569	1	0.898592	1.20006	10141	ATP1A1
BP	GO:0086064	cell communication by electrical coupling involved in cardiac conduction	0.203569	1	0.898592	1.20006	10141	ATP1A1
BP	GO:0090662	ATP hydrolysis coupled transmembrane transport	0.203569	1	0.898592	1.20006	10141	ATP1A1
BP	GO:1903416	response to glycoside	0.203569	1	0.898592	1.20006	10141	ATP1A1
BP	GO:1990573	potassium ion import across plasma membrane	0.203569	1	0.898592	1.20006	10141	ATP1A1
CC	GO:0030670	phagocytic vesicle membrane	0.203624	13	-0.478519	-1.23597	8191	ANXA3;ATP6V0D1;B2M;CALR;DNM2;HLA-B;HLA-C;RAB10;RAB11FIP1;RAB34;RAB7A;RAB8A;SEC22B
CC	GO:0005847	mRNA cleavage and polyadenylation specificity factor complex	0.203791	5	0.668543	1.24467	11536	CPSF6;CPSF7;CSTF2;CSTF2T;FIP1L1
BP	GO:0098789	pre-mRNA cleavage required for polyadenylation	0.203791	5	0.668543	1.24467	11536	CPSF6;CPSF7;CSTF2;CSTF2T;FIP1L1
BP	GO:0016540	protein autoprocessing	0.204374	2	0.821508	1.20697	10728	CAPN2;PARP1
BP	GO:0005980	glycogen catabolic process	0.204921	4	0.706551	1.235	11417	GYG1;PFKM;PGM1;PYGB
BP	GO:0002762	negative regulation of myeloid leukocyte differentiation	0.205114	1	0.897887	1.19912	10218	NME1
MF	GO:0004536	deoxyribonuclease activity	0.205114	1	0.897887	1.19912	10218	NME1
BP	GO:0001837	epithelial to mesenchymal transition	0.205175	5	-0.656498	-1.28527	8903	DDX17;DDX5;HNRNPAB;S100A4;TRIM28
BP	GO:0070498	interleukin-1-mediated signaling pathway	0.205314	32	0.400501	1.19816	13067	PSMA1;PSMA3;PSMA4;PSMA5;PSMA6;PSMA7;PSMB1;PSMB2;PSMB4;PSMB5;PSMB6;PSMC1;PSMC2;PSMC3;PSMC5;PSMC6;PSMD1;PSMD11;PSMD12;PSMD13;PSMD14;PSMD2;PSMD3;PSMD4;PSMD6;PSME1;RBX1;SKP1;SQSTM1;UBB;UBE2N;UBE2V1
MF	GO:0005102	signaling receptor binding	0.205909	26	0.421098	1.20462	12879	ANXA1;CAT;CFL1;CNPY3;DIAPH1;ECH1;ENSA;FN1;GSK3A;GSTK1;HLA-B;HLA-C;HSD17B4;HSPA1A;IDH1;MSN;NCK1;PARK7;PRDX5;PVR;RACK1;SCP2;SLC9A3R1;STOML2;STRAP;TMED1
BP	GO:0034766	negative regulation of ion transmembrane transport	0.205997	1	-0.896479	-1.19708	10352	YWHAQ
BP	GO:0006352	DNA-templated transcription, initiation	0.206684	3	0.755306	1.22186	11248	HIST1H4H;RSF1;SMARCA5
BP	GO:0007077	mitotic nuclear envelope disassembly	0.206812	15	0.488913	1.22848	12507	CDK1;LMNA;NUP153;NUP155;NUP160;NUP205;NUP210;NUP214;NUP35;NUP50;NUP54;NUP93;NUP98;RANBP2;TPR
MF	GO:0061752	telomeric repeat-containing RNA binding	0.207606	2	-0.821462	-1.24891	9864	HNRNPA1;KDM1A
BP	GO:0070588	calcium ion transmembrane transport	0.207818	5	0.666234	1.24037	11764	ATP13A1;ATP2A2;ATP2B4;FKBP1A;TMCO1
MF	GO:0030234	enzyme regulator activity	0.20795	6	0.63379	1.24283	11922	PSMD1;PSMD2;PSMD3;PSMD6;RAB3GAP2;SEPT2
MF	GO:0070273	phosphatidylinositol-4-phosphate binding	0.208107	2	0.819591	1.20416	10924	GOLPH3;SNX3
MF	GO:0080025	phosphatidylinositol-3,5-bisphosphate binding	0.208107	2	0.819591	1.20416	10924	GBF1;SNX3
BP	GO:0002479	antigen processing and presentation of exogenous peptide antigen via MHC class I, TAP-dependent	0.208314	32	0.39954	1.19529	13258	B2M;CALR;HLA-B;HLA-C;PDIA3;PSMA1;PSMA3;PSMA4;PSMA5;PSMA6;PSMA7;PSMB1;PSMB2;PSMB4;PSMB5;PSMB6;PSMC1;PSMC2;PSMC3;PSMC5;PSMC6;PSMD1;PSMD11;PSMD12;PSMD13;PSMD14;PSMD2;PSMD3;PSMD4;PSMD6;PSME1;SEC22B
BP	GO:0006501	C-terminal protein lipidation	0.208717	2	0.819173	1.20354	10956	ALPL;CD109
BP	GO:0032487	regulation of Rap protein signal transduction	0.208942	1	-0.89507	-1.1952	10500	RDX
BP	GO:0034111	negative regulation of homotypic cell-cell adhesion	0.208942	1	-0.89507	-1.1952	10500	RDX
BP	GO:0045792	negative regulation of cell size	0.208942	1	-0.89507	-1.1952	10500	RDX
BP	GO:0097067	cellular response to thyroid hormone stimulus	0.208942	1	-0.89507	-1.1952	10500	RDX
BP	GO:1902275	regulation of chromatin organization	0.209993	2	0.818466	1.20251	11023	HNRNPU;MKI67
MF	GO:0008233	peptidase activity	0.210114	5	0.665039	1.23815	11894	HM13;LTA4H;PARK7;PSMB5;UCHL3
BP	GO:0031115	negative regulation of microtubule polymerization	0.210337	5	-0.653112	-1.27864	9127	FKBP4;MAPRE1;SNCA;STMN1;STMN2
BP	GO:0002474	antigen processing and presentation of peptide antigen via MHC class I	0.21039	9	-0.535182	-1.24326	8698	B2M;BCAP31;CALR;CANX;HLA-B;HLA-C;PDIA3;SEC23A;SEC24C
BP	GO:0002576	platelet degranulation	0.210598	24	-0.391768	-1.19051	7940	ACTN1;ACTN4;ALDOA;ANXA5;APOOL;CD109;CD9;CLU;FAM3C;FAM49B;FLNA;FN1;MAGED2;MANF;OLA1;PSAP;SOD1;STXBP1;TAGLN2;TLN1;TMSB4X;TUBA4A;VCL;WDR1
CC	GO:0032432	actin filament bundle	0.210846	2	-0.819591	-1.24606	10018	MARCKS;PLS3
BP	GO:1904751	positive regulation of protein localization to nucleolus	0.211156	1	0.89507	1.19536	10519	NMD3
BP	GO:0009653	anatomical structure morphogenesis	0.211242	7	-0.581132	-1.25798	8917	EYA3;FSCN1;IGF2BP3;KRT18;MCAM;RAC1;TPD52
BP	GO:0009408	response to heat	0.212181	5	-0.652067	-1.27659	9207	DNAJA1;DNAJA2;HSP90AA1;PSIP1;SOD1
BP	GO:0033634	positive regulation of cell-cell adhesion mediated by integrin	0.21236	1	0.894366	1.19442	10579	PODXL
BP	GO:0006954	inflammatory response	0.212834	11	0.531453	1.23349	12636	ABCF1;ANXA1;CASP4;DHX9;HMGB1;HNRNPA0;PARK7;PLAA;PRDX5;RAC1;STAT3
BP	GO:0046785	microtubule polymerization	0.213309	2	-0.818201	-1.24395	10135	CKAP5;ZNF207
MF	GO:0005537	mannose binding	0.21374	3	-0.749647	-1.27042	9743	BSG;LMAN1;LMAN2
BP	GO:0043087	regulation of GTPase activity	0.214107	4	-0.695795	-1.27838	9482	PAFAH1B1;RAB3GAP2;RDX;SOD1
BP	GO:0044267	cellular protein metabolic process	0.214191	19	-0.41884	-1.19714	8252	B2M;CALU;CKAP4;FN1;HIST1H4H;HSP90B1;KTN1;LAMB1;LGALS1;LTA4H;MIA3;NUCB1;P4HB;PDIA6;PRKCSH;RCN1;SDC2;SNCA;UBB
MF	GO:0046332	SMAD binding	0.214276	6	-0.611863	-1.26506	9143	DAB2;DDX5;FKBP1A;FLNA;SNW1;YY1
BP	GO:0043406	positive regulation of MAP kinase activity	0.214475	3	0.751418	1.21557	11672	IQGAP1;KRAS;PDCD10
BP	GO:0006384	transcription initiation from RNA polymerase III promoter	0.215308	2	-0.817477	-1.24285	10230	GTF3C1;GTF3C4
MF	GO:0019781	NEDD8 activating enzyme activity	0.215441	2	0.816055	1.19896	11309	NAE1;UBA3
BP	GO:0050482	arachidonic acid secretion	0.215593	2	0.815891	1.19872	11317	ANXA1;PLA2G4A
MF	GO:0003697	single-stranded DNA binding	0.215619	28	0.410158	1.19255	13583	ANXA1;DHX9;FUBP1;HMGB1;HMGB2;HNRNPA1;HNRNPK;HNRNPU;HSPD1;LONP1;LRPPRC;MCM4;MCM6;MCM7;MSH2;NME1;NUCKS1;NUP35;PCBP1;RAD23A;RAD23B;RPA1;SSBP1;SUB1;TOP1;WBP11;YBX1;YBX3
CC	GO:0031464	Cul4A-RING E3 ubiquitin ligase complex	0.215802	3	-0.748422	-1.26835	9837	CUL4A;DDB1;RBX1
BP	GO:0007131	reciprocal meiotic recombination	0.215897	2	-0.816878	-1.24194	10258	RAD21;TRIP13
MF	GO:0004859	phospholipase inhibitor activity	0.215906	1	-0.891549	-1.1905	10850	ANXA5
BP	GO:0050819	negative regulation of coagulation	0.215906	1	-0.891549	-1.1905	10850	ANXA5
CC	GO:0072563	endothelial microparticle	0.215906	1	-0.891549	-1.1905	10850	ANXA5
CC	GO:0016323	basolateral plasma membrane	0.217187	12	-0.485297	-1.22423	8784	ABCC1;ANXA1;ANXA2;AP2A1;ATP1A1;ATP2B4;CA9;EPPK1;EZR;HSP90AB1;MSN;TFRC
CC	GO:0030057	desmosome	0.217212	3	0.750189	1.21359	11821	JUP;PNN;UBA1
BP	GO:0007010	cytoskeleton organization	0.217284	21	-0.405122	-1.18911	8281	ADD3;CAPZB;CFL1;CNN2;DIAPH1;DPYSL2;LARP4;MSN;PFDN1;PHIP;SPTAN1;SPTBN1;SPTBN2;SVIL;TPM1;TUBA1C;TUBA4A;TUBB2A;TUBB3;TUBB4B;TUBB6
BP	GO:0070534	protein K63-linked ubiquitination	0.217369	6	-0.609829	-1.26085	9275	PRPF19;TRAF2;UBE2N;UBE2S;UBE2V1;UBE2V2
BP	GO:0006094	gluconeogenesis	0.217496	18	0.460369	1.21064	13303	ALDOA;ALDOC;ENO1;ENO2;ENO3;GAPDH;GOT2;GPI;MDH1;MDH2;PC;PGAM1;PGK1;PGM1;SLC25A1;SLC25A11;SLC25A13;TPI1
CC	GO:0030133	transport vesicle	0.217506	14	0.494438	1.2199	13065	ARCN1;CD55;COPA;COPB1;COPB2;COPE;COPG1;ERP29;PLIN3;RAB11A;RAB1B;SEC22B;TMED10;USO1
BP	GO:0060236	regulation of mitotic spindle organization	0.21755	5	-0.649011	-1.27061	9440	CLTC;DCTN1;DYNC1H1;NUMA1;TACC3
BP	GO:1905098	negative regulation of guanyl-nucleotide exchange factor activity	0.217938	2	-0.816068	-1.24071	10355	EIF2S1;STMN1
BP	GO:0003382	epithelial cell morphogenesis	0.218512	1	-0.890141	-1.18862	10981	FLNB
MF	GO:0051879	Hsp90 protein binding	0.218937	6	0.628349	1.23216	12552	CDC37;CHORDC1;KPNB1;NR3C1;PPID;RPS3
BP	GO:0034198	cellular response to amino acid starvation	0.218939	3	-0.746778	-1.26556	9980	EIF2S1;GCN1;LARS
BP	GO:0045747	positive regulation of Notch signaling pathway	0.219889	4	0.698853	1.22155	12251	ERH;PDCD10;SNW1;STAT3
BP	GO:0032471	negative regulation of endoplasmic reticulum calcium ion concentration	0.220336	2	0.81363	1.1954	11566	BAX;BCAP31
BP	GO:0019054	modulation by virus of host process	0.220383	4	-0.692033	-1.27147	9760	KPNA2;KPNA3;KPNA4;KPNB1
MF	GO:0034057	RNA strand-exchange activity	0.220969	2	-0.814189	-1.23785	10499	EIF4B;EIF4H
BP	GO:0097010	eukaryotic translation initiation factor 4F complex assembly	0.220969	2	-0.814189	-1.23785	10499	EIF4B;EIF4H
CC	GO:0031253	cell projection membrane	0.2212	2	-0.813953	-1.23749	10510	FSCN1;MAPRE1
CC	GO:0044393	microspike	0.221537	2	-0.813953	-1.23749	10526	EZR;FSCN1
BP	GO:0001774	microglial cell activation	0.221642	2	-0.813907	-1.23742	10531	CLU;SNCA
MF	GO:0008157	protein phosphatase 1 binding	0.221787	3	0.747575	1.20936	12070	CDC5L;PPP1CA;SHOC2
BP	GO:0046831	regulation of RNA export from nucleus	0.222174	1	-0.888028	-1.1858	11165	KHDRBS1
BP	GO:0007113	endomitotic cell cycle	0.222858	1	0.888732	1.1869	11102	UBA3
BP	GO:0006081	cellular aldehyde metabolic process	0.223184	3	0.746909	1.20828	12146	ALDH3A2;ALDH7A1;ALDH9A1
BP	GO:0070262	peptidyl-serine dephosphorylation	0.223392	3	-0.744551	-1.26179	10183	NCK1;PPP1CA;PPP2R1A
BP	GO:0002446	neutrophil mediated immunity	0.223507	1	-0.887324	-1.18486	11232	WDR1
BP	GO:0030834	regulation of actin filament depolymerization	0.223507	1	-0.887324	-1.18486	11232	WDR1
BP	GO:0030865	cortical cytoskeleton organization	0.223507	1	-0.887324	-1.18486	11232	WDR1
BP	GO:0040011	locomotion	0.223507	1	-0.887324	-1.18486	11232	WDR1
BP	GO:0048713	regulation of oligodendrocyte differentiation	0.223507	1	-0.887324	-1.18486	11232	WDR1
BP	GO:0060307	regulation of ventricular cardiac muscle cell membrane repolarization	0.223507	1	-0.887324	-1.18486	11232	WDR1
BP	GO:1990266	neutrophil migration	0.223507	1	-0.887324	-1.18486	11232	WDR1
BP	GO:0001932	regulation of protein phosphorylation	0.223564	5	-0.645524	-1.26378	9701	CORO1C;FN1;HSPB1;NOP53;PHIP
BP	GO:0002860	positive regulation of natural killer cell mediated cytotoxicity directed against tumor cell target	0.224303	1	0.888028	1.18596	11174	PVR
BP	GO:0008037	cell recognition	0.224303	1	0.888028	1.18596	11174	PVR
BP	GO:0042271	susceptibility to natural killer cell mediated cytotoxicity	0.224303	1	0.888028	1.18596	11174	PVR
BP	GO:0060370	susceptibility to T cell mediated cytotoxicity	0.224303	1	0.888028	1.18596	11174	PVR
MF	GO:0004029	aldehyde dehydrogenase (NAD) activity	0.225058	5	0.657298	1.22374	12740	ALDH1B1;ALDH2;ALDH3A2;ALDH7A1;ALDH9A1
BP	GO:0061740	protein targeting to lysosome involved in chaperone-mediated autophagy	0.225115	2	-0.812175	-1.23479	10696	CLU;HSPA8
BP	GO:0061741	chaperone-mediated protein transport involved in chaperone-mediated autophagy	0.225115	2	-0.812175	-1.23479	10696	CLU;HSPA8
CC	GO:0000176	nuclear exosome (RNase complex)	0.225397	1	-0.88662	-1.18392	11327	DIS3
BP	GO:0016075	rRNA catabolic process	0.225397	1	-0.88662	-1.18392	11327	DIS3
BP	GO:0071034	CUT catabolic process	0.225397	1	-0.88662	-1.18392	11327	DIS3
BP	GO:0021692	cerebellar Purkinje cell layer morphogenesis	0.225708	1	0.887324	1.18502	11244	SPTBN2
BP	GO:0030534	adult behavior	0.225708	1	0.887324	1.18502	11244	SPTBN2
BP	GO:0035556	intracellular signal transduction	0.22594	14	-0.456396	-1.20376	9021	ANP32A;CARHSP1;DDX3X;GNAI2;HSPB1;OXSR1;PRKAR2A;PRKCSH;RAC1;SQSTM1;SRPK1;STK38L;STMN1;YWHAE
CC	GO:0030315	T-tubule	0.225969	6	-0.604579	-1.25	9642	AHNAK;AHNAK2;ATP1A1;ATP2B4;EZR;RDX
CC	GO:0005876	spindle microtubule	0.225983	4	-0.688629	-1.26521	10008	CALM3;CDK1;NUMA1;TBL1XR1
MF	GO:0001085	RNA polymerase II transcription factor binding	0.226081	4	0.695836	1.21628	12596	DHX9;MTA2;MTDH;SPEN
BP	GO:0036120	cellular response to platelet-derived growth factor stimulus	0.226163	4	-0.68845	-1.26488	10016	IQGAP1;MARS;RDX;SYAP1
CC	GO:0009330	DNA topoisomerase complex (ATP-hydrolyzing)	0.226184	2	0.810722	1.19113	11873	TOP1;TOP2A
BP	GO:0040016	embryonic cleavage	0.226184	2	0.810722	1.19113	11873	TOP1;TOP2A
BP	GO:0045292	mRNA cis splicing, via spliceosome	0.226184	2	0.810747	1.19116	11873	SART1;WBP11
BP	GO:0047497	mitochondrion transport along microtubule	0.226509	3	0.745416	1.20586	12327	LRPPRC;RHOT2;UBB
BP	GO:0042060	wound healing	0.226928	5	-0.643302	-1.25943	9847	EPPK1;FN1;MACF1;MIA3;TPM1
BP	GO:0002687	positive regulation of leukocyte migration	0.227156	2	0.81043	1.1907	11924	ITGA2;MIA3
BP	GO:0061052	negative regulation of cell growth involved in cardiac muscle cell development	0.227409	2	-0.811135	-1.23321	10805	G6PD;GSK3A
BP	GO:1902004	positive regulation of amyloid-beta formation	0.227409	2	-0.811135	-1.23321	10805	CLU;GSK3A
BP	GO:0090168	Golgi reassembly	0.227518	2	0.810202	1.19036	11943	PDCD10;YWHAZ
BP	GO:0007265	Ras protein signal transduction	0.227587	11	0.524407	1.21714	13512	CDKN2A;DNMT1;G3BP1;G3BP2;GNB1;KRAS;NRAS;PARK7;SHOC2;SHTN1;TRIM28
MF	GO:0008026	ATP-dependent helicase activity	0.227994	2	0.809725	1.18966	11968	DDX1;SNRNP200
CC	GO:0071920	cleavage body	0.227994	2	0.809725	1.18966	11968	CSTF2;DDX1
CC	GO:0005851	eukaryotic translation initiation factor 2B complex	0.228103	1	-0.885211	-1.18204	11463	EIF2S1
BP	GO:0032057	negative regulation of translational initiation in response to stress	0.228103	1	-0.885211	-1.18204	11463	EIF2S1
CC	GO:0097451	glial limiting end-foot	0.228103	1	-0.885211	-1.18204	11463	EIF2S1
BP	GO:1990737	response to manganese-induced endoplasmic reticulum stress	0.228103	1	-0.885211	-1.18204	11463	EIF2S1
BP	GO:2000676	positive regulation of type B pancreatic cell apoptotic process	0.228103	1	-0.885211	-1.18204	11463	EIF2S1
BP	GO:0060008	Sertoli cell differentiation	0.228498	1	0.885915	1.18313	11383	SAFB2
BP	GO:0046928	regulation of neurotransmitter secretion	0.228813	2	0.80945	1.18926	12011	FMR1;SNCG
CC	GO:0043614	multi-eIF complex	0.228987	2	-0.81043	-1.23213	10880	EIF2S1;EIF3A
BP	GO:0042742	defense response to bacterium	0.229024	4	0.694283	1.21356	12760	ANXA3;ISG15;RAB14;RAB1A
BP	GO:0000729	DNA double-strand break processing	0.229366	2	-0.81002	-1.23151	10898	UBE2N;UBE2V2
CC	GO:0031372	UBC13-MMS2 complex	0.229366	2	-0.81002	-1.23151	10898	UBE2N;UBE2V2
MF	GO:0003847	1-alkyl-2-acetylglycerophosphocholine esterase activity	0.229595	1	-0.884507	-1.18109	11538	PAFAH1B3
MF	GO:0047179	platelet-activating factor acetyltransferase activity	0.229595	1	-0.884507	-1.18109	11538	PAFAH1B3
BP	GO:0007052	mitotic spindle organization	0.229648	6	-0.602294	-1.24527	9799	DCTN2;DYNC1H1;MAP4;RAN;RCC1;STMN1
BP	GO:0045429	positive regulation of nitric oxide biosynthetic process	0.229716	5	-0.641616	-1.25613	9968	ASS1;CLU;DNM2;HSP90AA1;HSP90AB1
MF	GO:0004198	calcium-dependent cysteine-type endopeptidase activity	0.229943	1	0.885211	1.18219	11455	CAPN2
MF	GO:0008234	cysteine-type peptidase activity	0.229943	1	0.885211	1.18219	11455	CAPN2
BP	GO:0031340	positive regulation of vesicle fusion	0.230827	3	0.743485	1.20274	12562	ANXA1;ANXA2;KIF5B
BP	GO:0031468	nuclear envelope reassembly	0.230832	2	0.80833	1.18761	12117	CHMP4B;NSFL1C
BP	GO:0007292	female gamete generation	0.230869	1	-0.883803	-1.18015	11602	PARN
MF	GO:0043169	cation binding	0.230869	1	-0.883803	-1.18015	11602	PARN
BP	GO:0000448	cleavage in ITS2 between 5.8S rRNA and LSU-rRNA of tricistronic rRNA transcript (SSU-rRNA, 5.8S rRNA, LSU-rRNA)	0.231148	1	0.884507	1.18125	11515	BOP1
CC	GO:0070545	PeBoW complex	0.231148	1	0.884507	1.18125	11515	BOP1
MF	GO:0043015	gamma-tubulin binding	0.232775	2	0.807452	1.18632	12219	NDRG1;NME1
BP	GO:0034080	CENP-A containing nucleosome assembly	0.232963	7	-0.568607	-1.23087	9834	HIST1H4H;NPM1;RBBP4;RBBP7;RSF1;RUVBL1;SMARCA5
CC	GO:0044322	endoplasmic reticulum quality control compartment	0.232978	3	-0.739461	-1.25316	10620	CALR;CANX;UBB
BP	GO:0075713	establishment of integrated proviral latency	0.233403	5	-0.639097	-1.2512	10128	HMGA1;PPIA;PSIP1;XRCC5;XRCC6
BP	GO:0016973	poly(A)+ mRNA export from nucleus	0.233583	4	0.692255	1.21002	13014	NUP93;PCID2;POLDIP3;ZC3H11A
BP	GO:0048210	Golgi vesicle fusion to target membrane	0.233634	1	-0.882394	-1.17827	11741	RAB8A
BP	GO:0001704	formation of primary germ layer	0.233677	1	0.883099	1.17937	11641	ARID1A
BP	GO:0003408	optic cup formation involved in camera-type eye development	0.233677	1	0.883099	1.17937	11641	ARID1A
BP	GO:0006344	maintenance of chromatin silencing	0.233677	1	0.883099	1.17937	11641	ARID1A
BP	GO:0048096	chromatin-mediated maintenance of transcription	0.233677	1	0.883099	1.17937	11641	ARID1A
MF	GO:0050998	nitric-oxide synthase binding	0.233746	3	-0.739148	-1.25263	10655	ACTB;ATP2B4;DNM2
CC	GO:0042645	mitochondrial nucleoid	0.234094	19	0.447152	1.1913	14389	ACADVL;ATAD3A;CLPX;CPS1;DHX30;HADHA;HADHB;HSPA9;LONP1;LRPPRC;LRRC59;SHMT2;SLC25A5;SSBP1;TFAM;TRMT10C;TUFM;VDAC1;VDAC2
BP	GO:0071526	semaphorin-plexin signaling pathway	0.234579	3	-0.738699	-1.25187	10693	ARHGDIA;FLNA;RAC1
BP	GO:0061136	regulation of proteasomal protein catabolic process	0.234642	4	0.691616	1.2089	13073	PSMD14;PSME1;UBB;UCHL5
CC	GO:0035371	microtubule plus-end	0.23474	5	-0.638162	-1.24937	10186	CKAP5;DCTN1;KIF2C;MAPRE1;NUMA1
BP	GO:0006853	carnitine shuttle	0.234777	3	-0.738624	-1.25174	10702	ACACA;CPT1A;CPT2
BP	GO:0045744	negative regulation of G-protein coupled receptor protein signaling pathway	0.234987	1	-0.88169	-1.17733	11809	YWHAB
BP	GO:0006616	SRP-dependent cotranslational protein targeting to membrane, translocation	0.235106	3	-0.73846	-1.25147	10717	SEC61B;SRP72;SRP9
BP	GO:0048489	synaptic vesicle transport	0.235384	2	-0.806458	-1.2261	11184	DNM2;SNCA
BP	GO:0005978	glycogen biosynthetic process	0.23588	3	0.741185	1.19902	12837	GYG1;PGM1;UBB
MF	GO:0008237	metallopeptidase activity	0.236137	3	0.741155	1.19897	12851	ANPEP;DPP3;PSMD14
BP	GO:0002101	tRNA wobble cytosine modification	0.236201	1	-0.880986	-1.17639	11870	NAT10
BP	GO:1901796	regulation of signal transduction by p53 class mediator	0.236285	17	-0.425249	-1.18094	9229	BOP1;CHD4;EHMT2;MTA2;NOP2;NOP53;PRMT5;RBBP4;RBBP7;RFC3;RFC4;RPA1;RPL11;RPL5;SSRP1;SUPT16H;UBB
CC	GO:0030134	COPII-coated ER to Golgi transport vesicle	0.2365	2	-0.806053	-1.22548	11237	GOLGA2;SEC23IP
BP	GO:0051894	positive regulation of focal adhesion assembly	0.237203	3	0.740528	1.19796	12909	IQGAP1;RAC1;S100A10
BP	GO:0016480	negative regulation of transcription by RNA polymerase III	0.23755	1	0.880986	1.17655	11834	PRDX5
MF	GO:0010485	H4 histone acetyltransferase activity	0.237614	1	-0.880282	-1.17545	11941	NAA50
BP	GO:0071962	mitotic sister chromatid cohesion, centromeric	0.237614	1	-0.880282	-1.17545	11941	NAA50
BP	GO:0006301	postreplication repair	0.238265	4	-0.681434	-1.252	10552	MSH2;UBE2N;UBE2V1;UBE2V2
BP	GO:2001234	negative regulation of apoptotic signaling pathway	0.238642	2	0.804596	1.18213	12527	BAX;QARS
BP	GO:0000185	activation of MAPKKK activity	0.238875	1	0.880282	1.17561	11900	STK26
MF	GO:0008349	MAP kinase kinase kinase kinase activity	0.238875	1	0.880282	1.17561	11900	STK26
BP	GO:1903205	regulation of hydrogen peroxide-induced cell death	0.238875	1	0.880282	1.17561	11900	STK26
MF	GO:0017108	5'-flap endonuclease activity	0.239106	1	-0.879577	-1.17451	12016	FEN1
BP	GO:0043137	DNA replication, removal of RNA primer	0.239106	1	-0.879577	-1.17451	12016	FEN1
MF	GO:0048256	flap endonuclease activity	0.239106	1	-0.879577	-1.17451	12016	FEN1
BP	GO:0042981	regulation of apoptotic process	0.239286	28	0.402298	1.1697	15074	ACTN1;ACTN4;ANP32A;APEX1;BAX;CALR;CASP4;LGALS1;MAP2K1;NAE1;NDRG1;NME1;NOP53;OXSR1;PHB;PRDX2;RBM10;RBM25;RPS3;RSL1D1;RTN4;SERBP1;SLK;STAT1;STK26;TARDBP;TRAF2;VCP
BP	GO:0002250	adaptive immune response	0.239922	3	0.739411	1.19615	13057	ANXA1;DBNL;OTUB1
BP	GO:0002026	regulation of the force of heart contraction	0.240069	3	0.73936	1.19607	13065	ATP1A1;ATP2A2;GLRX3
BP	GO:1902109	negative regulation of mitochondrial membrane permeability involved in apoptotic process	0.24032	1	0.879577	1.17467	11972	ACAA2
BP	GO:0032392	DNA geometric change	0.241028	3	-0.734991	-1.24559	10987	HMGB1;HMGB2;HMGB3
BP	GO:0002862	negative regulation of inflammatory response to antigenic stimulus	0.241565	1	0.878873	1.17373	12034	PSMB4
MF	GO:0003725	double-stranded RNA binding	0.242182	21	-0.396093	-1.16261	9230	ACTN1;CLTC;DDX1;DDX21;DHX15;DHX30;DHX9;EIF4A1;ELAVL1;HNRNPU;HSP90AB1;HSPD1;ILF2;ILF3;MBNL1;MSN;MTDH;SLC3A2;TFRC;TUBB4B;VIM
CC	GO:0000407	phagophore assembly site	0.242429	1	-0.878169	-1.17263	12183	SQSTM1
BP	GO:0000423	mitophagy	0.242429	1	-0.878169	-1.17263	12183	SQSTM1
BP	GO:0044130	negative regulation of growth of symbiont in host	0.242429	1	-0.878169	-1.17263	12183	SQSTM1
CC	GO:0044753	amphisome	0.242429	1	-0.878169	-1.17263	12183	SQSTM1
BP	GO:0046578	regulation of Ras protein signal transduction	0.242429	1	-0.878169	-1.17263	12183	SQSTM1
CC	GO:0097413	Lewy body	0.242429	1	-0.878169	-1.17263	12183	SQSTM1
BP	GO:0098780	response to mitochondrial depolarisation	0.242429	1	-0.878169	-1.17263	12183	SQSTM1
BP	GO:1905719	protein localization to perinuclear region of cytoplasm	0.242429	1	-0.878169	-1.17263	12183	SQSTM1
BP	GO:1901800	positive regulation of proteasomal protein catabolic process	0.242657	6	0.617008	1.20992	13912	FMR1;PSMC1;PSMC2;PSMC3;PSMC5;PSMC6
MF	GO:0051015	actin filament binding	0.242862	34	-0.346182	-1.14225	8760	ACTN1;ACTN4;ACTR2;ARPC1B;ARPC2;ARPC3;ARPC5;CAPG;CAPZB;CFL1;CORO1C;CTNNA1;DBNL;DSTN;EEF2;EZR;FLII;FLNA;FSCN1;LASP1;LIMA1;MACF1;MARCKS;MYH9;MYO1E;MYO6;PLS3;SHTN1;SVIL;TLN1;TPM1;TPM3;TPM4;WDR1
MF	GO:0030283	testosterone dehydrogenase [NAD(P)] activity	0.24299	1	0.878169	1.17279	12105	HSD17B10
BP	GO:0051292	nuclear pore complex assembly	0.243198	6	0.61683	1.20957	13943	AHCTF1;NUP153;NUP205;NUP93;NUP98;RTN4
MF	GO:0019899	enzyme binding	0.243361	64	0.333216	1.13881	16495	ACAT1;ACIN1;ATG3;ATP2A2;ATXN10;CAD;CAT;CBX3;CCAR2;COTL1;DDX5;DNM2;FKBP1A;FN1;GOLPH3;GOT2;H2AFY;HMGA1;HSPA1A;HSPA5;HSPA6;HSPA8;HSPD1;KDM1A;KPNB1;LAMP1;LUC7L2;MCM2;MLEC;MSH2;MSN;NME1;P4HB;PARK7;PARP1;PAWR;PCBP2;PCNA;PEBP1;PHB;PPP3CA;PRKDC;PRMT1;PUS7;RAC1;RACK1;RFC4;RPS2;RPS3;SNW1;SQSTM1;STAT1;SUMO1;SUPT5H;TMSB4X;TOP2A;TOP2B;TRAF2;U2AF2;UBE2L3;VAPB;YWHAB;YWHAE;YWHAH
CC	GO:0001650	fibrillar center	0.243685	26	-0.372064	-1.15394	9125	ACACA;CC2D1A;CD3EAP;CDK12;DAB2;DDX46;DKC1;EEF1D;EIF3L;EZR;FBL;HEATR1;MTDH;NOLC1;NOP53;NOP56;NOP58;SELENBP1;SMARCA5;SMARCB1;SUMO1;TAX1BP3;TCOF1;TOP1;UBE2N;USO1
BP	GO:0048147	negative regulation of fibroblast proliferation	0.243752	4	-0.678149	-1.24596	10795	BAX;FTH1;GSTP1;PAWR
BP	GO:0045920	negative regulation of exocytosis	0.243785	2	0.802164	1.17855	12797	ANXA1;SNCA
BP	GO:0070555	response to interleukin-1	0.243785	2	0.802164	1.17855	12797	ANXA1;SNCA
CC	GO:0016461	unconventional myosin complex	0.243802	2	-0.802422	-1.21996	11584	MYL6;MYO6
CC	GO:0097433	dense body	0.245043	3	-0.732385	-1.24117	11170	ACTB;ACTG1;SND1
BP	GO:0048013	ephrin receptor signaling pathway	0.245979	13	-0.458733	-1.18486	9895	ACTB;ACTG1;ACTR2;AP2A1;AP2B1;ARPC1B;ARPC2;ARPC3;ARPC5;MYL12A;NCK1;RAC1;SDC2
BP	GO:0032543	mitochondrial translation	0.246114	3	0.736838	1.19199	13394	HARS;MRPS18B;MRPS7
BP	GO:0071548	response to dexamethasone	0.246559	2	-0.801055	-1.21788	11715	CPS1;PCNA
BP	GO:2000378	negative regulation of reactive oxygen species metabolic process	0.246812	3	0.736464	1.19138	13432	G6PD;TIGAR;VDAC1
BP	GO:0032418	lysosome localization	0.247305	1	0.876056	1.16997	12320	RAB34
BP	GO:2000772	regulation of cellular senescence	0.247347	2	0.800564	1.1762	12984	PNPT1;RSL1D1
BP	GO:1902476	chloride transmembrane transport	0.2475	2	0.800458	1.17605	12992	CLIC1;SLC12A2
BP	GO:0030336	negative regulation of cell migration	0.247515	9	-0.516172	-1.1991	10233	BST2;EPPK1;GTPBP4;MIA3;RNF20;SLC9A3R1;STK26;TPM1;VCL
BP	GO:0032532	regulation of microvillus length	0.248074	2	-0.800469	-1.21699	11787	EZR;TWF2
CC	GO:0043679	axon terminus	0.248081	6	0.614649	1.20529	14223	ATP6V0D1;FKBP1A;FMR1;HNRNPR;ITGA2;SEPT6
BP	GO:0006476	protein deacetylation	0.2481	1	-0.875352	-1.16887	12468	SIN3A
BP	GO:0010817	regulation of hormone levels	0.2481	1	-0.875352	-1.16887	12468	SIN3A
BP	GO:0031937	positive regulation of chromatin silencing	0.2481	1	-0.875352	-1.16887	12468	SIN3A
MF	GO:0033558	protein deacetylase activity	0.2481	1	-0.875352	-1.16887	12468	SIN3A
BP	GO:0043619	regulation of transcription from RNA polymerase II promoter in response to oxidative stress	0.2481	1	-0.875352	-1.16887	12468	SIN3A
BP	GO:1900181	negative regulation of protein localization to nucleus	0.2481	1	-0.875352	-1.16887	12468	SIN3A
BP	GO:2000678	negative regulation of transcription regulatory region DNA binding	0.2481	1	-0.875352	-1.16887	12468	SIN3A
BP	GO:0035904	aorta development	0.248601	2	-0.800016	-1.2163	11812	AP2B1;DNM2
BP	GO:0060976	coronary vasculature development	0.248601	2	-0.800016	-1.2163	11812	AP2B1;DNM2
MF	GO:0017080	sodium channel regulator activity	0.248706	2	-0.79994	-1.21619	11817	ATP2B4;YWHAH
BP	GO:0006914	autophagy	0.249513	10	0.528526	1.19551	14727	CHMP4B;CLTC;HMGB1;PARK7;RAB1A;RAB1B;RAB8A;SQSTM1;TIGAR;VCP
MF	GO:0008426	protein kinase C inhibitor activity	0.250834	3	-0.729196	-1.23577	11434	HSPB1;SFN;YWHAG
BP	GO:0006754	ATP biosynthetic process	0.251332	3	0.7342	1.18772	13678	ALDOA;PKM;SLC25A13
BP	GO:1990668	vesicle fusion with endoplasmic reticulum-Golgi intermediate compartment (ERGIC) membrane	0.251336	2	-0.798724	-1.21434	11942	CALR;SEC22B
CC	GO:0044614	nuclear pore cytoplasmic filaments	0.2517	3	0.734086	1.18754	13698	NUP98;RANBP2;RANGAP1
CC	GO:0016605	PML body	0.252047	8	-0.534813	-1.20099	10495	CBX5;EIF3E;MAX;PARK7;RPA1;SQSTM1;SUMO1;SUMO2
MF	GO:0004222	metalloendopeptidase activity	0.252068	4	0.683586	1.19486	14044	PMPCA;PMPCB;UQCRC2;ZMPSTE24
MF	GO:0019894	kinesin binding	0.252286	4	-0.673253	-1.23696	11173	ACTB;KTN1;SHTN1;SNCA
BP	GO:0036499	PERK-mediated unfolded protein response	0.252578	2	-0.798008	-1.21325	12001	EIF2S1;HSPA5
BP	GO:0043171	peptide catabolic process	0.252872	2	0.797666	1.17194	13274	ANPEP;LTA4H
MF	GO:0070006	metalloaminopeptidase activity	0.252872	2	0.797666	1.17194	13274	ANPEP;LTA4H
BP	GO:1900006	positive regulation of dendrite development	0.252872	2	0.797669	1.17195	13274	CRTC1;IQGAP1
BP	GO:0009051	pentose-phosphate shunt, oxidative branch	0.252874	3	-0.72802	-1.23377	11527	G6PD;PGD;PGLS
BP	GO:0071466	cellular response to xenobiotic stimulus	0.253213	1	-0.871831	-1.16417	12725	MCM7
CC	GO:0005730	nucleolus	0.253258	176	0.279642	1.09926	19431	ACADVL;ACAT2;ACIN1;ADAR;AGPS;AKAP8;APEX1;ARL6IP4;BMS1;BOP1;BUD23;BYSL;CA9;CAPG;CBX5;CCDC86;CCT5;CD3EAP;CDKN2AIP;CHTOP;CIAPIN1;CKAP5;CMPK1;CPS1;CPT2;CSTB;DDX1;DDX17;DDX18;DDX20;DDX21;DDX23;DDX39B;DDX3X;DDX46;DDX47;DDX5;DHX15;DHX9;DKC1;DNAJB1;DNTTIP2;EBNA1BP2;EDF1;EEF1A1;EEF1E1;EIF3A;EIF4A3;EIF6;EMG1;EWSR1;FBL;FEN1;FLNA;FMR1;FTSJ3;FXR1;GNL3;GTF3C1;GTF3C3;GTPBP4;H1FX;H2AFY;HEATR1;HMGB2;HNRNPM;HSPA8;…
MF	GO:0030246	carbohydrate binding	0.253381	7	-0.557097	-1.20595	10696	CALR;CANX;GANAB;LMAN2;MLEC;NOMO3;UAP1
BP	GO:0097327	response to antineoplastic agent	0.253462	2	-0.797745	-1.21285	12043	PTGR1;RPL18A
BP	GO:0001649	osteoblast differentiation	0.253698	28	0.397974	1.15712	15982	ADAR;ALPL;ALYREF;CAT;CCDC47;CLTC;DDX21;DHX9;FASN;FBL;GTPBP4;HNRNPC;HNRNPU;HSD17B4;HSPE1;IARS;JUNB;MYBBP1A;PHB;PSMC2;RBMX;RPS15;RRBP1;RSL1D1;SND1;SNRNP200;SYNCRIP;TPM4
BP	GO:0030520	intracellular estrogen receptor signaling pathway	0.253942	6	0.611852	1.19981	14559	ARID1A;DDX17;DDX5;RBFOX2;RBM14;SAFB
MF	GO:0004842	ubiquitin-protein transferase activity	0.25396	15	-0.435303	-1.16924	10036	HUWE1;LMO7;RBX1;RNF20;SKP1;TRAF2;TRIM25;TRIM28;TRIP12;UBE2K;UBE2L3;UBE2M;UBE2N;UBE2S;UBR4
CC	GO:0044233	ER-mitochondrion membrane contact site	0.254072	2	-0.797388	-1.21231	12072	ACSL4;CANX
BP	GO:1902177	positive regulation of oxidative stress-induced intrinsic apoptotic signaling pathway	0.254235	3	0.732841	1.18552	13836	PARK7;SFPQ;SOD1
CC	GO:0031213	RSF complex	0.254281	2	0.79704	1.17103	13348	RSF1;SMARCA5
MF	GO:0009055	electron transfer activity	0.254349	15	0.469311	1.17923	15382	AKR1B1;ALDH2;ASPH;DLD;ETFA;ETFB;GLRX3;GSR;IDH3B;NDUFAF2;NDUFV2;PHGDH;QDPR;SDHA;UGDH
BP	GO:0006368	transcription elongation from RNA polymerase II promoter	0.254364	14	-0.44448	-1.17233	10156	ADRM1;CDK12;ELOB;GTF2B;NELFA;NELFE;PAF1;PCID2;POLR2A;SSRP1;SUPT16H;SUPT5H;TCEA1;WDR61
BP	GO:0051281	positive regulation of release of sequestered calcium ion into cytosol	0.255234	2	0.796446	1.17015	13398	BAX;SNCA
MF	GO:0016509	long-chain-3-hydroxyacyl-CoA dehydrogenase activity	0.255466	3	0.732341	1.18471	13903	HADHA;HADHB;HSD17B12
CC	GO:0044530	supraspliceosomal complex	0.25555	3	-0.726575	-1.23132	11649	ADAR;RBMX;UPF1
CC	GO:0008076	voltage-gated potassium channel complex	0.25565	2	-0.796633	-1.21116	12147	CTTN;SUMO1
BP	GO:0070129	regulation of mitochondrial translation	0.255715	1	0.871127	1.16338	12739	LRPPRC
BP	GO:0097150	neuronal stem cell population maintenance	0.255715	1	0.871831	1.16433	12739	IGF2BP1
CC	GO:0043159	acrosomal matrix	0.256138	1	-0.871127	-1.16323	12872	DLD
BP	GO:0048240	sperm capacitation	0.256138	1	-0.871127	-1.16323	12872	DLD
BP	GO:0006342	chromatin silencing	0.256477	3	0.731935	1.18406	13958	H2AFV;H2AFY;HIST1H2AH
BP	GO:0001780	neutrophil homeostasis	0.257462	2	0.795631	1.16895	13515	ANXA1;MTHFD1
BP	GO:0032465	regulation of cytokinesis	0.257744	3	0.731312	1.18305	14027	AHCTF1;CALM3;RAB11A
BP	GO:0001525	angiogenesis	0.258336	13	0.487382	1.18031	15440	ANPEP;ANXA2;FN1;GPI;ITGA5;LEMD3;MCAM;MYDGF;MYH9;NCL;PDCD10;RTN4;WARS
BP	GO:1903070	negative regulation of ER-associated ubiquitin-dependent protein catabolic process	0.258745	1	-0.869014	-1.16041	13003	SGTA
BP	GO:0000186	activation of MAPKK activity	0.258847	1	0.869718	1.1615	12895	GNAI2
BP	GO:0001708	cell fate specification	0.258847	1	0.870423	1.16244	12895	ITGB1
BP	GO:0001973	adenosine receptor signaling pathway	0.258847	1	0.869718	1.1615	12895	GNAI2
BP	GO:0002042	cell migration involved in sprouting angiogenesis	0.258847	1	0.870423	1.16244	12895	ITGB1
BP	GO:0006968	cellular defense response	0.258847	1	0.870423	1.16244	12895	ITGB1
BP	GO:0007194	negative regulation of adenylate cyclase activity	0.258847	1	0.869718	1.1615	12895	GNAI2
BP	GO:0008354	germ cell migration	0.258847	1	0.870423	1.16244	12895	ITGB1
BP	GO:0010710	regulation of collagen catabolic process	0.258847	1	0.870423	1.16244	12895	ITGB1
MF	GO:0015026	coreceptor activity	0.258847	1	0.870423	1.16244	12895	ITGB1
MF	GO:0019960	C-X3-C chemokine binding	0.258847	1	0.870423	1.16244	12895	ITGB1
CC	GO:0034665	integrin alpha1-beta1 complex	0.258847	1	0.870423	1.16244	12895	ITGB1
CC	GO:0034667	integrin alpha3-beta1 complex	0.258847	1	0.870423	1.16244	12895	ITGB1
CC	GO:0034678	integrin alpha8-beta1 complex	0.258847	1	0.870423	1.16244	12895	ITGB1
CC	GO:0034680	integrin alpha10-beta1 complex	0.258847	1	0.870423	1.16244	12895	ITGB1
CC	GO:0034681	integrin alpha11-beta1 complex	0.258847	1	0.870423	1.16244	12895	ITGB1
CC	GO:0035748	myelin sheath abaxonal region	0.258847	1	0.870423	1.16244	12895	ITGB1
CC	GO:0043235	receptor complex	0.258847	1	0.870423	1.16244	12895	ITGB1
BP	GO:0051924	regulation of calcium ion transport	0.258847	1	0.869718	1.1615	12895	GNAI2
CC	GO:0071438	invadopodium membrane	0.258847	1	0.870423	1.16244	12895	ITGB1
BP	GO:0071711	basement membrane organization	0.258847	1	0.870423	1.16244	12895	ITGB1
CC	GO:0097060	synaptic membrane	0.258847	1	0.870423	1.16244	12895	ITGB1
BP	GO:2000273	positive regulation of signaling receptor activity	0.258847	1	0.870423	1.16244	12895	ITGB1
BP	GO:0007044	cell-substrate junction assembly	0.258847	3	0.730607	1.18191	14087	FN1;ITGA5;TLN1
BP	GO:0030036	actin cytoskeleton organization	0.259058	18	-0.409861	-1.15542	10059	ARPC5;CAPZB;CFL1;CORO1C;FLII;FLNB;FSCN1;INF2;KRAS;PAFAH1B1;PAK2;PDLIM7;PFN1;PFN2;RAC1;RAN;RHOG;SLC9A3R1
BP	GO:0043001	Golgi to plasma membrane protein transport	0.259362	5	0.640935	1.19327	14682	GOLPH3;MACF1;RAB10;RAB34;SPTBN1
MF	GO:0004197	cysteine-type endopeptidase activity	0.259409	4	0.680308	1.18914	14453	CASP4;PDIA3;USP5;USP8
BP	GO:0070584	mitochondrion morphogenesis	0.259415	5	0.640896	1.1932	14685	BAX;DNM1L;PNPT1;SLIRP;SSBP1
BP	GO:0006085	acetyl-CoA biosynthetic process	0.25946	2	-0.794917	-1.20855	12328	ACAT1;ACLY
BP	GO:0015936	coenzyme A metabolic process	0.25946	2	-0.794917	-1.20855	12328	ACAT1;ACLY
CC	GO:0001739	sex chromatin	0.259577	2	0.79442	1.16718	13626	H2AFY;SUZ12
MF	GO:0008143	poly(A) binding	0.259671	10	-0.492427	-1.17981	10639	DDX1;DDX3X;EIF4A3;HNRNPU;KHDRBS1;LARP4;PABPC1;PABPC4;SYNCRIP;ZC3H14
CC	GO:0005938	cell cortex	0.259859	20	-0.396474	-1.14864	9942	ADD3;AGTRAP;AKAP12;ANXA2;CRIP2;CTTN;DBNL;DCTN1;FLNB;GLRX3;MARCKS;MISP;MYO6;NCL;NUMA1;PAFAH1B1;PFN1;SEPT2;SNCA;TRAF2
CC	GO:0016234	inclusion body	0.259995	5	-0.623588	-1.22084	11282	HSP90AB1;HSPA1A;PSMC5;SNCA;SQSTM1
MF	GO:0001102	RNA polymerase II activating transcription factor binding	0.260743	2	-0.794221	-1.20749	12389	SIN3A;TP53BP1
MF	GO:0004004	ATP-dependent RNA helicase activity	0.26098	21	0.425897	1.16181	16150	DDX1;DDX17;DDX18;DDX20;DDX21;DDX23;DDX39B;DDX3X;DDX46;DDX47;DDX5;DHX15;DHX29;DHX30;DHX8;DHX9;EIF4A1;EIF4A3;G3BP1;SNRNP200;UPF1
BP	GO:0010886	positive regulation of cholesterol storage	0.261316	1	0.869014	1.16056	13018	EHD1
CC	GO:0020018	ciliary pocket membrane	0.261316	1	0.869014	1.16056	13018	EHD1
BP	GO:0042632	cholesterol homeostasis	0.261316	1	0.869014	1.16056	13018	EHD1
BP	GO:1901741	positive regulation of myoblast fusion	0.261316	1	0.869014	1.16056	13018	EHD1
BP	GO:2001137	positive regulation of endocytic recycling	0.261316	1	0.869014	1.16056	13018	EHD1
BP	GO:0042130	negative regulation of T cell proliferation	0.261417	2	-0.793641	-1.20661	12421	MAD1L1;PAWR
BP	GO:0006355	regulation of transcription, DNA-templated	0.261418	80	-0.279603	-1.09472	7961	AKAP8;ANP32A;APEX1;BAZ1B;BTF3;BUD23;CALR;CCAR1;CHTOP;CPNE1;CRABP2;CSDE1;DDX1;DNM2;DNTTIP2;EDF1;EEF1A1;EEF1D;EWSR1;EYA3;FLII;FUBP1;FUS;GATAD2B;GOLGB1;HCFC1;HINT1;HMGA1;HMGB3;HNRNPD;HNRNPDL;HP1BP3;IRF2BP2;KHSRP;LRPPRC;MTA1;MYBBP1A;NACA;NELFA;NONO;NR3C1;NUP35;PDLIM1;PFDN1;PFDN5;PHB;PIR;PNN;POLR2A;PPP2R1A;PRMT1;PRMT5;PSIP1;PUF60;RALY;RBBP4;RBM39;RNF20;RPL6;SARNP;SF1;SLIRP;SND1;SP1;SSRP1;STAT3;SUZ12;T…
BP	GO:0030705	cytoskeleton-dependent intracellular transport	0.261494	3	-0.723605	-1.22629	11920	KIF5B;TUBA1C;TUBB
CC	GO:0032588	trans-Golgi network membrane	0.261654	5	-0.622628	-1.21896	11354	CLTA;CLTC;RAB6A;RAB8A;TMEM165
BP	GO:0071222	cellular response to lipopolysaccharide	0.262229	8	-0.529751	-1.18963	10919	AKAP8;GSTP1;HMGB2;PAF1;PDCD4;PLAA;PRPF8;UPF1
MF	GO:0003674	molecular_function	0.263187	24	-0.375027	-1.13963	9923	ACBD5;ATP13A1;CDV3;CLTA;CSRP2;DENR;EHBP1L1;EMC3;EML4;H2AFV;HIST1H2AH;HIST3H2BB;HSDL2;IFIT3;LMNB2;MESD;MYADM;NES;NOMO3;P3H1;REEP5;TMX2;TPM3;TUBB6
BP	GO:0000902	cell morphogenesis	0.263327	4	-0.666798	-1.2251	11662	CAP1;CLU;SART3;YAP1
BP	GO:0015908	fatty acid transport	0.264129	2	0.792507	1.16437	13865	ACSL4;GOT2
CC	GO:0008274	gamma-tubulin ring complex	0.264447	1	0.867606	1.15868	13174	MZT2A
CC	GO:0005763	mitochondrial small ribosomal subunit	0.264671	3	0.728196	1.17801	14404	MRPS18B;MRPS27;MRPS7
BP	GO:0045597	positive regulation of cell differentiation	0.264719	3	-0.722046	-1.22365	12067	HSP90AB1;JUNB;PA2G4
BP	GO:0051798	positive regulation of hair follicle development	0.265331	1	-0.866197	-1.15665	13334	NUMA1
BP	GO:0051984	positive regulation of chromosome segregation	0.265331	1	-0.866197	-1.15665	13334	NUMA1
CC	GO:0061673	mitotic spindle astral microtubule	0.265331	1	-0.866197	-1.15665	13334	NUMA1
CC	GO:0097427	microtubule bundle	0.265331	1	-0.866197	-1.15665	13334	NUMA1
CC	GO:0097575	lateral cell cortex	0.265331	1	-0.866197	-1.15665	13334	NUMA1
BP	GO:0007093	mitotic cell cycle checkpoint	0.265331	4	0.677657	1.1845	14783	INTS3;MAD1L1;PRCC;RPS6
BP	GO:0006979	response to oxidative stress	0.265658	10	0.521726	1.18013	15680	IDH1;OXSR1;PDLIM1;PON2;PRDX2;PRDX5;PRDX6;PSIP1;PSMB5;RPS3
BP	GO:0035264	multicellular organism growth	0.266364	3	-0.721187	-1.22219	12142	GNAS;SPTBN2;TBL1XR1
MF	GO:0004857	enzyme inhibitor activity	0.266594	2	-0.791402	-1.20321	12667	CCAR2;PPP1R12A
MF	GO:0071889	14-3-3 protein binding	0.266594	2	-0.791402	-1.20321	12667	PPP1R12A;YWHAQ
BP	GO:0007632	visual behavior	0.266724	1	-0.865493	-1.15571	13404	DYNLRB1
CC	GO:0036157	outer dynein arm	0.266724	1	-0.865493	-1.15571	13404	DYNLRB1
CC	GO:0097542	ciliary tip	0.266724	1	-0.865493	-1.15571	13404	DYNLRB1
BP	GO:0060964	regulation of gene silencing by miRNA	0.267439	18	0.441019	1.15975	16358	EIF4G1;FMR1;HIST1H4H;NUP153;NUP155;NUP160;NUP205;NUP210;NUP214;NUP35;NUP50;NUP54;NUP93;NUP98;POLR2A;RAN;RANBP2;TPR
BP	GO:0098779	positive regulation of mitophagy in response to mitochondrial depolarization	0.267478	1	0.866197	1.1568	13325	CDC37
CC	GO:0031597	cytosolic proteasome complex	0.267918	7	0.578997	1.18447	15482	PSMC1;PSMC2;PSMC3;PSMC5;PSMC6;PSMD14;UCHL5
CC	GO:0016529	sarcoplasmic reticulum	0.268236	3	0.726386	1.17508	14598	ATP2A2;FKBP1A;ITPR1
BP	GO:1901837	negative regulation of transcription of nucleolar large rRNA by RNA polymerase I	0.268549	2	0.790458	1.16136	14097	H2AFY;NOP53
BP	GO:0008285	negative regulation of cell proliferation	0.26864	31	-0.347982	-1.12452	9810	ASPH;CD9;CDKN2A;CUL4A;DDX20;EEF1E1;FAM129B;FTH1;GTPBP4;HMGA1;HSPA1A;IFIT3;KARS;LMNA;MAP2K1;NDRG1;NME1;NPM1;P3H1;PDCD5;PDS5B;PHB;RBBP4;S100A11;SLC9A3R1;SMARCB1;SOD2;STAT3;TAX1BP3;TES;WARS
BP	GO:0007094	mitotic spindle assembly checkpoint	0.269189	5	-0.618277	-1.21044	11681	BUB3;MAD1L1;TPR;TRIP13;ZNF207
BP	GO:0007420	brain development	0.269242	20	-0.393358	-1.13961	10301	ACAT1;ACSL3;ARF4;ATP6V0D1;CD9;DPYSL2;HMGCS1;NES;OXCT1;PAFAH1B3;PHGDH;PPT1;PRKDC;QARS;RAB18;RIDA;STMN1;UTP3;XRCC5;XRCC6
BP	GO:0016191	synaptic vesicle uncoating	0.269748	1	-0.864085	-1.15382	13556	SH3GL1
MF	GO:0031697	beta-1 adrenergic receptor binding	0.269748	1	-0.864085	-1.15382	13556	SH3GL1
BP	GO:0098815	modulation of excitatory postsynaptic potential	0.269748	1	-0.864085	-1.15382	13556	SH3GL1
BP	GO:1900242	regulation of synaptic vesicle endocytosis	0.269748	1	-0.864085	-1.15382	13556	SH3GL1
BP	GO:0051583	dopamine uptake involved in synaptic transmission	0.270054	2	0.789675	1.1602	14176	PARK7;SNCA
MF	GO:1903136	cuprous ion binding	0.270054	2	0.789675	1.1602	14176	PARK7;SNCA
BP	GO:0009101	glycoprotein biosynthetic process	0.270107	1	0.864789	1.15492	13456	GOLPH3
BP	GO:0010467	gene expression	0.270107	1	0.864789	1.15492	13456	GOLPH3
BP	GO:0032008	positive regulation of TOR signaling	0.270107	1	0.864789	1.15492	13456	GOLPH3
BP	GO:0045053	protein retention in Golgi apparatus	0.270107	1	0.864789	1.15492	13456	GOLPH3
BP	GO:0048194	Golgi vesicle budding	0.270107	1	0.864789	1.15492	13456	GOLPH3
BP	GO:0060352	cell adhesion molecule production	0.270107	1	0.864789	1.15492	13456	GOLPH3
BP	GO:0090164	asymmetric Golgi ribbon formation	0.270107	1	0.864789	1.15492	13456	GOLPH3
BP	GO:1904667	negative regulation of ubiquitin protein ligase activity	0.271139	4	-0.662297	-1.21684	12008	RPL11;RPL23;RPL5;RPS7
MF	GO:1990948	ubiquitin ligase inhibitor activity	0.271139	4	-0.662297	-1.21684	12008	RPL11;RPL23;RPL5;RPS7
BP	GO:0045739	positive regulation of DNA repair	0.271486	8	0.55479	1.17915	15844	DHX9;EYA3;PCNA;RPS3;TIGAR;TRIM28;UBE2N;UBE2V2
BP	GO:0060340	positive regulation of type I interferon-mediated signaling pathway	0.271632	1	0.864085	1.15398	13532	UBE2K
BP	GO:0070936	protein K48-linked ubiquitination	0.271632	1	0.864085	1.15398	13532	UBE2K
BP	GO:0043537	negative regulation of blood vessel endothelial cell migration	0.271901	2	0.788938	1.15912	14273	HMGB1;JUP
CC	GO:0000502	proteasome complex	0.272231	33	0.377999	1.13783	17345	ADRM1;HSPB1;PSMA1;PSMA3;PSMA4;PSMA5;PSMA6;PSMA7;PSMB1;PSMB2;PSMB4;PSMB5;PSMB6;PSMC1;PSMC2;PSMC3;PSMC5;PSMC6;PSMD1;PSMD11;PSMD12;PSMD13;PSMD14;PSMD2;PSMD3;PSMD4;PSMD6;PSME1;RAD23A;RAD23B;UBQLN1;UBXN1;VCP
BP	GO:0007613	memory	0.272903	3	0.724251	1.17163	14852	CRTC1;FEN1;ITGA5
MF	GO:0000900	translation repressor activity, mRNA regulatory element binding	0.273037	1	0.86338	1.15304	13602	CELF1
BP	GO:0009792	embryo development ending in birth or egg hatching	0.273037	1	0.86338	1.15304	13602	CELF1
BP	GO:0016246	RNA interference	0.273037	1	0.86338	1.15304	13602	CELF1
MF	GO:0042835	BRE binding	0.273037	1	0.86338	1.15304	13602	CELF1
BP	GO:0001933	negative regulation of protein phosphorylation	0.273378	9	0.535049	1.17566	16034	CD109;CORO1C;FKBP1A;MYADM;PARK7;PRKDC;SNCA;TARDBP;WARS
MF	GO:0004003	ATP-dependent DNA helicase activity	0.274148	12	-0.459028	-1.15796	11088	CHD4;DDX3X;DHX9;G3BP1;MCM4;MCM6;MCM7;RECQL;RUVBL1;RUVBL2;XRCC5;XRCC6
MF	GO:0005092	GDP-dissociation inhibitor activity	0.274165	1	-0.861972	-1.151	13778	RANBP1
CC	GO:0070937	CRD-mediated mRNA stability complex	0.274226	6	0.60252	1.18151	15722	CSDE1;DHX9;HNRNPU;IGF2BP1;SYNCRIP;YBX1
CC	GO:0005798	Golgi-associated vesicle	0.274354	3	0.723707	1.17075	14931	COPB1;NUCB1;STK26
CC	GO:0034457	Mpp10 complex	0.274382	1	0.862676	1.1521	13669	MPHOSPH10
MF	GO:0030911	TPR domain binding	0.274458	3	-0.717207	-1.21545	12511	HSP90AA1;HSP90AB1;SRP72
BP	GO:1901998	toxin transport	0.274637	10	0.517761	1.17116	16210	ARID1A;CCT2;CCT3;CCT4;CCT5;CCT7;CCT8;COPB2;HSPA5;TCP1
CC	GO:0070062	extracellular exosome	0.274811	568	-0.211829	-1.04105	2721	AARS;ABCC1;ACAA2;ACACA;ACADM;ACAT1;ACAT2;ACLY;ACO1;ACOT7;ACP1;ACSL4;ACTB;ACTC1;ACTG1;ACTN1;ACTN4;ACTR1A;ACTR1B;ACTR2;ADSS;AHCTF1;AHCY;AHNAK;AK2;AKR1B1;ALDH2;ALDH3A2;ALDH7A1;ALDH9A1;ALDOA;ALDOC;ALPL;ALYREF;ANPEP;ANXA1;ANXA11;ANXA2;ANXA3;ANXA5;ANXA6;APEH;APMAP;APPL1;ARF4;ARF5;ARHGDIA;ARHGDIB;ARPC1B;ARPC2;ARPC3;ARPC5;ASS1;ATIC;ATP1A1;ATP6V0D1;ATP6V1G1;B2M;BASP1;BAX;BLVRA;BLVRB;BSG;BST2;CACYBP;CAD;CA…
BP	GO:0006413	translational initiation	0.275125	97	-0.267357	-1.08087	7938	ABCE1;DDX3X;DHX29;EIF1;EIF1AX;EIF2A;EIF2S1;EIF2S2;EIF2S3;EIF3A;EIF3B;EIF3C;EIF3D;EIF3E;EIF3F;EIF3G;EIF3H;EIF3I;EIF3J;EIF3L;EIF3M;EIF4A1;EIF4B;EIF4G1;EIF4G2;EIF4H;EIF5;EIF5B;EIF6;LARP1;PABPC1;PAIP1;RPL10;RPL10A;RPL11;RPL12;RPL13;RPL13A;RPL14;RPL15;RPL17;RPL18;RPL18A;RPL19;RPL21;RPL22;RPL23;RPL23A;RPL24;RPL26;RPL27;RPL27A;RPL28;RPL29;RPL3;RPL30;RPL31;RPL35;RPL35A;RPL36;RPL37A;RPL38;RPL4;RPL5;RPL6;R…
MF	GO:0042731	PH domain binding	0.275439	1	-0.861268	-1.15006	13842	EPB41L2
MF	GO:0005521	lamin binding	0.275953	3	0.722974	1.16956	15018	LBR;TMPO;TOR1AIP1
BP	GO:0043279	response to alkaloid	0.275959	2	-0.786469	-1.19571	13112	DHX15;TMED10
MF	GO:0016462	pyrophosphatase activity	0.276337	2	-0.786206	-1.19531	13130	ALPL;GMPS
CC	GO:0000791	euchromatin	0.277513	1	0.861268	1.15022	13825	RRP1B
CC	GO:0030688	preribosome, small subunit precursor	0.277513	1	0.861268	1.15022	13825	RRP1B
MF	GO:0047485	protein N-terminus binding	0.277649	16	-0.41814	-1.14231	10877	ACTN4;EIF3E;HSPA1A;MAP2K1;PARP1;PDCD10;PDLIM5;PHB2;RPS21;SMARCC1;SMARCE1;SNCA;SRRM2;STXBP1;TBL1XR1;YWHAQ
CC	GO:0009986	cell surface	0.27807	36	-0.332604	-1.11029	9925	ANXA1;ANXA2;APMAP;BST2;CALR;CD109;CD44;CD55;CLU;ENO1;ERP29;GOT2;HLA-B;HLA-C;HM13;HMGB1;HNRNPU;HSP90AB1;HSPA5;HSPD1;ITGA2;ITGA5;ITGB1;LGALS1;LMAN2;MSN;PDIA3;PDIA4;PHB;PHB2;PVR;SDC2;SEPT2;SLC3A2;TFRC;TLN1
MF	GO:0009378	four-way junction helicase activity	0.278284	1	-0.859859	-1.14818	13985	RECQL
BP	GO:0097421	liver regeneration	0.278351	5	0.631982	1.1766	15757	PCNA;PNPT1;PRMT5;RPS16;SRSF1
BP	GO:0006105	succinate metabolic process	0.278736	3	-0.714871	-1.21149	12706	SDHA;SUCLA2;SUCLG2
MF	GO:0019843	rRNA binding	0.279113	12	0.489904	1.16283	16621	DDX21;EMG1;MRPS27;MRPS7;RPL12;RPL23A;RPL8;RPL9;RPS11;RPS18;RPS4X;RPS5
MF	GO:0005154	epidermal growth factor receptor binding	0.279242	3	0.721692	1.16749	15197	ARF4;ITGA5;SNX1
MF	GO:0001105	RNA polymerase II transcription coactivator activity	0.279729	5	0.631248	1.17524	15835	DHX9;NPM1;NUP98;RRP1B;TRIM28
MF	GO:0000987	proximal promoter sequence-specific DNA binding	0.279894	2	-0.784355	-1.19249	13299	SP1;YY1
MF	GO:0004069	L-aspartate:2-oxoglutarate aminotransferase activity	0.280283	1	0.859859	1.14834	13963	GOT2
BP	GO:0006532	aspartate biosynthetic process	0.280283	1	0.859859	1.14834	13963	GOT2
BP	GO:0006533	aspartate catabolic process	0.280283	1	0.859859	1.14834	13963	GOT2
MF	GO:0016212	kynurenine-oxoglutarate transaminase activity	0.280283	1	0.859859	1.14834	13963	GOT2
BP	GO:0019470	4-hydroxyproline catabolic process	0.280283	1	0.859859	1.14834	13963	GOT2
BP	GO:0019550	glutamate catabolic process to aspartate	0.280283	1	0.859859	1.14834	13963	GOT2
BP	GO:0019551	glutamate catabolic process to 2-oxoglutarate	0.280283	1	0.859859	1.14834	13963	GOT2
BP	GO:0046487	glyoxylate metabolic process	0.280283	1	0.859859	1.14834	13963	GOT2
BP	GO:0097052	L-kynurenine metabolic process	0.280283	1	0.859859	1.14834	13963	GOT2
BP	GO:0007519	skeletal muscle tissue development	0.280973	3	-0.713469	-1.20911	12808	FLNB;MYL6;SVIL
BP	GO:0006564	L-serine biosynthetic process	0.281214	3	-0.713246	-1.20873	12819	PHGDH;PSAT1;SHMT2
CC	GO:0005862	muscle thin filament tropomyosin	0.281324	3	-0.713194	-1.20865	12824	TPM1;TPM3;TPM4
BP	GO:0061515	myeloid cell development	0.281507	1	-0.858451	-1.1463	14147	PABPC4
BP	GO:0045730	respiratory burst	0.28253	2	0.784112	1.15203	14831	CD55;PGAM1
CC	GO:0034715	pICln-Sm protein complex	0.282684	3	-0.712434	-1.20736	12886	CLNS1A;SNRPD2;SNRPF
BP	GO:0008150	biological_process	0.283256	27	0.392909	1.13306	17779	APMAP;ATP13A1;CALU;COTL1;EDC4;EHBP1L1;EMC3;ESD;FAM3C;FAU;FLYWCH2;H2AFV;HIST1H2AH;HSDL2;LAGE3;LMNB2;MANF;MFAP1;NOMO3;RBM10;RCL1;REEP5;RPUSD2;SDC2;TMX2;WDR36;YLPM1
MF	GO:0070064	proline-rich region binding	0.283339	3	0.719814	1.16445	15420	PFN1;TCERG1;YAP1
CC	GO:0005829	cytosol	0.283484	749	-0.208603	-1.0374	2105	AARS;ABCD3;ABCE1;ABCF1;ACACA;ACADVL;ACAT2;ACIN1;ACLY;ACO1;ACOT7;ACP1;ACTB;ACTC1;ACTG1;ACTN1;ACTN4;ACTR1A;ACTR1B;ACTR2;ADD3;ADRM1;ADSS;AGTRAP;AHCTF1;AHCY;AHNAK;AHNAK2;AIFM1;AIP;AKAP12;AKR1B1;ALDH18A1;ALDH7A1;ALDH9A1;ALDOA;ALDOC;ALYREF;ANXA1;ANXA11;ANXA2;ANXA3;ANXA5;AP2A1;AP2B1;APEH;APPL1;ARCN1;ARF4;ARFGAP1;ARHGAP17;ARHGDIA;ARHGDIB;ARPC1B;ARPC2;ARPC3;ARPC5;ASS1;ATG3;ATIC;ATP6V1G1;ATXN10;ATXN2L;B2M;…
MF	GO:0000062	fatty-acyl-CoA binding	0.28394	6	0.5981	1.17284	16279	ACBD3;ACBD5;ACOT7;GCDH;HADHA;SCP2
CC	GO:0005902	microvillus	0.285359	7	-0.540278	-1.16955	12046	CD44;EZR;FSCN1;MSN;MYO6;RDX;SLC9A3R1
MF	GO:0008432	JUN kinase binding	0.285387	2	-0.781146	-1.18761	13560	GSTP1;KIF5B
BP	GO:0006213	pyrimidine nucleoside metabolic process	0.285442	1	0.857042	1.14457	14220	ERH
CC	GO:0005786	signal recognition particle, endoplasmic reticulum targeting	0.285521	4	-0.654377	-1.20228	12645	SRP14;SRP68;SRP72;SRP9
MF	GO:0008312	7S RNA binding	0.285521	4	-0.654377	-1.20228	12645	SRP14;SRP68;SRP72;SRP9
MF	GO:0051010	microtubule plus-end binding	0.285521	4	-0.654378	-1.20229	12645	CKAP5;KIF2C;MAPRE1;NUMA1
BP	GO:0010718	positive regulation of epithelial to mesenchymal transition	0.285547	1	-0.856338	-1.14348	14350	DAB2
BP	GO:0010862	positive regulation of pathway-restricted SMAD protein phosphorylation	0.285547	1	-0.856338	-1.14348	14350	DAB2
BP	GO:0035026	leading edge cell differentiation	0.285547	1	-0.856338	-1.14348	14350	DAB2
MF	GO:0038024	cargo receptor activity	0.285547	1	-0.856338	-1.14348	14350	DAB2
CC	GO:0070022	transforming growth factor beta receptor complex	0.285547	1	-0.856338	-1.14348	14350	DAB2
BP	GO:2000096	positive regulation of Wnt signaling pathway, planar cell polarity pathway	0.285547	1	-0.856338	-1.14348	14350	DAB2
BP	GO:2000370	positive regulation of clathrin-dependent endocytosis	0.285547	1	-0.856338	-1.14348	14350	DAB2
MF	GO:0005215	transporter activity	0.285618	8	-0.517995	-1.16323	11893	ABCC1;ABCF2;CPNE1;NUP155;NUP98;SLC25A13;TCOF1;XPO1
BP	GO:0006388	tRNA splicing, via endonucleolytic cleavage and ligation	0.286264	5	0.628393	1.16992	16205	CSTF2;DDX1;FAM98B;RTCB;RTRAF
MF	GO:0030957	Tat protein binding	0.286334	4	-0.654023	-1.20163	12681	ACTB;DNAJA1;NPM1;SMARCB1
MF	GO:0019905	syntaxin binding	0.28706	6	-0.569848	-1.17819	12249	GOLGA2;RAB11A;SEC22B;STXBP1;TMED10;TXLNA
BP	GO:0006310	DNA recombination	0.287572	12	-0.453582	-1.14422	11631	APEX1;HMGB1;HMGB3;NONO;RAD21;RBM14;RPA1;RUVBL1;RUVBL2;UCHL5;XRCC5;XRCC6
BP	GO:0000226	microtubule cytoskeleton organization	0.287586	4	0.668313	1.16817	16023	CDK1;GAPDH;PAFAH1B1;SON
MF	GO:0070530	K63-linked polyubiquitin modification-dependent protein binding	0.287596	2	-0.780127	-1.18606	13665	PRPF8;SQSTM1
BP	GO:0035281	pre-miRNA export from nucleus	0.287875	1	-0.85493	-1.1416	14467	RAN
CC	GO:0042565	RNA nuclear export complex	0.287875	1	-0.85493	-1.1416	14467	RAN
BP	GO:0046039	GTP metabolic process	0.287875	1	-0.85493	-1.1416	14467	RAN
BP	GO:0061015	snRNA import into nucleus	0.287875	1	-0.85493	-1.1416	14467	RAN
MF	GO:0070883	pre-miRNA binding	0.287875	1	-0.85493	-1.1416	14467	RAN
BP	GO:0071389	cellular response to mineralocorticoid stimulus	0.287875	1	-0.85493	-1.1416	14467	RAN
MF	GO:0140142	nucleocytoplasmic carrier activity	0.287875	1	-0.85493	-1.1416	14467	RAN
CC	GO:0030659	cytoplasmic vesicle membrane	0.288394	16	-0.414106	-1.13129	11298	AGTRAP;AHNAK2;ANXA1;AP3M2;CHMP4A;MYOF;RAB10;RAB11A;SFN;TBC1D4;YWHAB;YWHAE;YWHAG;YWHAH;YWHAQ;YWHAZ
BP	GO:0006226	dUMP biosynthetic process	0.288513	1	0.855634	1.14269	14373	DUT
MF	GO:0030547	receptor inhibitor activity	0.288513	1	0.855634	1.14269	14373	DUT
BP	GO:2000272	negative regulation of signaling receptor activity	0.288513	1	0.855634	1.14269	14373	DUT
BP	GO:0007050	cell cycle arrest	0.288692	8	-0.516522	-1.15992	12021	CDKN2A;CUL4A;EIF4G2;KHDRBS1;MAP2K1;MSH2;PA2G4;PPM1G
CC	GO:0000120	RNA polymerase I transcription factor complex	0.288969	1	-0.853521	-1.13972	14522	CD3EAP
BP	GO:0007169	transmembrane receptor protein tyrosine kinase signaling pathway	0.288969	1	-0.853521	-1.13972	14522	CD3EAP
MF	GO:0016788	hydrolase activity, acting on ester bonds	0.288969	1	-0.854225	-1.14066	14522	ESD
BP	GO:0046294	formaldehyde catabolic process	0.288969	1	-0.854225	-1.14066	14522	ESD
MF	GO:0047374	methylumbelliferyl-acetate deacetylase activity	0.288969	1	-0.854225	-1.14066	14522	ESD
CC	GO:0005576	extracellular region	0.289058	130	0.286809	1.08746	21300	ACAA1;ACLY;ACTN1;ACTN4;ACTR1B;ACTR2;ALDOA;ALDOC;ALPL;ANXA1;ANXA2;ANXA5;APEH;APOOL;ARPC5;B2M;CALR;CALU;CAP1;CAPZA1;CAPZA2;CASP4;CAT;CCT2;CCT8;CD109;CD55;CLU;CNN2;COTL1;CSTB;CYB5R3;DBNL;DDX3X;DPP7;DYNC1H1;EEF1A1;EEF2;FABP5;FAF2;FAM3C;FAM49B;FLNA;FN1;FTH1;GDI2;GFER;GGH;GPI;GSTP1;GYG1;HDGF;HIST1H4H;HMGB1;HNRNPC;HSD17B11;HSP90AA1;HSP90AB1;HSP90B1;HSPA1A;HSPA6;HSPA8;HSPH1;HUWE1;HYOU1;IDH1;ILF2;ILF3;IMP…
BP	GO:0032967	positive regulation of collagen biosynthetic process	0.289255	2	0.781043	1.14752	15184	ITGA2;VIM
BP	GO:0001510	RNA methylation	0.289838	1	0.85493	1.14175	14439	MEPCE
MF	GO:0008173	RNA methyltransferase activity	0.289838	1	0.85493	1.14175	14439	MEPCE
MF	GO:0008757	S-adenosylmethionine-dependent methyltransferase activity	0.289838	1	0.85493	1.14175	14439	MEPCE
BP	GO:1903094	negative regulation of protein K48-linked deubiquitination	0.289883	2	0.780832	1.14721	15217	PARK7;UBXN1
BP	GO:2000157	negative regulation of ubiquitin-specific protease activity	0.289883	2	0.780832	1.14721	15217	PARK7;UBXN1
BP	GO:0097051	establishment of protein localization to endoplasmic reticulum membrane	0.290627	2	-0.77854	-1.18365	13809	RAB10;RAB3GAP2
BP	GO:0006687	glycosphingolipid metabolic process	0.292103	3	0.71603	1.15833	15897	BAX;ESYT1;PSAP
BP	GO:0002741	positive regulation of cytokine secretion involved in immune response	0.292455	2	0.779431	1.14515	15352	HK1;KARS
BP	GO:0007275	multicellular organism development	0.292502	21	-0.380252	-1.11611	11148	ARHGDIB;BST2;CLPTM1;CNOT1;CSRP2;DAB2;DDX1;EDF1;ELAVL1;EYA3;FAM3C;FLII;HMGB3;LSM14B;NELFA;NOSIP;NUDC;RBBP7;RPS4X;TPI1;ZFR
BP	GO:0071392	cellular response to estradiol stimulus	0.292535	5	0.625394	1.16434	16560	AIFM1;DDX18;HNRNPD;ITGA2;RUVBL2
BP	GO:0006266	DNA ligation	0.29304	3	0.715685	1.15777	15948	PCNA;TOP2A;XRCC6
MF	GO:0004127	cytidylate kinase activity	0.293068	1	-0.852113	-1.13784	14728	CMPK1
MF	GO:0004849	uridine kinase activity	0.293068	1	-0.852113	-1.13784	14728	CMPK1
BP	GO:0006222	UMP biosynthetic process	0.293068	1	-0.852113	-1.13784	14728	CMPK1
MF	GO:0009041	uridylate kinase activity	0.293068	1	-0.852113	-1.13784	14728	CMPK1
BP	GO:0009142	nucleoside triphosphate biosynthetic process	0.293068	1	-0.852113	-1.13784	14728	CMPK1
BP	GO:0009220	pyrimidine ribonucleotide biosynthetic process	0.293068	1	-0.852113	-1.13784	14728	CMPK1
BP	GO:0046940	nucleoside monophosphate phosphorylation	0.293068	1	-0.852113	-1.13784	14728	CMPK1
MF	GO:0050145	nucleoside phosphate kinase activity	0.293068	1	-0.852113	-1.13784	14728	CMPK1
BP	GO:0006531	aspartate metabolic process	0.293628	3	0.715386	1.15728	15980	ADSS;ASS1;GOT2
BP	GO:0050892	intestinal absorption	0.293674	2	0.778905	1.14438	15416	ACO1;TJP2
MF	GO:0003723	RNA binding	0.294211	543	0.246811	1.05895	26373	ABCF1;ACAA2;ACIN1;ACO1;ACTN4;ADAR;AHNAK;AKAP8;ALDH18A1;ALDOA;ALYREF;ANP32A;ANXA11;ANXA2;APEH;APEX1;API5;AQR;ARCN1;ARL6IP4;ASS1;ATXN2L;BCLAF1;BMS1;BOP1;BST2;BTF3;BUD23;BYSL;CALR;CANX;CAPRIN1;CAST;CCAR1;CCAR2;CCDC47;CCDC86;CCT3;CCT4;CCT6A;CD3EAP;CDC5L;CDKN2A;CDKN2AIP;CEBPZ;CELF1;CHTOP;CKAP4;CLNS1A;CLTC;CMSS1;CNOT1;COA6;CPSF6;CPSF7;CS;CSDE1;CSRP1;CSTB;CSTF2;CSTF2T;CTNNA1;DARS;DAZAP1;DDX1;DDX17;DDX18…
BP	GO:0007289	spermatid nucleus differentiation	0.294361	1	-0.851408	-1.1369	14793	HMGB2
MF	GO:0044378	non-sequence-specific DNA binding, bending	0.294361	1	-0.851408	-1.1369	14793	HMGB2
BP	GO:0045654	positive regulation of megakaryocyte differentiation	0.294361	1	-0.851408	-1.1369	14793	HMGB2
BP	GO:0050830	defense response to Gram-positive bacterium	0.294361	1	-0.851408	-1.1369	14793	HMGB2
BP	GO:0061042	vascular wound healing	0.294361	1	-0.850704	-1.13596	14793	MCAM
BP	GO:0046826	negative regulation of protein export from nucleus	0.2944	3	0.715092	1.15681	16022	PARK7;RANGAP1;TXN
CC	GO:0005887	integral component of plasma membrane	0.294626	33	0.371778	1.1191	18772	ABCC1;ADRM1;ATP13A1;ATP2A2;ATP2B4;BCAP31;BSG;BST2;CAPRIN1;CD44;CD55;CD9;CD99;CLPTM1;HNRNPM;KTN1;LAMP1;LMAN2;PHB;PODXL;PVR;SLC12A2;SLC16A1;SLC16A7;SLC1A5;SLC25A11;SLC25A13;SLC25A3;SLC25A5;SLC7A5;STOM;TFRC;ZYX
MF	GO:0008239	dipeptidyl-peptidase activity	0.295141	2	0.778303	1.1435	15493	DPP3;DPP7
BP	GO:0007338	single fertilization	0.295208	3	0.714682	1.15615	16066	PARK7;SLIRP;SNU13
MF	GO:0061676	importin-alpha family protein binding	0.295758	3	-0.705809	-1.19613	13482	DHX9;GOLGA2;RAN
BP	GO:0007026	negative regulation of microtubule depolymerization	0.296808	1	-0.85	-1.13502	14916	STMN2
BP	GO:0031117	positive regulation of microtubule depolymerization	0.296808	1	-0.85	-1.13502	14916	STMN2
MF	GO:0004407	histone deacetylase activity	0.297121	8	-0.512295	-1.15043	12372	CHD4;KDM1A;MTA1;MTA2;RBBP4;RBBP7;SAP18;SIN3A
BP	GO:0019725	cellular homeostasis	0.297826	1	0.850704	1.13611	14837	RHOT2
BP	GO:0097345	mitochondrial outer membrane permeabilization	0.297826	1	0.850704	1.13611	14837	RHOT2
BP	GO:0032464	positive regulation of protein homooligomerization	0.297992	2	-0.774815	-1.17799	14159	CLU;RACK1
MF	GO:0003938	IMP dehydrogenase activity	0.298122	1	-0.849296	-1.13408	14982	IMPDH2
MF	GO:0017025	TBP-class protein binding	0.298304	9	0.524372	1.1522	17496	GTF2B;HNRNPF;PSMC1;PSMC2;PSMC3;PSMC5;PSMC6;RUVBL1;RUVBL2
MF	GO:0008080	N-acetyltransferase activity	0.298741	3	-0.704269	-1.19352	13618	NAA10;NAT10;SMARCE1
MF	GO:0005504	fatty acid binding	0.299472	1	0.85	1.13517	14919	FABP5
BP	GO:0043124	negative regulation of I-kappaB kinase/NF-kappaB signaling	0.299636	2	0.7761	1.14026	15729	GSTP1;STAT1
CC	GO:0000784	nuclear chromosome, telomeric region	0.299745	34	-0.331905	-1.09514	10812	ALYREF;APEX1;CBX3;CBX5;CDK1;DDB1;FEN1;H2AFY;HIST1H4H;HIST3H3;KDM1A;MCM2;MCM3;MCM4;MCM5;MCM6;MCM7;MSH2;NAT10;ORC2;PARP1;PCNA;PPP1CA;PPP1R10;PRKDC;RPA1;SMCHD1;SSB;TFIP11;THOC7;TP53BP1;UPF1;XRCC5;XRCC6
CC	GO:0005764	lysosome	0.300215	16	0.443535	1.13314	18259	CAPN2;CAT;CLTC;LAMP1;LARS;PON2;PPT1;PSAP;RAB14;RAB7A;SNCA;SNX1;SOD1;USP5;VPS26A;VPS35
CC	GO:0060170	ciliary membrane	0.301212	2	-0.773094	-1.17537	14312	GPI;SEPT2
BP	GO:0006296	nucleotide-excision repair, DNA incision, 5'-to lesion	0.301403	10	-0.474321	-1.13643	12349	CUL4A;DDB1;PARP1;PCNA;RBX1;RFC1;RFC3;RFC4;RPA1;UBB
BP	GO:0033683	nucleotide-excision repair, DNA incision	0.301403	10	-0.474321	-1.13643	12349	CUL4A;DDB1;PARP1;PCNA;RBX1;RFC1;RFC3;RFC4;RPA1;UBB
BP	GO:0043330	response to exogenous dsRNA	0.301878	3	-0.702705	-1.19087	13761	DDX1;DDX21;SLC3A2
CC	GO:0002177	manchette	0.302075	2	-0.77308	-1.17535	14353	ACTR1A;RAN
CC	GO:0030137	COPI-coated vesicle	0.302075	2	-0.77308	-1.17535	14353	ACTR1A;TMED10
BP	GO:0001842	neural fold formation	0.30234	1	-0.847183	-1.13126	15194	CFL1
BP	GO:0030010	establishment of cell polarity	0.30234	1	-0.847183	-1.13126	15194	CFL1
BP	GO:0000479	endonucleolytic cleavage of tricistronic rRNA transcript (SSU-rRNA, 5.8S rRNA, LSU-rRNA)	0.302812	2	-0.772417	-1.17434	14388	BMS1;RCL1
BP	GO:0007219	Notch signaling pathway	0.303451	4	0.661541	1.15633	16907	SNW1;SPEN;UBB;YBX1
BP	GO:0051383	kinetochore organization	0.304246	2	0.773935	1.13708	15971	SMC2;SMC4
CC	GO:0000347	THO complex	0.305106	1	-0.845775	-1.12937	15333	THOC7
CC	GO:0000445	THO complex part of transcription export complex	0.305106	1	-0.845775	-1.12937	15333	THOC7
BP	GO:0032873	negative regulation of stress-activated MAPK cascade	0.305148	2	-0.771463	-1.17289	14499	GSTP1;QARS
BP	GO:0030163	protein catabolic process	0.305277	3	0.710464	1.14932	16614	PPT1;TRAF2;UCHL3
BP	GO:0007015	actin filament organization	0.305439	9	-0.48874	-1.13537	12628	ACTN1;ALDOA;CTNNA1;DBN1;NCK1;TMSB4X;TPM1;TPM3;TPM4
CC	GO:0101003	ficolin-1-rich granule membrane	0.30616	7	0.561483	1.14864	17692	CD55;COPB1;DIAPH1;LAMP1;RAC1;SERPINB6;UBR4
CC	GO:0032044	DSIF complex	0.306297	1	0.846479	1.13047	15259	SUPT5H
BP	GO:0032785	negative regulation of DNA-templated transcription, elongation	0.306297	1	0.846479	1.13047	15259	SUPT5H
CC	GO:0005859	muscle myosin complex	0.306379	1	-0.84507	-1.12843	15397	MYL1
BP	GO:0016579	protein deubiquitination	0.30661	47	0.340335	1.10004	20173	ACTB;ADRM1;CDK1;EIF3F;HCFC1;OTUB1;PSMA1;PSMA3;PSMA4;PSMA5;PSMA6;PSMA7;PSMB1;PSMB2;PSMB4;PSMB5;PSMB6;PSMC1;PSMC2;PSMC3;PSMC5;PSMC6;PSMD1;PSMD11;PSMD12;PSMD13;PSMD14;PSMD2;PSMD3;PSMD4;PSMD6;PSME1;RAD23A;RAD23B;RUVBL1;SNX3;TRAF2;TRIM25;UBB;UCHL3;UCHL5;USP39;USP48;USP5;USP8;VCP;YY1
BP	GO:1901223	negative regulation of NIK/NF-kappaB signaling	0.306831	2	-0.770662	-1.17167	14579	CPNE1;TMSB4X
MF	GO:0003747	translation release factor activity	0.307931	1	-0.844366	-1.12749	15475	ETF1
CC	GO:0005886	plasma membrane	0.308124	230	0.263992	1.06643	24575	ABCC1;ACIN1;ACLY;ACTB;ACTG1;ACTN1;ADD3;ADRM1;ADSS;AGTRAP;AHNAK;AHNAK2;AIP;AKAP12;ALPL;ANPEP;ANXA1;ANXA2;ANXA3;AP2A1;AP2B1;ARF5;ARHGAP17;ASPH;ATIC;ATP1A1;ATP2B4;ATP6V1G1;ATXN10;B2M;BASP1;BLVRB;BSG;BST2;CA9;CALD1;CALM3;CAP1;CAPN2;CASP4;CAT;CC2D1A;CCT3;CD109;CD44;CD55;CD9;CD99;CDV3;CEP170;CHMP4A;CIZ1;CKAP4;CKAP5;CLIC1;CLNS1A;CLTA;CLTC;COA6;COPB1;CPNE1;CRTC1;CSDE1;CTNNA1;CTTN;DAB2;DBN1;DBNL;DDOST;DIA…
BP	GO:0030097	hemopoiesis	0.30859	3	-0.699008	-1.18461	14067	CIAPIN1;CRIP2;CUL4A
CC	GO:0005791	rough endoplasmic reticulum	0.309058	14	-0.423918	-1.1181	12340	CANX;CCDC47;CKAP4;HM13;NUCB1;RAB14;RPL18;RPL4;RPL6;RPN1;RPN2;RPS21;RPS23;SNCA
BP	GO:0034101	erythrocyte homeostasis	0.309123	4	0.659027	1.15194	17223	GPI;PRDX1;RPS17;RPS24
BP	GO:0001657	ureteric bud development	0.309247	1	0.84507	1.12859	15406	CAT
MF	GO:0004096	catalase activity	0.309247	1	0.84507	1.12859	15406	CAT
BP	GO:0009642	response to light intensity	0.309247	1	0.84507	1.12859	15406	CAT
BP	GO:0010193	response to ozone	0.309247	1	0.84507	1.12859	15406	CAT
BP	GO:0014854	response to inactivity	0.309247	1	0.84507	1.12859	15406	CAT
BP	GO:0020027	hemoglobin metabolic process	0.309247	1	0.84507	1.12859	15406	CAT
BP	GO:0033189	response to vitamin A	0.309247	1	0.84507	1.12859	15406	CAT
BP	GO:0055093	response to hyperoxia	0.309247	1	0.84507	1.12859	15406	CAT
BP	GO:0070542	response to fatty acid	0.309247	1	0.84507	1.12859	15406	CAT
BP	GO:0001501	skeletal system development	0.3093	6	0.586178	1.14947	17733	ALPL;PAPSS1;PRDX1;RPL38;TCOF1;WDR5
BP	GO:0071243	cellular response to arsenic-containing substance	0.309301	3	0.708745	1.14654	16833	DDX3X;GSTO1;PPIF
BP	GO:0006999	nuclear pore organization	0.309446	4	0.658888	1.15169	17241	NUP35;NUP54;NUP98;TPR
BP	GO:0010460	positive regulation of heart rate	0.309463	1	-0.843662	-1.12655	15552	ATP2A2
BP	GO:0010882	regulation of cardiac muscle contraction by calcium ion signaling	0.309463	1	-0.843662	-1.12655	15552	ATP2A2
BP	GO:0032470	positive regulation of endoplasmic reticulum calcium ion concentration	0.309463	1	-0.843662	-1.12655	15552	ATP2A2
BP	GO:0033292	T-tubule organization	0.309463	1	-0.843662	-1.12655	15552	ATP2A2
BP	GO:0070296	sarcoplasmic reticulum calcium ion transport	0.309463	1	-0.843662	-1.12655	15552	ATP2A2
BP	GO:0086036	regulation of cardiac muscle cell membrane potential	0.309463	1	-0.843662	-1.12655	15552	ATP2A2
CC	GO:0097470	ribbon synapse	0.309463	1	-0.843662	-1.12655	15552	ATP2A2
BP	GO:0098909	regulation of cardiac muscle cell action potential involved in regulation of contraction	0.309463	1	-0.843662	-1.12655	15552	ATP2A2
BP	GO:1903233	regulation of calcium ion-dependent exocytosis of neurotransmitter	0.309463	1	-0.843662	-1.12655	15552	ATP2A2
BP	GO:0051028	mRNA transport	0.309693	11	0.489319	1.1357	18387	AHCTF1;DHX9;FMR1;G3BP2;HNRNPA1;IGF2BP1;IGF2BP3;KHSRP;LRPPRC;XPO1;XPO7
BP	GO:0006820	anion transport	0.30984	2	-0.769098	-1.1693	14722	VDAC1;VDAC2
BP	GO:0003360	brainstem development	0.310189	2	0.77167	1.13375	16283	ATIC;GART
BP	GO:0046654	tetrahydrofolate biosynthetic process	0.310189	2	0.77167	1.13375	16283	ATIC;GART
BP	GO:1990138	neuron projection extension	0.310619	2	-0.768851	-1.16892	14759	CPNE1;IQGAP1
MF	GO:0004449	isocitrate dehydrogenase (NAD+) activity	0.310732	1	0.844366	1.12765	15480	IDH3B
BP	GO:0060271	cilium assembly	0.310995	10	-0.470571	-1.12744	12742	ACTR2;ATP6V0D1;ATXN10;EHD1;FLNA;PARVA;RAB8A;SEPT2;SEPT7;WDR5
BP	GO:0009437	carnitine metabolic process	0.311154	1	-0.842958	-1.12561	15637	CPT1A
BP	GO:0032000	positive regulation of fatty acid beta-oxidation	0.311154	1	-0.842958	-1.12561	15637	CPT1A
MF	GO:1990698	palmitoleoyltransferase activity	0.311154	1	-0.842958	-1.12561	15637	CPT1A
BP	GO:0007165	signal transduction	0.311551	63	0.319869	1.09024	21091	AKAP8;ANPEP;ANXA1;ANXA5;APPL1;ARHGAP17;CAP1;CC2D1A;CLIC1;COPS3;CORO1C;CRABP2;DNM2;DPYSL2;EEF1D;FLNB;GAPVD1;GDI2;GNAI2;GNB1;GTF2I;HDGF;HINT1;HNRNPK;HSP90AA1;IMPA1;IQGAP1;ITPR1;JUP;KHDRBS1;LGALS1;MAP2K1;MTA1;MX1;NAE1;NAMPT;NPM1;NR3C1;PAK2;PDAP1;PDIA3;PGAM5;PHB;PLAA;PPFIA1;PPP1R12A;RANBP1;RANGAP1;S100A11;S100A6;SFN;SH3GL1;STAT3;STMN1;TFG;TLE3;TMED1;TRAF2;TXN;VAPA;YARS;YWHAZ;ZYX
CC	GO:0031095	platelet dense tubular network membrane	0.311689	3	0.707453	1.14445	16963	ATP2A2;EHD1;ITPR1
BP	GO:0008154	actin polymerization or depolymerization	0.312227	2	0.770631	1.13222	16390	CAP1;DSTN
BP	GO:0007017	microtubule-based process	0.312284	9	-0.485613	-1.12811	12911	EML4;PAFAH1B1;TUBA1C;TUBA4A;TUBB;TUBB2A;TUBB3;TUBB4B;TUBB6
BP	GO:0045199	maintenance of epithelial cell apical/basal polarity	0.312682	2	-0.767675	-1.16713	14857	PDCD6IP;WDR1
MF	GO:0019215	intermediate filament binding	0.314776	3	-0.695607	-1.17884	14349	EPPK1;NES;NME1
BP	GO:0032933	SREBP signaling pathway	0.314776	3	0.705924	1.14198	17131	EIF2A;ERLIN1;ERLIN2
CC	GO:0005654	nucleoplasm	0.315109	511	0.245985	1.05221	28016	ABCF1;ACBD5;ACIN1;ACLY;ACOT7;ACTB;ADAR;ADD3;ADRM1;AGTRAP;AHCTF1;AIP;AKAP8;AKR1B1;ALDH1B1;ALYREF;ANLN;ANP32A;ANXA1;ANXA11;APEX1;AQR;ARID1A;ATF1;ATP2A2;BAZ1B;BCLAF1;BLVRB;BMS1;BOP1;BRD4;BUB3;BUD23;BYSL;CACYBP;CAD;CAPG;CBX3;CBX5;CCAR1;CCAR2;CCT4;CCT8;CD3EAP;CDC5L;CDCA2;CDK1;CDK12;CDKN2AIP;CELF1;CHD4;CHTOP;CIAPIN1;CIZ1;CLINT1;CLNS1A;CLPX;COPE;COPS3;CPNE1;CPSF6;CPSF7;CPT2;CRABP2;CRTC1;CSE1L;CSTF2;CSTF…
MF	GO:0051721	protein phosphatase 2A binding	0.315542	2	0.76888	1.12965	16564	ENSA;STAT1
BP	GO:0003009	skeletal muscle contraction	0.316272	1	0.841549	1.12388	15756	EEF2
BP	GO:0014009	glial cell proliferation	0.316272	1	0.841549	1.12388	15756	EEF2
BP	GO:0017183	peptidyl-diphthamide biosynthetic process from peptidyl-histidine	0.316272	1	0.841549	1.12388	15756	EEF2
BP	GO:0035914	skeletal muscle cell differentiation	0.316272	1	0.841549	1.12388	15756	EEF2
BP	GO:0051593	response to folic acid	0.316272	1	0.841549	1.12388	15756	EEF2
CC	GO:0016272	prefoldin complex	0.316481	4	0.655791	1.14628	17633	PFDN1;PFDN2;PFDN4;PFDN5
BP	GO:0048597	post-embryonic camera-type eye morphogenesis	0.316913	2	0.768416	1.12897	16636	BAX;HMGN1
BP	GO:0022904	respiratory electron transport chain	0.318961	5	0.614356	1.14379	18056	ETFA;ETFB;MYBBP1A;NDUFAF2;SDHA
BP	GO:0006930	substrate-dependent cell migration, cell extension	0.319163	3	-0.693317	-1.17496	14549	CTTN;NCK1;SHTN1
MF	GO:0003700	DNA binding transcription factor activity	0.319235	32	0.367314	1.09888	20318	ATF1;DRAP1;FUBP1;GATAD2A;GATAD2B;GOLGB1;GTF2I;HCFC1;HMGA1;HMGB1;HMGB2;HNRNPAB;MAX;MTA1;MTA2;NR3C1;PA2G4;PFDN1;SIN3A;SP1;STAT1;STAT3;TARDBP;TFAM;TRIM25;TRIM28;YBX1;YBX3;YY1;ZGPAT;ZNF207;ZRANB2
BP	GO:0006550	isoleucine catabolic process	0.319253	1	-0.838732	-1.11997	16044	ACAT1
MF	GO:0016830	carbon-carbon lyase activity	0.319253	1	-0.838732	-1.11997	16044	ACAT1
BP	GO:0046356	acetyl-CoA catabolic process	0.319253	1	-0.838732	-1.11997	16044	ACAT1
BP	GO:0046951	ketone body biosynthetic process	0.319253	1	-0.838732	-1.11997	16044	ACAT1
BP	GO:0006289	nucleotide-excision repair	0.319365	4	-0.636574	-1.16957	14144	DDB1;RAD23A;RAD23B;RPA1
BP	GO:0090161	Golgi ribbon formation	0.319492	3	-0.693178	-1.17473	14564	GOLGA2;GOLPH3;PRMT5
MF	GO:0004601	peroxidase activity	0.319945	4	0.6542	1.1435	17826	GPX8;PRDX1;PRDX5;TXNDC17
MF	GO:0030544	Hsp70 protein binding	0.319983	11	0.485319	1.12641	18998	BAX;CDK1;DNAJA1;DNAJB1;DNAJC8;FKBP1A;PPID;RPS3;SNCA;ST13;STIP1
CC	GO:0032797	SMN complex	0.32016	4	0.654199	1.1435	17838	DDX20;FMR1;GEMIN5;STRAP
CC	GO:0046540	U4/U6 x U5 tri-snRNP complex	0.321499	11	0.484754	1.1251	19088	EFTUD2;LSM5;PRPF3;PRPF31;PRPF4;PRPF6;PRPF8;SART1;SNRNP200;SNRPD2;SNU13
MF	GO:0050750	low-density lipoprotein particle receptor binding	0.322093	6	-0.551815	-1.14091	13744	AP2A1;CLTC;CLU;DNAJA1;HSP90B1;MESD
MF	GO:0045155	electron transporter, transferring electrons from CoQH2-cytochrome c reductase complex and cytochrome c oxidase complex activity	0.322138	1	-0.837324	-1.11809	16189	CYCS
CC	GO:0070469	respiratory chain	0.322138	1	-0.837324	-1.11809	16189	CYCS
BP	GO:0042493	response to drug	0.32228	31	-0.335156	-1.08307	11769	ABCC1;ABCD3;ATP1A1;B2M;CA9;CALR;CPT1A;CTPS1;ENO3;GNAS;HADH;HADHA;HMGB2;HMGCS1;ITGA2;JUNB;LGALS1;MCM7;MYO6;PDE3A;PFAS;RPN2;S100A10;SOD1;SRP14;SRP68;SRP72;TOP1;UQCRFS1;XPO1;XRCC5
BP	GO:0006335	DNA replication-dependent nucleosome assembly	0.322563	3	-0.691197	-1.17137	14704	HIST1H4H;NASP;RBBP4
BP	GO:0006336	DNA replication-independent nucleosome assembly	0.322563	3	-0.691197	-1.17137	14704	HIST1H4H;NASP;RBBP4
	GO:0042993	obsolete positive regulation of transcription factor import into nucleus	0.323014	2	-0.762509	-1.15928	15348	FLNA;TRIM28
MF	GO:0004791	thioredoxin-disulfide reductase activity	0.323016	1	0.838028	1.11918	16092	TXN
BP	GO:0006662	glycerol ether metabolic process	0.323016	1	0.838028	1.11918	16092	TXN
BP	GO:0030091	protein repair	0.323016	1	0.838028	1.11918	16092	TXN
BP	GO:0033158	regulation of protein import into nucleus, translocation	0.323016	1	0.838028	1.11918	16092	TXN
MF	GO:0015137	citrate transmembrane transporter activity	0.32363	1	-0.83662	-1.11715	16264	SLC25A1
BP	GO:0046626	regulation of insulin receptor signaling pathway	0.324341	1	0.837324	1.11824	16158	NUCKS1
BP	GO:0046628	positive regulation of insulin receptor signaling pathway	0.324341	1	0.837324	1.11824	16158	NUCKS1
MF	GO:0016435	rRNA (guanine) methyltransferase activity	0.325414	3	0.701235	1.13439	17710	BUD23;FTSJ3;TRMT112
CC	GO:0036064	ciliary basal body	0.325722	3	-0.689471	-1.16844	14848	EZR;RAB8A;WDR5
BP	GO:0009987	cellular process	0.326197	1	-0.835211	-1.11527	16393	TUBB
MF	GO:0003714	transcription corepressor activity	0.326307	23	-0.361607	-1.08646	12336	APEX1;BASP1;CCAR1;DRAP1;HNRNPU;JUNB;MTA1;MYBBP1A;PAWR;PFDN5;PRMT5;RBFOX2;RUVBL2;SAP18;SF1;SNW1;SRSF2;TBL1XR1;TRIM28;YAP1;YBX3;YWHAB;YY1
CC	GO:0032580	Golgi cisterna membrane	0.326409	4	-0.633002	-1.16301	14456	BCAP31;GOLGA2;GOLPH3;NUCB1
BP	GO:0006207	'de novo' pyrimidine nucleobase biosynthetic process	0.326974	4	-0.632419	-1.16194	14481	CAD;CMPK1;CPS1;DHODH
CC	GO:1904813	ficolin-1-rich granule lumen	0.327499	53	0.327363	1.08139	21777	ACLY;ACTR1B;ACTR2;ALDOA;ALDOC;APEH;ARPC5;CAT;CCT8;COTL1;CSTB;DBNL;DDX3X;EEF1A1;EEF2;FTH1;GPI;GSTP1;GYG1;HMGB1;HSP90AA1;HSP90AB1;HSPA1A;HSPA6;HSPA8;HUWE1;IDH1;ILF2;IMPDH2;JUP;KPNB1;LTA4H;PDAP1;PGAM1;PGM1;PKM;PPIA;PRDX4;PSMA5;PSMB1;PSMC2;PSMC3;PSMD11;PSMD12;PSMD13;PSMD14;PSMD2;PSMD3;PSMD6;SRP14;VCL;VCP;XRCC6
MF	GO:0004030	aldehyde dehydrogenase [NAD(P)+] activity	0.3276	2	0.763491	1.12173	17197	ALDH2;ALDH3A2
BP	GO:0048678	response to axon injury	0.327712	7	-0.519857	-1.12534	13834	ARF4;BAX;CDK1;LGALS1;MAX;RANGAP1;SOD1
MF	GO:0098505	G-rich strand telomeric DNA binding	0.32774	3	-0.688495	-1.16679	14940	HNRNPA1;HNRNPA2B1;RPA1
BP	GO:0072201	negative regulation of mesenchymal cell proliferation	0.327809	1	-0.834507	-1.11433	16474	LMNA
BP	GO:1900180	regulation of protein localization to nucleus	0.327809	1	-0.834507	-1.11433	16474	LMNA
CC	GO:0030666	endocytic vesicle membrane	0.328064	5	-0.584316	-1.14395	14236	AP2A1;AP2B1;CD9;DNM2;UBB
BP	GO:0098586	cellular response to virus	0.328416	4	0.650505	1.13704	18298	ADAR;FMR1;GBF1;RRP1B
BP	GO:0072422	signal transduction involved in DNA damage checkpoint	0.328819	2	0.762863	1.12081	17261	CDC5L;PRPF19
CC	GO:0005761	mitochondrial ribosome	0.328877	1	0.835211	1.11542	16384	MRPL49
CC	GO:0002080	acrosomal membrane	0.329221	1	-0.833803	-1.11339	16545	BSG
BP	GO:0046689	response to mercury ion	0.329221	1	-0.833803	-1.11339	16545	BSG
CC	GO:0001772	immunological synapse	0.330067	4	-0.630621	-1.15864	14618	EZR;MYH9;PDCD6IP;STOML2
MF	GO:0001103	RNA polymerase II repressing transcription factor binding	0.330554	7	-0.518637	-1.1227	13954	CHD4;MTA1;MTA2;SIN3A;SP1;STAT3;TCERG1
CC	GO:0000151	ubiquitin ligase complex	0.331202	10	-0.461964	-1.10682	13570	DNAJA1;HSPA1A;HSPA8;LMO7;RNF20;SUGT1;TRAF2;UBE2L3;UBE2N;UBE2V1
BP	GO:0002009	morphogenesis of an epithelium	0.331381	3	-0.686699	-1.16375	15106	CA9;SERPINB5;VCL
MF	GO:0004869	cysteine-type endopeptidase inhibitor activity	0.33227	1	0.833803	1.11354	16553	CSTB
BP	GO:0010466	negative regulation of peptidase activity	0.33227	1	0.833803	1.11354	16553	CSTB
CC	GO:0032391	photoreceptor connecting cilium	0.332325	1	-0.832394	-1.11151	16701	SEPT2
MF	GO:0032794	GTPase activating protein binding	0.332379	2	-0.758151	-1.15265	15793	GAPVD1;TUBB
BP	GO:1905259	negative regulation of nitrosative stress-induced intrinsic apoptotic signaling pathway	0.332724	2	0.761072	1.11818	17466	DNAJA1;PARK7
BP	GO:0046716	muscle cell cellular homeostasis	0.333058	3	0.697934	1.12905	18126	ALDOA;PFKM;SOD1
BP	GO:0035987	endodermal cell differentiation	0.333333	3	0.697842	1.1289	18141	FN1;ITGA5;LAMB1
BP	GO:0051012	microtubule sliding	0.334295	1	-0.83169	-1.11057	16800	MAP4
BP	GO:0051294	establishment of spindle orientation	0.334295	1	-0.83169	-1.11057	16800	MAP4
BP	GO:0006695	cholesterol biosynthetic process	0.334643	12	0.468244	1.11142	19928	ACAA2;ACAT2;ACLY;CYB5R3;FDFT1;FDPS;G6PD;HMGCS1;IDI1;LBR;LSS;NSDHL
BP	GO:0001654	eye development	0.3352	1	0.832394	1.11166	16699	RAB18
BP	GO:0031167	rRNA methylation	0.335379	4	0.647302	1.13144	18686	BUD23;FBL;FTSJ3;TRMT112
MF	GO:0008266	poly(U) RNA binding	0.335474	10	0.493225	1.11566	19801	DAZAP1;FMR1;HNRNPC;HNRNPH1;KHDRBS1;MSI2;PABPC1;PABPC4;PNPT1;SSB
CC	GO:0016528	sarcoplasm	0.335668	1	-0.830986	-1.10963	16869	PLEC
BP	GO:0031581	hemidesmosome assembly	0.335668	1	-0.830986	-1.10963	16869	PLEC
BP	GO:0010719	negative regulation of epithelial to mesenchymal transition	0.336605	1	0.83169	1.11072	16769	STRAP
BP	GO:0030277	maintenance of gastrointestinal epithelium	0.336605	1	0.83169	1.11072	16769	STRAP
BP	GO:0060394	negative regulation of pathway-restricted SMAD protein phosphorylation	0.336605	1	0.83169	1.11072	16769	STRAP
MF	GO:0017056	structural constituent of nuclear pore	0.337124	9	0.508165	1.11659	19773	NUP153;NUP155;NUP160;NUP205;NUP214;NUP54;NUP93;NUP98;TPR
MF	GO:0001530	lipopolysaccharide binding	0.337302	3	0.696414	1.12659	18357	HMGB1;HSPD1;PSMB4
MF	GO:0042054	histone methyltransferase activity	0.337325	2	-0.755462	-1.14856	16028	PRMT1;SUZ12
BP	GO:0045814	negative regulation of gene expression, epigenetic	0.337372	6	-0.543328	-1.12336	14396	DNMT1;H2AFY;HIST1H4H;RBBP4;RBBP7;SUZ12
CC	GO:0030864	cortical actin cytoskeleton	0.337618	9	0.508008	1.11625	19802	CAP1;CAPN2;CFL1;DSTN;EEF1A1;LASP1;MYADM;RDX;WDR1
BP	GO:0050999	regulation of nitric-oxide synthase activity	0.337677	3	-0.683286	-1.15796	15393	DNM2;HSP90AA1;NOSIP
BP	GO:0051016	barbed-end actin filament capping	0.337779	7	-0.51546	-1.11582	14259	CAPG;CAPZA1;CAPZA2;CAPZB;RDX;TWF1;TWF2
CC	GO:0034455	t-UTP complex	0.33799	1	0.830986	1.10978	16838	HEATR1
BP	GO:0045943	positive regulation of transcription by RNA polymerase I	0.33799	1	0.830986	1.10978	16838	HEATR1
MF	GO:0005547	phosphatidylinositol-3,4,5-trisphosphate binding	0.338076	2	0.758573	1.11451	17747	GBF1;IQGAP1
CC	GO:0016581	NuRD complex	0.338098	6	-0.542853	-1.12237	14427	APPL1;CHD4;GATAD2A;MTA2;RBBP4;RBBP7
BP	GO:2000483	negative regulation of interleukin-8 secretion	0.338134	2	0.758486	1.11438	17750	ANXA1;TMSB4X
MF	GO:0061608	nuclear import signal receptor activity	0.339008	4	-0.625643	-1.14949	15014	KPNA2;KPNA3;KPNA4;KPNA6
CC	GO:0008180	COP9 signalosome	0.33942	9	-0.474098	-1.10136	14033	BASP1;COPS3;EPB41L2;HSP90AB1;HSPA1A;HSPA5;HSPA6;MYH9;STOML2
BP	GO:0045541	negative regulation of cholesterol biosynthetic process	0.339599	3	0.695418	1.12498	18482	ERLIN1;ERLIN2;SOD1
BP	GO:0071560	cellular response to transforming growth factor beta stimulus	0.340135	4	0.645349	1.12803	18951	NR3C1;PDCD5;PDE3A;SNRNP70
BP	GO:0009790	embryo development	0.340344	1	-0.828873	-1.10681	17104	RAB14
CC	GO:0042175	nuclear outer membrane-endoplasmic reticulum membrane network	0.340344	1	-0.828873	-1.10681	17104	RAB14
BP	GO:0046907	intracellular transport	0.340344	1	-0.828873	-1.10681	17104	RAB14
BP	GO:2000435	negative regulation of protein neddylation	0.340524	2	-0.753724	-1.14592	16180	RPL11;RPL5
MF	GO:0008121	ubiquinol-cytochrome-c reductase activity	0.34084	1	0.829577	1.1079	16980	UQCRFS1
CC	GO:0090543	Flemming body	0.34113	4	-0.6245	-1.14739	15108	CAPG;IST1;KIF23;PDCD6IP
MF	GO:0044325	ion channel binding	0.341229	16	-0.396513	-1.08322	13368	ACTN1;ACTN4;CALM3;DIAPH1;FKBP1A;FLNA;FMR1;HSP90AB1;PRKCSH;S100A10;SH3GL1;VDAC1;YWHAE;YWHAH;YWHAQ;YWHAZ
MF	GO:0003730	mRNA 3'-UTR binding	0.341289	24	-0.353292	-1.07359	12868	CARHSP1;CCT5;CRYZ;DDX5;ELAVL1;FMR1;FXR1;GEMIN5;HNRNPA2B1;HNRNPC;HNRNPR;HNRNPU;IGF2BP1;IGF2BP3;LARP1;PABPC1;PARN;RNF20;RPL5;RPS7;RSL1D1;SERBP1;TARDBP;YBX3
BP	GO:0050775	positive regulation of dendrite morphogenesis	0.341637	1	-0.828169	-1.10587	17169	CAPRIN1
MF	GO:0003729	mRNA binding	0.342399	44	0.337051	1.07507	22408	CALR;CELF1;CLUH;CPSF6;CSTF2;CSTF2T;DENR;DHX9;EIF2A;EIF3A;EIF4A1;EIF4A3;EIF4G1;ELAVL1;FMR1;FXR1;G3BP1;G3BP2;HNRNPAB;IGF2BP1;LUC7L2;LUC7L3;MRPS7;NUP98;PABPC4;PARK7;PCBP1;RBFOX2;RBM25;RBM8A;RBMX;RPL13A;RPL35;RPL7;RPS13;RPS2;RPS3;RPS5;SF3B1;SNRNP70;SRSF1;SSB;SUPT5H;TPR
BP	GO:0032259	methylation	0.34262	4	-0.623679	-1.14588	15174	AHCY;CIAPIN1;GSTO1;TRMT112
BP	GO:0008340	determination of adult lifespan	0.342986	2	-0.752643	-1.14428	16297	MSH2;MSH6
BP	GO:0016446	somatic hypermutation of immunoglobulin genes	0.342986	2	-0.752643	-1.14428	16297	MSH2;MSH6
BP	GO:0016447	somatic recombination of immunoglobulin gene segments	0.342986	2	-0.752643	-1.14428	16297	MSH2;MSH6
MF	GO:0030983	mismatched DNA binding	0.342986	2	-0.752643	-1.14428	16297	MSH2;MSH6
MF	GO:0032137	guanine/thymine mispair binding	0.342986	2	-0.752643	-1.14428	16297	MSH2;MSH6
MF	GO:0032142	single guanine insertion binding	0.342986	2	-0.752643	-1.14428	16297	MSH2;MSH6
MF	GO:0032143	single thymine insertion binding	0.342986	2	-0.752643	-1.14428	16297	MSH2;MSH6
CC	GO:0032301	MutSalpha complex	0.342986	2	-0.752643	-1.14428	16297	MSH2;MSH6
BP	GO:0045190	isotype switching	0.342986	2	-0.752643	-1.14428	16297	MSH2;MSH6
BP	GO:0045910	negative regulation of DNA recombination	0.342986	2	-0.752643	-1.14428	16297	MSH2;MSH6
BP	GO:0008206	bile acid metabolic process	0.343189	1	-0.827465	-1.10493	17247	ACAA1
MF	GO:0016401	palmitoyl-CoA oxidase activity	0.343189	1	-0.827465	-1.10493	17247	ACAA1
BP	GO:0000460	maturation of 5.8S rRNA	0.34341	2	0.756166	1.11097	18027	EIF6;RPF1
BP	GO:0010629	negative regulation of gene expression	0.343455	14	0.445981	1.10034	20631	ADNP;CPNE1;ERP29;MAP2K1;MYADM;NME1;PARK7;PC;PDCD10;PTRH2;RACK1;TARDBP;VPS35;YY1
BP	GO:0071347	cellular response to interleukin-1	0.343456	4	-0.623122	-1.14486	15211	OTUB1;RBMX;UPF1;YY1
BP	GO:0042789	mRNA transcription by RNA polymerase II	0.343491	2	-0.752178	-1.14357	16321	FLNA;STAT3
CC	GO:0033503	HULC complex	0.344012	1	0.828169	1.10601	17138	RNF20
BP	GO:2001168	positive regulation of histone H2B ubiquitination	0.344012	1	0.828169	1.10601	17138	RNF20
MF	GO:0043565	sequence-specific DNA binding	0.344175	17	0.422042	1.09393	20973	CDC5L;CHCHD2;EDF1;GATAD2A;GOLGB1;HNRNPAB;LONP1;MTPN;MYBBP1A;RFC1;SAFB;SAFB2;SLTM;SP1;TFAM;TRIM28;ZGPAT
MF	GO:0031748	D1 dopamine receptor binding	0.344291	2	-0.751938	-1.14321	16359	GNAS;VPS35
BP	GO:0032463	negative regulation of protein homooligomerization	0.344291	2	-0.751938	-1.14321	16359	CLU;VPS35
BP	GO:0090141	positive regulation of mitochondrial fission	0.344291	2	-0.751938	-1.14321	16359	DNM1L;VPS35
CC	GO:0099073	mitochondrion-derived vesicle	0.344291	2	-0.751938	-1.14321	16359	DNM1L;VPS35
BP	GO:0034599	cellular response to oxidative stress	0.344473	25	0.382676	1.08525	21490	ATP2A2;CAT;CYCS;ERO1A;G6PD;GPX8;GSR;GSTP1;HSPA1A;LONP1;P4HB;PARK7;PARP1;PNPT1;PRDX1;PRDX2;PRDX5;PRDX6;PYCR1;PYCR2;SLC25A24;SNCA;SOD1;SOD2;TXN
BP	GO:0048672	positive regulation of collateral sprouting	0.344627	2	-0.751621	-1.14272	16375	CRABP2;IST1
MF	GO:0004743	pyruvate kinase activity	0.345236	1	0.827465	1.10507	17199	PKM
BP	GO:0009629	response to gravity	0.345236	1	0.827465	1.10507	17199	PKM
BP	GO:0042866	pyruvate biosynthetic process	0.345236	1	0.827465	1.10507	17199	PKM
MF	GO:0070324	thyroid hormone binding	0.345236	1	0.827465	1.10507	17199	PKM
CC	GO:0097038	perinuclear endoplasmic reticulum	0.345677	2	0.754903	1.10912	18146	BCAP31;CAPN2
MF	GO:0003777	microtubule motor activity	0.345845	10	-0.455922	-1.09234	14170	DYNC1I2;DYNLRB1;KIF23;KIF2C;KIF5B;KIFC1;MYH9;MYO1E;MYO6;SMC3
BP	GO:0030238	male sex determination	0.346015	1	-0.826056	-1.10304	17389	SF1
[truncated: 3,454 more rows]
