# Supplementary material for: Dynamic rewiring of the human interactome by interferon signaling
Source: Genome Biol. 2020 Jun 15;21:140. doi: 10.1186/s13059-020-02050-y (PMC7294662; doi:10.1186/s13059-020-02050-y)
Supplement: Supplementary file 12 — Additional file 12. Label-free proteomics of IFN-stimulated cells treated with siRNAs targeting RPL28, RPS26, RPS28, or control siRNAs. [file 13059_2020_2050_MOESM12_ESM.xlsx]

## Sheet: Protein abundance, RPL28
Gene name	LFQ intensity siFluc 1	LFQ intensity siFluc 2	LFQ intensity siFluc 3	LFQ intensity siFluc 4	LFQ intensity siRpL28 1	LFQ intensity siRpL28 2	LFQ intensity siRpL28 3	LFQ intensity siRpL28 4
PPIAL4H			10697					267890
RBM47						345.04
UBA6	256980	359150	128020	340520	356650	360660	675280	452340
ESYT2	358050	1349900	119220	655660	186670	797650	895760	614070
MED19			12846				101720	82497
SHTN1	35309	205340	125570	34574	80161	218260	27321	189260
ILVBL	594120	908880	285320	413430	837750	879110	455240	605200
SH3PXD2B		15268			3592.7		37737	57858
DENND3							6203.2
VWA8		172240		128230			134430
SBNO1	4343	159300	110550	29861
GTPBP10		114730				83332	109970
POTEF
TMEM189		11738					70049	30985
TRAPPC13				17273
CNOT1	371700	447690	273290	238610	241630	391760	331890	360140
PGP	249640	153880	218980	243890	251710	138020	82476	196030
C5orf51	18318		96562		155450	34561	185080	143700
GGT1	109700	860340	8745.7	153750
SMCHD1	126830	64805	69436	89870	107780	134220	119000	126340
METTL15						51705	39142
TTLL13P
POM121C
SNRPG	816180	590900	600170		733730	633020	187650	491810
EIF3CL	1830400	683560	1084800	1019400	1184100	794290	1428500	922450
NACA	2297400	2609100	3456600	2606800	3442200	2640500	2623400	3684800
C11orf98					55419	127440	115160	87516
SLC35A4
DNASE2		129590	88334		103450
AGPS	1191500	1087000	1004800	1140100	1515900	910250	956820	790140
KIF2A	68006		73666	85528	37437
DDX39A	4537400	6150400	3761900	4046500	4280000	4559900	5011400	3471800
PDLIM1	1280200	850390	1182700	1615600	1755600	1364600	1119000	1464400
ACOT7	222580	634590	499530	225210	110260	563950	599940	340440
MYO1C	1152800	1953500	1489500	2495400	1136500	1332100	1189000	1738300
SNAP23								94652
AIP	505780	586810	1032000	379300	607730	633990	678570	655240
GTPBP1	370900	1163600	316780	810560	350290	105950	247090	312830
STXBP3
AP3B1	550240	345050	283630	283540	175930	335860	258570	172410
NDUFS8	87422	181100	317750	129780	46372	141470	159180	330630
TNFRSF10A	91574	20288					67904
PSMD11	2305600	2113200	2196800	2593800	2669300	2435900	2251900	1846600
PSMD12	867470	1050900	577470	548630	1134700	1121200	855790	1259700
PSMD9		90501	577480	50075	544880	248750	116780	111370
ATOX1	105000		206730	244300	82869	296360	392750	32418
CBX4
PGRMC1	248480	385800	570820	636840		249100		436350
SUPT5H	160180	39155	195850	169140	247640	379370	340300	41718
TAF4
DFFA	576130	366850	458930	148900	676130	860980	775910	651740
HIP1	307110	328180	472330	589210	109940	267430	199100	9137
CLIC1	14010000	8689800	11469000	11619000	13085000	5958400	4675300	6024500
EIF3F	1290100	125310	1024900	1127100	1583700	1029400	280750	418980
PDHX		525950
WASL	666.07	10501	61389	94417	48881	5418.5	232100
IPO5	8070400	5883200	8822800	8192300	9.1826e+06	10574000	10176000	8.889e+06
POLRMT	209230	463160	197220	177560	34053	142840	142270	137120
SAP18	74103		534050	26130	345650	334470	703630	279740
IGF2BP3	4116000	6287600	3663700	5497400	2813600	5456800	4411600	3904200
DNM1L	1740700	1899100	1849600	1404400	1305100	1395300	1966200	1736100
RTCA		203530	96905	157320	95875	177390	164740	157270
IFRD1	185930							31023
PIK3R2		141330	1419.9	114010		106850	117070
GOLIM4	337550	99822	294770	123130	274630	310830	225430	218940
AGRN		144330	6405.6	3104.5	10144	4816.8	116180	61370
PLOD2					40455			147410
MEIS1
NDUFA4	35234		64410	314340		77634		85491
PSMD14	199070	163560	381530	607920	700010	679540	694000	288820
ZNF593	22912	199700	9042.8	44451	78069		309920	104070
BIN1	61492	126550	319180	143100	346600	587670	558000	374980
KPNA3	1324200	1242400	1509200	1424000	1345600	1524100	1765300	1393600
VWA5A		14470
PES1	654840	133980	760970	796800	437170	783940	1271500	982860
SDCBP	493830	383810	470430	348130	637700	712350	380310	751980
MPHOSPH10	562430	944600	677710	539720	240440	1149600	1351400	825010
NOP56	1321600	2335800	1224400	1122100	899120	816220	1473300	1349100
DDX3X	8.717e+06	5640000	5522400	6187400	6665900	3586300	5196200	5509600
PODXL	270270		258970
CYR61
PIR	124540	169090	394830	246160	214800	222550	348210	98784
KPNA4	933790	631750	927710	1305500	828770	1267600	1104200	1197500
PPP6C		138050						73112
PIK3C2B
MAN2B1
UBE2C	471190	465490	364210	522260		304220
PDXK	1938600	2222700	1813800	2104500	1471600	2826000	2507500	2523400
SCD			224460		437220
ARID1A	148260	201400	87113	50759	13179	62808	65381	76436
TXNDC9	129180	72365	109790	126760	129400	150790	186170	170060
COX7A2L	136530	167020	6185.8	197140				192980
NDUFAB1	1102000		873970	1258800	1096000	1051000	957020	1281700
UBFD1	150680	135530	41287		172070	211160	150150	101170
DYNC1I1	41067			224430
CIT		275850					239350
COPE	2050500	2405800	2113800	1313200	2848000	2307200	2188300	2746200
AP3D1		474960	238760			151650	97628	105260
CCS					153310	247330	216110	171390
ABLIM1		24296						10488
CHD1	336420		128940	154950	5411.8			36991
GOSR2	60499	50722		18294		4746.2		4951.9
TOR1A					161070			184330
TOR1B	188980	266180	134050	196320	104190	163520	217060	131270
ADAM10	102060	15031		106590	34793	52788	17690	26497
TRDMT1
APAF1							29906
ACOT8	180600		138940	141110	112710	58563
CDIPT	52661				59888
PDCD5	277450	165710	256280	667070	483110	376930	362700	693840
PRMT5	921600	1187400	637110	991010	534980	1380500	1022300	1084400
SLC9A3R1		177180	274050		274650	227080		301490
TNFRSF10B						14387		10304
TPP1	126030	166180	54426	54398	74302	178360	217480	103960
TCERG1	162910	543480	104160	368510	210150	144880	390880	306570
POLR3A		142340	72050			29005	32728
PSMA7	1865100	404000	1915400	1175000	1962600	1346200	457180	1656200
SCAMP3	337200	798260	338920	480400	6402.7	571200	173560	552140
IFIT3	178740	168520		158930	601420	603810	357720	306010
MGST3	795790	674990	605460	450370	714630	835710	470680	460500
GIPC1	39721		143860		70776		48262	104090
TIMM23	632550	143890	133460	611220	515700	94519	224490	101940
HAT1	2226000	1690300	1975700	1151700	1630100	1398300	801340	1792000
CASK			27650	44572
UQCRQ		5633.9	404960	401140		570520	510250
MYL12B	1855600	1362300	2555800	1497000	2466800	1839200	2446100	2902100
UQCR11			49500	3940.7			56371	62479
HGS						17399
AURKA	174150		155260	221350
RAB29	104010	6168.8		122250			8081.4
PPP1R12A	88062		334750	147090	617070	234760		288250
SLC27A2		28583				122910
GAK	17581	16504	28591				8937.7
HNRNPDL	6949600	3983100	10173000	5668300	10878000	4316900	3038800	4522800
XPO1	4359400	4351700	4838600	2853400	3766500	4036400	5490800	4628900
BTAF1							45473
ARHGEF10		112270	35940	78021	55428	192250	36485	172080
SPTBN2	182740	691840	345030	463720	137400	256900	310280	194100
SEC16A	1755500	2185400	1448900	1200100	1669700	1710600	1456800	2075000
SEC16A.1
PLXNB2	370520	467410	386440	264200	205670	273050	479200	423970
U2SURP	942770	1468600	246290	558680	679410	587260	645300	1310700
SYNM				35797
PFAS	3084900	3494200	2917000	3231700	3457400	3641600	4044500	3375100
ANKRD28		233140	119100	31598	107270	226230	102570	173890
KIAA0391		135490	54001	234540				95797
CHUK	12164	51845				120150	178110
LSM1	177440		155180	161440	158540	187920	154940
NPC1	241100	440810	225750	282320		234140
DEGS1			62486	72589			113260	35603
SCAMP1	279990		325580	490330	139300	1165400	400830
SCAMP2		35274			14358	49748	58549	19921
ARPC1B	1138100	1371600	1048200	1257500	357580	1196000	451990	1364700
ARPC2	275900	551520	446100	316100	339650	584400	270820	235040
ARPC3	1023800	843460	1083000	996210	825610	822870	482100	459240
BET1	193510	256410	189780	139470	196980	208630	260030	154620
POLR1C	1053500	181390	1093400	781890	811660	380610	598370	363850
PGRMC2	128040	326280	372930	202170		85170		325990
PFDN6	507500	141120	611750	586410	379210	492170	151600	712290
WDR46		66358	68820		95061		113290
NKRF	110820	339330	122840	27847	52123	162310	243450	107980
GNPAT
LAMA5		9485.3		27187		4413.2	178190	186870
ACOX3		105280						41430
RER1							54918	2599.7
SURF4	2353300	1742000	2184000	1726800	2084000	2775200	3067200	1964500
SPTLC1	532950	323570	273070	158910	96792	319990	307310	116410
SPTLC2	186040			76747	54357	13531		123440
OGT	805160	319370	519340	519880	558280	540120	630090	622760
PMM2			240880	364800	209110	504770	709870	470230
POLR3G						49545
MID1	152450	229500	102350	34267			99749
HMGB3	517450	362750	245760	580720	262010	172760	278400	165590
PPM1G	173450	1602200	1233300	1785800	1161800	1557900	2723600	1390500
INPPL1	191920	718260	291890	232990	512820	480470	569280	418140
EIF3D	925090	1517400	1405600	1332400	878370	1987400	1663700	1124200
EIF3H	1250300	688320	473270	596710	1210300	2163600	1184700	930600
NVL	255300	192460	106990	201670	68367	181720	249020	243570
BCAT2	30000	183110	231700	297760	46911		121500	258940
YY2		2111.9
BIRC5	878010
IPO8	263460	665300	215390	435820	667210	275290	604390	367790
SLC16A3
ABCC4	220930	77562	56873	61213			210850	126910
CD3EAP	329530	369140	363780	130210	382880	264690	230150	559030
P4HA2	131890						146280
YKT6		70408		30158		138690	217080	104680
ARPC5	234000		255540	346480	304900			142150
POLR2D	204720		248610	103390		126500	75001	164350
TAPBP	35887			19189		4953.6	233940
DHX15	3060700	3274900	2434300	3767200	3409300	2838700	3834000	3025600
RNMT	476720		224910	248090	158090	235730	225140	276040
TTI1	81738	199280	71990	209520	149880	339470	98626	152620
RRP8	343880	175710	231730	278910	221560	202440	392000	243920
SIPA1L1		55941				45502	32258
PRPF4	403940	330240	256410	635660	494940	302770	270920	252260
PHGDH	7416600	9.8467e+06	7653600	7822900	7135600	6465400	10874000	8.7842e+06
DYNC1LI2	288070	118450	267600	127470	369820	245820	285940	200100
PSMD3	3144500	4462700	3182000	3771800	2441600	3129800	2088300	2496400
RBFOX2	87324	224320	166020	297140	29374	146480	91794	96132
PAPSS1	358630	290230	266920	28991	91857	49995	186990	220440
ZW10	7144.9	258420		253690	15385	432140	209610	151330
SART1	245160	326820	278420	119650	236530	225080		151450
TGFB1I1		200150			80008	162500	213800	170240
AP5Z1						52686	86300
MAP3K7								50525
EEF1E1	391300	527610	338590	491880	214170	431950	498010	373420
HNRNPR	4028700	4358400	3193400	3598200	5055800	3967100	2595700	3682000
HNRNPR.1		139500			29591		25236	36022
PRPF3	403950	996930	565870	376110	226970	724730	679360	396790
TXNL1	404220		266830	523700	184210	158010	123190	231780
TPD52L2	1377400	529000	1118800	2210100	1793800	646830	399540	1239600
EMC8	48578							38560
ERI3	110990	222430	103010	256840	201100	301400	680940	163290
FIBP	11505	217040			308860	471460	659380	2813.8
PPIH			115870	150570
HTRA2			95491				17891
AKR7A2	393850	412710	315690	484620	306760	169360	160110	299340
EPB41L2	662170	756470	704050	713400	557200	597330	397800	219510
LAMTOR5	749150	866220	186190	824090	261100	307570	663370	652600
WIPF1		78634		81792			52954
CA12		476870	164950	423400		255130	338660	382710
DENR	10851	3742		143270		309600	230520	221520
XPOT	854630	1058800	935740	815810	477070	987070	343800	539040
DNPH1	51249	251010	205640	82580	134100	394590	329650	202700
TIMM44	252680	252350	179280	298640	139170	141110	165560	147680
TRAPPC3						77633	75690
CHMP2A	165140			355310	189830	114410	204030
TSPAN6						123950
PLRG1	385250	205440	264330	419290	270040	238640	324130	304440
PRC1				103370	119020			82231
ZNF207				101590	68874
NDUFB5					87591
NDUFA2	80024	265450	74484	182290	64706	269320	263520
LDB2
ASNA1	1412400	979560	572150	901530	723620	908800	665570	1174700
BUB3	1656300	1921000	1771900	2039000	1974400	1225000	1784700	1472600
ACTN4	28924000	20272000	24795000	30016000	32241000	26613000	19760000	27691000
GSTZ1	93115	185480	86777		65546	198650		131490
BUD23	254310	472910	47253	132500	129090	91048	411680	216720
HTATSF1					220800			214290
AP1G1	317630	503630	290670	257150	260050	554470	629490	474060
SGTA	121730		144300	86763		390340	123210	113150
ENS	561790	681250	513690	742780	540590	746180	618140	517480
NARS	1104200	1099900	570620	854190	821710	1513600	1653900	708080
MYO1B	445760	1166000	397350	310770	442790	330010	274410	557830
SSNA1				94155	337040			69804
SLC25A17	214400	1493100	57608			33797		20243
NUDT21	1137300	720900	1284500	1406000	783650	777440	662180	724190
LANCL1	118260	215850	101510	399490	282170	270610	321380
STRN	116360	119200	55738	13346		270200	41545	91729
RRP9	26626	129690	69822	57572	5992	97485	104670	48317
AKAP8		115570	198320		174520		113650	205450
IDH3B	270130	733550	29803	872950	591790	878850	851190	645420
NRDC	128740		108130	188070	84008	92789	104870	137100
CALU	3782300	2736500	3037500	3508700	2708300	2284600	2793800	2689700
CALU.1		5059.2
EDIL3		355370	384870	481540	274470	119590		302160
AHCYL1		463670	190290	27636	153610	249290	432020	173800
ORC5
RAD21	7883.6	45196	203190	645450	350580	369050	315150	271160
TIMM8A		220830	170440	103030	168570	79042		257230
DHX16	210990	132070	98363	42551				147650
SSSCA1	284270	357010	538750	385400	547820	515750	618040	325960
MED14
PCDH7	114350	195280	98871	243230	147420	129070	88713	127000
PRPS	549690	153640	321210	84437	618750	425040	415330	323080
SMARCA5	1634600	1095500	615160	1273600	454340	906480	440660	1011400
SPAG9	391480	821150	434390	695250	79855	511280	517960	353320
URB1		117650				45403	119410	110480
ZFC3H1	52352	58247		37392		188320	244320	75502
AQR	158800	393360	224200	102340	308120	406820	394800	56501
OPA1	419680	139850	302890	118570	518400	518170	918130	433710
MCM3AP	120760	180280	26742	78809	42347			6895
KIF1B	22458	17961	6407			99212	284810	70497
KDM1A	593900	480770	200790	540960	370950	258110	70001	515740
TBC1D4	639660	777830	820820	655950	371490	147990	156240	345620
FADS1		246820	15875	110690	142860	269010	271960	428700
ACSL4	332650	120530	269500	864230	693900	1137600	1333000	1103300
STX10		18528			33771
OGA	18133	189540	3142.7	37391		132550	135800	182350
SYNCRIP	6427200	5199900	7184300	8.627e+06	7344500	4704700	6295100	7.582e+06
RANBP6	35590		48113	98230	57851	231880	319880	47677
GMDS						89019
CCNT1						103770	212400
BUB1B	25952		152980	138640	188220	285900	158570	289890
PLOD3	1978200	1662800	1881100	1269300	408590	1315500	891670	650000
DIAPH1	845220	801530	433020	955940	881340	418980		816610
EXOC3	39474	13598		37859		83826	86819	2577.4
PLIN3	1138700	346250	814070	314130	1331400	1426700	2073100	1413900
REV3L							96431
PRMT3						108330	549560
KPNA6	1165900	1813800	1433700	1394100	1195200	1525700	1087300	1705100
UGDH	3068300	4093600	3133800	3295800	3238700	2765200	3255800	2346400
CTNND1	337660	525780	211910	376580	192370	245540	293190	217090
SNX2	64503	117560	130850	72093			157400	212110
DPM1	566740	887700	466340	595970	414180	496150	248670	399330
USO1	786630	671460	778640	406980	666700	448400	516650	434470
MRPS14	299710		212490	296040	225280		66644
TOM1		83709		110690	41583	97078	119960
HIST1H	3.0695e+07	18550000	31928000	23382000	22967000	28112000	14865000	15041000
CCDC22					3736.1
PQBP1	291290	175190				201840		227420
PRAF2	344270	53620	260220	272990	414920	254320	254940	234200
DKC1	959430	780290	748670	824570	531350	468820	449600	630360
EIF5B	1958300	2831800	2787600	2126800	2102700	2058000	1748400	2441100
EDF1	766010	1576600	1345400	279730	1184900	623600	766430	2419300
DNAJA2	678750	274340	1616500	571480	192350	215600	147110	263170
BRD4	136020	69510	118970	151670
CUTA	403170	599660	256690	219590	1847600	356720	369470	912790
TBL1X							50313
HUS1	5948.5	36458		35923	87574	1046.8	25027	164420
PFDN1	303460			271910
NBN		50010	18309		13056
NOL3	186550		160720	185950
RNGTT							58454
SRGAP2	57670	29846	76747	14303	82902	127740	68297	93730
FAM20B					2481.1
WDR1	3567200	2753600	2880500	3196300	4928200	2840100	1842300	2404100
N4BP1					33106	49239	48647	5495.8
ROCK2	258880	381780	352740	184700	274360	287220	239610	232010
CLASP2	188190	104630	148210	156980	111510	107100		87615
COBL		34954
CPNE3	170240	84276	306420	212320	172470	114480	187670	154580
HIP1R		187650	91283			88009	121260
RNF40
ZC3H11A	226520			59378
CLUH	229080	299970	375640	467080	279190	299380	500210	448620
DNAJC13	220380	189660	139870	150080	137770	121210	51808	198730
CNOT3
ANKRD17	557570	1145900	784160	715230	795750	782660	622930	999390
SIN3B		78546
COQ9		68458	74437	54062			53800
GGCT
NDUFS7					123850
NDUFS2	48209	163190	181800	153990	325680	127020	1201500	142350
ZPR1				52612
NIPSNAP2	362240	501000		658480	251820	400580	410060	260190
PDCD6	3409400	1193900	2832900	2296700	3136200	2532500	3041300	3121800
TBCA		561710	317960	410130	662160	829150	880820	586210
ATP6V1G1	528560	440900	354410	622250	725140			348720
VPS4B	67903	124650	225360	20174	56418			119000
MPDU1		217760				170380	181400
H2AFY	5573900	6265800	4487200	6623900	3698700	4645400	6.3637e+06	4583200
SH3BGRL	40431		727810	430700	439020		326770	304960
FLNB	22847000	22710000	21816000	23242000	22394000	20117000	19165000	18470000
NCOR1	71133		12139	116720			77833
NDUFS6						5497.3
PEX14		45018	3867.7	233410
CS	1641600	474900	482650	1185000	1015200	1858600	1940700	422680
SPAG7	132170	148770	166290	10627	68043	148220	163110	126700
SEC22B	1786000	634100	1460200	1357000	2802000	1895500	1420500	2446800
PRPF40A	167420	145240	83574	480550		328510	152600	163190
TACC1	26214	149450	52329	102470	151830	205540	45493	169600
GIGYF1	7759.8							5445.1
MTX2	381740	506400	518390	333450	350230	599840	583630	395460
VPS26A	188940	70184	170460	194250	197860			131710
PMPCB	827920	1077400	1079200	376740	405950	1668000	1101300	852780
MED24	89860	130350	4433.7	8457.1		160440	225910	160400
PSIP1	484190	893180	923880	567600	296970	339850	995810	214050
ERLIN1	771310	1011600	426230	943150	759600	1614000	1674600	873160
NDUFS3	990590	977040	868890	1218500	924500	595570	173840	633050
SRSF10	1200500	859630	1189500	1061400	769120	390500	643260	814460
HSBP1	113550	332440	140860	188100	27179	370600	121420	317350
ECI2	285560	558970	565280	490280	986500	342320	253260	616740
BANF1	2680100	2503700	2947500	2493600	4598100	3175000	2853400	2445900
SF3B1	4264500	4247900	3241700	4199900	2098800	2150200	2810900	2312500
CSDE1	164710		387460	75182	617330
PRKRA	67749		116340					27041
RPS6KA5							131170
MYCBP2	408330	520280		726310		399730	488310
GCAT	325950		229520	375460		188720	145190	210340
NPM3	2336000	2685900	1768800	3270000	1591200	2890700	2872600	1844600
LYPLA1	947560	344350	644800	227590	716530	1004700	284170	994750
ERAL1	16664
CREG1			69880
SERPINB7
SNRNP200	5469200	8718300	5732400	5804500	6358200	6971200	8419700	6600100
TIPRL	51079	272870	58981	481170	419110	936760	480930	736130
SURF6
UTP20	366570	304320	208640	346730	156540	464760	349500	224450
NUP155	2525400	3190700	1856300	2008200	2255500	1911900	1800800	2637800
WDHD1	194340	149130	64632	346870	78289	276240	256400	82130
CRTAP	853270	461380	630650	677620	757070	597520	698310	729820
SLC25A12	243650	55684	200920	209710	138380	247720	160820	67713
ATP6AP2	189990	289410	102710	324140		170760	252900	185890
CDC123	310410		231450
POP7	217280		133340	236950	137430
RPP40	16662					44069	46362
EIF3G	2525700	1430300	2221200	1800400	1978200	1286000	969970	3166900
EIF3J	815520	38772	1733400	2006400	1387900	714770	907930	1180200
CBR3		157480		17961			127310	105890
PSMD10	169040	166600	625010	216910	425430	342810	910360	712980
ZMPSTE24	209420	100810	133650		84312			24308
IDH1	371240	786720	538660	146170	926990	937220	471110	289630
SCO1	159960	208950	270160	200760	245030	309910	313040	241460
CCNK
ARL6IP5	493110		485270	396630	1124600	352960	279120	537220
PIAS1
BCAS2	269390	135850	255030	122480		26581		365580
DCTN3			97232	55964	103280			1840
DNAJC8	1824600	424890	1960900	1791300	1666500	1411000	986190	979890
SMNDC1	470270	343950	411510	360820	399750	349080		381600
ATP5PD	1881800	1203800	1583600	2183800	2523900	2302200	1230100	2119200
FLOT1	561940	106910	505750	811870	340630	384920	438360	297600
TRIO
ATP5MG	271410	553290	183720	380070	215770	283320	330280	127810
MPDZ		56722	5346.2					3783.9
GLRX3	2002800	1050200	1783500	2027200	1912000	2043200	482130	1404300
RSL1D1	2734400	2877800	1982100	2061200	2670100	2987600	3173500	2386700
CLPX	79268	48091	109230	143690			32528	74131
SNCG	70363	80925	443710	131030	523980	467280	861920	71178
CIAO1	150570	193850	73068	158110	153760		179690	48495
SRP72	653360	768570	389410	1139400	567980	1280800	1285100	1274200
DDAH1	241940	329430	308100	469120	144410	199880	225180	325430
B3GAT3			62594	10708
MTA2	437410	1160600	524200	499060	435480	569900	585820	509190
LTN1	73896	265550	70980	160630		808750	280670	214140
TOMM70	713990	1295400	735960	544180	756900	619230	554460	652380
SEC24D	1077200	1405900	834310	786530	1480600	1688400	1891400	1927300
UFL1	78643						110310
SORBS2	104970	228670	136940	314170	57228	211200	292450	25923
UBXN7	179250	119080	169200	212580	110710	178280		226320
SUN1	467270	408870	424730	28694	342280	447600	587410	405720
PLPBP	134990	103000	298480		166500	126710	127130	247150
ERLIN2	1043000	691940	281300	1095300	689230	704570	121600	742450
PRPF6		18749	20301	6287.7	210910		16377	44633
PCF11	45330	53726		93304		97892	152590	89348
FRYL		40177
NFAT5	2290.6			6324			45063
GLCE	189780				190770			170600
GLS	808460	533310	911510	671900	701200	912410	310720	290050
HAUS5						7569
FBXO21		72865				29001
USP19	129290	228310	117130	25344	74544	182880	85661	215580
AP2A2	332290	194310	239730	181320	71626	543960	260160	178180
SEC31A	1477600	2666800	1660200	1671200	1936000	4077300	3794400	3047800
HEXIM1	27600		43294	335880
RPP14		56796		15328			71933
UBR5	99994	294290	66833	72558	71743	191600	85512	129550
SCAF4	114290	455850	199060		26133	269940	269230
NDUFB6	309710	404690	221410	933960	236810	342320	467100	360490
MFN2	139720		41778		131300	175810	56231	252660
SNUPN		7153.9	84696	77051		188880	271460	15504
UBE4B	9395.9	174640		375980	142820	263890	389450	177950
ELP1	839350	1666100	796020	860150	759230	968770	1173700	832650
NDUFA3	6480.7			4789.6	4267.3
RTN3	557650	425440	2005300	1199600	1275800	715130	692140	489690
LETM1	2085300	599730	493290	883710	965310	449920	387920	822640
EPN2				111310
SNX4		51934		61532		50978	72954
LUC7L3	928400	1385900	819970	1066400	920190	829100	1004000	749530
KIF20A
KIF4A	63088	241080	119170	310930	226170	256390	176670	37322
SBF1		161580		26088		115820	115950
GOSR1			71745
KAT7		107750	13538	69198			61855
ATE1						65313		10154
PDE8B	32033
VAPB	614220	774600	655080	1371600	1334200	1785900	2416500	1876900
MPZL1	136180	170340		354030	104310	521070	455370	201740
NDUFA10	129680	306770	138950	199530	294370	199980	211540	154830
FKBP9	162990		181460	120210	57464		154680	88669
PGLS	892230	138060	654120	664640	991420	582170	1093900	1071400
PA		116140	298810	358850	121710	666170	649220	304870
SMC2	1755200	2513100	1516000	1004400	1139700	1687100	2272100	1654200
ATG7	112640	232930	33594	149560	178260	271090		58271
TACC2
TRIM16	146900		163440	27826	86611		106180	110190
ZBTB7A				46613	47310			69792
LYPLA2	201670		34456	78047	104910	354330	578790	57741
IPO7	4407800	5243600	2835300	4098000	2706300	3327700	3606500	4093100
ARIH2	55925			84636			53429	93300
TNFAIP8	31038		114870	72205	142840	158620	335580	149960
SLU7
PGM3	91900		15638			147760	118050	195970
MOCS3
CD2BP2	159970		225130	75454	53209	129760	46482	237570
SVIL	524510	577330	459380	60522	499870	443330	691560	610700
BAG4					98774			67019
AHSA1	571810	1397200	941760	613960	1792700	607030	2260600	1221400
PARN	76115	142750			80580	277820	249660	140890
PSMG1	29012	78855		97883		203910		29376
FMNL1	35408	106600	29753	46634	421650	59707	59268	74147
SGPL1						129390	184730	122980
NSA2		57670	263930	47837	90791			713840
SEC24A	242150	204050	257490		163320	219550	114820	324610
SEC24B	42024	56775	36802	138840		255190	386980	188930
MPC2	67566		40934		87762
ETHE1	181470		291750	227680	14870	438500	360900	290270
ACSL3	4320500	4061500	4415200	4922700	4840900	3353600	3424800	4131500
POLR1A	69158		742470	214390	130770	90418	111530	133870
CNOT4						2990.6	97616
EYA4	18691
RAB3D			86755					206250
OXSR1	55486		444750	85794	262430	127410	763950	936200
HSPA4L	890360	855030	875410	859000	521830	488040	635190	858200
PTBP3	123580	457890	24875	181000	78510	102680	239040	114250
LSM8	211570	175720	232340	247690	209070	147900	533240	309580
AP2A1	1975000	1402100	1236300	1110900	1016800	1280200	1432400	838920
WIZ		125410					1161.5
DDX58	126810	123660	181020	8209.6	290940	231280	197370	327580
STAU1	39267	98808		115470				80622
TTC4	143540	281150	119590		46605		130990	72271
BAG2	832450	796390	1017000	1136300	1199200	857130	2335300	906690
BAG3	334880	363230	207350	408250	291680		566270	239750
MAP4K4						57222
CRYZL1					61931
AIFM1	1276700	267650	779960	1142900	1374500	671180	192140	864500
CLIC3		135520	3972	239340	155880	218040	131670	28344
BPNT1	39838	244820	292790	464430	195420	593510	616460	589860
DDAH2	189850	205980	46744	283500				77253
TXNDC12	311030	118680	246060	334550	395050	404170	318350	327350
ECD							37932
SYF2	56763			70744		30344		3763.1
MBD3	89869	88681	108080	169010	175970		95601	110900
TOP3B							56643
NDUFB10		431340				356780	347740
CLPTM1	87971		257270	86086	5745.6			134230
MOCS2						89762	114460
TOMM40	2496200	3241400	2594500	3435800	2788900	6165700	5841000	3952100
PEX11B						60168	51227
PAK4	36834	6468.5	4800.7	11918		140190		67209
ACTL6A	1090900	1063700	797860	1013800	831490	767730	1099400	512130
MOCS2.1							21826
CYB5A			6637.1
LDHA	11706000	6274200	10774000	8855900	13867000	7024600	13215000	12699000
GLUD1	975030	706630	602260	1101100	1007400	834380	1038300	595590
DHFR	223710	248480	275690	47697	732090	548650		540680
CYB5R3	3643100	2965700	3098200	4451300	4493800	5793400	6701000	5220200
GSR	420650	374730	544780	681350	448060	1001200	1617900	801680
MT.CO2	1027700	680980	951410	919440	555760	1179000	327830	1043200
SOD1	4071900	3549500	3097700	3110200	7.2091e+06	5739300	5933200	4232900
PNP	2177000	2400500	2168500	2907800	2390600	1878200	1270800	1907600
HPRT1	2119200	521970	1587000	1335000	2376800	527770	736540	1445500
GOT2	2809700	2005700	4256800	2647400	1790200	2303600	1661200	1931800
ABL1						44698		20137
EGFR	532110	484630	477970	796640	374970	436340	361560	399990
PGK1	35655000	25758000	41987000	4.6537e+07	43605000	34667000	20346000	42151000
AK1	437360	459890	896980	922900	1657300	1571300	1176200	1218500
ASS1	11430000	11015000	11550000	11481000	11680000	6.6132e+06	7347600	10412000
SERPINC1	15603		17606	11897
TIMP1	70601		54598
HRAS			67026
TGFB1		27045	5038.2	3218.7		108870	10010	1537.1
HLA.A	730780		623530	223970	808800	159680	335910	781170
COL4A1	42531	185810	28509	39903		47733	29772	198930
LMNA	18439000	22749000	17207000	16293000	16503000	18031000	25976000	27558000
LMNA.1	307510	64318	1136900	109080	89684	27150	251240	984980
APOC3
FN1	686730	95069	313100	872010	144400		663160	107750
TFRC	4097600	4131100	3660800	3750200	2452100	2611500	1680700	2267000
TF	490790	246900	386840	311710	107970	156270	211890	423430
FTL	264680		213700	1210500	654580	598260	764090	281140
FTH1	3323700	2729900	3957100	4435000	3303100	3023400	2806000	2367400
CAT	167070	277630	592990	759000	721270	859340	933350	470210
RAF1
GBA	60544	113000	87190	39024	208780	247500	27531	111160
ALDOA	15136000	12766000	18007000	15703000	22407000	25688000	21999000	22203000
CSTB	2463200	2707300	2069100	2893000	3423600	4115000	3525000	3174000
ANXA1	7.435e+06	7.2313e+06	9.0207e+06	5759900	17772000	13456000	12682000	12906000
NR3C1	194950	291330	127180	223640			159860	261750
SOD2	30046		550810	514430	1303600	537660	332090	162060
OAT	1275600	1054700	468640	1109800	571640	655160	1103100	448430
THY1	157970	99463	134930	98591			133320
TUBB4A	236870		323250	278800		402910	497070	296980
GAPDH	123920000	9.9708e+07	127200000	9.5092e+07	174010000	137230000	8.1423e+07	118380000
CAPNS1	1201900	2761000	1232900	1684500	980450	1366600	1346300	1445500
HSPB1	28029000	13252000	16125000	35594000	18412000	15327000	13461000	18661000
TYMS	82191		35803	142480	369170	908790	506250	534740
RPN1	6403000	2657300	6013400	5262700	7677700	4111600	3349100	3854700
RPN2	2173700	2761100	2891800	2914300	2641900	2651300	2609400	1907300
GNAI2	2048800	1077700	1787000	1204500	1577300	1461000	1857200	1127500
HIST1H2A	76892
SLC4A2		16158					121560	1490.8
ATP1A1	3186400	1740700	4027700	2977500	3790300	2289200	814090	3778100
ATP1B1	454580		274240	329610
ALDH2	384950	1958900	1048000	1262600	479670	926980	788590	831650
SLC25A5	992410	693900	1179300	619850	1937200	742390	1379600	778430
ISG15	1769300	1219500	1442700	1237000	3649200	4475900	1434500	3123800
ALPL	2793600	2856000	4313100	3698300	6224100	7660900	9023400	9.0569e+06
EIF2S1	432290	1132500	1966400	2421600	1813800	2112000	2134100	2055800
FGF1
ICAM1	98325	37999	86731	90601
RPLP1	26465000	19140000	24917000	23782000	19292000	11636000	6.9708e+06	13543000
RPLP2	28874000	22967000	22535000	25487000	20520000	22049000	18195000	20813000
RPLP0	22992000	19948000	15518000	21291000	16519000	15657000	14362000	14075000
POLR3D						69206		23050
SSB	1270900	1246100	1704200	790600	1915700	1201000	1358900	543960
ITGB1	897420	151670	1098000	1081000	1828600	2505800	3430000	942440
KRT18	8.6655e+06	7833100	11937000	10309000	11747000	8118700	7644800	9.0191e+06
UROD	877310	637360	828940	1041600	922950	475000	594910	592690
GLA	12447	368270	155030		72009	300680	377230	229500
GSN	297860	465300	431580	44324	395800	30256		221390
PTMA	199400	309810	295840	313090	208170	452920	508550	485210
CDK1	1855600	1685900	1842800	2653800	1908400	1150800	1764200	2290700
ATP5F1B	22283000	22664000	26070000	17940000	25318000	19768000	17217000	19535000
S100A6	192800	20062	157920	88206	487370	195310	151990	469000
EIF4E	70518
CKM								35017
ENO1	6.9461e+07	4.8695e+07	9.3151e+07	74190000	98040000	76594000	6.8986e+07	7.0923e+07
PYGL	1625000	1071100	1188400	557040	1460900	1274900	1420400	1344500
GPI	13207000	16297000	10318000	9.8676e+06	14401000	19214000	15937000	13654000
POLB		67476				397.22		38604
NPM1	8.0749e+07	26981000	6.2539e+07	5.6189e+07	60657000	3.1784e+07	29933000	4.8904e+07
TPM3	17350000	8133400	18334000	19283000	17844000	16023000	15750000	19546000
ITGAV	506290	210950	375260	328610	60394	412380	408530	288510
LPL	453510	459070	335220	237920	15124	257650	164380	209580
HEXA						31581	70314
SERPINE2
EPHX1	1093300	1416700	743010	1323500	981650	472790	792080	1254200
DBI	1026700	317550	882200	872380	3589100	1101900	984150	957110
LDHB	16159000	10752000	21263000	11710000	20106000	14030000	13007000	15661000
CENPB	49111		38013	96526	56435	72992
GPX1	1141800	969520	2334900	1195000	1020100	583540	777660	1068200
P4HB	5047400	3103100	2500000	3027900	4446700	5212100	4182800	4763400
H1F0	254590		167590	126770	174280
CTSD	2625100	2768100	3691800	2467100	3037700	1829100	2008100	1296000
ANXA2	38345000	31464000	38847000	30625000	40308000	3.3623e+07	38434000	36069000
CAPN1		189860	107040	157190		163870		385470
TUBB	15626000	6853200	23681000	12126000	31198000	20445000	8.2422e+06	16352000
PSAP	312310	259730	357600	670700	1116800	264840	154490	783400
HEXB	163270	94804	160370	601680		402950	225590	234130
PFN1	21520000	23881000	18878000	20497000	24480000	10800000	11583000	23774000
BPGM	83399			112470	125890			10484
APRT	1222500	750690	1437000	978100	1735800	1213800	1476600	989630
EPRS	11348000	14010000	9830900	11377000	13810000	14645000	17144000	13608000
CTSB	207010	239470	547080	250710	556310	1166400	993980	404590
HSP90AA1	16261000	18661000	14359000	17984000	18195000	18326000	15413000	14274000
HNRNPC	22812				364080			6620.5
HNRNPC.1	9.3472e+06	6569700	11256000	3265600	7523800	3567200	5696800	4658200
UQCRH	580350	79604	567360	677540	661040	519490	539250	636800
LAMB1	634700	637620	972400	924490	499250	1012900	1040700	693610
YES1		87130		3533.8	8637.5	3394.6	236340	5798.9
FH	2486900	3395800	4087500	2586100	4321300	6285700	6356500	3277500
SP1	238090	211830	228090	290450	39860	244880	76157	270470
ANXA6	3326700	3387800	2636700	3620400	2779500	2860600	2292900	2520700
CD55	3938300	2407400	3310200	2884700	6473600	2657600	2196800	3222000
SLC3A2	22144000	16961000	28181000	23844000	17335000	19003000	10819000	17359000
SLC3A2.1						115580	183680
PFKM	3182200	2886800	2101100	2100600	2835500	1547900	1657800	1696300
HSP90AB1	4.3879e+07	43682000	4.7055e+07	36164000	4.5368e+07	35885000	31003000	36765000
SRPRA	198440	430170	136320	494430	478080	589300	592400	274190
ASNS	1604400	2483200	1563200	1915600	2273300	2091400	2291200	2121000
HMBS				48331			66645
PDHA1	759780	1078200	1802600	971000	1596300	490910	301750	1943200
CYC1	841280	735350	387470	305530	361410	239060	542330	432720
SNRPB2	215790	223110	184080	233680	292730	413490	244890	377080
SNRNP70	897340	853010	686530	253590	304270	449340	861210	870480
ITGA5	871770	1062300	828920	998210	1127900	1384100	1587100	1189600
NFIC		682960		410140	100680	298620	466250	172280
VIM	74658000	61493000	7.3718e+07	77025000	94309000	8.8587e+07	80847000	7.2081e+07
RPS17	6562200	9359500	7.8982e+06	6239100	7209800	8167300	9.3848e+06	8349500
GNAI3	764680	565600	492130	778390	171500
ANXA5	4651800	5945600	4872500	5980500	5771400	7420400	7491000	6092100
RPSA	27811000	9808500	12833000	13646000	16739000	10229000	9.2073e+06	12722000
CD63	156030		320830		65987
MRPL3	124310	218220		148090	228150	125090		96961
SNRPA	1752300	1002500	673890	2422300	648650	734620	1394300	513660
ENO2		20841			88332	10892		13163
ACAA1	708790	1835900	1411500	1850200	525880	862740	666380	611820
SRP19					97322
GSTP1	17326000	11503000	16191000	9.6256e+06	16327000	15562000	11250000	11470000
SNRPC	1055100	1010000	1303600	510460	956450	946730	958170	962790
LGALS1	3.5164e+07	20405000	3.2994e+07	38546000	26464000	18462000	7108600	23144000
QDPR						132230
HMGB1	3295100	6385900	3231700	2238800	6087300	2904400	4357900	4762300
GNAO1	170800			139410		51204
GSTM1			47223	104780	48129	113780	145730	91594
TPM1	65184		21592	11052	31294	74360	80739	4768.4
CLTA	938840	472160	925120	945470	1191100	368520	204880	882670
ANXA4	132430	131340	210060	118110	218100	244930	393140	313770
CNP	1143000	741980	864320	1019200	861450	1046600	1171000	910610
HMOX1	41776	9502.7	79350		112220	495120	663910	209700
DLD	2809400	3485600	2535900	3302600	2556000	3452800	3193800	2555200
HNRNPA1	11199000	9.257e+06	13583000	11359000	16165000	11780000	11688000	8609500
SNRPA1	1147000	1613400	879840	1057200	1702000	1104700	518150	631830
PARP1	9.2025e+06	9.7438e+06	8.016e+06	8.0691e+06	9.235e+06	8682400	5916700	8.3947e+06
POLA1		282060	120920	87031	150420	277370	354280	80037
IFIT2	131970		149100	65472	637240	82907		359000
IFIT1	168730	675250	401540	480100	1011400	1061300	1008300	776730
ALPI					53543	50497	11458	30984
LTA4H	1941600	2033000	1818400	1950800	2024400	1842000	1425800	1906400
ALDOC	3760600	5157500	3294000	4539400	4036100	4970600	3326700	4122200
H2AFZ	6540000	8.6064e+06	7159000	7446000	2835800	5492100	9508000	6158700
HIST1H2AH	9.6006e+07	7.8849e+07	95066000	6.2238e+07	9.4191e+07	66109000	7.4482e+07	67120000
OST4								46103
SULT1A3	496970	440840	89717	724840	170110	426860	470090	667320
HSPA1A	23256000	21803000	19954000	23904000	22211000	22417000	24192000	19653000
U2AF1	2441800	2036600	1832100	3371400	241480	2467200	2017300	3229300
CBSL	585240	804780	480270	632530	331820	805790	670880	596830
CALM1	4312100		3371500	482880	1049300	551950	1366700	3941500
POLR1D							91751
EEF1AKMT4
TROVE2	547480	977550	425700	423710	1098500	1481500	1630400	1507800
DLAT	733090	1505900	285270	961770	516140	1759400	1460500	1237500
TXN	16666000	5487400	16676000	13737000	15114000	7545600	5812400	8487000
COX5B	105670	302550	184180	325700	128860	317060	321820	224480
CTSA	375650	390100	105350	354470	276370	332180	335020	282740
MGST1	184090	557260	171920		152590	354460	364780	498460
PRKAR1A	363740	108020	121640	207320	157210	255950	318080	283470
TFPI	42661	121560	166380	123710		155770	229200	128010
ESD	2606500	2156200	2220600	1397500	1386600	2807700	1511700	2122300
HSPD1	4.4821e+07	31262000	52735000	3.9908e+07	50054000	45210000	50816000	42953000
CLU	2041900	1277300	1870200	1932900	1696500	729550	400870	1845800
HSPA5	47816000	33865000	43988000	4.1709e+07	3.9614e+07	28896000	30205000	4.1085e+07
LAMC1	99329	149710	142190	168150	288190	381860	356510	577260
ACP2	194630		573310	507700	288240	361160		333800
HSPA8	34838000	48032000	45244000	3.6815e+07	39236000	4.2114e+07	34523000	41565000
SLC2A1	47572	421040	559960	457120	122860	797560	1025300	544910
EPB41			121350
UMPS	521180	1311800	812020	1181900	620920	1341700	1292400	1214400
PDHB	2763100	1902800	1654400	2324600	1245400	1082900	1641500	943930
DBT	164760	224730	93175	19690	117920	100880	113540
PYGB	52056	144980	119000	63887	41984	164130	83840	103480
PYGM				96549		41305
BCR				86549		67360	55012
LAMP1	1014700	1021100	1074900	982740	2247700	2261800	2472600	1688100
ERG
ACADM	147510	68154	267660	87917	401060	232140	216350	119350
TOP1	4942000	5404300	3304800	3892000	3234700	2218100	1553200	2772100
TOP2A	1955800	937660	934900	1053700	2150200	1286300	954800	1566000
G6PD	3252800	4296400	2970400	3416700	3869200	3765900	2028800	2847300
UBL4A		147560			233500	239900	134080
PC	2557000	4682500	2787100	2702400	2292700	2678900	3400700	3161700
DMD
MTHFD1	4997800	3266800	4178300	2435200	4416600	5784800	3900900	5077100
IGF2R	589540	244850	622100	783420	577120	99092	207380	267410
ADH5	1656400	551950	1488000	1442800	2259600	2307100	505570	1428600
CDK4	125440	126170	155990	231140	205680	221730	121790	358150
PRPS2	534050	503400	746380	562420	1610900	1061300	1085300	752940
PABPC1	8.9557e+06	9.9585e+06	9418600	10085000	8543500	9.2879e+06	5015900	6246100
PCNA	2755700	2478300	3262400	2428300	2319700	2875900	7702400	3426000
COX6A1	277300	175120	51688	52232	133330	20106		369620
HARS	645680	200640	791500	385150	947400	370950	269940	601750
SLC25A6	6051400	1332400	5289600	5973200	4186500	3950300	5687300	2453500
IMPDH2	5645100	7468700	5543300	5427400	5754800	6812800	7864100	6780800
TPR	4954300	4473800	6588400	5202300	4154600	4737600	6933600	4626700
CKB	5958600	2171900	3526400	4670300	8.4865e+06	6.3261e+06	7007900	5003400
ANXA3	996800	375370	1089100	1107700	690760	334760	564260	531390
BCKDHA	230510		293520					209840
ACTN1	5765900	6410200	5943200	6439900	7109100	7015600	7045000	5612700
SRC						16914
PEPD	353510		509280	527200	388400	908490	891930	501480
XRCC6	13281000	16791000	11772000	13427000	13159000	11826000	12980000	12742000
XRCC5	12395000	9308600	10572000	12435000	10151000	8.8525e+06	7945600	12965000
UNG								1873.3
COX4I1	591050	661710	232230	597410	478820	270800	468070	185740
IFI30	6011.3		63381		102580	49947	88267	46673
LAMP2	297020	389550	265650	241890	488030	593060		231540
RNH1	2272700	2471800	2178800	2066200	1401800	1762000	1718100	2497000
EEF2	4.5343e+07	36248000	34667000	37790000	4.1037e+07	38533000	38168000	44974000
PDIA4	3814300	3537600	3701400	3879700	3043100	1729000	1382400	2343800
P4HA1	233210	365870	156110	451410	636760	531120	626110	238360
TPT1	1327300	498700	732750	942190	1747000	914660	2745700	919170
ALAD						71702	101070	52882
PLS3	7730800	4905800	5718100	6766400	5375400	5393400	5031600	6625900
APEH	394560	401630	524560	1045300	652310	933730	525360	469570
ETFA	4121700	3282700	3004100	3951900	3258700	2513200	1474100	3238300
GYS1		106290	309420	55117	313930	424060	490780	301010
PRKAR2A	596810	1085500	735910	705460	586670	541770	426460	511520
ENO3	1207400	3894900	220080	1319900	4363700	1006500	2206800	881320
GTF2F2						101650	52132
CD59					35581		88458	27777
MTHFD2	648840	448080	427900	598260	254250	551870	246630	654920
MIF	3882400	2352700	4159600	4343600	10163000	8731000	5854100	5262700
CD99	585550	798020	623720	694350	181630	670360	681250	545620
FDPS	2339100	1770100	2061100	2048500	2019000	2517600	1117900	2295100
TRIM27							35785
CPM			1415.6				1088
COX7A2			227450	511490				22285
AKR1A1	1654700	438980	2153600	3023300	2641100	1331600	1020700	3176600
PKM	5.0867e+07	5.5934e+07	64942000	5.3785e+07	7.1932e+07	47235000	46041000	4.5986e+07
HSP90B1	14541000	8404900	11280000	11237000	13415000	12246000	15760000	13311000
CCNB1	251550	197670	163890	297120	130560	111710	155120	125030
SNRPN	1620900	2735900	1395200	1547900	1988300	2140000	2558900	1890500
IDE	1085700	931780	369660	599890	845570	521310	344060	738210
COX6B1	1470900	465530	421210	832950	1210900	729140	907290	1093500
POU2F1	90016		115610	175640	124090	163240
HNRNPL	9.0068e+06	7714600	7914600	6542800	8.205e+06	7.6473e+06	7.066e+06	5479400
DARS	576670	823840	667020	394600	321770	444440	448770	901170
JUP	449950	230300	716440	418380	301100	882690	696910	438540
UQCRB	406020		614690	206040	372860	686120		657030
GLUL	423330	190320	381500	122010	360990	203160		112590
AKR1B1	1765000	2896300	2836300	1745100	2098400	3666100	4414300	3227500
ANPEP	2329600	1866700	1685900	2104000	1408900	2246800	2054900	1292900
RAC2	62418		212600	28300
GSPT1	2728400	1922000	2928300	3711300	3292900	3766400	4611900	3158300
B4GALT1	217650	190260	183680	27007	498430	924590	952940	417920
EZR	6855500	5003800	5484900	5677600	6659400	3421900	2625400	5217000
FOLR1	507970	651570	240810	359200	218310	158830	537520	660270
UCHL3	388320	338550	636480	1367400	909070	1181500
FOSL2						99607	113010
CD46	64994	123470					3530.6
NQO1	1760900	2309800	1634700	1904300	985710	400200	2424200	1314500
GNS	81086		136240		166730	19080		203790
RPS2	4984300	10375000	4177200	6072800	7769500	7118400	4631000	4086100
DSP	249270	117400	66332		67807	283220	221420	170170
RPA2	192950	501280	628050	707350	332190	150890	28900	527580
COX7C					33173
CD44	1291200	852150	1064600	611970	853570	609660	889440	461870
NQO2	489750	432320	409110	425160	472010	214930	1046900	340690
H2AFX	15829000	18950000	13480000	14130000	8732200	15125000	14090000	13011000
CBR1	6495700	7301400	8.1596e+06	6.548e+06	5550700	6987000	8.6882e+06	7232000
GLB1	188730	131280	181420	239650	185690	133470		79243
HIST1H1B	797330	1615600	2128900		709980	830660	1005800	2561500
HIST1H1E	7490900	4160200	5505700	4083200	4289700	2935500	3443300	5533400
POR	2247100	1893200	1558400	1725900	1199100	1594800	1779300	1381600
MGMT			77309		322300	533310	476470	130900
ATP2A2	2519000	2852600	2308600	2136600	1933700	1047500	1105500	1336600
FAH	203310	168790	155720	240670	217700	243980	202350	225700
STMN1	1083700	572180	1458700	477310	1302900	1027100	1133800	503460
YBX3	1817300	1880300	2745400	1000500	1544100	3542600	2827900	2141500
NAGA			18997			135230
HMGA1	7.371e+06	13324000	6530800	9872400	4359600	7806700	8510800	6806000
TMEM11		103070
GOT1	1863300	992810	1385300	2637000	1689800	2050600	1912200	2399400
PRKCA	145820	274520	84239	197150	29474	283720	306440	248880
ITGA2	176340	231560	23128	91114	267540	438230	305130	315190
NPR3
UBTF	264010	370150	356910	134710	354650	165060	95180	127260
NDUFB7		13113				164460
PRKACA	136630	152570	131170	137820	89464	491610	869220	533560
CAPN2	1347500	1849600	1103200	1243500	1061400	1991200	2211800	1671000
CEBPB	29070			233580	19315	186240	394800	212040
PTPN2			14898
CTPS1	2104900	2428500	1811300	1777500	1225300	977400	1234200	1149800
ENG	429840	697860	836360	537640	143170	521750	132450	568420
DDX5	8284400	5928600	5968900	7.8231e+06	8.0487e+06	5856000	5150200	8.9954e+06
PFKL			139380	205260	114860	300230		108460
LGALS3	851980	674030	869600	345300	938850	595880	1142100	699050
PSMC3	3571000	4166800	4141300	4563200	2832500	3491200	3067900	2527600
TCP1	7185300	9.952e+06	7919500	5692300	8024500	7.0773e+06	7.1832e+06	10153000
PTPN1	321140	497510	299520	260530	250750	382840	557930	184800
ERCC2	125180	151990	73357	73427	59434		112410	94076
RPL35A	234240	206880	345220	259950	462400	238260	203270	172490
ITGB5	55084		40399	97906		105430
ARF4	196680	330050	222890	222430	579990	182540	62560	214780
RPL7	1168600	515370	3298200	883690	2419700	4865600	3948200	649780
VCL	10610000	9.8461e+06	10160000	7.8615e+06	9.6116e+06	8183300	6160200	8701000
NAT1							33456
HLA.B	386160	167270	286030	468040	505330	116790	176900	256940
SON	545200	904140	112460	632150	689320	1141800	1151000	1162900
NELFE	394680	95628	265960	293600	284210	171090	424360	342540
RPL17	2643700	2679000	3708400	3272200	4527100	3898100	3418200	1875700
PGAM1	12053000	6858500	9.4319e+06	11587000	12893000	12650000	12098000	12754000
RCC1	1062500	2035900	2770300	1908900	3022700	2954300	2896800	2374500
ATF1	172720				141430
LIG1	21688		11392			32118		67644
ATP5PF	1037700	372810	893520	934440	226190	372730
XRCC1	87464	97037	137400	29379	17303	82940	93790	122400
CDH2	99242		90027
PLCG1	104010		88229	118300		85015
NCL	8.202e+06	8.8895e+06	8383800	7.2285e+06	7689800	6341000	5025800	5910400
HK1	410140	694790	606530	581980	401070	421410	383850	529630
POLR2C	28757	219880	356740	315030	8035.7	216210	228950
POLR2E	938320	898180	831000	934860	294790		189990	726410
NDUFV2	173830	177420	148370	157150	158000	306970	121270	109520
ERCC3
EIF2AK2	344220	120290	239890	76268	36584	607120	356770	308250
SRM	854230	372640	665690	563420	992840	806570	1531200	960580
CSNK2A2	45487	539910	242900	67218	469890	511640	486790	615790
NFKB1		286250		183690	124830	224220		218680
TYMP		12079		29285		29454	82338
ATP2B1	156220	465090	630370	53979	477240	351050	188750	249020
EIF2S2	597020	122440	1266900	1212000	1010900	439920	444650	1362000
ANXA7	348220	531170	444700	585090	779060	1409500	1361800	742080
BTF3	2271700	2968400	4230300	3018900	3300100	4364300	4758800	3066300
RAB4A						39756	26552
RAB5A		45200	159320			191560	69977	105300
RAB6A	360100		232250		235250	36550	253750	347960
MSH3	22715		18609
MX1	221320	458270	183330	323200	488820	603400	714230	559000
PSMB1	2390200	1348000	1895100	1493300	1673900	2141200	1906600	1718300
M6PR	206700		318540	232140	296670	215270	54561
COX5A	773560	157870	2247600	967030	3235600	883290	860320	1429000
LMNB1	1734900	58748	1510400	1194200	3463500	639480	902260	2415300
CAST	2682600	2705300	3033500	2245900	1775700	1196200	907910	2406800
IMPDH1	725030	1365000	882180	788260	661830	768470	1161100	680050
COL5A1	63139	251470	385410	324780	292920	129490	220710	208350
RASA1
PTMS	32058		196420	306240	91876	289730	334910	182130
CDK11B	425340	453930	403170	433930	346060	386820	525110	376800
GSTM3	2495500	438690	1752000	967310	1686800	920130	576660	1028800
ATP6V1B2	701190	1212900	978790	1399800	849200	1495400	1244700	1151400
ATP6V1C1	34782		55451	91170	5390.5			7857
CSRP1	1496800	1305400	3163800	943240	2842200	3997300	2481500	2318800
FLNA	8.0285e+07	9.0257e+07	8.6387e+07	8.0519e+07	7.7492e+07	8.3494e+07	8.4279e+07	8.0967e+07
ACO1	3569100	3225900	2761100	3634000	3471600	5189000	2995600	3425600
NT5E	19541	166100	47844	53037	89781		199860	166140
VDAC1	12838000	13120000	13233000	8719100	9.2739e+06	8414000	8243900	9.6611e+06
SDHB	564790	259870	513450	724040	279210	470770	186200	362500
CD9	1040100	2498100	790290	2175700	1043400	1391700	1453200	1322200
BCKDHB	56677	177920	127860	159050	46243	126930	216340	16710
COMT	1714800	1069300	1263000	1535300	1249200	835560	758700	1357400
TGM2					55616	371270	263170	46614
MMUT						49350	56911
OSBP	81245	619280	108090	202720	116590	135600	84593	400530
PCMT1	3963800	2658900	3736300	4224300	3005800	733490	2284800	2313900
FBL	1150000	1547400	874570	1493200	906030	899340	1467500	1272900
GART	4504200	3992600	3936900	4253500	4415400	5217100	3831600	4977700
PAICS	5268300	6471000	5350300	3344300	4912000	4356800	13690000	6366200
SCP2	850860	426150	699860	767030	468250	433630	150480	425790
UBA1	21230000	21466000	24092000	24321000	20721000	22413000	22940000	20564000
NME2	6351100	3131400	8348800	7.953e+06	10461000	12617000	14163000	9.6306e+06
ENPP1
FDXR	46451	73583	61469	20244
HNRNPA2B1	12194000	14526000	10240000	5977700	9.8866e+06	10535000	11653000	8023800
RFX1	158650	180000	133390	155240	91739	36640	145070	135980
PRKACB
UQCRC2	3942400	4139500	3470200	4659100	3118900	3604600	3239300	3246400
FECH	78411	70582	58091		85503	104400	66152	73865
XPA						22906	38009
FBLN1	2582.6	48223
TCEA1	486220	418090	273540	216070	465060	674660	385790	695030
ITGA6	153300				50602			86625
SFPQ	8.4751e+06	8906100	6885800	6.4812e+06	7478500	5088300	4782300	5870400
TUBG1	631500	264690	484310	712830	969230	657910	596960	826690
PPIB	4036100	4451800	3799700	3173300	3450200	2696000	4922700	3808000
ME2	345480	835830	324520	368770	597770	526040	802620	820340
WARS	1902600	2832500	1867500	3049100	2569600	3134900	2685600	2817600
RPS3	14851000	14958000	11773000	10976000	13713000	9.1458e+06	2595900	8228500
GCSH	788540	144070	711310	823930	723750	128790	53069	15307
SP100	50756	106290	88851	148380	18980	83165
NFYA
AHCY	2157400	1783500	2514100	1473400	1613800	958350	1438000	1271500
CFL1	23658000	15594000	35450000	18562000	22015000	13119000	12702000	27546000
EIF4B	2333300	3093800	1516200	2991200	1514500	2633900	3748200	1802300
F8A1		149440	74852	26994				32145
ATP2B4	168350	174520	148280		79888	93962		144380
DGKA		213070		82083	53887	244520	182890	146190
CPT2	112420		131420	178290	100170
DTYMK			62027				149190	175990
RRM1	4570400	4082500	3673000	5145400	4971800	4017700	3763400	3617700
CCND1
EEF1B2	8.2608e+06	12846000	8998200	10672000	9.0601e+06	4859900	4281700	6623300
ATP5PB							150280
ACP1	211910	140140	437590	161650	567350	74934	72232	23355
ACAT1	3756800	5938300	3875800	3966600	2923200	6223400	4742600	3737000
POLR2A	61111	546790	310100	71022	65552	278610	488060	286200
CDK2					361830	404610	123570
MCM3	2602700	2237200	2625700	1517600	2468300	1607800	1212700	1352900
MPST	824150	594780	392180	942760	827070	964640	804320	846490
RPS12	876450	3026900	3088600	1739400	2815800	4409600	4439000	3309300
BRD2	346720	225740	182380	124450	32683	436910	500770	382440
FAS	112390			125130
DNAJB1	1391900	2003900	905330	847770	706180	868620	760590	962440
ATP5F1A	12236000	12667000	14995000	11465000	12257000	11349000	11185000	12655000
PSMA1	735030	511480	1110800	64462	1096900	660960	935000	623570
PSMA2	1209200	1540300	744450	2237600	2167100	3349300	3362900	1730100
PSMA3	449690	742200	931280	378690	689530	566940	231530	549720
PSMA4	1981400	2826500	3031100	2238800	2814500	1362400	1039900	2175300
ITGA3	70651	118300	61979	116440	71120	134640	51184	72048
MSN	10684000	8368000	8.9418e+06	7657900	9.3412e+06	7.5377e+06	9.6853e+06	9948400
DDX6	976770	647810	794040	667000	367640	109770	375580	289500
CTNNA2	277470	293660	237890	304940	159260	239890		232740
DNMT1	1687600	2620700	1329100	1895600	703370	1390600	1465600	1527100
U2AF2	3182200	5066900	3920700	4191300	3475000	7.5308e+06	8118700	4026100
RPL13	176230	527040	344970	4633000	119390		338070	610860
IVD			216.42			49961	8249.4
S100A4	1064200	1322000	1239000	1710000	1913800	3193700	1792600	1226100
HMGB2	736720	1195600	257250	795290		881750	344400	207930
PTBP1	18373000	19934000	17744000	16819000	15102000	16515000	15090000	17103000
TARS	5753300	4353800	5605700	7865200	8.5545e+06	4651400	4884400	6241200
VARS	6132100	9377100	4852100	6903000	3789700	2629400	4483700	4687300
EEF1G	10882000	13863000	12185000	16431000	16504000	12796000	16559000	11252000
FKBP2	235190	318150	271170	30644	101950	142330	171100	16567
STOM	1383300	3278800	1193600	1884500	2036500	1391100	1244400	1292300
AK4	218760	116390	143040	109330	132860	65052	123040	104450
YWHAQ	12245000	12151000	12285000	9.8708e+06	11326000	9697400	6875500	9377500
MAPK3	80664			79356				22023
ATP6V0C		109100	26262			96519	179640
ARNT							176150
RPL10	5641100	4607900	6545500	6414500	6257100	4178900	2962000	6931100
RPA1	535240	571890	639240	562900	603010	787070	390460	320090
APEX1	3510000	2833600	3248800	3394900	3254600	4928700	4410600	3672000
CAD	4497900	5387300	4712800	4820100	4779400	4964300	4867400	5288000
CALR	12201000	6876600	11117000	17627000	16738000	6359800	4171000	9177700
CANX	5211800	6299100	5157600	6944900	4279200	4662800	3893100	5099400
PSMB8
PSMA5	875090	1044200	2004200	1160500	1096600	722730	859440	950020
PSMB4	377740	668840	742940	921570	661550	456690	856920	625260
PSMB6	1163200		1887600	911510	1897800	2685900	2464100	1031000
PSMB5		49047	111250	109470	743700	77991	247760	170210
ABCD3	496140	456560	415590	460700	565810	622820	708210	385220
NDU	1310600	1701000	879770	1314400	1216100	1294800	1902200	872830
POLD1	325200	52360	827510	146050	492550	252820	55244	160910
HOXD9			23904	2743.4			37805	1131.2
SMARCA1		91069
MAPK1	293530	472290	372220	376710	470020	139500	397690	436180
RXRB
ERCC5		12255
GRN	3259.7	108210	263740	200590	333210	249160	197800	252160
LAP3	1688900	2043100	2152300	1991400	1831800	2256100	2438500	2127600
S100A2	1086400	874940	1165000	1620800	1145200	1540200	1024200	1304300
GTF2E2	38272		106730	67402	135040	43821		264940
TPP2	2474800	3037700	1509500	2503600	1842700	2332700	2330400	2659200
IMPA1	14572		49039		68048	131420		132060
EPHA2
SHC1	400880		459690	762560	300130	256710	422720	201370
MPG		179420	315440			378710
CRABP2	515280	556500	844430	359470	870850	1871500	1620500	968530
TKT	37926000	4.2597e+07	31733000	32502000	41251000	30185000	31926000	27816000
RBMS1		265810	339180	392180		281220	394060	320780
PML	82334	53082	144650	619.86	140370	84464	253220	73168
EEF1D	4224900	1298800	2570900	3471700	3453500	1307400	732400	4146300
EEF1D.1	89909			109480
PDHA2		179030	126310			121920	132910	128670
MARCKS	4246.4	45673	258920	104910		416860	8800.1	50146
GNA11	215410	196310	148690	267480	71634			2753.6
ERP29	1951600	2519900	3738200	3508000	3510500	2895300	2291200	2041500
PRDX6	15293000	5883200	11613000	12942000	12204000	9836100	10143000	12134000
BLVRB	364470	81299	463380	335920	607530	301250		428670
PRDX5	7.6722e+06	5082600	8332200	7704100	10026000	7041100	6697500	6572900
DDT	2808700	3433900	2218800	3237000	2624500	3903300	2854500	3477300
GCHFR		30181	91824	120460		136430		124910
PRDX3	2490100	2977500	2960400	455680	3679300	709350	1618800	2270600
ATP5F1D
RPL12	4206800	4961500	4434600	4540800	3120400	3382600	4017000	4607500
ECHS1	4998100	4662000	4085000	6197100	2751500	3432100	3626500	3276300
CMPK1	749360	817680	809210	755830	885440	1009600	1351200	1044100
PEBP1	10379000	3388800	11877000	9.9426e+06	12658000	5642900	2607700	8286000
PDIA3	10003000	7737300	8276400	9105400	10575000	6259900	5054200	6958800
PPP2R1A	5067200	3370700	4988800	5851200	4495300	4782500	4596200	5511600
PPP2R1B	134370	209870	136820	229880	251170	290510	282350	289880
PPIF	805930	789570	642980	1072000	593520	532280	403040	615180
NMT1	690070	628830	418790	438800	223590		395130	699610
HMOX2		47891		104850		48696	161270
ADSS	1302500	229760	1515100	1623400	1215900	477400	999290	928080
AXL		127880			82859	357350	250540	132930
LRPAP1	258700	331390	313750		170610	18058	282800	344370
TSPO	293650	381400	828520	545460	327880	998290	2417100	301290
ADSL	1098000	574440	743710	828840	259720	665890	716240	438880
CLIP1	280970	168840	282670	96865	132850		514890
SRI	604910	304960	270960	577510	758980	245450	127720	309770
SERPINB1	364020	100070	102570	227440	236140	723710	215430	258770
ALDH1B1	1787400	2362400	1562200	2432400	1306900	2052600	1851400	1370000
ALDH3A1				91081
POLR2B	419190	489170	382030	269480	294030	515200	386020	671110
SDHA	4690400	4035100	4255400	2774600	3046600	2018700	1943100	2492500
GDI1	743230	135750	895880	450960	163760	214340	193590	169480
MAT2A	1372100	1677200	1597400	1889400	1579600	529890	1158800	1382100
CPS1	18374000	19831000	13333000	15564000	21134000	18921000	19232000	19661000
RRM2	323730	553890	290870	413510	244680	1172600	626830	665080
DNAJA1	4319600	3066900	3642000	3194700	3480000	3127300	3151100	3160400
UQCRC1	1715800	1572500	1435800	1836500	2136400	2618900	1781400	1314000
HIBADH	948130	1214700	631530	1146900	619620	1202000	1278400	1232100
ATIC	8473000	7679700	7597200	8.9962e+06	6275600	5436600	5167100	6.5384e+06
APOBEC3A	17637	46957		16343			126300	41124
HNRNPH3	3441900	2973500	2963500	2147900	2915200	1339600	1491600	3838500
HNRNPH1	14681000	8.9826e+06	12166000	11161000	7704300	8577500	10269000	11687000
YWHAB	6300200	6397200	7667800	6977900	6350600	5782600	6.4152e+06	5605500
SFN	711300	577840	1355500	1538500	1037600	1180800	2295700	827610
STIP1	10127000	8.5562e+06	9019300	8545000	9.9813e+06	9.5992e+06	7817800	10278000
S100A11	3019500	3948200	9.1747e+06	4799300	10891000	11571000	6862600	4225200
L1CAM	116010	204420	130240	97733		243920	77556	150670
PRDX2	6156900	10411000	8.0007e+06	8505500	10293000	9.0036e+06	8.0718e+06	7.4416e+06
CDA	1003100	493370	489980	374310	502210	356220	279650	853180
PYCR1	168140	566350	601250	254310	699010	713630	572500	387870
HPD		49344
GTF2H1	6707.1		31182				1620.1
CTH						23721		21990
RPL9	6.3777e+06	8372800	7671400	4634500	6220500	5176000	5364100	6799200
KIF5B	2513200	2779100	2489700	2349700	2683100	2027200	1588000	1545400
CSTF2	1955200	314440	721880	1390600	1243100	722960	518070	1083200
DUT	1991300	1524800	2975700	3581100	2797100	1668300	1271200	3809600
ABCC1	71752	301090	267570		278920	98676	225450	29673
ABCD1
TTK				8576.6		14785	23211
MCM4	4229900	3783000	2810200	2921000	3576600	3060200	3224700	2565000
MCM5	1590600	1269300	1231000	1675200	869840	833590	1022900	1029800
MCM7	2517500	2713700	2195500	2140700	735310	1024800	1534400	1486900
SHMT1	203380	173310	484830	151610	216130	171780	58890	122020
SHMT2	4206500	3262800	3994500	3786700	4494800	3812900	3974600	4929000
HSPA1L
HSPA4	4016600	4880500	3841600	2502900	4880400	3577700	4338500	3885000
MPI	313540	442420	33969	468300	287240	301740	882080	549170
GPC1	258650	235010	128440	194830	194950	278630	288700	110510
CTNNA1	1179800	2008900	669440	1438100	881390	1662700	1736600	1041500
CTNNB1						86074
PHB	7.3643e+06	5532300	8304700	6904500	8830700	7208200	4749000	5439400
SERPINB6	815240	701180	1323200	370910	1619900	742260	565900	479610
RDX	1720700	1489800	1350600	1593500	2055400	2527000	3054500	1865400
RPA3	1209600	484980	719910	991270	868760	808060	972380	868990
RFC4			1154700	1674100	40977	653770	323240	679750
RFC2	402060	169060	297480	395480	574600	470630	936710	553600
RFC1	106180	161640	12392	181980	427590	234480	177610	170480
RPL22	4362900	5016700	4614000	3021900	3585000	3290300	3545000	5459900
GTF2F1	721310	601270	293790	166450	116240	207380	1343100	260190
SPR	934160	269330	749110	888950	685700	934710	926660	367020
FBN1	66810		18249
AGL	343990	522850	142500	138480		291970	225130	259430
MYH9	39612000	42909000	40332000	4.3398e+07	39232000	37908000	39735000	3.8409e+07
MYH10						232950		288230
COPB2	1358600	1223100	1257200	1001900	1957100	1573000	1243000	1253300
SOAT1	841610	1423400	717600	845860	862810	880690	132700	463940
ADD1	408380	224810	520060	579690	621020	447280	270870	564110
BSG	1618800	1410900	1257900	1191800	915490	615880	1318900	1146300
FUS	1108400	846380	2204300	1117400	1269800	1022900	901040	1456700
NUP214	1669900	2830600	1546500	2282200	1532400	3177600	3852700	2395000
DEK	790950		554180		692950	74010	216300	329960
MYH11		92629					84456
GLRX	235240		203540			206160	227430	150720
PPM1A
HMGCL		187830				43674
PSMC2	1806600	1143200	1443300	1857900	2880900	1418000	444420	448190
ARL2	50193		47497	52971				46402
ARL3	275380	126160	204410	291140	154330	171560	361950	282300
MAP2K2	456070	518590	855370	764560	672700	939230	551370	461430
ATP5F1C	879880		292040	385640		582740	296600	362930
ATP6V1E1	182940	163920	105910	126190	272320	290080	396600	473160
CPOX	48942	155790		121760		68969	116750	96789
RPL4	20179000	20133000	19070000	21750000	20626000	16649000	14752000	17789000
NUDT1	15600	50587	86837		37218		226350	114210
PGM1	584100	610940	412510	260820	714360	533210	820010	452550
GNL1	244290	127960	99769	320020
SERPINB5	1065600	352200	1335400	758230	921730	2384700	2430200	2130900
POLR2I				46276		32981
DLST	1134700	1286200	610370	1589600	905950	1478700	1080000	1378800
GPX4				215070	211560			64303
SRP14	8127800	8305200	6830800	8200400	9460700	5148200	5503800	6406300
NUP62	244290	616420	660030	375720	153090	492760	1999900	1078400
HPCAL1	329080		156940	245170	239490	171540	89723	111850
FDFT1	170290		152530		519190		246120	320530
TAGLN2	29207000	21468000	22067000	26393000	2.9344e+07	26950000	21027000	3.0548e+07
TALDO1	1185900	1092000	954400	946050	1041200	430100		1044600
SNCA	253180	441740	780980	619920	777460	1134500	666190	455970
ETFB	1139600	1593800	1468200	1248500	1437200	1157900	1447700	1719200
RBMX	1861900	1775600	1999100	3861400	3918700	2131800	515110	2098900
COIL	483510	759580	338000	500150	453800	423310		379220
GGCX
ATP6V1A	1554600	716360	891180	1530900	1827800	2727800	2487000	1825600
HSPA9	17622000	9.6504e+06	15585000	15049000	18269000	15672000	16824000	13209000
EIF4A3	968500	1853900	886950	533470	359860	2089700	377050	1459100
RPS19	5006400	5023200	3861500	4558300	4106100	4008500	5008900	4697600
RPL3	4203200	8.0144e+06	6.8158e+06	4444200	4919200	7155000	8327800	4857600
COL18A1	63700		19738	13936				96799
MPV17						109650
DDOST	2008600	343330	2895700	870160	4184300	1276500	982350	1378800
ANP32A	2314300	3064900	3930600	3393800	1709900	4121800	2345400	1970700
FEN1	3305700	2855700	3648600	3185600	2812200	3014800	3720600	2935600
CUX1	122130	125420		55635		201030	264000	50706
CAPG	1149500	1905300	832520	850430	1377800	841520	837390	1017200
CAP2
TXLNA	92081	67978			182700	59723	219520	100670
CCT6A	5649800	6612700	6471300	4458200	5352100	8384300	9.5393e+06	6381900
NNMT	103720		184240	22522	171680	877640	65467	161880
PBX2		51421		33088		25712	14108	55667
RPL13A	526830	212660	381160	380990	326450	305470		175230
ARL1	7822.9	133390	131830	163760	198710	288580	167400	168470
MLH1	41364	19765	105870	7686.6	80391	108570	218680	12096
STAT3	521270	1393700	685720	674510	530960	737570	1132300	926180
USP8							66758
PEX19						10642
MDH1	3775200	3025800	2957000	2446400	5524600	2486900	2260400	1937200
MDH2	45780000	26696000	28729000	41837000	41411000	24200000	22187000	22635000
RFC5	206800	231750	106870	290350	290800	298660	489960	239530
RFC3		207440	207730	60802	99746	249440	268190	238460
HADHA	2955300	5507000	2803600	3318300	5217800	6122400	6011100	3998200
EIF2S3	5926000	4868300	6096400	5163600	6412800	5661900	5813600	7546000
CETN2	154060		57582
EIF2D	231380	694510	225750	312300	297380	450050	904130	429940
BUD31	164160		245170	32759	9040.1
NAA10	458110	269710	576260	355330	296600	372650	582030	794180
PPP1R2	140690	521400	39621	120180	50992	380440	175930	191650
CSK	273290	334590	199940	272060	141480	206800	1413.2	182940
PNPLA4						78068
GARS	3880400	5078900	3379600	4891200	4849400	7.883e+06	6579900	5195700
IARS	5084800	5048900	5659300	5717600	7067400	6650000	4925100	4811100
EIF1	1412100	618430	1767300	1911000	349330	807780	907140	1802500
PRKCI	28285			282120	222090
ACTR1B	453420	282480	281170	41431	400750	79797		122270
ECI1	127070	10979	15059	62089	256400	36466		119490
TMPO	2680100	4345600	2243100	2617000	2420600	4547300	3419800	3139400
TMPO.1	1422300	840170	1201100	1384000	922490	371280	101280	1321000
STAT1	3347900	2225100	2762100	2205400	4365700	2461600	1763700	4221000
STAT6			1799.6
MTREX	830020	379420	821440	595710	517790	731440	1554600	298350
AKR1C3	1691700	2193700	1579900	2028100	2516100	1813200	3179300	2468200
MTOR	560330	872950	231040	493750	234410	730320	775700	614070
EPS15	103380		172330	85430	72142		145140
CASP2
HELZ						33862	34626
NCAPD3	119230	229910				482770	355320	457870
RBM34	59341	375650	51299	135150	106580	260440	624750	362230
LRPPRC	6.8123e+06	7261100	6913500	6043500	7512200	6663600	7090400	7.1895e+06
ACAA2	1037700	959530	1181500	1498000	1328400	2012700	2734900	1351200
RPL35	167680	300030	72733	215170	140390	95402	114880
CDKN2A	2695700	1004800	1943400	1863700	3095000	2498300	3224000	3178100
PRCP				52381		47038
HTT		82550				46133	77669	48500
ECE1	704540	829030	1389700	549370	1035400	850540	2375100	1472700
SLC1A1			22414	37562			51627	96866
SLC1A4	113040	324180	222370	177110	115580	235030	105820	197330
PAFAH1B1		15399	9085.3				198970	21678
MCAM	576760	520650	1222400	367280	113930	908280	889930	1045300
CRAT	69929			202600	70796	129460		103010
MATR3	10169000	12535000	10966000	12146000	9028000	9023200	10317000	7935700
MSH2	717760	723400	747580	586370	698320	743460	835750	314580
GPD2	164150	98826	538300	359710	330530	166850	823270	503690
SSR1	352850	214280	106650	236110	579930	486690	124450	289450
RANBP1	2104600	875720	3152000	2945000	3117700	1167200	1699300	829330
NAMPT	1420100	2170200	2092100	1483200	3440800	4177000	2412300	2268200
PSMC4	1246100	2106600	2432300	2277700	1553800	2429200	2936800	1540300
TSFM	338410	599060	680300	168230	249540	29950	456480	190140
PPIC	250630		84529
VDAC2	4953800	5791500	5910300	5339700	2497000	6870600	6310300	3567900
ACADSB
CBX5	1566000	1550300	1418900	1017400	822650	1191600	630790	945640
USP5	2888500	3251400	2609900	3220500	1547000	3137200	3187800	2856700
MAP2K4	30321	11290	105650	63039	58053	54360	63780	28118
MKI67	734290	1825400	1153300	444500	781180	1419400	2567900	1520000
PHKA2							349.76
PHKA1							40839
RANGAP1	2392700	2323900	1711500	1872800	2217300	3433200	2987300	2068500
RECQL	316610	756360	483900	528640	347340	382570	483340	507160
NOP2	2465100	2098000	2398000	1958100	1886000	1284300	1072400	1386200
ATRX		73665		171300		98293	80215	89239
CRK	373510	37273	663320	757920	429850	260930	354190	336480
CRKL	313400		290030	434210	351210		206270	426510
BAG6	314030	273850	252200	320980	166960	363250	178930	319870
NSF	242540	527120	218500	378470	221770	365480	454310	221860
MAP2K3	68136	84539	585220	75144	51946	537090	560330	331200
BRCC3								101440
RPL27A	3282400	2330500	1989300	2395400	2805200	1569500	537390	2904400
RPL5	2813600	3877000	3208700	2682500	4496800	5634900	5334300	3166300
RPL21	3773300	5938800	5527800	3916700	5.9652e+06	7328500	6890700	6046800
RPL28	1328800	1381500	938530	930240		553600	259580	533980
RPS9	3025000	4839500	2993300	3953000	3391400	3723900	3500300	3619800
RPS5	10114000	10674000	8286500	14186000	9957100	9.2994e+06	19944000	8.4694e+06
RPS10	1675300	1986900	1414000	1559000	1400500	1319900	1807800	779000
MAP1B	571790	357140	670720	203480	88180	374150	505040	141700
GNPDA1	479760	189630	372270	346090	464860	335080	132680	332300
NEDD4		38577					68347
YAP1	121160	25814	127430		3697.1	111540		27722
UTRN	68132				4807.5			71429
IQGAP1	5924900	9859700	5487300	8167000	10641000	13723000	14157000	12463000
GYG1	110130
PLA2G4A	2766500	2086300	2089600	2411000	2606400	2232100	2228100	1587000
CAPZA2	1631500	489020	1579600	1379300	2036600	570040	562060	784180
CAPZB	1326200	158900	1558300	1698300	2241700	323040	729810	941610
EIF1AY			166950				253320	111060
QARS	2544800	2757200	3623100	2074900	2411700	1704100	2249800	2116900
UQCRFS1	503070	200250	866130	539380	632930	1196900	717630	268040
ATP5PO	4013700	3946900	2742900	3062900	2789500	3102400	2694400	2727400
LIMS1	319320	420120		154190	242440	420520	298720	368060
PREP	423610		190550	267430	21395	279570	230620	233190
ME1	246350	143290	262870	592360	565010	342880	561320	445670
PIP4K2A	176100	117380	143600	151490				103570
ARCN1	604140	723900	236320	358700	1012100	297960	497350	506500
LSS	254860		77928		99142		170920	99896
GCLC					115750			105690
GCLM	811090	107930	544330	704810	726460	547930	636510	543080
PRRC2A	382630	592380	154430	103650	32300	357980	476700	223370
GSS	168370	683940	160300	132120	70734			200770
CCT5	5041200	9.0158e+06	5961500	6321800	7034300	10376000	10906000	6662700
PTDSS1	75669	75344	161400	25983	63499	73151	48473	78261
NES	2573700	1547700	1987300	2333600	2615600	975220	1253900	1211700
CSNK1A1		143710	115350	67675		27664	153640
IDH2	23929	99820	226450	188400	208710	177350	144490	102940
PITPNB	267440		271600	62766	314540	631010	532200	312390
CCN3			41623	14270	20550
CD97	268080	1287600	1476200	913350	1283100	1701000	2395700	1708300
POLD2	162380	58924	161470	462230	26012	268490	36509	88355
PXN	58747		61120	85066		85233	73540
CAMLG
ALDH9A1	1486200	961460	2018900	2293500	1121200	857800		645030
RPIA					156090	4388.5	100750
LMAN1	1954600	1693500	2273100	1998900	1935600	2021300	1697000	1582400
NASP	2707200	2236800	2135400	3333900	2268100	2787000	2846200	2426300
FASN	24341000	24904000	21720000	22104000	27715000	27070000	22677000	23774000
FNTA								1450.5
DHPS						17438	111150	67765
CCT3	9.7644e+06	11350000	10373000	8346100	11752000	8.4227e+06	10352000	8823600
MRPL19			19104		1497.1			37519
TUFM	8567800	9.0599e+06	6651800	7.6958e+06	6324800	6887500	4537900	6041800
ALDH7A1	982330	1791200	1253200	1243500	546790	1317300	1510000	1201700
INPP1		29957	53653	19967		33630	82142	89093
CENPF							23525	7929
SRP9	55620	330870	168070	312160	946360	205170	290040	494960
UBE2A	111190		93044
AARS	3072300	2080300	2784700	2064300	2621600	2746200	3325000	2374200
CARS	827230	1179300	680190	335250	16178	651790	723190	1034100
SARS	191820	238440	164390	300030	362810	947240	505870	420280
PPM1F						72068	31428
PRIM1	168520	42573	191070	5536.9		8841.9	48741	21601
PRIM2	381180	316560	51523	416630	266450	400210	461100	582700
CSNK1E		91632	21501		2407.3	52941		54436
CTCF		210610	35071	260490	154060	82423		138540
PSMB3	1848400	1667000	1115800	1691600	1275800	1595700	1680700	1302300
PSMB2	497060	744490	48710	199650	382640	610590	651890	389350
MCM2	1765300	1788800	1920600	2165600	1402700	650790	303340	1297100
ACADVL	1564800	1443300	1514400	2280400	2505000	1804300	1387000	2515300
YLPM1	286290	343790	186130	409980	82906	161490	410360	297710
ACOT2	141400	114770	267780	180480	402730	234400	105720	142410
TMED10	622390	259200	386870	761430	791230	510800	1228300	656890
RBM25	325910	591970	314850	493670	375460	464710	487180	300740
NUMB					5695.7	62731
CLK3			4625.1
EIF2B2	655150	730630	568590	863890	543030	307190		708710
HINT1	1992300	1374200	1278400	2767600	3502100	5151500	4364000	3923100
NUP153	660150	966700	439970	308000	871540	1088100	885280	1468100
RANBP2	1950200	2364600	1632000	2004800	2211800	2403200	2031300	2260500
TSC2
NDUFV1	579180	948110	559560	620670	531650	793530	948180	548250
GSK3A			74904		70136			10967
GSK3B	36217	302630	84214	116930	89476	268430	341680	123270
TAF6
NT5C2	51730				24544
SEPHS1	919960	99065	490550	907910	573990	189670	726090	711210
GMPS	2936800	3240600	2725700	1709900	2185000	3596700	2930200	2658600
LIG3	77123	93089	66363	21651
MRE11	112170	63499	171540	247080	96773	137910	75286
GNAQ						2542.5
GNG10	4179.9	35650	34599		5596	155190	197550	207660
IDH3A	743730	533150	582580	461860	743650	339640	461980	436960
SULT1A1					99113	76539
X	2550800	1831500	2371100	2097100	1487700	2923400	7127000	3244700
PPOX	19867	39669		94092	73052
GDI2	3702900	9.5247e+06	6400800	5960400	7.987e+06	7235200	10460000	8144000
EMD	393190	293600	458600	423260	284780	553590	701430	472450
CPT1A	691230	1218600	764280	666810	689720	1277900	1211900	720860
SERPINH1	9.0016e+06	6842600	9.0161e+06	6951900	12082000	5049800	3967600	6623400
ST13	1673700	1719600	988890	1078000	1064100	1884800	1576300	866960
ERF			142770	31972		71265	212010	114240
VASP	334400	114450	267630		68626	377570	244230	220960
DNM2	1612000	1302400	1725700	2093600	1876500	1598800	962100	1854400
METAP2	161940		625520	481550	552640	1034700	810040	320660
NUDT2	76941	207030	141630		12926	22409	428180	156490
CDK7				9164.3			24799
LRBA	8058.6	83883	49352	74952				48123
PPT1	788730	506500	179440	309080	1023200	895830	544360	633120
RPL14	1357200	1120100	238610	384920	526830	988580	805780	564160
CCT8	7772100	5592600	6.2321e+06	7868300	8887600	6034300	4430500	6551600
CCT4	12761000	12597000	12022000	9978100	8.9261e+06	9819300	9.1267e+06	7.99e+06
ANXA11	515200	127620	954400	771470	1454800	736760		860400
PAPOLA							100520
FXR1	102010	505510	43447	154220	45499	80331	138690	222680
FXR2			65523	70740	184470
RAB5C	704920	201260	218020	428900	579600	459710		165660
RAB7A	2015400	1135700	1308300	1563400	2012900	1056200	669000	1039200
RAB9A	79442		301050	179680	227270	434430	616130	222240
RAB13	38723				129130
DAP					98611
DAP3	432580	305970	471310	267220	286030	280570	223330	422710
DUSP3	185210	195870	150780	241540	149430	130130	120630	219200
SMARCA4	1144900	1447600	569680	1167500	460910	807380	849410	706400
IDH3G	779520	189990	408730	492290	522460	696910	972320	627410
GALK1	269520	276000	206360		263120	66105	562550	64857
SSR4	2226900	2527800	1797500	2503300	2511000	1980100	2337700	2116900
BCAP31	45813	1043000	517700	270490	210260	322660	917350	739770
MECP2	158700	179980	153390	196860	83575			82832
HCFC1	1167400	1728600	965310	1470500	678760	1319700	846430	1117800
ALDH3A2	1242800	2371700	987150	1862600	1927600	1635200	2721300	1593700
HSD17B4	1210400	1187600	1191000	1151200	1648400	862930	1669600	606940
PSMD7	1397100	1013400	1026700	1373000	876330	1115300	1281800	1054500
STAT5B							69122
DYNLT3	311700	511350	421990	17544	55769	179350	582520	436450
VAMP7		40915	65857			61588	158030	36179
RPS6KA3	693310	453820	468810	551370	338140	675470	650000	684440
HDGF	4002400	3111400	4682300	3732900	6011000	4096400	4651900	5047500
CCNH		79175				77343	111900
MNAT1	126640		112770	52788		142210	169250	25495
UBE2E1	522840	278710		329890	261770			88489
NDUFA8	423620	508500	359000	539740	346700	552740	585720	431930
HNRNPA3	1833200	1110400	2401800	1073800	2968700	1790800	2191900	1412600
PGD	4588000	5926500	5043900	5148700	4402900	4626000	4055500	3756700
HNRNPM	11056000	10467000	9.5009e+06	11135000	11316000	11581000	9.7203e+06	11095000
KPNA2	3757100	5557800	4234800	5038800	3035500	3971900	5100800	3577700
KPNA1			86454	362490	311240		180100	319970
RAP1GDS1	200080	155320	224530	124760	250570	270070	198990	224320
POLR2H					14259
POLR2J						63818
ARHGDIA	5771100	7413600	9154000	10542000	9248500	5969400	6.8498e+06	7962900
ARHGDIB	9012.4
AGFG1							49272
HNRNPF	2475800	3018900	6751000	4040100	6888700	5175700	4849500	3929000
STAT2	43057	27247	187320	286210	257290	94070	45970	111820
MSH6	725960	484110	327770	194030	135920	484790	505550	461220
KIF11	55578		100190	94274		150490	58594	82543
VAV2
ZNF131		6821.4				17453
ZNF143							59456
RBM5							30596
RIDA	188600	167960		186380	209380	20773		146570
SMS	64122	370140	1303900	699160	1585500	892500	393860	507710
HK2	423960	721750	496920	610860	317610	149540	244240	136360
THOP1	154570	226600	283940	362980	163130	66306	308970	336370
CAPZA1	2745000	1412900	3723400	2882500	4643100	1819000	1643200	1790900
CRIP2	2335700	1735800	1991900	1694900	1355000	1078400	1505400	2001000
NUP98	735820	1612500	1044600	777890	731260	1214900	1512200	741960
BLVRA		312990	421120		101250	333770	208200	218540
SLC25A1	173070	88521	152500	136510	123000	156290	162560
PPP5C	337380	733870	249570	12950	266350	458910	262010	326340
PLK1				21628	93659		59280	96616
ARFIP1		99067	109690	120150	250820	250640	319950
NUBP1	8460.5	65849		28070		111710	147400	79603
ACLY	10591000	14694000	10380000	12044000	11994000	11595000	12696000	12191000
METAP1	731290	224590	1000800	470060	872960	505970	483370	524950
SUCLG1	1637200	1957700	1157500	994310	1186600	3167200	3629200	2105200
MVD		35365				53179		16058
COPB1	3676200	3632500	2656900	4350500	5278400	4214600	3271200	3817100
COPA	2829500	3739600	2841400	2235900	3495800	3883000	5085800	3841100
CTSC	242640	417950	624890	316070	573960	193820	219930	652910
HCCS	37764		130680		266110			169580
MAPK12		24158					4804
PTTG1IP	279590	312480	232950	367390	272590	254770	196440	293360
IST1						33149	166560
SEC24C	1314700	852330	1297700	1357800	1063400	869030	284460	1019900
SUB1	1453100		3040700	2967500	1289400	14026	60700	1682700
CLNS1A	359090	150000	530130	273880	1011500	156760	167150	542660
RARS	3164900	3825300	2766600	3487400	3551400	3947200	3411800	3917000
ATXN3				5927.4		71511	75886
PMS2	121210	168420		144020		105330	84891
CACNA2D1	72858	124320	191440	268480	301540	149650	701900	21330
YARS	1504500	1929200	2390200	2789900	2961000	2922600	2663900	1928800
USP14	720600	133640	112940	270220	659450	855740	466410	374030
BC					39182			36974
ATP1B3	334000		143100	69258	345750	226940	180540	108620
RAD23A	137420	187730	331970	602780	401280	378750	194440	167340
RAD23B	1494700	2144500	1480000	1378000	1425500	547270	1916100	1736600
PDE1A			53000
EPHB4						116000		103070
AK2	1497100	1036800	1797900	1433400	2594000	1826800	2086000	1426300
ALDH18A1	4049200	4617500	3263400	3203000	3116000	3668100	4724700	3440300
ALDH18A1.1			3634.3	104730
NAPA	366550	278720	474850	369240	292750	183230	255780	288970
EIF5	1004800	1254400	1085800	1398100	916440	1083100	972260	810780
PSMD4	1186400	1121300	1768300	815340	1436600	1269100	2359900	987340
DRG2	281880	616540	214520	285680		349350	394280	325970
CSE1L	3550100	4880300	3258000	3215100	4803400	5521600	6416200	4993100
VCP	19420000	20440000	21901000	19132000	19735000	23406000	22134000	19057000
MFAP1	81787	255390	303310	227620	150270	198050
HADHB	711730	622460	1100600	660480	1278100	1150500	555750	975310
MANF	429500	493400	393590	330610	355580	749340	879110	752010
NAP1L1	3935600	2148100	3360400	3986700	6157800	2243900	3640000	4691600
ADK	633960	1230200	941600	344010	1349300	2086700	2097300	1116300
ADAR	3511600	4642400	3714400	3770000	2300000	2572300	2332900	2844500
ADAR.1		142360		115890	113250	131970	159500	133180
TPD52	72424		463150	629400	169920			405150
SEC13	1643300	749050	1322800	2038800	1776500	1319700	1342100	2907300
SNU13	1612100	1040400	889880	2767700	2155000	1117800	1254100	544970
NPEPPS	769400	1510600	820290	1360200	1209800	1215500	1303200	1602800
HNRNPH2	1312800	558770	1141800	1493600	1355000	1462900	926050	1365000
OXCT1	2114100	3404500	3114600	3759100	2510700	4523800	3056600	2659700
EIF3B	1881600	1302300	1661700	718270	2872800	1090600	1638100	1200800
BID	53315		35923	220000	26799	110140		56461
ATP5MF	932280	859840	625050	843050	737770	824720	218880	858420
NDUFV3		110960	65353		135770		54918	250250
RRP1	163500		30925	263200				178920
MARS	3617800	4221800	2693000	2899300	3107600	2771600	3085600	3579000
ITGA1			5890.3			64528
ARPP19					15334	38565
POLE2							74224
EIF6	3077700	2552300	3648100	2141700	3012700	4330200	4048900	3140200
CTBP2	30217		66509	87176	225400	67834	148690	227440
PEX3	4876.5			138810				231740
BCAR1
WDR4			229270	217870		157050		103740
TMEM33				135700	178740			51471
GEMIN4						35702	33293
CORO7		364610		153500	59355			59018
NUP107	276620	477270	86387	51538	62632	403690	800160	532670
EEFSEC		79172				51634	66516
FOXL2		330100					156670
EPPK1	2587000	3327600	3178800	2902600	1998700	2488100	1112200	1438800
MTPN	541100	2129800	2250500	2571500	2492500	1428700	1713700	2390100
ARPC4	569010		1095100	842570	905430	1188800	1471900	1007400
CD81	75163		22829	107110	164260
SEC61G		659560		698260			254270	446460
TPI1	42465000	18239000	4.1673e+07	34504000	37885000	22581000	19761000	3.2613e+07
EIF3E	972440	1254300	561410	1461400	1206800	968220	863220	805980
SEC61B								26079
PPP4C	429370		428930	256130
ROMO1	176480	284670			81428	157710	250870	337690
UBE2G2	6443.5		8397.2	128290		187570		116560
MYL6	9.0189e+06	7498900	7340700	10549000	9.0972e+06	13312000	10137000	11621000
MYL6.1					266720			80877
ACTB	10605000	15782000	24049000	27755000	21095000	13386000	5232600	18357000
RAC3
EIF4A1	9.8653e+06	7600900	10315000	8930900	12024000	8.9071e+06	9610900	7.5908e+06
RPS20	976260	2027800	1080800	1661800	1744400	1223300	402780	1641600
PSMA6	2476100	2256400	2382300	2111600	2459500	1678500	1501900	2180200
S100A10	3826600	1931200	4820100	3675700	5748600	7038400	10269000	3821200
CDC42	2590600	1813500	1969900	2606300	1917200	2683800	3087400	2531300
DSTN	710080	323620	791790	558490	1472100	1329600	729040	736550
GMFB	5308.1	101110	220730	111150	113430	107250	219120	198720
RAB8A		559830	313340		427360	205970	115740
SPCS3			118650	185150	76697			121450
SRP54	577570	412850	425900	594100	468510	731210	887680	686350
RAB2A	1697600	774460	1025000	642640	955520	488720	388940	192920
CKS1B					3268.9	66174
RAB10	764710	1030100	367010	623930	547120	759260	896710	603230
UBE2D3	221550	100230	992710	81552	461980	159500	870090	130510
UBE2M	953120		738630	1208500		6735.2
UBE2K	570000		288490	543520	395010		482500	415510
UBE2N	492270		323840	572340	347490	483320	173790	699200
RAB14	3949000	2901400	1723300	4088000	3092900	3019200	4244600	2247100
ACTR3	5548700	6562100	7627400	5681500	5169300	7301100	9400100	6134400
ACTR2	1969600	2005500	1761200	2205300	1568900	1467100	844020	1458100
ACTR1A	1709900	2096100	1847900	1592200	1455600	1509000	2125700	1149400
COPS2	778180	341840	450860	374010	230460	337550	300730	629410
ABCE1	2190400	1514800	1061000	2095200	1264400	1827500	1439600	1673800
RAP1B	1025800	846820	865500	646110	929840	906930	358900	998770
RAP2B	8941			52280	91687			114120
RPS3A	6073500	6.7202e+06	6048500	5588200	7751800	7.1643e+06	4170300	6655100
PSME3	2597100	1230400	2502000	2564400	2290500	1841100	1342300	1978300
RPL15	471850		290650		2105300	264280	192050	522680
MAGOH	238370		280900	248240	1212000	335490	281740	242340
RPL27	5635000	7447200	5811100	5453400	1567900	3850700	5362200	5681200
ATP6V0D1	125250	8629	59354	148170	58534	255640	303610	245790
RPL37A	1246900	349070	1885600	332560	2281800	506880	1508100	390160
RHOA	2606600	3788900	2407800	2668300	1147200	2895300	2302200	2159100
HSPE1	3362500	1325800	3674700	2750600	3511900	2642100	2976300	3777900
SEC61A1	269160	119650	420190	48935	432910	407610	466220	262090
VBP1	303600	7038.7	341260	31280	752570	350790	515840	402410
STXBP1	503100	412080	518740	671220	145480	342400	217840	200650
B2M	2562700	378820	410730	2466700	1716700	1485900	1044800	1847400
DAD1			75396		502030			130670
COPZ1	322640	786030	754060	544300	280000	531480	793190	284960
UFM1	809070	84781	814660	764490	745610	1470000	154920	1363600
DCAF7	264390	576920	246850	170450	181360	72178	41671	154520
WDR5	851760	505290	380580	507040	951250	474960	454680	540940
AP1S1								24075
NUTF2	958290	402990	815650	925140	856170	1159200	471270	1604500
HNRNPK	32653000	43953000	34528000	3.447e+07	3.3589e+07	3.2e+07	32385000	3.3294e+07
HNRNPK.1	185110	262290	172470	114140	103280	190590	178400	48102
YWHAG	5037700	3284900	1995700	2448900	3063600	3853900		3278800
RPS7	8099200	7286900	9.3928e+06	7819600	7101200	8334300	5660300	8.4626e+06
PPP1CA	579540	271570	896860	1201800	684240	848990	688400	448700
PPP1CB	5139200	5017100	5992600	6722100	3968300	4633300	5693300	4802700
PSMC1	2237400	1602800	1826700	2417000	1943400	1296300	1018800	2421700
PSMC5	1903400	2070500	1796400	1559200	1183500	1487700	1146600	1208700
RPS8	4234900	3402800	4175500	5118100	8113700	2274200	2348100	7715600
RPS15A	1313000	847590	1528400	783590	1838400	1359600	1672600	1398200
RPS16	3604100	2699400	3602800	2949500	2810500	653500	233910	1793000
UBE2G1		86190		68568		88124		57264
UBE2H						197660	174980
YWHAE	19731000	13211000	19047000	25034000	15794000	10736000	9.2522e+06	19578000
RPS14	4280000	3334200	3489300	5304400	3391500	1936600	814370	2706400
RPS23	1658900	450380	593730	1682100	1972300	318840		641970
RPS18	1435200		1260800	1878500	1750100	978840	704410	1402900
RPS13	3070500	4141800	2139100	4069900	2575000	4322500	3178100	1689500
RPS11	1592400	1584100	2323600	1543500	1478700	218850	2235300	1259000
SNRPE	1772800	2640200	1439700	777320	598960	2287500	1812600	670820
LSM3	241200		233190	352430	224400		285180	485600
SNRPD1	1031600	1536700	1270700	712060	1057900	1538700	1606000	1028400
SNRPD2	959810	707080	875830	2874200	710600	1291800	951460	1988200
SNRPD3	734120	754270	970100	207740	1283800	855490	1077700	767220
TMSB4X	8183800	7.9516e+06	9943000	5360300	7779900	10628000	10760000	10567000
ARF6	262030	511470	419210	311740	248620	134710	354290	315560
PSMC6	2833100	2327400	2438200	3133400	2112800	2075800	1244800	2537700
RPL7A	11905000	10573000	10742000	6528200	8.8477e+06	7183000	5709900	8590700
POLR2G		68930	130840	2402.5	183960		325680	70579
ETF1	194030	187060	450540	805720	541310	129810	185530	505910
CNBP	626660		513020		1103000			293510
RPS4X	8.8806e+06	5929200	6836500	7208200	10121000	4686000	3591900	6267000
PPP2CB	894390	602970	1094300	1397900	1336800	422300	206630	961150
RHOB	133020	202820				142250		137960
RPL23A	731330	218030	1737000	991930	656260			733920
RPS6	3644000	739100	2758900	1273400	4630200	603360	1113600	1788700
HIST1H4A	49445000	46156000	6.2846e+07	4.686e+07	6.2878e+07	6.2188e+07	6.069e+07	40171000
RAB1A	3050900	7248400	3091400	2877300	3127800	3476700	2270100	2354400
RAN	7.3693e+06	5164700	6583800	5755800	9.3887e+06	8.9897e+06	8.6121e+06	8470000
RPL23	12685000	9673300	9.8781e+06	11487000	8.4419e+06	5901200	7043100	7008700
RAP1A	122550	98409	123450		87815		21622	129460
RPS15	1269600	2512600	2745000	2077600	4181700	3308800	3346400	1746200
RPS24	2154000	2336000	2849500	1582200	4813100	3345500	1702800	2308200
RPS25	3083500	212930		2481700	1162000			816460
RPS26	1575300	3264500	2599500	1639900	3347300	2490000	1995300	940850
RPS28	3491000	1744700	1892200	2442800	1931700	4172000	4147500	2058800
FAU	631710	104030	685500	923630	884880	1211400	656080	81551
GNB1	3022000	163130	1488200	1816000	1850300	240900	1384800	1072600
GNB2	2982300	1038000	3884900	2128800	3239100	3046900	2072500	2550200
RPL30	2346000	1356800	1644800	2001900	1845200	1615200	1617400	1361500
RPL39		53442				16981
RPL31	1050900	39626	1147500	1189400	1889700	1203400		1961800
RPL10A	6571500	9.4328e+06	6302200	7483400	6623400	6919800	7663000	5907900
RPL32	2035200	2485100	2130600	2222300	1736500	1329400	1233100	650230
RPL11	2309800	743360	3173700	1226500	3436900	1170700	575070	1712600
RPL8	5081300	4395400	4676800	4516400	4188500	6164400	5291200	3716400
PPIA	5.1073e+07	26380000	51115000	33459000	7.5132e+07	4.299e+07	32345000	40417000
FKBP1A	174090	176310	157920		73257	244920	65370	283790
UBC	31321000	23087000	35511000	25109000	35469000	8709600	4659600	24392000
GRB2	120210			107960	42435	149940	53768	126220
TRA2B	1028500	613690	1208400	985240	963990	1152700	434200	334090
RAC1	978300	1192800	1160400	823850	845990	1424500	1964800	1265700
AP2B1	439040	1551400	930290	1139200	927280	1733900	1682800	1582300
GNAS	336810	448750	355130	427470	34283	456040	399530	280500
GNAI1	302000	240500	206840	272580	192860	57278		155100
PPP3R1	233790		235870	409200	729290	72056	527350	182280
YWHAZ	25832000	12983000	27451000	26534000	27735000	13390000	15937000	29593000
PPP2R2A	521250	286550	496020	608420	731220	902640	839890	533230
DYNLL1	88669	650320	535770	423280	386360	727130	895480	544710
DYNLT1	199240	72724	175040	259450	24741	115750	157750	325100
RPL38	472470		466730		783850	63624		153230
SKP1	298850	383260	1143800	2818700	1368000	566420	191720	1251000
GNG5		541710	460050			176360
RPS21	2899400	2903700	4514700	3970900	3711600	5628400	5690000	3975200
EIF5A	15563000	16597000	12562000	18762000	14623000	21364000	21087000	19133000
RACK1	10916000	4997400	8.9091e+06	9.0495e+06	15140000	6.7218e+06	2522700	6.8278e+06
ACTG1	213200000	187480000	236590000	185550000	271760000	182490000	192960000	212760000
SUPT4H1	72313		60176		25729
UBE2I	702980	394320	690370	533910	807730	680530	180610	831270
TMSB10	9.6466e+06	7364200	9.1293e+06	6633700	9180800	4319000	6822100	12764000
YBX1	2224100	2773800	3245400	429610	1385000	1260900	2094800	4783200
SEC11A	206550	71602	228160		139270	82704	140170	140990
CSNK2B	881480	1045600	491430	128900	422260	871230	804070	494040
TPM4	9.5355e+06	4609200	10544000	9278300	5566900	9.9e+06	8158400	6442900
ACTC1	9028000	22852000	21483000	13325000	28279000	9.1137e+06	19791000	12619000
UBE2L3	787840	299450	1927500	1004000	1397300	1664300	1826000	1346300
EEF1A1	6.3449e+07	68283000	5.7667e+07	59496000	6.0863e+07	55437000	50809000	60174000
EEF1A1.1					13667			88044
TUBA1B	9.3586e+07	75514000	8.3845e+07	9.4767e+07	7.7446e+07	8.2522e+07	6.4673e+07	76106000
TUBA4A	5251300	3406600	4172600	4086600	4696900	2558100	1716300	2877300
TUBB4B	99135000	8.2208e+07	123290000	9.709e+07	8.8292e+07	8.5023e+07	9.8407e+07	9.0669e+07
CSNK2A1	663100	1371200	1234900	1559500	1368800	728950	708820	1144500
PAFAH1	697250	595550	572290	839250	1037000	366060	203020	825100
HIST1H3A	1536100	791210	2480600		1550400	409350	1196400	2366300
NOMO3	737500	863100	636440	690680	674290	894380	889210	988320
NOP14	175870			172560	155120	35999
IGBP1		112760	83809	13375		129510	37058	111760
PSPH	524860	226640	60493	825840	239370	308030	323540	377990
EIF4G2	2185000	1734900	1659000	1973300	1332300	1351400	1291100	1700400
RPP30	60882	27265		27343		73524	147440	29225
GTF2I	4629900	2894700	3116300	2999500	3811300	1375000	1549700	1962500
CNTNAP1	424950	274220	495920	402590	275130	107240
SRPK2							34467
CCT2	9.9176e+06	8676600	10385000	12206000	8594300	12181000	12040000	8436400
RAE1	1134000	181570	660650	249810	794960	228710	229280	803470
GSTO1	1203900	1040800	1220600	1682000	1214200	1330200	845470	1100400
PRKDC	15517000	20488000	13909000	14939000	13715000	12804000	12966000	14247000
BLOC1S1.RDH5						356.7	74490
NTHL1	216820		113170	36755
IFI35
NUCB2	430190	107620	188100	382740	244620	280130	316750	413510
BASP1	4106200	4518100	7.3931e+06	1866200	2862800	4859600	6270400	9.6228e+06
MRPS22	45634	16314	69718	68338	83523	85533	110580	30748
MRPS25	24792							73103
MRPS35	454920	23943	262900	409810	247190	264710	306400	326420
MRPS5		41777			69866	139910	207750	3764.1
MRPS36	462870	601040	384430	649630	588040	469730	477790	373590
MRPS11	163380		199050	95484	23287
MRPS21	87115		62799	77518
MRPS34	352380	510770	241370	37980	274380	318560	135410	407350
MRPS9		114660	144180	11493	78375	213160	255530	136330
HMGN5		74022			90109	170680	270340	134030
SARNP	504990		332980	393850	172940			46807
HTRA3			10337	11317		20606	41063
LACTB						51495	66372
COG7							80270
RPL24	4425600	1353500	2100300	1795200	1498200	1668900	1787500	1050500
TXNL4A						5014.6	13678
RPL36A	424470		331730	322870	473390			177490
CBX1	174760		160190		164040			155550
SMAD3	128560	242480		124470	114840	97091	89600	137340
ARF3	3158600	3311800	3290400	1290000	3642100	3447600	4624300	2349800
ARF5	316730	66174	386020	106210	363000	52794		315020
ERH	2225400	3422600	3565100	1946500	3966100	4171000	3900700	4136700
RHOG	173360		183230	68249	200840	164680
RPL19	3407800	1428800	2674000	2396400	3379800	843270	773830	2308200
SRSF3	4220000	2280200	1728300	2093000	3069100	593350	1104700	2027000
MXRA7								20653
H3F3A			162880		394520
FOXK1	244760	173280	308660	322250	14347	149480	317040	45725
CCZ1B	142400		105370		53822
DAB2	196640		749010	405980	1032000	359960	43810	606390
HSPG2	227150	227000				111600		52666
XIAP			127340	5281.6
RBM10	336690	352280	672300	248560		721450	786900	166490
RBM3	206700	175520	184370	205320	536600	183990	182460	366400
ATP2C1		8887.6					51154	47565
TFAM	144290		99828	148000	124220		42239	145640
PITPNA	36939	42876	398200	63373	165800	7035.5		17797
SLC25A3	1679100	1840200	1731500	1402700	2067700	830490	893010	1498500
HDLBP	2119200	2027000	2353400	1952400	3428900	3058000	2104500	2313600
GTF2B	81311	42253		45138		134200	76966	161970
CDK6	37808	90115	52422	76087	1134600	1895500	1397500	1474600
CDK5	222690	29405	97229	306690	165240	143930		160420
PURA	247960	84748	50372	230710	275480	84860	66992	245940
CLTC	17185000	17452000	15510000	16472000	19153000	15429000	14576000	15693000
HSF1							42548	71030
NFKB2			74917				156950	98558
FKBP3	198030	561930	494860	26088	280170	995320	1442700	711190
SORD	1967100	1582200	1372700	1516500	1462700	2108300	2901500	1787500
HNRNPU	26131000	20828000	25777000	19386000	28468000	19834000	15763000	19393000
IRF9	97666		66779		20722		81390
SPTBN1	6019400	8078100	6607400	7319400	5688700	6199800	5689400	5684400
TIAL1	188350	467270	462970	528830	533070	437490	407090	426100
SET	9.2366e+06	1539300	10353000	6789200	9.9401e+06	1968400	3632100	6785600
SRSF2	8.0105e+06	5717700	5070500	4854000	8579900	5671400	2086900	3915700
FOXK2	114310			101100
AMPD2	98858	134750	96706	123180	57353			81630
FABP5	240560	698710	1096300	1296300	3213400	1688900	699600	1159500
CAP1	2021200	2601300	1620800	1808300	1376500	1823400	2767300	2049200
HMGCS1	22165	49242	519850	102270	431780	164080	408980	252330
IFITM3	355110	648080		425520	445740	442430	493130	764850
SLC7A5								28337
DR1	44816		157980	121700	205100	169080	138940	694.93
TFAP4							608.33	10640
EXOSC10	353030	48656	112800	450430	76824		185430
OTUD4					31207			75906
PFKP	4510700	4896500	4322500	4932500	5772100	4470000	5387600	4798000
EWSR1	480940		233330	450760	759850	479860	282950	743560
OCRL		55923				58938
PLCB3	492540	897930	517780	547710	370940	506310	173930	443320
AKAP17A
DHODH
OGDH	2217200	1374600	1579900	2321300	1883700	1594300	1430900	2148300
KIF23	814320	773940	1008500	662300	614200	666870	335090	702370
ALDH6A1	32352	171870	23177	196470	30672
COL7A1			105420					15553
RPL18A	238250	201770	267440		423150	458560	345410	200760
MAP2K1	32294	140060	218760	183810	100320	186150		102890
FKBP4	3680600	4624700	4172500	5543300	3758900	4991700	3292600	4353400
PLOD1	2145300	2493400	1806700	1467500	1212200	1043400	948700	924710
NUCB1		160180				223590	862150	38336
RPL6	3969600	5437400	3374800	3019800	2654300	3026000	2660500	2184300
TOP2B	330960	558160	262400	514430	918410	400080	434380	316720
AKAP12	1897800	1887100	1453300	1169900	872940	2204500	2640500	1455700
SLC25A11	161370	384220	147480	310150	216800	455720	524220	63608
DST						90004
CREM			106130		38365		414720
MLLT1						3147	18314
CAV1		151590	72838			59542	63642
ACY1
KMT2A	60475	125660		108300		75113	86198	25029
TNFAIP2			17535
CENPC							27209
LMNB2	152730	62371	73952	54048	24813	154350	55997	85992
PLAUR					56600	64157	98743
MVK		64845				76078		87110
TAP1		41558	101810	120800		20374
CEBPZ	495970	787440	362120	215390	408740	547260	525280	463590
RELA	111600		117800
UBXN1	817800	1557700	1462100	2440900	609880	2073600	2319600	861370
GBE1	166220	557100	127440	267190	662280	256440	297500	855260
EIF4G1	3172500	4145400	3186300	3808300	3487900	3527700	3332900	5073500
NOTCH2
TLE3		14131			26999
GLO1	1019300	894480	389090	1386500	1187300	797280	535060	940160
SSBP1	1249900	196610	1798300	524210	2618400	612620	1060600	1018800
YWHAH	1265100	1215100	1992100	2332300	1647300	734220	1503300	1590900
CSTF1	130340	278670	316090	151800	476920	230000	90507	58211
UBE3A			18458	10981
DNM1	494990	731730	562700	598190	734020	465520	243360	707800
PTPN12	40301	259690	317450	36023	33970	373620	321800	275650
PTK2			13020			49503
SRSF11	643740	686500	408420	1470800	512060	852700	1135600	1346000
EEF1A2	9.2715e+06	12876000	5599300	8493800	6.3037e+06	10646000	11150000	9.5935e+06
CALD1	3810900	3685900	4958900	4004000	3497600	2842500	2527700	3574900
FPGS				184100	210980	345920	212310
PTPN11	220860	203210	164520	317060	116870	96214		55516
PPAT	336110	569130	219940	85722	227730	772210	192490	397540
GFPT1	240300	530400	298690	320300	1574400	694910	165480	1057000
EXOSC9		243980	669270		91445	98026	32167	89507
PSME1	1132500	225620	886170	1362000	854830	927290	414570	1144000
GABPA	124310	147110	127100		106180	159190	161240	137300
RING1	44830	102700	124120	148910	62801	146840	137900	69738
FMR1	88748	202370	98186	95084	155020	238630	221230	65225
PRDX1	20120000	12193000	24995000	19003000	25383000	24193000	22366000	22204000
RPL18	3775300	7670000	10583000	9.4824e+06	7.7248e+06	5572800	5341200	7380500
C1QBP	6519500	5302500	6777700	6793100	7594900	4142100	1973800	6897600
CKAP4	2577800	2414100	2783800	3039200	2892700	2909200	3835900	2364200
TJP1	95520	136610	30070	110860	149140	166830	67921	405570
KHDRBS1	4982200	3725200	4224000	6171400	3201200	1415500	5017400	4518200
BAX	566520	261920	555430	756240	443800	212950	522990	209620
POLE		69521
KLC1	124720	379170	113070	370470	133350	423730	284320	369420
LRP1		162670		131270
SRSF1	4137200	1286100	2721600	4523500	4146400	952800	659670	2427500
ARHGAP1	165990	60036	45354	53495	136160	454920	841780	603360
PPP3CA	24009	28809			205090	11376	323820	186500
DHX9	8.2009e+06	12199000	7913200	8640000	7507800	7.5529e+06	8127100	7.2519e+06
CRYZ	331620	455620	236210	229890	46514	364200	554180	371120
GOLGA3		111260	70312	88573		188550	134280	128540
GOLGA2	581420	759560	518190	947240	180130	302950	222820	409920
LGALS3BP				604510			180930	331570
PDE4D	31869	112340	330890	139230	399490	10791	303760	103780
PPID	437310	513010	824980	465570		388670	345290	390920
SSRP1	1458000	2390000	2017500	1649900	2356900	2587700	3353800	2463600
CAMSAP2	76017	90791		27348
MZT1	440170	453010	561890	693960	411970	934150	336880	564030
VAC14
NSUN2	5092200	4195700	4907000	5326100	5580100	4098700	5130100	5551000
RBBP4	561840		797960	1189600	840930	173380	1236600	841630
NCBP1	973870	1593300	1159800	1297500	1382700	1470000	2373100	1043900
CREBBP
AHNAK	40577000	27441000	32889000	44222000	3.9172e+07	28149000	23353000	38404000
FCHO2						9837
HSPA14	145520		103850	282990	148870	157170	107680	154360
NEXN			38681		26505	97242	172400	64946
MGAT2				115500
GALNT2	1898300	1422700	2304100	1534400	2537300	2472800	2127500	1606700
GALNT1		60034	64131
AP1B1	234210			39259	141280		87258	221030
CPSF1	11790	21113	73490		22750			70628
BST2	1105100	1993100	1071500	655370	662150	1788500	1846300	1080600
PMPCA	1145500	1622100	510540	1900100	773670	1203500	1636800	881400
ST3GAL4				35441
SCRN1		229260	202510	129320	99785	415730	197940	115760
WASHC5		69058	24554	86970	119230			28920
NUP160	78717	446650	50304	189250	20355	621010	347880	200550
SCAP
TBL3	267420	1002400	361490	385510	345290	250580	366650	131050
GTF3C1	160280	743770	471570	479090	403280	597850	658120	398760
TWF1	102120	358930	477600	633690	500080	299630	416330	310230
ASPH	1679000	1620700	2388400	2124700	1100500	2779400	3496700	1629200
TFCP2	196720	178300	277660	292920	223380	750460	235780	633710
EFEMP1	10249	11959	66556	9347		71445	238690	73528
TROAP
SMARCB1	49499	144210		75775	85751			93835
CDC20					44679
GRSF1	87755	337690	511530	243250	188250	580920	1277800	530830
NFIA						54337	65236
CHD3
SF3A3	1813100	470250	1588500	1593800	2119800	987250	827950	1618600
TP53BP1	920340	827820	935800	914770	527130	1117100	158850	963110
IFRD2	40991	61647	50873			33600	156940	106690
TRIM26					22157
AIMP1	1436700	256600	1095900	894420	1507700		281820	763310
ILF2	2998900	3956100	4638700	4264300	2626400	2977300	2518100	1672400
ILF3								19598
ILF3.1	4258500	4852300	7837600	4997500	5663700	2427800	4161900	3897400
LMAN2	1046500	422670	1047500	438230	1079600	1099500	394530	1023500
PTPRJ	38650	156670	90207					90836
TRAP1	4054100	2995900	3090700	2503200	2123200	1091300	706670	1211400
TRAF2	159610	436240		282680		354640	442480	381470
DLG1			66892	83590	82426			24349
TAF10			65522	118050		80136	149190	13373
MYO1E	522000	616380	310930	425480	279590	329440	320200	123180
PPP1R8	478860	456470	538090	813260	233440		420680	468870
PTP4A2							17521
ABR
CSTF3	382940	396720	359800	138750	268400	584860	795850	397860
ECH1	705860			774780	360710	578610		573390
MLLT11	6051.1		3312.3	10965	47691	86217	211200	58147
STRN3		194720	176060	363860	5984	180200	93872	186730
STK4	80837	89103	53938		57760	179920	156270
FLII	685330	913610	698300	847430	629870	693360	248910	702890
TRIM32		62280					32458
COASY	951320	1354300	487990	1083800	831030	854260	1654900	1186400
MRPL28	162610	94398	118290		10414	403000	306860	54928
ACACA	949350	1376900	839290	1144700	165440	716490	1045700	793280
GPS1	654400	330760	176230	407500	325560	422510	371250	343830
USP4	42627	83385	53039	108200		140810		50703
CHAF1A	70548	92715	174280	75289	161810	75001	112460	54398
CHAF1B	61507					52822		55993
IK	519840	279520	148080	525450	538670	13628	290070	53111
MTAP	2835300	2040200	1895200	2480400	2273500	4655600	3554600	3918700
PRKAA1	83929	101830	177430		31055	86955	473810	308200
PPFIA1						94022	23756
EIF2B5	499590	466400	347970	329100	255950	207760	236290	339910
TARDBP	1751100	1672900	2613000	727160	1146700	430690	754240	589670
HNRNPA0	817120	1068000	528500	438330	602660	1018000	721000	425220
PAK1						10733
AIMP2	3569600	2307400	3032200	3646700	2129900	2512900	418910	2333600
FADD	44684	125090	63335	161440	37211	321480	414060	33267
PRDX4	2575300	2498500	2552400	2787600	1804400	1143000	2544400	1111600
PAK2	525770	122130	307320	232570	662130	1453800	831560	666250
CBX3	1590100	1821200	1515000	482500	1583400	1057700	885770	2171700
STX5	278900	127910			197670	246400	170810
PSMD2	2644700	3199500	2541300	2653600	2682400	3172200	3493900	2117300
DDX10
DNAJC3	15000	73012	118150	193690	83444	16077		1679.1
SELENBP1	1571000	999660	1602200	1500000	2602800	775690	1127700	1708500
NME3	67517
SRSF9	899650	1358100	999740	1635600	831160	123040	965020	725380
SRSF5					1494.3			80872
TRIM28	7895900	6195600	8087000	8803800	9548400	6500700	5848900	7037000
G3BP1	4050800	2405900	3055200	2980600	3384200	3524600	3798600	3250500
KCNAB2	379930	290000	71335	151710	261190	458000	394780	350110
SKP2		129630		65625	36993	134720	169180
PABPC4	477100	1684800	603500	1023900	860390	203750	1589700	510640
ATM						26999
IFIT5		52121			60854	63689	24869	113550
MTA1	243950	492980	349830	524320	127190	333770	256430	356000
EIF3I	1405100	635880	1708400	2630100	2043400	2164600	1939500	1435900
PPP2R5C	257080	57862	200140	247340	342580	274260		195490
CTBP1	192780	37143	422000	143720	176450	266100	117540	63081
PDE3B						51731		49608
TARBP1							26081
UBE2V1	632770		270740	432540	998270	431110	367700	1041300
MRPL49	507200	555140	368880	574430	429310	532690	537490	437080
DYNC1I2	2558200	582960	2058500	2770200	907250	599990	1430000	1180800
ORC2	16466	150980		159320	650.47	186280
ILK	823730		509960	772490	865180	531200	538320	647760
NNT	1700200	3611900	1530500	1251600	909460	1255700	2216700	1353100
SNTB2	180080			14225
XRCC4	264520	240490	25126	347330		123590	153750	68303
PPIG	161110			39792	119820			84687
TCOF1	577050	1334500	725230	921570	583290	483890	878960	732470
TCOF1.1	182620	283620		8319.1	75975	135220	4846.5	26761
SF3B2	1856200	3017500	2309000	2628000	2164100	3721700	4106600	2658400
OS9				52258
GOLGA4				188580	337180	87685	146760	56144
PDAP1	553540	1883800	518650	309520	1186800	412250	348200	529100
ADAM9	44926	682010	90800	346740	304890	460780	686050	523620
TMED1	160200		56072	162240	141520
FKBP5	155550	366340	46983	61008	33591	175530	446720	302330
MYO9B							40420	6834.4
TCIRG1	13055	48165	20644			51523	12254
PICALM	728040	628770	924860	760070		625090	850390	597990
SQSTM1	1104200	853630	1195000	1597600	1313700	1474900	1488600	1492900
MTX1		224060		664730	15843	196660	299560	227800
NAB1							53454
TUBB3	1014800	938760	943780	749670	308610	788600	789080	517050
PRPF4B	139290	182210		102710	90530	156780	211570	117900
PIN1	263720	41256	559230	5064.1	400350	657980		606190
EIF4EBP1	261970	66964	137500	109090	283010			115960
HDAC1	582610	463750	155220	973160	311530	214080	244540	195760
CAMK2G	506420	374510	454120	441790	400660	201470	44621	200960
CAMK2D		106550	180930	293550	199580	365300	327440	242820
DCTN2	1027800	772940	1040500	810600	1299700	743380	1413000	904330
NAE1	1061700	929220	740440	795000	1106400	1142700	1291700	857000
ITPK1		42369				2376
SNW1	615890	1277700	669830	633450	524880	1185400	1537200	722470
IQGAP2		27101
STIM1			72351	124430
TRA2A	474970	182380	168510	493120	147650
SNX1	160170	204820	223300	252900	207520	97888	89151	181310
KRR1	534730	371850	278950	540530	226320	295910	392040	608550
PWP1	33377	55481	143350		225530
MTMR1								109460
MTMR2	66631	57530	113970	680620	82513	175310	225360	25939
CUL1		158210	108680		92781	87902	285170
CUL2				33809	193590	312290	300200	235460
CUL3	208700	75859	101610	229950		109370	56506	196800
CUL4A	401750	735270	761610	474480	695360	1286900	1117400	842770
CUL4B		210670				171740	220630
DYRK1A
TSTA3	146830	111690	387130		568080	103100	400700	461340
RAB31	162360	208880	158860	158590	191750	102040	9962.7	170950
FHL1		11709
FHL3				17160		23488	133300	8265.5
RIN1	57638	84996	10675	81922		54450	91233	82513
AAMP							116980	54406
MOGS	1006100	1434000	864700	1084200	862420	764010	779460	1040500
ALCAM	381850	23475	117310	139650	54977	70353
THOC5		147710	112810	41456	89492	296740	438480	209980
ARFRP1	48138	143310	67489	22849	63996
SPTAN1	5028800	6.5226e+06	5721600	5920100	4563400	6.9103e+06	5900900	4625200
GNL2			56530	38713		136800
DDX39B	1485000		1263800	223540	1477300		390570	533910
BLMH	571330	474140	557120	507960	659910	430360	344360	474700
EXOSC2	113400	177560			105370	128580	149300	151240
KLF5		111080		18218
GTF2H3	24014		37294
BYSL							4219.3
IDI1	1349100	337970	1227000	305640	1075000	1508100	1782300	1649200
CBFB	149710	81395		137390	138690			133870
CDK13	4198.5	18547	45006	41644		65920	51114
CKAP5	1188000	1207200	1187000	1636900	838360	825890	649170	831660
CIRBP	248920	198450	369050	171830	224670	251240	637360	162350
COTL1	1201400	479730	1023100	1073900	1165700	237060	245480	707110
COL9A3	85714	546380			413340			495230
HNRNPD	4037900	2695400	5483300	3883400	5436400	2197900	2911500	3485000
SCARB2	205680		43337	143710	27270
IL18			108890	131870	156870			151700
DAG1	160460			32515
DSG2	161170	257700	75081	87182	121330	241820	38371	169340
BOP1	585880	589640	429510	415760	322320	483910	240400	303430
UBE4A	162880	40841	90294	99376				110770
SEPT6		13343					47946
URB2		3789.3	40112		22707	84351	105020
DHX34
SAFB2	1900200	1543300	2076200	1482600	1489900	1866500	825750	1342400
EIF3A	2834700	2153400	3053800	3157500	3551600	4063300	3702800	3553600
ARHGEF7	132030	177310	20277	48495	36868	183510	436260	130470
UBAP2L	1469500	2341600	1427000	1727000	1689400	2485700	4336800	2502400
SCRIB	260560	362580	418790	811930	156780	376130	417380	226440
GIT2		95913	54027	72223		142330	162850	41607
MLEC
TTLL12	2290100	1650300	2061800	2040700	2231400	2147400	1691300	1549200
POLA2	265050	253700	131760	360870	224260	150580	347750	359200
TFDP1							16539
WRN
FHL2	486290	357080	141840	363840	625240	395760	183590	384740
CRMP1	94859	176940	376130	363530	126380	529600	434120	183820
DCTN1	790420	591110	1008300	813470	744120	939050	682130	788350
DYNC1H1	11069000	13975000	10169000	12350000	11748000	12274000	14392000	11891000
EIF2B1	64639	183020	34405	94155		141070
EIF4A2		345130	194790	269510	129210	288220	30543
ELOA						50641
MAP7	9670.2		90502		178740		89193	5938.2
CTTN	1858400	1351100	1834500	2428500	2908300	945320	973680	2457700
FLOT2	604820	705260	323990	574580	54201	342200	368430	298310
RCN2	394820	268400	1021100	1011200	563010	148960	180030	653190
TRIM25	498080	322270	262540	187660	584900	729830	701430	246230
FKBP8	373530	306340	378600	374240	327160	180090		82216
FAM50A	155460	87706	94467	56541		421200		513070
FRG1	225150	98042		113940
GNA13			131630	163090
GAMT						169280
GALE	434050	109830	242610	812590	241340	560540	695010	508470
PDE3A	2265200	3533700	2791600	3879900	2919500	4163600	4391000	3612200
CAPRIN1	1265400	539930	835350	604510	524210	855200	1642000	1131500
RBM39	2863700	3754200	2854600	2704800	2557800	2782000	2534500	2719800
FAT1
[truncated: 2,286 more rows]

## Sheet: Protein abundance, RPS26
Gene name	LFQ intensity siFluc 1	LFQ intensity siFluc 2	LFQ intensity siFluc 3	LFQ intensity siFluc 4	LFQ intensity siRps26 1	LFQ intensity siRps26 2	LFQ intensity siRps26 3	LFQ intensity siRps26 4
PPIAL4H			10697
RBM47							37830	95589
UBA6	256980	359150	128020	340520		221000	519250	797140
ESYT2	358050	1349900	119220	655660	1041300	826740	703170	576360
MED19			12846
SHTN1	35309	205340	125570	34574
ILVBL	594120	908880	285320	413430		1298700	1934900	1618500
SH3PXD2B		15268					113310
DENND3
VWA8		172240		128230			199050
SBNO1	4343	159300	110550	29861
GTPBP10		114730						82924
POTEF							148430
TMEM189		11738
TRAPPC13				17273
CNOT1	371700	447690	273290	238610		87705	288630
PGP	249640	153880	218980	243890		230630	342480
C5orf51	18318		96562			481340	489980	530520
GGT1	109700	860340	8745.7	153750
SMCHD1	126830	64805	69436	89870		138120	192890	313500
METTL15
TTLL13P								511190
POM121C						74258	43297	133240
SNRPG	816180	590900	600170				205380
EIF3CL	1830400	683560	1084800	1019400		1391500	2259200	1394300
NACA	2297400	2609100	3456600	2606800		4830000	3244400	1013000
C11orf98						82797	37436
SLC35A4						121860		149680
DNASE2		129590	88334
AGPS	1191500	1087000	1004800	1140100		515780	597780	476050
KIF2A	68006		73666	85528		77374
DDX39A	4537400	6150400	3761900	4046500	6.668e+06	5997300	3263100	5439200
PDLIM1	1280200	850390	1182700	1615600	711650	216100	1351400	711020
ACOT7	222580	634590	499530	225210	1602500	719170	589300	760890
MYO1C	1152800	1953500	1489500	2495400		532710	1342000	1017500
SNAP23
AIP	505780	586810	1032000	379300	585160	165830	403940	476330
GTPBP1	370900	1163600	316780	810560		1426400	7414.7	208640
STXBP3								58843
AP3B1	550240	345050	283630	283540		77934	668380
NDUFS8	87422	181100	317750	129780
TNFRSF10A	91574	20288
PSMD11	2305600	2113200	2196800	2593800		613380	916420	1166900
PSMD12	867470	1050900	577470	548630	180470	458950	127520	487300
PSMD9		90501	577480	50075
ATOX1	105000		206730	244300		399890	123140
CBX4						84729
PGRMC1	248480	385800	570820	636840				169020
SUPT5H	160180	39155	195850	169140	267230	556640	253560	434160
TAF4								43157
DFFA	576130	366850	458930	148900	181420	1103200	1035400	1378800
HIP1	307110	328180	472330	589210		254930	329640
CLIC1	14010000	8689800	11469000	11619000	3074700	2742200	7.7778e+06	292440
EIF3F	1290100	125310	1024900	1127100		601170	701760	623330
PDHX		525950
WASL	666.07	10501	61389	94417			10725	75211
IPO5	8070400	5883200	8822800	8192300	353910	11122000	14384000	11391000
POLRMT	209230	463160	197220	177560		121220
SAP18	74103		534050	26130
IGF2BP3	4116000	6287600	3663700	5497400	1407700	2311500	5500600	2434100
DNM1L	1740700	1899100	1849600	1404400	744370	4618000	2481100	6.7095e+06
RTCA		203530	96905	157320		141970
IFRD1	185930					141560	384230
PIK3R2		141330	1419.9	114010
GOLIM4	337550	99822	294770	123130		328290	200060
AGRN		144330	6405.6	3104.5			52458
PLOD2
MEIS1
NDUFA4	35234		64410	314340
PSMD14	199070	163560	381530	607920		791760	690890	3959100
ZNF593	22912	199700	9042.8	44451		49197	62421
BIN1	61492	126550	319180	143100	163170	726370	172100	165330
KPNA3	1324200	1242400	1509200	1424000		134070	1680700	352970
VWA5A		14470				22457
PES1	654840	133980	760970	796800	111180	657670	1941300	3065100
SDCBP	493830	383810	470430	348130		412410	668830	547510
MPHOSPH10	562430	944600	677710	539720	623940	528620	1364800	1364400
NOP56	1321600	2335800	1224400	1122100		654880	2077500	944630
DDX3X	8.717e+06	5640000	5522400	6187400	5289300	3512500	6118800	2524500
PODXL	270270		258970
CYR61
PIR	124540	169090	394830	246160		1002800	491530	1118400
KPNA4	933790	631750	927710	1305500		1115300	957730	1483200
PPP6C		138050			187140		146450
PIK3C2B								256060
MAN2B1
UBE2C	471190	465490	364210	522260
PDXK	1938600	2222700	1813800	2104500		2294000	4130800	4750400
SCD			224460
ARID1A	148260	201400	87113	50759		48032	101500
TXNDC9	129180	72365	109790	126760	459850	307950	342420	233170
COX7A2L	136530	167020	6185.8	197140
NDUFAB1	1102000		873970	1258800	636550		400440
UBFD1	150680	135530	41287
DYNC1I1	41067			224430		979600	685840
CIT		275850
COPE	2050500	2405800	2113800	1313200	1973900	2024000	2367000	3102800
AP3D1		474960	238760			82222	97186	286820
CCS							24025
ABLIM1		24296
CHD1	336420		128940	154950
GOSR2	60499	50722		18294			177100
TOR1A
TOR1B	188980	266180	134050	196320		20063	156860
ADAM10	102060	15031		106590		779570		239460
TRDMT1								17295
APAF1
ACOT8	180600		138940	141110
CDIPT	52661
PDCD5	277450	165710	256280	667070	708900	356290	339370	566920
PRMT5	921600	1187400	637110	991010		956330	1367500	882070
SLC9A3R1		177180	274050
TNFRSF10B							119690
TPP1	126030	166180	54426	54398		160520		320780
TCERG1	162910	543480	104160	368510		308700	498230	212190
POLR3A		142340	72050					622950
PSMA7	1865100	404000	1915400	1175000		107050	216790	588500
SCAMP3	337200	798260	338920	480400
IFIT3	178740	168520		158930		179860
MGST3	795790	674990	605460	450370		61282	149010	37998
GIPC1	39721		143860		644590			313760
TIMM23	632550	143890	133460	611220
HAT1	2226000	1690300	1975700	1151700		44027	884330	1077200
CASK			27650	44572			99528
UQCRQ		5633.9	404960	401140		168530		74691
MYL12B	1855600	1362300	2555800	1497000	281360	1767100	2474500	1195300
UQCR11			49500	3940.7			20816
HGS
AURKA	174150		155260	221350
RAB29	104010	6168.8		122250
PPP1R12A	88062		334750	147090		492820	45228	529370
SLC27A2		28583
GAK	17581	16504	28591			209040	68873	287930
HNRNPDL	6949600	3983100	10173000	5668300	547150	2750400	4370700	2263900
XPO1	4359400	4351700	4838600	2853400	845370	4373900	5648200	3389800
BTAF1
ARHGEF10		112270	35940	78021		404050	132850
SPTBN2	182740	691840	345030	463720			4689.1
SEC16A	1755500	2185400	1448900	1200100		1610700	1214800	299830
SEC16A.1								52007
PLXNB2	370520	467410	386440	264200
U2SURP	942770	1468600	246290	558680		353070	320060	292020
SYNM				35797
PFAS	3084900	3494200	2917000	3231700	1572300	4651000	6520900	4793100
ANKRD28		233140	119100	31598		169920	106420	40262
KIAA0391		135490	54001	234540
CHUK	12164	51845				125370	125450	219400
LSM1	177440		155180	161440				552310
NPC1	241100	440810	225750	282320
DEGS1			62486	72589
SCAMP1	279990		325580	490330	561950	13180
SCAMP2		35274				77929	67848
ARPC1B	1138100	1371600	1048200	1257500	1710800	1127800	443470	560110
ARPC2	275900	551520	446100	316100	477610	277180	235180	219120
ARPC3	1023800	843460	1083000	996210		1744900	543790	2282600
BET1	193510	256410	189780	139470		265300	234310	160860
POLR1C	1053500	181390	1093400	781890		1479600	2318500	1436100
PGRMC2	128040	326280	372930	202170		190240	116690	2575
PFDN6	507500	141120	611750	586410		239180	564160
WDR46		66358	68820			259600	187120	245940
NKRF	110820	339330	122840	27847	206840	295270	369910
GNPAT						131280
LAMA5		9485.3		27187	21130	6200
ACOX3		105280
RER1
SURF4	2353300	1742000	2184000	1726800		1114300	2334600	1041000
SPTLC1	532950	323570	273070	158910			830150
SPTLC2	186040			76747			61267
OGT	805160	319370	519340	519880		225870	650660
PMM2			240880	364800		1371100	1162600	1870600
POLR3G
MID1	152450	229500	102350	34267		154310	98318	192090
HMGB3	517450	362750	245760	580720	697000	415550	365730	98502
PPM1G	173450	1602200	1233300	1785800	72002	1495600	2825300	239890
INPPL1	191920	718260	291890	232990		130610	207340
EIF3D	925090	1517400	1405600	1332400	1280200	1425100	2551600	1381400
EIF3H	1250300	688320	473270	596710	158730	1398400	1062000	658280
NVL	255300	192460	106990	201670			249670	568780
BCAT2	30000	183110	231700	297760
YY2		2111.9			4894.2
BIRC5	878010
IPO8	263460	665300	215390	435820		454990	801640	691910
SLC16A3						96799
ABCC4	220930	77562	56873	61213		78411	106290	86295
CD3EAP	329530	369140	363780	130210
P4HA2	131890						111760
YKT6		70408		30158	670250	295220	321670	260840
ARPC5	234000		255540	346480
POLR2D	204720		248610	103390
TAPBP	35887			19189	8897.6		1207
DHX15	3060700	3274900	2434300	3767200	952580	5157100	3673700	5279600
RNMT	476720		224910	248090		23024
TTI1	81738	199280	71990	209520		193900	161200	676890
RRP8	343880	175710	231730	278910			535080
SIPA1L1		55941			47763			115030
PRPF4	403940	330240	256410	635660	1045700	308490	492410	922570
PHGDH	7416600	9.8467e+06	7653600	7822900	1088600	12101000	10623000	5803500
DYNC1LI2	288070	118450	267600	127470		513550	146130	1019400
PSMD3	3144500	4462700	3182000	3771800	3170100	2980500	5079900	1367700
RBFOX2	87324	224320	166020	297140		14209	162330
PAPSS1	358630	290230	266920	28991		254920	215090
ZW10	7144.9	258420		253690			467830	199230
SART1	245160	326820	278420	119650
TGFB1I1		200150
AP5Z1								90127
MAP3K7
EEF1E1	391300	527610	338590	491880		371070	419420	1050500
HNRNPR	4028700	4358400	3193400	3598200	1201400	831590	1757600	2635100
HNRNPR.1		139500					129240
PRPF3	403950	996930	565870	376110		749570	804980	333730
TXNL1	404220		266830	523700			676890
TPD52L2	1377400	529000	1118800	2210100	225360	1168800	138940	116490
EMC8	48578
ERI3	110990	222430	103010	256840	1633200	42176	166980	947040
FIBP	11505	217040						255010
PPIH			115870	150570
HTRA2			95491			26089		24577
AKR7A2	393850	412710	315690	484620	1486400		104900
EPB41L2	662170	756470	704050	713400		367880	550290	654470
LAMTOR5	749150	866220	186190	824090		761390	914650
WIPF1		78634		81792
CA12		476870	164950	423400			636810	365400
DENR	10851	3742		143270			124140
XPOT	854630	1058800	935740	815810			1018200	398420
DNPH1	51249	251010	205640	82580	511680	344650	372540	333630
TIMM44	252680	252350	179280	298640		628680
TRAPPC3						84346		95654
CHMP2A	165140			355310		192260
TSPAN6
PLRG1	385250	205440	264330	419290	879460	256330		68023
PRC1				103370
ZNF207				101590		134040
NDUFB5
NDUFA2	80024	265450	74484	182290
LDB2
ASNA1	1412400	979560	572150	901530	29693	557310	893670	147800
BUB3	1656300	1921000	1771900	2039000	1272300	661790	1193000	1075600
ACTN4	28924000	20272000	24795000	30016000	8064700	12106000	19421000	20035000
GSTZ1	93115	185480	86777			164230		230090
BUD23	254310	472910	47253	132500			488050
HTATSF1
AP1G1	317630	503630	290670	257150		224660	493020	475510
SGTA	121730		144300	86763		293430	284300	299910
ENS	561790	681250	513690	742780		1112500	845570
NARS	1104200	1099900	570620	854190		423980	1169500	1081300
MYO1B	445760	1166000	397350	310770			257610
SSNA1				94155
SLC25A17	214400	1493100	57608				170530
NUDT21	1137300	720900	1284500	1406000		873640	590570	123460
LANCL1	118260	215850	101510	399490		290640	171760	301180
STRN	116360	119200	55738	13346		158590	26106	155810
RRP9	26626	129690	69822	57572		101740	161550	428680
AKAP8		115570	198320
IDH3B	270130	733550	29803	872950		149210	568640
NRDC	128740		108130	188070		175560	184290	244500
CALU	3782300	2736500	3037500	3508700	2394200	3766500	4160200	1105700
CALU.1		5059.2					36372
EDIL3		355370	384870	481540				343380
AHCYL1		463670	190290	27636		55435	62603
ORC5							173200
RAD21	7883.6	45196	203190	645450
TIMM8A		220830	170440	103030
DHX16	210990	132070	98363	42551		27541
SSSCA1	284270	357010	538750	385400			240950
MED14								178860
PCDH7	114350	195280	98871	243230
PRPS	549690	153640	321210	84437		473960	210400	237000
SMARCA5	1634600	1095500	615160	1273600		953420	1729300
SPAG9	391480	821150	434390	695250	895450	123260	127520
URB1		117650					111660
ZFC3H1	52352	58247		37392			151810
AQR	158800	393360	224200	102340	205870	814810	658090	170380
OPA1	419680	139850	302890	118570		1248200	1766800	1516900
MCM3AP	120760	180280	26742	78809
KIF1B	22458	17961	6407
KDM1A	593900	480770	200790	540960	147770	147850	207630	387360
TBC1D4	639660	777830	820820	655950		707160	696850	392340
FADS1		246820	15875	110690		205510	121780	353740
ACSL4	332650	120530	269500	864230		344420	760180	168630
STX10		18528
OGA	18133	189540	3142.7	37391		130050	145830
SYNCRIP	6427200	5199900	7184300	8.627e+06	1089600	9233900	12349000	6462700
RANBP6	35590		48113	98230		678690	317290	545300
GMDS							122680
CCNT1						18618	94172
BUB1B	25952		152980	138640		368740	124430	489140
PLOD3	1978200	1662800	1881100	1269300	379230	1267300	1361600	1439600
DIAPH1	845220	801530	433020	955940		1523600	124090	755210
EXOC3	39474	13598		37859		7617.4	137700	38447
PLIN3	1138700	346250	814070	314130	66024	311430	693550	715230
REV3L
PRMT3							131570
KPNA6	1165900	1813800	1433700	1394100	164400	1867300	1074800	719030
UGDH	3068300	4093600	3133800	3295800	529960	1758100	1622700	4767600
CTNND1	337660	525780	211910	376580			262190	264520
SNX2	64503	117560	130850	72093			113750
DPM1	566740	887700	466340	595970			185810
USO1	786630	671460	778640	406980			375170
MRPS14	299710		212490	296040
TOM1		83709		110690			86050
HIST1H	3.0695e+07	18550000	31928000	23382000	7330500	6958900	30713000	9.3323e+06
CCDC22
PQBP1	291290	175190				1204300
PRAF2	344270	53620	260220	272990		285840	710790
DKC1	959430	780290	748670	824570	836200	321990	396440	412920
EIF5B	1958300	2831800	2787600	2126800	655740	1765700	2480100	320110
EDF1	766010	1576600	1345400	279730	4203400	1678900	1170300	1409600
DNAJA2	678750	274340	1616500	571480		583460	593700	13256
BRD4	136020	69510	118970	151670
CUTA	403170	599660	256690	219590		250150	631880
TBL1X
HUS1	5948.5	36458		35923		49653	455450
PFDN1	303460			271910
NBN		50010	18309
NOL3	186550		160720	185950
RNGTT
SRGAP2	57670	29846	76747	14303		246660	180330	32917
FAM20B
WDR1	3567200	2753600	2880500	3196300	481370	1598500	1700700	44466
N4BP1						81910	76800	10277
ROCK2	258880	381780	352740	184700		216760	469030
CLASP2	188190	104630	148210	156980
COBL		34954
CPNE3	170240	84276	306420	212320		443900		621570
HIP1R		187650	91283				142130	152170
RNF40							34952
ZC3H11A	226520			59378
CLUH	229080	299970	375640	467080	714600	858530	125980	544210
DNAJC13	220380	189660	139870	150080		159910	331040	150710
CNOT3					221860
ANKRD17	557570	1145900	784160	715230		579750	1036700	299000
SIN3B		78546
COQ9		68458	74437	54062			80563
GGCT						37580		131930
NDUFS7
NDUFS2	48209	163190	181800	153990			843250
ZPR1				52612			141550
NIPSNAP2	362240	501000		658480		391640	397550	176640
PDCD6	3409400	1193900	2832900	2296700		495880	1745100	432380
TBCA		561710	317960	410130		1190300	849880
ATP6V1G1	528560	440900	354410	622250			117000
VPS4B	67903	124650	225360	20174
MPDU1		217760
H2AFY	5573900	6265800	4487200	6623900	817000	2366100	7773300	6126000
SH3BGRL	40431		727810	430700			38255
FLNB	22847000	22710000	21816000	23242000	588120	7734000	17444000	8710600
NCOR1	71133		12139	116720		180450	50929	216420
NDUFS6
PEX14		45018	3867.7	233410			25044
CS	1641600	474900	482650	1185000		4024800	661760	260610
SPAG7	132170	148770	166290	10627		47616	106190
SEC22B	1786000	634100	1460200	1357000			658680	267050
PRPF40A	167420	145240	83574	480550	2306700	453060	424050	270490
TACC1	26214	149450	52329	102470			22235
GIGYF1	7759.8
MTX2	381740	506400	518390	333450			357270
VPS26A	188940	70184	170460	194250
PMPCB	827920	1077400	1079200	376740		503240	788230	1858900
MED24	89860	130350	4433.7	8457.1			139310
PSIP1	484190	893180	923880	567600	354780	889080	364720	1248000
ERLIN1	771310	1011600	426230	943150		353510	1793900	327710
NDUFS3	990590	977040	868890	1218500		386100	482110	588100
SRSF10	1200500	859630	1189500	1061400	1697100	388940	175570	3203100
HSBP1	113550	332440	140860	188100		49664	131090	875670
ECI2	285560	558970	565280	490280		171090	385770	290750
BANF1	2680100	2503700	2947500	2493600	3858800	2279900	2964300	1619600
SF3B1	4264500	4247900	3241700	4199900	366180	1879400	3182700	1319300
CSDE1	164710		387460	75182
PRKRA	67749		116340
RPS6KA5
MYCBP2	408330	520280		726310		855310	1208500
GCAT	325950		229520	375460			146140
NPM3	2336000	2685900	1768800	3270000		1649400	5133700	916130
LYPLA1	947560	344350	644800	227590		402660	1415900	193620
ERAL1	16664
CREG1			69880
SERPINB7						4925.4	13767
SNRNP200	5469200	8718300	5732400	5804500	11306000	7716700	8540200	9.7658e+06
TIPRL	51079	272870	58981	481170			1162600	174690
SURF6
UTP20	366570	304320	208640	346730	117480	54885	1724500	308710
NUP155	2525400	3190700	1856300	2008200		1573100	2238500	849780
WDHD1	194340	149130	64632	346870
CRTAP	853270	461380	630650	677620		622210	765150
SLC25A12	243650	55684	200920	209710		65680	491130	370550
ATP6AP2	189990	289410	102710	324140		213840
CDC123	310410		231450
POP7	217280		133340	236950
RPP40	16662						66249
EIF3G	2525700	1430300	2221200	1800400	847310	2509100	583820	1936800
EIF3J	815520	38772	1733400	2006400		173680	741130
CBR3		157480		17961
PSMD10	169040	166600	625010	216910	53269	1294700	789840	392860
ZMPSTE24	209420	100810	133650
IDH1	371240	786720	538660	146170		530270	565040	306680
SCO1	159960	208950	270160	200760		503850	410310	465250
CCNK
ARL6IP5	493110		485270	396630			202970
PIAS1						146280		180340
BCAS2	269390	135850	255030	122480			152820
DCTN3			97232	55964			92199
DNAJC8	1824600	424890	1960900	1791300	140560		2542400	554680
SMNDC1	470270	343950	411510	360820			125740
ATP5PD	1881800	1203800	1583600	2183800		1872700	2322600	294030
FLOT1	561940	106910	505750	811870		183140	228580
TRIO						88251	6531	222360
ATP5MG	271410	553290	183720	380070		140670	671690	855890
MPDZ		56722	5346.2
GLRX3	2002800	1050200	1783500	2027200	552040	498010	835920	255640
RSL1D1	2734400	2877800	1982100	2061200	1074700	4695300	4576200	4023700
CLPX	79268	48091	109230	143690			271560
SNCG	70363	80925	443710	131030				437580
CIAO1	150570	193850	73068	158110		514440	173550
SRP72	653360	768570	389410	1139400		631650	1884000	2362800
DDAH1	241940	329430	308100	469120
B3GAT3			62594	10708
MTA2	437410	1160600	524200	499060	1935600	657410	1371800	779540
LTN1	73896	265550	70980	160630		321980	218270	577820
TOMM70	713990	1295400	735960	544180	640180	2030800	822540	232010
SEC24D	1077200	1405900	834310	786530			875050	64025
UFL1	78643						119420
SORBS2	104970	228670	136940	314170		110540	97518
UBXN7	179250	119080	169200	212580			390800
SUN1	467270	408870	424730	28694		716920	570370	1064000
PLPBP	134990	103000	298480			90962	279770
ERLIN2	1043000	691940	281300	1095300			358960
PRPF6		18749	20301	6287.7		56650		128340
PCF11	45330	53726		93304		86887	114050	104500
FRYL		40177				32930		329310
NFAT5	2290.6			6324			165910
GLCE	189780
GLS	808460	533310	911510	671900	688790	527310	272390	458320
HAUS5
FBXO21		72865
USP19	129290	228310	117130	25344		74991	183410
AP2A2	332290	194310	239730	181320		150610	21857	36386
SEC31A	1477600	2666800	1660200	1671200	2401300	1805300	4468000	3752600
HEXIM1	27600		43294	335880	136190	122620	79324	127020
RPP14		56796		15328
UBR5	99994	294290	66833	72558		117610
SCAF4	114290	455850	199060
NDUFB6	309710	404690	221410	933960			486900
MFN2	139720		41778				245770
SNUPN		7153.9	84696	77051		328060	243690	290870
UBE4B	9395.9	174640		375980		239670	75589
ELP1	839350	1666100	796020	860150		189300	1199100
NDUFA3	6480.7			4789.6
RTN3	557650	425440	2005300	1199600		1318800		428520
LETM1	2085300	599730	493290	883710		483020	436040	658620
EPN2				111310
SNX4		51934		61532	196040	97431	46731
LUC7L3	928400	1385900	819970	1066400		1230200	1479300	725230
KIF20A								214210
KIF4A	63088	241080	119170	310930
SBF1		161580		26088
GOSR1			71745
KAT7		107750	13538	69198
ATE1
PDE8B	32033
VAPB	614220	774600	655080	1371600		3677500	3786300	1682800
MPZL1	136180	170340		354030	1492500	392520		525860
NDUFA10	129680	306770	138950	199530		127430	148080	508910
FKBP9	162990		181460	120210
PGLS	892230	138060	654120	664640		385870	1033500	635030
PA		116140	298810	358850			637570
SMC2	1755200	2513100	1516000	1004400	176770	2115100	3069400	1962700
ATG7	112640	232930	33594	149560
TACC2						35843
TRIM16	146900		163440	27826
ZBTB7A				46613
LYPLA2	201670		34456	78047	150510	815170	692520
IPO7	4407800	5243600	2835300	4098000	1555100	7556000	8455100	3770100
ARIH2	55925			84636
TNFAIP8	31038		114870	72205		14803	8698.6	1671.7
SLU7
PGM3	91900		15638			613980
MOCS3							161130
CD2BP2	159970		225130	75454			87504
SVIL	524510	577330	459380	60522			127220
BAG4
AHSA1	571810	1397200	941760	613960		424870	837170	241880
PARN	76115	142750			47763	228460	244590
PSMG1	29012	78855		97883			207500
FMNL1	35408	106600	29753	46634			52816
SGPL1							88612
NSA2		57670	263930	47837
SEC24A	242150	204050	257490			130040	65282	43591
SEC24B	42024	56775	36802	138840		128290	347040	134100
MPC2	67566		40934
ETHE1	181470		291750	227680		281440	742650
ACSL3	4320500	4061500	4415200	4922700		385360	2107100
POLR1A	69158		742470	214390		193520	115250
CNOT4						143570	149700
EYA4	18691
RAB3D			86755					1559600
OXSR1	55486		444750	85794			226730
HSPA4L	890360	855030	875410	859000		1501500	1299000	1500400
PTBP3	123580	457890	24875	181000
LSM8	211570	175720	232340	247690			115550	123240
AP2A1	1975000	1402100	1236300	1110900		224180	624060	740490
WIZ		125410				341740	45119	220220
DDX58	126810	123660	181020	8209.6		74347	151510
STAU1	39267	98808		115470			81600
TTC4	143540	281150	119590
BAG2	832450	796390	1017000	1136300		2247800	1611200	987660
BAG3	334880	363230	207350	408250			912190	575020
MAP4K4
CRYZL1							216290
AIFM1	1276700	267650	779960	1142900		222350	202150
CLIC3		135520	3972	239340		139810	204860	52792
BPNT1	39838	244820	292790	464430		220270	426370	135490
DDAH2	189850	205980	46744	283500
TXNDC12	311030	118680	246060	334550		171370	222320
ECD							18513
SYF2	56763			70744
MBD3	89869	88681	108080	169010		785540	223870
TOP3B
NDUFB10		431340				133020	242350
CLPTM1	87971		257270	86086
MOCS2
TOMM40	2496200	3241400	2594500	3435800	1991600	5164800	6385200	5932200
PEX11B								63574
PAK4	36834	6468.5	4800.7	11918		17110
ACTL6A	1090900	1063700	797860	1013800		583550	841430
MOCS2.1
CYB5A			6637.1			273740
LDHA	11706000	6274200	10774000	8855900	1609800	9.7263e+06	11235000	11706000
GLUD1	975030	706630	602260	1101100	472990	1052200	662430	1539500
DHFR	223710	248480	275690	47697			1378300
CYB5R3	3643100	2965700	3098200	4451300	1539400	5035400	6723600	2396100
GSR	420650	374730	544780	681350	219730	246890	156620	179060
MT.CO2	1027700	680980	951410	919440		6410800	433660	242090
SOD1	4071900	3549500	3097700	3110200	11365000	8118900	4030400	5563500
PNP	2177000	2400500	2168500	2907800			1541400	351470
HPRT1	2119200	521970	1587000	1335000	9542.8	211390	1709600
GOT2	2809700	2005700	4256800	2647400	472400	718160	1478700	978120
ABL1
EGFR	532110	484630	477970	796640		704150	530250	266650
PGK1	35655000	25758000	41987000	4.6537e+07	14875000	23825000	22874000	10529000
AK1	437360	459890	896980	922900		887450	780680	1253700
ASS1	11430000	11015000	11550000	11481000	853330	3686000	4396200	4178500
SERPINC1	15603		17606	11897
TIMP1	70601		54598
HRAS			67026					24733
TGFB1		27045	5038.2	3218.7
HLA.A	730780		623530	223970	1075100	123290	151360	552190
COL4A1	42531	185810	28509	39903
LMNA	18439000	22749000	17207000	16293000	10489000	18878000	27292000	23286000
LMNA.1	307510	64318	1136900	109080	186730	1819800	541560	3075300
APOC3
FN1	686730	95069	313100	872010
TFRC	4097600	4131100	3660800	3750200	1746700	2041300	2114700	1146700
TF	490790	246900	386840	311710	143820	1055500	1245000	187180
FTL	264680		213700	1210500	1442400	920010	1425200	771160
FTH1	3323700	2729900	3957100	4435000	5200700	2476000	3805300	1884700
CAT	167070	277630	592990	759000		214200	18058	194580
RAF1							5714.3	129910
GBA	60544	113000	87190	39024		225850	114130	221010
ALDOA	15136000	12766000	18007000	15703000	10312000	12836000	18148000	13130000
CSTB	2463200	2707300	2069100	2893000	134420	1669700	1576400	306240
ANXA1	7.435e+06	7.2313e+06	9.0207e+06	5759900	1278200	16654000	10334000	11601000
NR3C1	194950	291330	127180	223640
SOD2	30046		550810	514430				14063
OAT	1275600	1054700	468640	1109800		143940	287300	264930
THY1	157970	99463	134930	98591		65419
TUBB4A	236870		323250	278800		955220	474330	260640
GAPDH	123920000	9.9708e+07	127200000	9.5092e+07	114800000	61667000	79543000	121990000
CAPNS1	1201900	2761000	1232900	1684500	645710	1419200	1414300	373610
HSPB1	28029000	13252000	16125000	35594000	3.9873e+07	27030000	24632000	37642000
TYMS	82191		35803	142480	891240	189180	605030	530730
RPN1	6403000	2657300	6013400	5262700	703700	3201400	4291200	1516800
RPN2	2173700	2761100	2891800	2914300	874250	1925600	1819000	3226500
GNAI2	2048800	1077700	1787000	1204500	548670	683780	371980	154050
HIST1H2A	76892					194810		112300
SLC4A2		16158					282100
ATP1A1	3186400	1740700	4027700	2977500		266450	783560	675820
ATP1B1	454580		274240	329610
ALDH2	384950	1958900	1048000	1262600		904990	1707800	234940
SLC25A5	992410	693900	1179300	619850	1409300	1968400	1204100	384870
ISG15	1769300	1219500	1442700	1237000			301830	94776
ALPL	2793600	2856000	4313100	3698300	10301000	4195000	5481800	4330400
EIF2S1	432290	1132500	1966400	2421600	7122300	2801700	3288400	2048400
FGF1						41047		40664
ICAM1	98325	37999	86731	90601
RPLP1	26465000	19140000	24917000	23782000	1533100	4891400	9.3313e+06	228570
RPLP2	28874000	22967000	22535000	25487000	1384900	39037000	24705000	18663000
RPLP0	22992000	19948000	15518000	21291000	2240100	7396300	24242000	8.8517e+06
POLR3D
SSB	1270900	1246100	1704200	790600		136340	170940	270010
ITGB1	897420	151670	1098000	1081000	206300	1813300	670860	1706800
KRT18	8.6655e+06	7833100	11937000	10309000	3299500	12302000	5716900	12332000
UROD	877310	637360	828940	1041600		1116100	624020	311990
GLA	12447	368270	155030				225050	233190
GSN	297860	465300	431580	44324			95247
PTMA	199400	309810	295840	313090		424160	356950
CDK1	1855600	1685900	1842800	2653800	166160	1482300	1771400	1526400
ATP5F1B	22283000	22664000	26070000	17940000	5656400	17966000	12213000	10281000
S100A6	192800	20062	157920	88206		1316200		106250
EIF4E	70518
CKM							50763
ENO1	6.9461e+07	4.8695e+07	9.3151e+07	74190000	21281000	25823000	5.4036e+07	33344000
PYGL	1625000	1071100	1188400	557040	180920	2970300	1744100	1084700
GPI	13207000	16297000	10318000	9.8676e+06	1882600	19253000	15662000	11529000
POLB		67476
NPM1	8.0749e+07	26981000	6.2539e+07	5.6189e+07	19369000	9356800	3.1256e+07	13424000
TPM3	17350000	8133400	18334000	19283000	27145000	22984000	20571000	19236000
ITGAV	506290	210950	375260	328610				134230
LPL	453510	459070	335220	237920		271310	300320
HEXA						26436
SERPINE2								264870
EPHX1	1093300	1416700	743010	1323500	696150	1131000	1195800	1039600
DBI	1026700	317550	882200	872380		1772400	958460	1495200
LDHB	16159000	10752000	21263000	11710000	1254000	14262000	17030000	15013000
CENPB	49111		38013	96526			80354
GPX1	1141800	969520	2334900	1195000		971700	1305200	1064500
P4HB	5047400	3103100	2500000	3027900		1890500	2590800	3443400
H1F0	254590		167590	126770
CTSD	2625100	2768100	3691800	2467100	43955	433640	1072300
ANXA2	38345000	31464000	38847000	30625000	13448000	58835000	36903000	55421000
CAPN1		189860	107040	157190
TUBB	15626000	6853200	23681000	12126000	5237300	9151700	8124500	5936700
PSAP	312310	259730	357600	670700
HEXB	163270	94804	160370	601680		152780	211830
PFN1	21520000	23881000	18878000	20497000	1308100	5086600	8.5134e+06	409260
BPGM	83399			112470
APRT	1222500	750690	1437000	978100			262430	384140
EPRS	11348000	14010000	9830900	11377000	206320	7.3048e+06	13488000	11012000
CTSB	207010	239470	547080	250710		270860	234830	611690
HSP90AA1	16261000	18661000	14359000	17984000	5436500	14106000	14620000	16017000
HNRNPC	22812
HNRNPC.1	9.3472e+06	6569700	11256000	3265600		1988900	988250	996280
UQCRH	580350	79604	567360	677540	894620	652290	765790	834000
LAMB1	634700	637620	972400	924490		1791400	1258700	1470000
YES1		87130		3533.8		17274	62135
FH	2486900	3395800	4087500	2586100		6545800	3538700	6823200
SP1	238090	211830	228090	290450
ANXA6	3326700	3387800	2636700	3620400	273220	3338400	3991200	2749300
CD55	3938300	2407400	3310200	2884700			453590
SLC3A2	22144000	16961000	28181000	23844000	1057000	11321000	13037000	13059000
SLC3A2.1
PFKM	3182200	2886800	2101100	2100600	442900	1178000	1701500	891780
HSP90AB1	4.3879e+07	43682000	4.7055e+07	36164000	28176000	39773000	61712000	24107000
SRPRA	198440	430170	136320	494430				299340
ASNS	1604400	2483200	1563200	1915600		946790	798190	1411200
HMBS				48331		641290	636130	879180
PDHA1	759780	1078200	1802600	971000	1268400	212950	830330	1477100
CYC1	841280	735350	387470	305530		782200
SNRPB2	215790	223110	184080	233680	42995	72067	272180
SNRNP70	897340	853010	686530	253590		1151500	556430	387560
ITGA5	871770	1062300	828920	998210		665860	597330	152170
NFIC		682960		410140	1316600	556720	450770	566260
VIM	74658000	61493000	7.3718e+07	77025000	125590000	8.5378e+07	9.0089e+07	135440000
RPS17	6562200	9359500	7.8982e+06	6239100	165860	282000	4896000	177210
GNAI3	764680	565600	492130	778390
ANXA5	4651800	5945600	4872500	5980500	1420700	5038300	6944300	5337100
RPSA	27811000	9808500	12833000	13646000	1212700	1531300	6007300	9045500
CD63	156030		320830
MRPL3	124310	218220		148090
SNRPA	1752300	1002500	673890	2422300		351570	1898500
ENO2		20841
ACAA1	708790	1835900	1411500	1850200		419230	1792200	1563100
SRP19
GSTP1	17326000	11503000	16191000	9.6256e+06	150440	8.7057e+06	8375000	8.1627e+06
SNRPC	1055100	1010000	1303600	510460		487020	408000
LGALS1	3.5164e+07	20405000	3.2994e+07	38546000	205730	16463000	12549000	13656000
QDPR
HMGB1	3295100	6385900	3231700	2238800	19643000	2753300	3876000	11715000
GNAO1	170800			139410
GSTM1			47223	104780		79713
TPM1	65184		21592	11052
CLTA	938840	472160	925120	945470	4455400	971330	718540	703730
ANXA4	132430	131340	210060	118110	844610		82576
CNP	1143000	741980	864320	1019200		245250	1501100	1063400
HMOX1	41776	9502.7	79350			1242200	609070	1744700
DLD	2809400	3485600	2535900	3302600		2154300	4399900	2708300
HNRNPA1	11199000	9.257e+06	13583000	11359000	5364600	11489000	10992000	5001900
SNRPA1	1147000	1613400	879840	1057200		2326800	136310	1974900
PARP1	9.2025e+06	9.7438e+06	8.016e+06	8.0691e+06	1549900	5899500	8.438e+06	1847700
POLA1		282060	120920	87031		202010	78800
IFIT2	131970		149100	65472
IFIT1	168730	675250	401540	480100	100420	419510	697950	318580
ALPI
LTA4H	1941600	2033000	1818400	1950800	98970	934010	2262600	817050
ALDOC	3760600	5157500	3294000	4539400			992800
H2AFZ	6540000	8.6064e+06	7159000	7446000	1456500	10105000	8.0563e+06	11801000
HIST1H2AH	9.6006e+07	7.8849e+07	95066000	6.2238e+07	133690000	39260000	107200000	165280000
OST4
SULT1A3	496970	440840	89717	724840
HSPA1A	23256000	21803000	19954000	23904000	3760900	21847000	23643000	19434000
U2AF1	2441800	2036600	1832100	3371400	869540	1221900	2930100	2000400
CBSL	585240	804780	480270	632530			434150
CALM1	4312100		3371500	482880	2525500	1568000	2882500	3956700
POLR1D						180310	160560	141790
EEF1AKMT4
TROVE2	547480	977550	425700	423710	135290	919430	649350	681020
DLAT	733090	1505900	285270	961770		375800	728490	117880
TXN	16666000	5487400	16676000	13737000	2183300	640190	5646600	937810
COX5B	105670	302550	184180	325700			443000	690780
CTSA	375650	390100	105350	354470			116070
MGST1	184090	557260	171920			422760	240380	394830
PRKAR1A	363740	108020	121640	207320	1261000	692190	216060	208100
TFPI	42661	121560	166380	123710
ESD	2606500	2156200	2220600	1397500	1899000	1278500	193510	1079800
HSPD1	4.4821e+07	31262000	52735000	3.9908e+07	22184000	5.3064e+07	39853000	44985000
CLU	2041900	1277300	1870200	1932900
HSPA5	47816000	33865000	43988000	4.1709e+07	15638000	32096000	33396000	49474000
LAMC1	99329	149710	142190	168150			280050
ACP2	194630		573310	507700
HSPA8	34838000	48032000	45244000	3.6815e+07	31329000	4.7854e+07	4.7073e+07	19506000
SLC2A1	47572	421040	559960	457120	1556900	237370	410380	1620800
EPB41			121350
UMPS	521180	1311800	812020	1181900		915610	1999100	1261100
PDHB	2763100	1902800	1654400	2324600	530410	1527200	1042300	1693600
DBT	164760	224730	93175	19690		74946	278690	73019
PYGB	52056	144980	119000	63887
PYGM				96549
BCR				86549
LAMP1	1014700	1021100	1074900	982740	217580	1466000	2062400	2410900
ERG
ACADM	147510	68154	267660	87917		336570	265960	368580
TOP1	4942000	5404300	3304800	3892000		774310	2778000
TOP2A	1955800	937660	934900	1053700		546630	659200	252180
G6PD	3252800	4296400	2970400	3416700	1499400	2996500	3965600	2363000
UBL4A		147560
PC	2557000	4682500	2787100	2702400	363770	2284500	3737100	1792000
DMD							90598
MTHFD1	4997800	3266800	4178300	2435200	5359700	4509000	4671400	2939900
IGF2R	589540	244850	622100	783420		670630	293900	664600
ADH5	1656400	551950	1488000	1442800	378520	442540	247120	359140
CDK4	125440	126170	155990	231140	878430		241000	682500
PRPS2	534050	503400	746380	562420	406530	134030	912160	583280
PABPC1	8.9557e+06	9.9585e+06	9418600	10085000		753190	6342900	2461400
PCNA	2755700	2478300	3262400	2428300	283130	2068400	4498000	250040
COX6A1	277300	175120	51688	52232	396490		1076900	800370
HARS	645680	200640	791500	385150		1125800	555900	717850
SLC25A6	6051400	1332400	5289600	5973200	563310	877090	1625800	257870
IMPDH2	5645100	7468700	5543300	5427400	290300	16813000	11969000	12716000
TPR	4954300	4473800	6588400	5202300	235580	2861600	5390200	6654700
CKB	5958600	2171900	3526400	4670300	2218700	6924000	7025300	3458800
ANXA3	996800	375370	1089100	1107700		285100	581280	120920
BCKDHA	230510		293520
ACTN1	5765900	6410200	5943200	6439900	1941900	5817500	5590800	7699700
SRC							27422
PEPD	353510		509280	527200	207550	143910	766210	701370
XRCC6	13281000	16791000	11772000	13427000	2044600	18019000	20261000	16083000
XRCC5	12395000	9308600	10572000	12435000	43713	9261800	13911000	7755300
UNG
COX4I1	591050	661710	232230	597410	2249400	12556
IFI30	6011.3		63381
LAMP2	297020	389550	265650	241890
RNH1	2272700	2471800	2178800	2066200	1605700	3504700	1999700	1042900
EEF2	4.5343e+07	36248000	34667000	37790000	21117000	5.3812e+07	5.1285e+07	26871000
PDIA4	3814300	3537600	3701400	3879700	217140	1379800	1089900	1583300
P4HA1	233210	365870	156110	451410		111970	119910	247690
TPT1	1327300	498700	732750	942190	4709400	3631000	2312900	2099100
ALAD					306050	110540	118490
PLS3	7730800	4905800	5718100	6766400	447860	2799000	5571900	2523200
APEH	394560	401630	524560	1045300		529780	510260	288660
ETFA	4121700	3282700	3004100	3951900		1643500	1959200	926860
GYS1		106290	309420	55117		222820	92466	238560
PRKAR2A	596810	1085500	735910	705460		818670	660590	272480
ENO3	1207400	3894900	220080	1319900			926060	265500
GTF2F2
CD59						70583
MTHFD2	648840	448080	427900	598260		177960	517710
MIF	3882400	2352700	4159600	4343600		1950600	2189700	2224500
CD99	585550	798020	623720	694350		714150	448990
FDPS	2339100	1770100	2061100	2048500		3806400	2720900	1092500
TRIM27							58482
CPM			1415.6			213900	103180	1155
COX7A2			227450	511490
AKR1A1	1654700	438980	2153600	3023300	760020	152080	2618900	1001700
PKM	5.0867e+07	5.5934e+07	64942000	5.3785e+07	17528000	38764000	39729000	33111000
HSP90B1	14541000	8404900	11280000	11237000	6819600	5777600	11490000	4191700
CCNB1	251550	197670	163890	297120
SNRPN	1620900	2735900	1395200	1547900	2940000	2933900	3579400	2040300
IDE	1085700	931780	369660	599890			151700	93972
COX6B1	1470900	465530	421210	832950		672820	687280
POU2F1	90016		115610	175640		295.99
HNRNPL	9.0068e+06	7714600	7914600	6542800	881720	16535000	5691400	9.6255e+06
DARS	576670	823840	667020	394600	584920	464560	654720	406940
JUP	449950	230300	716440	418380		477810	226280	60208
UQCRB	406020		614690	206040
GLUL	423330	190320	381500	122010		129010	164460
AKR1B1	1765000	2896300	2836300	1745100	3422800	4050300	4154300	2323700
ANPEP	2329600	1866700	1685900	2104000	325960	1770900	2651800	1327700
RAC2	62418		212600	28300
GSPT1	2728400	1922000	2928300	3711300	936730	3409600	5448600	2870700
B4GALT1	217650	190260	183680	27007		527170	38092	243680
EZR	6855500	5003800	5484900	5677600	1658000	1292900	3155500	2031800
FOLR1	507970	651570	240810	359200		640660	268270
UCHL3	388320	338550	636480	1367400	35481			1337000
FOSL2						90640
CD46	64994	123470
NQO1	1760900	2309800	1634700	1904300		2295400	2106700	2324100
GNS	81086		136240
RPS2	4984300	10375000	4177200	6072800		3530900	5613700	1911100
DSP	249270	117400	66332				134820
RPA2	192950	501280	628050	707350
COX7C								186330
CD44	1291200	852150	1064600	611970	508750	160560	413310	1339600
NQO2	489750	432320	409110	425160
H2AFX	15829000	18950000	13480000	14130000	1676500	20800000	19250000	25752000
CBR1	6495700	7301400	8.1596e+06	6.548e+06	850910	3616800	6841900	5519700
GLB1	188730	131280	181420	239650
HIST1H1B	797330	1615600	2128900			1023400	340450
HIST1H1E	7490900	4160200	5505700	4083200	8589300	1170500		2769800
POR	2247100	1893200	1558400	1725900		2862900	2657600	2540600
MGMT			77309			718970	74409	950380
ATP2A2	2519000	2852600	2308600	2136600		986740	602960	1341100
FAH	203310	168790	155720	240670		470200	367380	155820
STMN1	1083700	572180	1458700	477310		2725200	1156900	3886800
YBX3	1817300	1880300	2745400	1000500	145690	2310600	3127500	43371
NAGA			18997
HMGA1	7.371e+06	13324000	6530800	9872400	31516000	3819700	13601000	13831000
TMEM11		103070				83964	116080
GOT1	1863300	992810	1385300	2637000		161770	954180
PRKCA	145820	274520	84239	197150
ITGA2	176340	231560	23128	91114			382400
NPR3							45765
UBTF	264010	370150	356910	134710		318750	329870	209410
NDUFB7		13113						81022
PRKACA	136630	152570	131170	137820			48159
CAPN2	1347500	1849600	1103200	1243500	254350	1235500	1893200	385790
CEBPB	29070			233580		611590	555570	71264
PTPN2			14898
CTPS1	2104900	2428500	1811300	1777500	931210	1656600	2060100	2429400
ENG	429840	697860	836360	537640		184210		99344
DDX5	8284400	5928600	5968900	7.8231e+06	640950	8.1714e+06	3590900	3455500
PFKL			139380	205260
LGALS3	851980	674030	869600	345300		754310	1065000	656010
PSMC3	3571000	4166800	4141300	4563200		1163300	3298500	1526000
TCP1	7185300	9.952e+06	7919500	5692300	1413400	6080500	9.7299e+06	6265800
PTPN1	321140	497510	299520	260530	1529600	473120	421030	566270
ERCC2	125180	151990	73357	73427
RPL35A	234240	206880	345220	259950	145060	790080	132920
ITGB5	55084		40399	97906			41111
ARF4	196680	330050	222890	222430		46589	227880
RPL7	1168600	515370	3298200	883690	1513700	11520000	4574000	7157300
VCL	10610000	9.8461e+06	10160000	7.8615e+06	737250	4584000	8663900	10673000
NAT1						56252
HLA.B	386160	167270	286030	468040			226820
SON	545200	904140	112460	632150		174410	435140	232260
NELFE	394680	95628	265960	293600			84632
RPL17	2643700	2679000	3708400	3272200	9730200	7606100	4777100	5549100
PGAM1	12053000	6858500	9.4319e+06	11587000	5800400	7.4093e+06	6046200	2390000
RCC1	1062500	2035900	2770300	1908900		3406400	751100	1536100
ATF1	172720
LIG1	21688		11392		40438		10267
ATP5PF	1037700	372810	893520	934440	598200	850800		885880
XRCC1	87464	97037	137400	29379			75389	108350
CDH2	99242		90027
PLCG1	104010		88229	118300			71233
NCL	8.202e+06	8.8895e+06	8383800	7.2285e+06		7.3835e+06	5160300	5810500
HK1	410140	694790	606530	581980		347430	455930	686590
POLR2C	28757	219880	356740	315030			281320
POLR2E	938320	898180	831000	934860		148200	1035400
NDUFV2	173830	177420	148370	157150			124450
ERCC3
EIF2AK2	344220	120290	239890	76268	151620	13467	106810	260400
SRM	854230	372640	665690	563420	270900	428940	34274	461020
CSNK2A2	45487	539910	242900	67218		68595	106840
NFKB1		286250		183690
TYMP		12079		29285			144560	255880
ATP2B1	156220	465090	630370	53979			399410	385000
EIF2S2	597020	122440	1266900	1212000		206050	95266
ANXA7	348220	531170	444700	585090	611370	1818900	1201300	1989500
BTF3	2271700	2968400	4230300	3018900		7284300	3841700	6.8596e+06
RAB4A
RAB5A		45200	159320				119550
RAB6A	360100		232250
MSH3	22715		18609			163840		90315
MX1	221320	458270	183330	323200		161800	544140	166730
PSMB1	2390200	1348000	1895100	1493300		4923600	1540600	7125900
M6PR	206700		318540	232140
COX5A	773560	157870	2247600	967030	1806200	3117900	1811300
LMNB1	1734900	58748	1510400	1194200		829050	1793400	2328000
CAST	2682600	2705300	3033500	2245900		2244100	1400800	2214900
IMPDH1	725030	1365000	882180	788260	489860	2295600	1277700	1562400
COL5A1	63139	251470	385410	324780
RASA1						39031	58808
PTMS	32058		196420	306240		493890	242310	666620
CDK11B	425340	453930	403170	433930		236630	624000	528140
GSTM3	2495500	438690	1752000	967310		1415600	1064600	186190
ATP6V1B2	701190	1212900	978790	1399800	97564	393410	825740	385280
ATP6V1C1	34782		55451	91170
CSRP1	1496800	1305400	3163800	943240		471980	592550	297360
FLNA	8.0285e+07	9.0257e+07	8.6387e+07	8.0519e+07	12359000	7.324e+07	86289000	7.8602e+07
ACO1	3569100	3225900	2761100	3634000	80637	905060	2465000	868040
NT5E	19541	166100	47844	53037
VDAC1	12838000	13120000	13233000	8719100	249870	9.7669e+06	5813800	6442700
SDHB	564790	259870	513450	724040			167200
CD9	1040100	2498100	790290	2175700	385840	730170	785640	313280
BCKDHB	56677	177920	127860	159050	286820	198200	171110
COMT	1714800	1069300	1263000	1535300	675510	406900	524940	440540
TGM2
MMUT
OSBP	81245	619280	108090	202720		225250	172270
PCMT1	3963800	2658900	3736300	4224300		2967900	4743800	2636000
FBL	1150000	1547400	874570	1493200	5074200	2750700	2710100	8261300
GART	4504200	3992600	3936900	4253500	54352	5592500	4059800	2950100
PAICS	5268300	6471000	5350300	3344300	38052	7412300	14833000	4293700
SCP2	850860	426150	699860	767030
UBA1	21230000	21466000	24092000	24321000	3843200	24489000	25913000	19665000
NME2	6351100	3131400	8348800	7.953e+06	7924100	11105000	12341000	5980300
ENPP1						15594
FDXR	46451	73583	61469	20244			456750	28048
HNRNPA2B1	12194000	14526000	10240000	5977700	18958000	14696000	15309000	14882000
RFX1	158650	180000	133390	155240
PRKACB
UQCRC2	3942400	4139500	3470200	4659100	1896500	2523700	3904400	4637300
FECH	78411	70582	58091
XPA
FBLN1	2582.6	48223
TCEA1	486220	418090	273540	216070
ITGA6	153300
SFPQ	8.4751e+06	8906100	6885800	6.4812e+06	8.863e+06	5291000	9.219e+06	5309000
TUBG1	631500	264690	484310	712830		631540	284960	112370
PPIB	4036100	4451800	3799700	3173300	4166600	4627300	4196700	2700000
ME2	345480	835830	324520	368770		425520	682380	266060
WARS	1902600	2832500	1867500	3049100	392310	569670	2727000	168000
RPS3	14851000	14958000	11773000	10976000	6501400	2337600	5167000	9.9613e+06
GCSH	788540	144070	711310	823930			722000
SP100	50756	106290	88851	148380		91355	161670
NFYA								452150
AHCY	2157400	1783500	2514100	1473400	117390	3356700	3434900	3845100
CFL1	23658000	15594000	35450000	18562000	16080000	24251000	14032000	9.0989e+06
EIF4B	2333300	3093800	1516200	2991200	413720	1749700	6.7727e+06	3310600
F8A1		149440	74852	26994
ATP2B4	168350	174520	148280					200100
DGKA		213070		82083		209370	197380	437650
CPT2	112420		131420	178290
DTYMK			62027
RRM1	4570400	4082500	3673000	5145400	453890	3510100	1842800	2623300
CCND1					107420
EEF1B2	8.2608e+06	12846000	8998200	10672000	7518600	4889300	7751400	2649700
ATP5PB							196640
ACP1	211910	140140	437590	161650		549790	656320
ACAT1	3756800	5938300	3875800	3966600		5721600	7.2553e+06	10373000
POLR2A	61111	546790	310100	71022		16989	100330
CDK2					147600	190170	425710
MCM3	2602700	2237200	2625700	1517600		356790	427980	1265300
MPST	824150	594780	392180	942760			436530
RPS12	876450	3026900	3088600	1739400	1297900	7.498e+06	2819400	12288000
BRD2	346720	225740	182380	124450		394540	887450	93377
FAS	112390			125130
DNAJB1	1391900	2003900	905330	847770		67794	1102900
ATP5F1A	12236000	12667000	14995000	11465000	5891400	7370900	15234000	12981000
PSMA1	735030	511480	1110800	64462		1110700	911950	1143200
PSMA2	1209200	1540300	744450	2237600	2758100	3741300	2893100	5957900
PSMA3	449690	742200	931280	378690		184630	379100	330820
PSMA4	1981400	2826500	3031100	2238800		2346700	1101300	1434000
ITGA3	70651	118300	61979	116440	738780	148390	125400	415430
MSN	10684000	8368000	8.9418e+06	7657900	358820	6.5313e+06	8593500	8.8078e+06
DDX6	976770	647810	794040	667000			132390
CTNNA2	277470	293660	237890	304940			104090
DNMT1	1687600	2620700	1329100	1895600	2993100	471980	1410700	813370
U2AF2	3182200	5066900	3920700	4191300		352570	6171000
RPL13	176230	527040	344970	4633000	6704400	578700	677260	3235400
IVD			216.42
S100A4	1064200	1322000	1239000	1710000		1748200	1573000	2891000
HMGB2	736720	1195600	257250	795290	768000	1487500		3356500
PTBP1	18373000	19934000	17744000	16819000	26779	6786000	9.8626e+06	4385400
TARS	5753300	4353800	5605700	7865200	377270	940730	3424100	520860
VARS	6132100	9377100	4852100	6903000	512590	2973800	2638100	2089000
EEF1G	10882000	13863000	12185000	16431000	4997800	14367000	24651000	10488000
FKBP2	235190	318150	271170	30644
STOM	1383300	3278800	1193600	1884500		1513400	1866100	12000000
AK4	218760	116390	143040	109330		122200	381480
YWHAQ	12245000	12151000	12285000	9.8708e+06		1810900	8043900	786000
MAPK3	80664			79356
ATP6V0C		109100	26262			200750
ARNT
RPL10	5641100	4607900	6545500	6414500	2315000	4982300	6057600	6064100
RPA1	535240	571890	639240	562900		529670	439060	279520
APEX1	3510000	2833600	3248800	3394900	277600	5800700	4742400	1528600
CAD	4497900	5387300	4712800	4820100		1484500	2963500	1761000
CALR	12201000	6876600	11117000	17627000	2159300	8.0998e+06	6472900	3848900
CANX	5211800	6299100	5157600	6944900	988130	9.1261e+06	7.0273e+06	2688000
PSMB8							24205
PSMA5	875090	1044200	2004200	1160500		473330	635740	1435200
PSMB4	377740	668840	742940	921570		7302700	329080
PSMB6	1163200		1887600	911510	104890	1999600	1129600	140700
PSMB5		49047	111250	109470		509300	260900	692980
ABCD3	496140	456560	415590	460700		719640	933720	664780
NDU	1310600	1701000	879770	1314400		487310	900680	1033400
POLD1	325200	52360	827510	146050		614730	220030	753020
HOXD9			23904	2743.4			3415.8
SMARCA1		91069
MAPK1	293530	472290	372220	376710			216830
RXRB
ERCC5		12255
GRN	3259.7	108210	263740	200590
LAP3	1688900	2043100	2152300	1991400		3164600	3433700	2685600
S100A2	1086400	874940	1165000	1620800		2253900	2089900	3604200
GTF2E2	38272		106730	67402		303680	116220	114240
TPP2	2474800	3037700	1509500	2503600	114010	1761500	2464100	1834800
IMPA1	14572		49039				81516
EPHA2						20778	238090
SHC1	400880		459690	762560			151900
MPG		179420	315440				5097
CRABP2	515280	556500	844430	359470	137540	1623200	190910	2206600
TKT	37926000	4.2597e+07	31733000	32502000	14906000	33953000	26703000	49511000
RBMS1		265810	339180	392180			274500
PML	82334	53082	144650	619.86		113260	317000	211020
EEF1D	4224900	1298800	2570900	3471700	400740	1148300	1251100	3855800
EEF1D.1	89909			109480
PDHA2		179030	126310		57268	116020	185410	105260
MARCKS	4246.4	45673	258920	104910		173450	327010
GNA11	215410	196310	148690	267480		225770
ERP29	1951600	2519900	3738200	3508000		3975400		5414700
PRDX6	15293000	5883200	11613000	12942000	2968200	13620000	15019000	6.1325e+06
BLVRB	364470	81299	463380	335920
PRDX5	7.6722e+06	5082600	8332200	7704100	206100	3222600	8872000	2053800
DDT	2808700	3433900	2218800	3237000	545650	4243700	2406300	5830500
GCHFR		30181	91824	120460
PRDX3	2490100	2977500	2960400	455680		1654700	2453300	261830
ATP5F1D						26381
RPL12	4206800	4961500	4434600	4540800		3610800	5048800	906090
ECHS1	4998100	4662000	4085000	6197100		6597200	8055300	4696000
CMPK1	749360	817680	809210	755830	686680	1193300	1241800	477890
PEBP1	10379000	3388800	11877000	9.9426e+06		1081700	1534700	973380
PDIA3	10003000	7737300	8276400	9105400	1186100	4490400	4431600	5316600
PPP2R1A	5067200	3370700	4988800	5851200	915370	7826600	8721400	5259300
PPP2R1B	134370	209870	136820	229880			64697
PPIF	805930	789570	642980	1072000			541100	91877
NMT1	690070	628830	418790	438800		131550	620450	294500
HMOX2		47891		104850		186120	75815
ADSS	1302500	229760	1515100	1623400	905950	835880	961650	188610
AXL		127880				180970		159180
LRPAP1	258700	331390	313750				105510	79650
TSPO	293650	381400	828520	545460		1870700	2111300	1216800
ADSL	1098000	574440	743710	828840	144060	1275600	951800	572550
CLIP1	280970	168840	282670	96865	114130	298800	148100	952780
SRI	604910	304960	270960	577510		1765300		2223200
SERPINB1	364020	100070	102570	227440
ALDH1B1	1787400	2362400	1562200	2432400	135840	2035900	3139700	3368700
ALDH3A1				91081
POLR2B	419190	489170	382030	269480	340260	329750	296780	124820
SDHA	4690400	4035100	4255400	2774600		2797400	1110100	2799100
GDI1	743230	135750	895880	450960	424780		386980
MAT2A	1372100	1677200	1597400	1889400	412640	1971200	946940	699050
CPS1	18374000	19831000	13333000	15564000	1338400	6904500	15671000	7388100
RRM2	323730	553890	290870	413510			516250
DNAJA1	4319600	3066900	3642000	3194700	251930	4197100	3113000	4249200
UQCRC1	1715800	1572500	1435800	1836500		3266100	3129700	1661100
HIBADH	948130	1214700	631530	1146900		648220	514830	671050
ATIC	8473000	7679700	7597200	8.9962e+06	1257800	5174100	6727000	4761700
APOBEC3A	17637	46957		16343			39086
HNRNPH3	3441900	2973500	2963500	2147900	4676800	2036500	1192800	2841600
HNRNPH1	14681000	8.9826e+06	12166000	11161000	1191200	6701500	7003600	5689800
YWHAB	6300200	6397200	7667800	6977900	2548500	5821800	4937700	1689100
SFN	711300	577840	1355500	1538500		7589000	5236000	10527000
STIP1	10127000	8.5562e+06	9019300	8545000		4400800	9.8254e+06	826650
S100A11	3019500	3948200	9.1747e+06	4799300		6302800	2658300	5495400
L1CAM	116010	204420	130240	97733		166650
PRDX2	6156900	10411000	8.0007e+06	8505500	6774600	6249100	11354000	16865000
CDA	1003100	493370	489980	374310	646080	395380	456330	515510
PYCR1	168140	566350	601250	254310		304140	172450	582010
HPD		49344
GTF2H1	6707.1		31182					34211
CTH
RPL9	6.3777e+06	8372800	7671400	4634500	448260	6.8669e+06	6741700	10742000
KIF5B	2513200	2779100	2489700	2349700		2515400	1430700	645800
CSTF2	1955200	314440	721880	1390600			73732
DUT	1991300	1524800	2975700	3581100			409800
ABCC1	71752	301090	267570			81990	166860	232080
ABCD1						50865	41478	10510
TTK				8576.6
MCM4	4229900	3783000	2810200	2921000		3189700	3515500	1353500
MCM5	1590600	1269300	1231000	1675200		842150	569070	1018000
MCM7	2517500	2713700	2195500	2140700	103980	1984600	1480100	1088600
SHMT1	203380	173310	484830	151610				177220
SHMT2	4206500	3262800	3994500	3786700		3252300	2207200	709190
HSPA1L								88511
HSPA4	4016600	4880500	3841600	2502900		3125200	4475100	2307900
MPI	313540	442420	33969	468300		83798	876180
GPC1	258650	235010	128440	194830		94969	37639	124770
CTNNA1	1179800	2008900	669440	1438100		505950	1374700	1613400
CTNNB1
PHB	7.3643e+06	5532300	8304700	6904500	313800	7222100	3266000	872010
SERPINB6	815240	701180	1323200	370910		268950	452900	517230
RDX	1720700	1489800	1350600	1593500	457120	2309900	2634400	3000800
RPA3	1209600	484980	719910	991270	291460	380130	541630	365460
RFC4			1154700	1674100		74675	354120	487610
RFC2	402060	169060	297480	395480		1077400	1167700
RFC1	106180	161640	12392	181980
RPL22	4362900	5016700	4614000	3021900	207140	550440	5552500	271860
GTF2F1	721310	601270	293790	166450			42081	47001
SPR	934160	269330	749110	888950		533260	810730	1069000
FBN1	66810		18249
AGL	343990	522850	142500	138480		363920	243770	48582
MYH9	39612000	42909000	40332000	4.3398e+07	24572000	41812000	4.4982e+07	60842000
MYH10
COPB2	1358600	1223100	1257200	1001900		524560	908210
SOAT1	841610	1423400	717600	845860		385550	451620	345350
ADD1	408380	224810	520060	579690
BSG	1618800	1410900	1257900	1191800	596530	1293300	1654500	1753000
FUS	1108400	846380	2204300	1117400	2144600	541710	592150	1183600
NUP214	1669900	2830600	1546500	2282200	583430	4181700	4362300	6878500
DEK	790950		554180					884570
MYH11		92629						38304
GLRX	235240		203540				210190
PPM1A
HMGCL		187830					173640
PSMC2	1806600	1143200	1443300	1857900	1002400	768290	1562100	571700
ARL2	50193		47497	52971
ARL3	275380	126160	204410	291140		447290		456750
MAP2K2	456070	518590	855370	764560	318470	702000	794080
ATP5F1C	879880		292040	385640		99565	244060	44087
ATP6V1E1	182940	163920	105910	126190				650730
CPOX	48942	155790		121760
RPL4	20179000	20133000	19070000	21750000	29488000	12577000	31326000	15385000
NUDT1	15600	50587	86837			83314		876160
PGM1	584100	610940	412510	260820	402660	2090300	1537600	1445400
GNL1	244290	127960	99769	320020			108170
SERPINB5	1065600	352200	1335400	758230	457630	1881000	820840	2477000
POLR2I				46276
DLST	1134700	1286200	610370	1589600		790750	427200	255780
GPX4				215070
SRP14	8127800	8305200	6830800	8200400		1129900	3661400	489490
NUP62	244290	616420	660030	375720		2580700	3409700	1105300
HPCAL1	329080		156940	245170	664940	314200	233610
FDFT1	170290		152530
TAGLN2	29207000	21468000	22067000	26393000	12701000	20042000	22404000	28151000
TALDO1	1185900	1092000	954400	946050			112060	399760
SNCA	253180	441740	780980	619920		1056300	399770	942400
ETFB	1139600	1593800	1468200	1248500		67777	783900
RBMX	1861900	1775600	1999100	3861400		50762	99176	978590
COIL	483510	759580	338000	500150			61049
GGCX						21690
ATP6V1A	1554600	716360	891180	1530900		2114100	2161100	2502800
HSPA9	17622000	9.6504e+06	15585000	15049000	3306900	17325000	13465000	7627200
EIF4A3	968500	1853900	886950	533470	225450	373090	649960	749210
RPS19	5006400	5023200	3861500	4558300		3315200	3428600	1627500
RPL3	4203200	8.0144e+06	6.8158e+06	4444200	7152200	10869000	9028000	16526000
COL18A1	63700		19738	13936
MPV17						149480
DDOST	2008600	343330	2895700	870160		2098200	106910	2104500
ANP32A	2314300	3064900	3930600	3393800	1043200	3022500	1896500	1084800
FEN1	3305700	2855700	3648600	3185600	92351	484140	2100400	730870
CUX1	122130	125420		55635		108610	162530	167560
CAPG	1149500	1905300	832520	850430			530000
CAP2							81862
TXLNA	92081	67978				284690	132970	559650
CCT6A	5649800	6612700	6471300	4458200	714950	11494000	10705000	13874000
NNMT	103720		184240	22522	4268.9	127860	14244	27153
PBX2		51421		33088
RPL13A	526830	212660	381160	380990			316000
ARL1	7822.9	133390	131830	163760			223120
MLH1	41364	19765	105870	7686.6		134670	97170
STAT3	521270	1393700	685720	674510	472390	1938600	1262700	1210800
USP8						185620		503270
PEX19							33166
MDH1	3775200	3025800	2957000	2446400		2982100	3862200
MDH2	45780000	26696000	28729000	41837000	1771200	21119000	20662000	21756000
RFC5	206800	231750	106870	290350			253300	128430
RFC3		207440	207730	60802	466820		434760	268230
HADHA	2955300	5507000	2803600	3318300		278700	3240100	549690
EIF2S3	5926000	4868300	6096400	5163600	708450	7359700	8199000	10560000
CETN2	154060		57582
EIF2D	231380	694510	225750	312300		602560	74220	409690
BUD31	164160		245170	32759
NAA10	458110	269710	576260	355330	1706900	1002300	874670
PPP1R2	140690	521400	39621	120180		440490	67269	580260
CSK	273290	334590	199940	272060			100380
PNPLA4							120000
GARS	3880400	5078900	3379600	4891200	632580	2676000	3928800	1707600
IARS	5084800	5048900	5659300	5717600	2036700	3739900	5446700	1212000
EIF1	1412100	618430	1767300	1911000	579530	961160	357340	1270600
PRKCI	28285			282120	182240	20888	114330	85570
ACTR1B	453420	282480	281170	41431
ECI1	127070	10979	15059	62089		1198900
TMPO	2680100	4345600	2243100	2617000		6531000	5516700	6349500
TMPO.1	1422300	840170	1201100	1384000
STAT1	3347900	2225100	2762100	2205400		709830	554210	131480
STAT6			1799.6
MTREX	830020	379420	821440	595710		1094900	930100	896700
AKR1C3	1691700	2193700	1579900	2028100	700970	1812700	3118100	1957700
MTOR	560330	872950	231040	493750	99981	749840	948790	995470
EPS15	103380		172330	85430		174580	174210
CASP2					137590
HELZ							173190
NCAPD3	119230	229910					546320
RBM34	59341	375650	51299	135150		52897	544620	308920
LRPPRC	6.8123e+06	7261100	6913500	6043500	1123900	7.343e+06	9.7159e+06	5176500
ACAA2	1037700	959530	1181500	1498000	18165	1899900	3395400	1537000
RPL35	167680	300030	72733	215170		156590		188710
CDKN2A	2695700	1004800	1943400	1863700	7125200	2995200	4124500	401490
PRCP				52381
HTT		82550					67257
ECE1	704540	829030	1389700	549370	567430	340050	1134000
SLC1A1			22414	37562
SLC1A4	113040	324180	222370	177110
PAFAH1B1		15399	9085.3			59737
MCAM	576760	520650	1222400	367280		1387500	933810	1569000
CRAT	69929			202600			70853
MATR3	10169000	12535000	10966000	12146000	4490200	12584000	11062000	11080000
MSH2	717760	723400	747580	586370		756400	991030	287330
GPD2	164150	98826	538300	359710		246610	786630	364110
SSR1	352850	214280	106650	236110
RANBP1	2104600	875720	3152000	2945000	6613900	2420700	2624600	941560
NAMPT	1420100	2170200	2092100	1483200	155640	6338800	2318500	3580400
PSMC4	1246100	2106600	2432300	2277700	457440	3968800	3568400	2449900
TSFM	338410	599060	680300	168230		1577400	317190	909130
PPIC	250630		84529
VDAC2	4953800	5791500	5910300	5339700	556980	5954300	7.1909e+06	9.472e+06
ACADSB								110820
CBX5	1566000	1550300	1418900	1017400		63874	687170	613970
USP5	2888500	3251400	2609900	3220500	966590	3625000	5199000	3941200
MAP2K4	30321	11290	105650	63039
MKI67	734290	1825400	1153300	444500	1040100	1444100	1423300	2229700
PHKA2					61912	5903.7
PHKA1
RANGAP1	2392700	2323900	1711500	1872800		1815700	2406600	2599600
RECQL	316610	756360	483900	528640		317840	373070	773670
NOP2	2465100	2098000	2398000	1958100	2308500	294310	1522100	1173000
ATRX		73665		171300	208230	174040	214980	85507
CRK	373510	37273	663320	757920		637100	933760	995590
CRKL	313400		290030	434210		398850	578000	533570
BAG6	314030	273850	252200	320980
NSF	242540	527120	218500	378470	550920	209800	163130	489230
MAP2K3	68136	84539	585220	75144		46237	413540
BRCC3
RPL27A	3282400	2330500	1989300	2395400			755280	1354700
RPL5	2813600	3877000	3208700	2682500	1322400	3574700	4185800	4632000
RPL21	3773300	5938800	5527800	3916700		9.9731e+06	7180500	2686200
RPL28	1328800	1381500	938530	930240		1440100	1526600	519290
RPS9	3025000	4839500	2993300	3953000	2590700	4379400	4189700	2959200
RPS5	10114000	10674000	8286500	14186000		6006500	5823600	2268700
RPS10	1675300	1986900	1414000	1559000		49676	1182100	1150800
MAP1B	571790	357140	670720	203480		501870	26584	652080
GNPDA1	479760	189630	372270	346090
NEDD4		38577					2234.2
YAP1	121160	25814	127430				141190
UTRN	68132							143670
IQGAP1	5924900	9859700	5487300	8167000	151510	9.715e+06	15282000	3426100
GYG1	110130
PLA2G4A	2766500	2086300	2089600	2411000	261340	2041000	1521800	1535200
CAPZA2	1631500	489020	1579600	1379300		884650	606270	917720
CAPZB	1326200	158900	1558300	1698300	453750	928020	360520	1072500
EIF1AY			166950			200500		37630
QARS	2544800	2757200	3623100	2074900	1085600	1200000	1723200	663540
UQCRFS1	503070	200250	866130	539380		1244400	771530	2147000
ATP5PO	4013700	3946900	2742900	3062900		1377700	2762700	1090400
LIMS1	319320	420120		154190		313800	189040	481390
PREP	423610		190550	267430		289030	126970	350070
ME1	246350	143290	262870	592360	681090	775530	517300
PIP4K2A	176100	117380	143600	151490
ARCN1	604140	723900	236320	358700
LSS	254860		77928				207710
GCLC
GCLM	811090	107930	544330	704810		645130	528080	571810
PRRC2A	382630	592380	154430	103650		441790	441080
GSS	168370	683940	160300	132120
CCT5	5041200	9.0158e+06	5961500	6321800	573680	15827000	14560000	15635000
PTDSS1	75669	75344	161400	25983
NES	2573700	1547700	1987300	2333600	1475000	1115800	662570	1660500
CSNK1A1		143710	115350	67675
IDH2	23929	99820	226450	188400
PITPNB	267440		271600	62766	1036900	343580	622090	162160
CCN3			41623	14270
CD97	268080	1287600	1476200	913350		1694000	2156100
POLD2	162380	58924	161470	462230		376180	178210	386740
PXN	58747		61120	85066		112940	116700
CAMLG					166970
ALDH9A1	1486200	961460	2018900	2293500			326450
RPIA						113700		219520
LMAN1	1954600	1693500	2273100	1998900	1523400	1189200	1090200	1744100
NASP	2707200	2236800	2135400	3333900	304160	2456200	3538600	5008000
FASN	24341000	24904000	21720000	22104000	7199800	12307000	23596000	11086000
FNTA
DHPS						282690	135720	196200
CCT3	9.7644e+06	11350000	10373000	8346100	4434700	13270000	8673400	15802000
MRPL19			19104
TUFM	8567800	9.0599e+06	6651800	7.6958e+06	4809700	2383000	5150500	4078600
ALDH7A1	982330	1791200	1253200	1243500	1480700	1684800	1616300	660960
INPP1		29957	53653	19967
CENPF						38048	7563.9	152310
SRP9	55620	330870	168070	312160			500850
UBE2A	111190		93044
AARS	3072300	2080300	2784700	2064300	1089300	2893800	3012700	4323700
CARS	827230	1179300	680190	335250		754500	222780	1071900
SARS	191820	238440	164390	300030		56638	439390
PPM1F						91663		166200
PRIM1	168520	42573	191070	5536.9			316910	196910
PRIM2	381180	316560	51523	416630		15711	244000	910970
CSNK1E		91632	21501
CTCF		210610	35071	260490			10066
PSMB3	1848400	1667000	1115800	1691600		1186600	2015800	2429000
PSMB2	497060	744490	48710	199650		125450	778760	666740
MCM2	1765300	1788800	1920600	2165600	1296300	349720	845410	749910
ACADVL	1564800	1443300	1514400	2280400		153080	954310	971140
YLPM1	286290	343790	186130	409980			108940	871380
ACOT2	141400	114770	267780	180480			74006
TMED10	622390	259200	386870	761430	165630	1183600	213850	969610
RBM25	325910	591970	314850	493670			219400	821600
NUMB
CLK3			4625.1			99701		116570
EIF2B2	655150	730630	568590	863890		841030	412030	814650
HINT1	1992300	1374200	1278400	2767600	1350800	1721700	1312400	599480
NUP153	660150	966700	439970	308000	930840	121710	710500	266650
RANBP2	1950200	2364600	1632000	2004800	173780	1684900	661070	184650
TSC2								23986
NDUFV1	579180	948110	559560	620670		144680	515950	431860
GSK3A			74904
GSK3B	36217	302630	84214	116930		153900	320640	928110
TAF6								96560
NT5C2	51730
SEPHS1	919960	99065	490550	907910		924890	868470	398070
GMPS	2936800	3240600	2725700	1709900	568090	2526400	3181800	1784200
LIG3	77123	93089	66363	21651
MRE11	112170	63499	171540	247080		786890	629360	280720
GNAQ
GNG10	4179.9	35650	34599
IDH3A	743730	533150	582580	461860		1111500	1191000	1264600
SULT1A1
X	2550800	1831500	2371100	2097100	9013700	5239200	6005000	7540500
PPOX	19867	39669		94092
GDI2	3702900	9.5247e+06	6400800	5960400	1234600	11155000	8.1082e+06	7843200
EMD	393190	293600	458600	423260	428360	1347700	1226500	864440
CPT1A	691230	1218600	764280	666810		1130700	1530400	2852100
SERPINH1	9.0016e+06	6842600	9.0161e+06	6951900	4509400	3146600	5139700	1786300
ST13	1673700	1719600	988890	1078000	2809100	2812200	1700700	1308200
ERF			142770	31972	283420	214290	221620
VASP	334400	114450	267630		785840	54165	163350	1288700
DNM2	1612000	1302400	1725700	2093600		295530	995150	547230
METAP2	161940		625520	481550	734900	146280	501410	494880
NUDT2	76941	207030	141630
CDK7				9164.3
LRBA	8058.6	83883	49352	74952
PPT1	788730	506500	179440	309080	332000	654970	633250
RPL14	1357200	1120100	238610	384920		250410	680480
CCT8	7772100	5592600	6.2321e+06	7868300	2810500	2934600	5375300	6267300
CCT4	12761000	12597000	12022000	9978100	3672000	12704000	5994400	8041600
ANXA11	515200	127620	954400	771470		354600	1203300	295550
PAPOLA							93848
FXR1	102010	505510	43447	154220	17946	170810	200070
FXR2			65523	70740
RAB5C	704920	201260	218020	428900
RAB7A	2015400	1135700	1308300	1563400		211370	608450	554760
RAB9A	79442		301050	179680	159970	274920	441100	867310
RAB13	38723
DAP
DAP3	432580	305970	471310	267220		1429600	195820	1648400
DUSP3	185210	195870	150780	241540		570770	137970
SMARCA4	1144900	1447600	569680	1167500		371240	969120	313120
IDH3G	779520	189990	408730	492290		813900	625500	773310
GALK1	269520	276000	206360		1050200	1387900	267450	415460
SSR4	2226900	2527800	1797500	2503300		1496700	2382000	1492400
BCAP31	45813	1043000	517700	270490	734850	822460	694610	766340
MECP2	158700	179980	153390	196860
HCFC1	1167400	1728600	965310	1470500		685760	896290	806390
ALDH3A2	1242800	2371700	987150	1862600	2847500	1219100	2569000	624870
HSD17B4	1210400	1187600	1191000	1151200		191580	542370
PSMD7	1397100	1013400	1026700	1373000	634200	691750	1221400	887440
STAT5B
DYNLT3	311700	511350	421990	17544		246170	402170	334210
VAMP7		40915	65857			3856.4
RPS6KA3	693310	453820	468810	551370		144270	321540	1099800
HDGF	4002400	3111400	4682300	3732900	948660	5279400	6808000	5894300
CCNH		79175					89956
MNAT1	126640		112770	52788		185540		386670
UBE2E1	522840	278710		329890
NDUFA8	423620	508500	359000	539740	502590	453870	637860	650710
HNRNPA3	1833200	1110400	2401800	1073800	3295000	2364700	2236000	1656700
PGD	4588000	5926500	5043900	5148700	179410	5733500	5724300	2708600
HNRNPM	11056000	10467000	9.5009e+06	11135000	823490	5820000	12514000	8449800
KPNA2	3757100	5557800	4234800	5038800	2067500	5322800	6912000	7840600
KPNA1			86454	362490		1813600	15096
RAP1GDS1	200080	155320	224530	124760		410600	392460	1035900
POLR2H
POLR2J					100690
ARHGDIA	5771100	7413600	9154000	10542000	448470	4524400	8.5412e+06	1362200
ARHGDIB	9012.4
AGFG1								204880
HNRNPF	2475800	3018900	6751000	4040100	272400	1160700	4643800	1635500
STAT2	43057	27247	187320	286210
MSH6	725960	484110	327770	194030		292160	479700	563860
KIF11	55578		100190	94274		135070	74882
VAV2						92948	6431.6	70033
ZNF131		6821.4
ZNF143
RBM5						7242.9
RIDA	188600	167960		186380
SMS	64122	370140	1303900	699160	284490	289000	365820	299860
HK2	423960	721750	496920	610860		119920	676140	558780
THOP1	154570	226600	283940	362980
CAPZA1	2745000	1412900	3723400	2882500	427940	1731500	1394900	289720
CRIP2	2335700	1735800	1991900	1694900	5453500	740200	896550	1032900
NUP98	735820	1612500	1044600	777890		821150	1306500	603350
BLVRA		312990	421120			319180	342530	137690
SLC25A1	173070	88521	152500	136510		170170
PPP5C	337380	733870	249570	12950
PLK1				21628		45244
ARFIP1		99067	109690	120150		447480	332260	631180
NUBP1	8460.5	65849		28070		315990	64188	268310
ACLY	10591000	14694000	10380000	12044000	2968300	6736500	14643000	13119000
METAP1	731290	224590	1000800	470060	836210	991990	533920	267540
SUCLG1	1637200	1957700	1157500	994310		704780	1754400
MVD		35365
COPB1	3676200	3632500	2656900	4350500	16310	3271600	3774200	1722300
COPA	2829500	3739600	2841400	2235900	234690	5621600	5140700	4892600
CTSC	242640	417950	624890	316070
HCCS	37764		130680
MAPK12		24158
PTTG1IP	279590	312480	232950	367390
IST1
SEC24C	1314700	852330	1297700	1357800			90582
SUB1	1453100		3040700	2967500
CLNS1A	359090	150000	530130	273880	31402	492900	152820	256030
RARS	3164900	3825300	2766600	3487400	438920	6495400	5363100	3740100
ATXN3				5927.4
PMS2	121210	168420		144020
CACNA2D1	72858	124320	191440	268480
YARS	1504500	1929200	2390200	2789900	735340	522060	2652400	735750
USP14	720600	133640	112940	270220		626290	815660
BC						133960
ATP1B3	334000		143100	69258			90815
RAD23A	137420	187730	331970	602780		892680	275340	3098500
RAD23B	1494700	2144500	1480000	1378000		1875500	1742300	501320
PDE1A			53000
EPHB4							68438
AK2	1497100	1036800	1797900	1433400	3231400	3073000	1686000	1649500
ALDH18A1	4049200	4617500	3263400	3203000	2337900	4476700	3252600	2834700
ALDH18A1.1			3634.3	104730
NAPA	366550	278720	474850	369240		587880	715890	585950
EIF5	1004800	1254400	1085800	1398100	168040	2270500	1987400	1855500
PSMD4	1186400	1121300	1768300	815340		740510	1192400	961640
DRG2	281880	616540	214520	285680			528420	261880
CSE1L	3550100	4880300	3258000	3215100	39462	10262000	9.7692e+06	13793000
VCP	19420000	20440000	21901000	19132000	8.0386e+06	21215000	21381000	24143000
MFAP1	81787	255390	303310	227620
HADHB	711730	622460	1100600	660480	110690		854780
MANF	429500	493400	393590	330610	2001100	758910	716670
NAP1L1	3935600	2148100	3360400	3986700	1330600	5840600	5839800	752950
ADK	633960	1230200	941600	344010		2412900	1344700	2595400
ADAR	3511600	4642400	3714400	3770000	606850	764400	2515200	552670
ADAR.1		142360		115890	40986		158990
TPD52	72424		463150	629400	56969		786170
SEC13	1643300	749050	1322800	2038800	1469100	1154200	1718300
SNU13	1612100	1040400	889880	2767700		4025900	2472800	5002800
NPEPPS	769400	1510600	820290	1360200	24393	882880	2206900
HNRNPH2	1312800	558770	1141800	1493600	72735	854360
OXCT1	2114100	3404500	3114600	3759100		3466500	1921800	1370700
EIF3B	1881600	1302300	1661700	718270	1304900	3129900	3269000	772410
BID	53315		35923	220000
ATP5MF	932280	859840	625050	843050		169280	346860
NDUFV3		110960	65353		236880
RRP1	163500		30925	263200
MARS	3617800	4221800	2693000	2899300	848610	1204300	2402500	1392700
ITGA1			5890.3
ARPP19						67560	35575	35012
POLE2						156720	5234.5
EIF6	3077700	2552300	3648100	2141700	250590	4699900	4315900	4097500
CTBP2	30217		66509	87176		245730	131920	150050
PEX3	4876.5			138810
BCAR1
WDR4			229270	217870
TMEM33				135700
GEMIN4								60315
CORO7		364610		153500
NUP107	276620	477270	86387	51538		368800	526360
EEFSEC		79172				56527
FOXL2		330100				440930	262010
EPPK1	2587000	3327600	3178800	2902600	912250	1153100	863660	325850
MTPN	541100	2129800	2250500	2571500		6940600	1468900	10808000
ARPC4	569010		1095100	842570				2593700
CD81	75163		22829	107110
SEC61G		659560		698260
TPI1	42465000	18239000	4.1673e+07	34504000	16292000	8129200	21716000	16367000
EIF3E	972440	1254300	561410	1461400	711250	2194600	2725700	3164200
SEC61B
PPP4C	429370		428930	256130	2095500	526210	167950	841280
ROMO1	176480	284670					149560	115270
UBE2G2	6443.5		8397.2	128290			152030
MYL6	9.0189e+06	7498900	7340700	10549000	1821900	5731300	19953000	11945000
MYL6.1
ACTB	10605000	15782000	24049000	27755000			2084400
RAC3					254190			2405.9
EIF4A1	9.8653e+06	7600900	10315000	8930900	536840	5493900	12759000	5685800
RPS20	976260	2027800	1080800	1661800		1989300	522060	1840100
PSMA6	2476100	2256400	2382300	2111600		1112500	1718700	1480700
S100A10	3826600	1931200	4820100	3675700	16994000	8270700	9.1441e+06	3556900
CDC42	2590600	1813500	1969900	2606300		2013600	1907300	1903500
DSTN	710080	323620	791790	558490			418360	567680
GMFB	5308.1	101110	220730	111150			164560	103500
RAB8A		559830	313340
SPCS3			118650	185150
SRP54	577570	412850	425900	594100		989970	1490900	312550
RAB2A	1697600	774460	1025000	642640		758500	566870	847890
CKS1B
RAB10	764710	1030100	367010	623930		397640	647970	122620
UBE2D3	221550	100230	992710	81552		2946300	951500	1729400
UBE2M	953120		738630	1208500
UBE2K	570000		288490	543520		456900
UBE2N	492270		323840	572340		352970	107850
RAB14	3949000	2901400	1723300	4088000	491580	1430700	2038200	647920
ACTR3	5548700	6562100	7627400	5681500	3020100	7745700	8.9252e+06	14973000
ACTR2	1969600	2005500	1761200	2205300	3193300	656150	1017700	485310
ACTR1A	1709900	2096100	1847900	1592200		1320200	2355600	894390
COPS2	778180	341840	450860	374010	593950	401530	347300	198320
ABCE1	2190400	1514800	1061000	2095200	1419400	2399900	980060	3719600
RAP1B	1025800	846820	865500	646110		316850	1001900	995630
RAP2B	8941			52280
RPS3A	6073500	6.7202e+06	6048500	5588200		6161800	1698300	2476300
PSME3	2597100	1230400	2502000	2564400		743760	459930	1137800
RPL15	471850		290650			1645100	341470	473760
MAGOH	238370		280900	248240	433320	425610	378050	295710
RPL27	5635000	7447200	5811100	5453400	2729100	3923700	6827400	1713700
ATP6V0D1	125250	8629	59354	148170		262720	38179	26097
RPL37A	1246900	349070	1885600	332560		1051500	1177000
RHOA	2606600	3788900	2407800	2668300		1043000	1923800
HSPE1	3362500	1325800	3674700	2750600	1906200	4212700	4253500	5063800
SEC61A1	269160	119650	420190	48935	605420	379540	808200	192870
VBP1	303600	7038.7	341260	31280		727570	206830	64746
STXBP1	503100	412080	518740	671220		184460	211870	85972
B2M	2562700	378820	410730	2466700		139830	928870	39233
DAD1			75396
COPZ1	322640	786030	754060	544300		1986800	1848200	1445400
UFM1	809070	84781	814660	764490			410850
DCAF7	264390	576920	246850	170450			124020
WDR5	851760	505290	380580	507040		513560	463320
AP1S1
NUTF2	958290	402990	815650	925140		1190900	648960	93417
HNRNPK	32653000	43953000	34528000	3.447e+07	5121200	13775000	25787000	20793000
HNRNPK.1	185110	262290	172470	114140		43442
YWHAG	5037700	3284900	1995700	2448900	2587900	8796800	68748	125470
RPS7	8099200	7286900	9.3928e+06	7819600	4240100	9119700	5476400	9.2931e+06
PPP1CA	579540	271570	896860	1201800	591010		147470
PPP1CB	5139200	5017100	5992600	6722100	4730100	7759200	7.3251e+06	8054200
PSMC1	2237400	1602800	1826700	2417000	379550	904380	1854900	898470
PSMC5	1903400	2070500	1796400	1559200	385230	765520	1815800	213500
RPS8	4234900	3402800	4175500	5118100	872550	1649500	2357300	232600
RPS15A	1313000	847590	1528400	783590	198700	552250	732880	242190
RPS16	3604100	2699400	3602800	2949500			111510	116550
UBE2G1		86190		68568			141010	90096
UBE2H								33178
YWHAE	19731000	13211000	19047000	25034000	796650	6571500	11923000	31235000
RPS14	4280000	3334200	3489300	5304400	1108500	576360	1001400	1189500
RPS23	1658900	450380	593730	1682100
RPS18	1435200		1260800	1878500
RPS13	3070500	4141800	2139100	4069900	816050	1176600	2453800	1575700
RPS11	1592400	1584100	2323600	1543500		2150400	494730	669800
SNRPE	1772800	2640200	1439700	777320		188200	1060100	174160
LSM3	241200		233190	352430	441150	246910
SNRPD1	1031600	1536700	1270700	712060		958650	928680	842940
SNRPD2	959810	707080	875830	2874200		982520	1283300	1905100
SNRPD3	734120	754270	970100	207740			5264.8
TMSB4X	8183800	7.9516e+06	9943000	5360300	2969300	6281300	6.8455e+06	5036000
ARF6	262030	511470	419210	311740		87841	179120	209360
PSMC6	2833100	2327400	2438200	3133400	1265000	280850	2017500	452820
RPL7A	11905000	10573000	10742000	6528200	479480	2725200	6034900	4222300
POLR2G		68930	130840	2402.5			370820	73057
ETF1	194030	187060	450540	805720		587990	490630	273050
CNBP	626660		513020
RPS4X	8.8806e+06	5929200	6836500	7208200		2148900	3558500	944290
PPP2CB	894390	602970	1094300	1397900			166350	449810
RHOB	133020	202820				3169	97659
RPL23A	731330	218030	1737000	991930
RPS6	3644000	739100	2758900	1273400		141770	271590	1149300
HIST1H4A	49445000	46156000	6.2846e+07	4.686e+07	4.3856e+07	5.2866e+07	7.2262e+07	4.65e+07
RAB1A	3050900	7248400	3091400	2877300			1068400	13486
RAN	7.3693e+06	5164700	6583800	5755800	5303100	4254500	5642300	7051900
RPL23	12685000	9673300	9.8781e+06	11487000	5103700	5189100	9.3801e+06	8380000
RAP1A	122550	98409	123450
RPS15	1269600	2512600	2745000	2077600		3327100	983440	190010
RPS24	2154000	2336000	2849500	1582200	692250		775610
RPS25	3083500	212930		2481700
RPS26	1575300	3264500	2599500	1639900			146750
RPS28	3491000	1744700	1892200	2442800	10639000	2292400	783750	3209600
FAU	631710	104030	685500	923630
GNB1	3022000	163130	1488200	1816000		3011700	632830	1496900
GNB2	2982300	1038000	3884900	2128800	6956400	4197300	2999600	3774100
RPL30	2346000	1356800	1644800	2001900		3706700	2235000	1273500
RPL39		53442			1156400
RPL31	1050900	39626	1147500	1189400		169490
RPL10A	6571500	9.4328e+06	6302200	7483400	9.2345e+06	13408000	12415000	17690000
RPL32	2035200	2485100	2130600	2222300		1992700		1651500
RPL11	2309800	743360	3173700	1226500		853560	699210
RPL8	5081300	4395400	4676800	4516400	2295600	1894600	5398700	1811300
PPIA	5.1073e+07	26380000	51115000	33459000	22428000	22891000	29883000	16397000
FKBP1A	174090	176310	157920		599440	102850	113750	801290
UBC	31321000	23087000	35511000	25109000	9.7511e+06	27262000	14294000	10172000
GRB2	120210			107960	117910		38428
TRA2B	1028500	613690	1208400	985240	2278300			212580
RAC1	978300	1192800	1160400	823850		1797200	3119700	6045600
AP2B1	439040	1551400	930290	1139200		1301300	2411200	1294000
GNAS	336810	448750	355130	427470	304630	521300	592090	485690
GNAI1	302000	240500	206840	272580
PPP3R1	233790		235870	409200
YWHAZ	25832000	12983000	27451000	26534000	3511400	9.4196e+06	21034000	19243000
PPP2R2A	521250	286550	496020	608420		566980	734470	471740
DYNLL1	88669	650320	535770	423280	1576100	378660	684380	281590
DYNLT1	199240	72724	175040	259450			98806	4189.9
RPL38	472470		466730
SKP1	298850	383260	1143800	2818700	759320	695960	894380	748900
GNG5		541710	460050
RPS21	2899400	2903700	4514700	3970900	2529100	2553900	3207800	1483700
EIF5A	15563000	16597000	12562000	18762000	22780000	34508000	23969000	15278000
RACK1	10916000	4997400	8.9091e+06	9.0495e+06	15999	641360	1616100	2589100
ACTG1	213200000	187480000	236590000	185550000	163110000	126640000	200160000	89161000
SUPT4H1	72313		60176
UBE2I	702980	394320	690370	533910	169830	153670	161290
TMSB10	9.6466e+06	7364200	9.1293e+06	6633700	2060700	2748700	4739700	6588700
YBX1	2224100	2773800	3245400	429610	2436200	2364100	1690600	5338300
SEC11A	206550	71602	228160		93573	225050	204320	278600
CSNK2B	881480	1045600	491430	128900			1509800	87598
TPM4	9.5355e+06	4609200	10544000	9278300	9.5992e+06	7359200	11685000	4563600
ACTC1	9028000	22852000	21483000	13325000	41432000	25687000	16104000	10525000
UBE2L3	787840	299450	1927500	1004000	783540	1334900	1648800	258440
EEF1A1	6.3449e+07	68283000	5.7667e+07	59496000	20280000	40370000	52366000	22658000
EEF1A1.1
TUBA1B	9.3586e+07	75514000	8.3845e+07	9.4767e+07	10064000	33089000	51986000	34859000
TUBA4A	5251300	3406600	4172600	4086600			206160
TUBB4B	99135000	8.2208e+07	123290000	9.709e+07	73989000	6.6442e+07	7.3805e+07	5.8403e+07
CSNK2A1	663100	1371200	1234900	1559500		656760	1332100	1163900
PAFAH1	697250	595550	572290	839250		206330	73557
HIST1H3A	1536100	791210	2480600		862170	2847900	965130	4129500
NOMO3	737500	863100	636440	690680		75645	975820
NOP14	175870			172560
IGBP1		112760	83809	13375
PSPH	524860	226640	60493	825840			156160
EIF4G2	2185000	1734900	1659000	1973300	508510	916710	1902900	1060700
RPP30	60882	27265		27343		320960		96641
GTF2I	4629900	2894700	3116300	2999500		2624900	1747200	1024600
CNTNAP1	424950	274220	495920	402590
SRPK2					95140	46669
CCT2	9.9176e+06	8676600	10385000	12206000	1426300	14315000	16869000	14384000
RAE1	1134000	181570	660650	249810		736600	524790	1004100
GSTO1	1203900	1040800	1220600	1682000		1333800	358670
PRKDC	15517000	20488000	13909000	14939000	5612100	10893000	13800000	6067300
BLOC1S1.RDH5
NTHL1	216820		113170	36755
IFI35						188560		251900
NUCB2	430190	107620	188100	382740	76135	210960	108560
BASP1	4106200	4518100	7.3931e+06	1866200	3979700	4905900	5418300	2312200
MRPS22	45634	16314	69718	68338		226150	266920	640000
MRPS25	24792
MRPS35	454920	23943	262900	409810			800110
MRPS5		41777					272300
MRPS36	462870	601040	384430	649630	106360	562320	63746
MRPS11	163380		199050	95484
MRPS21	87115		62799	77518
MRPS34	352380	510770	241370	37980	402210
MRPS9		114660	144180	11493
HMGN5		74022				115270	343450
SARNP	504990		332980	393850
HTRA3			10337	11317
LACTB							90883
COG7							73297
RPL24	4425600	1353500	2100300	1795200		1703100	1085400	1284600
TXNL4A
RPL36A	424470		331730	322870
CBX1	174760		160190			99754	18010
SMAD3	128560	242480		124470
ARF3	3158600	3311800	3290400	1290000	52965	11824000	4455900	4488100
ARF5	316730	66174	386020	106210
ERH	2225400	3422600	3565100	1946500	2264700	1057000	2687600	1728100
RHOG	173360		183230	68249			56021
RPL19	3407800	1428800	2674000	2396400		435850	2092600
SRSF3	4220000	2280200	1728300	2093000	359140	1563000	3081800	619100
MXRA7
H3F3A			162880
FOXK1	244760	173280	308660	322250	408370	245470	308360	99245
CCZ1B	142400		105370
DAB2	196640		749010	405980		146170		300420
HSPG2	227150	227000
XIAP			127340	5281.6
RBM10	336690	352280	672300	248560		87806	549540
RBM3	206700	175520	184370	205320	790620	432260	430730	603310
ATP2C1		8887.6
TFAM	144290		99828	148000		360720
PITPNA	36939	42876	398200	63373		60798	64421
SLC25A3	1679100	1840200	1731500	1402700		2806600	794540	3324000
HDLBP	2119200	2027000	2353400	1952400		992530	1188200	638380
GTF2B	81311	42253		45138		196120	373300	30181
CDK6	37808	90115	52422	76087	378390	2213900	2316700	1951700
CDK5	222690	29405	97229	306690
PURA	247960	84748	50372	230710			106490
CLTC	17185000	17452000	15510000	16472000	3390800	14247000	15321000	10008000
HSF1						174860		257880
NFKB2			74917			187230
FKBP3	198030	561930	494860	26088		884970	1262500	465870
SORD	1967100	1582200	1372700	1516500		691360	2460600	1626600
HNRNPU	26131000	20828000	25777000	19386000	8.278e+06	12903000	14950000	8.7977e+06
IRF9	97666		66779				161510
SPTBN1	6019400	8078100	6607400	7319400	2634100	4629800	6693200	3542100
TIAL1	188350	467270	462970	528830		281230	156530	671690
SET	9.2366e+06	1539300	10353000	6789200	1479000	4279300	6959600	5995900
SRSF2	8.0105e+06	5717700	5070500	4854000		2037200	5269200	10845000
FOXK2	114310			101100
AMPD2	98858	134750	96706	123180		65538	113530	456460
FABP5	240560	698710	1096300	1296300	557660	1093200	871490	752350
CAP1	2021200	2601300	1620800	1808300		1779400	1267300	3042200
HMGCS1	22165	49242	519850	102270	78930	363210	319700	782240
IFITM3	355110	648080		425520	215320	219550	1345300	844700
SLC7A5
DR1	44816		157980	121700
TFAP4						29480	4362.4	12125
EXOSC10	353030	48656	112800	450430	210170	403930	146190	449250
OTUD4
PFKP	4510700	4896500	4322500	4932500	412730	5147900	5815900	4448300
EWSR1	480940		233330	450760	1160500	997200	609720	517280
OCRL		55923						97099
PLCB3	492540	897930	517780	547710		514860	871060	186710
AKAP17A					36272
DHODH
OGDH	2217200	1374600	1579900	2321300		2784000	1103100	2664900
KIF23	814320	773940	1008500	662300		319930	696750	1160000
ALDH6A1	32352	171870	23177	196470
COL7A1			105420				10575
RPL18A	238250	201770	267440		585890		741330
MAP2K1	32294	140060	218760	183810		110780	50652	70917
FKBP4	3680600	4624700	4172500	5543300		3793200	4306300	7326300
PLOD1	2145300	2493400	1806700	1467500	266160	828890	621750	1654200
NUCB1		160180				89447	216180	297880
RPL6	3969600	5437400	3374800	3019800	267870	2924400	3776400	3354400
TOP2B	330960	558160	262400	514430		646120	277680	193480
AKAP12	1897800	1887100	1453300	1169900		42118	180220	13312
SLC25A11	161370	384220	147480	310150		10449
DST
CREM			106130
MLLT1
CAV1		151590	72838				54202
ACY1						27120
KMT2A	60475	125660		108300			26913
TNFAIP2			17535
CENPC
LMNB2	152730	62371	73952	54048		64019		306710
PLAUR					233270		99804
MVK		64845
TAP1		41558	101810	120800
CEBPZ	495970	787440	362120	215390	143060	1645700	660300	1262100
RELA	111600		117800
UBXN1	817800	1557700	1462100	2440900	69205	1859500	1223600	501190
GBE1	166220	557100	127440	267190	1530100	383470	1507900	2242800
EIF4G1	3172500	4145400	3186300	3808300	1107400	957940	3108000	1154300
NOTCH2						105440	74498
TLE3		14131
GLO1	1019300	894480	389090	1386500		1229700	657910	196180
SSBP1	1249900	196610	1798300	524210		300920	612520	586990
YWHAH	1265100	1215100	1992100	2332300			469160	541680
CSTF1	130340	278670	316090	151800		131560
UBE3A			18458	10981
DNM1	494990	731730	562700	598190			117250
PTPN12	40301	259690	317450	36023		848130	559070	279170
PTK2			13020
SRSF11	643740	686500	408420	1470800		393600	842230	63502
EEF1A2	9.2715e+06	12876000	5599300	8493800	1433900	2118300	11505000	5182700
CALD1	3810900	3685900	4958900	4004000	473450	221280	1949800	2799700
FPGS				184100		225000	445170	349180
PTPN11	220860	203210	164520	317060
PPAT	336110	569130	219940	85722			655520	345140
GFPT1	240300	530400	298690	320300		143540	227560	539800
EXOSC9		243980	669270
PSME1	1132500	225620	886170	1362000		203560
GABPA	124310	147110	127100				113940
RING1	44830	102700	124120	148910		248870	152910	400440
FMR1	88748	202370	98186	95084
PRDX1	20120000	12193000	24995000	19003000	28986000	14837000	20553000	10467000
RPL18	3775300	7670000	10583000	9.4824e+06		7859100	7288300	2501200
C1QBP	6519500	5302500	6777700	6793100		1485400	3134900	897900
CKAP4	2577800	2414100	2783800	3039200		538820	2582900	2286200
TJP1	95520	136610	30070	110860			37494	285140
KHDRBS1	4982200	3725200	4224000	6171400	1969100	3575800	8074100	3759700
BAX	566520	261920	555430	756240			143390
POLE		69521					54278	231810
KLC1	124720	379170	113070	370470	795390	389090	181460	907220
LRP1		162670		131270
SRSF1	4137200	1286100	2721600	4523500			706900
ARHGAP1	165990	60036	45354	53495	66534	1077100	1084100	610030
PPP3CA	24009	28809				45317	283430
DHX9	8.2009e+06	12199000	7913200	8640000	2754100	9.9608e+06	9.2451e+06	8399700
CRYZ	331620	455620	236210	229890			462360
GOLGA3		111260	70312	88573			182800	362140
GOLGA2	581420	759560	518190	947240		498230	599560	77901
LGALS3BP				604510
PDE4D	31869	112340	330890	139230		351260	241170	576690
PPID	437310	513010	824980	465570		121830	333810
SSRP1	1458000	2390000	2017500	1649900	221690	3248100	3328000	1941200
CAMSAP2	76017	90791		27348		70637	66658	132130
MZT1	440170	453010	561890	693960
VAC14						23426		127410
NSUN2	5092200	4195700	4907000	5326100	994980	1701700	5808600	3058000
RBBP4	561840		797960	1189600			379530
NCBP1	973870	1593300	1159800	1297500		1627500	1870000	796610
CREBBP						109420	88506	131470
AHNAK	40577000	27441000	32889000	44222000	3129700	7384200	16779000	6712600
FCHO2
HSPA14	145520		103850	282990		190580	345680	142430
NEXN			38681					133620
MGAT2				115500
GALNT2	1898300	1422700	2304100	1534400	1549100	1100400	610920	562430
GALNT1		60034	64131
AP1B1	234210			39259
CPSF1	11790	21113	73490				16197
BST2	1105100	1993100	1071500	655370	211210	1191000	162170	711370
PMPCA	1145500	1622100	510540	1900100		191990	547430	226550
ST3GAL4				35441
SCRN1		229260	202510	129320		167820	335230	203820
WASHC5		69058	24554	86970
NUP160	78717	446650	50304	189250		100280	470880	68453
SCAP							61706
TBL3	267420	1002400	361490	385510	381080	85246	46440	174560
GTF3C1	160280	743770	471570	479090		415350	713880	97046
TWF1	102120	358930	477600	633690		273010	423100	346940
ASPH	1679000	1620700	2388400	2124700	803120	1023500	1982400
TFCP2	196720	178300	277660	292920		288720	685060	1906500
EFEMP1	10249	11959	66556	9347		24228	80683
TROAP								2692.2
SMARCB1	49499	144210		75775			358290
CDC20
GRSF1	87755	337690	511530	243250		3068800	1213600	3687400
NFIA
CHD3					2805.1	86621
SF3A3	1813100	470250	1588500	1593800		616620	98753	1356500
TP53BP1	920340	827820	935800	914770	144340	667330	189710	126730
IFRD2	40991	61647	50873				289800	9115.8
TRIM26					36314
AIMP1	1436700	256600	1095900	894420		878540	882660	2062900
ILF2	2998900	3956100	4638700	4264300		3394900	2445900	1491400
ILF3
ILF3.1	4258500	4852300	7837600	4997500	1917300	2078300	1175100	1357500
LMAN2	1046500	422670	1047500	438230	232780	446900	589270	110160
PTPRJ	38650	156670	90207
TRAP1	4054100	2995900	3090700	2503200		1003800	1991600	1027900
TRAF2	159610	436240		282680
DLG1			66892	83590
TAF10			65522	118050		181980	132890	240050
MYO1E	522000	616380	310930	425480			515870
PPP1R8	478860	456470	538090	813260		212770		359050
PTP4A2						110540
ABR						43601
CSTF3	382940	396720	359800	138750		685470	902950	934120
ECH1	705860			774780
MLLT11	6051.1		3312.3	10965		284640	37126	836270
STRN3		194720	176060	363860				68844
STK4	80837	89103	53938				63378	489750
FLII	685330	913610	698300	847430		576290	413700	250300
TRIM32		62280				114510	109180
COASY	951320	1354300	487990	1083800		964340	1105600	1298300
MRPL28	162610	94398	118290			411550	287650	286280
ACACA	949350	1376900	839290	1144700	839620	876910	1657400	648690
GPS1	654400	330760	176230	407500		297870	312610	281310
USP4	42627	83385	53039	108200		395470	214760	432570
CHAF1A	70548	92715	174280	75289				19437
CHAF1B	61507
IK	519840	279520	148080	525450		269830	478240
MTAP	2835300	2040200	1895200	2480400		3560600	5629100	1350500
PRKAA1	83929	101830	177430		206820	174800	362500	140160
PPFIA1							123700	36313
EIF2B5	499590	466400	347970	329100			172290	110350
TARDBP	1751100	1672900	2613000	727160		222150	1605400	250260
HNRNPA0	817120	1068000	528500	438330	525280	1553700	1608700	434650
PAK1
AIMP2	3569600	2307400	3032200	3646700		726120	1780800	1236900
FADD	44684	125090	63335	161440		155160	652590	130960
PRDX4	2575300	2498500	2552400	2787600	2687700	2837500	3024000	3988900
PAK2	525770	122130	307320	232570		116080	859360
CBX3	1590100	1821200	1515000	482500		3030800	2595700	396180
STX5	278900	127910			522760	151400		28114
PSMD2	2644700	3199500	2541300	2653600	3865700	2500500	2966900	2128000
DDX10						215960	64639
DNAJC3	15000	73012	118150	193690			235820
SELENBP1	1571000	999660	1602200	1500000		654700	452960	692550
NME3	67517
SRSF9	899650	1358100	999740	1635600		214980		256680
SRSF5
TRIM28	7895900	6195600	8087000	8803800	2101400	1932500	5776300	645940
G3BP1	4050800	2405900	3055200	2980600	1423500	4750700	3246600	2139500
KCNAB2	379930	290000	71335	151710		640980	335590	785040
SKP2		129630		65625		144470	205310
PABPC4	477100	1684800	603500	1023900	1394200	2190900	2286700	1074400
ATM
IFIT5		52121						99333
MTA1	243950	492980	349830	524320	222470		266880
EIF3I	1405100	635880	1708400	2630100		2210500	1706300	1126100
PPP2R5C	257080	57862	200140	247340		210680	18750	81330
CTBP1	192780	37143	422000	143720		928230	140720
PDE3B
TARBP1
UBE2V1	632770		270740	432540
MRPL49	507200	555140	368880	574430		326520	731980
DYNC1I2	2558200	582960	2058500	2770200			402840	993680
ORC2	16466	150980		159320
ILK	823730		509960	772490			624050	384140
NNT	1700200	3611900	1530500	1251600		868140	1406200	647700
SNTB2	180080			14225
XRCC4	264520	240490	25126	347330
PPIG	161110			39792
TCOF1	577050	1334500	725230	921570		411220	590140	143870
TCOF1.1	182620	283620		8319.1			9804
SF3B2	1856200	3017500	2309000	2628000	2629600	4283100	3984100	4452800
OS9				52258
GOLGA4				188580		111580	118580
PDAP1	553540	1883800	518650	309520			896420
ADAM9	44926	682010	90800	346740		282800	1608300	1410400
TMED1	160200		56072	162240
FKBP5	155550	366340	46983	61008	952310	304190	528630	243070
MYO9B						29584
TCIRG1	13055	48165	20644
PICALM	728040	628770	924860	760070		364950	270160	686960
SQSTM1	1104200	853630	1195000	1597600	1958300	2254800	4814000	3550700
MTX1		224060		664730		253040	326860
NAB1
TUBB3	1014800	938760	943780	749670	609950	781140	347090	505910
PRPF4B	139290	182210		102710		94760	390610	109190
PIN1	263720	41256	559230	5064.1				95104
EIF4EBP1	261970	66964	137500	109090
HDAC1	582610	463750	155220	973160	686590	648680	830670	531040
CAMK2G	506420	374510	454120	441790		254290	641870	274630
CAMK2D		106550	180930	293550		479830	694430	2621
DCTN2	1027800	772940	1040500	810600		1101300	1816800	19497
NAE1	1061700	929220	740440	795000			1340000
ITPK1		42369
SNW1	615890	1277700	669830	633450		959020	1501400	525650
IQGAP2		27101
STIM1			72351	124430
TRA2A	474970	182380	168510	493120
SNX1	160170	204820	223300	252900	448240			317650
KRR1	534730	371850	278950	540530		115010	528050
PWP1	33377	55481	143350
MTMR1
MTMR2	66631	57530	113970	680620	492380	524920	394670	245870
CUL1		158210	108680			235050	163400	114120
CUL2				33809			242740
CUL3	208700	75859	101610	229950
CUL4A	401750	735270	761610	474480	880840	733660	1008400	640620
CUL4B		210670			165700	301550	71963	477630
DYRK1A
TSTA3	146830	111690	387130
RAB31	162360	208880	158860	158590			87888
FHL1		11709
FHL3				17160		258200
RIN1	57638	84996	10675	81922			141600	63967
AAMP
MOGS	1006100	1434000	864700	1084200	181600	1181500	1645500	676470
ALCAM	381850	23475	117310	139650
THOC5		147710	112810	41456		287680	328530
ARFRP1	48138	143310	67489	22849
SPTAN1	5028800	6.5226e+06	5721600	5920100	6.7441e+06	9.0147e+06	6866200	5642400
GNL2			56530	38713
DDX39B	1485000		1263800	223540		933410	391710
BLMH	571330	474140	557120	507960		402330	269460
EXOSC2	113400	177560					224330
KLF5		111080		18218			61343
GTF2H3	24014		37294
BYSL					443820	269190
IDI1	1349100	337970	1227000	305640			1325000
CBFB	149710	81395		137390		201960	120810
CDK13	4198.5	18547	45006	41644
CKAP5	1188000	1207200	1187000	1636900		580200	673190	217560
CIRBP	248920	198450	369050	171830		188580	154030	133540
COTL1	1201400	479730	1023100	1073900
COL9A3	85714	546380				4209000
HNRNPD	4037900	2695400	5483300	3883400	244210	2062400	2431400	2507300
SCARB2	205680		43337	143710
IL18			108890	131870
DAG1	160460			32515
DSG2	161170	257700	75081	87182			163910
BOP1	585880	589640	429510	415760			753490
UBE4A	162880	40841	90294	99376		127960	187040
SEPT6		13343					31178	45267
URB2		3789.3	40112			143480	68112
DHX34								70060
SAFB2	1900200	1543300	2076200	1482600	3253000	2391700	1728100	2223900
EIF3A	2834700	2153400	3053800	3157500	734720	6180000	6584100	3023100
ARHGEF7	132030	177310	20277	48495		572610	534740	6731.6
UBAP2L	1469500	2341600	1427000	1727000		2745400	2289400	924450
SCRIB	260560	362580	418790	811930	366320	243230	181990	644430
GIT2		95913	54027	72223		255090	86886	100330
MLEC						6278.6
TTLL12	2290100	1650300	2061800	2040700	379360	1815800	3386000	1249000
POLA2	265050	253700	131760	360870		114070		187950
TFDP1						11827
WRN						4420.6	3960.7
FHL2	486290	357080	141840	363840	500640			163800
CRMP1	94859	176940	376130	363530			225200	212910
DCTN1	790420	591110	1008300	813470	616080	1094000	1060800	1489600
DYNC1H1	11069000	13975000	10169000	12350000	3136600	14184000	16263000	9149900
EIF2B1	64639	183020	34405	94155		193410	90839	532470
EIF4A2		345130	194790	269510		246360		162860
ELOA						166910		86403
MAP7	9670.2		90502
CTTN	1858400	1351100	1834500	2428500	183710		943540
FLOT2	604820	705260	323990	574580		219100	218540	295150
RCN2	394820	268400	1021100	1011200	565630	301130	279510	370290
TRIM25	498080	322270	262540	187660		512440	213850	470420
FKBP8	373530	306340	378600	374240
FAM50A	155460	87706	94467	56541			360160
FRG1	225150	98042		113940			278230
GNA13			131630	163090
GAMT							262570
GALE	434050	109830	242610	812590		406730	609130
PDE3A	2265200	3533700	2791600	3879900		5108400	4357300	1382300
CAPRIN1	1265400	539930	835350	604510	562920	942880	1510200	246200
RBM39	2863700	3754200	2854600	2704800	322880	5522900	5091700	4204800
FAT1							62018
[truncated: 2,286 more rows]

## Sheet: Protein abundance, RPS28
Gene name	LFQ intensity siFluc 1	LFQ intensity siFluc 2	LFQ intensity siFluc 3	LFQ intensity siFluc 4	LFQ intensity siRps28 1	LFQ intensity siRps28 2	LFQ intensity siRps28 3	LFQ intensity siRps28 4
PPIAL4H			10697		118080		9374.1
RBM47
UBA6	256980	359150	128020	340520	1067300	1186900	742440	552650
ESYT2	358050	1349900	119220	655660	922840	840340	543540	217250
MED19			12846
SHTN1	35309	205340	125570	34574	189940	42958	154710	9555.5
ILVBL	594120	908880	285320	413430	782190	707490	276360	511180
SH3PXD2B		15268
DENND3
VWA8		172240		128230	98027
SBNO1	4343	159300	110550	29861
GTPBP10		114730			104630	113940	78267
POTEF
TMEM189		11738			40980
TRAPPC13				17273
CNOT1	371700	447690	273290	238610	189420	408610	185440	172550
PGP	249640	153880	218980	243890	153710	151520	219090	376420
C5orf51	18318		96562			223420	127110	109710
GGT1	109700	860340	8745.7	153750				246340
SMCHD1	126830	64805	69436	89870	131640	180090	114290	29858
METTL15
TTLL13P					416870		252340
POM121C
SNRPG	816180	590900	600170		225050	604940	239490	255450
EIF3CL	1830400	683560	1084800	1019400	1495000	2376000	1359300	1760000
NACA	2297400	2609100	3456600	2606800	2238900	2986500	2729100	2797900
C11orf98					124830
SLC35A4
DNASE2		129590	88334					27968
AGPS	1191500	1087000	1004800	1140100	492920	525890	885000	1405200
KIF2A	68006		73666	85528				54656
DDX39A	4537400	6150400	3761900	4046500	5210400	5742500	3429000	4301200
PDLIM1	1280200	850390	1182700	1615600	1495400	1191900	1509000	594110
ACOT7	222580	634590	499530	225210	865650	652540	595990	384280
MYO1C	1152800	1953500	1489500	2495400	770290	982070	717680	941100
SNAP23							61755
AIP	505780	586810	1032000	379300	457990	746760	712590	356180
GTPBP1	370900	1163600	316780	810560	181890	225250	106960	249360
STXBP3
AP3B1	550240	345050	283630	283540	173700	241530	373290	74622
NDUFS8	87422	181100	317750	129780		321720	189470	305180
TNFRSF10A	91574	20288					122240	129290
PSMD11	2305600	2113200	2196800	2593800	1634000	1868600	1857800	3237800
PSMD12	867470	1050900	577470	548630	228760	246390	1222500	1040300
PSMD9		90501	577480	50075	243950		334940	244710
ATOX1	105000		206730	244300	149460	224290	55430	225050
CBX4
PGRMC1	248480	385800	570820	636840	93810	33855		638770
SUPT5H	160180	39155	195850	169140	300900	259020	35958	123960
TAF4					16342
DFFA	576130	366850	458930	148900	893640	828310	669020	718570
HIP1	307110	328180	472330	589210	312860	168010	141440	52339
CLIC1	14010000	8689800	11469000	11619000	7535500	6.5119e+06	10471000	18867000
EIF3F	1290100	125310	1024900	1127100	786700	1118700	775320	2475400
PDHX		525950					74773	279120
WASL	666.07	10501	61389	94417		221830	27630
IPO5	8070400	5883200	8822800	8192300	12153000	9201900	10860000	11976000
POLRMT	209230	463160	197220	177560	160470	159930	109150	111770
SAP18	74103		534050	26130	291210	557350	215510	110710
IGF2BP3	4116000	6287600	3663700	5497400	4022000	3674900	3124000	1059000
DNM1L	1740700	1899100	1849600	1404400	1943100	2118200	2398800	1495300
RTCA		203530	96905	157320	167420		105260	97637
IFRD1	185930				455380	171900	174000	326850
PIK3R2		141330	1419.9	114010
GOLIM4	337550	99822	294770	123130	199240		31808
AGRN		144330	6405.6	3104.5			4602
PLOD2							10831
MEIS1					51192
NDUFA4	35234		64410	314340				150670
PSMD14	199070	163560	381530	607920	507530	1139600	158010	1167300
ZNF593	22912	199700	9042.8	44451		29539	30512	46013
BIN1	61492	126550	319180	143100	434540	535460	381270	281270
KPNA3	1324200	1242400	1509200	1424000	1648600	1511200	1753600	1071800
VWA5A		14470				90855	2263.5
PES1	654840	133980	760970	796800	1245700	1135700	438360	320420
SDCBP	493830	383810	470430	348130	970210	1142500	1245000	1265200
MPHOSPH10	562430	944600	677710	539720	1595200	1536500	1274500	326010
NOP56	1321600	2335800	1224400	1122100	1457000	1889400	1560800	1468900
DDX3X	8.717e+06	5640000	5522400	6187400	6569700	5074600	5535200	7080100
PODXL	270270		258970
CYR61								10809
PIR	124540	169090	394830	246160	295010	167380	424190	447190
KPNA4	933790	631750	927710	1305500	1460200	997380	1686600	566920
PPP6C		138050					101400
PIK3C2B
MAN2B1						16081
UBE2C	471190	465490	364210	522260	439840	269190	126370	1110600
PDXK	1938600	2222700	1813800	2104500	3279600	3039300	2327100	1515600
SCD			224460
ARID1A	148260	201400	87113	50759		51974
TXNDC9	129180	72365	109790	126760	227950	210350		23460
COX7A2L	136530	167020	6185.8	197140		142160
NDUFAB1	1102000		873970	1258800	778890	658310	730510	663330
UBFD1	150680	135530	41287		136970	201530	124060	135890
DYNC1I1	41067			224430	507790
CIT		275850				307780
COPE	2050500	2405800	2113800	1313200	2098800	2005300	2332800	1776100
AP3D1		474960	238760		29752		56987	153410
CCS					168360	31032	84037
ABLIM1		24296				70317
CHD1	336420		128940	154950				78634
GOSR2	60499	50722		18294
TOR1A								125090
TOR1B	188980	266180	134050	196320	129070	134180
ADAM10	102060	15031		106590	14283
TRDMT1
APAF1
ACOT8	180600		138940	141110				131210
CDIPT	52661
PDCD5	277450	165710	256280	667070	282670	253800	429410	307850
PRMT5	921600	1187400	637110	991010	1898200	2184600	1099200	1127200
SLC9A3R1		177180	274050		203410
TNFRSF10B							16943
TPP1	126030	166180	54426	54398		91522	70071
TCERG1	162910	543480	104160	368510	375990	381470	317820
POLR3A		142340	72050
PSMA7	1865100	404000	1915400	1175000	996230	1052000	1922600	902250
SCAMP3	337200	798260	338920	480400	836950	311170	337560	346220
IFIT3	178740	168520		158930	112530	59704	116030	240980
MGST3	795790	674990	605460	450370	564420	653160	503760	583560
GIPC1	39721		143860			40021
TIMM23	632550	143890	133460	611220	84897		125800	459920
HAT1	2226000	1690300	1975700	1151700	275690	972800	1557800	2001000
CASK			27650	44572	64731
UQCRQ		5633.9	404960	401140	163760			100590
MYL12B	1855600	1362300	2555800	1497000	2922400	2834200	2114300	3208800
UQCR11			49500	3940.7	65374		71421
HGS
AURKA	174150		155260	221350		62962	4021.8	118360
RAB29	104010	6168.8		122250		117550	164190	138390
PPP1R12A	88062		334750	147090	420420	324220	348320	171280
SLC27A2		28583
GAK	17581	16504	28591		59405	1196	18865	22353
HNRNPDL	6949600	3983100	10173000	5668300	4957200	5615900	3493000	10791000
XPO1	4359400	4351700	4838600	2853400	5807700	5598800	4718300	2983100
BTAF1
ARHGEF10		112270	35940	78021	23083	261880	61213
SPTBN2	182740	691840	345030	463720	194560	23069	127920
SEC16A	1755500	2185400	1448900	1200100	1412500	1671900	1692900	783100
SEC16A.1
PLXNB2	370520	467410	386440	264200	320350	228660	138790	318110
U2SURP	942770	1468600	246290	558680	424810	618100	456860	228000
SYNM				35797
PFAS	3084900	3494200	2917000	3231700	3132800	3457700	3502200	2475000
ANKRD28		233140	119100	31598	103480	243920	60737	73834
KIAA0391		135490	54001	234540
CHUK	12164	51845			179890
LSM1	177440		155180	161440			127640	177340
NPC1	241100	440810	225750	282320	200590
DEGS1			62486	72589
SCAMP1	279990		325580	490330				9211.3
SCAMP2		35274
ARPC1B	1138100	1371600	1048200	1257500	1598900	1256800	1338000	1063100
ARPC2	275900	551520	446100	316100	24061	432300	585080	80370
ARPC3	1023800	843460	1083000	996210	623270	526610	691080	511300
BET1	193510	256410	189780	139470	213030	90224	253770	147150
POLR1C	1053500	181390	1093400	781890	1189400	1034500	1303200	743850
PGRMC2	128040	326280	372930	202170	145600	143080	396870
PFDN6	507500	141120	611750	586410	354870	506620	258840	492420
WDR46		66358	68820				177800	111720
NKRF	110820	339330	122840	27847	304080	400800	306470	173470
GNPAT					75320	44234
LAMA5		9485.3		27187
ACOX3		105280					48990
RER1						32324
SURF4	2353300	1742000	2184000	1726800	801450	2259700	1925500	1686100
SPTLC1	532950	323570	273070	158910		291980	437660	426270
SPTLC2	186040			76747	113900		38325	23412
OGT	805160	319370	519340	519880	476410	322720	728800	400700
PMM2			240880	364800	932420	1022900	517890	76199
POLR3G					91763		17101
MID1	152450	229500	102350	34267	51522	168100	127870	41643
HMGB3	517450	362750	245760	580720	203930	536810	219110
PPM1G	173450	1602200	1233300	1785800	1845800	3511800	2606500	1757400
INPPL1	191920	718260	291890	232990	954410	534340
EIF3D	925090	1517400	1405600	1332400	2796100	3099100	1931100	2044700
EIF3H	1250300	688320	473270	596710	2931500	1828100	2139500	1241600
NVL	255300	192460	106990	201670	265150	199330	307140	399720
BCAT2	30000	183110	231700	297760	50532	7280.4	23984	5657.5
YY2		2111.9					13741
BIRC5	878010						615180
IPO8	263460	665300	215390	435820	376680	566990	391150	307650
SLC16A3
ABCC4	220930	77562	56873	61213	257660	405490	162770	104150
CD3EAP	329530	369140	363780	130210	102550	305030	336700	582690
P4HA2	131890				94047	60870	79635	76202
YKT6		70408		30158	74659	102860	148470	75186
ARPC5	234000		255540	346480				310130
POLR2D	204720		248610	103390		160780	378480
TAPBP	35887			19189
DHX15	3060700	3274900	2434300	3767200	3772900	3071900	3234200	3867600
RNMT	476720		224910	248090	252400	277080	236260	162100
TTI1	81738	199280	71990	209520	142140	97794	247960	135030
RRP8	343880	175710	231730	278910	400260	486640	228560	308550
SIPA1L1		55941			41086	23309
PRPF4	403940	330240	256410	635660	526000	389880	424980	776470
PHGDH	7416600	9.8467e+06	7653600	7822900	6992900	8.4133e+06	6850500	7652500
DYNC1LI2	288070	118450	267600	127470	53322	106770	118900	256970
PSMD3	3144500	4462700	3182000	3771800	3931200	3656400	4963900	3085600
RBFOX2	87324	224320	166020	297140	78202	106850	88096
PAPSS1	358630	290230	266920	28991	74585	269510
ZW10	7144.9	258420		253690	239270	162010	390120	37718
SART1	245160	326820	278420	119650	161330		224080	220150
TGFB1I1		200150			310000	292240	227460
AP5Z1
MAP3K7						53501	24924
EEF1E1	391300	527610	338590	491880	412350	409340		287750
HNRNPR	4028700	4358400	3193400	3598200	2173700	3382800	3340600	3260800
HNRNPR.1		139500			43428	45512		92499
PRPF3	403950	996930	565870	376110	744580	808850	566420	468380
TXNL1	404220		266830	523700	30958		42583	447420
TPD52L2	1377400	529000	1118800	2210100	863180	919030	1110500	2253900
EMC8	48578
ERI3	110990	222430	103010	256840	651670	362060	288520	54333
FIBP	11505	217040			599620	681980
PPIH			115870	150570				193300
HTRA2			95491				67277
AKR7A2	393850	412710	315690	484620	200990	142780	293480	358730
EPB41L2	662170	756470	704050	713400	328610	762990	364290	673960
LAMTOR5	749150	866220	186190	824090	457850	857950	580490	541520
WIPF1		78634		81792	79204		10300
CA12		476870	164950	423400
DENR	10851	3742		143270	379620	365650	328110	37136
XPOT	854630	1058800	935740	815810	647120	250290	682430	29263
DNPH1	51249	251010	205640	82580	273450	274390	286190	121900
TIMM44	252680	252350	179280	298640	143980	51404	134210	215020
TRAPPC3						103600
CHMP2A	165140			355310				18096
TSPAN6							78158
PLRG1	385250	205440	264330	419290	115820	278890	112590	260730
PRC1				103370			113450
ZNF207				101590				41540
NDUFB5							70858
NDUFA2	80024	265450	74484	182290	170880	187510	30726
LDB2							67456
ASNA1	1412400	979560	572150	901530	821550	130540	781630	780790
BUB3	1656300	1921000	1771900	2039000	2620300	1506700	1952600	2366100
ACTN4	28924000	20272000	24795000	30016000	21545000	21658000	28154000	4.1285e+07
GSTZ1	93115	185480	86777		168210		109810	54938
BUD23	254310	472910	47253	132500	426360	26038	441590
HTATSF1								209210
AP1G1	317630	503630	290670	257150	438570	464710	374690	215060
SGTA	121730		144300	86763	113190		84896	358420
ENS	561790	681250	513690	742780	625440	696620	631940	621180
NARS	1104200	1099900	570620	854190	1264200	1324700	846020	1216900
MYO1B	445760	1166000	397350	310770	358360	224020	379330	323460
SSNA1				94155				343020
SLC25A17	214400	1493100	57608
NUDT21	1137300	720900	1284500	1406000	765300	393580	1014300	863610
LANCL1	118260	215850	101510	399490	81832	232490	110520	104400
STRN	116360	119200	55738	13346	46018	134870	72009	179930
RRP9	26626	129690	69822	57572	136560	114720	63408	49770
AKAP8		115570	198320		124520	195300	215050	342660
IDH3B	270130	733550	29803	872950	626380	810110	424160
NRDC	128740		108130	188070	149760	143350	92669	137190
CALU	3782300	2736500	3037500	3508700	3093900	2725400	2620300	3597100
CALU.1		5059.2			197100
EDIL3		355370	384870	481540	404200	222000	265460	437350
AHCYL1		463670	190290	27636	318540	43211		157720
ORC5							14509
RAD21	7883.6	45196	203190	645450	392640	284870	353310	7835.5
TIMM8A		220830	170440	103030			54171	402860
DHX16	210990	132070	98363	42551			407580	400920
SSSCA1	284270	357010	538750	385400	634180	46778	691740	1272900
MED14
PCDH7	114350	195280	98871	243230				113480
PRPS	549690	153640	321210	84437	673760	467650	170610	479210
SMARCA5	1634600	1095500	615160	1273600	943580	410680	576820	635260
SPAG9	391480	821150	434390	695250	380280	468240	137030	402900
URB1		117650			103280	127850	81442
ZFC3H1	52352	58247		37392		153830	33211
AQR	158800	393360	224200	102340	465290	764540	109730	252330
OPA1	419680	139850	302890	118570	950800	1026700	284600	458090
MCM3AP	120760	180280	26742	78809		34426	77313	88086
KIF1B	22458	17961	6407				32422	28445
KDM1A	593900	480770	200790	540960	498890	299990	280310	478550
TBC1D4	639660	777830	820820	655950	345630	559170	306620	762060
FADS1		246820	15875	110690	86696	125150
ACSL4	332650	120530	269500	864230	673500	1043500	520290	242720
STX10		18528				33262	32975	89640
OGA	18133	189540	3142.7	37391	67416	247830
SYNCRIP	6427200	5199900	7184300	8.627e+06	8671600	8.8106e+06	6973200	6155600
RANBP6	35590		48113	98230	82058	245870	12926	10849
GMDS						72762
CCNT1					48344	124490	16327
BUB1B	25952		152980	138640	384200	266840	255440	182600
PLOD3	1978200	1662800	1881100	1269300	1486700	1742100	1285900	1138000
DIAPH1	845220	801530	433020	955940	195690	249850	843650	1258000
EXOC3	39474	13598		37859	95177	71994	43804
PLIN3	1138700	346250	814070	314130	1305200	1969500	1876000	2164700
REV3L
PRMT3					221930	161140	153420	218050
KPNA6	1165900	1813800	1433700	1394100	1606800	1957700	2449400	1325200
UGDH	3068300	4093600	3133800	3295800	2653800	3354100	3563700	5194400
CTNND1	337660	525780	211910	376580	215050	255930	252290	305100
SNX2	64503	117560	130850	72093		94027	4866.6	159510
DPM1	566740	887700	466340	595970	321030	306010	311590	222220
USO1	786630	671460	778640	406980	471750	301970	447280	580310
MRPS14	299710		212490	296040	89210	92665		207320
TOM1		83709		110690	95531	79011	75189
HIST1H	3.0695e+07	18550000	31928000	23382000	17868000	4.0774e+07	20315000	23873000
CCDC22
PQBP1	291290	175190			173780	51068	233200
PRAF2	344270	53620	260220	272990	332920	269830	22387	109160
DKC1	959430	780290	748670	824570	264530	720190	717620	970670
EIF5B	1958300	2831800	2787600	2126800	2652700	2243800	2067700	2343500
EDF1	766010	1576600	1345400	279730	581890	1634400	2445000	548350
DNAJA2	678750	274340	1616500	571480	177610	405020	781360	830920
BRD4	136020	69510	118970	151670
CUTA	403170	599660	256690	219590	582660	221250	674200	109450
TBL1X						4117.3
HUS1	5948.5	36458		35923	313690	235920	166190	53781
PFDN1	303460			271910
NBN		50010	18309
NOL3	186550		160720	185950	69095		64519	193970
RNGTT						94363	107910
SRGAP2	57670	29846	76747	14303	24686	102250	78992
FAM20B
WDR1	3567200	2753600	2880500	3196300	2064000	2458400	2005700	3558600
N4BP1
ROCK2	258880	381780	352740	184700	301330	403530	192680	134610
CLASP2	188190	104630	148210	156980	190390	83330	171450	150310
COBL		34954				47032
CPNE3	170240	84276	306420	212320	111820	128440	144960
HIP1R		187650	91283		176710	163920	116790	30454
RNF40						23258
ZC3H11A	226520			59378				106740
CLUH	229080	299970	375640	467080	789310	786930	736820	607220
DNAJC13	220380	189660	139870	150080	148800	121720	107150	67959
CNOT3					59388
ANKRD17	557570	1145900	784160	715230	802500	623030	981820	464370
SIN3B		78546
COQ9		68458	74437	54062	72284
GGCT
NDUFS7
NDUFS2	48209	163190	181800	153990	60342		383600	179860
ZPR1				52612			129410	44982
NIPSNAP2	362240	501000		658480	420370	357040	198670	154820
PDCD6	3409400	1193900	2832900	2296700	1989700	1480000	2482300	1665600
TBCA		561710	317960	410130	559590	757360	463540	175940
ATP6V1G1	528560	440900	354410	622250	321160	301990	280830	333150
VPS4B	67903	124650	225360	20174		94151		112920
MPDU1		217760
H2AFY	5573900	6265800	4487200	6623900	4984400	5602700	3707500	2591700
SH3BGRL	40431		727810	430700			269220	248680
FLNB	22847000	22710000	21816000	23242000	19384000	17815000	17124000	22961000
NCOR1	71133		12139	116720		200300		10834
NDUFS6					71380	4793.3	4316.6
PEX14		45018	3867.7	233410	85202
CS	1641600	474900	482650	1185000	1528800	3159800	2292300	666850
SPAG7	132170	148770	166290	10627	84681	228590	169040
SEC22B	1786000	634100	1460200	1357000	1612900	1121900	1430800	2305000
PRPF40A	167420	145240	83574	480550	117530	372720	193000	156640
TACC1	26214	149450	52329	102470	61147	120880	178120	149390
GIGYF1	7759.8
MTX2	381740	506400	518390	333450	583330	526130	119890	465090
VPS26A	188940	70184	170460	194250			107640	816800
PMPCB	827920	1077400	1079200	376740	1104800	445580	1109400	776650
MED24	89860	130350	4433.7	8457.1	212530	191610	130520	14812
PSIP1	484190	893180	923880	567600	417170	767530	567870	435510
ERLIN1	771310	1011600	426230	943150	784900	1215800	760130	420370
NDUFS3	990590	977040	868890	1218500	654470	607310	748160	710170
SRSF10	1200500	859630	1189500	1061400	104420	140860	530530	1421500
HSBP1	113550	332440	140860	188100		39658	81308	176620
ECI2	285560	558970	565280	490280	254860	227740	448410	754030
BANF1	2680100	2503700	2947500	2493600	1869100	3237200	2997200	5289700
SF3B1	4264500	4247900	3241700	4199900	1888500	1920900	1902000	4643800
CSDE1	164710		387460	75182			59711	320330
PRKRA	67749		116340
RPS6KA5
MYCBP2	408330	520280		726310		530010	453620
GCAT	325950		229520	375460	160220	101420	130270	77676
NPM3	2336000	2685900	1768800	3270000	3669600	4328000	2446100	1978000
LYPLA1	947560	344350	644800	227590	1257000	1287000	410490	706970
ERAL1	16664
CREG1			69880
SERPINB7
SNRNP200	5469200	8718300	5732400	5804500	7893600	8.0586e+06	6435600	5320900
TIPRL	51079	272870	58981	481170	941590	987290	598480	328940
SURF6								121210
UTP20	366570	304320	208640	346730	295410	318950	169180	67716
NUP155	2525400	3190700	1856300	2008200	1993700	1253800	1911800	2830400
WDHD1	194340	149130	64632	346870	38740	341310	71221	222780
CRTAP	853270	461380	630650	677620		764560	584940	715840
SLC25A12	243650	55684	200920	209710	25137	623200	5913.2	14004
ATP6AP2	189990	289410	102710	324140	85075	83148
CDC123	310410		231450					316800
POP7	217280		133340	236950			33491	7402.4
RPP40	16662
EIF3G	2525700	1430300	2221200	1800400	2301600	1779500	2176200	2423900
EIF3J	815520	38772	1733400	2006400	372240	218610	2248300	1858100
CBR3		157480		17961
PSMD10	169040	166600	625010	216910	587500	753600	814880	888720
ZMPSTE24	209420	100810	133650					12937
IDH1	371240	786720	538660	146170	495480	452910		741330
SCO1	159960	208950	270160	200760	327780	236420	194810	220330
CCNK							121170
ARL6IP5	493110		485270	396630	343400	256550	174810	436690
PIAS1
BCAS2	269390	135850	255030	122480	204450		219480	391330
DCTN3			97232	55964		76349	113840	8980.1
DNAJC8	1824600	424890	1960900	1791300	1965100	739130	2159500	476640
SMNDC1	470270	343950	411510	360820		526140	418640	517790
ATP5PD	1881800	1203800	1583600	2183800	3405800	2113200	2678900	1540800
FLOT1	561940	106910	505750	811870	333090	205090	290010	347720
TRIO
ATP5MG	271410	553290	183720	380070	175380	160580	103270	240950
MPDZ		56722	5346.2			43186	7709
GLRX3	2002800	1050200	1783500	2027200	2205700	1722600	2283300	2885000
RSL1D1	2734400	2877800	1982100	2061200	3340600	3842100	3053900	2868700
CLPX	79268	48091	109230	143690	61752		64872	104170
SNCG	70363	80925	443710	131030		277040	40558	95576
CIAO1	150570	193850	73068	158110	175030	183260	188600	138550
SRP72	653360	768570	389410	1139400	1312600	1395800	1267500	1137300
DDAH1	241940	329430	308100	469120	268740	106570	288530	238520
B3GAT3			62594	10708
MTA2	437410	1160600	524200	499060	198220	1366000	218320	822810
LTN1	73896	265550	70980	160630		262390
TOMM70	713990	1295400	735960	544180	1167100	775830	1350300	703540
SEC24D	1077200	1405900	834310	786530	818880	821200	675340	726460
UFL1	78643							23785
SORBS2	104970	228670	136940	314170	130550	139120
UBXN7	179250	119080	169200	212580	232040	142440	196600	172170
SUN1	467270	408870	424730	28694	555010	539520	331240	216600
PLPBP	134990	103000	298480		208830	303740	350380	258190
ERLIN2	1043000	691940	281300	1095300	360700	34013	401860	643460
PRPF6		18749	20301	6287.7	8977.3	161710	106460	20375
PCF11	45330	53726		93304	115090	143770	31979
FRYL		40177			34119
NFAT5	2290.6			6324		105030	24582
GLCE	189780				38434		40229
GLS	808460	533310	911510	671900	976750	785260	273100	1013900
HAUS5						29196
FBXO21		72865
USP19	129290	228310	117130	25344	163940	235510	123170
AP2A2	332290	194310	239730	181320	224320	366990	108880	130930
SEC31A	1477600	2666800	1660200	1671200	3637600	3731500	2388000	1381900
HEXIM1	27600		43294	335880			133010
RPP14		56796		15328	82635	61255	50869
UBR5	99994	294290	66833	72558	179740	64958	172940
SCAF4	114290	455850	199060		232740	314680	256300	21064
NDUFB6	309710	404690	221410	933960	1188600	413260	264090	136890
MFN2	139720		41778		41440		88147	63706
SNUPN		7153.9	84696	77051	254630
UBE4B	9395.9	174640		375980	544560	271310	142810	288520
ELP1	839350	1666100	796020	860150	1020700	1092800	1276000	1082500
NDUFA3	6480.7			4789.6
RTN3	557650	425440	2005300	1199600	433390	697190	434270	1137100
LETM1	2085300	599730	493290	883710	275000	391100	774850	1254200
EPN2				111310
SNX4		51934		61532	57474
LUC7L3	928400	1385900	819970	1066400	1172800	836740	813940	907110
KIF20A
KIF4A	63088	241080	119170	310930			277870	120510
SBF1		161580		26088
GOSR1			71745				14691
KAT7		107750	13538	69198	16653	56183	44403
ATE1
PDE8B	32033
VAPB	614220	774600	655080	1371600	2484700	2014300	1474200	1552200
MPZL1	136180	170340		354030		229570	428830	128260
NDUFA10	129680	306770	138950	199530	147540	76223	125200	340460
FKBP9	162990		181460	120210		63869		118100
PGLS	892230	138060	654120	664640	1264800	810100	669550	1281900
PA		116140	298810	358850	538710	548860	361800	516590
SMC2	1755200	2513100	1516000	1004400	1849200	2417400	1841700	1473800
ATG7	112640	232930	33594	149560				168720
TACC2						12800
TRIM16	146900		163440	27826	163710		226360	105680
ZBTB7A				46613				20798
LYPLA2	201670		34456	78047	556630	592610	492830	29198
IPO7	4407800	5243600	2835300	4098000	5529900	4184800	4890200	4415100
ARIH2	55925			84636
TNFAIP8	31038		114870	72205	331490	155790		13913
SLU7								61508
PGM3	91900		15638		87698	13022	26682
MOCS3						50018
CD2BP2	159970		225130	75454	283550		225920	181540
SVIL	524510	577330	459380	60522	309270	247040	274240	164470
BAG4
AHSA1	571810	1397200	941760	613960	1826200	2126100	841260	442390
PARN	76115	142750			260660	220780		67559
PSMG1	29012	78855		97883		93479
FMNL1	35408	106600	29753	46634	37106	26693	10945
SGPL1							86020	13271
NSA2		57670	263930	47837			44409	26337
SEC24A	242150	204050	257490		40563		280740
SEC24B	42024	56775	36802	138840	242840	259290	183670	179530
MPC2	67566		40934		49844			19332
ETHE1	181470		291750	227680	231070	105360	505430	137380
ACSL3	4320500	4061500	4415200	4922700	3416600	3606000	3318700	4105100
POLR1A	69158		742470	214390	304200	167550	271610	209840
CNOT4						102480	51684
EYA4	18691
RAB3D			86755		92955		81180
OXSR1	55486		444750	85794	996500	431710	790660	231130
HSPA4L	890360	855030	875410	859000	663020	345490	904400	699230
PTBP3	123580	457890	24875	181000	47283	52027	245120	233590
LSM8	211570	175720	232340	247690	75748	120500	305660	153790
AP2A1	1975000	1402100	1236300	1110900	607860	730820	734360	998390
WIZ		125410			37006
DDX58	126810	123660	181020	8209.6	153060	97357	125390	93692
STAU1	39267	98808		115470
TTC4	143540	281150	119590		89944	5100.7
BAG2	832450	796390	1017000	1136300	1533400	1736300	1299400	921930
BAG3	334880	363230	207350	408250	126860	101160	204750	55018
MAP4K4
CRYZL1							109100
AIFM1	1276700	267650	779960	1142900	254840	642270	494980	1156600
CLIC3		135520	3972	239340	10176	117170		47751
BPNT1	39838	244820	292790	464430	654920	469060	579640	307970
DDAH2	189850	205980	46744	283500			72735
TXNDC12	311030	118680	246060	334550	320820	220450	227840	267810
ECD					111170		64103
SYF2	56763			70744				50199
MBD3	89869	88681	108080	169010		166200	127910	213650
TOP3B					21889	66801
NDUFB10		431340			254100	218490	75413	363160
CLPTM1	87971		257270	86086	34906
MOCS2					111930	102080
TOMM40	2496200	3241400	2594500	3435800	7243600	4635000	5341000	2755700
PEX11B
PAK4	36834	6468.5	4800.7	11918	13303	39054
ACTL6A	1090900	1063700	797860	1013800	618880	797110	838170	1223300
MOCS2.1						11929
CYB5A			6637.1			137090	10147
LDHA	11706000	6274200	10774000	8855900	13326000	14533000	11009000	9.5774e+06
GLUD1	975030	706630	602260	1101100	1182300	1211300	829530	2276700
DHFR	223710	248480	275690	47697	979940	466590	793420	317270
CYB5R3	3643100	2965700	3098200	4451300	6259700	4573900	4984100	4387600
GSR	420650	374730	544780	681350	589550	343800	696590	584320
MT.CO2	1027700	680980	951410	919440	879530	515910	679890	1122600
SOD1	4071900	3549500	3097700	3110200	4651900	4135900	5218200	6880700
PNP	2177000	2400500	2168500	2907800	2060800	1608800	3020400	3679300
HPRT1	2119200	521970	1587000	1335000	1133000	351150	1322100	1523500
GOT2	2809700	2005700	4256800	2647400	2237300	2230800	1650600	4127500
ABL1
EGFR	532110	484630	477970	796640	520520	273780	594950	622700
PGK1	35655000	25758000	41987000	4.6537e+07	31884000	32515000	3.5233e+07	55846000
AK1	437360	459890	896980	922900	1442200	1308700	539730	1014800
ASS1	11430000	11015000	11550000	11481000	4096500	4529100	6572500	8.5317e+06
SERPINC1	15603		17606	11897
TIMP1	70601		54598
HRAS			67026
TGFB1		27045	5038.2	3218.7
HLA.A	730780		623530	223970	286070	521950	670810	241470
COL4A1	42531	185810	28509	39903	33178	143560		87363
LMNA	18439000	22749000	17207000	16293000	22010000	25689000	32565000	19826000
LMNA.1	307510	64318	1136900	109080	78241	713440	1917600	18273
APOC3							40790
FN1	686730	95069	313100	872010	261220	95748	248080	267200
TFRC	4097600	4131100	3660800	3750200	3628900	2921700	3049600	5048300
TF	490790	246900	386840	311710	492120	52245	1457900	759450
FTL	264680		213700	1210500	740980	520260	1219200	991780
FTH1	3323700	2729900	3957100	4435000	3039800	3197800	3859000	2469500
CAT	167070	277630	592990	759000	477500	151380	304440	187940
RAF1
GBA	60544	113000	87190	39024	57935	75025	73470	151310
ALDOA	15136000	12766000	18007000	15703000	19676000	23738000	19891000	19984000
CSTB	2463200	2707300	2069100	2893000	2819700	3536400	1208000	1930900
ANXA1	7.435e+06	7.2313e+06	9.0207e+06	5759900	13769000	13993000	13301000	15444000
NR3C1	194950	291330	127180	223640	187770	13874		90047
SOD2	30046		550810	514430	602730	197030	797460	382240
OAT	1275600	1054700	468640	1109800	453930	192820	449280	133940
THY1	157970	99463	134930	98591	50443		22504
TUBB4A	236870		323250	278800	634550	508820	522690	284090
GAPDH	123920000	9.9708e+07	127200000	9.5092e+07	98598000	110110000	123360000	202950000
CAPNS1	1201900	2761000	1232900	1684500	1635200	1298800	1195700	1251400
HSPB1	28029000	13252000	16125000	35594000	23365000	18609000	24707000	36782000
TYMS	82191		35803	142480	524930	114610	30069	164090
RPN1	6403000	2657300	6013400	5262700	3529800	3825100	4283100	5137300
RPN2	2173700	2761100	2891800	2914300	1904400	1590300	1685900	2059100
GNAI2	2048800	1077700	1787000	1204500	437740	806400	783040	1088300
HIST1H2A	76892					50653
SLC4A2		16158			51136	8227.9
ATP1A1	3186400	1740700	4027700	2977500	1087800	1495700	2221000	3508400
ATP1B1	454580		274240	329610
ALDH2	384950	1958900	1048000	1262600	628720	1019100	650380	408590
SLC25A5	992410	693900	1179300	619850	1436200	2141700	835820	2079900
ISG15	1769300	1219500	1442700	1237000	529010	654120	1313300	1336100
ALPL	2793600	2856000	4313100	3698300	7965500	8362800	7146700	5567300
EIF2S1	432290	1132500	1966400	2421600	2684400	1775600	2260900	1443100
FGF1
ICAM1	98325	37999	86731	90601				9392.3
RPLP1	26465000	19140000	24917000	23782000	18053000	14778000	2840700	23232000
RPLP2	28874000	22967000	22535000	25487000	17025000	23708000	30330000	32759000
RPLP0	22992000	19948000	15518000	21291000	22200000	17180000	20244000	29435000
POLR3D					4606.9		43429
SSB	1270900	1246100	1704200	790600	1944500	1423500	1528900	1353800
ITGB1	897420	151670	1098000	1081000	1313900	2437700	1265600	1661300
KRT18	8.6655e+06	7833100	11937000	10309000	9.5277e+06	10652000	10986000	10781000
UROD	877310	637360	828940	1041600	550620	432470	543760	1092000
GLA	12447	368270	155030		103470	84098	74640	56848
GSN	297860	465300	431580	44324	436610		405300	183770
PTMA	199400	309810	295840	313090	419420	440780	258050
CDK1	1855600	1685900	1842800	2653800	1761800	1480500	1685400	2176400
ATP5F1B	22283000	22664000	26070000	17940000	22388000	18659000	20829000	22804000
S100A6	192800	20062	157920	88206	321740	1025100	432080
EIF4E	70518						21720
CKM					26632		87657
ENO1	6.9461e+07	4.8695e+07	9.3151e+07	74190000	80409000	68026000	110320000	9.8012e+07
PYGL	1625000	1071100	1188400	557040	2739200	2581500	1683000	1177100
GPI	13207000	16297000	10318000	9.8676e+06	14942000	16181000	13541000	10215000
POLB		67476
NPM1	8.0749e+07	26981000	6.2539e+07	5.6189e+07	59361000	34089000	81386000	93290000
TPM3	17350000	8133400	18334000	19283000	12588000	14615000	18040000	17546000
ITGAV	506290	210950	375260	328610	301840	170240	264100	190670
LPL	453510	459070	335220	237920	278390		162260	230350
HEXA					7539.3	45169	9114.1
SERPINE2
EPHX1	1093300	1416700	743010	1323500	251280	346790	467150	915790
DBI	1026700	317550	882200	872380			800320	3211400
LDHB	16159000	10752000	21263000	11710000	14790000	16074000	19254000	27531000
CENPB	49111		38013	96526				28966
GPX1	1141800	969520	2334900	1195000	1620200	1622800	642250	2883900
P4HB	5047400	3103100	2500000	3027900	3474400	3168700	2706000	3465500
H1F0	254590		167590	126770
CTSD	2625100	2768100	3691800	2467100	1539000	1524200	930460	1988100
ANXA2	38345000	31464000	38847000	30625000	4.1771e+07	4.108e+07	4.6614e+07	36488000
CAPN1		189860	107040	157190
TUBB	15626000	6853200	23681000	12126000	15258000	20770000	22135000	32263000
PSAP	312310	259730	357600	670700			232670	187170
HEXB	163270	94804	160370	601680	103390	149700	219000
PFN1	21520000	23881000	18878000	20497000	10780000	12136000	9.4758e+06	32116000
BPGM	83399			112470				132250
APRT	1222500	750690	1437000	978100	1611700	1684600	1479200	1717300
EPRS	11348000	14010000	9830900	11377000	13407000	15373000	12718000	11931000
CTSB	207010	239470	547080	250710	238080	170050	207730	138610
HSP90AA1	16261000	18661000	14359000	17984000	18467000	16789000	22424000	21238000
HNRNPC	22812				158950
HNRNPC.1	9.3472e+06	6569700	11256000	3265600	5374500	3543800	5618000	8056200
UQCRH	580350	79604	567360	677540		462270	594990	572180
LAMB1	634700	637620	972400	924490	1183400	1149100	1200000	1054700
YES1		87130		3533.8		127930		2303.8
FH	2486900	3395800	4087500	2586100	5225300	6474700	5008000	4108400
SP1	238090	211830	228090	290450	437530	354980	250280	298470
ANXA6	3326700	3387800	2636700	3620400	2732500	2726200	2574000	2274100
CD55	3938300	2407400	3310200	2884700	997820	727160	2001000	3053800
SLC3A2	22144000	16961000	28181000	23844000	16960000	11078000	14825000	23734000
SLC3A2.1
PFKM	3182200	2886800	2101100	2100600	1698800	1688200	1744200	2446800
HSP90AB1	4.3879e+07	43682000	4.7055e+07	36164000	44594000	4.4044e+07	48112000	52448000
SRPRA	198440	430170	136320	494430	222960	374760	319290	218190
ASNS	1604400	2483200	1563200	1915600	922070	938170	782510	595560
HMBS				48331	77570	106450	299610	34767
PDHA1	759780	1078200	1802600	971000	1743400	393900	621970	2035800
CYC1	841280	735350	387470	305530	290020	196440	553300	705530
SNRPB2	215790	223110	184080	233680	384220	426550	286980	349040
SNRNP70	897340	853010	686530	253590	296990	745230	996160	77127
ITGA5	871770	1062300	828920	998210	316770	998950	557210	389100
NFIC		682960		410140	175530	307810	148010	202120
VIM	74658000	61493000	7.3718e+07	77025000	9.1409e+07	79100000	8.4006e+07	9.6685e+07
RPS17	6562200	9359500	7.8982e+06	6239100	6576400	5074600	4822100	2945800
GNAI3	764680	565600	492130	778390
ANXA5	4651800	5945600	4872500	5980500	6423100	4637100	6103500	7139400
RPSA	27811000	9808500	12833000	13646000	6067200	6768000	6143800	20182000
CD63	156030		320830					297700
MRPL3	124310	218220		148090	118320
SNRPA	1752300	1002500	673890	2422300	346770	434890	469990	909740
ENO2		20841
ACAA1	708790	1835900	1411500	1850200	1000500	959590	1142100	236980
SRP19							10506
GSTP1	17326000	11503000	16191000	9.6256e+06	10843000	12155000	14489000	17975000
SNRPC	1055100	1010000	1303600	510460	607480	1350700	1245900	706890
LGALS1	3.5164e+07	20405000	3.2994e+07	38546000	10464000	11210000	19820000	38184000
QDPR					95510		81100	48927
HMGB1	3295100	6385900	3231700	2238800	2704200	6710000	7290300	3992200
GNAO1	170800			139410
GSTM1			47223	104780	74127	73623	49670
TPM1	65184		21592	11052	595090	113990	273660	15240
CLTA	938840	472160	925120	945470	593980	403970	621460	1014200
ANXA4	132430	131340	210060	118110	202380	282720	317730	369790
CNP	1143000	741980	864320	1019200	861570	824370	798770	507600
HMOX1	41776	9502.7	79350		631480	664030	428980	74519
DLD	2809400	3485600	2535900	3302600	2750900	2604400	2659300	2600100
HNRNPA1	11199000	9.257e+06	13583000	11359000	14058000	16250000	13320000	14828000
SNRPA1	1147000	1613400	879840	1057200	899870	755520	1554100	1713800
PARP1	9.2025e+06	9.7438e+06	8.016e+06	8.0691e+06	6203600	8025000	6736600	8088800
POLA1		282060	120920	87031	188190	85099	146880	290430
IFIT2	131970		149100	65472				55329
IFIT1	168730	675250	401540	480100	86875	427380	227860	114850
ALPI
LTA4H	1941600	2033000	1818400	1950800	2650600	1907300	1906700	2055200
ALDOC	3760600	5157500	3294000	4539400	3307200	4014000	3755800	4079100
H2AFZ	6540000	8.6064e+06	7159000	7446000	4297900	6769700	5930100	2708100
HIST1H2AH	9.6006e+07	7.8849e+07	95066000	6.2238e+07	73350000	4.4261e+07	68778000	146880000
OST4
SULT1A3	496970	440840	89717	724840	329240	240920	136950	316960
HSPA1A	23256000	21803000	19954000	23904000	18684000	20910000	19365000	20515000
U2AF1	2441800	2036600	1832100	3371400	2620400	2228200	1712100	2086900
CBSL	585240	804780	480270	632530	621190	549390	539370	179840
CALM1	4312100		3371500	482880	2320600	930900	3194900	1699300
POLR1D					99547	140180
EEF1AKMT4					181010		7148.5
TROVE2	547480	977550	425700	423710	1282600	1185800	1031800	806990
DLAT	733090	1505900	285270	961770	1668700	378860	927010	104780
TXN	16666000	5487400	16676000	13737000	9.9424e+06	7371800	9.0291e+06	15798000
COX5B	105670	302550	184180	325700	279410	313850	1088200	183360
CTSA	375650	390100	105350	354470
MGST1	184090	557260	171920		211310	379150	754700	172750
PRKAR1A	363740	108020	121640	207320	295790	293740	270320	597190
TFPI	42661	121560	166380	123710			106940	157780
ESD	2606500	2156200	2220600	1397500	3218900	1579100	1578900	2985900
HSPD1	4.4821e+07	31262000	52735000	3.9908e+07	4.729e+07	4.7579e+07	51727000	4.212e+07
CLU	2041900	1277300	1870200	1932900	454160	405420	620510	1084400
HSPA5	47816000	33865000	43988000	4.1709e+07	29525000	3.3478e+07	42501000	4.3473e+07
LAMC1	99329	149710	142190	168150	320730	251690	319770	256000
ACP2	194630		573310	507700	194280		94077	314590
HSPA8	34838000	48032000	45244000	3.6815e+07	3.516e+07	37508000	4.3719e+07	3.6579e+07
SLC2A1	47572	421040	559960	457120	1049500	142520	349170	443680
EPB41			121350					169800
UMPS	521180	1311800	812020	1181900	1376800	1441800	846300	1194100
PDHB	2763100	1902800	1654400	2324600	1424100	944980	1218600	1449100
DBT	164760	224730	93175	19690	231820	122230	142660
PYGB	52056	144980	119000	63887	190880	66279	112140
PYGM				96549				66663
BCR				86549	62020	58516	96355
LAMP1	1014700	1021100	1074900	982740	2239000	2647600	2169800	2090400
ERG					18113
ACADM	147510	68154	267660	87917	206190	263520	126660	199750
TOP1	4942000	5404300	3304800	3892000	1485800	2167300	1569100	3871900
TOP2A	1955800	937660	934900	1053700	919320	867580	1096500	1588600
G6PD	3252800	4296400	2970400	3416700	3056300	3931600	2727100	2857600
UBL4A		147560			116630	158990	58556	85767
PC	2557000	4682500	2787100	2702400	2326300	2666300	1999800	1872200
DMD					7206.6		66411
MTHFD1	4997800	3266800	4178300	2435200	3316400	5882600	5306600	4896700
IGF2R	589540	244850	622100	783420	85076	228080	16521	54152
ADH5	1656400	551950	1488000	1442800	1631000	1444000	1623300	1336400
CDK4	125440	126170	155990	231140	217880	272370	347330	265000
PRPS2	534050	503400	746380	562420	1368700	1047600	1106000	1581300
PABPC1	8.9557e+06	9.9585e+06	9418600	10085000	8335000	6854700	6587000	8.0549e+06
PCNA	2755700	2478300	3262400	2428300	5447200	7010600	6156400	2919800
COX6A1	277300	175120	51688	52232	81245			30225
HARS	645680	200640	791500	385150	614740	791170	736590	972640
SLC25A6	6051400	1332400	5289600	5973200	5382400	3219900	5912500	15032000
IMPDH2	5645100	7468700	5543300	5427400	10583000	10234000	9.778e+06	7772600
TPR	4954300	4473800	6588400	5202300	4511100	6109800	4950000	6096700
CKB	5958600	2171900	3526400	4670300	5642300	6507000	6441000	7.6031e+06
ANXA3	996800	375370	1089100	1107700	767280	349530	1431500	1893300
BCKDHA	230510		293520
ACTN1	5765900	6410200	5943200	6439900	6632300	6393300	4655900	7.1445e+06
SRC
PEPD	353510		509280	527200	674950	917830	660080	398720
XRCC6	13281000	16791000	11772000	13427000	14816000	13741000	11426000	12002000
XRCC5	12395000	9308600	10572000	12435000	10404000	8142800	9.6708e+06	10528000
UNG
COX4I1	591050	661710	232230	597410	453420		182050	630230
IFI30	6011.3		63381		78565	75977
LAMP2	297020	389550	265650	241890		637230	277710	472590
RNH1	2272700	2471800	2178800	2066200	2325100	2742300	2485100	3144800
EEF2	4.5343e+07	36248000	34667000	37790000	42959000	4.8306e+07	46955000	4.7273e+07
PDIA4	3814300	3537600	3701400	3879700	355500	1648800	2976300	2280400
P4HA1	233210	365870	156110	451410	373210	342570	268090	317550
TPT1	1327300	498700	732750	942190	2319300	2447800	1597600	3557400
ALAD					80998	70024
PLS3	7730800	4905800	5718100	6766400	7.1239e+06	6775500	5635600	4965400
APEH	394560	401630	524560	1045300	323480	534680	564120	376890
ETFA	4121700	3282700	3004100	3951900	1463500	1675200	2509600	2488300
GYS1		106290	309420	55117	335640	251980	62427	158290
PRKAR2A	596810	1085500	735910	705460	225450	229750	655090	633260
ENO3	1207400	3894900	220080	1319900	1233800	841350	2967300	3966400
GTF2F2
CD59					72152
MTHFD2	648840	448080	427900	598260	517090	448040	355220	113160
MIF	3882400	2352700	4159600	4343600	7390500	6.5054e+06	7.4461e+06	6676100
CD99	585550	798020	623720	694350	489550	489210	340660	31817
FDPS	2339100	1770100	2061100	2048500	2539600	773640	1659500	2626400
TRIM27
CPM			1415.6			1472.7
COX7A2			227450	511490			253450	477160
AKR1A1	1654700	438980	2153600	3023300	1387500	996430	2347700	2736800
PKM	5.0867e+07	5.5934e+07	64942000	5.3785e+07	4.9877e+07	5.6382e+07	5.6721e+07	6.3242e+07
HSP90B1	14541000	8404900	11280000	11237000	11940000	11818000	10125000	12137000
CCNB1	251550	197670	163890	297120	256740	183500	224020	270460
SNRPN	1620900	2735900	1395200	1547900	2521500	2034800	1928400	1929700
IDE	1085700	931780	369660	599890	684370	620260	332270	621680
COX6B1	1470900	465530	421210	832950	659410	905800	975390	1150500
POU2F1	90016		115610	175640		164090		105320
HNRNPL	9.0068e+06	7714600	7914600	6542800	4624200	8620900	9.1501e+06	5975500
DARS	576670	823840	667020	394600	739920	468530	630490	490410
JUP	449950	230300	716440	418380	327040	296150	166600	307370
UQCRB	406020		614690	206040			531560	493540
GLUL	423330	190320	381500	122010	196100	206730	112060	124720
AKR1B1	1765000	2896300	2836300	1745100	2141700	3689500	4359400	1354700
ANPEP	2329600	1866700	1685900	2104000	945690	1114200	1420400	1454500
RAC2	62418		212600	28300
GSPT1	2728400	1922000	2928300	3711300	4069500	3224100	3108900	3057600
B4GALT1	217650	190260	183680	27007	264580	799550	401450	9370.9
EZR	6855500	5003800	5484900	5677600	3543900	4041600	3591400	7.6719e+06
FOLR1	507970	651570	240810	359200	318130	377230	399850
UCHL3	388320	338550	636480	1367400		1159000	1131900	1121000
FOSL2					81438	82632	69347
CD46	64994	123470				54801	65380
NQO1	1760900	2309800	1634700	1904300	119760	1579700	1041800	1177200
GNS	81086		136240
RPS2	4984300	10375000	4177200	6072800	2629900	2505100	2820300	2618900
DSP	249270	117400	66332		230710	251170	99568
RPA2	192950	501280	628050	707350	852000	147610	174240	92719
COX7C							23129
CD44	1291200	852150	1064600	611970	430390	406770	511600	1274200
NQO2	489750	432320	409110	425160				542020
H2AFX	15829000	18950000	13480000	14130000	17628000	22294000	15353000	13977000
CBR1	6495700	7301400	8.1596e+06	6.548e+06	6204400	8085900	6082200	6851600
GLB1	188730	131280	181420	239650	120840	190150	71914	34252
HIST1H1B	797330	1615600	2128900			1483500	3883400	277570
HIST1H1E	7490900	4160200	5505700	4083200	1018600	5788000	10480000	7006500
POR	2247100	1893200	1558400	1725900	1603100	2249300	1688300	1298400
MGMT			77309			351360	203870	156530
ATP2A2	2519000	2852600	2308600	2136600	1354400	667050	1324500	2450600
FAH	203310	168790	155720	240670	225390	197930	217790	186630
STMN1	1083700	572180	1458700	477310		1128400	249780	1457300
YBX3	1817300	1880300	2745400	1000500	1797400	1644400	1792800	2667800
NAGA			18997
HMGA1	7.371e+06	13324000	6530800	9872400	10991000	9332000	6985500	6358500
TMEM11		103070			92649
GOT1	1863300	992810	1385300	2637000	1417500	1316800	776320	1383500
PRKCA	145820	274520	84239	197150	41513	332810	225490	39444
ITGA2	176340	231560	23128	91114	134200	124760	283650	24778
NPR3
UBTF	264010	370150	356910	134710	230770	395560	405060	159970
NDUFB7		13113			140640
PRKACA	136630	152570	131170	137820	116210	111980	67540	119550
CAPN2	1347500	1849600	1103200	1243500	2593300	2575100	2955400	1985300
CEBPB	29070			233580	66757	437870	203230	44372
PTPN2			14898			28666
CTPS1	2104900	2428500	1811300	1777500	1577600	1338800	1343800	1509900
ENG	429840	697860	836360	537640		67151	280410	398020
DDX5	8284400	5928600	5968900	7.8231e+06	7990400	9337000	8149000	8838900
PFKL			139380	205260	598910	205660	126060	125520
LGALS3	851980	674030	869600	345300	781010	834190	1169900	390350
PSMC3	3571000	4166800	4141300	4563200	4221600	4267100	3561500	3809200
TCP1	7185300	9.952e+06	7919500	5692300	6989100	9381500	9.4605e+06	7982900
PTPN1	321140	497510	299520	260530	310480	708450	444070	149910
ERCC2	125180	151990	73357	73427	50467			78294
RPL35A	234240	206880	345220	259950	306290	261670	344070
ITGB5	55084		40399	97906
ARF4	196680	330050	222890	222430	331570	52822	132680	333030
RPL7	1168600	515370	3298200	883690	4120100	8867100	3537100	2097200
VCL	10610000	9.8461e+06	10160000	7.8615e+06	9.3289e+06	9.3282e+06	13675000	12778000
NAT1					30252		7394.4
HLA.B	386160	167270	286030	468040	274570	163210	235860	358930
SON	545200	904140	112460	632150	1153900	910560	731310	376520
NELFE	394680	95628	265960	293600	117090	224690	96723	372840
RPL17	2643700	2679000	3708400	3272200	4473700	2913700	3219700	3484400
PGAM1	12053000	6858500	9.4319e+06	11587000	13382000	13136000	11765000	14586000
RCC1	1062500	2035900	2770300	1908900	1234800	2511300	2795900	4053400
ATF1	172720							278270
LIG1	21688		11392				69925	5753.8
ATP5PF	1037700	372810	893520	934440			410350	786390
XRCC1	87464	97037	137400	29379	72609	66361	156590
CDH2	99242		90027
PLCG1	104010		88229	118300		66115
NCL	8.202e+06	8.8895e+06	8383800	7.2285e+06	7079800	6485700	6718400	8554400
HK1	410140	694790	606530	581980	239150	252400	283380	516030
POLR2C	28757	219880	356740	315030	288740	650250	559580	298960
POLR2E	938320	898180	831000	934860	317410	764030	1303200	333570
NDUFV2	173830	177420	148370	157150	86899	198990		178250
ERCC3					5250.6	29696
EIF2AK2	344220	120290	239890	76268	137370	274080	69124	105460
SRM	854230	372640	665690	563420	749590	1517800	889310	1251300
CSNK2A2	45487	539910	242900	67218	314040	75722	197940	145340
NFKB1		286250		183690	305170	248490	376110	274350
TYMP		12079		29285	92274	83617	27749	15970
ATP2B1	156220	465090	630370	53979	288540	307240	275780	193100
EIF2S2	597020	122440	1266900	1212000	346560	28673	406850	932220
ANXA7	348220	531170	444700	585090	1050700	1300200	803120	93141
BTF3	2271700	2968400	4230300	3018900	3872100	4644000	5263000	4912100
RAB4A
RAB5A		45200	159320		219030	242660	200900	159110
RAB6A	360100		232250			258190	440930	305370
MSH3	22715		18609			8423.8	56102
MX1	221320	458270	183330	323200	374270	499340	322570	132700
PSMB1	2390200	1348000	1895100	1493300	1720700	2181900	1495900	2093400
M6PR	206700		318540	232140		258330	113220	230000
COX5A	773560	157870	2247600	967030	1864100	831770	1843100	651160
LMNB1	1734900	58748	1510400	1194200	2129700	1061600	2744600	2988500
CAST	2682600	2705300	3033500	2245900	790960	1244900	1918800	1335700
IMPDH1	725030	1365000	882180	788260	1404400	1300500	1031400	1022900
COL5A1	63139	251470	385410	324780		40163	87519
RASA1					25100
PTMS	32058		196420	306240	261050	167190	175770
CDK11B	425340	453930	403170	433930	529590	456190	354060	330790
GSTM3	2495500	438690	1752000	967310	1427900	1182900	1575700	1704200
ATP6V1B2	701190	1212900	978790	1399800	1179200	672430	928150	1107700
ATP6V1C1	34782		55451	91170	156240
CSRP1	1496800	1305400	3163800	943240	1332500	1658200	2293100	1226300
FLNA	8.0285e+07	9.0257e+07	8.6387e+07	8.0519e+07	8.7652e+07	9.7294e+07	9.6483e+07	9.5197e+07
ACO1	3569100	3225900	2761100	3634000	3764000	3034200	3935600	2715100
NT5E	19541	166100	47844	53037	44219		112880
VDAC1	12838000	13120000	13233000	8719100	7849800	8.1508e+06	8130300	8.6998e+06
SDHB	564790	259870	513450	724040	65141	584640	437580	87857
CD9	1040100	2498100	790290	2175700	594910	377590	823660	1450400
BCKDHB	56677	177920	127860	159050	215570	196020	113620
COMT	1714800	1069300	1263000	1535300	896990	886680	1171000	1315800
TGM2					161510
MMUT
OSBP	81245	619280	108090	202720	266670	44503	134430	279880
PCMT1	3963800	2658900	3736300	4224300	3687700	2477400	2698400	4592500
FBL	1150000	1547400	874570	1493200	2395100	2258900	1789700	2019900
GART	4504200	3992600	3936900	4253500	5062700	5279500	4788200	5132300
PAICS	5268300	6471000	5350300	3344300	6661800	9.7702e+06	6225200	8178100
SCP2	850860	426150	699860	767030	256380	377720	525070	616030
UBA1	21230000	21466000	24092000	24321000	24007000	19974000	21741000	17156000
NME2	6351100	3131400	8348800	7.953e+06	8.4999e+06	9.257e+06	11933000	11054000
ENPP1
FDXR	46451	73583	61469	20244	82205	57905	64387
HNRNPA2B1	12194000	14526000	10240000	5977700	8306300	13015000	11412000	10443000
RFX1	158650	180000	133390	155240	69329	67485	99772
PRKACB							51219
UQCRC2	3942400	4139500	3470200	4659100	3665000	3665900	2709900	3503700
FECH	78411	70582	58091		38837
XPA						54868
FBLN1	2582.6	48223
TCEA1	486220	418090	273540	216070	299140	740330	175150	222980
ITGA6	153300					46168
SFPQ	8.4751e+06	8906100	6885800	6.4812e+06	8440900	7713800	7.9271e+06	8.3443e+06
TUBG1	631500	264690	484310	712830	590190	289320	765450	966010
PPIB	4036100	4451800	3799700	3173300	3920400	4943100	3588000	2402800
ME2	345480	835830	324520	368770	767850	639510	426840	232990
WARS	1902600	2832500	1867500	3049100	1747500	1277500	1073300	2054600
RPS3	14851000	14958000	11773000	10976000	2477900	2954300	5578200	7500800
GCSH	788540	144070	711310	823930	308560	66091	418700	456880
SP100	50756	106290	88851	148380	95539		18889
NFYA
AHCY	2157400	1783500	2514100	1473400	781580	1610100	2057400	1786200
CFL1	23658000	15594000	35450000	18562000	5853700	22806000	37715000	19209000
EIF4B	2333300	3093800	1516200	2991200	3258400	4488300	3246700	1664400
F8A1		149440	74852	26994			15086
ATP2B4	168350	174520	148280			88353
DGKA		213070		82083	133060	149400
CPT2	112420		131420	178290
DTYMK			62027		52692		189520
RRM1	4570400	4082500	3673000	5145400	3376200	2732500	3181200	2827900
CCND1
EEF1B2	8.2608e+06	12846000	8998200	10672000	8157400	5796300	9300300	12941000
ATP5PB					128140	108070	118080
ACP1	211910	140140	437590	161650	448060	319520	556480	207850
ACAT1	3756800	5938300	3875800	3966600	4455400	6754900	3173200	886340
POLR2A	61111	546790	310100	71022	45150	310670	257740	158010
CDK2					478540	265680	133690	405890
MCM3	2602700	2237200	2625700	1517600	757510	937160	1021700	1489900
MPST	824150	594780	392180	942760	959610	654860	615000	725360
RPS12	876450	3026900	3088600	1739400	1830100	1788300	1556400	1049900
BRD2	346720	225740	182380	124450	512740	565630	97060
FAS	112390			125130
DNAJB1	1391900	2003900	905330	847770	974620	237570	879640	725150
ATP5F1A	12236000	12667000	14995000	11465000	12332000	8.7943e+06	10970000	13415000
PSMA1	735030	511480	1110800	64462	454230	1115500	1075900	468530
PSMA2	1209200	1540300	744450	2237600	2583300	3079100	2381600	1874800
PSMA3	449690	742200	931280	378690	316370	394090	1096000	559310
PSMA4	1981400	2826500	3031100	2238800	1424100	656350	1461300	1970300
ITGA3	70651	118300	61979	116440	116870	75458	100980
MSN	10684000	8368000	8.9418e+06	7657900	7305200	7.3324e+06	7308100	7384800
DDX6	976770	647810	794040	667000	240410	167340	464180	420190
CTNNA2	277470	293660	237890	304940	150800		166170
DNMT1	1687600	2620700	1329100	1895600	1095000	1647200	1264100	1248900
U2AF2	3182200	5066900	3920700	4191300	6626000	6963200	4659100	3653700
RPL13	176230	527040	344970	4633000		684430	1130200	13463000
IVD			216.42
S100A4	1064200	1322000	1239000	1710000	1756600	1847600	1390200	1965500
HMGB2	736720	1195600	257250	795290	295820	288100	607380	182050
PTBP1	18373000	19934000	17744000	16819000	14000000	12267000	17180000	21918000
TARS	5753300	4353800	5605700	7865200	4484400	2560400	5030200	8710500
VARS	6132100	9377100	4852100	6903000	3293100	2776500	1671300	2459400
EEF1G	10882000	13863000	12185000	16431000	24737000	17639000	19802000	23287000
FKBP2	235190	318150	271170	30644		113080
STOM	1383300	3278800	1193600	1884500	1220300	1244800	2085400	3126000
AK4	218760	116390	143040	109330	39730	126840		98190
YWHAQ	12245000	12151000	12285000	9.8708e+06	8566600	8413100	8.4075e+06	10516000
MAPK3	80664			79356		49002
ATP6V0C		109100	26262			102160
ARNT					68347	116400
RPL10	5641100	4607900	6545500	6414500	6255800	5411100	7.72e+06	7838800
RPA1	535240	571890	639240	562900	596280	764590	656020	712330
APEX1	3510000	2833600	3248800	3394900	5414800	3672800	6238500	1355600
CAD	4497900	5387300	4712800	4820100	4973500	5705800	4754400	4694300
CALR	12201000	6876600	11117000	17627000	6.3895e+06	6258700	8.4787e+06	14815000
CANX	5211800	6299100	5157600	6944900	5436400	4815800	5512400	6.6363e+06
PSMB8
PSMA5	875090	1044200	2004200	1160500	799360	769350	1515400	1453900
PSMB4	377740	668840	742940	921570	557410	789660	718460	526160
PSMB6	1163200		1887600	911510	1843800	2376200	1727600	1374600
PSMB5		49047	111250	109470	329880	186900	832370	144910
ABCD3	496140	456560	415590	460700	551040	575290	189200	452670
NDU	1310600	1701000	879770	1314400	1124700	851610	775500	857360
POLD1	325200	52360	827510	146050	44306	298470	510140	385960
HOXD9			23904	2743.4		54070		32817
SMARCA1		91069
MAPK1	293530	472290	372220	376710	476030	179460	404340	283480
RXRB							16414
ERCC5		12255
GRN	3259.7	108210	263740	200590	6730	179650	153390	191750
LAP3	1688900	2043100	2152300	1991400	2828700	2621200	2217400	1976100
S100A2	1086400	874940	1165000	1620800	1448600	1118300	1105900	1339100
GTF2E2	38272		106730	67402	214370		151640	44738
TPP2	2474800	3037700	1509500	2503600	2520300	2393100	2967600	2222300
IMPA1	14572		49039		100940			41535
EPHA2
SHC1	400880		459690	762560	232290	521510	268420	382080
MPG		179420	315440		370240	72160	319680
CRABP2	515280	556500	844430	359470	902870	1490500	855320	847890
TKT	37926000	4.2597e+07	31733000	32502000	19126000	27867000	30740000	3.4021e+07
RBMS1		265810	339180	392180		363880	305330	271510
PML	82334	53082	144650	619.86	68478	57887	171540
EEF1D	4224900	1298800	2570900	3471700	1250700	3340700	4884200	4179800
EEF1D.1	89909			109480
PDHA2		179030	126310			85789	97595
MARCKS	4246.4	45673	258920	104910	1857.8	14085	17546
GNA11	215410	196310	148690	267480				202510
ERP29	1951600	2519900	3738200	3508000	859030	342870	1866700	2274500
PRDX6	15293000	5883200	11613000	12942000	13447000	12094000	11964000	12547000
BLVRB	364470	81299	463380	335920	199560	51016	103200	165720
PRDX5	7.6722e+06	5082600	8332200	7704100	6466100	4636400	3749800	8569900
DDT	2808700	3433900	2218800	3237000	2814500	3434500	2828200	2483600
GCHFR		30181	91824	120460			9569.8
PRDX3	2490100	2977500	2960400	455680	1018600	2021900	1189100	4593900
ATP5F1D
RPL12	4206800	4961500	4434600	4540800	3992800	4502300	4741900	3829800
ECHS1	4998100	4662000	4085000	6197100	5375000	4395900	3523300	3095200
CMPK1	749360	817680	809210	755830	1115500	865080	734320	1191200
PEBP1	10379000	3388800	11877000	9.9426e+06	4118600	2988200	6003300	9.3818e+06
PDIA3	10003000	7737300	8276400	9105400	5886000	5894500	6782900	12056000
PPP2R1A	5067200	3370700	4988800	5851200	7622000	5982100	7343600	3798900
PPP2R1B	134370	209870	136820	229880		131200	119580	160680
PPIF	805930	789570	642980	1072000	762110	692240	608160	1199700
NMT1	690070	628830	418790	438800	548360	408760	513650	555670
HMOX2		47891		104850	40883	144920	31287
ADSS	1302500	229760	1515100	1623400	64833	1572400	741620	1507500
AXL		127880			89372	86540		25430
LRPAP1	258700	331390	313750		307070	242210	273590
TSPO	293650	381400	828520	545460	855950	2061600	1331100	942580
ADSL	1098000	574440	743710	828840	1025800	1813400	732300	916370
CLIP1	280970	168840	282670	96865	86579	283470		184790
SRI	604910	304960	270960	577510	177650	172510	280990	412320
SERPINB1	364020	100070	102570	227440	178490		43696	96261
ALDH1B1	1787400	2362400	1562200	2432400	2133900	2254500	1838800	1842000
ALDH3A1				91081
POLR2B	419190	489170	382030	269480	525130	468390	236670	698020
SDHA	4690400	4035100	4255400	2774600	1346000	1952100	1198000	1443700
GDI1	743230	135750	895880	450960		375180	351590	96708
MAT2A	1372100	1677200	1597400	1889400	1467100	1079100	1474500	2318100
CPS1	18374000	19831000	13333000	15564000	13963000	17669000	14746000	19459000
RRM2	323730	553890	290870	413510	305940	340070	291820	505280
DNAJA1	4319600	3066900	3642000	3194700	2986500	3296100	2867700	4496700
UQCRC1	1715800	1572500	1435800	1836500	2304200	1318900	1858300	1913400
HIBADH	948130	1214700	631530	1146900	941820	549210	933530	324990
ATIC	8473000	7679700	7597200	8.9962e+06	6113600	5905800	8.0248e+06	7526300
APOBEC3A	17637	46957		16343	35043
HNRNPH3	3441900	2973500	2963500	2147900	689020	2932800	3270100	1428800
HNRNPH1	14681000	8.9826e+06	12166000	11161000	6918000	8043600	11405000	15063000
YWHAB	6300200	6397200	7667800	6977900	6907300	7216500	6193400	7514200
SFN	711300	577840	1355500	1538500	1209800	3086300	2605300	1565400
STIP1	10127000	8.5562e+06	9019300	8545000	8148900	6.8588e+06	9.2017e+06	10516000
S100A11	3019500	3948200	9.1747e+06	4799300	4745100	15326000	10283000	7451300
L1CAM	116010	204420	130240	97733		178040	285500
PRDX2	6156900	10411000	8.0007e+06	8505500	8086000	8.7581e+06	8199400	11000000
CDA	1003100	493370	489980	374310	584570	379990	383390	800120
PYCR1	168140	566350	601250	254310	213780	273160	218520	414480
HPD		49344			42836
GTF2H1	6707.1		31182		10009	31841
CTH
RPL9	6.3777e+06	8372800	7671400	4634500	2690800	8340800	7.4806e+06	3548500
KIF5B	2513200	2779100	2489700	2349700	2144300	1962600	2236200	2883700
CSTF2	1955200	314440	721880	1390600	570180	516830	339990	1325000
DUT	1991300	1524800	2975700	3581100	999470	1124200	1393300	2910300
ABCC1	71752	301090	267570		106610	60965	183940
ABCD1
TTK				8576.6
MCM4	4229900	3783000	2810200	2921000	2389300	3096100	2525800	3397800
MCM5	1590600	1269300	1231000	1675200	867980	1196500	622730	1439700
MCM7	2517500	2713700	2195500	2140700	2266500	1902900	1519900	1947900
SHMT1	203380	173310	484830	151610	27452	87862	62410	111550
SHMT2	4206500	3262800	3994500	3786700	2884500	3067000	3441000	3168200
HSPA1L
HSPA4	4016600	4880500	3841600	2502900	5233600	3678700	4424200	4464500
MPI	313540	442420	33969	468300	493510	603880	551440	105690
GPC1	258650	235010	128440	194830
CTNNA1	1179800	2008900	669440	1438100	1262400	1701400	1084900	283780
CTNNB1
PHB	7.3643e+06	5532300	8304700	6904500	8.3443e+06	6.6811e+06	7185600	10209000
SERPINB6	815240	701180	1323200	370910	316500	341140	645290	676130
RDX	1720700	1489800	1350600	1593500	3111100	2775100	2716000	1462700
RPA3	1209600	484980	719910	991270	493190	595250	402290	1202600
RFC4			1154700	1674100	421150	537100	438230	1153200
RFC2	402060	169060	297480	395480	778500	728010	401920	522160
RFC1	106180	161640	12392	181980		788.69	93788	377290
RPL22	4362900	5016700	4614000	3021900	1439400	4835600	6292700	3095500
GTF2F1	721310	601270	293790	166450				303990
SPR	934160	269330	749110	888950	830620	732830	742420	800660
FBN1	66810		18249
AGL	343990	522850	142500	138480		209740	78492	50186
MYH9	39612000	42909000	40332000	4.3398e+07	4.4603e+07	50668000	45665000	50005000
MYH10
COPB2	1358600	1223100	1257200	1001900	1598000	428730	1975800	2080500
SOAT1	841610	1423400	717600	845860	257440	154950	577150	413740
ADD1	408380	224810	520060	579690	189120	18236	248370	408820
BSG	1618800	1410900	1257900	1191800	1215600	346270	1582400	366410
FUS	1108400	846380	2204300	1117400	1041700	1043600	1978100	1545900
NUP214	1669900	2830600	1546500	2282200	3144800	3061200	2066000	1472900
DEK	790950		554180				262970	853470
MYH11		92629			100640	137400
GLRX	235240		203540		175320		115260
PPM1A								9599.2
HMGCL		187830				66017
PSMC2	1806600	1143200	1443300	1857900	1836400	827490	1628200	1361200
ARL2	50193		47497	52971				139340
ARL3	275380	126160	204410	291140	141280	16268		426500
MAP2K2	456070	518590	855370	764560	494920	416450	405190	534240
ATP5F1C	879880		292040	385640	480150	302320	1345100	785390
ATP6V1E1	182940	163920	105910	126190	299220	169970	190500	175720
CPOX	48942	155790		121760	90849	107860	37151
RPL4	20179000	20133000	19070000	21750000	20190000	18209000	19577000	27523000
NUDT1	15600	50587	86837				127000	45187
PGM1	584100	610940	412510	260820	873900	810350	738090	638790
GNL1	244290	127960	99769	320020	105250			383230
SERPINB5	1065600	352200	1335400	758230	2233700	2110200	1951800	2043400
POLR2I				46276	24768	50824	55656
DLST	1134700	1286200	610370	1589600	1495400	1313300	1282900	1075700
GPX4				215070				313830
SRP14	8127800	8305200	6830800	8200400	4223100	7756100	4267000	7437100
NUP62	244290	616420	660030	375720	1871000	2104400	1442600	1120700
HPCAL1	329080		156940	245170	139950	80916	170340	120990
FDFT1	170290		152530
TAGLN2	29207000	21468000	22067000	26393000	25098000	21375000	27281000	40197000
TALDO1	1185900	1092000	954400	946050	229290	78750	291240	565820
SNCA	253180	441740	780980	619920	766350	910330	692320	530560
ETFB	1139600	1593800	1468200	1248500	700160	1090500	1340600	957580
RBMX	1861900	1775600	1999100	3861400	745870	1146200	2047900	2538200
COIL	483510	759580	338000	500150		199390	165740	478360
GGCX
ATP6V1A	1554600	716360	891180	1530900	2599600	2434700	1710500	1381200
HSPA9	17622000	9.6504e+06	15585000	15049000	14283000	18571000	13423000	18133000
EIF4A3	968500	1853900	886950	533470	174890	787080	556150	388970
RPS19	5006400	5023200	3861500	4558300	1384000	2776800	2083100	3269000
RPL3	4203200	8.0144e+06	6.8158e+06	4444200	7322500	6667600	7190800	7506500
COL18A1	63700		19738	13936
MPV17					74124		6565.1
DDOST	2008600	343330	2895700	870160	284530	1501500	1932400	1679100
ANP32A	2314300	3064900	3930600	3393800	1401900	2484400	2525700	3000500
FEN1	3305700	2855700	3648600	3185600	2812900	2264400	3246100	2874300
CUX1	122130	125420		55635	315880	238100	158240
CAPG	1149500	1905300	832520	850430	1117600	367070	1533600	1307200
CAP2								83214
TXLNA	92081	67978			258550	186180	250700	101250
CCT6A	5649800	6612700	6471300	4458200	9.7432e+06	12132000	9.3962e+06	6778700
NNMT	103720		184240	22522	476470	830500	60537	81218
PBX2		51421		33088		5909.4	50525
RPL13A	526830	212660	381160	380990	399340	434090	391080	361730
ARL1	7822.9	133390	131830	163760	509460	12345		130580
MLH1	41364	19765	105870	7686.6		177080
STAT3	521270	1393700	685720	674510	664320	1565800	1468900	427100
USP8					3447.1	11786
PEX19
MDH1	3775200	3025800	2957000	2446400	2365800	2104700	1753200	3797300
MDH2	45780000	26696000	28729000	41837000	17883000	14870000	27958000	4.3055e+07
RFC5	206800	231750	106870	290350	197220	551620	230110	331140
RFC3		207440	207730	60802	279850	71480	174060	232380
HADHA	2955300	5507000	2803600	3318300	4670700	6076800	3455800	3577800
EIF2S3	5926000	4868300	6096400	5163600	5302600	4491800	7905600	5355200
CETN2	154060		57582
EIF2D	231380	694510	225750	312300	369560	559230	559610	313670
BUD31	164160		245170	32759
NAA10	458110	269710	576260	355330	342620	748760	853000	425040
PPP1R2	140690	521400	39621	120180	46133	1309900	334490
CSK	273290	334590	199940	272060	175240	156370	174560
PNPLA4							70434
GARS	3880400	5078900	3379600	4891200	4830000	3784200	3292300	2905800
IARS	5084800	5048900	5659300	5717600	4396800	5181000	4551300	5906400
EIF1	1412100	618430	1767300	1911000	657680	1051000	1275700	336860
PRKCI	28285			282120	54675		48195
ACTR1B	453420	282480	281170	41431	206200		342930	250900
ECI1	127070	10979	15059	62089	117350	38034	29468	139280
TMPO	2680100	4345600	2243100	2617000	2994600	3587900	3982700	1357600
TMPO.1	1422300	840170	1201100	1384000	790520	7988.1	1133000	1334200
STAT1	3347900	2225100	2762100	2205400	738020	982700	1850500	1577900
STAT6			1799.6			11146		1570
MTREX	830020	379420	821440	595710	2204600	2005300	1102200	876400
AKR1C3	1691700	2193700	1579900	2028100	1690800	1975800	1438400	979920
MTOR	560330	872950	231040	493750	930970	654840	352050	90376
EPS15	103380		172330	85430	167590	209870		127070
CASP2
HELZ					102900		25315
NCAPD3	119230	229910				251040	363130
RBM34	59341	375650	51299	135150	447890	550650	221860	21910
LRPPRC	6.8123e+06	7261100	6913500	6043500	9.4299e+06	7270100	8151100	6414600
ACAA2	1037700	959530	1181500	1498000	2089000	1766500	1785100	617880
RPL35	167680	300030	72733	215170	125390	120370	52768	164770
CDKN2A	2695700	1004800	1943400	1863700	3414900	3265400	4223100	3630400
PRCP				52381
HTT		82550				58529
ECE1	704540	829030	1389700	549370	1393600	1250400	1368900	673830
SLC1A1			22414	37562		51584	3807.2
SLC1A4	113040	324180	222370	177110	106780		69227	81564
PAFAH1B1		15399	9085.3		37367	25449	107380
MCAM	576760	520650	1222400	367280	37920	532300	257230	424120
CRAT	69929			202600
MATR3	10169000	12535000	10966000	12146000	10902000	9.4159e+06	8.1517e+06	7388700
MSH2	717760	723400	747580	586370	718880	203710	450780	495520
GPD2	164150	98826	538300	359710	518180	668750	304800	247000
SSR1	352850	214280	106650	236110	204290	208470	213090	299280
RANBP1	2104600	875720	3152000	2945000	1305300	1825900	3823300	4924600
NAMPT	1420100	2170200	2092100	1483200	3222400	3861500	3707300	1254200
PSMC4	1246100	2106600	2432300	2277700	2735100	2355700	2474300	1003800
TSFM	338410	599060	680300	168230	541740	366320	25308	38829
PPIC	250630		84529				15308
VDAC2	4953800	5791500	5910300	5339700	6359800	7.8159e+06	5861000	5040900
ACADSB
CBX5	1566000	1550300	1418900	1017400	1230400	404830	1283600	1182600
USP5	2888500	3251400	2609900	3220500	3782700	2953900	2337400	2500700
MAP2K4	30321	11290	105650	63039		32479	27091	82436
MKI67	734290	1825400	1153300	444500	287990	1430600	699250	599860
PHKA2					4192.7
PHKA1
RANGAP1	2392700	2323900	1711500	1872800	1570500	2373000	2373100	3048100
RECQL	316610	756360	483900	528640	316520	258580	244630	165600
NOP2	2465100	2098000	2398000	1958100	2227600	1311000	1645000	1640300
ATRX		73665		171300	82702	75817
CRK	373510	37273	663320	757920	604520	376160	772040	312370
CRKL	313400		290030	434210	479810	308740	385940	332090
BAG6	314030	273850	252200	320980	328760	185600	395730	240460
NSF	242540	527120	218500	378470	456650	82394	282550	203210
MAP2K3	68136	84539	585220	75144	712550	376940	616100	254740
BRCC3							91133
RPL27A	3282400	2330500	1989300	2395400	1159400	2305000	3568200	2346500
RPL5	2813600	3877000	3208700	2682500	3289300	5578100	4924100	3571600
RPL21	3773300	5938800	5527800	3916700	7860100	9.1805e+06	7.2403e+06	5705600
RPL28	1328800	1381500	938530	930240	1535200	1908500	1480500	1331500
RPS9	3025000	4839500	2993300	3953000	1855400	2151800	1968800	1726600
RPS5	10114000	10674000	8286500	14186000	4603400	3242800	4885800	7.2419e+06
RPS10	1675300	1986900	1414000	1559000	1088100	1341000	928840	396760
MAP1B	571790	357140	670720	203480	270520	184790	225270	107400
GNPDA1	479760	189630	372270	346090	350340	442170	204890	124700
NEDD4		38577			71184	63396	32991
YAP1	121160	25814	127430		224210	84733	34793	146580
UTRN	68132					2241.7	63735
IQGAP1	5924900	9859700	5487300	8167000	12252000	10844000	10656000	13475000
GYG1	110130				176240			153040
PLA2G4A	2766500	2086300	2089600	2411000	1800600	1774900	1536300	2671000
CAPZA2	1631500	489020	1579600	1379300	621820	837760	1165100	1595900
CAPZB	1326200	158900	1558300	1698300	220570	818250	854710	2422800
EIF1AY			166950		250050	334530	150430
QARS	2544800	2757200	3623100	2074900	1891200	2722800	1956600	3202000
UQCRFS1	503070	200250	866130	539380	438280	522150	459540	669790
ATP5PO	4013700	3946900	2742900	3062900	2866000	2538500	3356900	2779700
LIMS1	319320	420120		154190	357750	524760	87861	384250
PREP	423610		190550	267430	360010	163670	382750	419530
ME1	246350	143290	262870	592360	650870	300850	217490	664870
PIP4K2A	176100	117380	143600	151490				105820
ARCN1	604140	723900	236320	358700	334370	772650	864080	138320
LSS	254860		77928		204970		96755	96430
GCLC
GCLM	811090	107930	544330	704810	706060	539590	1194400	1331700
PRRC2A	382630	592380	154430	103650	341760	444150	214660	140520
GSS	168370	683940	160300	132120		42974	30811	72142
CCT5	5041200	9.0158e+06	5961500	6321800	10849000	13340000	9.653e+06	8759300
PTDSS1	75669	75344	161400	25983	54586	86342	125270
NES	2573700	1547700	1987300	2333600	623010	409490	347900	546060
CSNK1A1		143710	115350	67675	101330	52802		62980
IDH2	23929	99820	226450	188400			59422	189920
PITPNB	267440		271600	62766	566700	524850	421780	520530
CCN3			41623	14270
CD97	268080	1287600	1476200	913350	1796900	2461200	1387700	1099500
POLD2	162380	58924	161470	462230	202450	8247.3	92861	242760
PXN	58747		61120	85066	47381		73035
CAMLG
ALDH9A1	1486200	961460	2018900	2293500		32182	474150	558080
RPIA					79625	46082	17511	256770
LMAN1	1954600	1693500	2273100	1998900	2229800	1576000	1322800	991880
NASP	2707200	2236800	2135400	3333900	2784500	3281900	2155600	2812500
FASN	24341000	24904000	21720000	22104000	16383000	19319000	18287000	21958000
FNTA					68367		120180
DHPS					89574	147970	219990
CCT3	9.7644e+06	11350000	10373000	8346100	11423000	12081000	10562000	14425000
MRPL19			19104				46601	29917
TUFM	8567800	9.0599e+06	6651800	7.6958e+06	4446300	5888800	4860800	6.8435e+06
ALDH7A1	982330	1791200	1253200	1243500	1347600	1404800	1478900	770610
INPP1		29957	53653	19967	148090	111960	36418	26216
CENPF					22907	196410	14332
SRP9	55620	330870	168070	312160	514850	62897	330420	877770
UBE2A	111190		93044
AARS	3072300	2080300	2784700	2064300	2686400	2495200	2165800	2297500
CARS	827230	1179300	680190	335250	342550	437860	620190	27140
SARS	191820	238440	164390	300030	536630	58849	160930	73590
PPM1F						4503.8
PRIM1	168520	42573	191070	5536.9			176300
PRIM2	381180	316560	51523	416630	369860	228150	418400	573230
CSNK1E		91632	21501
CTCF		210610	35071	260490		5835.4	98917	221210
PSMB3	1848400	1667000	1115800	1691600	2006100	1711900	1643800	1987500
PSMB2	497060	744490	48710	199650	794910	644970		331420
MCM2	1765300	1788800	1920600	2165600	1198900	725380	1277500	1087200
ACADVL	1564800	1443300	1514400	2280400	586690	351730	1006100	1463000
YLPM1	286290	343790	186130	409980	151550	39095	223490	102350
ACOT2	141400	114770	267780	180480	279060	83130	180570	112180
TMED10	622390	259200	386870	761430	353420	560280	320720	210010
RBM25	325910	591970	314850	493670	542070	562450	299140	240040
NUMB						40020	33564
CLK3			4625.1
EIF2B2	655150	730630	568590	863890	583750	1153700	662210	580900
HINT1	1992300	1374200	1278400	2767600	6361700	2757000	5083700	4403800
NUP153	660150	966700	439970	308000	853810	305500	744310	368140
RANBP2	1950200	2364600	1632000	2004800	2204100	2646500	2630600	2345700
TSC2
NDUFV1	579180	948110	559560	620670	824760	728460	637950	481360
GSK3A			74904					71785
GSK3B	36217	302630	84214	116930	244020	225050	31488
TAF6
NT5C2	51730					113610	109440
SEPHS1	919960	99065	490550	907910	303820	856850	226950	447570
GMPS	2936800	3240600	2725700	1709900	2910500	2779200	2529300	2003700
LIG3	77123	93089	66363	21651	66358	214910	139000
MRE11	112170	63499	171540	247080	105030	226620	125790	88729
GNAQ
GNG10	4179.9	35650	34599			29433	24107
IDH3A	743730	533150	582580	461860	523020	827060	382820	944730
SULT1A1
X	2550800	1831500	2371100	2097100	2454800	7090900	2951200	2623700
PPOX	19867	39669		94092
GDI2	3702900	9.5247e+06	6400800	5960400	7513100	8704300	9.2614e+06	6404300
EMD	393190	293600	458600	423260	980610	611040	526500	268340
CPT1A	691230	1218600	764280	666810	1102400	1381600	877290	831130
SERPINH1	9.0016e+06	6842600	9.0161e+06	6951900	6627500	5510100	6.4899e+06	11430000
ST13	1673700	1719600	988890	1078000	1767900	1485400	1811300	946390
ERF			142770	31972	154790	40746	295630	16870
VASP	334400	114450	267630		55919	528220	567760	359560
DNM2	1612000	1302400	1725700	2093600	1390200	1170600	1663100	1467700
METAP2	161940		625520	481550	857500	203460	430160	891930
NUDT2	76941	207030	141630			345360	156170	72409
CDK7				9164.3			101650
LRBA	8058.6	83883	49352	74952				120080
PPT1	788730	506500	179440	309080	365110	745710	541970	429170
RPL14	1357200	1120100	238610	384920	538810	484680	541330	981190
CCT8	7772100	5592600	6.2321e+06	7868300	6823800	5381500	6988300	9204900
CCT4	12761000	12597000	12022000	9978100	9.7972e+06	9.626e+06	11535000	15183000
ANXA11	515200	127620	954400	771470	861100	906040	721940	367560
PAPOLA					48880	68128
FXR1	102010	505510	43447	154220	81039	122920	81344	94261
FXR2			65523	70740
RAB5C	704920	201260	218020	428900	399990	533130	328540	377760
RAB7A	2015400	1135700	1308300	1563400	1476700	941910	2039500	1739800
RAB9A	79442		301050	179680	407770	157740	155080	177580
RAB13	38723
DAP
DAP3	432580	305970	471310	267220	177720	123550	284530	221040
DUSP3	185210	195870	150780	241540	108040	82164	197460	222410
SMARCA4	1144900	1447600	569680	1167500	772840	1055200	725930	579980
IDH3G	779520	189990	408730	492290	858530	837560	578250	705040
GALK1	269520	276000	206360		917360	555880	517200	225940
SSR4	2226900	2527800	1797500	2503300	1132000	1768200	1442500	1230500
BCAP31	45813	1043000	517700	270490	419890	312800	189850	31276
MECP2	158700	179980	153390	196860	5263.7	61217	76597
HCFC1	1167400	1728600	965310	1470500	1006300	952500	1371000	1197400
ALDH3A2	1242800	2371700	987150	1862600	1984800	1700900	1329200	1297500
HSD17B4	1210400	1187600	1191000	1151200	1173500	1426900	1163500	1297600
PSMD7	1397100	1013400	1026700	1373000	1312700	1007500	1078200	927310
STAT5B					115050	101210
DYNLT3	311700	511350	421990	17544	557580	648100	484280	116130
VAMP7		40915	65857		127550	115190	20048
RPS6KA3	693310	453820	468810	551370	609350	574480	374880	475360
HDGF	4002400	3111400	4682300	3732900	4524300	6682100	4743400	3239500
CCNH		79175			95177	90951	33860
MNAT1	126640		112770	52788	37066	169080		90644
UBE2E1	522840	278710		329890	18816		70330	526460
NDUFA8	423620	508500	359000	539740	477310	520350	345660
HNRNPA3	1833200	1110400	2401800	1073800	1942300	1683600	1526000	2183300
PGD	4588000	5926500	5043900	5148700	5971800	6435700	7046000	3554300
HNRNPM	11056000	10467000	9.5009e+06	11135000	11201000	15688000	10053000	9.1608e+06
KPNA2	3757100	5557800	4234800	5038800	6206400	5251600	5535400	4965100
KPNA1			86454	362490	260590	388130	369330	343740
RAP1GDS1	200080	155320	224530	124760	481450	206940	325910	199210
POLR2H
POLR2J						19753
ARHGDIA	5771100	7413600	9154000	10542000	9606900	2977900	9.7001e+06	8583100
ARHGDIB	9012.4
AGFG1					4250.6
HNRNPF	2475800	3018900	6751000	4040100	6224600	4397500	5653800	5876500
STAT2	43057	27247	187320	286210	137510
MSH6	725960	484110	327770	194030	334360	357390	192590	919010
KIF11	55578		100190	94274	123460	77206	96738	82835
VAV2
ZNF131		6821.4					29435
ZNF143							39601
RBM5						2363.5
RIDA	188600	167960		186380	72269		150150
SMS	64122	370140	1303900	699160	1169300	598560	1228000	1306200
HK2	423960	721750	496920	610860	586160	120490	364490	199890
THOP1	154570	226600	283940	362980	408160	319930	140820	296500
CAPZA1	2745000	1412900	3723400	2882500	2063600	1597700	1726000	4635500
CRIP2	2335700	1735800	1991900	1694900	1669800	555210	1439400	2705500
NUP98	735820	1612500	1044600	777890	889040	746410	568150	668130
BLVRA		312990	421120		287350	346030	189060	112130
SLC25A1	173070	88521	152500	136510		277560
PPP5C	337380	733870	249570	12950	164900	369720	495170	127750
PLK1				21628			94931
ARFIP1		99067	109690	120150	307870	334230	240440	495160
NUBP1	8460.5	65849		28070	69362	228750	19608
ACLY	10591000	14694000	10380000	12044000	12634000	10811000	12208000	11750000
METAP1	731290	224590	1000800	470060	455120	398130		650430
SUCLG1	1637200	1957700	1157500	994310	3636100	3593300	1992400	1035200
MVD		35365
COPB1	3676200	3632500	2656900	4350500	4123500	2948000	3475200	3391000
COPA	2829500	3739600	2841400	2235900	3662600	3680000	2771200	3094100
CTSC	242640	417950	624890	316070	36134	214220	214220	200620
HCCS	37764		130680					257020
MAPK12		24158
PTTG1IP	279590	312480	232950	367390	159010	231670	207930	295120
IST1					70546	89458
SEC24C	1314700	852330	1297700	1357800	677130	685250	796610	974450
SUB1	1453100		3040700	2967500			879350	3918100
CLNS1A	359090	150000	530130	273880	754470	454600	566180	845770
RARS	3164900	3825300	2766600	3487400	3580000	4602000	4963800	3526700
ATXN3				5927.4	54182	39044	10817	14237
PMS2	121210	168420		144020		112390
CACNA2D1	72858	124320	191440	268480	201620	112970	188750	50981
YARS	1504500	1929200	2390200	2789900	2085600	795380	2219900	1492000
USP14	720600	133640	112940	270220	1108700	441340	586680	980920
BC
ATP1B3	334000		143100	69258		241530	30832	233910
RAD23A	137420	187730	331970	602780	287850	291840	109910	336910
RAD23B	1494700	2144500	1480000	1378000	1335800	1364300	1078400	1480700
PDE1A			53000					14452
EPHB4					53322	40364
AK2	1497100	1036800	1797900	1433400	2466300	2930800	1729700	975010
ALDH18A1	4049200	4617500	3263400	3203000	2399600	2432100	1933500	2007200
ALDH18A1.1			3634.3	104730
NAPA	366550	278720	474850	369240	502640	583450	330040	543470
EIF5	1004800	1254400	1085800	1398100	2004000	1732300	1295800	1060900
PSMD4	1186400	1121300	1768300	815340	1131800	2157400	2013300	1431400
DRG2	281880	616540	214520	285680		377190
CSE1L	3550100	4880300	3258000	3215100	6149800	7153700	5862700	6594600
VCP	19420000	20440000	21901000	19132000	22129000	22481000	20201000	18276000
MFAP1	81787	255390	303310	227620	185840		256060	74391
HADHB	711730	622460	1100600	660480	560510	815780	1289200	764330
MANF	429500	493400	393590	330610		791700	437080	575130
NAP1L1	3935600	2148100	3360400	3986700	4995000	2822200	5358000	8886100
ADK	633960	1230200	941600	344010	1590600	2174900	2222600	1084700
ADAR	3511600	4642400	3714400	3770000	1873500	2277200	2033800	3225700
ADAR.1		142360		115890		107390		87563
TPD52	72424		463150	629400				324600
SEC13	1643300	749050	1322800	2038800	1329600	1783300	1452400	2050500
SNU13	1612100	1040400	889880	2767700	1247900	1753900	2892100	706430
NPEPPS	769400	1510600	820290	1360200	2580600	1695100	1569900	1190200
HNRNPH2	1312800	558770	1141800	1493600	909320	689210	412800	1446200
OXCT1	2114100	3404500	3114600	3759100	3179700	4062700	3050000	814910
EIF3B	1881600	1302300	1661700	718270	1734900	2371600	1046800	2878700
BID	53315		35923	220000	33576		15484
ATP5MF	932280	859840	625050	843050	778790	642060	715270	743290
NDUFV3		110960	65353		207890	193490	164520
RRP1	163500		30925	263200	249070		38464	66849
MARS	3617800	4221800	2693000	2899300	2154100	1893000	1845100	2246000
ITGA1			5890.3
ARPP19						22846
POLE2
EIF6	3077700	2552300	3648100	2141700	6969300	5532300	6643000	3774800
CTBP2	30217		66509	87176	140950	107390		130380
PEX3	4876.5			138810	10485
BCAR1							7178.8
WDR4			229270	217870	162170
TMEM33				135700	172880	128630		180040
GEMIN4
CORO7		364610		153500			113030	40096
NUP107	276620	477270	86387	51538	519290	371960	401280	32963
EEFSEC		79172			26123	52010
FOXL2		330100			98884
EPPK1	2587000	3327600	3178800	2902600	1147200	829590	1579100	1423900
MTPN	541100	2129800	2250500	2571500	3458300	3467200	639080	1327700
ARPC4	569010		1095100	842570	1109900	1151400	1212000	703620
CD81	75163		22829	107110				226630
SEC61G		659560		698260		17845	409480	472680
TPI1	42465000	18239000	4.1673e+07	34504000	13953000	19133000	25459000	41539000
EIF3E	972440	1254300	561410	1461400	1857700	1511900	1484800	864210
SEC61B
PPP4C	429370		428930	256130	308210		215750	604720
ROMO1	176480	284670				136950	227550	6756.3
UBE2G2	6443.5		8397.2	128290	322430	72513	142730	114300
MYL6	9.0189e+06	7498900	7340700	10549000	15665000	14408000	14701000	10929000
MYL6.1							6030.2	18592
ACTB	10605000	15782000	24049000	27755000	4149200	6983300	16031000	26267000
RAC3
EIF4A1	9.8653e+06	7600900	10315000	8930900	10941000	11464000	6703100	12265000
RPS20	976260	2027800	1080800	1661800	665030	701460	744130	1055100
PSMA6	2476100	2256400	2382300	2111600	2171100	1582100	2421300	2142200
S100A10	3826600	1931200	4820100	3675700	7514300	9804300	2087000	6190000
CDC42	2590600	1813500	1969900	2606300	3449100	3413400	2814500	1639400
DSTN	710080	323620	791790	558490	629380	708940	1245700	1557100
GMFB	5308.1	101110	220730	111150	10021		79327
RAB8A		559830	313340				331690	320350
SPCS3			118650	185150				183690
SRP54	577570	412850	425900	594100	976320	874610	721000	762000
RAB2A	1697600	774460	1025000	642640	259800	324210	1034400	1111100
CKS1B					11387		7082.4
RAB10	764710	1030100	367010	623930	624920	843660	659000	540250
UBE2D3	221550	100230	992710	81552	1725600	993070	1341600	7791.6
UBE2M	953120		738630	1208500	2465.7			1204000
UBE2K	570000		288490	543520	240620		476190	127590
UBE2N	492270		323840	572340	945800	626970	535920	383510
RAB14	3949000	2901400	1723300	4088000	5479100	4425900	4672600	5041900
ACTR3	5548700	6562100	7627400	5681500	10497000	7395700	7791700	6185800
ACTR2	1969600	2005500	1761200	2205300	1502900	1258100	1627700	1067000
ACTR1A	1709900	2096100	1847900	1592200	1936200	1437800	1617500	1822900
COPS2	778180	341840	450860	374010	670680	271950	563640	653200
ABCE1	2190400	1514800	1061000	2095200	1451500	1211800	1391500	1667000
RAP1B	1025800	846820	865500	646110	895140	1298600	808170	500150
RAP2B	8941			52280				167980
RPS3A	6073500	6.7202e+06	6048500	5588200	4440100	1722800	4404300	5759800
PSME3	2597100	1230400	2502000	2564400	1576100	1980100	474190	3774700
RPL15	471850		290650		312670	665130	446770	84031
MAGOH	238370		280900	248240	366940	346990	473260	232550
RPL27	5635000	7447200	5811100	5453400	5013300	6.6673e+06	4235600	5152200
ATP6V0D1	125250	8629	59354	148170	123170	242230	19492	140770
RPL37A	1246900	349070	1885600	332560	518080	1682200	2335500	1659900
RHOA	2606600	3788900	2407800	2668300	2458400	1859600	2374800	2292200
HSPE1	3362500	1325800	3674700	2750600	3674900	3568100	4498800	3356300
SEC61A1	269160	119650	420190	48935	372590	333260	401310	233120
VBP1	303600	7038.7	341260	31280	541360	810320	157020	336070
STXBP1	503100	412080	518740	671220	67152	44104	131950	62568
B2M	2562700	378820	410730	2466700	1307700	869030	1142600	1249600
DAD1			75396					418590
COPZ1	322640	786030	754060	544300	641370	844750	692450	623010
UFM1	809070	84781	814660	764490	1285200	1087100	1283900	910020
DCAF7	264390	576920	246850	170450		62067	87226	223110
WDR5	851760	505290	380580	507040	248880	336410	472160	1653600
AP1S1							20272
NUTF2	958290	402990	815650	925140	1595400	428000	1220300	1874800
HNRNPK	32653000	43953000	34528000	3.447e+07	34608000	4.2527e+07	40545000	33730000
HNRNPK.1	185110	262290	172470	114140		295990	156610	31365
YWHAG	5037700	3284900	1995700	2448900	4228700	9336500	6827200	2710600
RPS7	8099200	7286900	9.3928e+06	7819600	4306800	3316700	3999900	3092200
PPP1CA	579540	271570	896860	1201800	1236700	628500	643640	768440
PPP1CB	5139200	5017100	5992600	6722100	5665200	5773400	4991600	5202300
PSMC1	2237400	1602800	1826700	2417000	2558900	1618300	2243100	1426800
PSMC5	1903400	2070500	1796400	1559200	1399300	1060100	1207900	1753900
RPS8	4234900	3402800	4175500	5118100	1380100	2278300	3687600	3103300
RPS15A	1313000	847590	1528400	783590	676990	740000	708950	489270
RPS16	3604100	2699400	3602800	2949500	122700	157540	558100	1642100
UBE2G1		86190		68568	87540	98813	62490
UBE2H					165240	208150
YWHAE	19731000	13211000	19047000	25034000	19024000	15229000	17770000	29040000
RPS14	4280000	3334200	3489300	5304400	293830	429840	1674000	2500900
RPS23	1658900	450380	593730	1682100			139310	811230
RPS18	1435200		1260800	1878500	765150		532460	1805700
RPS13	3070500	4141800	2139100	4069900	1659000	1171800	1562100	1214500
RPS11	1592400	1584100	2323600	1543500	941130	1193000	1018200	815230
SNRPE	1772800	2640200	1439700	777320	979730	2079100	1626400	1680100
LSM3	241200		233190	352430	226790		207400	128200
SNRPD1	1031600	1536700	1270700	712060	894370	1287700	1012300	325470
SNRPD2	959810	707080	875830	2874200	609380	630240	814990	4119300
SNRPD3	734120	754270	970100	207740	1156600	510620	1171900	475920
TMSB4X	8183800	7.9516e+06	9943000	5360300	2405400	9600400	8256600	5268400
ARF6	262030	511470	419210	311740	218710	256400	343650	163010
PSMC6	2833100	2327400	2438200	3133400	2437600	2064300	2432800	2271500
RPL7A	11905000	10573000	10742000	6528200	2950500	6873900	9.4557e+06	9.3108e+06
POLR2G		68930	130840	2402.5	274500	235630	244280	183450
ETF1	194030	187060	450540	805720	277240	1288400	490420	986200
CNBP	626660		513020				11975	1747600
RPS4X	8.8806e+06	5929200	6836500	7208200	3365900	1540300	2801400	3724700
PPP2CB	894390	602970	1094300	1397900	123710	169220	1270900	1790100
RHOB	133020	202820			209670		253460	176660
RPL23A	731330	218030	1737000	991930	86283		236330	705750
RPS6	3644000	739100	2758900	1273400		192830	923370	1939900
HIST1H4A	49445000	46156000	6.2846e+07	4.686e+07	56715000	6.4897e+07	6.8824e+07	81694000
RAB1A	3050900	7248400	3091400	2877300	2358700	1568200	2698000	3253500
RAN	7.3693e+06	5164700	6583800	5755800	7949200	6146400	8622400	11705000
RPL23	12685000	9673300	9.8781e+06	11487000	9.9861e+06	8811200	6521900	7518100
RAP1A	122550	98409	123450				126380	70163
RPS15	1269600	2512600	2745000	2077600	2139500	2189600	1663700
RPS24	2154000	2336000	2849500	1582200	1166900	1151500	1064800	2262900
RPS25	3083500	212930		2481700			330270	865310
RPS26	1575300	3264500	2599500	1639900	1240100	1043500	1427900	1756500
RPS28	3491000	1744700	1892200	2442800	1277700	1326800	925180	1436700
FAU	631710	104030	685500	923630	556920	246370	378120	568220
GNB1	3022000	163130	1488200	1816000	166500	726330	1560500	1032600
GNB2	2982300	1038000	3884900	2128800	2793700	3456200	2653200	1968100
RPL30	2346000	1356800	1644800	2001900	1066000	1835800	1496400	1359100
RPL39		53442				2319.8	30953
RPL31	1050900	39626	1147500	1189400	939870			708570
RPL10A	6571500	9.4328e+06	6302200	7483400	10480000	10424000	8173600	9.8791e+06
RPL32	2035200	2485100	2130600	2222300	1124000	1893300	1382800	2397500
RPL11	2309800	743360	3173700	1226500	1114000	719970	1641900	2149400
RPL8	5081300	4395400	4676800	4516400	4663700	5994900	4496600	5473200
PPIA	5.1073e+07	26380000	51115000	33459000	41204000	42773000	4.4944e+07	48878000
FKBP1A	174090	176310	157920		117970	98032	368390	179310
UBC	31321000	23087000	35511000	25109000	14435000	16009000	17708000	21083000
GRB2	120210			107960	79934	150100	42856	92615
TRA2B	1028500	613690	1208400	985240	398030	265910	609820	853650
RAC1	978300	1192800	1160400	823850	700330	2188400	1424400	1272900
AP2B1	439040	1551400	930290	1139200	1225300	1595500	1019800	325640
GNAS	336810	448750	355130	427470	326170	298090	228910	209600
GNAI1	302000	240500	206840	272580		1332600		137990
PPP3R1	233790		235870	409200	207050		230580	804030
YWHAZ	25832000	12983000	27451000	26534000	21575000	19587000	30285000	23605000
PPP2R2A	521250	286550	496020	608420	1128100	1272900	1030200	1134100
DYNLL1	88669	650320	535770	423280	1140200	1161100	935790	512230
DYNLT1	199240	72724	175040	259450	115940	111240	291060	106760
RPL38	472470		466730				208950	555440
SKP1	298850	383260	1143800	2818700	121590	1458900	811580	1968900
GNG5		541710	460050				265600
RPS21	2899400	2903700	4514700	3970900	3221500	1938200	2901800	1755100
EIF5A	15563000	16597000	12562000	18762000	22838000	18818000	8333500	14856000
RACK1	10916000	4997400	8.9091e+06	9.0495e+06	2255900	1321600	2980300	5046100
ACTG1	213200000	187480000	236590000	185550000	190050000	236380000	236510000	257780000
SUPT4H1	72313		60176					86853
UBE2I	702980	394320	690370	533910	552120	793230	635280	968630
TMSB10	9.6466e+06	7364200	9.1293e+06	6633700	4459400	2006700	6142300	7155200
YBX1	2224100	2773800	3245400	429610	44910	3619600	2004600	566100
SEC11A	206550	71602	228160		153450	111520	219710
CSNK2B	881480	1045600	491430	128900	943570	798200	857950	1809900
TPM4	9.5355e+06	4609200	10544000	9278300	7345200	3552600	5703100	6410300
ACTC1	9028000	22852000	21483000	13325000	13041000	17156000	13436000	17788000
UBE2L3	787840	299450	1927500	1004000	990760	1587600	908540	1169400
EEF1A1	6.3449e+07	68283000	5.7667e+07	59496000	7.5174e+07	70936000	69944000	101870000
EEF1A1.1					1389.4
TUBA1B	9.3586e+07	75514000	8.3845e+07	9.4767e+07	52118000	6.0678e+07	9.0233e+07	8.9207e+07
TUBA4A	5251300	3406600	4172600	4086600	2997700	2476600	4021400	4560900
TUBB4B	99135000	8.2208e+07	123290000	9.709e+07	107580000	102190000	121520000	141300000
CSNK2A1	663100	1371200	1234900	1559500	678060	905030	974480	980500
PAFAH1	697250	595550	572290	839250	139770	137190	767100	1192600
HIST1H3A	1536100	791210	2480600		571790	1158000	3077600	555540
NOMO3	737500	863100	636440	690680	481880	1001800	600950	250250
NOP14	175870			172560				91996
IGBP1		112760	83809	13375	124310		129890	76072
PSPH	524860	226640	60493	825840		271640	258480	570220
EIF4G2	2185000	1734900	1659000	1973300	3149200	2809700	2693000	3374000
RPP30	60882	27265		27343		201560
GTF2I	4629900	2894700	3116300	2999500	1136800	1454900	1663600	2776800
CNTNAP1	424950	274220	495920	402590
SRPK2
CCT2	9.9176e+06	8676600	10385000	12206000	14848000	13692000	12700000	12274000
RAE1	1134000	181570	660650	249810	248470	328870	230220	884480
GSTO1	1203900	1040800	1220600	1682000	915170	1387100	973700	1398900
PRKDC	15517000	20488000	13909000	14939000	12983000	14108000	12056000	14971000
BLOC1S1.RDH5						10040
NTHL1	216820		113170	36755
IFI35
NUCB2	430190	107620	188100	382740	146670		163820	170860
BASP1	4106200	4518100	7.3931e+06	1866200		8105800	8189400	2398600
MRPS22	45634	16314	69718	68338		158580	91540
MRPS25	24792
MRPS35	454920	23943	262900	409810	493340	245180	256430	12859
MRPS5		41777				193240		6700.9
MRPS36	462870	601040	384430	649630	407040	339090	485510	352780
MRPS11	163380		199050	95484				171110
MRPS21	87115		62799	77518
MRPS34	352380	510770	241370	37980	212530	141840	312000	260210
MRPS9		114660	144180	11493	156810	96074	221760	103230
HMGN5		74022			86484	87713	91982
SARNP	504990		332980	393850		140450	175850	486400
HTRA3			10337	11317
LACTB					62483	56005
COG7					56848
RPL24	4425600	1353500	2100300	1795200	1677900	1424800	1454000	1714900
TXNL4A
RPL36A	424470		331730	322870			90613	642010
CBX1	174760		160190		155940		203760	30707
SMAD3	128560	242480		124470				94822
ARF3	3158600	3311800	3290400	1290000	3315700	4819000	3055100	2655500
ARF5	316730	66174	386020	106210				399340
ERH	2225400	3422600	3565100	1946500	2680100	2244800	4449200	3403300
RHOG	173360		183230	68249	480100	148960	581240	687100
RPL19	3407800	1428800	2674000	2396400	446350	1170200	490430	5761900
SRSF3	4220000	2280200	1728300	2093000	2079300	1344400	1331700	6424200
MXRA7
H3F3A			162880		117970
FOXK1	244760	173280	308660	322250	390390	91467	362550	240840
CCZ1B	142400		105370					143870
DAB2	196640		749010	405980	89360		192280	63023
HSPG2	227150	227000
XIAP			127340	5281.6				75853
RBM10	336690	352280	672300	248560	923670	800040	530830	276330
RBM3	206700	175520	184370	205320		432730	166460	571710
ATP2C1		8887.6
TFAM	144290		99828	148000	43246		68088	124460
PITPNA	36939	42876	398200	63373	173250	169730	30033	7492.9
SLC25A3	1679100	1840200	1731500	1402700	2184000	2317800	2097300	1613000
HDLBP	2119200	2027000	2353400	1952400	1623300	1891100	1554300	1526700
GTF2B	81311	42253		45138		75423	155790
CDK6	37808	90115	52422	76087	1049700	910200	2433700	1506400
CDK5	222690	29405	97229	306690	187970			244470
PURA	247960	84748	50372	230710		105390	149030	379400
CLTC	17185000	17452000	15510000	16472000	14077000	13714000	12956000	13794000
HSF1					81965
NFKB2			74917		154100
FKBP3	198030	561930	494860	26088	1069500	1063300	999580	660430
SORD	1967100	1582200	1372700	1516500	3129800	2807600	2081800	1742500
HNRNPU	26131000	20828000	25777000	19386000	24246000	19874000	21067000	33382000
IRF9	97666		66779		67376			37935
SPTBN1	6019400	8078100	6607400	7319400	4650300	3592000	4101800	4503300
TIAL1	188350	467270	462970	528830	570480	419600	434640	844350
SET	9.2366e+06	1539300	10353000	6789200	4940200	249550	5690200	12306000
SRSF2	8.0105e+06	5717700	5070500	4854000	1422800	3475600	1288500	9.5011e+06
FOXK2	114310			101100
AMPD2	98858	134750	96706	123180	61144	113650	35920	87278
FABP5	240560	698710	1096300	1296300	1841900	1245900	1269600	3384000
CAP1	2021200	2601300	1620800	1808300	2252400	2518800	1807600	2086100
HMGCS1	22165	49242	519850	102270	213480	75240	89134	30174
IFITM3	355110	648080		425520	849150	277930	288760	572870
SLC7A5
DR1	44816		157980	121700	158180	156140	171070	88911
TFAP4							27645
EXOSC10	353030	48656	112800	450430	208020	333800	224630	245220
OTUD4					127180		113370
PFKP	4510700	4896500	4322500	4932500	4726600	4845400	2976700	5249900
EWSR1	480940		233330	450760	390420	769860	355130	622700
OCRL		55923			57228	57824
PLCB3	492540	897930	517780	547710	801830	501280	461000	259500
AKAP17A
DHODH								158290
OGDH	2217200	1374600	1579900	2321300	1087800	1321300	1336000	1153000
KIF23	814320	773940	1008500	662300	923960	564240	589850	1106500
ALDH6A1	32352	171870	23177	196470			71529	412650
COL7A1			105420		64144
RPL18A	238250	201770	267440		718270	510730	552770
MAP2K1	32294	140060	218760	183810	211010	480240	235420
FKBP4	3680600	4624700	4172500	5543300	3846400	2907800	3864900	4673700
PLOD1	2145300	2493400	1806700	1467500	1370800	435080	860470	853870
NUCB1		160180			163830	117010	101180
RPL6	3969600	5437400	3374800	3019800	2478100	2257400	2386900	2457900
TOP2B	330960	558160	262400	514430	290490	430090	235280	205840
AKAP12	1897800	1887100	1453300	1169900	493020	2155100	426240	278750
SLC25A11	161370	384220	147480	310150	500280	589160	479470	70648
DST
CREM			106130		195500	254330	29819
MLLT1
CAV1		151590	72838				84698
ACY1
KMT2A	60475	125660		108300	10651	97594
TNFAIP2			17535					92087
CENPC						16336
LMNB2	152730	62371	73952	54048	22379	213170	449910	209860
PLAUR					79219	12757
MVK		64845					50279
TAP1		41558	101810	120800
CEBPZ	495970	787440	362120	215390	402450	260570	221270	584290
RELA	111600		117800		112750		192570	207140
UBXN1	817800	1557700	1462100	2440900	2574300	1191400	1004300	1038400
GBE1	166220	557100	127440	267190	480220	254200	535340	561130
EIF4G1	3172500	4145400	3186300	3808300	3718400	4208100	2726200	3487000
NOTCH2
TLE3		14131			75127
GLO1	1019300	894480	389090	1386500	1271500	1482600	1053600	1712800
SSBP1	1249900	196610	1798300	524210	1125200	898560	1239700	1319300
YWHAH	1265100	1215100	1992100	2332300	1956200	1350400	1181400	1530600
CSTF1	130340	278670	316090	151800			105910	440810
UBE3A			18458	10981
DNM1	494990	731730	562700	598190		219390	220010	159560
PTPN12	40301	259690	317450	36023	445370	483920	6005.4	47078
PTK2			13020
SRSF11	643740	686500	408420	1470800	1024400	901960	945250	1065400
EEF1A2	9.2715e+06	12876000	5599300	8493800	7212800	8159800	5935000	7.8779e+06
CALD1	3810900	3685900	4958900	4004000	1117400	3955800	3389100	3510000
FPGS				184100	236690	181490	215950	189680
PTPN11	220860	203210	164520	317060	152010	231080	98391	146090
PPAT	336110	569130	219940	85722	191730	147080	281930	86953
GFPT1	240300	530400	298690	320300	354540	440650	914810	852690
EXOSC9		243980	669270			54839	67763	177590
PSME1	1132500	225620	886170	1362000	382380	814590	417060	1133900
GABPA	124310	147110	127100		130370	147980	124030
RING1	44830	102700	124120	148910	151250	64346	153760	84756
FMR1	88748	202370	98186	95084	27083	212050	23958
PRDX1	20120000	12193000	24995000	19003000	26775000	28279000	28137000	27142000
RPL18	3775300	7670000	10583000	9.4824e+06	6864900	1405900	5141900	8520900
C1QBP	6519500	5302500	6777700	6793100	5166500	3466200	6276300	7680700
CKAP4	2577800	2414100	2783800	3039200	1821400	2502600	2044000	1991800
TJP1	95520	136610	30070	110860	131090	132130	38776	238650
KHDRBS1	4982200	3725200	4224000	6171400	6051900	5897800	3913400	4545100
BAX	566520	261920	555430	756240	188180	530580	287000	408370
POLE		69521
KLC1	124720	379170	113070	370470	408830	159160	240560	351240
LRP1		162670		131270
SRSF1	4137200	1286100	2721600	4523500	1510100	988600	2339800	5700500
ARHGAP1	165990	60036	45354	53495	714030	349110	850280	619790
PPP3CA	24009	28809			9801.3	27051	149480	6767.1
DHX9	8.2009e+06	12199000	7913200	8640000	8.489e+06	7782100	7.7825e+06	7.6198e+06
CRYZ	331620	455620	236210	229890	422920		389030	129080
GOLGA3		111260	70312	88573	166150	93557	86695
GOLGA2	581420	759560	518190	947240	509410	316920	182630	643310
LGALS3BP				604510			18461
PDE4D	31869	112340	330890	139230	235970	242310	216680	144850
PPID	437310	513010	824980	465570	1604600	540670	534530	128660
SSRP1	1458000	2390000	2017500	1649900	2224000	2353600	1446200	2184300
CAMSAP2	76017	90791		27348	37792	74744	53451
MZT1	440170	453010	561890	693960	672080	523410	544520	390360
VAC14
NSUN2	5092200	4195700	4907000	5326100	6199300	6702500	5907500	5709400
RBBP4	561840		797960	1189600			457100	425090
NCBP1	973870	1593300	1159800	1297500	1591000	2192900	991230	1126500
CREBBP
AHNAK	40577000	27441000	32889000	44222000	28080000	27236000	31273000	5.7627e+07
FCHO2
HSPA14	145520		103850	282990	229240	176640	170780	107280
NEXN			38681		4896.3	285940	155580	39001
MGAT2				115500
GALNT2	1898300	1422700	2304100	1534400	942910	1423700	983870	609920
GALNT1		60034	64131
AP1B1	234210			39259	116330		165700	49767
CPSF1	11790	21113	73490		228950	160680	149930
BST2	1105100	1993100	1071500	655370	570400	1409400	1050700	1151200
PMPCA	1145500	1622100	510540	1900100	1021400	636590	928450	918750
ST3GAL4				35441		21206	15698
SCRN1		229260	202510	129320		160770	156710
WASHC5		69058	24554	86970				111150
NUP160	78717	446650	50304	189250	221310	150530	15931	38157
SCAP							18805
TBL3	267420	1002400	361490	385510	55021	144540	154130	283010
GTF3C1	160280	743770	471570	479090	178860	408780	339120	106410
TWF1	102120	358930	477600	633690	680610	361790	262880	442880
ASPH	1679000	1620700	2388400	2124700	1474900	2075000	1924400	2477300
TFCP2	196720	178300	277660	292920	490880	429490	266660	424650
EFEMP1	10249	11959	66556	9347	144780	7416.2	9771.6
TROAP
SMARCB1	49499	144210		75775	37751	213170	207710
CDC20								47772
GRSF1	87755	337690	511530	243250	1161600	1471200	887990	646420
NFIA
CHD3
SF3A3	1813100	470250	1588500	1593800	1242100	644870	896820	2104100
TP53BP1	920340	827820	935800	914770	607120	347630		360410
IFRD2	40991	61647	50873		225550	189010	146960
TRIM26
AIMP1	1436700	256600	1095900	894420	369110	369850	542020	2221400
ILF2	2998900	3956100	4638700	4264300	2802200	1996500	2636500	2693700
ILF3					5930.5
ILF3.1	4258500	4852300	7837600	4997500	3189900	2504900	5316600	5699000
LMAN2	1046500	422670	1047500	438230	532920	213640	138940	703250
PTPRJ	38650	156670	90207
TRAP1	4054100	2995900	3090700	2503200	1628800	847360	1435700	2532100
TRAF2	159610	436240		282680	447800	244540	230360	88256
DLG1			66892	83590
TAF10			65522	118050	104580	81487	96975	59713
MYO1E	522000	616380	310930	425480	429620	329430	246520	364730
PPP1R8	478860	456470	538090	813260	49188	503410	650160	275190
PTP4A2
ABR						43979
CSTF3	382940	396720	359800	138750	523390	724630	327210
ECH1	705860			774780	25127	289840	520180	1759200
MLLT11	6051.1		3312.3	10965	159650	38078	4539.1	49122
STRN3		194720	176060	363860	48746	3168.5
STK4	80837	89103	53938		62835	52132	64628
FLII	685330	913610	698300	847430	399130	447810	724400	776850
TRIM32		62280				57930
COASY	951320	1354300	487990	1083800	1511700	1303800	619540	912440
MRPL28	162610	94398	118290		47802	431860
ACACA	949350	1376900	839290	1144700	1065300	822090	472460	563080
GPS1	654400	330760	176230	407500	418490	323190	169190	311330
USP4	42627	83385	53039	108200	182520	160270	95244	57331
CHAF1A	70548	92715	174280	75289		252040	79873	98052
CHAF1B	61507
IK	519840	279520	148080	525450	127770	105860	165630	49640
MTAP	2835300	2040200	1895200	2480400	5140500	4344400	3322500	4483400
PRKAA1	83929	101830	177430		231440	168120	101120	40744
PPFIA1					116790	113410
EIF2B5	499590	466400	347970	329100	460110		218810	321820
TARDBP	1751100	1672900	2613000	727160	1225400	621730	829470	660830
HNRNPA0	817120	1068000	528500	438330	905910	895850	190390	599120
PAK1					33283
AIMP2	3569600	2307400	3032200	3646700	2301600	2052600	2990200	3639800
FADD	44684	125090	63335	161440	479630	583960	314460	14058
PRDX4	2575300	2498500	2552400	2787600	2924100	3345000	2894700	1592800
PAK2	525770	122130	307320	232570	402500	541670	431370	531940
CBX3	1590100	1821200	1515000	482500	1909000	1593700	3051100	1400900
STX5	278900	127910			108390	121510	11222	104300
PSMD2	2644700	3199500	2541300	2653600	2469500	3107400	2521400	2488900
DDX10					72639	45416	31752	20764
DNAJC3	15000	73012	118150	193690	113980		20538	22944
SELENBP1	1571000	999660	1602200	1500000	288260	971280	968670	1604800
NME3	67517							135070
SRSF9	899650	1358100	999740	1635600	816240	388940	1290800	1283200
SRSF5
TRIM28	7895900	6195600	8087000	8803800	7.9472e+06	4205600	7263200	12023000
G3BP1	4050800	2405900	3055200	2980600	3010900	2051900	3515700	5385800
KCNAB2	379930	290000	71335	151710	298900	255560	331150	263190
SKP2		129630		65625	159250	166410	134070	33384
PABPC4	477100	1684800	603500	1023900	504020	1369400	1023900	744640
ATM
IFIT5		52121
MTA1	243950	492980	349830	524320	277350	466080	248270
EIF3I	1405100	635880	1708400	2630100	2522800	1745300	2579900	2896500
PPP2R5C	257080	57862	200140	247340	281940	135860	369960	93598
CTBP1	192780	37143	422000	143720	26067	223380	74205	180190
PDE3B
TARBP1
UBE2V1	632770		270740	432540		468240	676500	663510
MRPL49	507200	555140	368880	574430	536800	598570	478900	528300
DYNC1I2	2558200	582960	2058500	2770200	589470	571850	885340	922330
ORC2	16466	150980		159320			120930	48076
ILK	823730		509960	772490	571110	241010	473000	1094700
NNT	1700200	3611900	1530500	1251600	1364500	2550900	1035400	182840
SNTB2	180080			14225
XRCC4	264520	240490	25126	347330		158430	59333	219550
PPIG	161110			39792	100890			98950
TCOF1	577050	1334500	725230	921570	431550	587490	970940	856180
TCOF1.1	182620	283620		8319.1	77859	155870	18835	3845.4
SF3B2	1856200	3017500	2309000	2628000	4011800	4225400	2535300	1246300
OS9				52258				18548
GOLGA4				188580
PDAP1	553540	1883800	518650	309520	888970	1119200	1083100	1002900
ADAM9	44926	682010	90800	346740	691060	712460	596300	63552
TMED1	160200		56072	162240				72796
FKBP5	155550	366340	46983	61008	168580	403510	102160	27592
MYO9B							30895
TCIRG1	13055	48165	20644
PICALM	728040	628770	924860	760070	604900	780490	786230	37325
SQSTM1	1104200	853630	1195000	1597600	3640600	4263200	2628900	3075000
MTX1		224060		664730	146900	228500	197880	198960
NAB1
TUBB3	1014800	938760	943780	749670	551180	862030	1054000	1178800
PRPF4B	139290	182210		102710	253820	249740	145660	141750
PIN1	263720	41256	559230	5064.1	421870	435500	422260	104570
EIF4EBP1	261970	66964	137500	109090				53830
HDAC1	582610	463750	155220	973160	294110	215230	420030	446000
CAMK2G	506420	374510	454120	441790	132220	161230	212960
CAMK2D		106550	180930	293550	303380	271340	271710	9050.2
DCTN2	1027800	772940	1040500	810600	1851900	1342700	2328700	1927200
NAE1	1061700	929220	740440	795000	823130	1471300	1264600	1055400
ITPK1		42369				31953	15943
SNW1	615890	1277700	669830	633450	1271100	1183100	867410	554990
IQGAP2		27101
STIM1			72351	124430
TRA2A	474970	182380	168510	493120				57300
SNX1	160170	204820	223300	252900	140140	191590	245070	636140
KRR1	534730	371850	278950	540530	425800	515420	408710	630430
PWP1	33377	55481	143350					60572
MTMR1
MTMR2	66631	57530	113970	680620	393880	46960	107290	56024
CUL1		158210	108680		236640	74830	113560	112640
CUL2				33809	248670	142810	284250	237550
CUL3	208700	75859	101610	229950	119890	189920	120460	89754
CUL4A	401750	735270	761610	474480	781600	674310	748310	426150
CUL4B		210670				66901
DYRK1A					42044
TSTA3	146830	111690	387130		134850		98091	451330
RAB31	162360	208880	158860	158590	214970	197250		191100
FHL1		11709			2555.3
FHL3				17160		248130		37649
RIN1	57638	84996	10675	81922		128070	69191
AAMP						100980
MOGS	1006100	1434000	864700	1084200	722180	736130	666320	690790
ALCAM	381850	23475	117310	139650	276370	28051		46184
THOC5		147710	112810	41456	369810	444120	213860	174360
ARFRP1	48138	143310	67489	22849				99801
SPTAN1	5028800	6.5226e+06	5721600	5920100	5324300	5284000	5191000	3696400
GNL2			56530	38713			28922	21770
DDX39B	1485000		1263800	223540	856510	454670	97207	575110
BLMH	571330	474140	557120	507960	369130	419380	361710	524270
EXOSC2	113400	177560			91540	37215	92664
KLF5		111080		18218	76636	67082
GTF2H3	24014		37294
BYSL
IDI1	1349100	337970	1227000	305640	1132100	1349200	1404100	1020900
CBFB	149710	81395		137390			166060
CDK13	4198.5	18547	45006	41644			19786
CKAP5	1188000	1207200	1187000	1636900	824800	159180	1093700	1020200
CIRBP	248920	198450	369050	171830	239350	775320	46494	59309
COTL1	1201400	479730	1023100	1073900	602900	318370	655710	1413700
COL9A3	85714	546380			1012600
HNRNPD	4037900	2695400	5483300	3883400	3192600	3777900	4326400	5086400
SCARB2	205680		43337	143710			42639
IL18			108890	131870
DAG1	160460			32515			71997
DSG2	161170	257700	75081	87182	104120		91728	143600
BOP1	585880	589640	429510	415760	172560	136790	331590	1064400
UBE4A	162880	40841	90294	99376	140320	182330
SEPT6		13343				9224.4	12575
URB2		3789.3	40112		50147		59275
DHX34
SAFB2	1900200	1543300	2076200	1482600	1572100	1963100	1639600	2007500
EIF3A	2834700	2153400	3053800	3157500	2258500	2616900	4160100	5312800
ARHGEF7	132030	177310	20277	48495	239340	265850	95153	8337.7
UBAP2L	1469500	2341600	1427000	1727000	1791300	2470200	1846000	863080
SCRIB	260560	362580	418790	811930	407520	154090	196570	88405
GIT2		95913	54027	72223			25332	10347
MLEC
TTLL12	2290100	1650300	2061800	2040700	2437200	2359800	2407800	3461000
POLA2	265050	253700	131760	360870	297540	222560	123420	165310
TFDP1
WRN
FHL2	486290	357080	141840	363840			164240	194160
CRMP1	94859	176940	376130	363530	644030	258680	213700	224820
DCTN1	790420	591110	1008300	813470	869030	534070	724780	165260
DYNC1H1	11069000	13975000	10169000	12350000	10765000	8865900	7.8865e+06	7.5952e+06
EIF2B1	64639	183020	34405	94155	269890	92510		152670
EIF4A2		345130	194790	269510	179550	148410		80443
ELOA						30155
MAP7	9670.2		90502			13194
CTTN	1858400	1351100	1834500	2428500	1576700	959010	2214900	2629200
FLOT2	604820	705260	323990	574580	314760	417420	275460	137840
RCN2	394820	268400	1021100	1011200	161250	177380	268170	399650
TRIM25	498080	322270	262540	187660	496550	444860	445730	554040
FKBP8	373530	306340	378600	374240			202690
FAM50A	155460	87706	94467	56541			41324	109740
FRG1	225150	98042		113940			55443	209800
GNA13			131630	163090				58264
GAMT					191230
GALE	434050	109830	242610	812590	717030	551530	599440	225870
PDE3A	2265200	3533700	2791600	3879900	4812300	4213200	4127700	1781100
CAPRIN1	1265400	539930	835350	604510	1418700	1248500	1260200	1106400
RBM39	2863700	3754200	2854600	2704800	3393000	3388300	2506700	3105900
FAT1
[truncated: 2,286 more rows]

## Sheet: Statistical analysis, RPL28
Gene name	Log2-fold change	t statistic	p value	adjusted p value
CDK6	4.57877	13.43	5.89072e-07	0.00166001
MDC1	3.18036	8.3439	2.44996e-05	0.0230133
OTUD6B	4.12745	12.4292	1.0484e-05	0.014772
DOHH	2.98964	8.68344	3.95112e-05	0.0278356
RBM27	5.14087	7.42044	0.000231343	0.130385
DNAAF5	1.83549	5.75619	0.000359216	0.163165
MLLT11	3.80412	6.08768	0.000405307	0.163165
SFXN1	2.11649	5.38086	0.000566548	0.199566
TYMS	2.87474	5.37933	0.000868156	0.236493
ALDH16A1	4.15712	5.8018	0.000927698	0.236493
ARHGEF2	-1.50215	-4.92399	0.00101293	0.236493
LAMC1	1.4983	4.88417	0.00106705	0.236493
MEMO1	3.79524	4.82556	0.00115251	0.236493
SH3KBP1	-1.6478	-4.71344	0.00133736	0.236493
TOR1AIP2	4.87671	4.8822	0.00154176	0.236493
ALPL	1.23409	4.61588	0.00152445	0.236493
LAMP1	1.06927	4.5952	0.00156764	0.236493
MCM6	-1.51138	-4.58882	0.00158122	0.236493
RAB1B	-1.60072	-4.52694	0.00171981	0.236493
ATP6V1C1	-3.10577	-5.81352	0.00166502	0.236493
CCAR2	-1.44455	-4.45741	0.00189135	0.236493
FAM50A	2.33119	5.01168	0.00203295	0.236493
TFB2M	1.8525	4.61221	0.00213718	0.236493
RALY	-1.39728	-4.37468	0.00211985	0.236493
KIF15	2.28712	4.5687	0.00225489	0.236493
TBC1D4	-1.62391	-4.32669	0.0022659	0.236493
ATP6V1E1	1.30224	4.29907	0.00235483	0.236996
NOP53	2.05089	4.4819	0.00251157	0.244055
CFAP36	2.68319	6.50472	0.00209932	0.236493
HK2	-1.46894	-4.17353	0.00280905	0.259072
CLPB	-1.72201	-4.29802	0.00316755	0.261878
USP10	-1.70389	-4.13121	0.00298269	0.259072
DRG1	-1.77847	-4.12672	0.00300178	0.259072
PDCD4	-1.49333	-4.11924	0.00303384	0.259072
KIF1B	3.19673	4.51448	0.00347561	0.261878
MLKL	2.0363	4.95738	0.00348657	0.261878
ARHGAP1	2.5864	4.05838	0.00330899	0.261878
ARFIP1	1.31512	4.41697	0.00387709	0.261878
GOSR2	-2.98152	-4.82401	0.00394368	0.261878
TROVE2	1.34327	4.00982	0.00354768	0.261878
SEC24B	2.16625	4.11909	0.00398927	0.261878
GOLGA2	-1.36065	-3.94624	0.00388838	0.261878
HINT1	1.24871	3.92738	0.00399601	0.261878
IFIT3	1.40566	4.06135	0.00430189	0.269394
STXBP1	-1.26278	-3.90088	0.0041527	0.265962
SETD3	-1.24818	-3.9814	0.00477959	0.284925
GLG1	-1.5008	-3.8449	0.00450564	0.27602
STXBP2	1.96808	4.45672	0.00560505	0.309706
CTSZ	4.77779	4.13102	0.00538571	0.303539
TRAP1	-1.3915	-3.79416	0.00485323	0.284925
PTRHD1	1.65854	4.39966	0.00592964	0.309723
PTPMT1	-1.77386	-4.02581	0.00609685	0.309723
MED29	3.40841	4.02082	0.00613307	0.309723
ANXA1	0.95213	3.72731	0.00535537	0.303539
DDX6	-1.56376	-3.66331	0.00588803	0.309723
RPL28	-1.40479	-3.74878	0.00652808	0.322739
TBL1XR1	-1.22355	-3.63352	0.0061549	0.309723
EXOSC9	-2.50319	-3.87217	0.00732952	0.3278
HMOX1	3.23118	3.67527	0.00721592	0.3278
CYB5R1	1.43838	3.79978	0.00800379	0.3278
PAK2	1.71512	3.56152	0.0068541	0.3278
NUFIP2	3.49196	3.77444	0.0082557	0.3278
B4GALT1	2.45081	3.53999	0.00707922	0.3278
CHD1	-3.73751	-3.99351	0.00897331	0.336266
PSME2	1.96336	3.61736	0.00781274	0.3278
BIN1	1.72645	3.52283	0.00726413	0.3278
PLOD1	-0.918999	-3.51485	0.00735191	0.3278
PTPN11	-1.36388	-3.6008	0.00799308	0.3278
NHLRC2	2.17796	4.3934	0.00960316	0.336266
CTPS1	-0.818894	-3.47025	0.00786342	0.3278
MCM7	-1.05578	-3.45947	0.00799259	0.3278
PAK4	3.16723	3.66236	0.00947998	0.336266
ANXA7	1.1318	3.44878	0.00812287	0.3278
VAPB	1.16499	3.43055	0.00835027	0.3278
MACF	-1.28174	-3.42858	0.0083753	0.3278
SARS	1.25436	3.40768	0.00864516	0.333727
ZC3H14	1.73998	3.59331	0.0103328	0.340249
PRMT1	-1.11605	-3.37693	0.00905887	0.336266
SEPT9	1.10372	3.37067	0.00914567	0.336266
CEPT1	-1.23784	-3.52981	0.0111918	0.340891
TFRC	-0.812922	-3.3479	0.00946876	0.336266
NCKAP1	1.45314	3.33526	0.00965312	0.336266
MICOS13	3.78954	3.32707	0.00977474	0.336266
CFL2	0.859721	3.32639	0.00978488	0.336266
PPME1	1.79885	3.38876	0.0107415	0.340249
EFEMP1	2.69805	3.36948	0.0110374	0.340891
DNAJA2	-1.68584	-3.28612	0.010407	0.340249
AK1	1.1216	3.27771	0.010542	0.340249
ZC3HAV1	-0.846845	-3.27242	0.0106279	0.340249
NDC1	1.46774	3.26556	0.0107403	0.340249
OGFR	0.917948	3.26522	0.010746	0.340249
PAWR	-1.6384	-3.32222	0.0118002	0.346385
PNN	-1.00649	-3.24356	0.0111096	0.340891
CRABP2	1.21928	3.23539	0.0112501	0.340891
MECP2	-1.04243	-3.37803	0.0135788	0.357618
SF3B1	-0.767928	-3.22747	0.011388	0.341399
PPIL3	-1.34887	-3.2685	0.0127363	0.347374
ANXA4	0.98316	3.21278	0.0116487	0.345536
TXNL1	-1.17618	-3.25719	0.0129433	0.347374
ATP2A2	-0.891471	-3.19647	0.0119453	0.347028
BZW1	1.28834	3.18589	0.0121419	0.347374
NLN	-1.37455	-3.23646	0.0133318	0.354426
YME1L1	1.39837	3.17375	0.0123717	0.347374
MX1	1.07311	3.1704	0.0124359	0.347374
PLIN3	1.44679	3.16602	0.0125204	0.347374
CEP170	-1.86327	-3.15872	0.0126626	0.347374
KYNU	0.785682	3.14847	0.0128649	0.347374
SARNP	-2.16891	-3.36058	0.0179898	0.389964
GNA11	-3.8499	-3.22053	0.0166555	0.387895
KCTD12	-1.7435	-3.13986	0.0153138	0.380765
IFIT1	1.31457	3.09081	0.0140681	0.365443
ACSL4	1.73948	3.08775	0.0141353	0.365443
ZFC3H1	1.64306	3.19271	0.017274	0.389305
STAG2	-2.96564	-3.17653	0.0176449	0.389305
MINPP1	-1.81866	-3.29997	0.0192922	0.397806
SNX17	1.15843	3.29784	0.0193398	0.397806
CDC5L	-0.759825	-3.06308	0.014688	0.376279
MIF	1.01251	3.04689	0.0150629	0.380765
SAMHD1	0.865597	3.03621	0.0153158	0.380765
AP3D1	-1.53833	-3.24478	0.0205703	0.398235
POLE4	1.65208	3.44306	0.0227356	0.398235
NOP9	1.13839	3.02116	0.0156795	0.380765
OPA1	1.4163	3.0175	0.0157694	0.380765
PRPS2	0.907469	3.01177	0.0159108	0.380765
PLOD3	-1.164	-3.01169	0.0159128	0.380765
CORO7	-1.99896	-3.40778	0.0235364	0.398235
CEP97	2.55884	3.4072	0.0235499	0.398235
ETFDH	1.72375	3.01044	0.015944	0.380765
LRWD1	-1.07447	-2.99886	0.016235	0.381998
CKAP5	-0.724522	-2.9976	0.0162668	0.381998
PLBD2	1.92107	3.03008	0.017951	0.389964
ATXN2L	-0.947323	-2.97408	0.016876	0.389305
POLR2E	-1.38704	-3.00569	0.0185997	0.394089
SUMF1	1.80261	3.14104	0.0232362	0.398235
IQGAP1	0.824718	2.95989	0.0172551	0.389305
GRIPAP1	1.43857	2.95422	0.0174089	0.389305
BSDC1	3.21539	3.1252	0.023676	0.398235
PDIA4	-0.876675	-2.9476	0.0175902	0.389305
ANKFY1	-1.95567	-3.03338	0.0213288	0.398235
LIMCH1	-2.16708	-2.94424	0.0176831	0.389305
DPYSL2	-0.656454	-2.92577	0.0182026	0.391563
POLR3A	-1.71672	-3.24555	0.0276686	0.42375
SEC24D	0.799216	2.91375	0.0185491	0.394089
TPRKB	1.84985	2.9398	0.0204781	0.398235
NCAPD3	1.37106	3.06946	0.0252991	0.409844
DENR	3.80271	2.98784	0.0226684	0.398235
DHFR	1.87012	2.93185	0.0207176	0.398235
CTSB	1.31556	2.89816	0.0190086	0.397806
SAR1A	0.930878	2.8944	0.0191212	0.397806
MICU1	-1.5869	-2.99902	0.0275289	0.42375
ATP6V1A	0.974289	2.85683	0.0202848	0.398235
DKC1	-0.677661	-2.85482	0.0203489	0.398235
ACAA1	-1.04986	-2.8541	0.0203719	0.398235
TNFAIP8	1.53038	2.87731	0.0224441	0.398235
CPNE2	-1.13901	-2.84543	0.0206517	0.398235
BRD3	-2.15588	-2.84384	0.0207036	0.398235
BZW2	-1.2218	-2.84064	0.0208082	0.398235
PDHB	-0.818607	-2.84013	0.020825	0.398235
IMPA1	1.98336	2.97616	0.0282985	0.42425
YKT6	1.66981	2.97077	0.0284836	0.424693
GBF1	1.78829	2.83266	0.0210712	0.398235
TIPRL	2.11423	2.8277	0.0212365	0.398235
TIMM44	-0.707466	-2.82277	0.0214023	0.398235
AK3	1.51881	2.86019	0.0269279	0.42375
CCNB1	-0.774396	-2.8107	0.0218135	0.398235
GNL3L	-1.96238	-2.92826	0.0299896	0.429603
HYPK	1.28007	2.82247	0.0243325	0.400989
MAP1S	-1.27752	-2.84346	0.0275467	0.42375
CHUK	2.54232	3.03246	0.0344399	0.451403
RPLP1	-0.956034	-2.79036	0.0225245	0.398235
RFC2	1.03306	2.78882	0.0225795	0.398235
SOD1	0.724907	2.78582	0.0226865	0.398235
PPP2R5D	-1.51387	-2.82354	0.0283034	0.42425
GYS1	1.61885	2.79832	0.0252163	0.409844
DCAF7	-1.56266	-2.7784	0.022954	0.398235
HIST2H2AC	4.51533	2.88933	0.031446	0.436526
RPL32	-0.92338	-2.7751	0.0230739	0.398235
MRPL10	2.70754	2.77427	0.0231042	0.398235
ISG15	1.06213	2.77263	0.0231641	0.398235
ADAR	-0.634925	-2.76906	0.023295	0.398235
AHCTF1	-0.87689	-2.75704	0.0237415	0.398235
TOP1	-0.868775	-2.74856	0.024062	0.400989
DUSP12	2.36988	2.74434	0.0242228	0.400989
NUBP1	2.12972	2.79648	0.029367	0.428789
PSMG4	2.95643	2.79182	0.0295543	0.4293
VTA1	-1.38974	-2.71668	0.0253062	0.409844
C7orf50	-0.971352	-2.72856	0.0279613	0.42425
RNPS1	-1.85258	-2.72532	0.0280961	0.42425
UAP1L1	1.96306	2.79625	0.0352534	0.453626
INF2	-1.41924	-2.70197	0.0259024	0.417103
KRI1	-2.10005	-2.78672	0.0356708	0.454843
MCAT	2.32128	2.73789	0.0318181	0.438085
EPPK1	-0.8298	-2.69209	0.0263108	0.421272
HSPG2	-1.56653	-2.85918	0.0413757	0.460707
NPLOC4	1.61816	2.67346	0.027099	0.42375
TBC1D2	1.1828	2.67305	0.0271165	0.42375
MCM2	-1.29812	-2.66956	0.0272667	0.42375
ADK	1.17641	2.66248	0.0275746	0.42375
RBM14	-1.17605	-2.72613	0.0384548	0.458747
ABHD14B	1.70056	2.7208	0.0387105	0.458747
RSRC2	-1.6947	-2.63429	0.0288349	0.427662
XAB2	-1.31616	-2.69875	0.0397898	0.460707
NOP2	-0.688414	-2.63031	0.0290178	0.427662
PPAN	0.776265	2.6277	0.0291381	0.427662
NDUFAF2	2.57249	2.67385	0.0410475	0.460707
ITGA2	1.75847	2.60946	0.0299939	0.429603
RPL23	-0.625322	-2.60753	0.0300859	0.429603
AKR7A2	-0.830021	-2.60546	0.030185	0.429603
EXOSC8	-0.969321	-2.65945	0.0417946	0.460707
NME2	0.942261	2.60146	0.0303775	0.430169
ATP5PF	-1.37651	-2.59772	0.0386065	0.458747
DDX46	0.900065	2.58735	0.0310655	0.436526
HMGB3	-0.920581	-2.58279	0.0312916	0.436526
SDHA	-0.726827	-2.58252	0.0313049	0.436526
HTRA3	1.4273	2.69209	0.0496125	0.492346
ALDOA	0.590837	2.5702	0.0319235	0.438085
SACM1L	-1.80579	-2.57344	0.0352339	0.453626
VARS	-0.800273	-2.56821	0.0320247	0.438085
MCM5	-0.611627	-2.56417	0.0322307	0.438774
DFFA	1.08732	2.55936	0.0324781	0.440016
CSNK2A2	1.87242	2.55573	0.0326659	0.440442
PCYOX1	1.80643	2.55822	0.0360457	0.457553
GTF2B	1.14378	2.57263	0.0399747	0.460707
CD109	-1.95059	-2.5476	0.0413905	0.460707
C12orf57	1.19738	2.54324	0.0333209	0.447135
CTBP2	1.43024	2.54135	0.0369683	0.458328
NIFK	2.06825	2.53642	0.0336842	0.449867
AGO2	1.54949	2.53373	0.0373929	0.458328
CYB5R3	0.652908	2.52988	0.0340359	0.451403
DPP3	-0.785289	-2.52515	0.0342929	0.451403
ARPC5L	0.750718	2.5246	0.0343228	0.451403
PPP2R1B	0.687831	2.51848	0.0346587	0.451625
TARDBP	-1.16584	-2.51633	0.0347774	0.451625
NFS1	-1.42706	-2.59708	0.0551176	0.494649
TBCA	0.802352	2.51004	0.0387444	0.458747
ILF2	-0.708299	-2.50456	0.0354347	0.453886
SRSF10	-0.762421	-2.48683	0.0364482	0.457685
NAMPT	0.759921	2.48598	0.0364972	0.457685
CAST	-0.853278	-2.48519	0.0365433	0.457685
RPS16	-1.76709	-2.4769	0.0370286	0.458328
GOLGB1	1.79644	2.47221	0.0373054	0.458328
PDXDC1	1.26613	2.47049	0.0374079	0.458328
DDX56	1.01433	2.46542	0.0377109	0.458747
ASF1B	2.34047	2.48044	0.052421	0.494649
SMC1A	-1.21241	-2.45248	0.0384954	0.458747
SERPINB5	1.22616	2.45208	0.0385196	0.458747
SRGAP2	1.29127	2.45042	0.0386214	0.458747
ECHS1	-0.598576	-2.44383	0.0390288	0.460016
PAXX	1.11321	2.44143	0.0391781	0.460016
PGM3	1.99046	2.44954	0.0545339	0.494649
LIG1	1.56821	2.49012	0.0621544	0.508629
ZMPSTE24	-1.64218	-2.44817	0.0546297	0.494649
RAD50	0.784543	2.43525	0.0395653	0.460707
CNTNAP1	-1.18503	-2.41537	0.0497937	0.492346
LTN1	1.57726	2.42927	0.0437417	0.473825
SPCS2	2.28649	2.44271	0.055013	0.494649
UPF1	0.551845	2.42744	0.0400601	0.460707
SLC25A17	-3.3364	-2.42977	0.0559334	0.494649
HAUS8	2.99505	2.46667	0.0638277	0.515377
SRM	0.825597	2.42021	0.0405239	0.460707
GTPBP1	-1.3179	-2.41898	0.0406033	0.460707
NUP153	0.95828	2.41892	0.0406069	0.460707
ENAH	1.66512	2.41679	0.0407452	0.460707
DDI2	0.974262	2.42059	0.0565962	0.496848
NXF1	-1.25901	-2.41219	0.0410442	0.460707
TNS3	-1.74548	-2.41178	0.0410711	0.460707
FDFT1	1.09682	2.41047	0.057337	0.49774
XPNPEP3	3.6823	2.40955	0.0574044	0.49774
EIF2B5	-0.660828	-2.40126	0.0417643	0.460707
EEF1B2	-0.757184	-2.39993	0.0418527	0.460707
CARM1	-0.711394	-2.39282	0.0423292	0.464138
NEDD8	0.975074	2.38827	0.0517255	0.494649
RBBP7	-0.952907	-2.3745	0.0435815	0.473825
GNAI1	-1.08001	-2.36479	0.0482	0.49135
VBP1	2.80755	2.37221	0.0437409	0.473825
RDX	0.605838	2.37014	0.0438851	0.473825
DHX33	2.18842	2.36208	0.0610234	0.508629
SUN2	-0.696007	-2.36076	0.0445453	0.479117
DDX17	-0.690287	-2.35551	0.044919	0.480562
ALYREF	0.705674	2.35311	0.0450909	0.480562
CAMK2G	-1.42903	-2.35171	0.0451913	0.480562
PSMC5	-0.544378	-2.34514	0.0456658	0.482985
POLRMT	-1.2901	-2.34288	0.045831	0.482985
TTC1	0.659598	2.34147	0.0459333	0.482985
MRPL11	-0.637375	-2.3358	0.0463502	0.485557
RAP2B	2.24221	2.33863	0.0739019	0.530687
LSM2	-0.835012	-2.33117	0.0466927	0.486677
PSMA2	0.941681	2.32969	0.0468025	0.486677
SNX2	0.990454	2.29106	0.0593178	0.508078
SYF2	-2.56808	-2.33081	0.0745719	0.530687
FANCI	1.26486	2.32524	0.0471353	0.488335
GIGYF2	0.964681	2.3139	0.0520419	0.494649
MCM3AP	-2.26799	-2.28488	0.0598377	0.508629
MED24	2.80421	2.30971	0.0523723	0.494649
SNRPB2	0.608044	2.32094	0.0474585	0.489883
GNB4	1.17931	2.30811	0.0524987	0.494649
PRDX4	-0.743093	-2.31674	0.0477768	0.489949
S100A6	1.74414	2.31627	0.0478127	0.489949
ALDH9A1	-0.911113	-2.30333	0.0528783	0.494649
SHC1	-0.869408	-2.29973	0.0531664	0.494649
HIP1	-2.25865	-2.30726	0.0485033	0.49135
ITGB1	1.62965	2.30679	0.0485395	0.49135
RPS14	-1.04737	-2.3054	0.0486467	0.49135
FKBP8	-1.07651	-2.29225	0.0537694	0.494649
COPG2	-1.29943	-2.29505	0.0777225	0.530687
SEC31A	0.765432	2.29912	0.0491347	0.492346
PITPNB	1.36197	2.28563	0.0543091	0.494649
ADNP	-0.846571	-2.29821	0.0492065	0.492346
SERBP1	-1.40269	-2.29305	0.0496117	0.492346
PPIF	-0.621329	-2.29178	0.0497116	0.492346
GATAD2A	-1.28474	-2.27237	0.0554059	0.494649
PYM1	-1.42307	-2.2835	0.0503704	0.494649
GDI1	-1.28637	-2.28195	0.0504955	0.494649
SLC1A1	1.28522	2.25912	0.0810375	0.530687
VAT1	1.15482	2.27522	0.0510383	0.494649
RAN	0.523444	2.27067	0.0514092	0.494649
EIF3H	0.892573	2.26531	0.0518487	0.494649
MAD1L1	0.994014	2.22361	0.0730344	0.530687
SCP2	-0.975794	-2.25477	0.052725	0.494649
PDE12	1.13401	2.25417	0.0527755	0.494649
CHCHD4	3.24197	2.2287	0.0839658	0.530687
CDKN2A	0.753395	2.25184	0.0529712	0.494649
CUL4A	0.745207	2.24883	0.0532247	0.494649
PSMD10	1.15798	2.24716	0.0533665	0.494649
MRPS28	-0.964215	-2.21934	0.0848896	0.530687
MYO1E	-0.88762	-2.24406	0.0536301	0.494649
PRKACA	1.43957	2.24154	0.0538454	0.494649
MYOF	-0.55108	-2.23784	0.0541628	0.494649
BAIAP2L1	1.41227	2.20358	0.0864716	0.530687
NUDCD1	1.82692	2.23445	0.0544555	0.494649
	1.47413	2.19138	0.0761738	0.530687
ARPC3	-0.657722	-2.23147	0.0547135	0.494649
EPB41L2	-0.778455	-2.22539	0.0552445	0.494649
GCAT	-0.761672	-2.20121	0.0673556	0.530126
S100A10	0.900016	2.2222	0.055525	0.494649
BUB1B	1.44427	2.20214	0.0615995	0.508629
APOBEC3A	1.59651	2.17389	0.0779365	0.530687
CORO1C	-0.870488	-2.2172	0.0559676	0.494649
RAB2A	-1.15683	-2.21677	0.0560063	0.494649
CBX5	-0.645862	-2.21493	0.0561702	0.494649
LAMTOR1	-1.48585	-2.16323	0.0790318	0.530687
CSE1L	0.556779	2.20495	0.0570671	0.49774
UBA3	0.940265	2.20313	0.0572324	0.49774
TTC4	-1.15046	-2.16915	0.0704862	0.530687
ERC1	1.38076	2.17475	0.0641983	0.516888
GOLGA3	0.743897	2.16521	0.0708816	0.530687
HNRNPUL1	-0.625214	-2.19084	0.0583593	0.504468
ACTR2	-0.60931	-2.18771	0.0586501	0.505431
DPF2	-0.837927	-2.13531	0.0819775	0.530687
UBE2G2	2.95443	2.13295	0.0822307	0.530687
IDI1	1.20014	2.18344	0.0590494	0.507321
CCDC58	0.864625	2.17753	0.0596058	0.508629
STRN4	-0.919884	-2.11989	0.075588	0.530687
ACSF3	2.08493	2.12158	0.0952363	0.544329
CKB	0.785684	2.16732	0.0605782	0.508629
ATIC	-0.486989	-2.16606	0.0607001	0.508629
DPM1	-0.694133	-2.16331	0.0609652	0.508629
PUM1	-0.908223	-2.14139	0.0675124	0.530126
RRP1B	-0.756783	-2.15967	0.061318	0.508629
XPO5	0.575912	2.15941	0.0613429	0.508629
CSRP1	0.871724	2.15923	0.0613606	0.508629
PSAT1	0.879242	2.15881	0.0614015	0.508629
EPS15L1	1.5376	2.15609	0.061667	0.508629
HCCS	1.59643	2.09459	0.0983291	0.549998
GCSH	-2.44506	-2.1546	0.0618131	0.508629
PAFAH1B1	2.47313	2.08926	0.0989528	0.549998
PUF60	-0.558152	-2.14793	0.0624699	0.508629
MRPS17	-1.04615	-2.12688	0.0690057	0.530687
XPOT	-0.746171	-2.14761	0.0625012	0.508629
ACAT2	0.573014	2.14688	0.062574	0.508629
SLC1A5	-0.705138	-2.1463	0.0626311	0.508629
RBM15B	-1.26496	-2.08247	0.0878697	0.530687
NIPSNAP1	-1.63989	-2.08239	0.0878791	0.530687
DSTN	0.842643	2.13871	0.0633891	0.513306
UBE2E1	-1.25644	-2.06317	0.0901294	0.532514
SURF1	-0.774042	-2.08991	0.078875	0.530687
SEC61G	-1.01019	-2.05263	0.103356	0.55091
AMPD2	-0.713984	-2.05766	0.082572	0.530687
ACOT8	-0.907688	-2.0515	0.091526	0.534938
USP14	1.26649	2.11634	0.0656748	0.527269
OGA	2.55955	2.09337	0.0725829	0.530687
PCMT1	-0.958761	-2.10904	0.0664379	0.530126
SMPD4	2.43902	2.08533	0.0734671	0.530687
SUB1	-3.5077	-2.08524	0.0734777	0.530687
ERO1A	-0.80859	-2.1072	0.0666318	0.530126
PPP2R2A	0.678297	2.10509	0.0668552	0.530126
KDM3B	0.67092	2.07939	0.0741285	0.530687
SEPT11	1.36842	2.10135	0.0672515	0.530126
PLEKHO2	2.65514	2.02077	0.107358	0.559213
CSTB	0.495343	2.09875	0.0675295	0.530126
RBM26	-1.35529	-2.07227	0.0749285	0.530687
HERC5	1.55434	2.06928	0.0752661	0.530687
PRKAR2A	-0.569556	-2.09247	0.0682026	0.530126
FLOT2	-1.32092	-2.09205	0.0682481	0.530126
ELAVL1	-0.789603	-2.09187	0.0682679	0.530126
NDUFA5	0.945353	2.09076	0.0683874	0.530126
RPS12	0.919456	2.09023	0.0684452	0.530126
NUDT21	-0.585367	-2.08994	0.0684761	0.530126
ERH	0.584086	2.08738	0.0687543	0.530687
KTI12	-1.26864	-1.99928	0.110151	0.564236
FH	0.666068	2.08393	0.0691298	0.530687
PCF11	0.851396	2.04305	0.0843044	0.530687
TNPO3	-0.585384	-2.08084	0.0694686	0.530687
EDIL3	-0.91043	-2.03656	0.0850853	0.530687
DDX58	1.88611	2.07073	0.0705881	0.530687
EIF4G3	0.784486	2.02715	0.0862301	0.530687
TMEM14C	1.30988	1.99525	0.0902295	0.532514
PRPF6	2.00312	2.01891	0.0872459	0.530687
TMEM126A	0.967887	2.06121	0.0716567	0.530687
PAFAH1B3	2.31416	2.01706	0.0874756	0.530687
MSTO1	2.11713	1.98083	0.100471	0.55091
SAP18	1.9414	2.03232	0.079576	0.530687
PSMD3	-0.519965	-2.057	0.0721349	0.530687
ENG	-1.146	-2.05527	0.0723328	0.530687
RBFOX2	-1.16741	-2.05478	0.0723879	0.530687
RFC4	-2.32756	-1.98113	0.0920583	0.535259
LEMD3	1.06717	2.05302	0.0725894	0.530687
NDUFS3	-1.01997	-2.05205	0.0727015	0.530687
THOC5	1.33084	2.02586	0.0803537	0.530687
UBA6	0.821923	2.05166	0.0727457	0.530687
NT5E	1.42576	2.02524	0.0804289	0.530687
GLRX5	1.88647	2.02336	0.0806563	0.530687
BOP1	-0.609712	-2.0491	0.0730406	0.530687
NUDCD3	1.68853	2.0049	0.0890004	0.530962
RPL6	-0.559138	-2.04823	0.0731408	0.530687
IGFBP7	-0.919246	-1.96753	0.102253	0.55091
SF3B3	-1.02262	-2.04724	0.0732547	0.530687
APOO	2.49829	1.97309	0.0931162	0.538441
TNKS1BP1	0.949019	2.04324	0.0737194	0.530687
SCFD1	-0.629335	-2.04169	0.0738992	0.530687
EIF3K	-1.11138	-2.01467	0.0817188	0.530687
AHCY	-0.583379	-2.03611	0.0745522	0.530687
CAND1	0.555956	2.03496	0.0746883	0.530687
LPL	-1.73764	-2.03382	0.074823	0.530687
PNPO	2.29979	2.03128	0.0751225	0.530687
ITGA5	0.485882	2.03105	0.0751494	0.530687
ANAPC1	0.669694	2.00326	0.0831333	0.530687
FOXK1	-1.77104	-2.03004	0.0752701	0.530687
DDX24	0.761748	2.02782	0.0755343	0.530687
NUDCD2	-0.596228	-1.99898	0.0836697	0.530687
IGF2BP1	-2.47337	-2.02588	0.0757655	0.530687
MTAP	0.609702	2.0235	0.0760498	0.530687
JPT2	1.10127	2.02173	0.0762625	0.530687
PSMC3	-0.468645	-2.01495	0.0770819	0.530687
PPT1	0.958426	2.01039	0.0776376	0.530687
SLC25A24	1.06026	2.00731	0.0780147	0.530687
ARL8A	0.882679	1.97822	0.0863236	0.530687
RSU1	2.44264	1.97571	0.0866494	0.530687
GTF2I	-0.743639	-1.99862	0.0790896	0.530687
NTPCR	-0.837812	-1.94691	0.096646	0.545788
SSRP1	0.529794	1.99611	0.0794021	0.530687
FADS1	1.77314	1.96583	0.0879456	0.530687
IFI30	1.79598	1.91365	0.101321	0.55091
IMMT	-0.518403	-1.9936	0.079717	0.530687
PIK3C3	1.39506	1.99348	0.0797312	0.530687
FAM114A1	0.59818	1.99258	0.0798441	0.530687
TXNDC9	0.561862	1.99049	0.0801075	0.530687
H1FX	-0.816346	-1.98482	0.0808255	0.530687
ANP32E	0.602438	1.98389	0.0809436	0.530687
GON7	-1.69862	-1.98381	0.0809529	0.530687
ATP2B4	-0.669036	-1.93239	0.0986598	0.549998
HEATR1	-1.47548	-1.98213	0.0811682	0.530687
CLIC1	-0.721281	-1.98186	0.0812021	0.530687
SEC61A1	1.25627	1.97955	0.0814969	0.530687
UGGT2	2.70502	1.86003	0.130239	0.587797
EGFR	-0.513257	-1.97727	0.0817907	0.530687
SON	1.22747	1.97686	0.0818433	0.530687
FAHD1	1.0407	1.94665	0.0905161	0.532514
GSR	0.828471	1.97529	0.0820451	0.530687
TCEA1	0.701949	1.97326	0.0823069	0.530687
SEPT8	1.18269	1.91859	0.100613	0.55091
NFIC	-1.25547	-1.88735	0.105177	0.55091
CD97	1.06562	1.96972	0.0827663	0.530687
HSPA4L	-0.510975	-1.96825	0.0829572	0.530687
MANF	0.668838	1.96771	0.083028	0.530687
PLCB3	-0.778633	-1.96428	0.0834766	0.530687
WDR12	0.638926	1.96397	0.0835175	0.530687
TUBB3	-0.690758	-1.96263	0.083693	0.530687
URB2	2.24869	1.86517	0.117095	0.574211
HMGCS1	1.74431	1.95837	0.0842544	0.530687
NELFCD	-1.41403	-1.92687	0.0932432	0.538441
SECISBP2L	0.80769	1.83076	0.134936	0.588401
GORASP2	-0.543678	-1.95498	0.0847052	0.530687
UBAP1	-0.824527	-1.89908	0.103439	0.55091
MDN1	-2.06258	-1.8663	0.108367	0.561472
RPL5	0.547115	1.95061	0.0852873	0.530687
USP15	1.02105	1.91938	0.0942959	0.543407
ACAA2	0.621776	1.94305	0.0863053	0.530687
SRSF7	-0.810345	-1.94252	0.0863772	0.530687
NOL11	-0.860088	-1.90979	0.0956615	0.544329
PRPSAP1	0.678238	1.90877	0.0958081	0.544329
SEC22B	0.760057	1.93998	0.086722	0.530687
HACD3	-1.02956	-1.939	0.0868546	0.530687
NAPA	-0.543927	-1.93783	0.0870142	0.530687
PCBP2	-1.32036	-1.8353	0.121824	0.576009
PIN1	2.8643	1.90517	0.0963263	0.545075
LGALS1	-0.876235	-1.93582	0.0872886	0.530687
FKBP3	1.90945	1.93202	0.0878109	0.530687
COMMD4	-1.38529	-1.84334	0.111955	0.564988
NCOA5	-0.752288	-1.89944	0.0971574	0.5465
THUMPD1	-2.08312	-1.89929	0.0971782	0.5465
HSPA8	0.716758	1.92882	0.088252	0.530962
MRPS14	-1.11912	-1.82376	0.123703	0.579793
HEATR3	1.26199	1.92681	0.0885303	0.530962
IGF2R	-1.11784	-1.92397	0.088925	0.530962
TYMP	1.38868	1.78687	0.142316	0.596814
RGPD4	1.07036	1.86615	0.108389	0.561472
PPP1R10	1.72133	1.92256	0.089121	0.530962
GOT2	-0.565671	-1.92129	0.0892991	0.530962
BOLA2	0.543079	1.92121	0.0893102	0.530962
HADHA	0.585556	1.91644	0.0899794	0.532514
HIST2H2AB	1.093	1.77592	0.144221	0.598582
PPP6R3	0.620426	1.91334	0.0904172	0.532514
WDR4	-0.808159	-1.77384	0.144588	0.598582
RAVER1	2.37976	1.9101	0.0908766	0.533522
TOMM40	0.615086	1.90652	0.091387	0.534938
MBNL1	2.41878	1.79845	0.127928	0.585555
TOR1AIP1	1.20116	1.76332	0.146449	0.598582
FUBP3	-0.468744	-1.90442	0.0916874	0.534938
C9orf78	-1.27514	-1.84258	0.112075	0.564988
NSFL1C	1.95448	1.9014	0.0921223	0.535259
SLMAP	1.93089	1.79034	0.129311	0.585555
PSMB5	1.4009	1.86535	0.102243	0.55091
ARID1A	-1.24907	-1.89587	0.0929218	0.538441
FLYWCH2	-0.596668	-1.86172	0.1028	0.55091
RAB9A	1.06859	1.85857	0.103285	0.55091
SLC39A14	-1.11186	-1.77908	0.131258	0.587821
SLC44A1	-0.709119	-1.79343	0.12016	0.575695
RFC1	1.57336	1.88338	0.094753	0.544329
SEPT10	2.66137	1.84734	0.105033	0.55091
NUBP2	1.4994	1.87967	0.095303	0.544329
COPA	0.494975	1.87681	0.0957284	0.544329
FAM98B	0.808438	1.8767	0.095746	0.544329
SEPT2	0.497287	1.8745	0.0960746	0.544745
PSMD12	0.561882	1.86602	0.0973538	0.5465
SAP30BP	0.702636	1.80007	0.119035	0.575617
OSBPL3	1.51169	1.79604	0.119717	0.575617
ZNF593	1.88529	1.82283	0.108946	0.563321
SRSF9	-1.20066	-1.85635	0.0988318	0.549998
FNDC3A	0.783842	1.85602	0.0988829	0.549998
CMPK1	0.437673	1.85279	0.099382	0.55091
ARAP1	-0.973933	-1.81165	0.110779	0.564236
RCC1	0.606206	1.84725	0.100242	0.55091
ATL2	1.26599	1.81053	0.110964	0.564236
GOLPH3	-1.09608	-1.84551	0.100515	0.55091
HSP90AB2P	-0.809485	-1.84478	0.100629	0.55091
GPX1	-0.660754	-1.8429	0.100923	0.55091
AP3B1	-0.633792	-1.84135	0.101167	0.55091
TXNDC15	-0.680354	-1.72172	0.141635	0.596814
RPL21	0.477142	1.83885	0.101562	0.55091
BTF3L4	0.883647	1.83704	0.101848	0.55091
SMC3	-0.436892	-1.83295	0.102497	0.55091
SMCHD1	0.521055	1.82928	0.103083	0.55091
PSMD14	0.914567	1.82909	0.103114	0.55091
TMPO	-1.35949	-1.82661	0.103513	0.55091
TF	-0.817716	-1.82569	0.103661	0.55091
ANKLE2	0.839549	1.66047	0.166009	0.610722
INPP1	0.97967	1.75772	0.126387	0.584824
ADSL	-0.709571	-1.82443	0.103864	0.55091
CCDC12	-1.32868	-1.72281	0.132776	0.587821
NUP54	0.775404	1.8219	0.104273	0.55091
CAT	0.925942	1.82148	0.104341	0.55091
PPP1R12A	1.08919	1.75233	0.127355	0.585458
CYP51A1	1.17231	1.78278	0.115644	0.569729
KCNAB2	0.94838	1.81945	0.10467	0.55091
GARS	0.501043	1.81934	0.104687	0.55091
ATP6V0D1	1.71907	1.81759	0.104972	0.55091
DDAH1	-0.611312	-1.81666	0.105125	0.55091
SLC25A13	-0.59839	-1.81315	0.105698	0.552581
RFC5	0.694237	1.81199	0.105888	0.552581
MCCC1	0.835287	1.77364	0.117226	0.574211
SP100	-1.2088	-1.70836	0.135512	0.588401
CD99L2	-1.30718	-1.7717	0.117566	0.574211
MESD	-0.630925	-1.70463	0.136226	0.588565
ARHGEF1	1.08237	1.73465	0.130575	0.587797
ANAPC2	1.87759	1.67424	0.15084	0.598582
DPY30	-0.850914	-1.76275	0.119138	0.575617
HNRNPUL2	-0.616145	-1.7996	0.107944	0.56123
EFHD2	-1.60456	-1.72558	0.132259	0.587821
NIPSNAP2	-0.612828	-1.75574	0.120385	0.575695
ME1	0.785077	1.79221	0.109187	0.563321
UBXN4	0.716699	1.6641	0.152879	0.598582
TRIM25	0.805188	1.79127	0.109346	0.563321
DNAJC3	-2.43231	-1.75081	0.12127	0.576009
RNPEP	-0.775984	-1.78855	0.109807	0.564236
RBM34	1.33625	1.78492	0.110426	0.564236
SPTBN2	-0.812562	-1.78377	0.110623	0.564236
EIF3A	0.422455	1.78321	0.110718	0.564236
ARFGAP2	1.14862	1.65344	0.155054	0.598582
UQCR11	2.08719	1.60466	0.177727	0.623103
AIMP2	-1.03039	-1.78084	0.111125	0.564236
SIN3A	1.15682	1.74148	0.12296	0.579793
SRP9	1.21287	1.77936	0.111379	0.564508
NUP43	0.625111	1.73983	0.12326	0.579793
SUCLG1	0.74012	1.77775	0.111657	0.564902
GTF3C2	-0.71032	-1.70381	0.136385	0.588565
SEC23A	0.507325	1.77302	0.112477	0.566
BLVRA	-0.874513	-1.66413	0.144224	0.598582
CLASP2	-0.527134	-1.73098	0.124888	0.582672
RFX1	-0.789188	-1.76964	0.113065	0.567163
AFAP1	0.837041	1.63749	0.158363	0.601854
HIGD2A	1.72625	1.69722	0.137657	0.591326
DBI	0.973011	1.76917	0.113148	0.567163
RBM19	-0.914183	-1.63692	0.158484	0.601854
RPS15A	0.533199	1.76793	0.113365	0.567163
PRRC2C	2.64634	1.76708	0.113513	0.567163
DEK	-1.4285	-1.65835	0.1454	0.598582
CCT4	-0.398277	-1.76504	0.113873	0.567729
SNX1	-0.624069	-1.76327	0.114184	0.567729
COPG1	0.43547	1.76263	0.114297	0.567729
MADD	-0.892277	-1.68877	0.139306	0.593615
UBAP2L	0.606508	1.76086	0.114609	0.567729
ADAM9	1.42729	1.76072	0.114634	0.567729
EHD4	0.962971	1.62543	0.160914	0.604743
DNAJB12	1.06107	1.62463	0.161083	0.604743
ME2	0.645715	1.75744	0.115215	0.569064
EIF4G2	-0.41264	-1.75693	0.115307	0.569064
OXSR1	1.61471	1.71478	0.127919	0.585555
PMS2	-0.599314	-1.61557	0.163026	0.605452
COMMD2	1.2935	1.56525	0.186503	0.632449
PPP1R8	-0.633768	-1.70672	0.129454	0.585555
SLC3A2	-0.50708	-1.74691	0.117102	0.574211
UBE2L3	0.911598	1.74379	0.117667	0.574211
RSF1	-3.06479	-1.63292	0.15069	0.598582
PRPF31	0.690668	1.74319	0.117777	0.574211
RPUSD3	-1.01931	-1.55312	0.189293	0.634278
PRPS	0.986367	1.73807	0.118709	0.575617
RPS3	-0.855395	-1.73519	0.119235	0.575617
TUFM	-0.433558	-1.73462	0.11934	0.575617
POLR2G	2.53616	1.65708	0.145661	0.598582
P4HB	0.490391	1.73264	0.119704	0.575617
UAP1	1.08225	1.7316	0.119897	0.575617
HDAC1	-0.919048	-1.73156	0.119903	0.575617
SMARCA5	-0.733548	-1.72816	0.120532	0.575695
PPID	-0.533341	-1.68645	0.133388	0.587821
CTSD	-0.5486	-1.72624	0.12089	0.576009
IMP3	-0.596332	-1.58634	0.169453	0.616948
PPA1	-0.591094	-1.72401	0.121305	0.576009
RAD18	0.878325	1.68165	0.134336	0.587821
SDCBP	0.51633	1.72204	0.121672	0.576009
TI	-0.717168	-1.7218	0.121717	0.576009
EXOSC5	2.55518	1.67279	0.136101	0.588565
DNPH1	1.00415	1.71439	0.12311	0.579793
PHB2	-0.507107	-1.71068	0.123814	0.579793
TUBA4A	-0.590514	-1.71044	0.123859	0.579793
PSIP1	-0.849518	-1.70623	0.124664	0.58259
SMN1	-1.1622	-1.66406	0.137864	0.591326
ATP6V0C	1.29865	1.50937	0.199703	0.641413
NADK2	-0.74305	-1.62564	0.152237	0.598582
MRPS16	-0.904782	-1.50694	0.200298	0.641413
NOC3L	-0.682833	-1.70319	0.125246	0.583375
CTNND1	-0.559117	-1.70108	0.125651	0.5843
EIF4A2	-1.3312	-1.62035	0.15337	0.598582
CDK13	1.57038	1.58332	0.161533	0.604851
UBC	-1.04969	-1.69883	0.126087	0.584625
TPT1	0.785386	1.69857	0.126136	0.584625
CUTA	1.00694	1.6939	0.127043	0.585458
DNAJB1	-0.563316	-1.69315	0.127189	0.585458
KIF23	-0.531637	-1.69301	0.127215	0.585458
IFIT2	1.29332	1.61246	0.155077	0.598582
LPCAT2	-2.25684	-1.57581	0.163238	0.605452
CLPTM1	-2.16909	-1.54639	0.178634	0.623103
NOP14	-1.2211	-1.48776	0.205055	0.642536
FKBP9	-0.724491	-1.60766	0.156124	0.598582
HSPBP1	-0.532564	-1.68658	0.128475	0.585555
WDR46	0.618852	1.48492	0.205768	0.642536
HSDL2	0.531611	1.68502	0.128782	0.585555
NDRG1	0.562942	1.68491	0.128803	0.585555
TXNDC12	0.613271	1.68398	0.128986	0.585555
P4HA1	0.767346	1.68278	0.129225	0.585555
TUBB6	0.833538	1.6825	0.12928	0.585555
LLGL1	-2.04996	-1.53011	0.182511	0.627255
ZC3H15	-1.30129	-1.63432	0.144025	0.598582
GTF2H4	-0.957927	-1.47333	0.208707	0.642771
TFCP2	0.783566	1.67628	0.130515	0.587797
NCL	-0.402278	-1.67358	0.131055	0.587821
MRPL21	2.11679	1.55392	0.168304	0.615619
TUBG1	0.611784	1.67174	0.131424	0.587821
DNMT1	-0.58692	-1.67126	0.13152	0.587821
RPL27	-0.713526	-1.66956	0.131863	0.587821
VDAC1	-0.411202	-1.66729	0.132321	0.587821
ARL1	1.54142	1.66653	0.132474	0.587821
UPF2	-2.09911	-1.51575	0.185997	0.632316
CALD1	-0.408589	-1.66218	0.133357	0.587821
RAD21	1.97159	1.66207	0.13338	0.587821
SP1	-1.01368	-1.66191	0.133412	0.587821
ECE1	0.697054	1.65943	0.133916	0.587821
COPS8	0.531365	1.65852	0.134102	0.587821
BSG	-0.501511	-1.65849	0.13411	0.587821
CLU	-0.840969	-1.65641	0.134535	0.587821
RPS6KA1	-0.754564	-1.65637	0.134544	0.587821
PRRC1	1.56357	1.57192	0.164128	0.606176
CANX	-0.392449	-1.65362	0.135109	0.588401
TRIP6	0.735208	1.6526	0.135319	0.588401
PPP3CA	2.05055	1.52891	0.174272	0.619336
SUPT16H	-0.556237	-1.64869	0.136128	0.588565
RPA2	-1.45328	-1.64563	0.136764	0.589298
GBE1	0.94415	1.64435	0.137031	0.589545
HPCAL1	-0.709905	-1.59481	0.152606	0.598582
FABP5	1.051	1.63918	0.138114	0.591498
CAV1	-0.771454	-1.42064	0.222596	0.649652
UBA2	-0.514566	-1.63356	0.139299	0.593615
ACACA	-0.918719	-1.6325	0.139524	0.593615
NDUFS2	1.2514	1.63216	0.139597	0.593615
ECI1	1.61842	1.58635	0.154504	0.598582
NQO1	-0.833079	-1.63082	0.139881	0.593615
RAP1GDS1	0.448729	1.63026	0.140001	0.593615
IDH3G	0.724492	1.62977	0.140104	0.593615
TMED10	0.694663	1.62888	0.140294	0.593615
SOAT1	-0.989559	-1.62657	0.140786	0.594805
DCPS	1.21758	1.54056	0.171468	0.619336
SAFB	-0.526862	-1.57493	0.157102	0.598733
CLINT1	0.796259	1.61976	0.14225	0.596814
TXN2	0.882042	1.46075	0.199949	0.641413
MAPRE1	-0.609283	-1.61851	0.14252	0.596814
BPNT1	1.24774	1.61832	0.14256	0.596814
RPLP0	-0.383809	-1.61795	0.14264	0.596814
PABPC1	-0.442186	-1.61748	0.142744	0.596814
ECH1	-0.585602	-1.45869	0.200489	0.641413
CCDC6	0.907905	1.61209	0.143914	0.598582
STT3B	-1.02846	-1.52488	0.175252	0.619336
MRPS9	1.4339	1.56557	0.159259	0.601854
ERI3	0.84178	1.60902	0.144585	0.598582
XPNPEP1	-0.535725	-1.60853	0.144694	0.598582
C5orf51	1.37829	1.48194	0.186015	0.632316
ACADM	0.83627	1.60483	0.145506	0.598582
WDR55	-1.4938	-1.4431	0.204631	0.642536
CAPN1	0.771053	1.44248	0.2048	0.642536
ATL3	0.417548	1.60223	0.146081	0.598582
TBC1D10B	1.16614	1.37754	0.234626	0.655983
DIAPH3	-0.83436	-1.55384	0.162002	0.605118
SFPQ	-0.414203	-1.59986	0.146606	0.598582
SMARCC1	-0.786383	-1.59945	0.146696	0.598582
FERMT2	0.351038	1.59813	0.146991	0.598582
S100A4	0.543034	1.59644	0.147365	0.598582
PSMC6	-0.465597	-1.59471	0.147753	0.598582
RABGAP1	-1.40929	-1.59236	0.148279	0.598582
SCO1	0.415696	1.59201	0.148358	0.598582
ANXA3	-0.675684	-1.59196	0.148369	0.598582
LARP1B	0.696254	1.42917	0.208402	0.642536
SNRPA	-0.767701	-1.5915	0.148471	0.598582
MAT2A	-0.593319	-1.59116	0.148549	0.598582
SHMT1	-0.819926	-1.59057	0.148681	0.598582
AKR1B1	0.528735	1.59035	0.148729	0.598582
CLPX	-0.840793	-1.4616	0.191323	0.636538
COTL1	-0.930653	-1.5898	0.148853	0.598582
RAB8A	-0.950101	-1.42659	0.209106	0.643297
TBL3	-0.791904	-1.58925	0.148977	0.598582
SMAD3	-0.537946	-1.54171	0.164883	0.608169
DMAC1	1.65645	1.42475	0.20961	0.644012
SNCG	1.37595	1.58725	0.149428	0.598582
USP16	2.16355	1.49473	0.182745	0.627255
ETFA	-0.509677	-1.58411	0.150137	0.598582
ARPC1B	-0.740864	-1.58282	0.150431	0.598582
SEC24C	-0.720139	-1.58261	0.150479	0.598582
LMO7	0.438047	1.58151	0.15073	0.598582
CPNE1	-0.385061	-1.5809	0.150867	0.598582
DHX29	0.733227	1.45044	0.194291	0.63713
USP47	-0.629499	-1.57929	0.151235	0.598582
CHERP	-1.26413	-1.57693	0.151774	0.598582
SMARCA4	-0.575891	-1.57673	0.151819	0.598582
INPPL1	0.66133	1.57431	0.152376	0.598582
MCU	-0.611851	-1.57417	0.152406	0.598582
ABRACL	0.454403	1.57412	0.152418	0.598582
SDHB	-0.655148	-1.57372	0.152511	0.598582
MRTO4	-1.09327	-1.57151	0.153019	0.598582
STRN3	-1.81447	-1.52179	0.169715	0.617104
PYCR1	0.731857	1.56833	0.153754	0.598582
SDF4	-0.520116	-1.40091	0.216249	0.646243
COPS5	0.463791	1.56706	0.15405	0.598582
CSK	-2.34025	-1.566	0.154296	0.598582
PGLS	0.914733	1.56335	0.154912	0.598582
HBS1L	0.559473	1.56321	0.154945	0.598582
SERPINB1	0.871705	1.56174	0.155288	0.598582
FMNL1	1.10022	1.55961	0.155787	0.598582
STAM	-1.09306	-1.5109	0.172412	0.619336
ANP32B	-0.48696	-1.55882	0.155972	0.598582
NIPBL	-1.21214	-1.55862	0.156018	0.598582
EHD1	-0.603019	-1.55857	0.156029	0.598582
NES	-0.563235	-1.55825	0.156106	0.598582
SPATS2L	0.707364	1.50823	0.173079	0.619336
IQGAP3	1.06989	1.38849	0.219783	0.649652
ITPA	0.436809	1.55696	0.156409	0.598733
ERLIN1	0.628701	1.55531	0.156796	0.598733
GRSF1	1.08258	1.55486	0.156903	0.598733
CHMP4B	0.898421	1.55349	0.157226	0.598733
RAB3GAP1	-0.721104	-1.45702	0.192536	0.636538
SPTLC2	-1.41067	-1.37984	0.222277	0.649652
GNG10	2.16096	1.50004	0.17514	0.619336
OASL	0.812623	1.49908	0.175383	0.619336
MRPL13	1.11042	1.37815	0.222768	0.649652
GATD3A	-0.601739	-1.37759	0.222929	0.649652
AK2	0.454363	1.54685	0.158803	0.601854
TJP1	0.994463	1.54476	0.159303	0.601854
SRPRA	0.747907	1.54466	0.159327	0.601854
SRP54	0.447629	1.54367	0.159564	0.601942
TUBB4A	0.492765	1.44869	0.194762	0.63713
RAB11B	1.11959	1.48985	0.177734	0.623103
NUDT1	1.27049	1.44505	0.195743	0.638175
ANKZF1	-1.5538	-1.53887	0.160717	0.604743
ABCC4	0.896327	1.40442	0.206992	0.642536
CAMK2D	0.630769	1.48755	0.178325	0.623103
GRN	1.94845	1.53701	0.161165	0.604743
SNRPD3	0.756154	1.53512	0.161623	0.604851
MRPL23	-0.570947	-1.39971	0.208335	0.642536
ANXA11	1.05319	1.4842	0.179187	0.623103
RPL18A	0.539881	1.48367	0.179325	0.623103
TSFM	-1.29014	-1.53243	0.162275	0.605118
GPATCH8	1.41456	1.3593	0.228302	0.654482
CTNNA2	-0.420499	-1.48193	0.179774	0.623895
EIF2B4	-0.454095	-1.53151	0.162499	0.605118
S100A11	0.699823	1.53129	0.162553	0.605118
PLEKHA5	0.863032	1.52772	0.163425	0.605452
KIF5B	-0.403503	-1.5274	0.163502	0.605452
UBR1	1.30717	1.52586	0.163879	0.60605
IPO9	0.50404	1.51948	0.16545	0.609461
CHRAC1	1.37835	1.27536	0.265695	0.684971
GCHFR	0.912122	1.34334	0.23309	0.655983
LUZP1	-1.52196	-1.46573	0.184013	0.630073
MRRF	0.687348	1.51528	0.166492	0.611701
MRPL17	-0.902947	-1.33825	0.234636	0.655983
RPS27L	0.775869	1.51372	0.16688	0.612329
MTA1	-0.627234	-1.50995	0.167822	0.614985
HDHD5	-0.769718	-1.50752	0.168432	0.615619
IK	-1.66085	-1.50663	0.168657	0.615641
RPE	-0.815405	-1.50457	0.169176	0.616737
HEBP1	1.20426	1.45203	0.18767	0.633905
EPS8L2	0.649281	1.25004	0.273978	0.689348
AP2B1	0.642054	1.49895	0.170599	0.618607
RPL31	1.75341	1.44741	0.188917	0.633905
BRIX1	0.415265	1.49878	0.170642	0.618607
FLII	-0.569434	-1.49821	0.170786	0.618607
YWHAE	-0.50418	-1.49562	0.171448	0.619336
EPRS	0.351967	1.49453	0.171725	0.619336
SPAG9	-0.924931	-1.49161	0.172474	0.619336
MATR3	-0.337004	-1.49112	0.172599	0.619336
DDX55	2.28448	1.48932	0.173063	0.619336
GFPT1	0.993032	1.48898	0.173152	0.619336
RANBP6	1.11541	1.43457	0.192421	0.636538
AARSD1	-1.02673	-1.43266	0.192947	0.636538
TSR1	1.02766	1.432	0.19313	0.636538
CRIP2	-0.409187	-1.48393	0.174457	0.619336
SLC4A7	0.796975	1.48368	0.17452	0.619336
PFDN5	0.435947	1.48292	0.174717	0.619336
RPP30	0.934412	1.38346	0.213022	0.646243
AKR1C3	0.397523	1.48251	0.174825	0.619336
KANK4	-1.47173	-1.43009	0.193657	0.636878
COA4	0.475396	1.30051	0.246395	0.670789
UCHL3	0.833446	1.34066	0.225829	0.651433
DYNC1I2	-0.802455	-1.48162	0.175055	0.619336
MYL12B	0.43388	1.48112	0.175186	0.619336
ARMC9	-0.447694	-1.3815	0.213594	0.646243
IDH3B	1.44811	1.48057	0.17533	0.619336
XRN2	0.51311	1.47947	0.175615	0.619376
IAH1	0.563889	1.2958	0.247899	0.670789
ERCC6L	0.913809	1.22268	0.283198	0.694009
POLD2	-1.24659	-1.47671	0.176336	0.621144
STOML2	0.458495	1.47493	0.176804	0.622016
IRF9	-0.975618	-1.21422	0.286106	0.694442
NUP205	0.569589	1.47009	0.178076	0.623103
KTN1	0.43664	1.47008	0.178081	0.623103
EDC3	1.85141	1.41702	0.197306	0.640562
MTX1	-1.67627	-1.32548	0.230532	0.655983
NSA2	1.5007	1.28447	0.25155	0.670789
PSPC1	0.703395	1.46688	0.178927	0.623103
HK1	-0.387409	-1.46621	0.179105	0.623103
ARMT1	1.84623	1.36496	0.218476	0.648751
MRPL14	-1.7507	-1.28037	0.252885	0.67166
SPCS3	-0.618901	-1.2059	0.288994	0.695598
ARPC4	0.478472	1.40867	0.199669	0.641413
MAK16	-1.1151	-1.40705	0.200127	0.641413
PSMA4	-0.532854	-1.45968	0.180844	0.626838
ZNRF2	1.07992	1.31407	0.234124	0.655983
EDC4	0.417823	1.45747	0.181437	0.627255
ARF6	-0.556438	-1.45658	0.181675	0.627255
DCTN3	-2.41983	-1.19547	0.292651	0.695729
GSPT1	0.416101	1.45474	0.18217	0.627255
ELMO2	-1.21937	-1.45437	0.182271	0.627255
DDX21	-0.349575	-1.45419	0.182319	0.627255
RBM3	0.566206	1.45271	0.182719	0.627255
PNP	-0.399521	-1.44849	0.183863	0.630073
PML	2.28268	1.44668	0.184354	0.630148
MRPL9	0.417906	1.44539	0.184704	0.630148
RPS21	0.41162	1.44539	0.184706	0.630148
NNMT	1.40472	1.38915	0.205289	0.642536
CSTF3	0.678078	1.44179	0.18569	0.632316
KMT2A	-0.781479	-1.33835	0.226539	0.651886
MED15	0.531695	1.33738	0.226837	0.651886
SLC25A22	-0.849926	-1.43887	0.186489	0.632449
EIF2B2	-0.504681	-1.38427	0.206714	0.642536
LANCL1	0.696077	1.38326	0.207012	0.642536
GLB1	-0.532719	-1.38291	0.207114	0.642536
TFPI	0.707235	1.38151	0.207524	0.642536
RPS15	0.537987	1.43578	0.187343	0.633905
OAS3	1.18863	1.38112	0.207639	0.642536
SRSF3	-0.773389	-1.43385	0.187876	0.633905
MCCC2	-0.570223	-1.37877	0.208331	0.642536
PFKM	-0.428966	-1.43301	0.188108	0.633905
COMT	-0.431454	-1.43203	0.188379	0.633905
SRRT	-0.608044	-1.43163	0.188491	0.633905
SRP72	0.604649	1.4306	0.188776	0.633905
C12orf10	-2.23699	-1.42995	0.188957	0.633905
BAX	-0.64718	-1.42584	0.190105	0.636241
NOP58	0.454636	1.4246	0.190451	0.636384
MYL6	0.361429	1.42407	0.190599	0.636384
ALG5	-1.71267	-1.15451	0.307428	0.703944
ZNF326	-0.460744	-1.27469	0.246907	0.670789
UQCRQ	2.47435	1.23143	0.269303	0.68741
GPRC5A	0.948616	1.15369	0.307731	0.703944
NDUFA12	0.557946	1.22849	0.270318	0.688121
GDI2	0.467811	1.42014	0.191704	0.636538
DNAJC9	-0.980607	-1.36492	0.212456	0.646243
STK4	0.687844	1.31456	0.233968	0.655983
HIPK4	-0.386408	-1.31452	0.233981	0.655983
RHOA	-0.485578	-1.41951	0.19188	0.636538
MCM3	-0.458328	-1.41894	0.192041	0.636538
PTMA	0.505893	1.41865	0.192125	0.636538
RPL24	-0.56654	-1.41819	0.192253	0.636538
TMEM209	0.573293	1.22354	0.272038	0.688121
TXNRD1	0.440285	1.41517	0.193107	0.636538
IRF2BP2	-0.450647	-1.41314	0.193685	0.636878
PGAM1	0.36949	1.41209	0.193982	0.63711
YAP1	-1.70788	-1.30539	0.23689	0.656721
PEA15	1.01577	1.26109	0.251459	0.670789
PDCD5	0.635895	1.40952	0.194715	0.63713
WDR44	0.654613	1.35347	0.215922	0.646243
MAP1B	-0.890299	-1.40887	0.194901	0.63713
IPO5	0.338931	1.40811	0.195118	0.63713
DPY19L1	0.479952	1.29904	0.238934	0.657005
AHSA1	0.675355	1.40541	0.195891	0.638175
TRAPPC4	-0.742859	-1.29888	0.238984	0.657005
MZT2B	0.861456	1.34913	0.217248	0.646794
ASS1	-0.374596	-1.40389	0.196329	0.638312
HTRA1	-0.761239	-1.40369	0.196386	0.638312
GFM1	-0.702085	-1.39849	0.197887	0.641413
HDGF	0.352352	1.39614	0.198568	0.641413
PSMB6	0.590049	1.33606	0.221282	0.649652
SCRIB	-0.631759	-1.39172	0.199855	0.641413
SAMM50	-0.501567	-1.3911	0.200037	0.641413
COPE	0.38198	1.39003	0.20035	0.641413
UQCC2	-0.467683	-1.33289	0.222269	0.649652
DDX20	-0.565469	-1.38794	0.200961	0.641413
HCFC1	-0.439241	-1.38789	0.200977	0.641413
UBFD1	0.698176	1.33098	0.222868	0.649652
DYNC1LI2	0.539981	1.38707	0.201219	0.641413
UROD	-0.410766	-1.387	0.20124	0.641413
DBN1	-0.434866	-1.38688	0.201273	0.641413
IPO11	-0.915978	-1.23308	0.261071	0.681202
NDUFB11	-0.711647	-1.3851	0.201798	0.641413
CCDC134	-0.637059	-1.18656	0.285182	0.694442
MRPL41	1.29879	1.38439	0.202007	0.641413
DNAJC13	-0.58785	-1.38407	0.202102	0.641413
NAXE	-0.374039	-1.384	0.20212	0.641413
DDRGK1	-0.983726	-1.1024	0.327202	0.709198
UBTF	-0.682056	-1.38145	0.202876	0.642536
EIF2S1	0.712463	1.37998	0.20331	0.642536
BPGM	-1.41461	-1.099	0.328531	0.709198
SPECC1	-0.546996	-1.32197	0.225705	0.651433
POMP	-0.487128	-1.26834	0.249025	0.670789
MTDH	1.05997	1.37584	0.204539	0.642536
RAP1A	-0.866181	-1.26479	0.250215	0.670789
NDUFB9	-0.342315	-1.37395	0.205104	0.642536
	0.493126	1.37309	0.205362	0.642536
P3H3	-0.820673	-1.37294	0.205406	0.642536
CORO1B	-1.40596	-1.37089	0.20602	0.642536
FAM162A	-1.33882	-1.37051	0.206134	0.642536
CHTOP	-1.10962	-1.3129	0.228591	0.654644
ILF3	-0.464871	-1.36837	0.206776	0.642536
BMS1	0.617239	1.36834	0.206784	0.642536
NAA40	0.406689	1.20978	0.269305	0.68741
RPL38	-1.25343	-1.16346	0.293674	0.695729
ACP1	-1.21808	-1.36502	0.207785	0.642536
NUP88	-0.465768	-1.3643	0.208004	0.642536
UBE2O	1.43804	1.07852	0.336637	0.715154
GPI	0.364547	1.3577	0.210007	0.644012
CCT5	0.407627	1.35765	0.210024	0.644012
CACYBP	-0.34368	-1.35648	0.21038	0.644402
COL9A3	1.06396	1.06936	0.34032	0.718636
GALNT7	-1.0928	-1.35447	0.210995	0.645585
NRDC	-0.421719	-1.29545	0.234237	0.655983
RPL7	1.02623	1.35366	0.211241	0.645635
EIF5	-0.322514	-1.35194	0.211771	0.645966
POLR1A	-0.948518	-1.29349	0.234878	0.655983
FAM3C	-0.675292	-1.35131	0.211963	0.645966
GRPEL1	-0.347738	-1.35107	0.212036	0.645966
TUBA1A	0.632183	1.34844	0.212846	0.646243
RIDA	-1.0704	-1.23497	0.260413	0.680746
TBCE	-1.10942	-1.28668	0.237121	0.656721
LYPLA2	1.20299	1.28631	0.23724	0.656721
ANXA5	0.319494	1.34399	0.214222	0.646243
TOMM22	-0.585767	-1.34202	0.214833	0.646243
METAP2	0.764729	1.28297	0.238347	0.657005
ACOT9	0.447798	1.34111	0.215118	0.646243
RAB31	-1.17008	-1.34047	0.215316	0.646243
PSMA5	-0.428902	-1.34014	0.215417	0.646243
HDLBP	0.342773	1.33977	0.215534	0.646243
AK4	-0.460478	-1.33926	0.215693	0.646243
AAR2	2.22765	1.28	0.239334	0.657005
SEPT7	0.557876	1.33887	0.215815	0.646243
PGM2	0.88716	1.33854	0.215917	0.646243
SNCA	0.576724	1.33818	0.216029	0.646243
CALU	-0.311603	-1.33771	0.216176	0.646243
DYNLL1	0.847358	1.33746	0.216255	0.646243
TBC1D13	-0.746791	-1.2784	0.239867	0.657535
UCK2	-0.577997	-1.22329	0.264505	0.683836
QARS	-0.357553	-1.33603	0.216704	0.646794
MTHFD1	0.401722	1.33527	0.21694	0.646794
PPP1R18	2.24335	1.27573	0.24076	0.658701
SMARCD1	0.433251	1.17463	0.282143	0.693182
YWHAQ	-0.337321	-1.33394	0.217358	0.646794
TRAF2	0.534898	1.22005	0.265647	0.684971
RNF114	-1.54866	-1.27191	0.24204	0.66028
TACC1	0.879693	1.33122	0.218212	0.64865
MRC2	-1.4059	-1.32917	0.218859	0.649206
OVCA2	-0.947367	-1.21449	0.267624	0.686826
PDLIM5	-0.562463	-1.32682	0.219602	0.649652
BAIAP2	-0.541638	-1.03178	0.3558	0.72901
P3H2	-0.708429	-1.16243	0.286721	0.695336
COLGALT1	-0.376851	-1.32354	0.220643	0.649652
RCN2	-0.867951	-1.32328	0.220725	0.649652
LBR	-0.51788	-1.32326	0.220733	0.649652
TMED9	0.498735	1.31913	0.22205	0.649652
BHLHA15	2.02766	1.31878	0.22216	0.649652
SHMT2	-0.800056	-1.10716	0.315294	0.706011
PGD	-0.296557	-1.31745	0.222587	0.649652
VDAC3	-0.579068	-1.31734	0.222622	0.649652
ANXA6	-0.306795	-1.31702	0.222723	0.649652
LRRC47	-0.430451	-1.31549	0.223215	0.649814
UBA5	0.601261	1.25505	0.247768	0.670789
POLR2D	-0.584914	-1.1993	0.273078	0.689348
LPCAT4	1.6083	1.25288	0.248511	0.670789
DLG1	-0.739101	-1.01375	0.363439	0.732074
PHAX	-0.618783	-1.09995	0.318158	0.706011
PGM1	0.470086	1.31137	0.22454	0.651433
SUPT6H	0.938576	1.31051	0.22482	0.651433
PKN1	1.84194	1.31027	0.224898	0.651433
EZR	-0.443771	-1.30982	0.225041	0.651433
SCAMP3	-1.74159	-1.30811	0.225595	0.651433
SAR1B	0.593546	1.30776	0.225708	0.651433
PCBP1	0.352757	1.30732	0.225852	0.651433
EIF6	0.358581	1.30601	0.226278	0.651886
KHDRBS1	-0.558924	-1.30399	0.226934	0.651886
PITPNA	-1.53257	-1.24258	0.252075	0.671406
CDK5RAP3	1.28134	1.30129	0.227815	0.653752
ORC2	-2.73803	-1.0858	0.323847	0.709198
PRKCSH	-0.410596	-1.2943	0.230109	0.655983
CBR3	1.1264	0.989703	0.373847	0.740545
NAPRT	0.899928	1.29379	0.230275	0.655983
LGMN	1.2656	1.07758	0.327187	0.709198
PRIM2	0.866862	1.29258	0.230675	0.655983
MFF	-1.04907	-1.07673	0.327537	0.709198
SPTLC1	-0.688916	-1.29224	0.230788	0.655983
CHMP2A	-0.560483	-1.07571	0.327953	0.709198
TMSB4X	0.35966	1.29113	0.231155	0.655983
GSS	-0.899022	-1.12435	0.30141	0.700853
UQCRC2	-0.28955	-1.29033	0.231419	0.655983
COG3	-0.465141	-1.07347	0.328871	0.709198
MOGS	-0.334943	-1.28859	0.231996	0.655983
VRK1	1.36116	1.28634	0.232742	0.655983
PARN	0.684423	1.11913	0.30347	0.700853
RRM2	0.617863	1.28539	0.233058	0.655983
PSMB2	1.01061	1.28473	0.233279	0.655983
RPL7A	-0.375389	-1.28428	0.23343	0.655983
SHOC2	1.17326	1.22227	0.259225	0.680098
SRSF1	-0.84304	-1.28377	0.233601	0.655983
FIS1	-0.32998	-1.28215	0.234142	0.655983
MKI67	0.663753	1.28093	0.234549	0.655983
HNRNPK	-0.625094	-1.28054	0.234679	0.655983
RPLP2	-0.288123	-1.28038	0.234731	0.655983
IFRD2	0.709906	1.16061	0.287409	0.695598
MBLAC2	0.450458	1.06112	0.333968	0.714052
DAZAP1	0.359134	1.27856	0.235343	0.656176
RANGAP1	0.350035	1.27835	0.235413	0.656176
APEX1	0.310961	1.27523	0.236465	0.656721
CD44	-0.436387	-1.27507	0.236516	0.656721
POR	-0.320832	-1.27456	0.23669	0.656721
TIMM9	0.455978	1.05505	0.336497	0.715154
EXOSC6	-0.478801	-1.27428	0.236784	0.656721
AHNAK2	-1.25412	-1.27177	0.237633	0.657005
SLC4A1AP	0.764954	1.20757	0.264507	0.683836
TXLNA	0.655398	1.10045	0.310942	0.703944
G3BP2	-0.400756	-1.26962	0.238362	0.657005
AP1G1	0.461862	1.26865	0.238689	0.657005
GLS	-0.548808	-1.26687	0.239296	0.657005
HSPH1	0.328907	1.26644	0.239441	0.657005
LRPAP1	-1.18685	-1.20369	0.265918	0.684971
TLN1	0.328159	1.26293	0.240639	0.658701
NONO	-0.575046	-1.26185	0.241008	0.65874
GMFB	1.33255	1.26063	0.241429	0.659252
CNPY3	-0.364965	-1.19505	0.269079	0.68741
MFN2	0.816703	1.08635	0.316683	0.706011
NCAPG2	-0.424255	-1.03134	0.346533	0.722702
GLOD4	1.37295	0.937707	0.397215	0.75632
UBE4B	1.40902	1.18996	0.270953	0.688121
NAE1	0.317252	1.25263	0.244183	0.665482
RNMT	-0.444389	-1.189	0.271309	0.688121
NUP37	-0.367839	-1.13049	0.298999	0.700578
EXOSC4	0.446113	1.18696	0.272064	0.688121
GTF2E2	0.836519	1.12734	0.300232	0.700853
PPP2R5C	0.679591	1.18303	0.273525	0.689348
MAGOH	0.677581	1.18209	0.273875	0.689348
CYFIP1	-0.386153	-0.926861	0.40224	0.761769
HMGA1	-0.420866	-1.24522	0.246763	0.670789
C11orf54	-1.10943	-1.12119	0.302657	0.700853
MPI	1.06248	1.24338	0.247405	0.670789
SAFB2	-0.387526	-1.24245	0.247732	0.670789
UQCRB	0.569573	1.11936	0.303381	0.700853
ERF	0.828202	1.01422	0.353934	0.728986
MMGT1	-0.886339	-1.2403	0.248485	0.670789
PURB	-0.619796	-1.01373	0.354146	0.728986
DHCR24	1.75605	1.01302	0.354455	0.72901
SVIL	0.868667	1.23956	0.248747	0.670789
HGH1	-1.20752	-1.06554	0.325315	0.709198
SLC25A3	-0.426863	-1.23885	0.248994	0.670789
CIAPIN1	-0.667673	-1.17453	0.276709	0.691715
RBM28	0.53023	1.01077	0.355441	0.72901
PRDX1	0.347007	1.2367	0.249754	0.670789
SEC23IP	0.630438	1.2359	0.250035	0.670789
LAMP2	0.468075	1.17162	0.277807	0.691879
MPST	0.395898	1.23561	0.250139	0.670789
LARP1	0.385417	1.23463	0.250485	0.670789
RPS11	-0.828086	-1.23417	0.250647	0.670789
MLH1	1.27923	1.23373	0.250804	0.670789
CYB5B	-0.536058	-1.00543	0.357783	0.72901
COX4I1	-0.566759	-1.23319	0.250994	0.670789
UBE2V1	0.601108	1.16817	0.279111	0.691879
AKAP2	-0.656274	-1.23147	0.251606	0.670789
TM9SF4	0.510159	1.16481	0.280385	0.691879
SH2D4A	0.585647	1.10483	0.309178	0.703944
TP53BP1	-0.713971	-1.22844	0.25268	0.67166
DDX19B	-0.495482	-1.22799	0.252842	0.67166
XRN1	0.727421	0.997556	0.36126	0.731997
DNAJC17	-1.03917	-0.996812	0.36159	0.731997
MEPCE	-0.541832	-0.898326	0.415709	0.77562
SART3	-0.320294	-1.22356	0.254425	0.675114
PEPD	0.466514	1.15675	0.283465	0.694009
CDV3	0.438468	1.21989	0.255741	0.677967
MRPL34	1.00399	0.892182	0.418656	0.77562
SGTA	0.61206	1.09329	0.313848	0.706011
KDM1A	-0.791369	-1.21863	0.256196	0.678385
ELP3	0.993037	1.21812	0.25638	0.678385
IPO4	0.341444	1.21734	0.256663	0.678495
VPS37B	-0.476319	-1.15035	0.285928	0.694442
PSMA1	0.993228	1.21517	0.257447	0.679388
FTH1	-0.315801	-1.21507	0.257483	0.679388
CD99	-0.54019	-1.21423	0.257787	0.679554
FAHD2B	0.66633	0.982134	0.368149	0.735925
RNH1	-0.313745	-1.21291	0.258266	0.680098
TRA2B	-0.55523	-1.21142	0.258805	0.680098
HIST1H1E	-0.386494	-1.21031	0.25921	0.680098
PPP2CB	-0.719831	-1.2103	0.259212	0.680098
PGP	-0.467231	-1.20967	0.259441	0.680098
PREP	-1.05596	-1.14359	0.288552	0.695598
THRAP3	-0.406981	-1.20835	0.25992	0.680124
RAB1A	-0.439723	-1.20832	0.259934	0.680124
RPL19	-0.653913	-1.20572	0.260883	0.681202
TSTA3	0.800801	1.13975	0.290049	0.695598
MDH2	-0.386334	-1.2037	0.261623	0.681865
THUMPD3	-0.779693	-1.13753	0.290919	0.695598
IL18	0.364401	0.87099	0.428952	0.778207
CZIB	-0.460956	-1.13668	0.291252	0.695598
GNAS	-0.927747	-1.20272	0.26198	0.681865
HIST1H	-0.389519	-1.20253	0.262051	0.681865
MRPS27	-1.26162	-1.07321	0.322111	0.708672
NOLC1	0.397601	1.13396	0.29232	0.695729
PES1	0.752291	1.19955	0.263149	0.68342
PRPF8	-0.275966	-1.19913	0.263302	0.68342
MRPS22	0.693932	1.19873	0.263448	0.68342
EIF1	-0.669077	-1.19827	0.263619	0.68342
ELF2	0.539519	1.13188	0.29314	0.695729
RPS10	-0.37376	-1.1964	0.264311	0.683836
RPL13A	-0.460795	-1.1296	0.294043	0.695729
PRXL2A	0.840993	0.9596	0.378406	0.744284
PHF6	0.776617	1.12884	0.294343	0.695855
ADPGK	0.381573	0.859388	0.434673	0.780022
PAIP1	-0.359072	-0.858235	0.435245	0.78023
SQSTM1	0.314681	1.19265	0.265698	0.684971
BLVRB	0.716072	1.12518	0.295792	0.697524
SBF1	0.83584	0.854413	0.437145	0.781647
MCTS1	0.588766	1.18957	0.266844	0.68599
U2AF2	0.422703	1.18911	0.267016	0.68599
PDS5A	-0.520371	-1.18903	0.267044	0.68599
M6PR	-0.71102	-1.05998	0.327651	0.709198
GNG12	-0.794047	-1.00669	0.350755	0.726725
LAMA5	1.71639	0.948866	0.383372	0.748678
BAG1	-0.805916	-1.18685	0.267857	0.686826
ARPC1A	0.325884	1.11961	0.298014	0.700419
SLK	0.655827	1.11851	0.298454	0.700578
HNRNPF	0.434143	1.18476	0.26864	0.68741
PPM1G	0.871336	1.18305	0.269281	0.68741
ADAM10	-0.844153	-1.11424	0.300165	0.700853
DUS3L	1.05752	1.11325	0.300565	0.700853
CCT6A	0.335427	1.17813	0.271133	0.688121
PMM2	0.547492	0.993717	0.356569	0.72901
TUBB8	1.00642	1.17715	0.271505	0.688121
DUSP3	-0.340376	-1.17688	0.271606	0.688121
PIK3R2	1.97809	0.936203	0.389297	0.752088
CDK4	0.450395	1.17576	0.272029	0.688121
STK24	0.981686	1.17538	0.272172	0.688121
NUP188	-0.433273	-1.17513	0.272269	0.688121
TM9SF3	-0.378235	-0.832714	0.448056	0.788154
XPO4	1.20047	0.990324	0.358102	0.72901
SAMD9	-1.89283	-0.933368	0.390633	0.752088
PYGL	0.406551	1.1725	0.273266	0.689348
MRPL50	0.461374	1.10405	0.304285	0.700853
MRFAP1	0.335221	1.10266	0.304852	0.700853
FKBP15	0.730264	0.983078	0.361394	0.731997
	0.528546	1.16793	0.275005	0.691315
HIRIP3	-0.356942	-0.925544	0.394339	0.754089
ACTL6A	-0.346213	-1.16598	0.27575	0.691715
SPTBN1	-0.26096	-1.16596	0.27576	0.691715
GSK3B	0.807129	1.16523	0.276039	0.691715
ZNF638	0.42353	1.16478	0.276209	0.691715
RDH11	-0.522225	-1.16345	0.276722	0.691715
PON2	0.474912	1.16257	0.277058	0.691715
RPL12	-0.276321	-1.16239	0.277128	0.691715
NAA25	0.301635	1.09364	0.308542	0.703944
EWSR1	0.508968	1.09294	0.308831	0.703944
MTCH2	-0.259122	-1.16032	0.277925	0.691879
COX5A	0.931633	1.16019	0.277973	0.691879
TALDO1	-0.421755	-1.09084	0.309694	0.703944
BCL2L13	1.7194	1.15795	0.278837	0.691879
ATP5MG	-0.505667	-1.15762	0.278963	0.691879
ASCC3	0.806328	1.02374	0.343223	0.721793
EPHX1	-0.430999	-1.15628	0.279482	0.691879
MAP7D1	0.504498	0.9687	0.367996	0.735925
EIF2D	0.549785	1.15553	0.279774	0.691879
COPB2	0.299045	1.15509	0.279946	0.691879
FARSA	0.455043	1.15492	0.280011	0.691879
EBNA1BP2	-0.394702	-1.15469	0.280098	0.691879
API5	0.294688	1.15441	0.280208	0.691879
ANAPC5	-1.10527	-1.08481	0.312188	0.704957
POMK	-0.941473	-1.15139	0.28138	0.692988
MAPKAP1	-0.335219	-1.15106	0.281508	0.692988
YBX3	0.454858	1.15089	0.281573	0.692988
ANKMY2	0.883745	0.9041	0.404639	0.764885
OAT	-0.479311	-1.14987	0.28197	0.693182
HSD17B12	-1.10583	-1.0807	0.3139	0.706011
OLA1	0.963526	1.14817	0.282635	0.693784
SUN1	0.992743	1.14633	0.283353	0.694009
SF1	-0.441114	-1.07663	0.315596	0.706011
MAP2K3	1.08834	1.1446	0.284031	0.694162
GANAB	-0.266377	-1.14432	0.284141	0.694162
CDC73	-0.494309	-1.14352	0.284453	0.694162
SREK1	0.965637	1.07391	0.316737	0.706011
PDIA3	-0.331218	-1.14337	0.284513	0.694162
RPL35	-0.537024	-1.07283	0.317193	0.706011
PBX2	-0.599074	-0.893464	0.409825	0.768899
H2AFZ	-0.429511	-1.14145	0.285267	0.694442
SSSCA1	0.358393	1.14079	0.285527	0.694442
SNRPG	-0.539813	-1.07095	0.317984	0.706011
DDB2	-0.484906	-1.13978	0.285923	0.694442
ARHGEF7	1.01606	1.13625	0.287319	0.695598
H2AFX	-0.309649	-1.13514	0.287758	0.695598
EHD2	-0.364842	-1.13425	0.28811	0.695598
HMGB2	-0.71034	-1.06326	0.321235	0.708672
OSBPL10	0.848155	1.1332	0.288527	0.695598
WDR11	-0.495483	-0.879317	0.416802	0.77562
MYO1C	-0.354894	-1.13058	0.289569	0.695598
RAC1	0.356427	1.12981	0.289875	0.695598
SORD	0.325923	1.12967	0.289928	0.695598
AGO3	0.654912	0.77056	0.480478	0.807868
SF3B2	0.342823	1.12923	0.290103	0.695598
NOP56	-0.384954	-1.12902	0.29019	0.695598
APMAP	-0.661832	-1.12825	0.290497	0.695598
TIMM17A	-1.23074	-0.874953	0.418972	0.77562
YARS2	0.586639	1.12652	0.291187	0.695598
JAGN1	-0.444158	-0.990046	0.358228	0.72901
PSMC2	-0.691711	-1.12631	0.291272	0.695598
ERGIC2	1.67479	0.98963	0.358416	0.72901
ELP2	1.08871	0.932765	0.384907	0.750438
PIN4	1.62377	1.05475	0.324865	0.709198
LAS1L	0.60749	1.12422	0.292105	0.695729
GLA	1.22138	1.05324	0.325511	0.709198
RHOG	0.490754	0.870678	0.421107	0.77562
PHF3	0.819694	0.987051	0.359586	0.730054
SF3B6	0.433856	0.928534	0.386936	0.750438
ANP32A	-0.384585	-1.12187	0.293049	0.695729
TXNDC5	0.433452	1.12167	0.293132	0.695729
TOMM34	-0.29855	-1.12085	0.293461	0.695729
ERMP1	1.06727	0.926755	0.387792	0.751133
HSP90B1	0.288398	1.12065	0.29354	0.695729
TPP1	0.568167	1.11993	0.29383	0.695729
SORBS2	-0.873609	-1.11676	0.295109	0.697081
RPL27A	-0.601807	-1.11561	0.295572	0.697524
NDRG3	0.513796	1.04411	0.329446	0.709438
QTRT2	1.43827	0.976304	0.364493	0.733149
CHCHD3	0.499001	0.746566	0.493456	0.814145
DNAJB11	0.350531	1.11058	0.297614	0.700419
HNRNPA3	0.412171	1.10979	0.297934	0.700419
DDX3X	-0.323864	-1.10979	0.297936	0.700419
POLR3H	-0.343717	-1.03798	0.332107	0.712778
PCBP2	1.64342	0.851924	0.430569	0.778207
BTF3	0.321779	1.10748	0.298878	0.700578
SURF4	0.293132	1.10699	0.299076	0.700578
SNUPN	1.36327	0.96708	0.368746	0.735925
ATP5PO	-0.266343	-1.10417	0.300232	0.700853
PRIM1	-1.3191	-1.03121	0.335069	0.715154
ERGIC1	-0.494687	-1.10246	0.300932	0.700853
SPART	0.340803	1.10202	0.301111	0.700853
NMD3	-1.39935	-1.02942	0.335856	0.715154
DNPEP	-1.17362	-0.841138	0.436082	0.780242
NUP107	1.04911	1.10024	0.301845	0.700853
RAB7A	-0.41583	-1.1001	0.301902	0.700853
ALDH1B1	-0.30942	-1.09999	0.301944	0.700853
RPS18	-0.39852	-1.02761	0.336651	0.715154
TCOF1	-0.375499	-1.09971	0.30206	0.700853
CYC1	-0.4632	-1.09868	0.302484	0.700853
HNRNPH1	-0.293728	-1.09717	0.303108	0.700853
PPP4R2	-0.973424	-1.0239	0.338291	0.716769
TOR1B	-0.361825	-1.09445	0.304231	0.700853
SAE1	0.369452	1.09412	0.304369	0.700853
PRKDC	-0.256498	-1.09341	0.304664	0.700853
DYNLRB1	-1.50748	-1.09322	0.304742	0.700853
UTP14A	0.606848	1.09266	0.304975	0.700853
HSPB1	-0.397133	-1.09221	0.305162	0.700853
SDF2	0.258714	1.01878	0.340557	0.718636
DHX8	0.681013	1.01846	0.340702	0.718636
GPD2	0.716003	1.09072	0.305779	0.701699
PCNA	0.425534	1.08946	0.306303	0.702328
ARPC5	-0.399735	-0.826422	0.44369	0.786301
C1QBP	-0.473459	-1.08485	0.308226	0.703944
NOC4L	0.440426	1.084	0.308583	0.703944
MTHFD2	-0.428856	-1.08386	0.308641	0.703944
EIF2B3	-0.599169	-1.01015	0.344409	0.722669
POLDIP2	1.4073	1.0086	0.345107	0.722702
PPP1CB	-0.261705	-1.08115	0.309777	0.703944
AP2A1	-0.320439	-1.08064	0.309992	0.703944
SERBP1	-1.49991	-0.815462	0.44942	0.789516
SSR1	0.604217	1.07922	0.310588	0.703944
BCAS2	-0.899404	-0.87711	0.412256	0.770894
COX6B1	0.466594	1.07913	0.310624	0.703944
USO1	-0.329658	-1.07879	0.310766	0.703944
CSNK1A1	-0.672473	-0.813302	0.450556	0.789554
PDIA6	-0.356762	-1.07792	0.311134	0.703944
ABCD3	0.287113	1.07764	0.311254	0.703944
BCL7B	-0.498785	-1.00174	0.348196	0.724145
MAN1B1	-0.713161	-1.07539	0.312202	0.704957
SF3B5	-0.287785	-1.07385	0.312852	0.705858
TMOD3	-0.250539	-1.07244	0.31345	0.706011
PTCD3	0.528371	0.997796	0.349984	0.72572
AP2M1	-0.562092	-1.07121	0.31397	0.706011
RABL6	0.457954	1.06931	0.314777	0.706011
HIBCH	-0.789594	-1.06759	0.315508	0.706011
NNT	-0.444996	-1.06714	0.315703	0.706011
LPCAT1	-0.328799	-1.06698	0.315769	0.706011
PDIA3	-1.35039	-0.798117	0.458599	0.795771
STRBP	0.628359	1.06654	0.315959	0.706011
PDCD6	0.377401	1.06651	0.31597	0.706011
MYBBP1A	0.282787	1.06472	0.316733	0.706011
CCDC137	1.29009	0.859615	0.421146	0.77562
SNX9	0.384696	0.795048	0.460237	0.797403
DHX9	-0.258311	-1.0634	0.317299	0.706011
NAA50	-0.448745	-1.06284	0.317536	0.706011
TTC37	0.475806	0.98669	0.355053	0.72901
PRKAR1A	0.468114	1.06134	0.318181	0.706011
RAB6A	-0.800921	-0.854877	0.423577	0.77562
KPNA1	0.564281	0.788668	0.463657	0.800221
HP1BP3	-0.282346	-1.05758	0.319796	0.70817
GAPVD1	-0.251623	-1.05736	0.319889	0.70817
CC2D1A	0.588187	1.05732	0.319908	0.70817
CPS1	0.249941	1.05662	0.320209	0.70828
TFAM	-0.493378	-0.909108	0.39636	0.755711
HSPA5	-0.266119	-1.05446	0.321138	0.708672
YLPM1	-0.549769	-1.05397	0.321351	0.708672
CAPNS1	-0.350552	-1.05354	0.321538	0.708672
LMNB1	1.17863	1.05296	0.321786	0.708672
RMDN3	-0.398196	-0.779489	0.468608	0.80242
CALR	-0.503118	-1.05213	0.322147	0.708672
FBXO30	0.654401	1.05105	0.322615	0.709149
DLAT	0.609489	1.04927	0.323385	0.709198
GALNT2	0.29187	1.04871	0.32363	0.709198
AP3S1	-0.578794	-0.840216	0.431165	0.778207
PDS5B	-0.448941	-1.048	0.323938	0.709198
KANK2	0.369433	0.971208	0.362213	0.731997
HTATIP2	-0.338803	-0.836879	0.432906	0.778747
RAB3GAP2	0.634126	1.04593	0.324839	0.709198
PARK7	0.38812	1.04571	0.324937	0.709198
RPL13	-1.09265	-0.969682	0.362925	0.731997
SRP14	-0.284674	-1.04481	0.325326	0.709198
NAT10	-0.324847	-1.04446	0.325481	0.709198
PFN1	-0.362408	-1.04294	0.326142	0.709198
CSNK1E	-1.21865	-0.766874	0.475475	0.804737
NMT1	-0.426556	-0.963877	0.365641	0.734933
NUP93	-0.438967	-1.03989	0.32748	0.709198
PSMA6	-0.263999	-1.03933	0.327724	0.709198
PDCL3	0.93863	0.639825	0.554265	0.845471
BCKDHB	-0.818171	-1.03824	0.328202	0.709198
TAF15	-0.563167	-1.03712	0.328693	0.709198
ARF3	0.4049	1.03661	0.32892	0.709198
TXN	-0.474204	-1.03659	0.328929	0.709198
UQCRH	0.682805	1.03491	0.329666	0.709438
PDE3A	0.288263	1.03462	0.329796	0.709438
UBE2S	0.924071	0.885973	0.407806	0.767155
SOD2	1.10988	0.957809	0.368497	0.735925
BAG2	0.376575	1.03378	0.330166	0.709693
TRIP13	0.382334	1.0328	0.330597	0.710079
DPP7	-1.11414	-0.955633	0.369526	0.736784
YARS	0.299987	1.0282	0.332633	0.713363
CHP1	0.729052	0.950638	0.371895	0.739069
USP24	0.552463	1.02709	0.333127	0.713533
SMS	0.927265	1.02688	0.333218	0.713533
EIF5A	0.262479	1.02608	0.333575	0.713754
GOLT1B	0.422912	0.94662	0.373809	0.740545
RIN1	0.707311	0.946398	0.373915	0.740545
MON2	-0.339359	-0.740126	0.49027	0.813909
GRB2	-0.490909	-0.80557	0.449487	0.789516
FKBP2	-0.979521	-1.01963	0.336453	0.715154
SLC25A5	0.404345	1.01953	0.336495	0.715154
PDLIM7	-0.264527	-1.01911	0.336682	0.715154
HIP1R	-0.341318	-0.609107	0.572676	0.850291
OSBPL8	0.86061	1.01889	0.336784	0.715154
APRT	0.313784	1.01781	0.337268	0.715154
ATP5MF	-0.47138	-1.01779	0.337274	0.715154
CAB39	-0.940918	-0.937176	0.378336	0.744284
GOLIM4	0.446132	1.01436	0.338816	0.717195
NPEPPS	0.311005	1.01395	0.339001	0.717195
NDUFV3	0.531779	0.727995	0.497086	0.817048
ILVBL	0.417884	1.01279	0.339525	0.717765
ALCAM	-0.823794	-0.795916	0.454689	0.794862
LEO1	-0.562604	-0.933953	0.37989	0.745495
RFC3	0.534808	0.931109	0.381266	0.747154
LPP	0.409659	1.0079	0.341733	0.719905
RRBP1	0.229257	1.00772	0.341814	0.719905
TMCO1	-0.450769	-1.0053	0.342909	0.721671
ALKBH5	0.710278	0.717403	0.50309	0.819539
EIF4EBP1	0.508288	0.785429	0.460388	0.797403
RSBN1L	0.322362	0.58547	0.587111	0.857521
PTPA	0.462094	1.00367	0.343654	0.72216
PSMC1	-0.33725	-1.00203	0.344399	0.722669
HINT2	0.30216	1.00138	0.344694	0.722702
CLIC5	0.841106	0.847118	0.427581	0.778207
ACTB	-0.510548	-0.999815	0.345408	0.722702
COPS2	-0.401774	-0.99963	0.345493	0.722702
CWC27	-0.377831	-0.919604	0.386868	0.750438
PAF1	0.329426	0.99802	0.346228	0.722702
EML4	-1.6271	-0.997862	0.3463	0.722702
SUMF2	-0.366664	-0.997383	0.34652	0.722702
CLTA	-0.572052	-0.996473	0.346936	0.722702
PELP1	-0.264549	-0.996357	0.346989	0.722702
NUP35	-0.31096	-0.994371	0.3479	0.724064
NFKB1	-0.326041	-0.702903	0.51139	0.824426
CISD2	1.25142	0.91419	0.389526	0.752088
SLC7A11	-0.472825	-0.567742	0.598088	0.864314
RPL4	-0.225735	-0.992446	0.348784	0.724834
SLC7A6	-1.10206	-0.699493	0.513355	0.82677
HAT1	-0.346793	-0.991364	0.349282	0.725333
PGRMC1	-0.390132	-0.768272	0.46982	0.803363
UBQLN1	0.60538	0.990187	0.349825	0.72572
ATRX	-0.336838	-0.696028	0.515358	0.828926
PCID2	1.0646	0.694913	0.516003	0.829017
SMARCE1	-0.236998	-0.559641	0.603147	0.867673
IDH1	0.591498	0.987675	0.350984	0.726725
EMC1	-0.320242	-0.98623	0.351652	0.727574
SSBP1	0.725857	0.985474	0.352002	0.727712
VIM	0.22531	0.98497	0.352235	0.727712
SLC38A2	-0.27464	-0.904426	0.394353	0.754089
RPS24	0.370042	0.984045	0.352664	0.728065
GBA	0.691033	0.983332	0.352995	0.728214
NUP214	0.357331	0.981621	0.35379	0.728986
SLC9A3R1	0.271141	0.684757	0.521907	0.83511
PMVK	-0.453282	-0.752377	0.478676	0.806346
ADRM1	-0.349188	-0.977468	0.355724	0.72901
HNRNPH3	-0.385699	-0.977262	0.35582	0.72901
PIP5K1A	-0.343376	-0.541721	0.61443	0.872771
VCL	-0.24623	-0.97613	0.356349	0.72901
PITRM1	-0.375824	-0.975378	0.356701	0.72901
STRN	0.833277	0.893976	0.399567	0.760283
PPP1R14B	-0.338462	-0.974483	0.357119	0.72901
PAICS	0.403103	0.974238	0.357234	0.72901
MYCBP2	-0.279791	-0.672577	0.529047	0.841349
H2AFY	-0.26266	-0.971669	0.358439	0.72901
BANF1	0.261693	0.971421	0.358555	0.72901
PRAF2	0.566103	0.970623	0.35893	0.729246
GINS2	0.249682	0.667148	0.53225	0.841349
ALLC	-0.337671	-0.525687	0.624633	0.879229
LYRM7	-1.40783	-0.883785	0.4047	0.764885
U2AF1	-0.746114	-0.965614	0.361289	0.731997
ASNS	0.238393	0.964091	0.362009	0.731997
UBE2E3	-0.4146	-0.661458	0.535621	0.844855
TRIP10	1.07239	0.8819	0.405655	0.76549
ZMAT2	0.418415	0.734659	0.48868	0.812449
CTU2	0.558989	0.880471	0.406379	0.766005
TRNT1	0.298302	0.962377	0.36282	0.731997
SKIV2L	1.88136	0.962142	0.362931	0.731997
PGRMC2	-0.507672	-0.732461	0.489931	0.813909
CARS	-1.20453	-0.9617	0.363141	0.731997
PA	0.618735	0.878715	0.407272	0.767155
UBR4	0.36355	0.959367	0.364248	0.733149
BROX	0.343408	0.876475	0.408411	0.767614
MRPL37	-0.748715	-0.955749	0.365969	0.735069
SNRPN	0.275961	0.953911	0.366847	0.735925
RHOB	-0.229582	-0.502672	0.639454	0.880516
NCSTN	-0.307322	-0.644318	0.545859	0.845471
CPSF1	0.605306	0.643904	0.546108	0.845471
PDHA2	-0.235232	-0.643832	0.546151	0.845471
LETM1	-0.493956	-0.951065	0.368208	0.735925
UGDH	-0.230773	-0.950993	0.368242	0.735925
HNRNPC	-0.416039	-0.950611	0.368425	0.735925
MAP4	-0.329908	-0.950273	0.368587	0.735925
TRMT6	0.573584	0.495791	0.643923	0.880516
TAF10	-0.696369	-0.640876	0.54793	0.845471
SCAF4	-0.816346	-0.786547	0.459779	0.797327
ALDH3A2	0.333694	0.947955	0.369699	0.736784
DPH2	0.43831	0.637866	0.549745	0.845471
KPNA2	-0.254497	-0.945611	0.370826	0.738442
ANKRD28	0.591363	0.861967	0.41585	0.77562
HADHB	0.326843	0.945136	0.371055	0.738442
NOMO3	0.230387	0.943399	0.371892	0.739069
CD2BP2	-0.578572	-0.858685	0.417546	0.77562
PBRM1	-0.807642	-0.942292	0.372427	0.739604
NDUFAF4	-0.299421	-0.70549	0.505455	0.820454
UBQLN2	-0.567073	-0.628035	0.555701	0.845471
LSM7	0.226573	0.85553	0.419182	0.77562
CUX1	0.552976	0.774818	0.466206	0.801674
CAPN2	0.297985	0.938798	0.374117	0.740545
USP48	0.503487	0.938596	0.374214	0.740545
WDR75	-0.43795	-0.854252	0.419845	0.77562
DDX1	0.230489	0.936672	0.375148	0.741568
VAMP7	0.443993	0.622368	0.559153	0.845968
GALE	0.586695	0.935974	0.375487	0.741568
FAH	0.228861	0.935904	0.375521	0.741568
AHCYL1	0.782766	0.85009	0.422011	0.77562
AP1B1	0.542604	0.61967	0.560801	0.845968
EIF3I	0.404362	0.933812	0.376538	0.74263
PSMD8	0.289177	0.933714	0.376586	0.74263
FECH	0.246451	0.848748	0.422712	0.77562
GRWD1	0.270916	0.69539	0.511351	0.824426
PXN	0.23339	0.617596	0.56207	0.845968
KIF1BP	0.357896	0.616878	0.562509	0.845968
PXDN	0.760948	0.932303	0.377273	0.743466
FAM49B	-0.426873	-0.929266	0.378756	0.744284
WARS	0.247534	0.92925	0.378764	0.744284
LUC7L3	-0.242649	-0.928749	0.379009	0.744284
GSTM1	0.3945	0.687924	0.515738	0.829017
GIT2	0.4552	0.760812	0.473962	0.804172
PPIE	-1.17333	-0.925013	0.38084	0.746838
NAGK	0.237253	0.606045	0.56917	0.848835
ZNF384	-0.328414	-0.449123	0.674702	0.899815
KNSTRN	1.3117	0.603265	0.570887	0.849846
SCYL1	0.615197	0.836596	0.429091	0.778207
PCDH7	-0.331202	-0.921039	0.382794	0.748678
LDHA	0.305505	0.920803	0.38291	0.748678
GTF3C5	0.487894	0.920263	0.383177	0.748678
TUBA1B	-0.209001	-0.920017	0.383298	0.748678
IGBP1	0.695094	0.749535	0.480271	0.807868
TUBA1C	-0.673737	-0.831401	0.431838	0.778207
PWP2	-0.959186	-0.9166	0.384986	0.750438
DDB1	0.258944	0.914875	0.38584	0.750438
TIMM23	-0.683666	-0.914272	0.386138	0.750438
LYPLA1	0.521857	0.913964	0.386291	0.750438
EMD	0.305317	0.91329	0.386626	0.750438
PTMS	0.689516	0.826788	0.434288	0.780022
DAP3	-0.284422	-0.913043	0.386748	0.750438
NDUFA9	-0.580767	-0.912958	0.386791	0.750438
NDUFA11	-0.268314	-0.586307	0.581431	0.853161
SLC2A1	0.85414	0.910871	0.387828	0.751133
POLR2C	-1.15059	-0.823774	0.435895	0.780242
RSL1D1	0.227567	0.90745	0.389532	0.752088
MFSD10	-0.344011	-0.820369	0.437714	0.782167
TUBB2A	0.536644	0.660657	0.531967	0.841349
GOT1	0.308565	0.905587	0.390462	0.752088
COPZ1	-0.407431	-0.905418	0.390547	0.752088
SEC13	0.365594	0.905162	0.390675	0.752088
NCLN	0.762172	0.905077	0.390717	0.752088
ACTR1A	-0.243626	-0.905066	0.390723	0.752088
HNRNPD	0.26537	0.41122	0.700266	0.909796
AURKB	-0.355453	-0.574953	0.588556	0.858018
MRPS18C	1.06106	0.90327	0.391622	0.753189
LGALS3	0.343274	0.902773	0.391871	0.753189
PPIG	0.331242	0.407777	0.702612	0.909853
GALK1	-0.646941	-0.815174	0.4405	0.784542
EIF3L	-0.306959	-0.902322	0.392097	0.753189
DARS2	0.269794	0.814578	0.44082	0.784542
CLIP1	0.462221	0.653136	0.5365	0.844855
BAG5	-0.514398	-0.728563	0.492155	0.814094
COG5	0.564299	0.812454	0.441963	0.785775
CHORDC1	-0.253258	-0.898838	0.393846	0.754089
IPO7	-0.253599	-0.898836	0.393847	0.754089
NUDT2	-0.982567	-0.811084	0.442702	0.786096
HMOX2	0.3226	0.399158	0.708502	0.911015
RPS4X	-0.320308	-0.898233	0.394151	0.754089
GLMN	0.209204	0.565884	0.594284	0.86259
COPS7A	-0.407797	-0.897426	0.394557	0.754089
PSMB7	1.26871	0.89731	0.394615	0.754089
AGAP3	-0.247173	-0.565456	0.594555	0.86259
LRRC40	-0.434742	-0.89713	0.394706	0.754089
RPL36A	-0.300158	-0.564662	0.595059	0.86259
GNPNAT1	-0.2221	-0.895788	0.395383	0.754575
TOMM70	-0.281892	-0.895563	0.395496	0.754575
FN1	-0.747068	-0.804026	0.44652	0.787418
IDH2	0.608412	0.892256	0.397167	0.75632
KYAT1	-0.222089	-0.717115	0.498725	0.817608
RAB5A	0.40259	0.550792	0.60389	0.867673
PLCD3	-1.01469	-0.711795	0.501798	0.819539
ALDH2	-0.443676	-0.884429	0.401141	0.761769
TOMM6	-0.21805	-0.545556	0.607244	0.870404
SNRPA1	-0.370899	-0.883169	0.401784	0.761769
PTBP1	-0.190971	-0.883014	0.401863	0.761769
UCHL5	1.71304	0.882556	0.402097	0.761769
SRP68	0.488729	0.882333	0.40221	0.761769
SRI	-0.492398	-0.882301	0.402227	0.761769
MLST8	-0.355262	-0.62365	0.554503	0.845471
METTL7A	0.693998	0.879019	0.403905	0.764408
MYCBP	0.283133	0.537402	0.612488	0.872771
DHX37	-0.158369	-0.353569	0.74005	0.919273
YWHAH	-0.326002	-0.876835	0.405024	0.764986
NPM1	-0.359942	-0.875257	0.405835	0.76549
HEXB	0.495368	0.784977	0.456938	0.795771
MRPS30	-0.321129	-0.69635	0.510789	0.824426
EXOSC3	-0.400563	-0.528535	0.618221	0.875312
MRE11	-0.396218	-0.782436	0.45834	0.795771
EIF2S3	0.202643	0.871835	0.407596	0.767155
ISOC1	-0.184553	-0.339961	0.749588	0.922419
FMR1	0.417657	0.869515	0.408793	0.767614
SEH1L	0.246341	0.869371	0.408867	0.767614
FAM126A	0.148976	0.333163	0.754373	0.924681
MOV10	-0.758362	-0.607009	0.564825	0.845968
PFAS	0.189547	0.865597	0.41082	0.769505
NUP210	0.646131	0.865489	0.410876	0.769505
NCBP1	0.277158	0.865314	0.410967	0.769505
WASHC4	0.816985	0.685133	0.517385	0.830291
MRPL1	0.416787	0.863097	0.412117	0.770894
TOM1	-0.293711	-0.51277	0.628488	0.879335
RAB21	0.35166	0.511101	0.62958	0.879335
PTTG1IP	-0.22543	-0.861903	0.412738	0.771283
RCL1	0.301328	0.767658	0.466553	0.801674
WASL	1.4758	0.76408	0.468556	0.80242
DNAJC2	0.360671	0.763831	0.468695	0.80242
TRMT61A	-0.312597	-0.298803	0.778752	0.933046
SERPINH1	-0.316946	-0.85353	0.417108	0.77562
COIL	-0.257264	-0.76072	0.470443	0.803459
AGK	-0.192727	-0.496259	0.639341	0.880516
TERF2IP	-0.257712	-0.760075	0.470805	0.803591
GLRX	-0.18937	-0.49593	0.639559	0.880516
ITGAV	-0.541404	-0.851161	0.41835	0.77562
BUB3	-0.213684	-0.850463	0.418716	0.77562
POU2F1	0.219144	0.492026	0.64214	0.880516
IDH3A	-0.266318	-0.84991	0.419007	0.77562
HSP90AB1	-0.203419	-0.84988	0.419023	0.77562
LUC7L	0.481028	0.287046	0.787165	0.937168
VPS35	-0.353487	-0.849272	0.419343	0.77562
CNPY2	0.241389	0.848056	0.419982	0.77562
TCOF1	-1.15258	-0.755163	0.473574	0.804172
SRSF2	-0.375833	-0.847454	0.420299	0.77562
ARFGEF1	-0.418859	-0.753399	0.47457	0.804172
ATXN10	0.318071	0.846056	0.421036	0.77562
NARS	0.324734	0.845861	0.421138	0.77562
VDAC2	-0.307262	-0.845849	0.421145	0.77562
CERS2	0.332676	0.845705	0.421221	0.77562
GSTK1	-0.328096	-0.844527	0.421842	0.77562
RSL24D1	-0.216956	-0.271401	0.798414	0.940606
ACADVL	0.253891	0.84361	0.422327	0.77562
ERLIN2	-0.585628	-0.84311	0.422591	0.77562
AARS2	0.474276	0.749716	0.476656	0.804768
POLDIP3	0.625461	0.841744	0.423314	0.77562
HPDL	-1.0397	-0.841198	0.423603	0.77562
RPS28	0.322359	0.840505	0.42397	0.77562
EFTUD2	0.231478	0.840195	0.424134	0.77562
BASP1	0.428369	0.839979	0.424248	0.77562
FLNB	-0.180567	-0.839662	0.424417	0.77562
QRICH1	0.230758	0.74588	0.478835	0.806346
MYO1B	-0.380182	-0.838777	0.424886	0.775975
MRPL40	-0.752407	-0.566973	0.590125	0.859416
MT-CO2	-0.362484	-0.838154	0.425217	0.776075
SIKE1	0.441722	0.47124	0.65598	0.890011
ANLN	0.896355	0.836547	0.42607	0.77713
CLIC3	1.07124	0.741874	0.481117	0.807899
CRAT	-0.278955	-0.468101	0.658084	0.890235
EPN1	-0.530888	-0.8354	0.426681	0.77774
USP4	0.330315	0.562691	0.592869	0.861859
PPIL4	0.281095	0.74021	0.482067	0.80813
PPP5C	0.926791	0.834011	0.42742	0.778207
SNX4	0.109423	0.242593	0.819275	0.9477
UBE2G1	-0.113946	-0.24146	0.820099	0.9477
VPS45	0.325635	0.646893	0.540281	0.845471
CBFB	0.198528	0.464023	0.660822	0.89143
DHX57	0.234913	0.236315	0.823845	0.948752
SUPT5H	0.670617	0.831805	0.428597	0.778207
PDIA5	-0.147421	-0.234172	0.825407	0.949386
FIBP	1.35932	0.556128	0.597089	0.863756
HSPE1	0.302818	0.830572	0.429256	0.778207
GCLM	0.508637	0.830375	0.429361	0.778207
RBM39	-0.189742	-0.829757	0.429691	0.778207
TBL2	0.493312	0.829441	0.42986	0.778207
CFL1	-0.316103	-0.828422	0.430405	0.778207
RPSA	-0.313011	-0.82706	0.431135	0.778207
ESYT1	-0.308694	-0.82689	0.431226	0.778207
B2M	0.580901	0.826442	0.431467	0.778207
DDX50	-0.531536	-0.825714	0.431857	0.778207
EIF5B	-0.207994	-0.82562	0.431907	0.778207
HLA-B	-0.422167	-0.823962	0.432798	0.778747
THOC6	-0.407275	-0.823518	0.433036	0.778747
CCT7	0.222747	0.820636	0.434588	0.780022
LYAR	-0.938825	-0.630817	0.550093	0.845471
COA7	-0.798407	-0.724403	0.491155	0.813909
HMGB1	0.317276	0.820145	0.434852	0.780022
ACAD9	-0.281479	-0.723748	0.491534	0.813909
SEC24A	-0.28803	-0.723668	0.49158	0.813909
TAPBP	0.375438	0.192746	0.855779	0.961587
TOP2A	0.298702	0.818442	0.435772	0.780242
GNE	-0.216679	-0.627596	0.552073	0.845471
VPS25	0.448316	0.720892	0.493189	0.814145
SYVN1	-0.421905	-0.536353	0.609907	0.871971
EXOSC10	-0.526136	-0.534742	0.610958	0.871971
TOR4A	-0.0755593	-0.178226	0.866498	0.965898
HSPE1-MOB4	0.207382	0.174138	0.869522	0.966962
CBX1	-0.0668665	-0.162883	0.877861	0.968982
NUP133	0.2463	0.811686	0.43943	0.784542
PQBP1	-0.0764027	-0.15899	0.88075	0.970567
SUGT1	0.35292	0.809963	0.440366	0.784542
RTN4	-0.471484	-0.809755	0.44048	0.784542
HOXD9	-0.308393	-0.150304	0.887203	0.971914
SLC1A4	-0.336819	-0.809126	0.440822	0.784542
HLA-C	0.243023	0.808813	0.440992	0.784542
SS18	0.0655794	0.147786	0.889076	0.972222
KLC2	-0.12592	-0.141723	0.893589	0.974133
YWHAB	-0.176874	-0.806283	0.442371	0.786003
ABCC1	-0.623571	-0.70794	0.500738	0.818967
SFN	0.360338	0.804376	0.443412	0.786301
ILKAP	-0.0877355	-0.122744	0.907745	0.978205
DEGS1	-0.0848593	-0.121234	0.908873	0.978205
SMARCC2	0.367092	0.803609	0.443831	0.786301
RANBP1	-0.434533	-0.803422	0.443934	0.786301
EML3	0.158941	0.410513	0.697285	0.908857
TSPO	0.558893	0.802364	0.444512	0.786646
NEO1	0.212637	0.703763	0.503189	0.819539
KPNA4	0.239807	0.801789	0.444827	0.786646
CAPZA2	-0.441077	-0.801536	0.444966	0.786646
PAFAH1	-0.412283	-0.800899	0.445315	0.786769
BABAM2	0.360847	0.800194	0.445701	0.786958
TTI1	0.410061	0.799208	0.446242	0.787418
WASHC2C	-0.300873	-0.404177	0.701666	0.909853
PDLIM1	0.229061	0.797173	0.44736	0.788154
LCLAT1	-0.119476	-0.073343	0.944766	0.984854
ARIH2	0.0373676	0.0705166	0.94689	0.984854
PTPN12	0.808427	0.796712	0.447613	0.788154
OSTF1	-0.046808	-0.0672133	0.949373	0.984854
NUP50	-0.29719	-0.796074	0.447964	0.788154
RHOT2	-0.952576	-0.695065	0.508316	0.822765
CNBP	0.00503628	0.00654305	0.995067	0.99719
CROT	-0.000825812	-0.00179925	0.998643	0.998998
EXOC2	-0.000246602	-0.000463516	0.999651	0.999651
IGF2BP3	-0.24475	-0.792792	0.449772	0.789516
PSMD4	0.286802	0.792392	0.449993	0.789516
WDR18	0.717373	0.79196	0.450231	0.789516
HIST2H3PS2	-0.286101	-0.594255	0.572813	0.850291
ERP44	-0.292278	-0.790905	0.450814	0.789554
PPP6R1	-0.373913	-0.588184	0.576639	0.852089
LSS	-0.24183	-0.381366	0.717545	0.916548
CEBPB	0.676844	0.491102	0.639804	0.880516
STOM	-0.290768	-0.785701	0.453696	0.794108
UNC45A	-0.38113	-0.78329	0.455035	0.794862
CCAR1	-0.233526	-0.783099	0.455141	0.794862
RAD23B	-0.33311	-0.782895	0.455254	0.794862
NOP16	0.312258	0.372883	0.723492	0.916548
AGMAT	0.42118	0.372427	0.723812	0.916548
WDR74	-0.31798	-0.483788	0.644707	0.880516
ROMO1	-0.30352	-0.482541	0.645545	0.880516
ANPEP	-0.218777	-0.780432	0.456626	0.795771
UQCRC1	0.220091	0.780367	0.456662	0.795771
PTRH2	-0.327224	-0.778689	0.457598	0.795771
COPB1	0.211923	0.778384	0.457768	0.795771
SF3A1	0.206345	0.778279	0.457827	0.795771
CNN2	0.252999	0.778247	0.457844	0.795771
LMNA	0.214262	0.777288	0.45838	0.795771
MAP7	0.623489	0.359505	0.732913	0.919273
PIGT	-0.305004	-0.47217	0.652536	0.887047
LSM8	0.31363	0.772886	0.460844	0.797701
CENPB	0.184345	0.352891	0.737591	0.919273
PSMG1	0.349946	0.351723	0.738418	0.919273
RPL10	-0.255913	-0.771859	0.46142	0.798209
CPSF2	-0.34143	-0.467099	0.655969	0.890011
SMOC1	0.368926	0.350051	0.739603	0.919273
BCCIP	-0.432687	-0.771023	0.461889	0.79853
ATP1B3	0.410271	0.668558	0.524145	0.836971
SYPL1	-0.29254	-0.348557	0.740663	0.919273
GLRX3	-0.380906	-0.767811	0.463695	0.800221
BAG6	-0.250998	-0.767769	0.463719	0.800221
SH3BGRL	0.595801	0.561861	0.593401	0.861961
ACSL3	-0.182867	-0.766537	0.464413	0.800928
THOP1	-0.420784	-0.765398	0.465055	0.801545
NUCB2	0.35728	0.764057	0.465812	0.801674
CTR9	0.226102	0.76353	0.46611	0.801674
IKBIP	0.246278	0.763246	0.46627	0.801674
NCAPG	-0.273707	-0.762048	0.466948	0.801864
LUC7L2	-0.278821	-0.761456	0.467283	0.80195
LRRC59	-0.194632	-0.760371	0.467897	0.80242
CUL3	-0.377655	-0.656202	0.531627	0.841349
RGP1	0.217279	0.325877	0.756825	0.926435
UBAP2	-0.198608	-0.75822	0.469116	0.802653
EPS15	-0.168804	-0.321057	0.760278	0.927073
JUP	0.346723	0.756484	0.470102	0.803363
TUBGCP4	0.355839	0.315071	0.764575	0.928902
DDX27	0.221604	0.439773	0.67462	0.899815
ABHD10	-0.122436	-0.313126	0.765974	0.928902
SHMT2	0.173391	0.753389	0.471862	0.804172
EEF1E1	-0.24975	-0.753389	0.471862	0.804172
RBM12B	0.351019	0.646659	0.537451	0.845471
NUTF2	0.341183	0.751401	0.472995	0.804172
GATAD2B	0.540764	0.751221	0.473098	0.804172
CSNK2A1	-0.278301	-0.751054	0.473193	0.804172
ENO3	0.661144	0.750804	0.473336	0.804172
ATP6V1H	0.522067	0.749744	0.473941	0.804172
SUCLA2	-0.322704	-0.644472	0.538791	0.845471
IMPDH2	0.180222	0.749112	0.474302	0.804172
DCTN2	0.220427	0.749057	0.474334	0.804172
BID	-0.44606	-0.537409	0.609219	0.871904
RANBP2	0.173476	0.748113	0.474873	0.804203
RIC8A	-0.181342	-0.641879	0.540383	0.845471
PRPF4	-0.271527	-0.745037	0.476635	0.804768
SPAG7	0.646134	0.745024	0.476642	0.804768
BCS1L	-0.410282	-0.744995	0.476659	0.804768
VIRMA	-0.658155	-0.639148	0.542062	0.845471
CHD4	-0.165281	-0.744538	0.476921	0.804768
UPF3B	-0.431769	-0.531057	0.613366	0.872771
RARS	0.170375	0.743691	0.477407	0.805106
LSM3	0.216214	0.52937	0.61447	0.872771
BIRC6	-0.179343	-0.419872	0.688364	0.904761
GSN	-0.713261	-0.635355	0.5444	0.845471
PFDN2	-0.49016	-0.635092	0.544562	0.845471
CAPRIN1	0.317878	0.740917	0.479	0.806346
GPATCH4	-0.491423	-0.526645	0.616256	0.873985
TBC1D9B	0.30014	0.279455	0.790332	0.937238
CISD1	-0.216847	-0.63272	0.546027	0.845471
EFL1	0.502008	0.413134	0.693046	0.906267
SNRPE	-0.413166	-0.737532	0.48095	0.807899
BCAP31	0.695638	0.736827	0.481356	0.807899
HSPD1	0.186036	0.736281	0.481672	0.807947
UQCR10	0.356248	0.407766	0.696788	0.908629
DSP	0.394825	0.628015	0.548941	0.845471
NGDN	0.162301	0.268441	0.798361	0.940606
G3BP1	0.182688	0.733305	0.483391	0.809445
RPL15	0.392552	0.404091	0.699354	0.909195
RUVBL1	0.216059	0.733014	0.48356	0.809445
EEF1D	-0.459181	-0.732456	0.483882	0.809445
UTP3	0.095991	0.261816	0.803203	0.942722
SEC23B	0.329122	0.731965	0.484167	0.809445
RPRD	-0.196806	-0.731755	0.484288	0.809445
WDR6	0.238755	0.400343	0.701976	0.909853
MCMBP	-0.278797	-0.729208	0.485765	0.811334
SMARCB1	0.138733	0.25288	0.80975	0.945446
TUBB	0.370785	0.728632	0.486099	0.811334
ATP5PD	0.237801	0.728296	0.486295	0.811334
CS	0.448865	0.727516	0.486748	0.811334
GNS	-0.280261	-0.248768	0.812768	0.946729
CPSF6	-0.247034	-0.727327	0.486858	0.811334
NIF3L1	-0.117279	-0.247258	0.813878	0.946948
ACOT13	0.1929	0.617854	0.555264	0.845471
CCDC124	0.68349	0.725489	0.487926	0.812449
TBCB	-0.679024	-0.616196	0.5563	0.845471
PPAT	0.474916	0.724768	0.488346	0.812449
WDR46	0.2449	0.241096	0.81841	0.9477
IPO8	0.327796	0.724314	0.48861	0.812449
MPZL1	0.397872	0.615005	0.557045	0.845471
SH3GL1	0.443385	0.614841	0.557147	0.845471
PSMD9	0.572301	0.613521	0.557973	0.845968
ISOC2	0.730149	0.720139	0.491047	0.813909
ALG1	-0.18239	-0.225963	0.829573	0.950686
DARS	-0.278109	-0.719317	0.491527	0.813909
GSTO1	-0.193918	-0.718047	0.49227	0.814094
RPS25	-0.272751	-0.218734	0.834922	0.951784
ITPR3	-0.409391	-0.716904	0.492939	0.814145
SRSF11	0.332505	0.716647	0.49309	0.814145
DCP1A	0.643822	0.605814	0.562812	0.845968
LASP1	-0.283562	-0.71544	0.493798	0.814231
GPKOW	0.502801	0.605051	0.563292	0.845968
HIST1H1B	-0.334264	-0.604899	0.563388	0.845968
SEC11A	-0.288199	-0.604028	0.563936	0.845968
STX5	0.101391	0.210216	0.841237	0.955775
PFKL	-0.123869	-0.209988	0.841407	0.955775
KLC1	0.395758	0.713816	0.494751	0.815205
MAPRE2	-0.73652	-0.713448	0.494967	0.815205
UQCRFS1	0.40763	0.712851	0.495317	0.815306
HNRNPDL	-0.326589	-0.712008	0.495813	0.815645
PDCD10	0.0888096	0.200992	0.848091	0.958268
ACP2	-0.235044	-0.485774	0.643374	0.880516
MRPS35	0.619855	0.709374	0.497363	0.817048
SUCLG2	0.420951	0.709081	0.497536	0.817048
RECQL	-0.227806	-0.708162	0.498077	0.817462
RPAP3	-0.424921	-0.596605	0.568626	0.848722
COPS7B	0.0930848	0.186595	0.858818	0.963435
EIF3J	0.818243	0.707028	0.498747	0.817608
DDOST	0.514445	0.705045	0.499918	0.818967
WASHC5	0.152443	0.178527	0.864845	0.96523
TPD52L2	-0.412147	-0.704507	0.500235	0.818967
ZC3H18	0.216457	0.351174	0.736774	0.919273
ALDH7A1	-0.26724	-0.704125	0.500462	0.818967
FTL	0.396638	0.591517	0.571853	0.850291
PRPF38A	0.624069	0.350526	0.737238	0.919273
DIMT1	0.203497	0.348803	0.73847	0.919273
ANAPC7	-0.559677	-0.589718	0.572996	0.850291
RRP7A	0.0758279	0.165931	0.874274	0.967823
AKAP8	0.0772939	0.164777	0.875139	0.967823
DYNLT1	-0.54091	-0.700859	0.502396	0.819539
LIMS1	0.245296	0.587048	0.574696	0.851573
DDX23	-0.248915	-0.586937	0.574766	0.851573
SNRPD1	0.226594	0.699551	0.503172	0.819539
NAP1L1	0.264742	0.699459	0.503226	0.819539
DDX31	-0.218799	-0.342123	0.743257	0.920285
HELZ2	0.324516	0.699237	0.503358	0.819539
PSMA3	-0.310566	-0.699141	0.503415	0.819539
ENOPH1	0.863457	0.698273	0.50393	0.819905
HM13	-0.220566	-0.584595	0.57626	0.851994
TELO2	-0.380611	-0.33903	0.745478	0.920342
ECPAS	-0.160796	-0.697187	0.504576	0.820454
POLA1	0.367891	0.58333	0.577067	0.852089
TTYH3	-0.0563022	-0.144767	0.890168	0.972431
PSMD6	0.290401	0.696381	0.505055	0.820454
NUP62	0.530811	0.695845	0.505374	0.820454
TM9SF2	-0.586419	-0.695258	0.505724	0.820454
DR1	-1.15349	-0.581025	0.578541	0.852822
NDUFA4	-0.133272	-0.137554	0.895599	0.974583
GIPC1	-0.0936119	-0.135802	0.896919	0.975499
DDX47	-0.275535	-0.694116	0.506404	0.821085
MIA3	-0.498317	-0.579354	0.57961	0.853161
TRMT11	-0.0512133	-0.126246	0.904125	0.978205
ARHGEF10	0.410842	0.577699	0.58067	0.853161
ERCC2	-0.232166	-0.577353	0.580891	0.853161
USP5	-0.2092	-0.691675	0.507859	0.822765
HNRNPH2	0.250527	0.691391	0.508029	0.822765
CDC42	0.18434	0.690384	0.50863	0.822801
TCIRG1	0.0964646	0.113018	0.914117	0.979754
CD276	0.077501	0.112079	0.914827	0.979754
SUPV3L1	-0.0468577	-0.104929	0.920237	0.979754
IKB	-0.113589	-0.093161	0.929149	0.981304
XRCC5	-0.178105	-0.686692	0.510839	0.824426
TPI1	-0.253585	-0.686184	0.511144	0.824426
TRMT1	0.425934	0.68615	0.511164	0.824426
PITHD1	0.0588071	0.0878858	0.933149	0.981397
TPD52	-0.0750096	-0.0709482	0.946004	0.984854
STUB1	-0.280947	-0.309673	0.766684	0.928902
CALM1	-0.526803	-0.567385	0.587301	0.857521
NACA	0.175495	0.682373	0.513431	0.82677
SMG9	-0.0767016	-0.0457241	0.965181	0.988022
SKP2	0.0345906	0.0438862	0.966579	0.988083
COPS6	0.30471	0.564592	0.589104	0.858374
LARS2	-0.015112	-0.033849	0.974219	0.992206
SMAP2	-0.0400798	-0.0248273	0.981088	0.992908
RPA1	-0.223208	-0.680361	0.514641	0.828246
CUL1	0.0149335	0.0230352	0.982453	0.993025
LAPTM4A	-0.0165075	-0.0196191	0.985055	0.993952
VPS26A	0.1573	0.297713	0.775387	0.932355
MFAP1	-0.175806	-0.29669	0.776134	0.932355
SLC25A15	0.932482	0.559725	0.592254	0.861626
PABPC4	-0.450843	-0.676755	0.516814	0.829847
ZFR	-0.330791	-0.675302	0.517691	0.830309
DNM1	-0.262646	-0.674697	0.518057	0.830423
DNAJC11	0.277586	0.674086	0.518426	0.830543
FUBP1	-0.248552	-0.672379	0.519459	0.831724
DCUN1D1	0.110161	0.282266	0.786681	0.937168
EXOSC2	-0.101568	-0.280698	0.78783	0.937168
BLMH	-0.180898	-0.667914	0.522166	0.83511
ATP5F1C	-0.219888	-0.421997	0.68689	0.904081
LSM5	0.234757	0.666429	0.523067	0.836077
MSRB2	0.191572	0.272059	0.794175	0.93954
FKBP1A	-0.325329	-0.545223	0.601692	0.866948
RBBP4	-0.377773	-0.545125	0.601756	0.866948
CD3EAP	0.294553	0.664386	0.52431	0.836971
TMEM43	-0.184949	-0.664046	0.524517	0.836971
SELENOO	-0.278357	-0.542015	0.603792	0.867673
POLR2B	0.223629	0.660421	0.526728	0.840022
AUP1	-0.757573	-0.410196	0.695093	0.907767
CCDC47	-0.310895	-0.659222	0.52746	0.840713
COASY	0.258121	0.656937	0.528857	0.841349
NACC1	-0.288877	-0.405848	0.698127	0.909195
XRCC4	-0.492839	-0.535688	0.607943	0.870963
MRPL3	-0.179258	-0.404793	0.698864	0.909195
GOPC	0.272911	0.403912	0.69948	0.909195
UHRF1	0.520499	0.532838	0.609819	0.871971
CDK1	-0.19639	-0.654293	0.530476	0.841349
HSD17B10	-0.16842	-0.654285	0.530482	0.841349
LAMTOR5	-0.379509	-0.654129	0.530577	0.841349
RCC2	0.360999	0.653263	0.531108	0.841349
TPX2	0.121649	0.237891	0.819428	0.9477
TGFB1	0.644456	0.398997	0.70292	0.909853
RPS20	-0.333356	-0.65191	0.531939	0.841349
CIAO1	-0.297704	-0.529883	0.611766	0.872448
MMS19	0.250751	0.651886	0.531953	0.841349
SNU13	-0.3318	-0.651852	0.531975	0.841349
SFXN3	0.338273	0.398114	0.703538	0.909853
PSME3	-0.218133	-0.651409	0.532246	0.841349
HNRNPD	-0.233693	-0.651406	0.532248	0.841349
PDHA1	-0.410445	-0.651262	0.532337	0.841349
TWF2	-0.442268	-0.649563	0.533381	0.842527
HSPA14	-0.208966	-0.524292	0.615461	0.873737
VAPA	0.650472	0.646469	0.535287	0.844855
POLE3	0.239475	0.522015	0.616968	0.874555
GTF3C1	0.308054	0.645307	0.536003	0.844855
NAA15	0.391651	0.644558	0.536465	0.844855
MARCH5	0.25798	0.644253	0.536654	0.844855
CDK5	0.402576	0.519804	0.618434	0.875312
NELFE	0.315506	0.642207	0.537918	0.845471
NAA10	0.253479	0.641578	0.538307	0.845471
G6PD	-0.188205	-0.640456	0.539001	0.845471
IFITM3	0.180144	0.515762	0.621119	0.876719
LMAN2	0.309794	0.640064	0.539243	0.845471
MRPL4	-0.176221	-0.515439	0.621334	0.876719
ELAC2	-0.210141	-0.639987	0.539291	0.845471
[truncated: 819 more rows]

## Sheet: Statistical analysis, RPS26
Gene name	Log2-fold change	t statistic	p value	adjusted p value
RPS16	-4.80583	-10.2495	1.00077e-05	0.0204258
CDK6	4.52212	7.10351	4.00645e-05	0.0408858
SFXN1	3.43294	6.55444	0.000127041	0.0480734
AKAP12	-5.07579	-6.32023	0.00016553	0.0480734
TOR1AIP2	5.92504	6.36452	0.000266449	0.0480734
DDX56	2.51381	5.90398	0.000269447	0.0480734
DIAPH3	2.76525	6.24093	0.000302788	0.0480734
SSB	-2.7107	-5.79697	0.000306507	0.0480734
RBM27	5.87604	6.17147	0.000325604	0.0480734
CTU2	2.89018	6.10983	0.000347454	0.0480734
MGST3	-3.13812	-5.71303	0.000339476	0.0480734
SFN	2.95839	5.65735	0.000363465	0.0480734
HMOX1	5.11827	6.03208	0.000377362	0.0480734
PATL1	2.29161	5.60876	0.000385915	0.0480734
ERO1A	-2.43551	-5.58328	0.000398282	0.0480734
PDCD4	-2.23086	-5.57898	0.000400416	0.0480734
RPS14	-2.10976	-5.29065	0.00040036	0.0480734
MEMO1	4.26126	5.88216	0.000443434	0.0502805
DOHH	3.81418	5.3744	0.000517601	0.0556013
NDUFA5	2.27677	4.99608	0.000607034	0.0606488
DPH2	4.92909	5.97083	0.000687491	0.0606488
RANBP6	3.14911	5.41352	0.000748002	0.0606488
MRPL1	2.48216	5.06766	0.000768988	0.0606488
OPA1	2.80321	5.06724	0.000769409	0.0606488
DPYSL2	-2.16877	-5.06568	0.000770982	0.0606488
PEBP1	-2.77425	-5.06409	0.000772596	0.0606488
WDR18	3.78859	5.00037	0.000840259	0.0618078
DRG1	-2.50483	-4.9935	0.000847927	0.0618078
IPO11	2.71938	4.86158	0.00101088	0.0687737
PCBP2	-4.19863	-4.66833	0.000978845	0.0687737
ISG15	-3.05003	-5.0663	0.00112301	0.0739372
GRSF1	3.28066	4.72928	0.00120883	0.0741044
MRPL10	5.24276	4.71388	0.00123447	0.0741044
NCLN	2.14293	4.54207	0.00118152	0.0741044
	1.63109	4.44366	0.00137036	0.0748084
NONO	-3.32595	-4.44136	0.00137513	0.0748084
ILF3	-1.7481	-4.42348	0.00141288	0.0748084
ATP1A1	-2.45566	-4.54877	0.00154925	0.0748084
YKT6	2.9616	4.73494	0.00168138	0.0762601
AHNAK	-2.32029	-4.40781	0.0014469	0.0748084
MRPS22	2.96157	4.53839	0.00157176	0.0748084
USP4	2.30644	4.53642	0.00157607	0.0748084
SUPT16H	-2.12092	-4.39597	0.00147315	0.0748084
MLKL	2.95375	4.96815	0.00190586	0.0765075
KHSRP	-1.93158	-4.49489	0.00166989	0.0762601
USP15	4.12537	4.66553	0.0018334	0.0765075
EPPK1	-2.01694	-4.35533	0.00156723	0.0748084
STAT1	-2.80033	-4.47119	0.00172613	0.0765075
SRSF9	-2.33946	-4.62063	0.00193968	0.0765075
NOP9	2.16121	4.43526	0.00181528	0.0765075
PRRC1	4.94379	4.88055	0.00209654	0.0778006
MLLT11	5.09844	4.6067	0.00197403	0.0765075
GAK	2.9883	4.60162	0.00198672	0.0765075
HNRNPC	-2.4619	-4.39853	0.00191158	0.0765075
UBE2I	-1.80801	-4.33684	0.00208584	0.0778006
OSBPL10	2.11935	4.29119	0.00222573	0.0783127
GTF2F1	-3.10112	-4.43849	0.00244542	0.0783127
PPP1R7	3.76765	4.25606	0.00234025	0.0783127
IPO4	1.71393	4.23444	0.00241383	0.0783127
RPS17	-4.04663	-4.1265	0.00223032	0.0783127
BSDC1	4.43425	4.58458	0.0029167	0.0809801
MDC1	2.27035	4.09805	0.00233153	0.0783127
ARFIP1	2.05581	4.33811	0.0027843	0.0809801
ANAPC2	3.48349	4.32489	0.00283263	0.0809801
ELAVL1	-1.79464	-4.18031	0.00260914	0.0783127
TPT1	1.87629	4.08069	0.00239563	0.0783127
TARS	-2.69221	-4.07951	0.00240008	0.0783127
ZC3H14	2.6485	4.30453	0.00290883	0.0809801
RRBP1	-2.55487	-4.29329	0.00295184	0.0809801
C5orf51	3.57196	4.50938	0.00317827	0.0815856
TMEM126A	2.06812	4.15291	0.00271441	0.0802914
PSME2	3.02125	4.28712	0.00297575	0.0809801
TXNDC9	1.61035	4.04846	0.00251968	0.0783127
ADAR	-2.11693	-4.04736	0.00252403	0.0783127
TXN	-2.86671	-4.03682	0.00256609	0.0783127
RBM3	1.50373	4.03171	0.00258679	0.0783127
PAFAH1	-2.43949	-4.22007	0.0032496	0.0815856
MACF	-1.98134	-4.13413	0.00364128	0.0815856
PACSIN3	1.71781	4.01699	0.00330802	0.0815856
IDE	-2.5271	-4.12998	0.00366146	0.0815856
SRP14	-2.63184	-3.99764	0.0034032	0.0815856
EZR	-1.57009	-3.91225	0.00312348	0.0815856
RBMX	-3.72345	-3.97833	0.00350113	0.0815856
NUP62	2.2797	3.96591	0.00356569	0.0815856
SIKE1	3.72614	4.25332	0.00428471	0.086174
COMT	-1.45143	-3.88357	0.00326902	0.0815856
TOMM22	-4.78993	-3.96047	0.00359436	0.0815856
PSMB5	2.42275	4.07041	0.00396471	0.0851786
TYMS	2.68815	3.95	0.00365023	0.0815856
NOP58	1.60533	3.94105	0.0036987	0.0815856
OAT	-2.04193	-3.93761	0.00371752	0.0815856
ANP32B	-2.32339	-3.84768	0.00346127	0.0815856
PFN1	-3.26659	-3.84607	0.00347017	0.0815856
SRI	2.26489	4.00316	0.00434009	0.086174
SRRT	-2.10845	-3.99455	0.00439086	0.086174
DDX17	-3.28834	-3.8224	0.00360373	0.0815856
AP2M1	-2.1605	-3.98924	0.00442251	0.086174
ADH5	-1.76117	-3.80753	0.00369043	0.0815856
TYMP	3.35416	4.40823	0.00528465	0.0923153
C1QBP	-1.97111	-3.87015	0.00410801	0.086174
ENG	-2.16345	-3.96267	0.00458455	0.086174
GOT2	-1.754	-3.77396	0.00389422	0.0845542
GLRX3	-1.75404	-3.75112	0.00403963	0.0858843
CEP170	-2.55658	-3.81695	0.00444665	0.086174
PMM2	2.27961	4.0468	0.00549108	0.0941789
TP53BP1	-2.03442	-3.7283	0.00419057	0.086174
FBL	1.76779	3.72334	0.00422415	0.086174
STRBP	2.43806	3.78325	0.00467643	0.086769
STXBP1	-1.79108	-3.7723	0.0047537	0.0874081
SLC25A6	-2.56607	-3.70834	0.00432743	0.086174
VAMP3	-2.41014	-3.85125	0.00533719	0.0923153
GNAI2	-1.94708	-3.67992	0.00453046	0.086174
COX6A1	2.70791	3.73724	0.00501058	0.0906337
ASS1	-2.04367	-3.67435	0.00457142	0.086174
RUVBL2	-1.51231	-3.6702	0.00460214	0.086174
HECTD1	2.09813	3.71323	0.00519496	0.0923153
TIMM13	-2.09069	-3.92007	0.00641438	0.103903
CNPY3	-1.58163	-3.69957	0.00530304	0.0923153
TNFAIP8	-3.40798	-3.77572	0.00592264	0.0999017
SF3B3	-2.11224	-3.61677	0.00501794	0.0906337
TALDO1	-2.29663	-3.72766	0.00633091	0.103371
TSPO	1.83101	3.65256	0.00569348	0.0968366
RPLP1	-3.54898	-3.59406	0.00520637	0.0923153
ZNF687	3.28475	3.83466	0.00713247	0.107259
VAPB	1.8233	3.58888	0.00627157	0.103371
PRKCSH	-2.06104	-3.58621	0.00629711	0.103371
SPC24	2.37812	3.77012	0.00773361	0.112129
RPS4X	-1.88462	-3.56049	0.00654898	0.104254
GBE1	2.32441	3.5045	0.00602444	0.100786
RAB7A	-1.82643	-3.55157	0.00663874	0.104254
P3H4	1.93107	3.53967	0.00676055	0.104294
PIR	1.94673	3.53757	0.00678234	0.104294
MRPL41	2.67675	3.53623	0.00679625	0.104294
CTSD	-3.38295	-3.52928	0.00686885	0.104622
NHLRC2	2.86469	3.67948	0.00867374	0.118021
MSH3	2.56477	3.83847	0.00970668	0.12339
MCM3	-1.92464	-3.50336	0.00714709	0.107259
GSR	-1.31631	-3.44679	0.00662154	0.104254
PDIA4	-2.13748	-3.44506	0.00664038	0.104254
NEDD8	1.81572	3.54841	0.0081413	0.114252
DCP1A	1.6174	3.47687	0.00744366	0.110091
INTS13	2.39565	3.53976	0.00824169	0.114431
UBE2D3	3.03905	3.45212	0.00773246	0.112129
COPZ1	1.61871	3.44056	0.00787132	0.112345
DDX19B	-2.26617	-3.38875	0.00728421	0.108519
CSRP1	-1.8319	-3.41619	0.00817288	0.114252
PPWD1	2.48187	3.55852	0.0101282	0.12339
OTUD7B	3.83656	3.40044	0.00837419	0.115485
RFC2	1.9072	3.43752	0.00953326	0.12339
IMMT	-1.34849	-3.35053	0.00775785	0.112129
ERCC6L	3.49495	3.42845	0.00965789	0.12339
SH3BGRL3	1.81021	3.34715	0.00780122	0.112129
PRPF6	2.67233	3.51968	0.01065	0.124935
SMC1A	-1.74571	-3.38154	0.0086226	0.118021
PELP1	-1.35701	-3.36591	0.00883388	0.118618
LASP1	-3.0436	-3.39711	0.0101019	0.12339
VARS	-1.96021	-3.32183	0.00813433	0.114252
PSMD11	-1.40156	-3.34926	0.00906481	0.12037
LRRFIP1	-3.11334	-3.34802	0.0090823	0.12037
RPS27L	-2.19204	-3.37411	0.0104415	0.124935
APRT	-1.74696	-3.36032	0.010651	0.124935
RAP1GDS1	1.68056	3.32305	0.0094415	0.12339
FEN1	-2.66065	-3.27705	0.0087599	0.118404
DHX29	1.85061	3.42587	0.0120353	0.128419
HSD17B4	-1.87803	-3.33163	0.0111012	0.12729
DUS3L	2.51159	3.29635	0.00984196	0.12339
AP2A2	-2.22321	-3.29563	0.00985301	0.12339
ILVBL	1.66782	3.28895	0.00995609	0.12339
ERC1	2.99608	3.40442	0.0123786	0.128902
PMPCA	-2.00992	-3.27616	0.0101566	0.12339
CACUL1	3.97038	3.50215	0.0142241	0.135661
ATP5MF	-1.73422	-3.28831	0.0118196	0.128419
BOLA2	1.53726	3.28581	0.0118626	0.128419
RAC1	1.6549	3.25576	0.0104851	0.124935
RAB1A	-4.96344	-3.28453	0.0118847	0.128419
MRE11	1.97456	3.25061	0.0105698	0.124935
CHUK	2.58914	3.35924	0.0131375	0.132087
TFRC	-1.18709	-3.21995	0.0096304	0.12339
NPM1	-1.66341	-3.21805	0.00966086	0.12339
CHERP	2.75822	3.23225	0.0108777	0.126865
CEP97	2.82815	3.44392	0.0152242	0.13659
NAA10	1.52002	3.2231	0.0110345	0.12729
TRIM28	-1.96116	-3.19579	0.010025	0.12339
YWHAQ	-2.36238	-3.22133	0.011065	0.12729
WDR46	1.75823	3.31962	0.0138445	0.134555
YWHAH	-1.69726	-3.24209	0.0126409	0.129649
RPS8	-2.15205	-3.18947	0.0101309	0.12339
RSF1	1.64543	3.23403	0.0127901	0.130523
ACSL3	-2.29402	-3.22472	0.012965	0.131051
TPRKB	2.06407	3.19955	0.0114491	0.128072
RPSA	-2.22173	-3.16247	0.0105969	0.124935
EIF4H	-1.60437	-3.17424	0.0119129	0.128419
TRMT112	1.80884	3.19517	0.0135367	0.133471
CDK4	1.76345	3.17154	0.0119635	0.128419
ATP2A2	-1.39543	-3.16534	0.0120806	0.128419
RPS24	-1.57454	-3.18328	0.0137742	0.134513
DDX21	-1.6352	-3.12702	0.011242	0.12787
PSMA2	1.46029	3.12428	0.0112935	0.12787
DNM2	-1.60927	-3.1437	0.0124986	0.129374
SQSTM1	1.34758	3.12183	0.0113398	0.12787
TUBA1B	-1.63498	-3.11431	0.0114832	0.128072
CYP51A1	2.60557	3.17304	0.0139822	0.135016
HIST2H2AB	3.38099	3.2143	0.0159316	0.137546
LRPAP1	-1.70858	-3.20929	0.0160392	0.137546
ATL2	1.97809	3.10717	0.0132389	0.132454
ANXA7	1.44681	3.08577	0.0120439	0.128419
PUM3	1.61643	3.10321	0.0133218	0.132633
HNRNPR	-1.36159	-3.08445	0.0120705	0.128419
SNUPN	2.98675	3.1384	0.0147109	0.136488
NOLC1	2.21184	3.13219	0.0148458	0.136488
MCM6	-1.20991	-3.0743	0.0122771	0.128902
ARHGAP1	2.73419	3.07415	0.0122802	0.128902
FANCD2	2.06148	3.12731	0.0149526	0.13659
RANBP2	-2.1804	-3.07042	0.012357	0.128902
QARS	-1.28654	-3.06112	0.0125507	0.129374
SEC24A	-1.70118	-3.10522	0.0154466	0.137072
EIF2B5	-1.55149	-3.08111	0.0160055	0.137546
MRPL53	2.21494	3.13734	0.0176707	0.144332
CKAP5	-1.55522	-3.05789	0.0143101	0.135846
RACK1	-4.16109	-3.04148	0.0129702	0.131051
DYNC1I1	3.09387	3.20681	0.020187	0.147676
PSME3	-1.54322	-3.04812	0.0145328	0.136488
PABPC1	-2.07686	-3.04803	0.0145348	0.136488
TERF2IP	1.7985	3.11338	0.0182529	0.144396
NUP54	1.567	3.03902	0.0147437	0.136488
CAD	-1.29156	-3.03544	0.0148274	0.136488
MCM2	-1.37851	-3.01837	0.0134821	0.133471
MYOF	-1.96578	-3.02733	0.015019	0.13659
MAPRE1	-1.68542	-3.03613	0.0171056	0.1425
DNPH1	1.66217	3.00918	0.0136915	0.134347
NUBP1	2.81431	3.05183	0.0167128	0.140444
ENAH	1.8829	2.99486	0.0140242	0.135016
RPP30	2.30373	3.06444	0.0195072	0.145307
MARS	-1.28103	-2.98967	0.0141468	0.135557
AIMP2	-1.4014	-2.99988	0.015687	0.137546
SNRPE	-2.21292	-2.99572	0.0157908	0.137546
PSMA7	-2.25522	-2.98126	0.0161573	0.137979
LZIC	1.65678	3.00565	0.0178962	0.144377
PFKM	-1.41962	-2.96478	0.0147502	0.136488
IKB	2.93952	3.00127	0.0180127	0.144377
CERS2	1.36573	2.97091	0.0164252	0.139103
CTTN	-2.13508	-2.97218	0.0188084	0.145307
MBD3	1.93272	2.96938	0.0188869	0.145307
ETFA	-1.30608	-2.95967	0.0167211	0.140444
EIF4G1	-1.34749	-2.94612	0.0152198	0.13659
TRMT1	1.60037	2.94245	0.015314	0.13659
CALD1	-2.23245	-2.94208	0.0153236	0.13659
PSMC6	-1.81951	-2.94201	0.0153254	0.13659
CSTF3	1.49722	2.94893	0.017009	0.142277
AP2A1	-1.57212	-2.93965	0.0172618	0.142807
SELENBP1	-1.24027	-2.93891	0.0172824	0.142807
RPL22	-2.69802	-2.92729	0.0157092	0.137546
MRPL28	1.40741	2.95657	0.0192505	0.145307
ATL3	-2.31166	-2.93134	0.0199879	0.147276
RAB14	-1.61035	-2.9185	0.0159431	0.137546
RPS15A	-1.52415	-2.91815	0.0159524	0.137546
MCU	-1.30487	-2.92569	0.0176496	0.144332
SGTA	1.34568	2.9483	0.0194888	0.145307
DDB2	-1.19075	-2.92123	0.0177755	0.144377
RNPEP	-1.99581	-2.91546	0.0179397	0.144377
RPL17	1.12818	2.90523	0.0163028	0.138642
HDLBP	-1.21223	-2.90956	0.018109	0.144377
HACD3	-1.83734	-2.90493	0.0182432	0.144396
PPP2CB	-1.80076	-2.89986	0.0209499	0.149506
COG3	1.64914	2.9397	0.0231407	0.155875
EML4	1.99152	2.89741	0.0184628	0.145307
XRN2	1.34097	2.88019	0.018977	0.145307
TRAP1	-1.29215	-2.87944	0.0189996	0.145307
SOAT1	-1.23698	-2.87754	0.0190575	0.145307
GAPVD1	-1.78183	-2.86626	0.0194034	0.145307
ATP5F1C	-2.17712	-2.88329	0.0214753	0.151665
HNRNPUL1	-1.72443	-2.86318	0.0194991	0.145307
TPD52L2	-2.1808	-2.85707	0.0176791	0.144332
CD9	-1.50241	-2.84494	0.0180438	0.144377
PSMD14	2.13385	2.84831	0.0199678	0.147276
ANAPC1	1.48826	2.83427	0.0231121	0.155875
GIPC1	2.5727	2.92065	0.0287019	0.168519
SCO1	1.15087	2.83706	0.0203298	0.14819
RCN1	-2.41308	-2.83419	0.0204232	0.148341
RPRD	-2.15883	-2.8256	0.0207055	0.149328
HNRNPU	-1.06875	-2.82125	0.0187785	0.145307
UAP1L1	2.84111	2.89876	0.0295	0.168654
RFC4	-2.56783	-2.85305	0.026086	0.164377
HSP90AB2P	-1.84365	-2.8185	0.0209421	0.149506
RPL7	2.08632	2.81152	0.019089	0.145307
ADAM10	2.98206	2.84062	0.0265403	0.16552
NUDCD1	1.8395	2.81161	0.0211741	0.15058
SERPINH1	-1.22231	-2.80891	0.0191732	0.145307
AKAP2	-1.69311	-2.80179	0.0242679	0.159422
EBNA1BP2	-1.42471	-2.80586	0.0192722	0.145307
CLIC1	-2.43111	-2.80571	0.019277	0.145307
CORO1C	-1.60031	-2.80607	0.0213625	0.151392
ETFB	-2.55097	-2.7926	0.0246055	0.159935
TRIP6	1.74446	2.79976	0.0215795	0.151875
ARHGEF2	-1.13449	-2.79417	0.0196555	0.145879
HEATR1	1.14137	2.79418	0.0217729	0.152186
RPL18A	1.49224	2.81016	0.0276892	0.167977
RPS6	-2.30991	-2.78309	0.022163	0.153613
SYVN1	1.66801	2.78119	0.0200907	0.1475
[truncated: 1,742 more rows]

## Sheet: Statistical analysis, RPS28
Gene name	Log2-fold change	t statistic	p value	adjusted p value
[truncated: 2,716 more rows]
